# Supplementary material for: Global Characterization of Fungal Mitogenomes: New Insights on Genomic Diversity and Dynamism of Coding Genes and Accessory Elements
Source: Front Microbiol. 2021 Dec 1;12:787283. doi: 10.3389/fmicb.2021.787283 (PMC8672057; doi:10.3389/fmicb.2021.787283)
Supplement: Supplementary File 1 — de novo annotation files of the 685 mitogenomes investigated in this study. Annotation was performed with the Mfannot program. [file Data_Sheet_1.ZIP › Supplementary_FileS1/NC_036667.1_Clonostachys_rosea_strain_6792_mitochondrion_complete_genome_mitogenome.mfres]

;; Masterfile modified automatically by mfannot version 1.35
;; on Fri Dec 25 00:48:55 2020 by user pfonseca on host LGCM-PROC
;;    - Gene Totals: 48
;;    - List of genes added:
;;      atp6                 atp8                 atp9                
;;      cob (1 introns)      cox1 (4 introns)     cox2                
;;      cox3                 nad1 (1 introns)     nad2                
;;      nad3                 nad4                 nad4L               
;;      nad5 (1 introns)     nad6                 orf162              
;;      orf178               orf234               orf269              
;;      orf303               orf314               orf341              
;;      orf366               orf483               orf811              
;;      rns                  trnA(ugc)            trnC(gca)           
;;      trnD(guc)            trnE(uuc)            trnF(gaa)           
;;      trnG(ucc)            trnH(gug)            trnI(gau)           
;;      trnK(uuu)            trnL(uaa)            trnL(uag)           
;;      trnM(cau)            trnN(guu)            trnP(ugg)           
;;      trnQ(uug)            trnR(acg)            trnR(ucu)           
;;      trnS(gcu)            trnS(uga)            trnT(ugu)           
;;      trnV(uac)            trnW(uca)            trnY(gua)           
;;
;; end mfannot
;;


>NC_036667.1 Clonostachys rosea strain 6792 mitochondrion complete genome gc=4
     1  CGGTATAGCTATAAAGAATTATATAATAATAACTATTATATAATAATCTATTAATAAGTA
    61  ATATAATAAGTTATATAACAATAACTGTTATATAATATATACATAATAGAATAAACTACT
   121  TTTTATAAACATATACTAAAAAATAAA
;;     rnl ==> ;; mfannot: 5' +/- 50 nt
   148  TAACTTTAAGATATATAATTGTTATTTATATAAATACAAGTATAAAAAGGGATTATTATG
   208  GAATTTTAGCTGTATATTAAAGAGAAAGTAAAATAAAGATGATATAATAAGGCTATTCTA
   268  GTAATAATAAATCATAATTTAAATTAACTCTAAGAGAAATCTTTTAATAAACGAAGCGAA
   328  TTGAAATATCTTAGTAGCT
;     G-orf178 <== end
   347  TTAGGAATATAAATCAAAAGAGATTCTACAAATAGCGTGAGTGAAAGTAGATAAGTCTAA
   407  AAAGTAAAATGGTTGATAAACTGTTTGTATAGGGGAACCTTCCTCAAAGACTAAATATAA
   467  TATATAAGCGATAGTGGTTGAGTACCATGAGGGAAC
;;
   503  AAAGATAAATAGTAATTTTATAAGCAGTTCGAAGCGTAAGCTAAAGAACGTACCTTTTGC
   563  ATAATGGGTCACCAAGTTAACATTAGATGCGAGAAAATACGTAGATAAACCGGACGTTAA
   623  AATAACGCCAGAGTGTCTAAAGTTAGACCCGAAGCCAGGTGATTTTACCATAGTCAGGAT
   683  TATAAAAGTCCGAACGGGTTGTTGTAGCAATAACATCCGAAGAACTGTGGTAGGTGTAGT
   743  GAAAGACAACACTGACTTGGATAGCTGGTTTTCTGCGAAACCTATAATAGTAGGAAATTT
   803  AAGTAAATATATCTTAGCAGGTACAGAAATTAATCTCAGACAAGGCAATTTCGTCTTATT
   863  TTGTACAAATTGGGGGATCAT
;     G-orf178 <== start
   884  AAAGATTTTATCAGTGAGTATGCAGACTCGGAATGGCAAAGATATAACTTGAATTATCAG
   944  ACATAGTATGATAAGGTAGTATGTCAAAAGGGAAACAGCCCAGAACAAGAATTAAGGTTC
  1004  CTAAATTATAGTTAAGTGAAATGAAGAAGGTCTTTATTCAAGTCGACAAGGAGATAGGCT
  1064  TAGAAGCAGCCACAATTTTATGATCTCGTAACAGAGCGCTTGTTAAGTTATAAAGGCATC
  1124  AATAATATAACGGATCTAAACTATATACCGAAATCTTGTCCATAAAATGTTATAATAAAT
  1184  AGGTAGCTGCTTCTTAGGCATGCCAGTAATATAATAATTTTATGGGGTAGCAGAACGTTG
  1244  AGTTAAATTATGACTTTTATTTTTTAAATAAAACTATAATGATCGAACTCAAGTGATAAT
  1304  GGTGACATGAGTAACTAAAAGAAAATTTATTTTCCGCCTTAAGCTTATGGCTAGATTTAA
  1364  GTAACGGCCTCTAAGTTTAGATATAATCTAAAGATTTAAACGATGAGAAAATCTTTTTTA
  1424  CTAATGACGACATTTTAAGTGAAAAATGTACTGGAAAAATAGTAATATATTCGTTCATAG
  1484  CTGTAGCATTAGTTACAGCTAGTAAACGGATGAAAAATAACCGTACCTAGATACTGAAAC
  1544  AAGTAAGCAAGTAGAGTATACGAAGGCGTGATTGAGCTAACAATCATAAAGGAACTCGGC
  1604  AAATTGACTACTGTAACTTCGGAATAAAGAGGGCTCATTATTCTTGATTAATATCAAGTA
  1664  AAGAGGAAGAAGCATGGAATAATGTTGTACGACTGTTTAATTAAAACACAGCACTTTGCT
  1724  TAAAGATAAAAAAATCTATGTATAAAGTGTGAAATCTGCCCGGTGCCGGCTGGTTAATGA
  1784  AGATAATTAAATGATCTAACATTTGATGTTGACAGAACCCCCGGTTAAAGGCGGCCTTAA
  1844  CGTGAGGGTCCTAAGGTAGCGAAATGCCTTGGCCGTTAAATGCGGTCTTGCATGAATGGT
  1904  GTAACGATACAACAGCTGTCTCTATGATTGACTCAGTGAAATTGGAATAGCTGTGCAGAT
  1964  ACAGCTTACCTCTAGTTAGACGAGAAGACCCTATGCAGCTTTACTGTTACTAATTATAGA
  2024  ATATGATAAACATCTTTCAGACTAAAAGGGAATAGATAATATAAACATGAGAAACCTTTA
  2084  TTTTTTTTTCATACGAATGAGAGGGTTTAAGACTTTGAAAGCATTAGCTTTTAATGTTTT
  2144  AAATACAACTAGTCTCTGCCTATTTTATATATATATCTTTATATATAAATAGGTACCCTT
  2204  AGATAAGGAACTATGATTAGGAGACAGTTTATGTGGGGCACAGACCCTGTAAAGAGTAAA
  2264  CAGGAGTGTCTAATAATTTACAATAATTTTGTTTGTAATTTTGGGTAGTTTAACTATTCT
  2324  TAATCATATACATTTAATTATATATACGTTGTACTACTGTATAACTTCCTATATATTTAA
  2384  AAAAAGGTAGGATTTTTACTATATAGAAATTAGAGATAATTGAAAAGATTACTTAATAAT
  2444  TTTTTCTAGCTATTAATTTAATAATAGTGGTGATAATATCTAGAAAGCTCAACGGCTAAA
  2504  TCTTGCCTTACTGTTTGATTATCTACAAATCTTACAGTTGCGTAAGCAGGGCATAGGATC
  2564  ACAAGATGCAATAAGGAAAGATCTTGGATTATTGGAAAAGCTACGCTAGGGATGTTTGTC
  2624  CTTTAATATTTTATGAGTTTTAACAACAATCATAAAATAATTGATACAAA
;; mfannot:     /group=IA (9.75e-23)
  2674  ttgggtaaatttcaagaattactaagtttagtaaatttgaagcgaagtttattttagcat
  2734  aattataaaataaaaacgttcaacgactataaggtgagtgtttatgcataatacacaata
  2794  atcctttattactacccaacatttttataatctattaatatactaataaataaaagaaaa
  2854  aaaaaaagaatgaatgaaaaata
;     G-orf483 ==> start
  2877  atgaagaactctaacacagttatgctgacgaagtcaaggaatcgtttactaaaaatgaaa
  2937  atatttaataataatttaaataaaaatcctaaaagtgtacttttaagatccaaattaaat
  2997  atcctaggaaaaccgagatatttaccttcattttctaaagaatgaagaaatattatttat
  3057  tcttttaataagaataatttgaaaaatattccagttaacgatgttaatgtgaataaaata
  3117  gtacaaaattattttgatttatttttcgtacgaaatatgcgtgcctataaaaataaaaga
  3177  agaataaaggtttttaaaagaagacgtaaatttttaagaagaatatttataagtaatgta
  3237  gaaattaaacatactaataataaagcaaaaataactttatatactataaatagagaaaaa
  3297  aaaatattaaaagaaaaatatatgaacatatataaaaatttaagctttaaattatttaaa
  3357  aattatattcattcatacaataaacatataaataatatatattgatttatgaatgatact
  3417  aaaactaatgataatttattagcaaaaactttaaaaatatgaaatgaatatatttttata
  3477  agtaacttaataagaaaaaaggattatttaaatcataaatgaaattctttacaaattttt
  3537  ttaaaattaaataatcttttattaagaaaaacattaagttttttaataaaaaaggaatct
  3597  aagtattatatacgtttattaagaagatataatatattatattcacttaatcaatttaaa
  3657  tttaataaattaatattattacctaaattgagtaacttattaagtaaaataataggaaaa
  3717  aaagtagaatacaatattataaatttaaaatctatttcatataatactgatcttttcaca
  3777  aagatattagcattaaaaataaaaaaaattaaacaaggacatgtacgtagaatgttagct
  3837  gttttaaataaagcatatttacctacagcaaatactttacaagaaagaactagagcagaa
  3897  atttgaggaaattttgataaataccaaaataaatataaggatttaaaagttctttctcat
  3957  ttagattcagtatacgacggtagtaatactaaggtaactggaactaaaaaagggaatatt
  4017  tctgaattattcacaagaatatataacaacgcagataatatacataacttaatttataac
  4077  tcaattgattataaaaacatgagagggataaagatagaagttaatggtagattaactaaa
  4137  cgttatagagcggatagatcaattttttctttaaagagaaagggtggattgaaaaatata
  4197  gcttcatcttatataggtttaagttcagttttatttagaggaaatactcattcaaatctt
  4257  agttattcttgagctaaatcaaaacgtcgtgtaggagcttttgctgttaaaggttgaatt
  4317  gcaggtaaataa
;     G-orf483 ==> end
  4329  gaaaaggttagctttataaccgctaacattgttagtgaaacaatcgttaaatcttttatt
  4389  aataatataaaaatgaagacatagtct
;; mfannot:
  4416  GAACCATTCTGAGAAAAATGGAAAAAATGATAACAAATAGAACAGGCTAATTTGCGCAAG
  4476  AGTGTACATAATGAGTGCGCGGTTTGGCACCTCGAT
;;
  4512  GTCGGCTTAACTTCTCCTCATGGATGCAGAAACTATGTAGGGTGCGACTGTTCGTCGATT
  4572  AAAAAGTTACATGAGCTGGGTTAAATACGTCGTGAGACAGTATGGTTTCTATCTTCTAGA
  4632  GGGAATTAGAATAAAAAAAGAAGGAACTTTTGTACGAAAGGAACAAGAAGAATTTAATTA
  4692  GTTTTGCTAATTAGATAATAGTTATGAACCTATGGTTTACCTGTTGTTTATGTGTCTAAA
  4752  TATTAATATACATATTTATATGTATACTTGTACTATTGTACATAAGAATGTTTCTTTCAC
  4812  TAGGATAAATTGATTACATAGGCACGGCAGGAAAGCTAAGTTTGTTAAAGATAAGTGCTG
  4872  AAAGCATATAGGCATGAAGCTTCCCTTTGGATATTTCTTAAATATGCGTATTATATCAAT
  4932  ACGAAAATTTTATATAGGCTTAACTTGTATTAATCTTGAGATTTTTAAGGATAAAGTACT
  4992  AATTTAATAAATCACTATATT
;;     rnl ==> ;; mfannot: 3' -20/+180
  5013  TAAATATATCTATATAAATTTTTATGTGTGTACGGTAGTAGTGTATGTAGCTTCTTATGA
  5073  AACTACAATATCTATTATATATAAGTAAGTTTAC
;     G-trnT(ugu) ==> start
  5107  GCTTAGTTAGCATAAAAGTAATGCGATTGTTT!TGT!AATCAATGGACACAAGTGCGATT
  5165  CTTGTACTGAGCT
;     G-trnT(ugu) ==> end
  5178  CTGTGTGCCTAAATTTACTTACTAGCTTTGCTAGAATAAAAGATTAA
;     G-trnE(uuc) ==> start
  5225  GGATTAGTAGTCAAGTGGTAAGACATAACTCT!TTC!GATGTTAGTATCGCAGGTTCGAA
  5283  TCCTGTCTAGTCTA
;     G-trnE(uuc) ==> end
  5297  C
;     G-trnM(cau)_1 ==> start
  5298  TGCGGGTTGGTGTAATAGTTAGCATATTCGGCT!CAT!GCCCGAAAGATCATAAGGTGCA
  5356  AATCCTGTACCCGCTT
;     G-trnM(cau)_1 ==> end
  5372  ACAACAAAACAGAACAGCACACAGTTGTATTTTTATACTATAATTGGAGCTTGCTATGCA
  5432  ATATTAAAATAAATATTTATTTTATTATATAAATAAA
;     G-trnM(cau)_2 ==> start
  5469  GGGGATATAGCTTAATTGGTAGAGTATACTGCT!CAT!AACAGTACTTGTAAGTGTTCAA
  5527  TTCACTTTATCCCTA
;     G-trnM(cau)_2 ==> end
  5542  A
;     G-trnL(uaa) ==> start
  5543  GTCTAAGTGATGAAATTGGTAAACATGATGTGCT!TAA!AACACATCGGCGTAATGCCTT
  5601  GAAAGTTCGAGTCTTTCCTTGGACA
;     G-trnL(uaa) ==> end
  5626  CAGTAGAGTATATATTTTATAAAAATATAATTAAACTATAATTAGCTTGCGCTACTTTGT
  5686  AAAATTTATGCTTTTATGTAATATTAAACAAAAAGTAGTCACTAATTTGGTAGGCACAAG
  5746  AGATAGCTTACCAGCTATCTATCAGAATATTTGGTATCTATCTAAATTACAATTACTCTT
  5806  ATACATTTCTTAAATAATTCAAATTATTGTAGAATTAAGAGCTAGGGTAGTTATTATTTA
  5866  TTGTATAATGTTTTTTGTTATTTCATAACAGGGGCAGAATTAAAGTAAATTGGTTTTTTG
  5926  TAGGCTGGCTTCTATAAAATAAGCCTATAAAAAATAGTACTTGGTAGTACTAGTGATATA
  5986  AATATATCCATTATTATTAATTTTTATTTAGAGTATTTCATAATACGGTTCTACAAAGTA
  6046  GCGCTAGCAGCCACA
;     G-trnA(ugc) ==> start
  6061  GGGGGTATAGTTTAATTGGTAAAACTGCGATTT!TGC!ATATCGTTAATTCGAGTTCGAT
  6119  TCTTGATACCTCCA
;     G-trnA(ugc) ==> end
  6133  AAGATTAACATTAAAATCATGGATAGTATTACATAGGCTTGAAATAAAATTATATGCATA
  6193  CTTCTGGCTATCAAATATGCACAGCCTTAAAATAAACTTAAAGTATTACATTCTCCCTAG
  6253  ACTATGTGTCTGCAAGGGTTAGTCTTTTATGCTTGCTAGCATAGCTTGCGCTAGCGCAAC
  6313  ACAAAAATAAATATAAATAAATAAAGAATATTATTCCTATTAAATTCTATTTAGATGTTA
  6373  CAATTAAATAAAAGATTATTTTAGTGCTTATTTTATAGTATTAAAAAAAAAATAAAAATT
  6433  AGGAAATTAGATTTCCTAGTGATATATATAAA
;     G-trnF(gaa) ==> start
  6465  GCTCGAGAAGCTCAGAGGTTGAGCGGAACGTT!GAA!GTTGTTTAGGTCGTGAGTTCGAA
  6523  TCCCACCTTGGGCA
;     G-trnF(gaa) ==> end
  6537  TAATTATGTTATTCTATATCATTTCTTATAAAAATATAATTATATAAAAACTTTTGTGCT
  6597  ATAAATCAGCATGAAATACAATAATTTTGTGCGTGCCTATAAAATTTCGTGCTTATTTCA
  6657  TAGTAGCGTATGAAATACTAAAAACAATACATTTGTCCAGCGCGACTTGAAGATACCACA
  6717  TACCTAGCGTATGTCGCTATCTATATAAAAGGGAACTTGCTTGCTTTATTTCATAGGAGC
  6777  TACCCAATAAAATATTCAATTATAGCTTGCGCTACGCAAAGTGAAATATTGAAGCTATTT
  6837  TTATTGTAAGTTCGAATCTAGTCCTGAACGAGCTAATAATCTCAAATAACCTAAGAATAG
  6897  TATTGTCTATTTTTTAGGATTAA
;     G-trnK(uuu) ==> start
  6920  GAGACTTTGGTACAATTGGTAGTACGTATGACT!TTT!AATCATTATAGTGTTGGTTCGA
  6978  ATCCAGCAAGTCTTA
;     G-trnK(uuu) ==> end
  6993  TTTAAGTTGCCAACTATTATTAACTTTTCAACCATTAGTTAATAGTATAAACACCAACAC
  7053  CATTATTTGAGGAGTAAAATATTAATTTTACTATTAGTAGGAAAAACATATTAAAAAAAA
  7113  T
;     G-orf811 ==> start
  7114  ATGAATATGAAAACATCTTCAGTCGCTGTGCACGAGTGTATTAAATACATCATTTGCATA
  7174  ATATTAACAGGAATTATAGTTTATTCTATAAGTTATTATGTTAATATAAATTTCGATTAT
  7234  AGTTATATTTATATATCGATAAATATATGTAAAGATTTAATAACTACCATTTTAAATCCA
  7294  GGATACGGATGATTTGGCTGTTTATTAAAATGTATTGGTAATGTAATATTTTACGTTATT
  7354  TTAAGCTTAGGGGCCAAATTTATTTTAAATAATATTAAATTTGTGTTTCTAAGTATTTTA
  7414  GCTTTTATTTTTTCTTATGCATTATTAAAAGATTTTTATAGCAAACATTTTTATAAGAAA
  7474  TGAAAAGGAAATATTATGGAGTTTATGATTAAATTATTAGAATGTAAGAGATTTTTAATT
  7534  TTTTACTTTATATTTCTTTTATTAAGTTTTGTTTTTAGAAATATAATAAGGAGTGGGGTC
  7594  TTGTTTTTATTAGAGAAAGATGACATTCTTTGTTACACATTAGTTGTATTGCTTTCAATA
  7654  ACAATTGTTATTTATATAAGCAATATATTATGAAAAGCATTAAATTCTTTACTTTTAATT
  7714  TTTAGTGACTGAATTTTTAGTGCCTTGCGTCCTAAGGACGGCGCTAGTAGCTGTAGCTCC
  7774  GCGACTGAAATAAATAAAGAAAATATCACAGCAGAAGATTTTTCTCTATTTAATAAAAAA
  7834  GTTACAAATAATGTAACTATATATAATTGTGTATACATAATATTTATAATATATATAAAT
  7894  CAAACTTTCCCAGGTTTATATTTTATGATTATTGTATGTTGTTTTATAATATTATTAATA
  7954  ATATTTTTATTATTTAGTATAAAAAAAAATAATCTAGTGGTATTTTCTCCTGCTGCACAA
  8014  GCTAAAGCTAAAGCTTGCCCTACCGGTATGAATCATACACTAAAATCAGCAATACCTTTA
  8074  AATTCAGTGACAATTGTTGGAATAATAGGAGCGAGTTTATCTACAGCTCATATCGGCTTA
  8134  GGTGATGCAATAGATTCAACCGGGTGAAGATTTGGAGATGGTAAATATGACAAGATGGCA
  8194  GCTCAGCAAAAGGTGTATAATGTTAATAATACCAAATTTGAAGATATTTTACATGAAGGG
  8254  ACACGAAGAAAAGCAAGGATGTGACATGATAATGCTATTAAAGAAATCAAGAAATGTGAC
  8314  TCTCAAATTTTAAGAGTAGTTCATTGTTATGAAGAACAAACGAGATCATTAGGTGAGGCT
  8374  CTAGATGCAGCAAGATTAGAATATAAATTAAAAAGTATTCGTGTAGATGGTAATAAAAAG
  8434  TGAATTCTAGGTAATATTTCTAGTTCTTTACCTAATACTAATATATATGTATTAAGTTTA
  8494  TTTTTATCGGACGACCCGGAATTTAGTATAAGAGAAAATAATATATATTTTCCTAGCTAT
  8554  TATATAACTGGTCCCGAAAAAGATCGTCTTAGTTATATAAGTAAATCAATTTATAAAGCG
  8614  GGTATATCAAGACAAAATACCTATGATGGTGGTATTGTTATTATGCCAGGGAGACCAATT
  8674  AATAATCCTTTAAACCTGATACAAATACCAAGGATAACTACGGTTTTTAGAACAGATGCA
  8734  ATAAGACTAGATATGTCGAGTCTTCAACTTAATATTGATTCTATGCGTGAAAGAAATGAT
  8794  AATGGACCTCAACATGAAGGAGAACGTATGGATTCTATTTTTAATAATGAGGGAAGTATG
  8854  TTTAATATTGAAAACAATAATGCTTTTATTAATTACAATATTATGAATAATTATTTAATT
  8914  CCTTTATTAGAAAAATTAGGTGACGGTAATATGGGTCCATTAGACTTAATGCATATTGTT
  8974  AATTCGGGTTATAGTGAGTATCATACTTTAGAATTTAAAGGAGAAATAAACCCAAAGGGA
  9034  GAAAATAGTTCTATATATAGTTCTGATCATTATATTAAAGGGGGAAGTGTATATAAAGTT
  9094  CTTTTCAATATCGGTGAATTTAATTTAAGTGGTAATAATAGGGGTGTAAATTTAAAGGGG
  9154  ACAGAATATTTGTTAACTGAAAAACGACAAGCTTTATTAAAAGCTTGTAATGAAGAGGTT
  9214  AATCAGGCTGACTTGGCTATTTATGGAGTAAATATAGTAAATAATTGAATGGAATTTCTT
  9274  AAGGTGGTAAATATTAATGGAAATCAACAGCTGTTTAATATAGCTTTTTTAGACCAAAAT
  9334  TATTCTGCTGATTTCCCTAATTATACTATTAATAATACTTCAACTATTTATAATATTTTA
  9394  AATAGTGATAGTCAATTAAAAAGATTCTTTGAATTTATTCGTTTAAAACATGTAGATAAT
  9454  AATCAATATATATTTTTAACTGGTGATAAAGAATGAAATAATGTCGATATAACTAGGGCT
  9514  CCAAGGTACAATATAGGTATATCCTATACTAACTAA
;     G-orf811 ==> end
  9550  CTCTATAGAATATAGAAAAATACCTCTTGTAGGTATAGTTTCTATAAAATGAATAGAGGA
  9610  TTGTAGCTTTCGTAGAACTTGCGGTACATAAAAAGTATATAATGAATCCGGCAATTATTG
  9670  CCTAA
;     G-trnL(uag) ==> start
  9675  ATGGATGTTCTAGAATTGGTAAATAGAGCTGACT!TAG!AATCAGTAGGATTAAACAACC
  9733  TTGCGCGTTCGATTCGCGTCATCCATA
;     G-trnL(uag) ==> end
  9760  ATTTGTAGATAATATTATTTCTTTTGTACATCCATACTTCGTGGGCAGAAATCAAGCTAT
  9820  AATAATTATGTGCGATTCCTTAGGGAAGTAGCATACAAAAACAGATATGTTTAGGCTATA
  9880  CTATCGAAAGATGTGTAAGTTCTACCCTTTATAAATATATTAACTCATAGAATTCTATGT
  9940  AAGTATTATACTAATATATTAAAGTTTAGATTTATTATAAAGAATAAACTATAAATATTT
 10000  AATAGAACAAATTGGTTCTTTTTGTGCATAAGTTATAATAATAGAAGAAAAATAGATGCG
 10060  TGCCTTGTGCGCATCTGCTAATGTCTAGCTTTAGCTTGCTATTACATAAGCCTAAAAACA
 10120  TAGAAAAATCCTTATTTTGTACGTGCCTACTATGTTAAAGTATGAATATAAAAGTTTTGA
 10180  TTTACATAGAATGATTTATTGCTACATAGTCTCAAAATGAGCTTATTAAATAAGAACAAT
 10240  ATTATATAGATACATTGAATCCTTAAATTAACTAAATTTAATGTGTAATTTTATACTGTA
 10300  AATATAACTA
;     G-trnQ(uug) ==> start
 10310  TTCCGAGTTGGCTAATGGGTAGGCCCTAAATTT!TTG!GTATTTACTGTCCATGTTCGAA
 10368  TCATGGCTCGGGAA
;     G-trnQ(uug) ==> end
 10382  TTAGGACTCATGACTACAATGGGTAAATATTGAATTTCTGGTGTTCACAATAGGCATTCA
 10442  AATCGCCTTTAGTAGCTGCGCACAAAATAAAGACTTGCTGGCTGGCTGCTACGCTACGCA
 10502  CCAGCTGCAAGAGCAGCACAAAAATAATAGGTAATCCATAGATTTTTTATGTCTACCAAT
 10562  GCTCGTTCGAATCGGGCTAAGCCAAATATATAATAATGAATCCCTGGCTATTTCATAAGT
 10622  GAAGGCTGCTTACATAAAGAAACAAATTCA
;     G-trnH(gug) ==> start
 10652  GGTGGTTATAGTTCAATGGTAGAACAACTATTT!GTG!GCATAGTTAATTTGAGTTCAAT
 10710  TCTCAATAACCGCC
;     G-trnH(gug) ==> end
 10724  CTAGATAATTAAGTTTAGTTTGTTTTTTATATATACTGACTTCTATGAAATAAGCACATA
 10784  ATTTTAGGCATACAATAATCGTGGTGATTACACACGACAGGCTAGTCATAAATTATTTAG
 10844  TTATTCTGTTAATCGTTAAAGGATATTTATTAATAGCTTTAATTTGTGCAGTCACACGGT
 10904  AGTGTTATGATTAGTAAAGCACAAATAATTATTAAAATTCGGAGCCTCCGGCTACGCTTG
 10964  CTTTATTTCATAGTAGCTATTAAAATAAATATAGCTACGTTAGTAAAAACTAAGAAGGCG
 11024  AAGCAACCAAAATTAATATACTAAATATATATTTAGTATAATTA
;     G-trnM(cau)_3 ==> start
 11068  GCCTTTATAGTTTAATCGGTTAAAACTCATATTT!CAT!ACGTATGTAACGAAGGTTCGA
 11126  ATCCTCCTATAGGCT
;     G-trnM(cau)_3 ==> end
 11141  TGCAGGGTTGTGTGCTTAGTACTAGGGTATGTCTTTATTCTATAGAAGCCAGTCTAGTAT
 11201  GCTTTGCATAATGCTATCCCTGCTTTACAGAAAAGAAAAATAAATAAAAAAAAA
;     G-nad2 ==> start
 11255  ATGTTACTAATATCTGTATTATCCACCTTATTATCTAACGCCGTTAATGCTAGACGTGAT
 11315  ATATCTATTCTATATAATAGAATAGCTATATTAATTTTATTTTACTGTATATTAAATGAT
 11375  ATATCTTCATTAAATATTGTTGCTAAAGGTATTGGTATACATGGAGGTTTATTATTAGTA
 11435  AATAACATTACATTAATATTTCATATATTTGTATATTTAGTAAGTGCTTTAATATTAGTG
 11495  TTAACTAGTTTCTACCCTAGAAAAGTATGAATATCTCAACATTCATCTTTACAATCTTTA
 11555  TTATTTAATAATTTTGTTTATTATAATACAAAGATAATAAACAAAATGGGAGAACAATAT
 11615  AAGTTAACTGAATATCCTTTAATTATATTATTTATAGTTACAGGTGCAATATTTTTAATG
 11675  TCAACTAATGATTTAGTATCTATTTTCTTAGCGATAGAATTGCAAAGTTATGGTTTATAT
 11735  ATATTAAGTACAATATATAGAAATTCAGAATTATCTACTACTGGAGGATTAATGTACTTT
 11795  TTATTAGGAGGTTTAAGTTCTTGTTTCATACTATTGGGAACTGGTTTATTATATGCTAAT
 11855  TCAGGAAGTACTAGTTTAGATAGTTTATATATTATAACTAGTATAAGTGATATAAATTCA
 11915  GTAGATCTATGATATAAACCTTATTATATTAATCTTTCTTTAGTAATATTTACTATAGGA
 11975  TTTTTATTTAAAGTGAGTGCTGCTCCTTTTCATTTCTGATCTCCTGACGTATACGACGCT
 12035  ATACCTACAGTAGTTACAACTTTCGTAGCAATAGTTGCTAAAATATCTATTTTTATATTA
 12095  TTATTACAATTAGTATATTATACAAATAGTACTTTTGTAGGAGTACGTTCACCAATTAAT
 12155  GGAGAAATGAATTGAACATTTCTTTTATTAATGAGTTCTCTATTTTCATTAGTAATAGGT
 12215  ACAGTTGTAGGTTTAACTCAATTTAGAATAAAAAGATTATTAGCTTATTCTACTATATCT
 12275  CATGTAGGATTTATGTTATTAGCTTTAGGAATTTCAAGTGTTGAATCCACTCAAGCCTTT
 12335  TTATTTTATTTAACACAATATATAATTAGTAATGTAAATGTATTCTTTATTTTAATAGCT
 12395  ATAGGATATTCTTTATATTGTTATACAAGTGAAAATAAAGAACATGAAGAATTATTAGAT
 12455  AAAAATAATTCACCAATTCAATTAATAAGTCAATTAAAAGGTTATTTTTATATAAATCCA
 12515  TTATTAGCATTAAGTTTTGCTATAACTATATTTTCATTTGCAGGTATACCACCTCTAGTA
 12575  GGATTCTTTGGTAAACAAATGGTATTAAGTGCTGCTTTAGATCAAGGTTTAATATTCTTA
 12635  TCTTTAGTTGCTATATTAACTAGTGTTGTGGGAGGTATTTATTATTTAGGTATAATTAAA
 12695  GAAATGTTTTTCAGCCAACCAGACTATAAAATTAACACTGTATTAGAAAATTTAACATTA
 12755  AAAGGTTATCTTGCTAACAATAAAACAGTTGTGAGTGTAGGTTCTGCTTATGCAAATGAC
 12815  ACAAAATTAAGTTTTAATTACAAGAATATTGTATTATCAAGTCCTATTGCATTTGTTATT
 12875  TCTACTATTACATTAGTTATATTATTATTTTTATTTATGAATAAAGAATGATTAAGTATG
 12935  GGTGCCGTTTTGGCTCAAATATTGTTTAATTATTAA
;     G-nad2 ==> end
 12971  A
;     G-nad3 ==> start
 12972  ATGAGTAGTGTTACTTTTTTATTTATATTTGTATCTATTTTAACTATAGTATTTTTAGCT
 13032  CTTAATTTTTTATTAGCTCCGCATAATCCTTATCAAGAAAAATATAGTATATTTGAATGT
 13092  GGATTTCATAGTTTTCTTGGCCAAAATAGAACACAATTTGGTGTTAAATTCTTTATTTTT
 13152  GCTTTAGTTTATTTAATCTTAGATTTAGAAATATTACTTATTTATCCTTTTGGTTTAAGT
 13212  GGTTATGAAAATGGTATTTATGGTTTATTAATCGTATTAATATTTACAGCCATAGTTACA
 13272  GCAGGATTTGTTTTTGAATTAGGTAAAAATGCACTAAAAATTGATAGTAGACAATCTAAT
 13332  AATTACTTCTATAAATCTAATAAATTTATTCATACTTTTATTGAAAGTAAATAA
;     G-nad3 ==> end
 13386  ATAAAGCAGTGATAAGTTGTCTTCTTACCGTATTAGGCTAGTCATACGGTTAAGAAGTAC
 13446  TAAATTAGATTTTTTTGATATTATGAATAGTAGAGGTCTAACGAAACCAGCATTGAAAGT
 13506  TCGGGTATTTAGACATTGATATAGTATAGT
;     G-atp9 ==> start
 13536  ATGTTATTAGAATCTTCAAAAGTAATAGGTGCAGGACTTGCTACAGTTGGATTAGCTGGA
 13596  GCAGGAGTAGGTATAGGTGTAGTTTTTGGATGTTTAATAATAGGGGTAGCTAGAAATCCT
 13656  TCTTTAAAAGCCCAATTATTTTCGTACTCTATTTTAGGGTTCGCTTTCTCAGAGGCTACA
 13716  GCCTTATTTGCCTTAATGATGGCTTTATTATTACTTTATGTTATATAA
;     G-atp9 ==> end
 13764  TTTAATTATGCTATGCTGCTTCGCATAGCACTAGCATTATCCGGTGGTGGTTTTACTACG
 13824  AAATAACACACGGGCTAGTTATGCCTGTTAGCAGCCAGCAGTAATGCCTGCGTATTTTGT
 13884  TACGCAAACTTTAACTATTAGCTACTTTGGTAGAGAAGTTAATAA
;     G-trnR(acg) ==> start
 13929  AGGGAATTAGTTTAATGGTAAAACAAGATGCT!ACG!GACATCGAAATTATAGTTCGAGT
 13987  CTATAATGCCCTT
;     G-trnR(acg) ==> end
 14000  GGTATAATTGTCCATGTATAATTATACTCACGGCGATATATCAATTTAATAAATTAGTAT
 14060  TATACATATATCGTCATCTGAATAATTTGAGATAATAAAAATAAAAAAAA
;     G-nad4L ==> start
 14110  ATGAGTTTAACTTTAGTACTTTTTTTAATTGGAATCTTAGGATTCGTATTTAATAGAAAA
 14170  AATATTATATTAATGCTTATTTCTATAGAAATAATGTTATTATCTATAACATTTTTAATA
 14230  TTAATAAGTTCCATAAATTTGGATGATATAATAGGACAAACGTATGCCGTATATATAATA
 14290  ATAATAGCTGGTGCAGAGTCTGCAATAGGTCTAGCTATATTAGTGGCATTTTATAGATTA
 14350  AGAGGAAGTATTGCAATAGAATATAAATA
;     G-nad5 ==> start
;     G-nad5-E1 ==> start
 14379  A
;     G-nad4L ==> end
 14380  TGTATTTAAGTATTATAATATTACCTTTATTAGGATCCATAGTATCAGGATTTTTCGGTA
 14440  GAAAAATTGGTGTAACAGGTAGCCGTATTTTAGGTTGTTTATGTGTACTAACAACAACAA
 14500  TTTTAGCTATAATTAGCTTTTTTGAAGTAGGATTTAATAATAATCCTGTTTCAATTAATT
 14560  TATTTAAATGATTAGATAGTGAATCATTTAATATATTATGAAATTTCCAATTTGATAGTT
 14620  TAACAGTATCCATGCTAATACCTGTATTAATTATTAGTTCATTAGTACATTTCTATTCTA
 14680  TTGGATATATGAGCCATGATCCTCACAACCAAAGATTTTTTAGTTATTTAAGTTTGTTTA
 14740  CTTTTATGATGATTATATTAGTAACAGGTAATAACTATTTATTAATGTTTGTAGGATGAG
 14800  AAGGTGTAGGAGTATGTTCTTATTTACTGGTAAGTTTTTGATTTACTAGAATAGCAGCAA
 14860  ATCAAAGTTCTATGTCAGCCTTTTTAACTAATAGAGTGGGGGATTGTTTCTTAACAATAG
 14920  GTATGTTTGTTATACTATGATCTTTAGGAAATTTAGATTATAGTCTTGTATTTTCATTAG
 14980  CTCCTTATATAAATGAAAATATTGTGACTATCATAGGAATTTGTTTATTAATAGGAGCGA
 15040  TGGCGAAAAGTTCTCAAGTAGGTCTTCATATTTGATTACCTATGGCCATGGAGGGT
;     G-nad5-E1 ==> end
;     G-nad5-I1 ==> start /group=IB (2.34e-28)
;     G-nad5-I1-orf303 ==> start /first_aa=L /note=LAGLIDADG ;; evalue:5.4e-56
 15096  ttgttaaacagggctctctttaaatttcactatatgcgggaacaccccgttttaaattct
 15156  tggtcctctgtttatttaatagacttcggcaaaatccaagaagagggacaatccgcagga
 15216  aactttgtagaaaacaaaggatcctcagagactacatgtgaaacaattaatataaataat
 15276  aagtttaaatgatgatttataggttttaccgaaggagatggatcttttattataaataaa
 15336  aatggatatttagagtttaaaattacacaatctagtgtggatgctcaaatattattttat
 15396  ataaagaaagaattaggatttggatctgcttctgtacaagacaaaataaataaaactcat
 15456  cattttagagttagagatgataaaaaaaatattcttaaattaattcaaatttttaacggt
 15516  aatattgtaactaattataaattaaatcaatttaaattatgagttgatgcttttaataaa
 15576  atatataaaacaaatatagattgtataaattctaaacatgaattaactttaaataattca
 15636  tgactatctggatttactgatgctgaaggttgttttacttcttcaacatctatatcaaaa
 15696  aaaacaggtcaatctataacaacggtaagatatgttgtttctcaaaaagatgacatagaa
 15756  tttagtgaaaatttagctacaataatcaatggttatgttactcatgttaaaagttataat
 15816  ggttacaatacagtagtaaattttggtaaattaaatataataaaattatatttaaaaacc
 15876  tacccgttaaaaacaaaaaaatttatatcatataaaagatgattaaaaatttatgaatta
 15936  gttaaaaataaaaaacatctaactcctgaaggtaaaatgattataaaatttctatctaaa
 15996  cttattaattaa
;     G-nad5-I1-orf303 ==> end
 16008  ttgaagatatagtccgaacaatagcgtaagttattgagtattttcatcgtatacgtacaa
 16068  taaaagtacataatgaaaatcaacataattg
;     G-nad5-I1 ==> end
;     G-nad5-E2 ==> start
 16099  CCAACACCAGTATCTGCTTTAATACATGCAGCTACAATGGTTACAGCTGGAGTATACTTA
 16159  TTAATTCGTTCATCTCCTTTAATTGAATATAGTTCAACAGTATTATTAATTTGTTTATGA
 16219  CTAGGTGCTATAACAACGGTATTTAGTTCATTAATTGGATTATTTCAACAAGATATTAAA
 16279  AAAATTATAGCTTATTCTACTATGTCTCAATTAGGTATGATGGTAATTGCTATAGGATTA
 16339  TCTTCTTACAATGTGGCTATATTCCATTTAATAAACCATGCTTTCTATAAAGGTTTATTA
 16399  TTCCTAGGGGCAGGTGCAGTTATTCATGCTGTTGTAGATAATCAAGATTTAAGAAAATAC
 16459  GGAGGATTAAGAACATTCTTACCTTTAACATATACAGTTATATTAATAGCTAGTCTTAGT
 16519  TTAGTTGCCTTTCCATTTATGACAGGATTCTATAGTAAAGATTTTATTTTAGAATCTGCA
 16579  TATGGTCAATATCAATTTAGTAGTATAAATGTTTATGTTATTGCCGTTATAGGTGCAATA
 16639  TTTACTACATTATATTCTGTAAAAGTTTTATATTTAACTTTCTTAACTAATCCTAATGGA
 16699  TCTATAAATTATTATAAAAATGCACATGAAAGTGATATTTTTATAAGTTTACCTTTAGTT
 16759  GTATTAGCAATATTCTCAATATACTTCGGATTTATAACTAAAGATATATATATAGGTTTA
 16819  GGTTCAGGTTTTTTTGTAGATAATAGTATATTTATACATCCTTTACATGAAATATTAATT
 16879  GATACAGAATTTGGAGTACCTACTATATTTAAATTAATTCCTTTTGTATTAACTTTATCA
 16939  TTTTCAGCTATAGCAATTATATATCCTGAATTTGTTCCTAAAGCCGTAACAAACTTTAAG
 16999  TTATCAAATTTAGGGTATTATATATTTGGTTTTTTCAATCAACGTTTTTTAATTGAATTC
 17059  TTTTATAATAAATATATTGTAAATAAAGTGTTATTTTTAGGAGGTCAAACTACAAAAATA
 17119  TTAGATAGAGGAAGTATAGAATGAATAGGACCTTATGGAATTTCAATGGTTTTAAATAAA
 17179  GTAAGTAAAACTATTTCTAGTTTAAATAAAGGAGTTGTAACAGATTACGCTCTTTATATT
 17239  TTAATAGGTGTATGTTTTTATTTATCTATATTTACATTCTTCTCAGTATTTTCTGATATA
 17299  ATATATAGTATTACAATAACTTGTATAATTACATTAATAATTTATGGTTCTTGAAGCTTT
 17359  ACATTCAATGAAGAATTTTCTAATAAAGAAAATTTAAAATCTAGTATTTGAGTAGGACTG
 17419  CCTAGTTGACACCGGATTACTTATATTTTTTCTTTATGCCAGCATAGGAGGAGATTTTAG
;     G-nad5-E2 ==> end
;     G-nad5 ==> end
 17479  AATAGTTATAATTTTTATATATTTTATAATTACATGATCTATAGGTATT
;     G-orf162 ==> start
 17528  ATGGATGTCGATATAATTCATTTAGATGAAGAAGAAATAATGAAAAATATTCGTGATAAT
 17588  ACTACAGAAGCTTGTAATAATAGCAATGAAAATAGAACTAATGATGAAAATAGAATATTT
 17648  GATAATAATAACAATACGGGAAATGATAATGTAAAAGATAGCGATAATGATTCATCAAAT
 17708  CTACCACCGATGCAAGCATTCATAGAAAATAATCTTGAATTAGGTTTATACCAGCAATTG
 17768  AGTGAGCTTGAAGATAAGTGGTTAGGGTGAGAAAAAGAAGATTACGAAAAAACAGGTATA
 17828  TTACCTGAAGAGAATCATCATGATATAGTACCAAGAAGAAGACAAAAAGATGCAAAGATA
 17888  GAACAAGAACTAATTAAAAAAATAGAAGAATTTAGATTATCCGAATCTCCAGGAGACACA
 17948  GGATCAAATCAAAAAAGAGACTTAGATACATTATATGATGATGATAATAGTAATGAAGAT
 18008  GAAGATTAG
;     G-orf162 ==> end
 18017  TGCTTATTTCATGGGTTACCCTTGAAATACTACTAAAGATTAATTAAGATAGTCCTCTTA
 18077  ATCATCTTAGCATAGATTGCGCTGTTTAGCTGTAGCACTAGAGTGTGAAATCAAACCACT
 18137  CGTATGCATAAAAATTAACTTTATACACGTAACAGTAGCGTTATGTCATCGTAAATAGGT
 18197  ACGCAAATACGTTATTATATTATGACTAGTACTCTATTAAATAAAAGCTTTAATTTTATT
 18257  TAGTAATTTGCATAAGCTGCAGTGTATGTCCGCCTACCGGGTACATACGGCAATATTGGC
 18317  CTTCCGATTATAAAATCGAGATACATTTGTAAAAATTACGTCGTAATGTATTGGCTTTAT
 18377  AGCCTAAAATAAAAATAAAAAAAAA
;     G-cob ==> start
;     G-cob-E1 ==> start
 18402  ATGCGTTTACTTAAAAGTCATCCTTTTTTAAGATTATTTAATGCTTATTTAATAGATCAT
 18462  TCACAACCAAGTAATATAAATTATTTATGAAACTTTGGTTCATTATTAGGTGTATGTTTA
 18522  GGTATACAATTAGTTACAGGAATAACACTAGCTATGCATTATAACCCTAGTGTATTAGAA
 18582  GCATTTAATTCTGTAGAGCATATTATGCGTGATGTAGAAAATGGATGATTAATTCGTTAT
 18642  TTACATAGTAATACAGCTTCAGCTTTCTTTTTTTTAGTATATTTACATATTGGAAGAGGT
 18702  TTATATTATGGATCATATAGAGCTCCAAGAACTATGGCTTGAGTTATAGGTACAATTATA
 18762  CTTATTCTTATGATTGGTACAGGTTTCCTGGGT
;     G-cob-E1 ==> end
;     G-cob-I1 ==> start /group=ID (1.06e-39)
;     G-cob-I1-orf341 ==> start /first_aa=Y /note=GIY ;; evalue:2.2e-22
 18795  tacttaaacatagcccaaaacggttataaattgaaaccgacaacaaaaataacaacaaca
 18855  acaacaacaaataccttaagaacaaatataagtattaataatagtgtaagaaaagcgaag
 18915  gagcgaggaccgaagggacgagtcttcgcttctcgcttctcaacaaattcatataatcat
 18975  actaaaatgaatttaaatattctagatattagatgtattattgaaccgaattatagaata
 19035  aatgatttcttagagtctaaaaatcttaatcctgtatttatttatgataaattagatcaa
 19095  gatcttattagaagaaaaatagctgcagaaactaaggatttaagtggtatttatttaata
 19155  ttaaataaagagacattagggttttatgtgggatctgcttcgactaataaatttaataca
 19215  agattttctaaacatttattatatggtagtggtagtaagattttgaaaaattcagtaaaa
 19275  aagtatggtctggctaatttttgttttattattttagaattatttcctgagatagttaat
 19335  caagaaaataataagcagttattagatttagaagatttttatttaaaatctttgctacct
 19395  gattataatattttaactgaagctgggtctagttttggatataaacatattgaaattagc
 19455  cgtataaaaatgaaatcagagtatagtgaagaatgtagaaatcgtgtaggagtgctctgg
 19515  gcgaagcaaccaaatagtagttttagcttgcgcagccgaaataaattatcatctgaaact
 19575  attgaagctatgagacatagtgcattaaatagagaaaaatttcaatactctgatgaaaca
 19635  ttattaaatatgaaaaaaaattctaagcctataattgttaaggaattaaatggtattgta
 19695  tatggagaatataatagtatcattgaaacagctgaagctttaaattgttcagctaaaaca
 19755  gtatatagaactttaaaaagttctagtaaattgttaaaaaaacgttgaatagttatttat
 19815  gcataa
;     G-cob-I1-orf341 ==> end
 19821  tgctatatatattgtattaatttactaaattatattattgttgttttgttgtttataata
 19881  taatttttatttgttgttaatcgtagtcctataattttataactaatgtaatttatggaa
 19941  aaaaatatagttttattatagaatgactcgacggggtcattgaagaaatataaatatttc
 20001  tttggcaatgctagtgaaaacgatcaaaatatagtcaaatataagagatcgtcggttatc
 20061  catataatcgcgacagactgggtcactggtgggtggctgaaatgctgcttaatgtacagt
 20121  cgacgctttttatctagattttagataaatataataatcgaaataaaagatattatagct
 20181  ttttgtgggcttattttatagaagcagcatacttcgttagcagccctaaaaagtaagttt
 20241  ttg
;     G-cob-I1 ==> end
;     G-cob-E2 ==> start
 20244  TATGTTTTACCTTATGGTCAAATGAGTTTATGAGGTGCTACAGTTATAACTAATCTTATA
 20304  AGTGCTATACCTTGAATTGGACAAGATATAGTTGAATTTGTATGAGGAGGTTTCTCAGTT
 20364  AATAATGCTACTTTAAATAGATTCTTTGCTTTACATTATTTATTACCTTTCATACTAGTT
 20424  GCATTAGTGTTAGCTCATTTAATTGCAGTTCACGAATCTGCAGGTGCAAGTAATCCTTTA
 20484  GGTGTTCCAAGTTATTACGATAGAATACCTTTTGCACCTTATTACTTATTCAAAGATTTA
 20544  ATAACAATATTTATTTTCTTCTATGTTTTAAGTATATTTGTGTTCTTTATGCCTAATGTT
 20604  TTAGGAGATAGTGATAACTATATTCCAGCTAACCCTATGCAAACACCAGCAGCAATAGTA
 20664  CCTGAATGATATTTATTACCATTCTATGCTATATTAAGATCTATTCCTAATAAATTATTA
 20724  GGAGTTGTTGCAATGTTATTTGCTATCTTAATCATCATGATATTACCTGTTACAGATTTA
 20784  GGTAGAACTAAAGGTTTACAATTTAGACCTATAAGTAAAATAGCTTTCTATATTTTTGTT
 20844  ACTAATTTCTTAATTTTAATGCAATTAGGGGCTAAACATGTTGAAACTCCATTTATAGAG
 20904  TTTGGACAAATAAGTACAGTATTATATTTTGCACATTTCTTAATTATAACACCTTTAATT
 20964  AGTGTAATAGAAAATACTTTAGTTGATTTAAATTTAAGTGGAAGTTCTTTAAAAAAATAC
 21024  TAA
;     G-cob-E2 ==> end
;     G-cob ==> end
 21027  CTTTAGCAGAGCGTGCTTAAGCTATACTTCGTAGTGATTTTTCTACATAAGCTAGGATAT
 21087  TTGTACTTCGTAGTATTTCTGCGCGTAGCGCAAGCTATGCTAGCAAGTTCCTAATTTTTT
 21147  CTATATTTTTATTTTAATTTTATAAATAATACAAAGAAGACACAAAACCCAAATGTATAA
 21207  TCCCTTAGGGATCTAAAAATTAATAAAAAA
;     G-orf234 ==> start
 21237  ATGTTAAAACGTTACTTACTAGGCTTTGTCAGCATAAAAAAAATTTTAAAGTTTTTCACC
 21297  TTTAAAAATATAATAAGAGCATTTAGTTATATGATTATATTTAAGTTAGTTTATTTTATC
 21357  GTGTATAGATATTTAGACACTGAATTTTTAGGTACTTTTTTATCTTCTATTATTGCAGGT
 21417  TCTATTCTTATAATTTTTAAATTTATTTTTCTTGGGTTTGTTGAAGGTTTAATTACTCCT
 21477  CTATATTGTGACGAAGATGATTATGATAATAAGGATGAATCTTCCAAGAGTAAAGAAAAT
 21537  AATGAAAGAGAAACAGAATTGAATACTATGATAGATAATTATAAAAAAGAACTTAAAGGA
 21597  TTTGAAGAAAGTTATCATAAGTCTCGTCAAAAGGCGTATGACTGTATGTTAAGGATTAAA
 21657  GAAAAAGATCCGCATTATTTCTTAGATAAAGCTAATTTTGATACTCTTTCATATATCAAA
 21717  ATTCTTTATCTTGTAGAAACAAGTAAAGGAAGTCTCTTAACACGTGAGGATATGCATATT
 21777  GCACAAGATATGTTTTTGGGTATGGCTATTACTCAACAAGAGTATGAACAAATAGGTAAG
 21837  CCTGTAATTCCTAACTTTAAAGTTAATTTCACTATGACTAAAGAAGAACTAGAAAATATA
 21897  TATAGACGTAGTGGAGTAGCTTCTGGCGAAACAACCAAAACTTAA
;     G-orf234 ==> end
 21942  ATCTTTTTTGTATTTCGTATTAGTGCCTTTAAAACTGAAAGAAATCATTTCTTTCATTAA
 22002  TTTGCTTCTGTGAAATAAGCATTACTTTACTGCTTAAATAAGTAGTAAAGTCA
;     G-trnC(gca) ==> start
 22055  AGATTATGTTGTAAATGGCTTTTACACTATGATT!GCA!AATCATTAGTATGAGGTTCGA
 22113  TTCCTCCATAGTCTT
;     G-trnC(gca) ==> end
 22128  TAATTTCTTATTATAATAATAAATAATATTTAATACTATTTTAATTTAAATATATAGTAT
 22188  AATTAAAAATTAAATTAAATAAAAATTACTAATGTTATAAGAAGAGAAAATATAAATTAA
 22248  TAGCTTTATATATAAGGTTAGTTATGTACATACATCGTTAGCCTTAAATATGTGCTATGA
 22308  AATAGCACTTCGTCAGATTAATTTATGCTAGCATGTGTGTGTTACTTCGTAGTGAAATCA
 22368  CTATGAAGTATTCATATCACGACCGTACGGACGTCTAGGCACATCTAGGGCTAGGACGCT
 22428  GCTTGTGAAGTAGTACTAGCTTTAGAACTTAAATTATTTTTTTTAATAATAATATTTATT
 22488  AAGATTATTAATAAATTCCTAGCGCGAATAAAGCACTACAACTTTATTAAATTTATTTTA
 22548  ATTTATATATTCTCTTCTATATTTTTTAGATTTTGGTTAATAATATAGACACGGATACGG
 22608  ACAGGAACACTTCATTAAGATCTCAAATCTCT
;     G-cox1 ==> start
;     G-cox1-E1 ==> start
 22640  ATGGGATTTGAAAGATGATTTTATTCTACTAATGCTAAAGATATAGGTACTTTATATTTA
 22700  ATTTTTGCTTTATTTTCAGGATTATTAGGTACTGCTTTTTCAGTATTAATAAGATTAGAA
 22760  CTTAGTGGACCTGGAGTTCAATTTATTTCAAATAACCAATTATATAATAGTATAATTACA
 22820  GCACATGCAATATTAATGATATTCTTCATGGTTATGCCTGCATTAATTGGAGGTTTCGGT
 22880  AATTTTTTAATGCCTTTAATGGTAGGGGGACCTGATATGGCATTCCCTAGACTTAATAAT
 22940  ATAAGTTTCTGATTATTACCACCTAGTTTAGTATTGTTAGTATTTTCTGCAGTTATTGAA
 23000  GGTGGAGCAGGTACAGGGTGAACTCT
;     G-cox1-E1 ==> end
;     G-cox1-I1 ==> start /group=IB (3.24e-16)
 23026  t
;     G-cox1-I1-orf366 ==> start /first_aa=K /note=LAGLIDADG ;; evalue:4.1e-72
 23027  aaaaggatatgggagtttttttatggtgacataaaaataagtaaactcttctcgatgcgt
 23087  gaacatcctcaagtatactatggaataataatagtattacacgtagttcattactcatgt
 23147  atatttataaataatatattatattatacgtatgtaaaaatatgaacatcacggggacaa
 23207  tacgcctgattagtgagtaaacgtttatttactagtcatcagagacttaacgaagagcat
 23267  cttatagaaaaaaaaaacaacaataacaaattttcatttgaacaatgattagtaggattt
 23327  acagatggagatggtaatttctctatcactaatcaaggggataaatgaggcttaagtttc
 23387  aaattaactcaatcaagatataatttaagaatattaaattatataaaaaaagaattaggt
 23447  gtaggatctataacaaaagatggtactaaaggacaatattttataagagatagaaaaata
 23507  atacaatcaattattatacctatttttgataaatatcctttattgacaaccaaatatttt
 23567  gattatgtaaaatttaaaaaagctttaattatattaaacgatgttaatataagtaaatcg
 23627  aataaaaatgatgagcttttaaagttaaaaaattctaaagcagaatctaactatatatca
 23687  ccagcttgaaaaagtgcaacattacctttaactactatagattcacttaataacgtaatg
 23747  agtaaaagttgagttatagggtttatagaagctgaaggtagtttttacttaacaaaaaaa
 23807  gaccaaaacagaatagttcatggttttggtttaacacaaaaattagatcaggttgttttg
 23867  caagcaatacgtttaatacttcatataaataatccagttagatttaaagaattacataat
 23927  cattatatattagatactactaactcaagagctattgaaaatataatagagttttttaga
 23987  gatacaatgaaaggagtaaaatctttagaatataaaatatgaactagatcatatgttaaa
 24047  aataaaggtgattattctaaattgtacagtataagagaaactattcgaaacttaagaaaa
 24107  aatttgttagagataaaataa
;     G-cox1-I1-orf366 ==> end
 24128  gatgaaggtatagtccgaacagtaaagagatttactgcgtgtaacgatagtttattatta
 24188  taaatgaggttaccaacacaattg
;     G-cox1-I1 ==> end
;     G-cox1-E2 ==> start
 24212  ATACCCACCTTTAGCAAATATACAAAGTCACAGTGGACCTAGTGTAGATTTAGCTATTTT
 24272  TACTTTACATTTAACAGGGGTAAGTAGTTTATTAGGTGCTATAAACTTTATAACAACTGT
 24332  TATAAATATGAGAACACCTGGAGTTAAATTACATAAATTAACTTTATTTGGATGAGCAGT
 24392  AATTATAACAGCTGTATTATTATTATTAACATTACCTGTTTTAGCTGGTGCTATTACTAT
 24452  GGTATTAACAGATAGAAACTTTAATACTTCATTCTTTGAAGTAGCCGGAGGGGGTGATCC
 24512  TATATTATTCCAACATCTTTTCTGATTCTTCGGTCATCCTGAGGT
;     G-cox1-E2 ==> end
;     G-cox1-I2 ==> start /group=IB (2.19e-25)
 24557  t
;     G-cox1-I2-orf314 ==> start /first_aa=K /note=LAGLIDADG ;; evalue:3e-50
 24558  aaatttataagcctcataatgttgctgtatgctggaaacacttcgctatcaagttttaaa
 24618  tactccctctttatagatacagtaaaaaagttaaaacaatgaagtcaatcagcaggtaac
 24678  actttaaatagtggaacctcagagactatacgcaacaatactgaaaatataaaaaatatt
 24738  tctgttcatacatctacacatctaaaaccgttaaatgatgaaatgtttggacattatcta
 24798  gcaggattaatagatggagatgggcactttagttctcaacaacaattagtaattgttttt
 24858  agttctcctaatgttcaactagcatattatgtaaaaagtgtaataggcttcggtaatgtt
 24918  aaacaagtaaaagataaaaatgcttatttgtttattatttcaagtaaggatggtatactt
 24978  aaagttattaatttagtaaatggaaaattaagaactaggaataaatttaaccaagttctt
 25038  actaatgtattagtacatcctaggtacgtaaaagagaatataaaatttcaaataaatgat
 25098  tctaattctttagataatcattgaattgcaggattttcggatgcagatgctagtttccaa
 25158  atcaaaattattaataaaagtaatagatccaaacctgaaattagattaaattttcaaatt
 25218  gatcagcaagataaagatatgttaatccttataaaaaatttatttgggggaaatataggt
 25278  tacagagaaagtcaaaatacgtattattatggttcaactagttttggttctgctcgtaat
 25338  gtaattaattattttgataaatttcatttacaatctagtaaacataacaattatcttaaa
 25398  tgaagaaaagcatacatattaatccaagaaaagcatcatttaattgaggtaggtatagat
 25458  aaaattatgaatttaaaaaattcgatgaacagaaattcagtataa
;     G-cox1-I2-orf314 ==> end
 25503  gatagagtcctaacaaggacgaaagttcttgagtattaattttaatagatcttaagacta
 25563  ttagattaatcaaaattttg
;     G-cox1-I2 ==> end
;     G-cox1-E3 ==> start
 25583  TTATATTTTAATTATACCAGGTTTTGGTATAATTAGTACTGTTATATCTACAAGTTCAAG
 25643  TAAACCTATTTTTGGTTATATTGGAATGGTTTATGCTATGATGTCTATAGGAATCTTAGG
 25703  ATTTATTGTATGAAGTCATCATATGTACGTTGTAGGTTTAGATGTAGATACAAGAGCTTA
 25763  TTTCACAGCAGCTACTTTAATTATAGCTGTACCTACTGGTATTAAAATATTCTCTTGATT
 25823  AGCTACAGCTTATGGTGGATCTATAAGAATGACACCACCTATGGTATGAGCATTAGGTTT
 25883  TGTGTTTATGTTTACAATCGGAGGGT
;     G-cox1-E3 ==> end
;     G-cox1-I3 ==> start /group=IB(5') (2.50e-11)
 25909  tctcgaaatgatgcttggccctaaagaccactatatgctaggaaatttgtttgattaaat
 25969  taaaacagtaaattttaatttaatttataaaagaataattagcaggaaacgaaacgaaac
 26029  aagacaaaaataactgattttcttagtaggatcttcagagactatacgtggtcctcatta
 26089  tgtatttacatagagaaaaaatagtccgtaaaaaatgatgttg
;     G-cox1-I3 ==> end
;     G-cox1-E4 ==> start
 26132  TAAGTGGTGTAGTAATAGCTAATGCTTCTATAGATATAGCTTTCCATGATACTTATTATG
 26192  TAGTAGCTCATTTCCATTATGTTTTAAGTATGGGAGCTGTATTTGCTATGTTTGCTGGAT
 26252  GATATTTCTGAGTACCTAAAATAATAGGTTTCAATTATAATCATTTCTTAGCTAAATTGC
 26312  AATTCTGATTATTATTCATAGGGGT
;     G-cox1-E4 ==> end
;     G-cox1-I4 ==> start /group=IB (1.21e-26)
 26337  t
;     G-cox1-I4-orf269 ==> start /first_aa=L /note=GIY ;; evalue:1.9e-26
 26338  cttttaaagggaagtacttttgtaataaaggatagattatatagaagaatttcgacaaat
 26398  cgtagaaattctcagtttgaaccagaagagtttgaattattttttgaaaatgttaacaaa
 26458  gaaaaaagaaatatatataaacaattaagaaaaaaatcaggtgtttatttatttataaat
 26518  aaccatactaatggtttatatataggtagtagcacaaatttaactagtagaatggttagt
 26578  tattattactatactaataaccaaaacccatctaaattagttataattagagctatgaaa
 26638  aaatacggcttagagaatttttctttggcaattctagaattttgtgaaaaagatgcttgt
 26698  ttaaccttagaacaaaaatgaattgaccactataaacctaaatataatattttaactgtt
 26758  gctggtaattcattaggttataaacatagtattgtcacaattaatatcttaaaagaaaaa
 26818  ctaagcaaagagaatcatcctaacttcggtaatgtgacttctcctgagactaggaaagct
 26878  attagtgatagtataaagaatttttatgcagaaaatagtcaccctagaaaaggattgaaa
 26938  ggtttattagcacctcagtatgatataggtggtaaattcgtattttgttataatagacaa
 26998  ggtgaagaactgatttttccttccataaatggagctagacaatactttaaggttagatga
 27058  tctttaatcaaaaagaatattgataaaaataattgaataactattaatggtcaagattga
 27118  ttaatacaatctatccctaaacaaaattag
;     G-cox1-I4-orf269 ==> end
 27148  tttaattagcccctcccaatccttctatatgctggaaactctcataaagcttaagtactt
 27208  atttaataagtgataatcttaagtgtatctagacaatcagcaggaaaccaaaataacaat
 27268  ccatgttatcggtaggatcctcagagactacacgaaggagattatttttaattcattaaa
 27328  aataatcaagatatagtccacacaatgtg
;     G-cox1-I4 ==> end
;     G-cox1-E5 ==> start
 27357  TAATTTAACATTCTTCCCTCAACATTTCTTAGGTTTACAAGGTATGCCAAGAAGAATAAG
 27417  TGATTATCCTGACGCTTTTGCAGGTTGAAATTTAGTAAGTAGTTTAGGATCTATAGTTAG
 27477  TGTAGTTTCTGCTGCATTATTTATATATATTATATACTTACAATTAGTAGAAGGTAAAGT
 27537  GTCTGATAGAAACCCTTGAATGACACCAGCTTTCTATACTGATATTTTACAAGCTAACTT
 27597  GAACAGATGTTATAATAGTTTAGAATGAGGATTAACAAGTCCACCTAAACCTCACGCATT
 27657  TGTAAGTTTACCTAAACAAAGTAATATATTTATAATATAA
;     G-cox1-E5 ==> end
;     G-cox1 ==> end
 27697  ATAGAATCCTAGTTTGATAATAACAAATAATAATACTTTGTCGTTTTATTTCATAGCATA
 27757  TAAATATTGTTTATAGCTAGCTTTATTTCATAGGAGCTACTCAAATTTATAGCTTATTAT
 27817  AATGAAACCAGCTGTACAGCTGGTTTAAGTAATATTAACTAAGAATAAGCGAGGGAGCGA
 27877  GGACCGAAGGGACGAGCCCTTCGCTTCATTTATTCTTAGGGTAA
;     G-trnR(ucu) ==> start
 27921  GTCTTATTAGCTCAAATGGTAGAGCAAAATACT!TCT!AATATTTGTATCCTAGTTCGAG
 27979  TCTAGGGTGAGATT
;     G-trnR(ucu) ==> end
 27993  AAACCTCCATAATAAATTACATATTAATTATAGATATATTTAATTACTGGTAGTTTTTTT
 28053  GCTGAATATATAAAATTTAATCCTAAAAAATACAGCACAGTAGTTAGTGCTAGTGTTTAT
 28113  TTTTTTATAAATGTGGTTATTGTGTGAAACCATGGTTTCATACATACACGCTAGTATTAT
 28173  ACCATACATAATAAACTTTATATTAATGTATAGCGTTAATACTAAGTATATTATTATTTA
 28233  TAATTATTAGTACTGGCTATTTTTAGTCGCGGTCATGGAGCTACAGCTACAGCTTGTATC
 28293  TATGTTTATAAAAATTACGTAATCAGTATTATTAATTTTATATAATAAAAAGAGGAATTT
 28353  ATATAAATGAATTTTAAGCCAATAATTATTACAAAAAATAA
;     G-nad1 ==> start
;     G-nad1-E1 ==> start
 28394  ATGAGAAATTCTATAACGCTTATATCTATTATTGAAACAATAATACTTATGTTGCCTGCT
 28454  CTTTTAGTTGTAGCTTATGTTACAGTAGCCGAAAGAAAAACTATGGCAAGTATGCAAAGA
 28514  AGATTAGGGCCTAATGCAGTAGGTTATTATGGTTTATTACAAGCATTTGCGGATGCATTA
 28574  AAATTAATATTAAAAGAATATGTTGCACCTACACAAGCTAATATTATATTATTCTTTTTA
 28634  GGTCCAATAGTAACTTTAATTTTTGCTTTAGTAGGTTATGCCGTAATTCCATACGGTCCT
 28694  GGTTTATCATTAGGAGATATGGAATTAGGTATTTTATTTATGTTAGCTGTATCTTCTTTA
 28754  GCCACTTATGGTATATTATTAGCAGGATGAAGTGCTAATAGTAAATATGCTTTCTTGGGA
 28814  TCTCTTAGAAGTACTGCCCAATTAATAAGTTATGAATTAGTTTTAAGTTCTGTATTATTA
 28874  ATTATTATATTAATAACTAATAGTCTAAATTTAAATGTAAATGTTCAATTCCAAAAAATC
 28934  ACTTGATTAGCTTTACCTTTATTTTGTATATTAATAATATTTTTTATAGGTTCTGTTGCA
 28994  GAAACAAATAGAGCCCCTTTTGATTTAGCAGAGGCT
;     G-nad1-E1 ==> end
;     G-nad1-I1 ==> start /group=IB (2.40e-16)
 29030  actatatagatttggcctctataaagatcacaaattgctggaacagtcttaattagacaa
 29090  atcagcagggaagcaacttttatagttgaatcttcagagactaaaggtgatcatttaata
 29150  tttattattaaatatgatatagtccagacttatatgagagtataagattaatattataaa
 29210  aattaggatatattgtgcctaattttatcacaaacaataaatatttattcttaaaaaaat
 29270  tcccaaaaattaccgcgaaaagattttattctatttcatcaactgacaatttacctattg
 29330  taaatcctatacctatattggttataaacgatttattagtattagatgataaacactatg
 29390  taaattcttataaagaaattattaagaataaggcaggtatatattcttttatcaatatta
 29450  taaaaggtaatcaatgcataggtagtgctaaagatttatatcttagactaaatgaacatt
 29510  taaataatagaaaatccaattcaagtttacaaaaagcatagcttgctagcatagcttgcg
 29570  ctagcgctacacgaaaaatatggattagataaatttaattgagttgtatatgaatatttt
 29630  atttatgaaaataaaatattaagtaatgaaggtttaactagactagaaactagttatata
 29690  aaagcttttgattttaatactctttataatatgaaaaaagaagcttcaaagatgtatggg
 29750  tataaacatacagatgaagccgagcttgcgcctcaaaaaatgattgaacgttttaaagat
 29810  aaaagtaatcatccaatgtatgtcgctagcgcacaaaaatcatagtaaagaagtattaag
 29870  attaataagtaaacctggtagtttaaatccaatgtttgtcgctagcgcccaaaaaacata
 29930  gtaatgaaagtaaaaaattaatgggaataaaaaagaataaatatttaaatggtgtaggta
 29990  ttttcgatctagaagataatcttatccaaaagtttgctaataacgtagaactagctaatt
 30050  gtttaaatatatccaaagttacagtaggtaagtatttaaataataaattagtctaccaaa
 30110  atatgtataaatttaaaccaatatgtccttaattcttg
;     G-nad1-I1 ==> end
;     G-nad1-E2 ==> start
 30148  GAATCTGAATTAGTTAGTGGATTTATGACAGAACACGCAGCTGTTATTTTTGTTTTCTTT
 30208  TTCTTAGCTGAATATGCTAGTATTGTATTAATGTGTATTTTTACAAGTATTTTATTTTTA
 30268  GGTGGATATTTAATTGATTTTGATTATTCTTATTTATTATATAATTTTTATTACTTAGGA
 30328  AGTGGAGCAGAAAATGATTATACATTAATGAGAGAAAATTTTTTAAATAGTCCTTCATTT
 30388  AATGGATTATTATCTAGTTTAACTTTAGGTATAAAAAGTTCTGCTATGGTTTTTGTATTT
 30448  ATATGAGTTAGAGCTTCTTTCCCTAGAATACGTTTTGACCAGTTAATGTCTTTCTGTTGA
 30508  ACTGTATTATTACCTATATTATTTGGATTTATCTTTTTAATTCCTTCAATATTATATATT
 30568  TTTGGTGTATTTTTTATTAATATTAACTTAATATAG
;     G-nad1-E2 ==> end
;     G-nad1 ==> end
 30604  TTAATAGCTTTATTTTTTAACTTTATTTATAGCAAGTGTGTTACTTCGTAGTGAAACCAC
 30664  ACATGGTGCTAGTACTATAGCAGCTGTAGCAGCAGAGATATAAATATTATAAGTACAGTT
 30724  AGTATTATGTTTGGACTAAGTACATCATGTTTACTAATTTCATTGCTTAGACTTATTAGT
 30784  AGCTTTATAATGGTTAACTATAGGTATGTGAAGAAAAGCACAACTAGCTGTAATAGTACG
 30844  TAGTAATAGTAATACACAATAATAGTAGTACGCAATAGTAATACGTAGTAGTAGCAGTAT
 30904  AGTAGTAGTACGCAGTATTGTATAATTTTATATACCTATAATTTTGTGTGTAAGCTGACT
 30964  GGCTACGATTTCTTTATCAAAGATAAAGAAATTAAAAACAGCAGCAGTGAATACTACGTA
 31024  GTGAATACTACGTAGTAAACCGCGCGATTTTGCATCTTGCTATACTATAACTAAATGTAG
 31084  TAGATTTATCGCGATTTTTGTGCCATGAAACACGTGTGCATAGGTGAGAAGTATTTAAGC
 31144  TCTAAAATAATTA
;; mfannot: G-nad4 ==> start Def by similarity
 31157  TCGTTTGGATGT
;     G-nad4 ==> start
 31169  ATGTTATTATCAAATTTGATTGGTTTACCTATAGTAGGGGTAGTAGGTGTCGCTAGTATA
 31229  ACCGTGTATCGACATGATTATTATGCTAAATTAATTTCATTAGCTGTTAGTGTAATAAAT
 31289  TTTATTATTTCATTATTTATATTTATACTATTTCATAATAGTACAAACCATTTTCAATTT
 31349  GTACAAGAACATTATAATACTCAATATTTTGATTTATATTTAGGAGTAGATGGTATTTCC
 31409  ATTTATTTTGTATTATTAACTACAATAATAATGCCTATTGCATTATTATCTAATTGAAAT
 31469  TCTATAAAAGAAAATGTAAAATCATATTTAATTGTAATGTTACTATTAGAAAGTTTATTA
 31529  TTAATTGTATTTATGGCTGCAGATATTATGTTGTTTTATATATTTTTTGAAAGTATATTA
 31589  CCTCCTCTGTTTTTATTAATAGGAATATTTGGATCTGATAATAAAGTTAGTGCTAGTTAC
 31649  TATTTATTTTTATATACATTATGAGGTTCTTTATTTTTATTATTATCTATATTAAGTACA
 31709  TCATCTATTATGGGTAGTACAGATTTTGATGTATTATTTCAATTAGGGTTTGATTATAAA
 31769  GTTCAGATATTCTTATTTATAGGAATATTTATAGCTTTTGCAGTAAAAACTCCTACAATT
 31829  TTCTTAAATAATTGATTATTAAAAGCTCATGTTGAATCACCCTTAGGTGGAAGTATAGTA
 31889  TTAGCTGGAATTGTTTTAAAATTAAGTTTATATGGGGTATTTAGATTAATATTACCTATA
 31949  TTACCTCAAGCTTCTTTAGATTATACTTTTATAGTATATACTATAAGTGTAATAACAATT
 32009  TTATATGCTAGTGTAAGTACAATAAGAACTACAGATATTAAAGAATTAATTGCCTACAGT
 32069  TCTGTTTGTCATGCTGCTGTATATTTAATAGGAGTATTTAGTAATACTATACAAGGATTA
 32129  CAAGGAAGTATTATATTAGGTTTAGCACACGGATTCGTTTCTAGTGGTTTATTTATATGT
 32189  GCTGGTGGTATCCTTTATGATAGAACTCATACTAGAGTATTATATTACTATAGAGGTGTA
 32249  GCTCAATTAATGCCTATATTTGCTATATTATTCTTTATATTGGCTTTAGGTAATTGTGGT
 32309  GCTCCTTTAACTTTAAATTTTATAGGTGAATTTATGTCACTTTACGGAATTATAGAAAGA
 32369  TTACCTATCTTAGGAGTTTTGGCCGCAACTTCTATTGTATTCTCTGCTGCTTATACAATA
 32429  TATATGTATAATAGAATATCTTTTGGAGGATCATTTACTAAATTAATCCAATTAGGATTA
 32489  GTAGATCTAAATAAAAGAGAATTCTTGTTATTATTTATATTAGTTATATTTACAGTAGTA
 32549  TTGGGTGTATATCCGGGAATTATAATCAATTTATTAGATTACTCTATGAACAGTGTAATA
 32609  TTCAATATTCCTGCGCTGTCTTGCATATAA
;     G-nad4 ==> end
 32639  TATTATAGCAAAATGTAGCAGATTTGGTACGATTTTTGTGCCTTGCTATTTCATAAGAAA
 32699  AACCAAGATCTAAATAAATATGAACTCACTATACTCCTGTATTGTATCTATTTATTATAT
 32759  ATCAAATAAAAAACAACAATCAAACCAACCATCCTTATAAATTCCCCTAAAGAAAGTACG
 32819  CTATATTAAAAAGAAAAAAAA
;     G-cox2 ==> start
 32840  ATGACAAATATTTTTACAGTGTTAATGCCAACAATAAATTTGGATGCTCCTTTACCTTGA
 32900  GGTATTTATTTCCAAGATAGTGCAACACCTCAAATGGAAGGTTTAATAGAACTTCACGAT
 32960  AATATTATGTTTTATTTAGTTTTAATATTATTTGCTGTAAGTTGAATATTATTTTCTATA
 33020  ATTAAAAATTTTGTAAGTACTAAAGCACCAATATCTCATAAATATTTAAATCACGGTACA
 33080  TTAATAGAATTAATATGAACTATAACACCGGCTGTAATATTAATATTAATAGCTTTCCCT
 33140  TCATTTAAATTATTATATTTAATGGACGAAGTTAATGACCCTTCTATGACAATAGTAGCA
 33200  GAAGGTCACCAATGATATTGAAGTTACCAATACCCTGACTTTATAAATTCTGACGAAGAA
 33260  TTCATAGAATTCGATTCTTATATTATACCAGAATCTGATTTAGAAGAAGGTGCATTAAGA
 33320  ATGTTAGAAGTTGATAATAGAGTAATAGTACCTGAATTAACTCATATTAGATTTGTTATA
 33380  ACATCAGGTGACGTTATTCACGCTTTTGCTGTTCCTTCTTTAGGAATTAAATGTGATGCT
 33440  TATCCTGGTAGATTAAATCAAGTATCTATCTTTATAAATAGAGAAGGAGTATTCTACGGA
 33500  CAATGTTCTGAAATTTGTGGAATATTACATAGTTCTATGCCTATTGTAATAGAATCTGTA
 33560  AATATTGATAAATTTGTTCAATGATTAATGACTGAAAGTGAATAA
;     G-cox2 ==> end
 33605  TTTAGAACTTTAGCTTTATTTCATAACAGCTAATGCAGCCACTCAATAGTTCTAGGTGAT
 33665  ATTTACTTAATACTAGCTTTAGCACTATGCTATAACTAGAATTCTTTAATTAAATTATTC
 33725  CCGTTATCACTATAAGTGTAACAACGAGGAATTCGTTTAAAAAACAATAGTAATTTACTT
 33785  TTAAAA
;     G-atp8 ==> start
 33791  ATGCCACAATTAGCTCCTTTTTATTATATGAATGAAATCGTATTTTCTTTTGGTTTAATC
 33851  GTATTAATATTATATATTTTATCTAAATATATATTACCAAGAATTGTAAGATTATTTGTA
 33911  TCTCGTATATACATAAATAAAATATAA
;     G-atp8 ==> end
 33938  TTTTTTATGTGAACAAGTATTCACAGTAAATAAAATAAGATCTTAATTTAGTTGTTATGC
 33998  AATAAAGCTATATTACTGCGAAGCAGCGTGTGTGTGTCTGTGGATGAAACCATCCACAGC
 34058  TACCCGGTTTTATACGTTAGTAATTTAATTGATTAGCACTGTATAATTATGATTTTATGG
 34118  CTAATGTTAAAACTCATGAATCTTAATTCTTAAGATACAGATATTTCAATATCCAATATA
 34178  TAGCATTATTAATATTTAT
;     G-atp6 ==> start
 34197  ATGCTTAATAATAATTTATTTTCTACTTACTTCGTTAGTAGCACTAACGATATGGCTACA
 34257  GAAATAATTAGTCCTTTAGACCAATTTGAAATCAGAGATATTTTAAATTTAGAAGTTTTA
 34317  GGAGGTAATTTCCATTTTTCTATAACAAATATTGCATTTTATTTAATAACAGGTACTGTT
 34377  ATTATCTTAGTATCAGGTTTACTTGCAACAAATTATAACAAATTAGTAAGTAATAACTGA
 34437  TCTATAGCTCAAGAATCTTTATATGTTACAATACATAACATTGTTACAAACCAAATAAAC
 34497  CCTAAAAACGGTCAAGTATATTTCCCATTCATGTATACTTTATTTATTTTTATCTTAATA
 34557  AATAATTTAATAGGAATGGTTCCTTATAGCTTTGCTTCAACAGGGCATTTTGCTTTAACT
 34617  TTTGCTCTTAGTTTTACAATAGTATTAGGTGCTACTATATTAGGATTCCAAAAACATGGT
 34677  TTAAAATTCTTTTCTTTATTAGTACCAGCAGGTTGTCCTTTACCTCTTTTACCTTTATTA
 34737  GTTATAATTGAATTAATTTCATATTTAGCTAGAAACGTATCATTAGGTCTTAGATTAGCT
 34797  GCAAATATTACAGCTGGGCATATGCTATTAAGTATATTAAGTGGTTTTGTATATAATATA
 34857  ATGAATTCAGGATTTATATTCTTTATTTTAGGTTTAATACCTTTATTATTTATAATAGCT
 34917  TTCTCTGGTTTAGAATTAGCTATAGCATTTATTCAAGCTCAAGTGTTTGTAGTGTTAGCT
 34977  TCATCTTATATTAAAGATGGATTAGATTTACACTAA
;     G-atp6 ==> end
 35013  AGTGTAGAATGGTATGCTGGCAGCACGATTTTATAATGTGTAAGGTCAGTTTATAATCAT
 35073  AGAATAATGGAAATAAGAGGAAAATTATAATAATGATAAATTTATCCTTTTGTAGCGCTG
 35133  CGTTATAGTTAACAAAGTTAAAGCTATGTATAACTTAAGGAACACTAGAATGTCTAATAT
 35193  ATATATAGAAATTAAAACAAAATAGTTGAATATTTAAAATAAATAGTTCGAGCTACGAGG
 35253  TTATTGAAAAAAAATAGTTATAAAGTCAGTGAAACAGTATATAGTTTAAATTTCTTTATT
 35313  CGAATAATAAGATATTAGGTATGTTAGTGATATATATCAATATCATAAAAAAAATAGTAT
 35373  A
;     G-rns ==> start
 35374  ACTAAGTTGAGTTTGGTGATGGCTCTGATTGAATGCTGTCCAAGTGCTTTGACACATGCT
 35434  AATCGAACGTTTTAATTAATTTTCTAATTAAAAAGTGGTGTACAGGTGAGTATATGAATA
 35494  TTTTTGCCGACCTCGAAGAGAAGGTAAATCCTTCATAATATAAAAAGACAAGAGAAGAAG
 35554  GGATTTATGTTTCTTTCTTTGTGGTCGCTTTGAGAGGATGATAAATATTTTCGGGACAGG
 35614  TAGTAGTTAAGGTGATGACTTAACTAGCTTAAAACTCTCGTAGTCGAAACTGAAAGGTTG
 35674  ATCGACCACATTGGGTCTGAAAAAACCCCAATGCATATTAGTACAGCAGTGAGGAATTTT
 35734  GGTCAATGGCCTAACGGCTGAACTGGTAACTTGGAAAAGTGATAAGTCCAAAATAGGATT
 35794  AAATTTAAGAATGAAGCTTTGTTTATATATTGATGGGTGCTTCGCACAAATAAATGACAA
 35854  TATATATATTTTGTCTTGACCAATTACGTGCCAGCAGTCGCGGTAATACGTAAGAGACTA
 35914  GTGTTATTCATCATAATTAGGTTTAAAGGGTACCTAGACGGTCAAAATAGCATGTTAAAT
 35974  GTAAATGTAACTACTTGACTAGAGTTTTATGGAAGAGGGCAGAACTTGCGGAGGAGAGAT
 36034  AAAATTTCGTAATACCAAAAGGACTGGTAAAGGTGAAGACAGCCCTTTATTTAAAAACTG
 36094  ACGTTGAGGGACGAAGGCATAGGTAACAAAAAGGATTAGATACCCCAGTAGTCTTTGCAG
 36154  TAAATTATGAATGCCATAGGTTAGATTAATTTTTAGTCTATAAATGAAAGTGTAAGCATT
 36214  CCACCTCAAGAGTAATGTGGCAACGCAGGAACTGAAATCACTAGACCGTTTCTGACACCA
 36274  GTAGTGAAGTATGTTGTTTAATTCGATAATCCACGAAAAACCTTACCGCAGTTTGTATAT
 36334  TTACAAGAGTTGCACGGCTGTTTCCAGTTAATGTTGTGAAACTGTGGTTTCCACGGAACT
 36394  AACGCAATCCCTGGCTTTATTTTTTAGATATACGATAAAGTATTTATTTCCATATATTAG
 36454  GAACGAAAAAGGGGACAAAGACAAGTCATCATGGCCTTAATACTGCGGGCTATAGACGTG
 36514  CCACATTTTCCTAGACAAAGAGATGCAAAAATGTGAATTTGAGCTAATCTCAAAAAATAG
 36574  GATATAATTTTATAAGGATTGTAGTCTGAAACTCGACTATATGAATAAGTAATTACTAGT
 36634  AATCGTGAATCACCATGTCACGGTGAATATTATTTGGATTGGTACTAACCACTCGTCACA
 36694  TGCTGAAAGGGGCATGCGCAATAAGTTTGCTTTTTCAATGATAAGCACTTAAATAAACAG
 36754  ATTTATTCTTATATTGGAAATCTTCGTATGCGTGGCTTTAATTAGTGTTAAGTCGAAATA
 36814  CGGTTCGTGTAGTGGAAGTTGCACGGGATTTATTAACTTT
;     G-rns ==> end
 36854  AACTATATAAAAAATCGATTATATAAGATATATAATTAA
;     G-trnY(gua) ==> start
 36893  AGGAGGCTTCCTTTATTGGTAAGAAGGGTTGAGCT!GTA!AACTCAATAGCTATTGCTTT
 36951  TAAGAGTTCGAATCTCTTGTCTCCTA
;     G-trnY(gua) ==> end
 36977  TTAGCATTATATTGTTGCTGTCATACTACGGCTGCTGTATTTCTTTCATAGAAGCAGCCG
 37037  TGTGTATAGGTTGGCTGGCTAGGATTTCTTTATCCTTGATAAAGAAATTAAAAACAGCAG
 37097  CAGTAAAACCACCACCACATTGGTATGGGCACTTTTAGTAGCTGCGCACATAAAGCTATG
 37157  TATTTATTTACTAGACTATTAGAAATAATACATACTAGCACAAAATTGTGTTAGCTAA
;     G-trnD(guc) ==> start
 37215  GAATTAGTAACTTAATTAGGTAAAGGATTTCCTT!GTC!ACGGAAATAGATGTCGGTTCG
 37273  ATCCTGATCTAATTCG
;     G-trnD(guc) ==> end
 37289  TGTAAGGTTAGCTTTAGCACTGCTAACATAAAACGACTGCTAAAGGTTATAATTTTATAG
 37349  TTTTGTTGCTATAATACTAGTATTACGTTGCTATGTATAGATTACGCTAGCTAATAAGTA
 37409  TTAACTATGAGCTTGTTAACGTGGTGGCTTAAGGCTAGCATAATTTACGCATAAAGCTAG
 37469  GGAAAACGAGGGGCTCGACCTGAAGTTCTCTATACTATGAACTAAGCACTATTAAATTAC
 37529  GCATGGGGCTACTATGAAATAAGCATGTATTCCTTGTTTATTAATTCTTTCTAGGAATTA
 37589  AGGAAGGGTGCATACTTCGCCAGCTTTATATATTAGCGTGATAAATATCACGCTGTAACA
 37649  CTGCGTTACGCGCTTAGATTTCTTTATCTTTGATAAAGAAATTAAAAACGGA
;     G-trnS(gcu) ==> start
 37701  GGGAAAGTACTTCCATTGGTAGGGTAAGATGTTT!GCT!AAACTTTGTGTCTATACACTT
 37759  GGGTGTTCGAGTCACCTCTTTCCCG
;     G-trnS(gcu) ==> end
 37784  ATTAA
;     G-trnN(guu) ==> start
 37789  GCTTTTATAGCTCAACGGTAGAGCGTGATACT!GTT!AATATTATGATAGATGTTCGATT
 37847  CATCTTAGAGGCT
;     G-trnN(guu) ==> end
 37860  TAATTTAAACACGTTAGTCTAGTTTGCATTACCTACGCAATTCTTTTCGTAAGAATATCC
;     G-cox3 ==> start
 37920  ATGACTAACGTCGTTAGAAACAATTTTCAAGATCATCCATTTCATTTAGTATCTCCTTCA
 37980  CCTTGACCATTTTATATTAGTATTTCTTTATTCATTTTAACAATAAATGCTGCATTATCT
 38040  ATGCATTTATTCCATAATGCATATATTCTATTTTATATAGGGCTATTTTTAGTAATAGCT
 38100  ACTATGTCTTTATGATTTAGAGACATAATTGCTGAGGGTACTTATTTAGGAAATCATACT
 38160  TTAGCTGTTCAAAAAGGATTAAACTTAGGAGTTATTTTATTTATAGTTTCTGAAGCTTTA
 38220  TTCTTCTTAGCTATATTCTGAGCATTTTTTCATAGTGCTTTAACACCTACTATAGAATTA
 38280  GGTAGCCAATGACCTCCTATGGGAATAGATCCTGTAAATCCTTTCGAATTACCTTTATTA
 38340  AATACAGTAATATTATTATCAAGTGGAGCTACAATTACTTATGCTCATCATGCTTTAATA
 38400  AAAGGAGATAGATCAGGAGCTATATATGGAACTATTTTCACAGTATTATTAGCTATAATA
 38460  TTTACATTCTTTCAGGGAGTTGAATATAGTGTTTCATCTTTTACAATAAGTGATGGTGCA
 38520  TTTGGAACATGTTTCTTCTTTGGTACAGGATTCCACGGATTCCACGTTATAATTGGTACA
 38580  ATTTTCTTATCTGTAGGTTTATGAAGAATAGTATCTTATCACTTAACAGATCATCATCAT
 38640  CTTGGTTATGAAGGTGGAATATTATATTGACACTTTGTTGACGTAGTATGATTATTCTTG
 38700  TATGTATCTATGTATTATTGAGGTTCATAA
;     G-cox3 ==> end
 38730  TTATATTTTATAATTAGTACAAGGGTACTCCGTACTCCTACGAAGTAAGGAAAGCTATGC
 38790  CTACGTCTAGTAGCTTGCTAGCATAGCTTGCGCTAGCGCTACACAAAAACTAGCCTAGAC
 38850  TACGGAAATTTTAGCA
;     G-trnG(ucc) ==> start
 38866  GCGGGTATAGGTTAATTGGTAGACCTTTTGACT!TCC!AATCAAATTGCGTCAGTTCGAA
 38924  TCTGACTACCCGTA
;     G-trnG(ucc) ==> end
 38938  TTTAAGTGGCTAGCGTGTGTTATTTTGTAGCAATACCAAACAACCATAACCATGCTTCCA
 38998  TGAAAGATTTCATAGCAAGTTATAGCAGCATTATTTGATAAAAATTTACTATTAGTAGGA
 39058  AAAAC
;     G-nad6 ==> start
 39063  ATGAATACGAAAAAAAAAATGAGTGAAAAAGTTTTAGTGATTTATGACCATATATTAAGT
 39123  GGATATAAAAGTGAATCATTAGAGTTTATTAGTGTACTAGCCTTATTTTTTGGTGCAATA
 39183  GTTATAATAATTAAAAATCCTATAGGATCTCTTTTGTGTTTAATAGGACTTTTTGGGGTA
 39243  ATATCGGTATATTTAATTTTAGCCGGATTAAATTTCATAGGTTTATCTTATTTAATTGTT
 39303  TATATAGGTGCAATATCTATATTATTTTTATTTATTTTAATGCTTATTAATATAAGAACA
 39363  AGTGAATTATTAAGTAATAATGTAAATAGTGTACCATTAGCATTATTGATAATAATTTTA
 39423  TTAAATTATGCTTGATTCCAAGTATCACCACAATATATTAGCTATACAGACTCTACAGAT
 39483  AGTATTATTAATAGTTCTGTATATACTAATATAATTTCATCCGCATACGCAGGCTATGGT
 39543  TACGAATTTTTCAATACATTGAAAAGTATGGTTTTTGTGTGAAACGGACAAGCTACAGAA
 39603  AATTCTATTGCTAATGTTATGTTTGTAACAAGTAATAATTGAGACGGATTTATAACAGAA
 39663  ACAAATCATGCAGCTACAATAGGTATGGTATTATACACAGTATTTAATATGTGATTATTA
 39723  TTGGCTAGTATAATATTATTATTAGCTATGGTTGGTGCTATTATTATAACAATAAAATAA
;     G-nad6 ==> end
 39783  TTTAAATAATCAAGTTTTAGTTGTAGTATTAGTGCTAGCATTATGAAGTAACCGCTAACA
 39843  CTAGAAATATAGAAGAATGAA
;     G-trnV(uac) ==> start
 39864  GGGGGATTAGTTCAGTGGTAGAACGGTTGTAT!TAC!ACGCAAAGGGTGAGAGGTTCGAT
 39922  TCCTTTATCCCTCA
;     G-trnV(uac) ==> end
 39936  ATTGTGCCTTTAGTATTATAGTATTAGTGGTTACATCTATATAAATATATCTTATAACGA
 39996  TACAATAGTACTATAGATACACAGGACAAGTATTACACTTATAGGCAGCTTACTATGAAA
 40056  TACAAATTAGCTACTTAAAAGTATAAATAGCTTGTGTTATACACTATATAATAACTATAG
 40116  AAGGATGTACAAAGTTCTATGTGTACTCCTACGAAGTAAGAAAGATTACTAGCGTGTGTG
 40176  TATGTATGTGTAGGCTGGCTAACCAGCAGTGATACCATCACCACGATTACAAAAAATAAC
 40236  AAATTAAAGATAACTTTAGTATAGCGAACGTAGTTAGTTAAACTATAGCTAAAGCTTTTC
 40296  TTATCAATATAAAAATTTCTATTTTTATAATC
;     G-trnI(gau) ==> start
 40328  GATTCCTTAACTTAATGGTAAAGTGTATTTTT!GAT!AAGAATAAAATCAGTGTTCAATT
 40386  CACTGAGGAATTA
;     G-trnI(gau) ==> end
 40399  TGTACTGGTTGTTAACTATGAAATATTCAGACAAGGGTGGTGATGGTGATTTCACTATGA
 40459  AGTAACACACAAA
;     G-trnS(uga) ==> start
 40472  AGAGAATTGGCCGAGTGGTTTAAGGCGGTAAGTT!TGA!GTTTTATTAGGTGTAAGAAGC
 40530  CGCATCCGTTCGAATCGGATATTCTCTG
;     G-trnS(uga) ==> end
 40558  TAATTTGTAGTATTAGTGTTGCAAATTAGCTATAAACTAGTGCTACCCTGTAGAAAGGTG
 40618  GTAGGTTATTTAACATACGCTAGCCAGTATGCTGCCTTTTAGGAAAGGATTTCATAGTAA
 40678  GCTCTAGTACTGTTTAATCTTAACATAA
;     G-trnW(uca) ==> start
 40706  AAGAGTATAATTTAATAGGCAAAATAGGAAGCT!TCA!ACCTTCACATTCTTGGTTCAAA
 40764  TCCAAGTACTCTTG
;     G-trnW(uca) ==> end
 40778  GTATATATAAA
;     G-trnP(ugg) ==> start
 40789  CGGATTAGGGCCGGGTAGGTTAGGTGCTTTGTT!TGG!GTCAAAGATCAGTTACGTTCGA
 40847  ATCGTAATAATCCGA
;     G-trnP(ugg) ==> end
 40862  ATATCAGATTTTTTATAAATATTAAATATATAATTCTTTATGTAACATAGCATATCATAG
