# Supplementary material for: Global Characterization of Fungal Mitogenomes: New Insights on Genomic Diversity and Dynamism of Coding Genes and Accessory Elements
Source: Front Microbiol. 2021 Dec 1;12:787283. doi: 10.3389/fmicb.2021.787283 (PMC8672057; doi:10.3389/fmicb.2021.787283)
Supplement: Supplementary File 1 — de novo annotation files of the 685 mitogenomes investigated in this study. Annotation was performed with the Mfannot program. [file Data_Sheet_1.ZIP › Supplementary_FileS1/CM023208.1_Aspergillus_flavus_strain_E1316_mitochondrion_complete_sequence_whole_genome_shotgun_sequence_mitogenome.mfres]

;; Masterfile modified automatically by mfannot version 1.35
;; on Thu Dec 24 15:10:33 2020 by user pfonseca on host LGCM-PROC
;;    - Gene Totals: 46
;;    - List of genes added:
;;      atp6                 atp8                 atp9                
;;      cob                  cox1 (1 introns)     cox2                
;;      cox3                 nad1                 nad2                
;;      nad3                 nad4                 nad4L               
;;      nad5                 nad6                 orf118              
;;      orf126               orf153               orf232              
;;      orf666               rnpB                 rns                 
;;      rps3                 trnA(ugc)            trnC(gca)           
;;      trnD(guc)            trnE(uuc)            trnF(gaa)           
;;      trnG(acc)            trnG(ucc)            trnH(gug)           
;;      trnI(gau)            trnK(uuu)            trnL(uaa)           
;;      trnL(uag)            trnM(cau)            trnN(guu)           
;;      trnP(ugg)            trnQ(uug)            trnR(acg)           
;;      trnR(ucu)            trnS(gcu)            trnS(uga)           
;;      trnT(ugu)            trnV(uac)            trnW(uca)           
;;      trnY(gua)           
;;
;; end mfannot
;;


>CM023208.1 Aspergillus flavus strain E1316 mitochondrion complete sequence whole genome shotgun sequence gc=4
;;     rnl ==> ;; mfannot: Partial annotation, start found at pos : -60 / 5' +/- 50 nt
     1  TTTCATGCGCTTTGCGCATGGCAAGTATATAAAGAAATTATTATGGATAGTTAGCTATAT
    61  ATTAAAGAATAACTAGTAAATCTAGTTTCTAAGAGAAATCGAATAATAAACGAAGTGAAT
   121  TGAAATATCTTAGTAACTTTAGGAAAAGAAATCAAACGAGATTGTTATTTGGTGCAAACT
   181  AAATAACAAGAGCCTATTAACAAAACTTGTTAAAGTAAAATGGATTAAAATCTGTTTGAA
   241  TATAGGGGAACCTTCCTCTAAGGCTAAATATGATATATAAGCGATAGTGAAAAGTACCGT
   301  GAGGTAAA
;;
   309  ATTTGAAATAGTAGTTTTATAAGCAGCTCGAGTGAAAATTTAAATAAGTAATAAGAGTGT
   369  ACCTTTTGCATAATGGGTCAGCAAGTTAATTTTAGATGCAAGCAATGATTTCGTGCGCTT
   429  TGCGCATGGAGCTAGCTTAGATAAACCAATTATGAGAAAATGAATAAGTATCTAGAATTA
   489  GACCCGAAGGCTAGTGATCTTACCATGGTCAGGATTATAAAAGTCCGAACGGGTTATCGT
   549  TGTATAGATATCCGAAGAATTGTGGTAAGTTAGTGAAAGACAAAACTGACTAGTATAGCT
   609  GGTTTTCCGCGAAACCTATATGAGTAGGTAATTTAACTAACATCTTAGCAGGTACAGAAC
   669  TGTGATCTCGGACAATATCTTTTGATTTTGTCAACATCGGGGGGTTGTAGTGACTTTACC
   729  GGAGAGTATTTGCACTCGGAATGGCAAAGATGAATGTTGAATAATCGGACATAGTGCGAT
   789  AAGGTTGTATGTCTAAAGGGAAACAGCCCAGAACAAGAGTTAAGGTTCCAAAATTATTGT
   849  TGAGTGAAATTAAGGATGTTTTTTTTAAAAACAATCAGGAAATAGGCTTAGAAGCGGCCA
   909  TTTTTTGAAGACCTCGTAACAGAGCACTGATTAATTAAATTTAGAAAAAAACACCGAAAA
   969  TTTAACGGATCTAAACAATATACCGAAACCTTGTACACATATTTATAATATTAATATTGT
  1029  ATATGTGGGGTAGCGGAACATTGGATAAATATTAATTATTATTTCTTCTAAGAAGTAATA
  1089  AGTATGGATTATTATTAAAAATATTTATTTATTAAAGATATTTATGTAATATTATTATAC
  1149  CTAAAAGGTATAATGTTTAGATGAATATATAGATAGATTATATCTGTCTTTATTATTAAT
  1209  ATAATCCATCGATATAATCCAAGAGAGAATGCTGACATGAGTAACGAAAAAGGAATATCC
  1269  TCGCCTTAAGCTTATGGTATTATATTTAATTTTCGGTATCTAAAAGTATTAATCAAAAGG
  1329  TAATTTTGATGATATTTATATATAAATACTTAAAAATAAAAAACAAAACCTTTAACAAGT
  1389  AATAAAGGTTCTGGAAAATTTTTTATTTTTATTAAGTGAAGTATAATGCAATATAGGTAT
  1449  ATTATAATTTATATAATTTTCTTGTTACAAGTTTTCAAGATTGTATAGATTTTATCTATA
  1509  TTAAATATATTTTCTTTTTTATACTATTGTATAAGTAAGGTTTATATATACCGTACCTAG
  1569  ATACTATCACAAGTAAGCAAGTAGAGAATACAAAGGCGTTTGAGTGAACAATCATTAAGG
  1629  AACTCGGCAAATTGACTACCGTAACTTCGGGATAAGGAGGGCCATTATGATTAGTTTAAC
  1689  ATATCTTATGATATGATTTAATTAAACTAATCATAAGAGGAAACATGAAATAATGTTGTA
  1749  CGACTGTTTAATAAAAACACAGCACTCTGCAAAGATAAAATATCAAAGTATTGAGTGTGA
  1809  TGTCTGCCCAATGTCGGCTGGGTAACGGATTTACCTTGGTTTTTAACTGAGGTTTTGAAG
  1869  GATACCCCGATTAATGGCGGCCTTACCTATGAGGGTCCTAAGGTAGCGAAATACCTTGGC
  1929  CGTTAAATGCGGTCCTGCATGAATGACTTAACGATACAACAGCTGTCTCGATGATTGTCT
  1989  CAGTGAAATTGGAATAGCAGTGCAGATACTGTTTACCTCTAGATAGACGAGAAGACCCTA
  2049  TGCAGCTTTACTGTTACTAATTGCAAGAGTGGAAATTTAGGATGATTTCGAGTGTATAAG
  2109  GTAGTTGTTTGATAACAATGAAACACCTTTATTCGTTTCCTACTATATGCTCTTGAGGAT
  2169  TGGGAGGCAGTTTATGCGGGGCACAGATCCCACAAAAAGTACCTGGGTATATCCAAAGTT
  2229  CATTTTGTAAATTTGTAAATTTCTTTACAAATATTTTAATTTGTTATAATTATATTCATA
  2289  ATTATACAGTTATTGTTAGATTAAGTTCAATATTTATTTTTTATTTAAGTAAGATTTTAA
  2349  CTATATGGTGAATAGATGTATTTTAAACTTTACCCGGGGAGGGAGTGATCCAACTCCGGG
  2409  ATATTTAAAAGTTTTTTCTCATATTAATATTGTATTTTATCTTTATTGATATGATAATTA
  2469  ATTATACTTTAAAAGTTTAATGGCTAAATCTTGCTTTACTGTTTGACCTACAAGTCTATC
  2529  AGTCGCGTAAGCGGGGCATATGATCACAAGATGCATAAAGGAAAGGTCTTGGATTATAGA
  2589  AAAAGTTACGCTAGGGATTTATATCTGTGAGTCCTCCAATATTTAAAAATATTGGTAATA
  2649  TA
;; mfannot:     /group=IA (5.24e-23)
  2651  ttgggtaaatttcaaagataacttataaataaattaagtgtatttgaagcgaaacttatt
  2711  ttagcaaaagtagcagtagttctgcgcttaattttaggattaaatcctaagataaaataa
  2771  ggacgttcaacgactaaaaggtgagtattgctaacaataatcctttttttaatgcccaac
  2831  atctttattaactaaaagaaaaaaattgtataataattattagtaataataatgaaatag
  2891  acttggttttataccaagcttaaatattatataattaatttgattaattatattaatatt
  2951  ataa
;;     G-rps3 ==> start ;; First ATG found at 2967 HMMmatch = 134,156
  2955  ttaaatataaat
;     G-rps3 ==> start
  2967  atgctaaatattataaaatcaaaattaaaaaatacatataagaaaaaatcattaaatagt
  3027  gaaaatgttactatacgtaataaagatttagttcctgctgtaagagattgaaaaaatagt
  3087  atttatgtttacaacaaaaattctttaagtttgatacctgttgcaagcagattagtaatg
  3147  aaattaattaaaggttattttaattcatataatttaaatatagaatctaaattaagaaaa
  3207  gaaaaattacgtcgtagattaagaaaattatctacaaataaaatctttattagtgatggt
  3267  gaatttaaacatactaatgataatgtaaatataacattatatgtatataatagacaaaga
  3327  cttaattacttattaaaattaagaaaaagatatctaagtttatttagaaaggttacattt
  3387  gtaagaaaattacagttaataagaaatgtaggattgaatatcttaaacaaacaacaagaa
  3447  aaaagtaaaatattaacaaatgttttacctaattatagttcaaaagtatattcagtacaa
  3507  aatctttattatagaaattttataaaaaaatctcttaaaagattaaaatactacatgtat
  3567  tataaacaattactttatattaataaagctaaatttgaaaattcatatttacaaggttta
  3627  ataaatttagtaagaaaaatatataaaaaaaatgtagaatttaatattattaatttaaaa
  3687  tacttttattataatagtgatatttttacacaacctttagtattaaaattaagaaaaaaa
  3747  agaaaattattaagatatcttaaagctttagttagaaaagcaaaaattaaagatattaaa
  3807  ttaaatgaaagatcaaaatatttttttgaattagaaaatttatttaaattaaataatctt
  3867  gatactacaaataatttattaaataaattaatagaacaaaataaaacaagttcaaaagat
  3927  cttaaaaaagttgtattaaatgatataaaatttaaaagagtatcaggtgttagattagaa
  3987  gctgcaggtagattaactagacgttatacagcttcaagatctcaacacaaagttagatat
  4047  agtggtaatttaataaatgcttattcttctattaaaggttatccttcagctgtaataaga
  4107  ggaaattataaacctaatatacaatatactaaattaaattctaaatcacgtattggatct
  4167  tttggtgttaaaggttgagtaagtggtgtttaa
;     G-rps3 ==> end
;;     G-rps3 ==> end
  4200  taattaaatttaaatatacctaaattagttaataaagatgatgaaatagtct
;; mfannot:
  4252  GAACCATTTTGAGAAAAATGGAAATAAAAGGAAAAACCTTTTATGATAACATAAATTGAA
  4312  CAGGCTAATTTGCGCAAGAGAGTACAAATTGAGTGCGCGGTTTGGCACCTCGAT
;;
  4366  GTCGGCTTAGCTCATCCACATGAATGCAAAAATCATGAAGGGTTCGACTGTTCGTCGATT
  4426  AAAGAGCTACATGAGCTGGGTTTAATACGTCGTGAGACAGTATGGTTTCTATCTTCTAGA
  4486  GGGAATTAAAGTAGAATAAAGATAGCCCCTTCGTACGAAAGGAGTTGGGTATATTGACCT
  4546  ATGGTTTACCTGTTGTTTATGTTATATATTATTATACATAATATATCATTTACTTATACT
  4606  TAAGTAAATTGTTCACATAGGCATGGCAGGAAGGCTACGTCAGTTAAAGATAAGTGCTGA
  4666  AAGCATTTAAGCGCGAAGCTTACTTTAGGATACTTTTAAACGTAGTAGAACACTACGAGT
  4726  ATAATTGTTATATACCCTTCGGGGTTATAATGATTAATAGGCTTTAGTTGTACTAATCTT
  4786  AACATTTTTAGACATAAAGT
;;     rnl ==> ;; mfannot: 3' -20/+180
  4806  ACTAATTATTAATATACTAAATATTTCACATATCGTATAAATTAAATTTA
;     G-trnT(ugu) ==> start
  4856  GCCCGGTTAGCATAAAAGTAATGCAACCGTTT!TGT!AATCGGTAGAAGCAAGTGCGATA
  4914  CTTGCACTGGGCT
;     G-trnT(ugu) ==> end
  4927  ATAAAATTAAA
;     G-trnE(uuc) ==> start
  4938  GACCCAATGGTCAAGTTTGGTTAAGACATAACATT!TTC!ACTGTTAGTGCGGGAGTTCA
  4996  AATCTCCCTTGGGTTG
;     G-trnE(uuc) ==> end
  5012  A
;     G-trnV(uac) ==> start
  5013  AAGAAATTAGCTCAGTTGGTAGAGCTGTCGCTT!TAC!ACGCGAAAGGTCAGGTGTTCAA
  5071  GTCACCTATTTCTTA
;     G-trnV(uac) ==> end
  5086  ATTATAAA
;     G-trnM(cau)_1 ==> start
  5094  TGCGGATTGATGTAATAGTAACATAGATGGCT!CAT!GACCAAAATATTTAGGTGCAATT
  5152  CCTAAATCCGCAA
;     G-trnM(cau)_1 ==> end
  5165  CCA
;     G-trnM(cau)_2 ==> start
  5168  AAGGCTATAGCTTAATCGGTAAAGCGAACCACT!CAT!GATGGTTTGAGTAAATGTTCAA
  5226  GTCATTTTAGCCTTA
;     G-trnM(cau)_2 ==> end
  5241  AATA
;     G-trnL(uaa) ==> start
  5245  ATCCGAGTGCTGGAATTGGTAGACAGTCTTAACT!TAA!GTTTAAGTGACGCAAGTCGTA
  5303  AACGTTCGAATCGTTTCTCGGATA
;     G-trnL(uaa) ==> end
;     G-trnA(ugc) ==> start
  5327  GGGGTTATAGTTTAACTGGTAAAACGGCGATTT!TGC!ATATCGTTATTTCAGGATCGAG
  5385  TCCCGATAACTCCA
;     G-trnA(ugc) ==> end
  5399  AGATAAAATA
;     G-trnF(gaa) ==> start
  5409  GCTTGAGAAGCTCAATTGGTAGAGCGGATCACT!GAA!GATGATTAGGTTATAAGTTCAA
  5467  GTCTTATCTCGAGCA
;     G-trnF(gaa) ==> end
  5482  ATAA
;     G-trnL(uag) ==> start
  5486  ATGGGTATGCTGAAATTTGGTAACCAGGTTCCGCT!TAG!GACGGAATAGTTTTATACTT
  5544  TACAAGTTCAAGTCTTGTTACCCATA
;     G-trnL(uag) ==> end
  5570  TAGTTTAGTTAAATTTTAATAGTAAAAAAAAAAAAAAGTTTATATATTA
;     G-trnQ(uug) ==> start
  5619  TATGTTGTCGACTAATCGGTAAGTCATAAATTT!TTG!GTATTTACTATTGGGTGTTCGA
  5677  GTCGCCCCAACATAA
;     G-trnQ(uug) ==> end
  5692  TATCTAATCTTAATCTTATATTTGCTAGCTTTTGGGGTACCGCATTCGTGCCTAAGGGCG
  5752  CAGATTACC
;     G-trnM(cau)_3 ==> start
  5761  GCTAGGATAGTTCAATCGGTAGAACAATAATTT!CAT!GAATTAAGAATGAGAATTCGAG
  5819  TTTCTCTCCTGGCT
;     G-trnM(cau)_3 ==> end
  5833  CAGCAGAATTAAATAAAATTAGTAATTTATGGAAAGTTACGTTTAAATTAATTAATAAGA
  5893  AT
;     G-orf118 ==> start
  5895  ATGATCAAAACACTTAATAGTTTTATAGAAGATTCATTTTTCTTGACACAAATCGTTTTC
  5955  GATTTTTCGATAAATAAAATTAGTAATTTATGAAAAGTTACCTTTAAATTAATCAATATA
  6015  AATATGATCAAAACACTTAATAGTTTTATAGAAGATCCATTCTTCTTGACACAAACCGTC
  6075  TCCGATTTTTTTTCTTCTAATTTAGTTATAGAGATAAATAAAACATTATTATATGAAATA
  6135  TACAATAAATATTGTTATTTATTTTTAATTTTAATTTTAATTTTTATTTTTATTAGTATT
  6195  TTTATTATATTAGTTTTTGTTAGCCTACTCTTTTTGCTAACAAAAACCTTCATTTAG
;     G-orf118 ==> end
  6252  GACCAAGCGTCATAAATATTATAGTTGATAAAAAAACTAAAAAAATTTACTTTCCGGTTG
  6312  ATGTTTTTAAGAAGTATATGGAAATACTTGAATCTATTTTATATAAAAAATAAAATTTAA
  6372  TTATATATATATGAAATTCATATATATAA
;     G-trnH(gug) ==> start
  6401  GGTGGGTGTAGTTCAACGGTAGAACAGCTGTAT!GTG!GCATAGTATATCCTAGTTCGAT
  6459  TCTAGGTACCCTCC
;     G-trnH(gug) ==> end
  6473  CTAAATAACGTAATTATGTAATGTTATTCACATAACTTTAAATTCGTTTTCACGAAGAAC
  6533  AAAAATAAATTATTTTT
;     G-cox1 ==> start
;     G-cox1-E1 ==> start
  6550  TTGTTAGATAATTTAACAAAATATAATATTTCATTTGGAAGAGGTTTTTCAACTTCAACT
  6610  AAAAAAGAAGATGTTGCCTCGATAAGTAGTCAAGAAAGTTCATCTTTTTTAACTTTAAAA
  6670  CAACCTACAGAATGACAAGAAAGATGATTTTTATCATCTAACGCTAAAGATATTGGTACT
  6730  TTATACTTAATGTTTGCATTATTCTCAGGTTTATTAGGTACAGCATTTTCTGTACTTATA
  6790  AGATTAGAATTATCTGGACCAGGTGTTCAATATATTGCAGATAACCAATTATATAATAGT
  6850  ATAATAACAGCTCATGCTATTATGATGATTTTCTTTATGGTTATGCCAGCTTTAATCGGA
  6910  GGTTTTGGTAATTTCTTATTACCATTATTAGTGGGAGGACCTGATATGGCATTCCCTAGA
  6970  CTAAATAACATTAGTTTCTGATTATTAGTTCCTAGTTTACTATTATTTGTTTTCTCTGCA
  7030  ACTATAGAAAATGGTGCTGGTACAGGTTGAACTTTATATCCTCCTTTATCTGGAATCCAA
  7090  TCACACAGTGGACCAAGTGTTGATTTAGCAATTTTTGGTTTACACTTAAGTGGTATCAGT
  7150  AGTATGTTAGGTGCTATGAATTTTATTACAACTATTTTAAATATGAGAAGTCCAGGTATA
  7210  CGTTTACATAAATTGGCTTTATTTGGTTGAGCTGTAATAATAACAGCAGTGTTATTATTA
  7270  TTATCATTACCTGTATTAGCCGGAGGTATTACTATGGTTTTAACTGATAGAAACTTCAAT
  7330  ACTTCATTCTTTGAAGTAGCCGGAGGTGGTGATCCTATCTTATTCCAACATCTGTTCTGA
  7390  TTCTTCGGACATCCGGAAGTTTACATTTTAATTATACCAGGATTTGGTATAATTAGTACA
  7450  GTTATTGCCGCAGGATCAGGTAAAAACGTATTCGGTTACTTAGGTATGGTTTATGCCATG
  7510  ATGTCTATTGGTGTTTTAGGTTTCATAGTTTGAAGTCATCACATGTATACTGTTGGTTTA
  7570  GATGTTGATACAAGAGCTTATTTCACAGCTGCTACTTTAATTATTGCAGTACCTACTGGA
  7630  ATTAAAATATTCAGTTGATTAGCTACTTGTTATGGTGGATCATTACACTTAACACCTCCT
  7690  ATGTTATTTGCATTAGGATTTGTTGTGTTATTCACTATTGGAGGATTAAGTGGTGTTGTT
  7750  TTAGCCAACGCATCACTTGACGTTGCTTTCCATGAT
;     G-cox1-E1 ==> end
;     G-cox1-I1 ==> start ;; mfannot: no intron type identified
  7786  aaacactatgtattatttacaattttttctatcttattattaaataataataatatacga
  7846  tggtaaaagtaataataatatatgatataataataataatgaatatattaaa
;     G-cox1-I1-orf232 ==> start /note=LAGLIDADG ;; evalue:6.4e-45
  7898  atgttttgggttggtttaatggatggaaatggtaatatacaaattaatcattttcgtaaa
  7958  aaatctttacaatatagacttataattaaattaaattataataaattaaattataatatg
  8018  ttaattgaaatagctaaagttataggaggtgaagtaagaattgtaaattcaaataaagaa
  8078  gttatttgaacagttgatgaaaaaaaaaaaatattcaattgtgttgaaatttttgaaaaa
  8138  tattctcctttaacttcgagattaatttgccaattaaactttttaaaagtttgtttaaaa
  8198  gatacttcagtaaataattatttattaaatagaaatttaaagtatagttctaaatctaat
  8258  cttattaaaaattttaataaaaataataattttattattcctgattattttcctatttga
  8318  ttaagtgggtttattgaagctaaaggttgctttttaataagagaaaatggaaatcattca
  8378  ttttcaataaaaatgaatgatgattattatttattaaatattattaaaaatttcttttct
  8438  gtaagtgttaaaattaaaaatccttctaaaactttttatttattagaaatttataaaaaa
  8498  gaaactttaaattatattataagtcattgtaaattatatcctttattgggtaataaatcc
  8558  aaatctttagatatatttattaaaaatatttcaaaatag
;     G-cox1-I1-orf232 ==> end
  8597  taagtgtcatgttgtatgccaccatggaataaaatttttcatttttttttattccggtaa
  8657  taataattataattattgctaacggtaaatacttatattattttttttaaagcaaaaaaa
  8717  tttattatgatatttgagaataccgtggaaaccaaagcaaattgaatttgttagtaggtt
  8777  ccgtagaggccaaacgtggcaatcgaaagcttattaagttaagtaattagataagttatg
  8837  gtccgatccatcatgggagtgatgcaaaaaatgaaattaataattattatgtttatcaaa
  8897  gataattataataatattaatcttgtgaaaattatagacttatgaatattttcacatctt
  8957  atatattactatagtattaatactagtaatattaagttta
;     G-cox1-I1-orf153 ==> start
  8997  atgtttaaattaacattttataaattttttaatttttttaaattgatatcaaaggtatct
  9057  atagctaaacctcattgttttgcaagtaaacctttagaatctaatgttgatatacttgag
  9117  attgttactgaattggctagattgttacctcaattagctgattttatcaatcaatttaat
  9177  aatcaaattataacacatgatatcaatgtagttactgatgcacaaggtaatttatctata
  9237  caagtaccagatggtatatcaaaagctcaagctaaacttatttcggctagagttaatctt
  9297  ctggataacttaatacatactcatctagataaaacagaaaatttattacatctaggtata
  9357  tcagttgaagaggatttatttgatatagatcctaattatgagacaaaattaactgatcat
  9417  gtctcacaatttaatagattaaaaaattcatataaacattaa
;     G-cox1-I1-orf153 ==> end
  9459  aaataaaaaaaacttgaatattaaatttaatataaacattaataacttactataaacatg
  9519  attaattattaaatctattgatttttttttttttgtttagtaacaaag
;     G-cox1-I1 ==> end
;     G-cox1-E2 ==> start
  9567  ACTTACTATGTAGTTGCTCATTTCCACTATGTATTATCTATGGGTGCTGTTTTTGCTTTA
  9627  TTTAGTGGTTGATATTTCTGAATACCTAAATTATTAGGTTTATCATATGATCAATTTGCA
  9687  GCTAAAGTACATTTCTGAATTTTATTTGTTGGTGTTAATCTAACATTCTTCCCACAACAC
  9747  TTCTTAGGTTTACAAGGTATGCCTAGAAGAATAAGTGATTATCCTGATGCTTTCTATGGT
  9807  TGAAATTTAGTAAGTAGTGTTGGTTCTATTATTAGTGTTGTAGCTACATGATATTTCTTA
  9867  ACTATTATTTATAAACAATTAACAGAAGGTAAAGCAGTTTCAAGATATCCTTGATTAACT
  9927  CCACAATTATTTAGTGATACATTCCAAGTGTTATTCACTAGAAATAATAGTTCATTAGAA
  9987  TGATGTTTAACAAGTCCACCTAAACCTCATGCTTTTGCAAGTTTACCTGTACAATCAAGT
 10047  ATGGTTTAG
;     G-cox1-E2 ==> end
;     G-cox1 ==> end
 10056  TGTTGTTGGTGGTGTGTTATGTCTTAATGGACGAAGTGTATGTCCAGCTACAATTGAAGA
 10116  GAGAGATTTTTATATAAGATCCTTTAATGATAGAATAGACGATATACATAACCACATAGA
 10176  TAATATTAGAGAGCTAAGTGGAGGTACAAGAGCTATAACTATTGCTAGAGGACTACCCCA
 10236  TACAGATCTATAGGAGATTAATGTTTATATAGTTTTTTTAAATTATGAATTATTGATATT
 10296  AAATTTAGATAAAACTTATTTATTTTAAGTTTTAGTATTTACAAATAAATATAATATATA
 10356  TATATTAATCGAGGTTACCTCTACTAAATGGCTGTACACTAATATTTATAATATATT
;     G-atp9 ==> start
 10413  ATGATACAAGCAGCAAAAATAATTGGAACAGGAATGGCTACAACAGGTTTAATCGGAGCT
 10473  GGTGTAGGTATCGGAGTTGTTTTCGGTGCACTAATATTAGGTGTAGCTAGAAATCCATCA
 10533  TTAAGAGGACAATTATTCTCTTATGCTATTCTAGGTTTTGCTTTTGCTGAAGCAACTGGA
 10593  TTATTCGCATTAATGATGGCTTTCTTATTATTATATGTAGCCTAA
;     G-atp9 ==> end
 10638  TATAGCCATTTTTTATTATTATTTTTTTTTTTTTTATTAATTTTTCCTTAAAATTAAAAA
 10698  TATTTAATAATATATTTTAATATAAAGATAATATAAATCTATATATTATTAATAATAATA
 10758  TTATTGGTGTATAATATATATATATATATATTAACACCTAGGTGTTAACCTTAATAATTT
 10818  ACGAGTATAAATAATTTATC
;     G-nad3 ==> start
 10838  ATGACAACTACAACTTTTTTTTTATTCTTAATACCAGTATTAGCAATAATATTGTTAGCA
 10898  GTAAATTTGATTCTTTCTCCCCACAATCCATATCAAGAAAAAGATAGCGCTTTTGAATGT
 10958  GGTTTTCATTCTTTCTTAGGACAGAATAGAACACAGTTCAGTATATCTTTCTTTATATTT
 11018  GCCCTATTATTCTTATTATTTGATTTAGAAATTTTATTAGTTTACCCTTATGTGGTAAGT
 11078  GCATATACAAACGGAATATATGGTTTAGTAATTATGTTAGTATTTTTCCTAGTATTAACT
 11138  TTAGGATTTGCCTTTGAACTAGGGAAAAATGCTTTAAAAATTGAAAGTAGACAAGGTTAT
 11198  AATTTTAATTATAAATCTTGAAGTGGTTATTCATTAATATATAATTAA
;     G-nad3 ==> end
 11246  TTTGTAATTACTATTTTGAATATTAGGGTGGAATAATTTTAATTATTTGATTATAAATAA
 11306  TTTTAATCAAATAATACTTAGATTATTATTAATCTAAGGAGTATAATTTTTTACATGATT
 11366  TTACATGATTAAAAGGTTAGCTCATTTGGACTAGTTATAAAAATAAATGAATATTATAAA
 11426  TATATATAA
;     G-cox2 ==> start
 11435  ATGCTTTTAGATATATTAAAAGGACATTTACTATTGGATGCTCCTACTCCTTGAGGTTTA
 11495  TTTTTCCAAGATAGCGCTTCACCTCAAATGGAAGGAATAGAAGAATTACATAATAATATT
 11555  ATGTTTTATTTAGCTGTTATCTTATTCACAGTTACATGAATGATGATAACAATTATAAGA
 11615  AATTTTGTAGCTACAAAATCTCCTATAGCACATAAATATTTAAACCATGGTACATTAATA
 11675  GAATTAATTTGAACAATTACACCTGCGTTTATTTTAATATTAATCGCATTCCCTTCATTC
 11735  AAATTATTATATTTAATGGATGAGGTTATGGATCCTTCATTAGTAGTTTATGCTGAAGGT
 11795  CATCAATGATATTGAAGTTATCAATATCCTGACTTTACAAATGAAGAAAATGAGTTTATT
 11855  GAATTTGATTCATATATAGTACCAGAAAGTGACTTAGAAGATGGTCAATTTAGAATGTTA
 11915  GAAGTAGATAACAGAGTTATTATACCAGAGTTAACTCACACTAGATTTGTAATCTCAGCT
 11975  GCAGATGTTATACATTCTTATGCTTGTCCATCTTTAGGTATAAAAGCTGATGCATACCCA
 12035  GGAAGATTAAATCAAGCTTCTGTTTATGTAAATCGTCCTGGAACATTCTTTGGACAATGT
 12095  TCAGAAATATGTGGTATACTTCATAGCTCTATGCCTATTGCAATACAATCTGTATCTATT
 12155  AAAGATTTCTTATTATGATTAAGAGATCAAATGGAAGGTTAA
;     G-cox2 ==> end
 12197  TTAGATTAAATTATAATATAGTTATATTTTAGTTTAATTATTATATAGTACTTAGAATAA
 12257  TAAGATATAAAATATAATATCTTACTTAATGTTTTATATAAATATTTATTTATATATA
;     G-trnR(acg) ==> start
 12315  GGCGTGTTAATTTAATGGTAGAATGTCGTGCT!ACG!GACACGTAAATATAAGTTCAAGT
 12373  CTTATACACGTCT
;     G-trnR(acg) ==> end
 12386  TTGACAATATAGTAATATATTGTTTATCAAAAAATAATAATATAGTATAGATAAATCAAA
 12446  ATAAAAATTTTTATACA
;     G-nad4L ==> start
 12463  ATGAATTTTTCAATATTTTTATTCCTTATAGGAATATTAGGTTTCGTTTTAAATAGAAAA
 12523  AATATTATACTAATGCTAATTTCTATAGAAATTATGTTATTATCAATAACATTCTTGATA
 12583  TTAATTAGTTCACTTAGTTTTGATGATATTTTAGGACAAACTTTTGCTATTTATATTATA
 12643  ACAATAGCAGGAGCAGAATCTGCAATAGGTTTAGGAATTTTAGTTGCATATTATAGATTA
 12703  AGAGGAAGTATATCAATACAATATAAATA
;     G-nad5 ==> start
 12732  A
;     G-nad4L ==> end
 12733  TGTATTTAACATTGATAATTTTACCTTTATTAGGTTCAATAGTTTCAGGTTTCTTTGGTA
 12793  GAAAAGTTGGAGTAAGTGGAGCACATTTAATAACATGTACTTCAGTTATAACAACAACAT
 12853  TCTTAGCTATATTAGCTTTTTTTGAAGTAGGTTTTAATAATATACCTGTAACAATACATG
 12913  TAGCAAGATGAATTGATGTAGAATCACTAAACGTATTATGAAATTTCAGATTTGATTCAT
 12973  TAACTGTTTCTATGTTATTACCTGTATTAATAGTATCTAGTTTAGTACACGTATATTCTA
 13033  TAAGTTATATGAGTCATGATCCTCATAATCAAAGATTCTTTAGTTATTTAAGTTTATTCA
 13093  CTTTTATGATGATTATTCTTGTAACAGGTAATAATTTTTTAATAATGTTTGTAGGTTGAG
 13153  AAGGTGTTGGTGTTTGTTCATATTTATTAGTAAATTTCTGATTTACTAGAATAGCAGCAA
 13213  ACCAAAGTTCTTTATCTGCAATATTAACTAATAGAGTAGGTGATACTTTATTAACTGTAG
 13273  GTATGTTTGCTATATTATGATCTTTTGGTAATATAGATTATGGTACAGTATTTGCATTAG
 13333  CTCCATATTACAATGAAACAATAATTACAATTATTGGAATTTGTTTATTAATAGGTGCTA
 13393  CAGCTAAAAGTTCACAAGTTGGTTTACATATTTGATTACCTCAAGCTATGGAAGGTCCTA
 13453  CACCTGTATCTGCTTTAATTCACGCAGCTACTATGGTTACAGCAGGAGTATACTTATTAA
 13513  TGAGATCATCACCTTTAATTGAGTATAGTTCAACTGTATTAGTACTTTGTTTATGATTAG
 13573  GTGCTATAACTACAGTATTTAGTTCTTTAATTGGTTTATTCCAACAAGATATTAAAAAAG
 13633  TTATTGCTTATTCAACTATGAGTCAATTAGGTATGATGGTAATAGCTGTTGGTTTATCAA
 13693  GTTATAACTTAGCTTTATTCCATTTAGTTAATCATGCTTTCTATAAAGCATTATTATTCT
 13753  TAGGTGCTGGTTCAGTTATACACGCTGTAGCAGATAATCAAGATTTTAGAAGATATGGAG
 13813  GTTTAAGAGAATTCTTACCTTTAACATATTCAGTTATGTTAATAGCTTCATTAAGTTTAG
 13873  TAGCTGTGCCTTTTATGACAGGATTCTATTCTAAAGATTTTATACTTGAGTCTGCATATG
 13933  GACAATATTACCTATCAAGTACTATAGTTTACTTTGTAGCAACAATAGGTGCTATGTTTA
 13993  CTACACTTTATTCAGCTAAAGTTTTATATCTAACATTCTTAGCTAATCCTAATGGTCCTT
 14053  TAGTTAGCTATAAACATGCTCATGAAGGTGACTTGTTCCTGACTATACCATTAATTATTT
 14113  TAGCTATTTTTTCAATATTCTTTGGATACTTAACTAAAGATATTTTTATAGGATTAGGTA
 14173  CTGGTTTCTTTACAGATAATAGTTTATTTATTCATCCTAGTCATGAAATTATGTTAGATA
 14233  CTGAATTTGCTGTACCTACATTCTTTAAATTATTACCTTTTGTATTTACTGTATCATTAA
 14293  GTATAATTTCTGTATTATTATCAGAATTCTTACCTAAATTATTAATTAATTTTAAATTCT
 14353  CTAGATTAGGTTATAATATCTTTAGTTTCTTTAATCAAAGATTCTATATAGAATTATTCT
 14413  ATAATAAATATATTGTAGAAGGTGTTCTTAAATTAGGTGGTCAAACATCTAAGAGTTTAG
 14473  ATAAAGGTACTGTAGAATTAATAGGACCTTATGGTTTAGAAAAAGGATTATTAGCTTTAA
 14533  GTAATAGTATAGGTAAATTAAGTACAGGTATTGTAACTACTTACGCTCTATACATTTTAA
 14593  TAGGATTAATATTCTATATTACTCTTTTATATTTCTCTTATAATGATAATAACTTATTAA
 14653  TATTAGTTATTTTTACATTATTTGCTTTATTAAATAGTAATAATACTTCGCTTAAAGAAA
 14713  CGAAGTAA
;     G-nad5 ==> end
 14721  TATATATATATATTTTGTTTAATTTAAATTTATTTAAGAATATGAT
;     G-nad2 ==> start
 14767  ATGCTTTTATCCTCAATATTCTGTTTATTATTATCTAATGCTTTGTCTTTTAGACGTGAT
 14827  ACTGCTATTCTATATAGTAGAATTGGTATAATAGCATTATTTTATTGTATCTATTTATCT
 14887  TATAATAATTTATTTATAACATATTTAGATAATGGAATTGGGTTATTTAGTGGGTTATTT
 14947  TACACATCTTCTATAACACAAGTATTTCATATATTAATATTTATAATCAGTTTATTGATA
 15007  TTGAATATGACAGGTTTTTACCCAAGAAAACTTATATCTAGTGAATATATGAGTTTCAGT
 15067  AAATTATTATTTACAAAATTACAATTTGTTAAAAATTTAACTGTATCTAATATTATATTA
 15127  AAAAAAGGAGAACAATATACAATATTAGAATATACATTAATGTTATTTTTTATAATAACA
 15187  GGAAGTGTATTATTAATATCAAGTAGTGATTTAGTTTCTATTTTCTTATCTATAGAATTA
 15247  CAAAGTTATGGATTATATCTATTATGTGCTATGTATAGAAATTCTGAATCTTCTACTTCA
 15307  GCTAGTTTAACTTATTTTTTACTAGGTGGATTATCTTCTTGTTTTATTTTATTAGGTATT
 15367  GCATTAATTTATGCAAATTTAGGTGTTACATATTTAGATAGTTTTTATGTTATAAATAAT
 15427  TTAGCTGGAATAGTAAATGATCAAGAAATAACAACATATATACCATATTGTTTATTATTA
 15487  ATATCTGTAGGATTTTTATTTAAAATATCAGCTGCACCATTCCACTTCTGATCTCCTGAT
 15547  GTTTATGATGGTATACCTACAATAGTAACAACTTTTGTTGCTATAATAGCAAAAATATCA
 15607  ATATTAACTCTGTTATTACAATTAGTTCATTATACTAATAGTATATATATAACAACTAGC
 15667  TATTCTTGAACTACAAGTTTATTAGTTAGTTCTTTATTATCATTATTAATAGGAACTATT
 15727  TTAGGTTTAACTCAGTTTAGAATTAAAAGATTATTTGCTTATAGTACAATTTCTCATTTA
 15787  GGTTTTATGTTATTAGCATTAACTATAAATAGTGTTGAATCAATACAATCTTTTATTTTC
 15847  TATTTAATACAATATAGTTTATCTAATTTAAATGCCTTTATTTTATTAGTAGCTATAGGT
 15907  TATAGTTTATATGCTTATAACGATAAAAATATAAACCATAACAATTTAATAGATAAAAAT
 15967  AATTCACCTATCCAATTAATAAGTCAGCTTAAAGGTTATTTCCATATAAATAGTATGTTA
 16027  GCTTTAAGTTTAACTATAACTTTATTCTCATTTGCAGGTATTCCACCTTTAATGGGATTC
 16087  TTCGCTAAATTGATGGTGTTCTCTGCTGCCTTACAAGAAGGATTTATTTTTATAACACTT
 16147  ATAGGAGTTTTAACTAGTGTTATTAGTGCGGTTTATTACTTATATATTGTTAAAACAATG
 16207  TTCTTTGATGGACATTCATATACATACTTTAATAAATTAAAAGATCTTAAAATACCAGCA
 16267  CTTATCTTACAAAAAGATAAAATTGTAAATAAAATATACTTTGATTCAAAATTTGCTTTA
 16327  TCTAGTTCTTTAAGTATTACTATCTCTATATTAACATTAATTATTCTTTTATTCATGTTT
 16387  ATGCCTAACGAATGATTACATATGACTAATATTTTATCTATTATATTATTTGTGCCAAGT
 16447  AGTATATAA
;     G-nad2 ==> end
 16456  ATTAAATATTAAAAACTTCGCCCTTAAGGGCGAGGATACTAAAAAATAAGAAATTAAATT
 16516  TTATTTTTTTTTTACTTTATATAAGTTATTATATATTTATATATAATAATTTGATTAATT
 16576  TGATAAATGAATTTTTTTATATAATAATTATGCGAATTAAAAAACACTTATATTTTATTT
 16636  ATAA
;     G-cob ==> start
 16640  ATGAGAATTTTAAAAAGTCATCCCTTATTAAAATTATTAAATGGATATTTAATAGATTCA
 16700  CCACAACCAGCTAATATAAGTTATTTATGAAACTTTGGATCTTTATTAGCTTTATGTTTA
 16760  GTAATACAAATAGTAACAGGTGTTACATTAGCTATGCACTATACACCTAGTGTATTAGAA
 16820  GCATTTAATTCTGTTGAACACATTATGAGAGATGTAAACAATGGTTGATTAGTACGTTAT
 16880  TTACACGCTAATACAGCTTCAGCTTTCTTCTTTTTAGTGTATTTACACATAGGAAGAGGT
 16940  TTATATTATGGATCATATAAATCACCTAGAACTTTAACATGAGCTATTGGTACAGTTATC
 17000  CTTATAGTTATGATGGCTACAGCCTTCTTAGGATATGTATTGCCTTATGGTCAAATGAGT
 17060  TTATGAGGAGCTACAGTTATTACTAACCTTATGAGTGCTATACCTTGAATAGGTCAAGAT
 17120  ATAGTTGAATTTATTTGAGGAGGTTTCTCTGTAAATAATGCAACATTAAATAGATTCTTT
 17180  GCATTACATTTCTTATTACCTTTTGTATTAGCTGCATTAGCTTTAATGCATTTAATCGCT
 17240  ATGCACGATACTGTAGGATCTGGTAATCCTTTAGGTATATCTGGTAATTATGATAGATTA
 17300  CCTTTTGCTCCATATTTCATATTTAAAGATTTAGTTACTATCTTTATTTTCTTTATAGTA
 17360  TTATCTATATTTGTTTTCTTTATGCCTAATGCTTTAGGAGATAGTGAAAATTATGTTATG
 17420  GCTAATCCAATGCAAACTCCACCTGCTATCGTTCCAGAATGATACTTATTACCTTTCTAT
 17480  GCAATTTTAAGATCTATACCTAACAAATTATTAGGTGTTATTGCTATGTTTGCTGCAATA
 17540  TTAGCATTAATGGTTATGCCTATAACTGATTTATCTAAATTAAGAGGAGTACAATTCAGA
 17600  CCTTTAAGTAAAGTAGCATTCTACATATTTGTAGCTAATTTCTTAGTATTAATGCAAATA
 17660  GGTGCAAAACACGTTGAAACTCCATTTATTGAATTTGGACAAATTTCTACAGTTTTATAC
 17720  TTTGCATATTTCTTTGTAATAGTACCTGTAGTTAGTTTAATCGAAAATAGTTTAGTAGAA
 17780  TTAGCTACTAAAAAATAA
;     G-cob ==> end
 17798  AAAGTTATTATAATTTATATATTTTTTATTACTAAAAATTATATAA
;     G-trnC(gca) ==> start
 17844  GGAGCTTGAGCAGAGGGTTCTGCGTTTCGATT!GCA!AATCGAAATAAAGGGATTCGAGT
 17902  TCCCCGGGCTCCT
;     G-trnC(gca) ==> end
 17915  TTGTATATAAATTATTAATTAAATTAATAATAATATATGAAATAGATGAAAATTATAAGA
 17975  TTTTATAATTTAAATTTGTATTATGCAATATAGATAATTCTTATATTAAATAAATTAATT
 18035  AATTATCTATAATTATTATTTAGATGTTAAATACAATAATATTTAATGTAATATTATTAT
 18095  TATTAAAATAACAAAAATAGTAGGTAATATATAATAAAGATATTTTACTTTTAAATTACA
 18155  CATAGATATAAAAATATATAAATATAATTAACAATACTGCACGTTATTTAATATTTCTTT
 18215  AATATATTTATATATTTTTCTTTATGTAAGTAAAAAAAAAAATAACAT
;     G-nad1 ==> start
 18263  ATGATATATTTAATATCCGTTCTTGAAGGATTATTAGTAATAGTTCCTGCTTTATTATCT
 18323  GTTGCTTTTGTAACAATAGCGGAAAGAAAAACCATGGCTAGTATGCAAAGAAGATTGGGT
 18383  CCTAACGTAGTAGGTTATTATGGTTTATTACAAGCATTTGCTGATGCTTTAAAATTATTA
 18443  TTAAAAGAATATGTAGCACCAACACAAGCTAATATAATTTTATTCTTCCTTGGACCTATT
 18503  ATAACTTTAATTTTCTCTTTATTAGGTTATTTAACAGTTCCTTTTGGTTCAGGTTTATTT
 18563  ATATCTGACTATAGTTTAGGTTTATTATATATGTTAGCAGTTAGTTCTTTAGCTACATAT
 18623  GGAATATTATTAGCAGGTTGATCTGCTAATTCTAAATATGCATTCTTAGGATCATTAAGA
 18683  AGTACAGCTCAATTAATTAGTTATGAATTAATATTAAGTTCTGTTATATTATTAGTTTTA
 18743  TTATTAACAGGTAGTTTAAATGTTATTACTATAGTAGAATCACAAAGAGCAGTAAATTTC
 18803  TTATTTCCATTATTTCCTTTATTTTTAGTATTCTTTATAGGTTCTATAGCAGAAACTAAT
 18863  AGAGCTCCTTTTGATTTAGCTGAAGCAGAATCAGAACTTGTTAGTGGTTTCATGACAGAA
 18923  CACTCTGCTAGTATTTTTGTATTCTTCTTCTTAGCTGAATATGCTAGTATTGTATTAATT
 18983  TGTGTTTTAAATAGTATTTTATTTTTAGGAGGTTATTTAAGTATTATTCCTTTAGATTTA
 19043  ATTTTAAATGTTTTAAATTTATTTTTTGATGTAAATAATACTATTTTATATGATATATTT
 19103  GTACATATTTCTTCTTCTCCTTTAAATTTAGCTTTAAAAACAGCTTTTTTAATATTTGTA
 19163  TTCATTTGAGTTAGAGCTTCTTTCCCTAGAATACGTTTTGATCAATTAATGTCAGTTTGT
 19223  TGAACTGTTTTATTACCAATCGTAATAGCTTATGTTGTTCTAATGCCTTGTATTGTATAT
 19283  GGATTAGGTATTATTCCTATAAATATATCTTTATTATAA
;     G-nad1 ==> end
 19322  TAAAAAAAAACT
;     G-orf666 ==> start
 19334  ATGACAATGGCAATGATAATGAAAACAATAAATTTTTTTTCTTTAATTATATCAAATAGT
 19394  AAAAAACTAAAAGGTTTTTATTCTTCTTTAACTAATTTATATAAAATATATTTGGATGTT
 19454  TTATTTAATTGTTTAGACAATAATACTAAAATTAAATTAAATATCTTTTTTTCACAGTTA
 19514  AAAAGATTACTATTTGTAGGTTCAATTCTAATAGAAATCATACAATTTCTAAGTTTAGCT
 19574  TTATTTCTTTATAATTTATTTAAATTCTCCTCTATTGATATTTTTTTATCATGATTAATT
 19634  TATTCAAAAATAAAATCTTATATATCATCCTTGATTAAATCATATATAGTAAATGTTATT
 19694  TCATTTATTATTGATAATAACAATTCAATTGAACAAGTATATAATAAAGTTTTTTATAAA
 19754  ATTTTAAAAGATCATTATAAAAATATAATAACAATTAATATAATATTAATATACTTTAGT
 19814  TATAGCTATAAATCTTTATTTTTTATAGCTATAGCTGGTTTAATTTTAGGTTTAACTTTA
 19874  CTATATCTTTCTACAATGTTATTTATATATATAAATTTTATAAATAAAAATATAAATAAT
 19934  AAACCTATTATTTATCTATTACTTTTAATAATGTCTCTAATATTAATAGTTTTTTCTTTA
 19994  TTAATAATAAGATCATCACTTATCTATATTAATGATTATATAAGAGTAAAAATAAACGGA
 20054  TCAAATCCTACACCTAACACTGGACCACCCAATCCGGGTGGTCCACCTGGTAGTGAAGGA
 20114  GGAACACCAAGTGGTCCAAATGGTCCATCTGGTGATCAACCTTCAGGAGGTCCATCAAGA
 20174  CCTCCAGGAGGTAATGATAAAACTTTTTATAAAACTAAGAATATATCTAAATATAAAAGA
 20234  AAAACTTATGAAGAAAATCGTGAAGCTAAAAGAAGAAGAGATGAGAGGGATGTATTATTA
 20294  CATGAAGAAAATCCAGAGGCTTATGATGAAAAAGTGGAAAGATATAAGTTTAATAATAGA
 20354  GCAAAGCGTGTTATGACTTTAGATGAGTATGAAAGAAGGAAAAAACTACGAGAAAAACGT
 20414  GACGCAGCTAATATGCGTAATAGATACAATAGTAGTTTTGATTTAAATTTAGAAGGACGT
 20474  TCTGCTAAAGATTTAGAAACTATGATTGCAGAAGGTAATAGAATACGAGAAGGATATATT
 20534  GAAGGTAATCTACCTCAGACAGAACAAAATCCTCCTGTTCCACATTATGCACAGGAGACA
 20594  GATCAAAATCCTCTTGTGTCACATAATGAAAATATATCTCAACCACAAGGATTTATAGAG
 20654  AACCAAAATTATCCTACACATGATTCACGATTCTCTTATACATTACAAGAGAATGATGTT
 20714  ATACCTTATAACTTTCAATCTCAAACATATTTGGATTATTCAATGCAAAATCCACCTATG
 20774  AATTATTCGTATAATAATCCTTACTTGAATGATTATAATAATAATCCTTATTTACAAAAT
 20834  AATCATAATAATCCTAATGTACAAAATAATACAATAAGTGATAATTATACATATAATAAT
 20894  CCTTATACACAAAATAATCCTTATACACAAAATAATCCTTATACACAAAATAGTGCAATA
 20954  AGTGATAATTCTATATACAATAATAATAATCCTTATACACAAAATAGTGCAATAAGTGGT
 21014  AATAATATATATAATAATCCTTATACACAAGATAATACAAGAAGTGGTGGTAATACTGTA
 21074  ACTATTACTACAAATAATCCTGTAGTAACTTCTACAAATAATCTTGTAGTAACTTCTACA
 21134  AATAATCCTGCAACTAATGTTAATATAACTGATATACTTAACACTACAAAAAACTCAGCA
 21194  AATACGGAACATAATAGAATTAATATATCAGACATGCTTAATACACCTAAACAACCAAGA
 21254  AGAATTAATATATCAGATATGGTTAATTCACCAAGGCCAGAATCTAATAAAATTAGAATG
 21314  AAAGATATATTAAATCCTTAA
;     G-orf666 ==> end
 21335  TATTAAGTATTGTTCTATATAGAGTTACATTAGTTGTTTACTTTAAAGTTAAAAGCTATT
 21395  AACTTTTTGGTAATTTAATGTTAAATTAATTAACTTTATGGCATACATAAAGTGTAATAT
 21455  ATAAAATATTATGTAGTATTTTATTAGTAGTAAATAAAAAAAAAATTTTTTTTTTAAGTA
 21515  GAT
;     G-nad4 ==> start
 21518  ATGTCTTTATTATTATTATTAATACCTTTAATAGGAGTAGGTTTAGTAACAGTAGAGGCA
 21578  AATTATGGTTTATCACTTATAAATAATATAAGAATAAAATCTATTGCCTTAACTACTTCA
 21638  ATAGTTAACTTAATTGTATCATTAGTTATGTTTATACTATTTGATTTTAGTAGTAAACAA
 21698  TTTCAATTTATTGAAGAGCATTATCAAATAAGTTATTTTGATATATATTTAGGTGTTGAT
 21758  GGTTTATCAATATACTTTGTATTATTAACAACTATAATAATGCCTATAGCAATATTATCA
 21818  AATTGAAATTCAATAAAATCTCAAAATGTATTATCATTTGTAGTAATAATGTTATTATTA
 21878  GAATCATTATTACTAGCAGTCTTTTTAGTTTTAGATGTATTATTATTTTATATATTCTTT
 21938  GAAAGTATTTTACCACCTTTATTTTTATTAATAGGATTATTTGGTTCAAGTAATAAAGTA
 21998  AGAGCTAGTTTTTATTTATTCTTATATACTTTATTAGGATCATTATTTATGTTATTATCA
 22058  ATAATAGGTATGTCTTCTATAATGGGAACAACAGATTTTGATGCTTTATCAAAAGCAAAC
 22118  TTTAACTATATAACTCAATTATTTTTATTTTATGGAATATTTATAGCTTTTGCTGTAAAA
 22178  ACACCAGTAATTTTTTTAAATACTTGATTATTAAAAGCTCACGTTGAATCACCATTATCA
 22238  GGAAGTATAATTTTAGCTGGTATAGTTTTAAAATTAAGTTTATATGGTATATTTAGATTA
 22298  ATGTTACCTTTATTACCTAAAGCTTCTATAAATTATACTTACGTAATATACGTAATAGGT
 22358  GTAATAACAATATTATATGCTAGTTTTAGTACATTAAGAACAATAGATATTAAAGAATTA
 22418  ATTGCTTATTCATCAGTATCTCATGCAGCTGTTTACTTAATAGGTGCATTTAGTAATACA
 22478  ATACAAGGTATTGAGGGTTCAATAGTTTTAGGATTAGCTCACGGTTTTGTTTCATCAGGA
 22538  TTATTTATTTGTGCAGGAGGAATTTTATATGACAGATCATCTACTAGATTGATTACATAT
 22598  TACAGAGGTATGGCTCAAGTTATGCCTATTTTCTCTGTATTATTCTTCATATTAGCTTTA
 22658  GGAAATAGTGGAACTCCTTTAACTTTAAATTTCTTAGGTGAATTCATGTCATTATATGGA
 22718  GTATTTGAAAGAATGCCTATTTTAGGTGTTTTAGCTAGTACTTCTATAGTATTCTCTGCT
 22778  GCTTATACAATATTTATGTATAATAGAATAGTATTTGGAGGTTCTTACTCTCTTTATTTT
 22838  GTAGAGAATATAGGTGATGTAACTAGAAGAGAATTTATAATGTTATTAGTATTTGTAATA
 22898  CTAACAGTATTATTTGGAATATATCCAGCTCCAATATTAGATGGTTTACACTATTCAGTT
 22958  TCTTCTTTAATTTATAATGTAAATTAA
;     G-nad4 ==> end
 22985  AAAATTATTAATTTCTAGTATAATAATTTAAATAAGATAAAAAGCTAAGCTTTAAAATTA
 23045  TATGATATCTGTTAGATATATATATATATCTTATA
;     G-trnR(ucu) ==> start
 23080  TTCTTATTAGCTCAATGGTAGAGCAGAATACT!TCT!AATATTTTGATCCAAGTTCGAGT
 23138  CTTGGATAAGAAT
;     G-trnR(ucu) ==> end
 23151  AATAATTCTTATTA
;     G-trnN(guu) ==> start
 23165  GCCCTTATAGCTCAACGGTAGAGCGGAATACT!GTT!AATATTTTGATAGATGTTCGATT
 23223  CATCTTAAGGGCT
;     G-trnN(guu) ==> end
 23236  TAAATATACATAACGCAAAACCTTAAAATCTTAAAAAGTCTAAATAAATCTAAGAAATTA
 23296  TTTAATTCAATAATAATGAATATAAGT
;     G-atp8 ==> start ;; mfannot: alternative ATG start pos 23311
 23323  ATGCCACAATTAGTTCCATTCTTTTTTGTAAATCAAGTAGTATTTGCTTTTGTTGTATTA
 23383  ACAGTTTTAATATACGCATTAAGTAAATACATTTTACCAAGATTTGTACGTCTTTTTATT
 23443  TCTCGTATCTATATAAATAAATTATAG
;     G-atp8 ==> end
 23470  TCTATAAAATAAAATTGACTATATCAATAAATTAAATATATAATTAACATAAAATCGT
;     G-atp6 ==> start
 23528  ATGCGTCATTTTAATTTTGTATTAAGTCCATTGGACCAATTTGAAATTAGAGATTTATTT
 23588  TCTATAAATGCTAATTTATTAGGAAATATTCATTTATCATTAACAAATATAGGTTTATAT
 23648  TTATCAATAGGTTTATTTTTAGCTTTATCATACAGTTTATTAGCAACAAATAATAATAAA
 23708  ATAATACCTAATAGCTGATCAATCAGTCAAGAAAGTATTTATGCAACAGTACATAGTATT
 23768  GTTATAAACCAACTTAACCCAACAAAAGGACAATTATATTTCCCTTTTATATATGCATTA
 23828  TTCATATTTATATTAGTAAATAATTTAATAGGATTGGTACCATATAGTTTTGCATCAACA
 23888  TCTCATTTTATTTTAACATTCTCAATGAGTTTCACTATTGTTTTAGGTGCAACATTCTTA
 23948  GGATTCCAAAAACATGGATTAAAATTCTTTTCATTATTTGTACCTTCAGGTTGTCCTTTA
 24008  GCATTATTACCTTTATTAGTTTTAATCGAATTCATTTCATATTTATCTAGAAATGTTTCA
 24068  TTAGGATTAAGACTTGCAGCTAATATACTTTCAGGTCACATGCTTTTATCTATTTTAAGT
 24128  GGATTTACATATAACATTATGACTAGTGGTATATTATTTTTCTTTATAGGTTTAGTACCT
 24188  TTAGCATTTATTATAGCATTCTCAGGATTAGAATTAGCTATTGCATTTATTCAAGCTCAA
 24248  GTTTTCATAGTTTTAGCTTGTTCATATATTAAAGACGGATTAGATTTACACTAA
;     G-atp6 ==> end
 24302  TCTAATACATGAATACATCTAAATTCATGAATACATCTTTTACCCTAAAAAATTTTATAT
 24362  TTAATACTCTAAGATAACTTATAGTATAAAAACGAATAGTATAAAATTTACATTAATTTT
 24422  TTTTAATCAGTCCAATGTATTAAAATAATTTAACACACAAAATTCTTTCCTAAGGGGAAG
 24482  GTATTGAACAAGGGGTAAATGAAAATACGTTCAATACCGTGGTACCTCATTAGCAAACTA
 24542  ATGGGGTTGAAAGGGAGTCCCAAAAAGACGTACCCCTACCATTAGGTACCTTCAGATAGA
 24602  AAAATAAAGATATAAAAATTTTATGAAAA
;     G-rnpB ==> start ;; mfannot: Approximate position
 24631  TAGGAAAGTCCAAAACTTTTTAGGCATATATGTTTGGTATTATACCAAGCTTTATAAAAA
 24691  TATAAGGATTTTAACAGAAACTAAAAATTATTATATATACGTAAATATAAGCGTTATAAT
 24751  AATTGCGAACAATAAACCCTATGCTTAGTTTTAATTTAGAATTATTAAAATTTTAAACAG
 24811  GAACCGGCTTAA
;     G-rnpB ==> end
 24823  TTATATCTTTATTAAAAAAAAAAATAATTTTTTTTTTTTATTTTTATTTACTTTATAAGT
 24883  TAATAAATAAAAAAAGTAAAATGTGTATATTACAATATAGGTATGATATATACCAAAAAA
 24943  ATA
;     G-rns ==> start
 24946  AATTTTTTGAGTTTGATGATGGCTCTGATTGAACGCTGTCCAAGTACTTGACACATGCTA
 25006  ATCGAACGACTAATTAGTTTTAACAAACTAAGTAGTAGTGGTGTACAGGTGAGTAAAAGA
 25066  TAATTTGGCTACCTTAAAGTAAGGGGAAAATCCCTTATAAACGAAAGGAAAATAAAAGTC
 25126  CGCTTTAAGATGTTAATCTTTATCTCGGGGAGTAGTAGGAAAGGTAATGACTTTTCTAGC
 25186  TAAAATCCGTAGTCGTGACTGAGAGGTCGATCGACCACATTGGGTCTGAAAAAACCCCAA
 25246  TGCGTATTAGTACAGCAGTGAGGAATATTGGTCAATGGCCGAAAGGCTGAACCAGTAACT
 25306  TGGAAGAATGTAAGTGTATTATTGTAATACAATAACGATTAACTCGTATAAAATTCTAAA
 25366  TAGGATAATGATAATGACAATTTCCTATTTATAAGTCTTGACCAAATTACGTGCCAGCAG
 25426  TCGCGGTAATACGTAGAAGACTAGTGTTAGTCATCTTTATTAGGTTTAAAGGGTACCTAG
 25486  ACGGTAAATTAAACTCTAAATGAGTACTTTTTTACTAGAGTTTTATGTGAGAAGGAAGAA
 25546  TTTCTGGAGTAGGGATGAAATACTTTGATACCAGAAGGACTGGTAACGGCGAAGGCATCC
 25606  TTCTATGTAAAAACTGACGTTGAGGGACGAAGGCTTGGGTAGCAATAAGGATTAGATACC
 25666  CTAGTAGTCCAAGCAGAAAATGATGAATGTCATAGGCTAGATTTAAAATTTAGTCTATAA
 25726  ATGAAAGTGTAAGCATTCCACCTCAAGAGTAATATGGCAACATATAAACTGAAATCATTA
 25786  GACCGTTTCTGAAACCAGTAGTGAAGTATGTTATTTAATTCGATAACCCGCGAAAAACCT
 25846  TACCACAGTTTGAATAACAATAAAATTGTTACAAGCGCTGCACGGCTGTCTTTAGTTAAT
 25906  GTCGTGAGATTTGGTTAACTCCTCTAATTAACGAAAACCCTCACTTTATTTGAATACATA
 25966  AAGTGGTTCGCCACTACATTGGACCAGATAATAGGGATTAAGACAAGTCATCATGGCCTA
 26026  AATACTGTGGGCTATAGACGTGCCACATACGCCTTAACAAAGGGATGCGATATTGTGAAA
 26086  TGGAGCTAATCCCCAAAATTGGATATAATATGGATTGTAGTCTGTAACTCGACTACATGA
 26146  ATAAGGAATTACTAGTAATCGTGAATCACCATCGTCACGGTGAATTTAATCTCAGCTAGG
 26206  TACTAACCACTCGTCAGGCGCTGAAAGGAGTATGTGCAATAAGTTTGATTTGCTTATGTA
 26266  TTAATATATATAATCAGGTATATAAATATGTAAGTATTATTTTCGTATGCATGACTTTGA
 26326  TTGGTGTTAAGTCGAAATATGGTTCGTGTAATGGAAATTGCACGGGATGAATAAATTTT
;     G-rns ==> end
 26385  AACAAAAAAAATTCATAAGGTATATATATATAAAATATAAATATATTTTATATAATCTTT
 26445  TATAGGTATAAGATTTTTTTTCAACTGGTTCAAATCCAGAAAAAGATAAATTATATATAT
 26505  ATAATA
;     G-trnY(gua) ==> start
 26511  AGGAAGGGTCCGTTTGTTGGTTTACGGGTTGAGCT!GTA!AACTCAATGGCTATAGGCCA
 26569  TCGAAGGTTCGATTCCTTTTCTTCCTA
;     G-trnY(gua) ==> end
 26596  TCTCAAGAATAGTCCAATTTCGATATTTTATATATGTATAAAATGATGAGAGATAAAGAA
 26656  TTCTTAATTTAT
;     G-nad6 ==> start ;; mfannot: alternative ATG start pos 26629
 26668  ATGAATAATATTTTTTTATTAAATGATTATATAACTAATGGATTTAGAATAGAATTTGTA
 26728  GATGTTATCTATTTAATTTCTATTTTATTTGGAGTATTAACTATTGTAAGTAGAAATCCT
 26788  ATAGTTTCTGTATTATTTTTAATAGGTTTATTTGTAAATATAGCTGGTTTATTAATATTA
 26848  GTTGGATGTAATTATATTGGATTATCTTATATATTAGTATATGTAGGTGCTGTTTCAATT
 26908  TTATTCCTTTTTATATTAATGTTAATAAATATCAGAATTTCTGAATTATTAAGTGAGACT
 26968  AATAATGATATACCTTTAGCTGTATTAACAGTTTTACTATTCTATTATATAATAGGACAA
 27028  GTATTACCTTCTAATTTAACAGATAATACTATTGTTTCTTCTTTATCAAATTCATTTTCT
 27088  GAAGTCTATAACGTACAATTAGATAATGAGTTTTTAAATATGGTAAACTTAAAACATGAA
 27148  ATAGCATATGCTAGTAGTAAAAGTTGAGATAGCTCATTAGTAGAGTTTACACATATTACT
 27208  GGAATAGGTAATATTATGTATACTAGTTATTCATTATGATTAATCATAAGTTCTGTTATA
 27268  TTACTATTAGGTATGGTAGGTGCCATAGTAATAACTATTAAACAAAAATAG
;     G-nad6 ==> end
 27319  TAATTTATGGAAAGTTACGTTTAACATAATTAATATTAT
;     G-cox3 ==> start
 27358  ATGATCTATCAATCAAAAAGAAATTTCCAAAATCATCCGTTTCATTTAGTTTCTCCATCA
 27418  CCTTGACCTTTATTTACAAGTGTATCATTATTTATTCTTACAACTGCTACAGTTTTATTT
 27478  ATGCATGGTTTTCAAAGTTTTGAGTACTTAGTACCTGTAGCTGTAATTAATGTAGCTTAC
 27538  GTAATGGGTTTATGATTTAGAGATGTTATCTCAGAAGGAACATATTTAGGTAATCACACA
 27598  AATGCAGTTCAAAAAGGATTAAATTTAGGAGTAGGTTTATTTATTATCTCAGAAGTATTC
 27658  TTTTTCTTAGCAATATTCTGAGCATTCTTCCACAGTGCAATATCACCTAGTGTTGAATTA
 27718  GGAGCACAATGACCACCTTTAGGTATACAAGCTGTAAATCCTTTTGAATTACCATTATTA
 27778  AATACAGTAATTTTATTATCATCAGGTGTTACAATTACTTATGCTCATCATTCATTAATA
 27838  CAAGGTAATAGAAAAGGAGCATTATATGGAACAGTTGTTACAATTCTATTAGCAGTTATT
 27898  TTCACAATCTTCCAAGGTGTAGAATATTCAGTATCTTCATTCACTATATCTGATAGTGTT
 27958  TACGGATCATGTTTCTACTTTGGAACAGGTTTCCACGGATTACACGTTATTATAGGAACT
 28018  GCATTCTTAGCAGTAGGTTTATGACGTTTAGCTGCATATCACTTAACAGATCACCATCAT
 28078  CTTGGTTATGAATCAGGAATTTTATACTGACACTTTGTTGACGTAGTATGATTATTCCTT
 28138  TATATATCAGTGTACTACTGAGGTTATTAA
;     G-cox3 ==> end
 28168  ATATAAATGAAAAAAAAATTTTTTTTTTTTTTATTTTTTTTATTTATTAAATAAAATAAA
 28228  ATAAATATATTATATTTTATAAAAGTTATATAA
;     G-trnK(uuu) ==> start
 28261  GAGACTTTAGTTTAAAGGTAAAACATGTGACT!TTT!AATCATTACCATATGGGTTCAAG
 28319  TCCCATAAGTCTTA
;     G-trnK(uuu) ==> end
 28333  GTTTCTTTTACTATAA
;     G-trnG(acc) ==> start
 28349  ATGACTATAAGTTAACGGTAGACTGCTTATTT!ACC!ATATAAGATGTGCTGATTCGAAT
 28407  TCAGCTAGTCATA
;     G-trnG(acc) ==> end
 28420  TTATATAAGTATAATATAAAAAAAAAAAATAAA
;     G-trnG(ucc) ==> start
 28453  ATGGCTATAAGTTAATGGTAGACTGTTCGTTT!TCC!ATACGAAGTGTGCTGATTCGAAT
 28511  TCAGCTAGCCGTA
;     G-trnG(ucc) ==> end
 28524  AAA
;     G-trnD(guc) ==> start
 28527  GGGTTAATAACTTAATTGGTAAAGAGTTTTCTT!GTC!AGGAAAATTGATGCCGGATCGA
 28585  GACCGGTTTAACCCG
;     G-trnD(guc) ==> end
 28600  TAATAAAA
;     G-trnS(gcu) ==> start
 28608  GGAAAAGTTGCTATTGGTAGGGTAAGATATTT!GCT!AAATATTGTGTTTTTACACTTAG
 28666  ATGTTCGATTCATCTCTTTTCCG
;     G-trnS(gcu) ==> end
;     G-trnW(uca) ==> start
 28689  AAGAGCATAGTTTAATAGGCAAAACTGTAAGCT!TCA!ACCTTATATTTCTTAGTTCAAA
 28747  TCTAAGTGCTCTTG
;     G-trnW(uca) ==> end
 28761  AAGTTATATATTAATT
;     G-trnI(gau) ==> start
 28777  GATTCTTTAACTTAACTGGTAAAGTGTGTTCTT!GAT!AAGGATATGTTCAGTGTTCGAG
 28835  TCACTGAAGAATCA
;     G-trnI(gau) ==> end
 28849  TTTTTGATTATATATAGCAGCTACGCGACTCCTTGCAGCGGAAGTCAAGGAAATAAAAAA
 28909  TTTA
;     G-trnS(uga) ==> start
 28913  AGAGAGTTGGCTGAGTGGTTTAAGGCGGCTAGCT!TGA!GTCTAGCTAAAGGTAAAACTT
 28971  TCATATGTTCGAATCATATACTCTCTG
;     G-trnS(uga) ==> end
 28998  ATATAGCTAAATTACTTATTTAATTAAATTATATTAATCATAATTATAGATAGATAATAT
 29058  ACTATTATATTTATCTATAATTTA
;     G-trnP(ugg) ==> start
 29082  CAGGTTAGAGCCAGGTTGGTTAGGCGTCTCATT!TGG!GTTGAGGAGTAGTTATGTTCGA
 29140  ATCATAATAACCTGA
;     G-trnP(ugg) ==> end
 29155  AGTATAAATTTAATTTATGAGTGTATTTTGCAATATAGACAATATGAAAGATATA
