# Supplementary material for: Global Characterization of Fungal Mitogenomes: New Insights on Genomic Diversity and Dynamism of Coding Genes and Accessory Elements
Source: Front Microbiol. 2021 Dec 1;12:787283. doi: 10.3389/fmicb.2021.787283 (PMC8672057; doi:10.3389/fmicb.2021.787283)
Supplement: Supplementary File 1 — de novo annotation files of the 685 mitogenomes investigated in this study. Annotation was performed with the Mfannot program. [file Data_Sheet_1.ZIP › Supplementary_FileS1/NC_050341.1_Metschnikowia_continentalis_strain_UWOPS_96-173_mitochondrion_complete_genome_mitogenome_g3.mfres]

;; Masterfile modified automatically by mfannot version 1.35
;; on Sun Dec 27 04:15:06 2020 by user pfonseca on host LGCM-PROC
;;    - Gene Totals: 63
;;    - List of genes added:
;;      atp6 (1 introns)     atp8                 atp9                
;;      cob (9 introns)      cox1 (15 introns)    cox2                
;;      cox3                 nad1 (1 introns)     nad2                
;;      nad3                 nad4                 nad4L               
;;      nad5 (2 introns)     nad6                 orf103              
;;      orf128               orf135               orf217              
;;      orf249               orf276               orf295              
;;      orf312               orf318               orf328              
;;      orf345               orf368               orf373              
;;      orf388               orf391               orf406              
;;      orf441               orf447               orf448              
;;      orf480               orf491               orf630              
;;      orf693               orf708               orf839              
;;      orf864               trnA(ugc)            trnC(gca)           
;;      trnD(guc)            trnE(uuc)            trnF(gaa)           
;;      trnG(ucc)            trnH(gug)            trnI(gau)           
;;      trnK(uuu)            trnL(uaa)            trnM(cau)           
;;      trnN(guu)            trnP(ugg)            trnQ(uug)           
;;      trnR(acg)            trnR(ucu)            trnS(gcu)           
;;      trnS(uga)            trnT(uag)            trnT(ugu)           
;;      trnV(uac)            trnW(uca)            trnY(gua)           
;;
;; end mfannot
;;


>NC_050341.1 Metschnikowia continentalis strain UWOPS 96-173 mitochondrion complete genome gc=3
     1  AA
;     G-orf345 <== end
     3  ATTAACATGATATCCAGTCGACATAACATTATTAACACCTTCAATAATTATATTATCATT
    63  ATTAATTATAGATTTATATTTTAGATCTATTTTATCATAAAAAATATCATTAGTATAATA
   123  CTTATTATTTAATAAAAATCCCCCTAAATAGTAATTATTATTACCTATAATATTTTTATT
   183  TACATCTTCATGTTTAATATTTTTAAGAGAATAAGGTATTGGTTTAACAAGCATTGGTAA
   243  AGTACTTTTATATAAACGGAAAGTGCAAGAATTACTTAAATCTTCAATTAAAGAACTTAT
   303  TTCACTATAGAATTCTGAAGTTAAATTTATAATCGTATTATTAGTAACTTTTCCATCTAA
   363  ACCAATTACTTTTATATTATCTAATTTTCATATATTTAATTTAATTGTAAAAACATCTAA
   423  TAATAAAATATATATAAGCGAATATAATAAACCATTATTAGAAATAAGTTTAACATGAGG
   483  TAATTCCTTATAATGTATTAATGTAAACTCTTCTTTATTAAGCTTATGTAATTTTACATA
   543  ATTAATATATGTTTCATAAAGAACAGTATTTAACCAATCTACTATAGTTTTATTTATTAT
   603  CTCACTAACTATTTTTTTATTGTATACAACACCATATAAAACATTATAAAAGAAATAAAG
   663  AACTAAAGAATAAAGTGAATCATCACTTAATTTACTTATGTAATCTATTAAAGGAGAATA
   723  ATCTTTAATACCTCTTCTAAGTTTTAATTTATTTTTCATGAAAATTAATATAGACGCTCT
   783  ATTATCTTCAAATAAATTTTTAATAAATTTATTACTAAACAATAACTCAAAAGTTAATAA
   843  CTTTTCCTTATTTAATAATAACTCTATTTTCATTTGTTTATCTAAATTACTTAATTTATT
   903  ATTGTTAATAATTGTATTTAAATCTTTAAAATTTAAACTACCTTTAAAAGGAGTTTGACC
   963  TAAACCATTTAAAGATGGTTTAGATTTAGTATGTAAAAGCTTTGAAAAAAACTTTAAATA
  1023  GGGTTTTAAGTTAAACAT
;     G-orf345 <== start
  1041  AGTATTTTTTTTTTAATATTGATATATAAATATTTTCAT
;     G-trnK(uuu)_1 <== end
  1080  TAGGCTAAACAGGAATCGAACCAGTATAAATTAATT!AAA!AAGTAATTGTCTTACCATT
  1138  AGACTATTGGCCA
;     G-trnK(uuu)_1 <== start
  1151  TAAGTTATAATAGAGAGGGGAGAAATAGAAAGGGGGGGTTGTATACAATGATATGGTGAA
  1211  ATAAAAAAGGTAAAGGGAGTACAAAGAGGGAAAGATAGAAAATAAAGTAATATAAAAATA
  1271  AGGTATTCAAATATATAAAATGGCCCCGCTTAGATTCGCGGGGGGAATACCGGCCGACGG
  1331  CCGGTATTCTATTTAAAGTATTTAAGAAAGTAATCCTGTCCTATGTAATCAATAATAAT
;     G-trnE(uuc) <== end
  1390  TAACCACAATGGGATTCGAACCCATATAAATACTGT!GAA!GTAGTATTATCATAACCAA
  1448  TTAGATCATATAGTC
;     G-trnE(uuc) <== start
  1463  AAAAAA
;     G-trnT(ugu) <== end
  1469  TATCGTATTGAGGAATCGAACCCCACACCTTCCGATT!ACA!AAACGGACGCTATGCCTG
  1527  GTTAGCTTATACGAC
;     G-trnT(ugu) <== start
  1542  ATA
;     G-trnM(cau)_1 <== end
  1545  AGCTTAAGAAAGGAATTGAACCTATATTAGACGCAT!ATG!AGGCGTCTGTTCTAACCAT
  1603  TGAACTACCTAAGC
;     G-trnM(cau)_1 <== start
  1617  AAAG
;     G-trnH(gug) <== end
  1621  GATAACTACTGAGAATTGAACTCAGATAAATTGCGC!CAC!ATACAATTGTTCTACCTTT
  1679  GAACTATAGTTATC
;     G-trnH(gug) <== start
  1693  TTAT
;     G-trnY(gua) <== end
  1697  TGAGGAGAGACTGAATCGAACAGTCGCAGCACTACGGCACTAAAGT!TAC!AATTTAGCT
  1755  CTAATTACCAACATTAGAATCTCCCC
;     G-trnY(gua) <== start
  1781  CCTTTAT
;     G-trnL(uaa) <== end
  1788  TACGGTTAGTAGGAGTCGAACCTACACGATATTAATCCAAACATT!TTA!AGTGTTTTAT
  1846  GTCTACCATTTCATCATAACCGC
;     G-trnL(uaa) <== start
  1869  TTATATAAAAAATATACCTATATATATTATCTCCTATCTATATACTAATAAAAATTTATC
  1929  TTAAAAAATAATGATAATGATAATGATAATATATATATCCACTTAATGGAAAGAGTAAAT
;     G-trnI(gau) <== end
  1989  TTAGTCTAATGAGAATCGAACTCATATTTATCGATT!ATC!AATCGATCTCTCTACCATT
  2047  GAGATATAGACTA
;     G-trnI(gau) <== start
  2060  ATGAACTTAAATAAAAAAATATATTTAAGTAATCCCACAGTAAAGCTGTGTGGATGTTTA
  2120  AAAAATAGATGAA
;;     rns <== ;; mfannot: end of 3'
  2133  TAAATAAATAAATCCCGATCAGGTTCCCCTAACCGAACCGTATTTCAACTTACAGCAAGT
  2193  CCTTT
;;
  2198  TAATAAAAGCTCAATAAGTAAAATTAAAATTTCTTGCTG
;;
  2237  TTGATGAGTGGTTAGTACGAAGTAGCAAAAAATTTCACCGTAACACTCTAGTTTACGATT
  2297  ACTAGCAATTCCTCCTTTATGTAACCGAATTTCAGATTACAATTCA
;;     rns <== ;; mfannot: corr to pos 1305-1411 of R.americana
  2343  TAAATGAAACTATGTCTTAATCTTAATATTTAATAAATATACTGGCCCGTAGCTAAGCTG
  2403  CGGGATTTAAAAGTATATAATATGTTAACTTTGAGTTAATATAAT
;;
  2448  TGTTATTAATATTGTAACACGTCGATAGCCCATCTCATTAGGGTCATCATGATTAGTCTT
  2508  CTA
;;     rns <== ;; mfannot: corr to pos 1190-1252 of R.americana
  2511  CCTCTACTTCCTATAATTTTACAATTATACTTATCTATAAAGAAAAGGGTTACGTTCATT
  2571  CAATAACTTAATATTAAA
;;
  2589  CCTCACGGCATGAACTGACGACAACGATGTAACGCCTGTT
;;     rns <== ;; mfannot: corr to pos 1014-1044 of R.americana
  2629  AAAAATTCAAGAGA
;;
  2643  TGGTAAGGTTCTTGGAGGATCATCCAATTAAATGACATGTTCCACTGCTTGGGACTACAA
  2703  CCGTCTAATGTCTTGTATTTCACCCTTGCGAGCGTACTAGTCAGGCGGAGTACTAT
;;     rns <== ;; mfannot: corr to pos 850-965 of R.americana
  2759  TCATTTTCATTTTTCTTTTAT
;;
  2780  TGTACTCATAGTTAACTGCTACGACTAAATGGGTATCGAATCCATGTCGCTACCGTAGCC
  2840  TTCATCTCACAACGTCA
;;     rns <== ;; mfannot: corr to pos 735-810 of R.americana
  2857  ATAATTTTAAGTAATCTCTTTATAGTCTTAATGTTTTCGTAGTATTTTATCCCTCTAACT
  2917  TTAATTCTTATTACCTTATCTCTCTTTCAAGACATTATTCTATATCTTTATTTTTAAAGA
  2977  TT
;;
  2979  CGTTCTACAGATCCTTTAAGCCATTCTGATCAATGCTTGCCCTCTATGTCTAATTAGGAT
  3039  AGGTAGGTTTTCACAAACTTT
;; mfannot:
  3060  ccc
;;     rns <== ;; mfannot: corr to pos 485-571 of R.americana
  3063  ccctttagaaccgtacgtgcgactttcatcgcatacggctc
;; mfannot:     /group=II (9.97e-18)
  3104  AGGCATTATATTTTAATAAAACACCCTTATCTTAAGTCTGCACCCTTTCAAGTTAGTTTA
  3164  TTTAAACCTATCAATAACATTACATTATTGCATTTGCTTTTTAAGAAGTCTTTTACCTCC
  3224  TATTCGTTATTATTATTTCCATATTTCTATTTTATAAATAACCTCTATAATATATATATA
  3284  TATTATAGTGAATATGAGGCTTACCAAGTTCCATTCTTTATATATATTTACCTTAGGTTC
  3344  TACTCTTTATCCCTATCAGTTTTAACGTTTATAACAGAATAGATATACGATGAATCTATT
  3404  CAAACTCCTGATTATTATTTATTTATTTTTATCACTAAATAATTTGCCTAAAGAGACCTC
  3464  AACAAGTAGTTAACTTTAATTAACCATAGTAAATTTACCTAGCATTTATAATATATGTGA
  3524  TTTTTATTATAAATTACATTGTTTCTATAGCTTCACACTAAAAAATCACTTTTTTAGCAT
  3584  GTATAGATAGGTACATAT
;;
  3602  TTGTTACGAATAATGTCGATATTATATCGAAATATAAAGAATAGCTTACATGTCGCACAC
  3662  CGCAGCTGCTGGCACATATTTTAGTTAGGA
;;     rns <== ;; mfannot: corr to pos 485-571 of R.americana
  3692  CTCTTTCATAATTAGTATCATTATTACTATTATTTAGAAGTTTATAGTTAATCTTTTATT
  3752  ATTTATGATTAAATATACGGCCGCCCGCAGCAAAGCTGCGGGACTTAAATTCGTATATTT
  3812  ATAGTTAATATCCTTCTCGTAGATAACTTGATCAGT
;;
  3848  CGTTAGACCATTGTCAAAGATTCCCCACTGCTGCT
;;     rns <== ;; mfannot: corr to pos 358-392 of R.americana
  3883  CTATATAAGAGTTGATAATAAATCAATGTGGCCGTTGTGACGCTTATCGCCGGCTCCAGT
  3943  TCCAAGGCTAGATTTTATTATCTATTACCTACATCTGAATAAGATATTTTTTATATCTTA
  4003  TATCACTCACCTTAACGCTATTAATTTAA
;;
  4032  TAACTTGCATGTGTTATGTCTCTACATAGCATTTGATCTGAACCAACATCATGTTCTCTT
  4092  AAAT
;;     rns <== ;; mfannot: start of 5'
  4096  TTTTATAATTTTTATAAA
;     G-trnM(cau)_2 <== end
  4114  TTAAATTACTCAGAATTGAACTGAGATACATCCATT!ATG!AGTGGACTGCTCTACCATT
  4172  GAGCTATAATTCA
;     G-trnM(cau)_2 <== start
  4185  TTTAATAT
;     G-trnM(cau)_3 <== end
  4193  ATGCAGTAGATAGATTTGAACTACCATAATAAAGGC!ATG!AGCTTTATATGTTACCAAT
  4251  TACATTATACTGCT
;     G-trnM(cau)_3 <== start
  4265  TACCT
;     G-trnR(acg) <== end
  4270  ATGACATAGCAAGAATCGAACTTGCATAATAATATC!CGT!AATAATATACACTAACCAT
  4328  TGTGTTATATGTCA
;     G-trnR(acg) <== start
  4342  ATAAATAA
;     G-trnS(gcu) <== end
  4350  CGGATAGCCAGCGATTCGAACGCTGATAGCTTAAAAGCAACTACGT!AGC!AAGCAGATT
  4408  AGTTTACCAATACCGAGCTATCC
;     G-trnS(gcu) <== start
  4431  TTTTATTT
;     G-trnD(guc) <== end
  4439  CGCATCGCATCAGATTCGAACTGACATCTCTTATAGT!GAC!ATTATAAGGCTTTACCTT
  4497  TAAGCTACCAATGC
;     G-trnD(guc) <== start
  4511  TTA
;     G-trnQ(uug) <== end
  4514  CTGAGTCGACATGATTCGAACATATATAAACCTAGCT!CAA!ATCTAGGTGACTTGCCTA
  4572  TTAGTCTACGACTCA
;     G-trnQ(uug) <== start
  4587  CTTTTTATTAAGCTAACTTTTAAATTATCTCTCCTATATCTTATTTTTTTCATAAAAAAA
  4647  AAGGCTAAAGAGATATAAACCTAAAGACGGGGATAATGACATATTTGTCCTTGAAGTGTT
  4707  AAATAAGTCCTCAAACTATTTTTGTAGAAATAGGATATTTATAATAAAATATAGAGGTAA
  4767  AATGTTGTTATATAATATTATATTAAGAAAAATGTTATAAAGTATATAAATTACGTTTTA
  4827  TGTTATTTATATCTCTCTATCCCTGTACTAAAGACGGGGATACTCTATTATTCATATTTT
  4887  ATTTTTAACCTACATTGTTTTCATTAATTTTATGCCCGGCGGAGCCGGGATATTAGTAAT
  4947  TATTTATAGATTATCATCATTATTTATAGATAACATATTTATATTTTGGTTTTCATTTTA
  5007  TATAACATATAATATAATTTTTTTTATTAAAAGGATATTTCTTATAATTTATGTGAAACA
  5067  TTAATCATCCCCCGCTTCGCGGGTAATATAATAGCCCGCGAAGCGGGGCCATTTATGGTG
  5127  AATTTTTTTCATTAAGCATGCCCCGGGGATTATTTTTTAAGATAATAAATAGATTTATTT
  5187  TTATATATGCCCGGCGCAGCCGGTAAACTTTATGTATTCTATGTTTCTTTAGTTATATAT
  5247  TAATCTAATATTTAAATTTTAGTTAAATAAAAAAGATATTATAGTTAATAATAATATAAA
  5307  AAATTATTACTAAGCTAAAAAACCTACTCATGGTCTAAAATATATAGGTATAAATTTTAT
  5367  TTTTGCAAATATCGGCCCGCCGAAGGCGGGCCTATATTATGGGGGAACCTAACCCCAAAT
  5427  ATATTTTTTATTATACCTTTTGGATATATTTCTAAATCTATAATATAGGCCTGACTCATA
  5487  TTATTTATTTTATTATATAATTTGGGTTTAATTGCAACCTAGCTAATTTTATCCCCCCCA
  5547  TAGGGGGGGAATTTTTAATAAATTATCTATAACTATATCGGGGGGTTTATCTATTTTCCA
  5607  TATTCCCGCCGAAGGCGACATATATATTTTTTCTATAGAAATTTTTATTATTTAATCCCC
  5667  CAAAGGGGGATTGAAAATTATTTAATAATGTGTATATAAGATTCCAATTATAAATATAGT
  5727  TATTTATAAAATGCCCGGCCGGTAGGCCGGGGATACCCGCCGCCCGGCGGCGGGAATTAA
  5787  GTTAATAAATTATAAAGTGAATAATAACGGCCGAAGGCCGTTGTAAGTAAAAGGTATCTT
  5847  TTAATTTAATAATTTTGCTAGTTATTCCCTTCGGGATTATAATTTTAAATAAAAGTAAAT
  5907  ATACTAGTAGAAAATAAAGTAATAATTATACTTAAAATATATATGGTATAACTTATCCCC
  5967  CCCACATAATTTTAATAGAAAAAAATGAGAAATACCCCCCGGAGGGGGTTACCTATACCT
  6027  CTCCCCTCTCCTATACCAAAATAGGAAAAATGGTAACATTTTTTATAAAATAATAAGAAT
  6087  TTTTTATTATTAACCTTTAAATACATATAAGTTATATAATAAATAAAAAAATATATATAG
  6147  GATGTATATAAAAATATAATAATAAATAAAAAAAATAAGATTATCATATATAAGATAAAA
  6207  ATGACATACACCTCCGCCCGCAGTTTATCTGCGGGCGGATAATTTGATAATGTTTATAAT
  6267  AAAACCCCCTTATTTTTAACATGAACGATGAAATTTATGATATAATAAATGCCAGCCGTA
  6327  ATCCGATATCGCCCCGCAAAGCGGGGCGATATAAATTTAATAAATAAAGTTTAGGAG
;     G-nad2 ==> start
  6384  ATGTTATTTTCATCATTTTTAACCTTATTAGTATTTTCTACTTTTACAAGTTCTACAGTA
  6444  AATAAAACTGATAGTGACAATATAATATCTTATAGTTCAAAAATTGGACATTCAATTTTA
  6504  TTAAATAGATTAGGTATATTAGTATTAAGTTTTGTATTAATATTATTTATAAATTCAATA
  6564  AATATAATAACATTAATACCAGGATTTACATTATTTAATAATTGATTTAATTTAACATCA
  6624  TATAATTTACCTTTAATAATATTAATAATATTATTAATAATAGGTTTATTTATTTATAAT
  6684  ACAAATATATCATCAAAAAATAATGAATCAACATTATTATCTCCTTATTTAATTTTATTA
  6744  ATTTTAGCAAATAGTATTGGTTTATTATTATTTCCATTAGTAAATGATTTATTAGCTTTA
  6804  TATATAATAATTGAATTACAAAGTTATTCATTATATTTATTAACAGGTTTACATAATAGA
  6864  TCATATAATGCATCAAGAGCTTCATTATTATATTTCCTAATGGGAGGAGTTGCATCTGCT
  6924  ATTATTTTATTAGCTACTTACTTTATTTATTCTTTAACTGGTTCAACAAATTTATCAGAT
  6984  ATATCTATATTTTATTCATTATCTTCTAATAATAATGCTTATACATATTTTGATATATTA
  7044  TTAATTGCTTTATTATTTAAAATGGGATTAGCACCTTTACATCGTTGAAGTATTGCAGTT
  7104  TATAATTATGCTCCAACTTATATTACAGCTTATATTAGTATTGTTGCTAAAATATCTATA
  7164  TCATCATGAATATTTGCAAATGCTATATACTTTAATTATAATGTATTTATTATATTCTTT
  7224  TATTTATCATTATTTATAGGATCATATAAACCATTATATCAAATAAATATAAAAACTATA
  7284  TTAGCATATAGTGGATTATTAAATTTTGGATATATTATATTATCAATTATAACATTTGAT
  7344  ATTTCATTTTATATATATATAATACAATATACATTAACACATATAATATTATTTTTAAGT
  7404  ATATTAGCAGCTAGTCAATATATAAGTAAACCAATATCTATATGATCACCATTAATATAT
  7464  ATACATCAATTAAAATTACCTAATTTAACATTGGCAATATGTATGATATTAGCTTTATTT
  7524  TCATTAATAGGAATACCTCCATTACCAGGATTTTATGCTAAATTATATATATTAATAAGT
  7584  GCTTTACAAGATAATTATATATTAGAAAGTTTAATATTAATAGTATGTAGTGTAATAGCA
  7644  ACATATTATTATGCAAATATTATAAAAGTATTAATAACAAGTAGAACAATAAAAGAAAAT
  7704  ATATCTCAAGGAAATAATAATATAAATTTATCATTAGCTTATGTAATAGCTACAGCAACT
  7764  ATATTATTAATAAGTTTCTTTATATTTTTACCATTTATTTCGGAAGGTTTATATTTAATA
  7824  ACTATTTAA
;     G-nad2 ==> end
  7833  T
;     G-nad3 ==> start
  7834  ATGTTTACATTTTATTTATATTTAGCCCCAATTGTAGCTTGTGTTTTAATTATTATTAAT
  7894  TATTTAATTTCAACATCTAATTCTTATATTGAAAAAGATGGACCATTTGAATGTGGATTT
  7954  ACATCATATCAACAATCAAGATCTGCATTTAGTGTAGCTTTCATTTTAGTTGCTATATTA
  8014  TTTTTACCTTTTGATTTAGAAATATCTTCTATATTACCTTACGTTGTTAGTGCTTATACT
  8074  AACGGTATATATGGTTTAAGTATCTTAATAATTTTCTTATTAACTTTAGTTATAGCTTTT
  8134  GTTTATGAAATTAATTTAGGTGCTTTAAATTTAGAAAGACGTTACATTAATAAAATTAAA
  8194  GAACTAAAAACTAAATTATTATAA
;     G-nad3 ==> end
  8218  CCTCCGCCCGCAGCAAAGCTGCGGGCTATATTTATCTTTAAATTTTATATATATTCATAT
  8278  ATTTAAATACTTCTCATACCTATATTTATATACATATATATGCTTTTCACTTTGTAATTT
  8338  ATAAAAAAAACTTTATAAGTATCTATGCCCCCGAAGGCGGGATTTTAATTTGTTATATAT
  8398  ATTTATCTATTTATATACATACTACATATCTAATTACTTACTTTACTTTTTTTAGATAAA
  8458  ATGGGCCCGCCGAAGGCGGGCATATATATCATAAGTAAGTATAAAATAAAATATGTATGA
  8518  TGTAATTATATAACCCACAGCTTTGATGAAGGATGAGATGATAATATGACGTATAATGTA
  8578  ATTAATATGTGGGGTATTCTATTCCCTATAATATCATATTTCAAATATAAATATCTGTTA
  8638  GGGTAGATATTTCTTAAATCAATATCTTATAGAAAGGTATAATAAAAATCCCCGCCTTCG
  8698  GCGGGGCATATATAGGTAAGATCAACAATATAAATACCTTTTTTATGTTAAATTAATTAA
  8758  TAAAAAATAAAAAAA
;     G-cob ==> start ;; mfannot: alternative ATG start pos 8764
;     G-cob-E1 ==> start
  8773  ATGACAATTAGAAAATCAAATCCTTATTTAGCTTTAGCAAATAGTTATTTAATAGATAGT
  8833  CCTCAACCTAGTTCAATAAACTACTGATGAAATGTAGGA
;     G-cob-E1 ==> end
;     G-cob-I1 ==> start /group=II (3.75e-10)
  8872  gtgtgccatctaattgtattatctgtgctactctttgttgtaagtagctataaataattg
  8932  tcaaaaatttatcctgtagaggatataattatcgccccgcttcgcggggttaaatttata
  8992  caactcattattacgtattctaaatttaataaattagacatacggatagcaaataatgaa
  9052  aggataggaaataagatgtcttcgtctttagtagccatatccaagttgtcctatttatgc
  9112  tgaggttaacaaacttgatacgtatagattaatattttcaattataatatctaaagagtc
  9172  atattatggtattattgaaataagatttaaaaattatcctacatttttaaataagacaat
  9232  caatttcaaatcactttatataaaagttaacatatatacgccctccggggcgattgtttt
  9292  atacgcaagcagctaagaatagattcaaattgatatataactatatcaaaagtaagaaga
  9352  taaatacaagaatttgggatgtaaccgcctctaattatataatataggttttggcctata
  9412  ttatctagatatattattgcggacacggagatataatagtagtatattatgaagtatatc
  9472  actcagaataaaatatataataaactataaattaagcattatatttttattaaaaaaaat
  9532  ataagatatatagaaaatctgggggaaagccgtatgatgggaaactatcatgtacggttt
  9592  gggtggcaataacaagatcgtaaaattattgattgtataaattgaccacac
;     G-cob-I1 ==> end
;     G-cob-E2 ==> start
  9643  TCATTATTAGGTTTATGTTTAGTTATACAAATAGCCTCCGGTATTTTTTTAGCAATGCAC
  9703  TATTCAAGTAATATAGAATTAGCATTTAATTCAGTTGAACATATAATGCGTGA
;     G-cob-E2 ==> end
;     G-cob-I2 ==> start /group=II (3.58e-12)
  9756  gtgcgcctttgtgtcttacgtcgaaaatatatagtccaatatatcaattattttagtcta
  9816  taatatatatatgagattatactcattaaaatagtgattatataaaaattatgagggtta
  9876  caccctcatcatcatctttcctgagggaaagaaatggtgactatatcgccgagaatatat
  9936  tataataattgccaataaatgtcacggtattggtaagtctaataaactcaatagatggat
  9996  agcgacatataaatcaaagatacttttattaaaaaaaaatatatatcttttattttttgg
 10056  aagtgtttatgaatacgataagaaacttgatacattaatgatgatttaatatataatcct
 10116  attgttataatagaatactaaagtatatataaatatcacgcattatatatattgactaat
 10176  tagtattatcaactataaatttatagtatataaaataatatccccggctccgccgggcat
 10236  atctttttttttaagataaaatatggacataaaggcccatattaccccctaagggggata
 10296  tatttaagatatatttaatgcaagattctaagaacacaaggacataaaatatagacgtaa
 10356  tggaactaagggaagtaaccccagaattaaattatatttaatggggactcggaaatctcg
 10416  tagtatctaaaatatgaaatatggccccgccgaaggcgggcgatattatcccccccgctt
 10476  cgcggggggatatacttattccttatagggaatatcaatactaattttatgaaaaggaga
 10536  ttagtgaattatgaaatatctatacaccatatcttataatgataatatgtattatccata
 10596  ttttgtataagttaatgatagatataagaaatttagtatgaaatattaaattagtaatac
 10656  atggaaagccgtatgatgggaaactatcacgtatggtttggagggcagttctgaataggc
 10716  tgaccctac
;     G-cob-I2 ==> end
;     G-cob-E3 ==> start
 10725  TGTAAATGGAGGATGGTTGATTAGATATATACACGCCAATGGAGCGTCTTTTTTCTTTAT
 10785  AGCAATGTATTTACACATTGGTAAAGCATTATACTATGGAAGTTATAAATCACCAAGAGT
 10845  ATTAGTTTGAACAATAGGAGTTATAATATTTATATTAACAATGGCCACTGCCTTTATGGG
 10905  TTATACTAAGAACAATAGCCCAAAATCTAATAAAAAAT
;     G-cob-E3 ==> end
;     G-cob-I3 ==> start /group=ID (2.51e-29)
 10943  at
;     G-cob-I3-orf373 ==> start /first_aa=N /note=GIY ;; evalue:3.3e-19
 10945  aatccttatgccggcaaaggcgggcataacgtgaattatatgaaaaatactagttgtaaa
 11005  ctaattatatataaaagaaattataatacaaatagtacctcgaaaatatctaaaaaatat
 11065  aatgatttattccaagaaataggtgtaaaacccattaaatgatgggagaatttagattca
 11125  cctaaagttaaagaagctataaaaatagaattagatggagaatcaggagtatatataata
 11185  ataaatatagaaactaaagaattttatattggttcagctaaatttaataatttaaatact
 11245  agatttagagatcatttaataaataaaaataaacaaggtagtaaagtaataagttcatct
 11305  atcgataaatatggaataaataattttatatttggtatattaacattttatggaaaatct
 11365  acagatattgaagaaaattatgtcgaattattaaatttagaaacttcttatattcataca
 11425  ttagtaccccaatttaatatattaaataatgcaggtcgttttcatataaaaaatttagat
 11485  aaatataaattaagaaacgatatggaattatctaatttacttttatcagataaaaaaatt
 11545  aaagagttagatattcgtagggtaaaacaagaaaaagataataaaattaaaatgagtgaa
 11605  cactttaaaaaaatagccgcaaatagagatcctaatttctataatgaagaagtccgtctt
 11665  aggttatttaaatctaataattatcgtaaagttatttatataatagatataaatactaat
 11725  aatattttatgtgaatttgaatctataattgtagcttctaattatttagaatgtagtact
 11785  aaaacaattcaacgggctctaaaattaggtcatatatatattcctgatttatttaaatca
 11845  tttttaaatgatttatatattaaaagttatccatcctttattgatcttattgatgaaaat
 11905  gattattcaaaatttaattattcccatttttgtagtaaaaaaaaaaaacttattgttaga
 11965  ccaaataaaaaatttaaaattaaatctggtttaagtgattataaacatttttcaaaatac
 12025  tatataaagtatgaattagctaaaaccttgaaaaaaaaatag
;     G-cob-I3-orf373 ==> end
 12067  atcttgtttttatttaaagttagatttcgaagtggatatgcatcttaaaattattacccc
 12127  tttattagatattttagtttacctaatactttttatatagtttctatttgatatcctact
 12187  attgtatcatatatatattttttaattttcggttagatttataatttagtaattaatttt
 12247  attagatagtctatcttatataaaaataaaatccgtctggtatacattattattttcctg
 12307  tggaaaatgataacccaaagggttcattatttttaaatctaaaattgtaacttttataag
 12367  gaaaattttagacagatttatggtatataaatttaattttttttctcggttatggaccca
 12427  aggggtgaaacaaattagttatttattatcatattggcaacattaatgaaaacgattaaa
 12487  gtataacgagatcgtcggttatataaataatcgctacagactgctacattaatgggtatc
 12547  tgaaatgatgcttaatgcacagtcgataatttgtcaacttaattttatgtttttatacat
 12607  ggtgtttatatatggtgtttatatactctttatatataaatttttagggtaaaagcacat
 12667  acaatatataaatttctttatattaataaatataaaggtgtaatttcat
;     G-cob-I3-orf295 ==> start
 12716  ataattttttatagtttgtattgttgtgtctacggccagatgtcacattgaggtagtaat
 12776  tttgccttaaatattttagaaatatattattattctattattaattttcacctgttatgg
 12836  ggatataaatttttagcgggtagtagaagtattggagatttattaaataataaaaaatat
 12896  ccccggcttcgccaggttattaataaagataacgatatgttaaacgaaaattattttatc
 12956  gataaccccgcttcgttggggaatgacaatgtaaaaaataaaataatattagaaataata
 13016  tatggttctttattaggtaaatcacaagctaaaaaaagtaaagaaggaactaaaatatta
 13076  ttttatttagaaaatagtaataatgattatttattatattttcataatttaatatctaat
 13136  ttaggtatttgtaatttaaatacacctaaaataaatacaagattaggaaataaaggaaaa
 13196  ataaaaaaatttattatttttaatactttaacttatttagattttaataatatatatggt
 13256  ttatgatatataaaagataaaaatatatcatatccattaaaaattttaccttctaattta
 13316  gatatttatttatctcctttagctttagctatttgaataatgaataatggatataaaact
 13376  aataaaggtttaaatttagtcacttatcattttaagtttaaagatatagaatatcttaca
 13436  tctttattaaaaattaaatataatttagattgttatttttataagactggatctaataaa
 13496  tatggtgatattttctttaatatacatattaaagctaattctatgcctttattagctaaa
 13556  ttagttaaaccttatattattccttctatgaaatttaaaattttataa
;     G-cob-I3-orf295 ==> end
 13604  atagattatataaaaatctctaaaatatagtattatattttcttatttattaagaatata
 13664  atgcaacattattgaaaacaggtcaaatttatatgttaagtaaaaagaccgtgggtatag
 13724  ttaattatatcccgacagagtggtccaataatgggtatctgaaattgatgcttaatgtgc
 13784  actcgaatatttaacttttataggttataatattatatccctttatagatgataaattta
 13844  aatgcccccgcttcgcgggggaatactggcctacggtcggcattggattatattatatat
 13904  aataaataagagatatatttatttattatacacaaggcttattaaactatatctttataa
 13964  gatatatgaaattttataatatataaaataagatatttatatttaataagtacatggtat
 14024  tatttattttaacatttaaataacattaataatgggcggcggacagccggacatcagttt
 14084  gtatttaaactcttattttaaagagggtaaataatatttaaatattgg
;     G-cob-I3 ==> end
;     G-cob-E4 ==> start
 14132  CAACTGTTATAACTAACTTATTATCAGCTATACCTTTCATTGGTTCAGATTTAGTTCCGT
;     G-cob-E4 ==> end
;     G-cob-I4 ==> start /group=IA(5') (4.82e-11)
 14192  taacctgagacttatcatt
;     G-cob-I4-orf312 ==> start /note=LAGLIDADG ;; evalue:1.2e-19
 14211  atattttatatatttaagtcccgcagctttgctgcgggcggccgtatatattttatatct
 14271  tataatcttttactaggagattattatatcaatcatttatcttataatcatcattattta
 14331  tctttatcttatatatttatacattccaccgaaggagggtataataatgagaggttaccc
 14391  ccttatattttattatctaaatttataggttttatagatgggaatagtaatattcgtata
 14451  aaaaaggataaagataatataaatatatctttaattattaatttagatgtaaatgattta
 14511  gatttattaaaattatttagtaatcaatttaaattaggtaaaatttataatataacacct
 14571  aaaaatggattaaaattagcaagattagaaattaataaattagatataaaaaatatatta
 14631  attcctttattagattattataaaatacaatttttaactgaaactaaacaaaaacaattt
 14691  ttattagttaaatatatattaattaataatattgaaaaatataatgatattgatattatt
 14751  gatagtaataattatattaataataatttaattaaatataattttaataagttattttat
 14811  tttaaatattgatttattggttttactatatctaaaggttcatttaaaataaaaaataga
 14871  gatatatattttcaattaaaagataaacataattttatattatttaataatataaaaaaa
 14931  ttattaaatataaataaaggtatatctataaataaagataaatatatagaattaaatata
 14991  tcatctataaaagatattcaaaaaattattgatttatttagtaaatcagaatgtcattta
 15051  ttaggtaataaattaatagaatataataaatgattattagatttaaaaagtaatataaga
 15111  tataagaatttaaaattacctaaatatataaaattataa
;     G-cob-I4-orf312 ==> end
 15150  aatcaaaaaatactcatataagcggccatatattgtaaaatatataggaaaataaggtga
 15210  atttcatgaaaatccataagtttatggataatatgaagcgaagtatattatatatgataa
 15270  atagatatctatttaaagtgatataaacgttcaacgactagagattgagtacatataaca
 15330  ataatatctccaagagcgccttacatcctttaaaggatgatgacatagtctaatcttata
 15390  agtaattataagtaaatataaaattaaaaaaatataaaatggtaagtaaaatg
;     G-cob-I4 ==> end
;     G-cob-E5 ==> start
 15443  TTATATGAGGAGGTTT
;     G-cob-E5 ==> end
;     G-cob-I5 ==> start /group=IB (5.11e-11)
 15459  taatatacatgagggaccatattttagtaaatataaatttacaaattcttcttgatgctg
 15519  ggacatcctttttaatattggcccgcctaaggcggccgaaattatctctatagaaattat
 15579  gtactaaaaaaatagtaaaaatcataatgacataaggacaatcagcagtggtgaaattta
 15639  taaattttgctactcagagactaaacgcagaaaatctatttaaatatcacgtcatagaca
 15699  gatataaagatattaaaaatcatagtcccgcagctttgctgcgggcggccgtatatatgg
 15759  agattatttattatacagtttattttgaaggattaattgaataattcccccctccttcgg
 15819  aggggcattaattatcatatcaaaaattttataaagcccgcagcaaagctgcgggcttat
 15879  gatatagatattttttttagattcggtaaaatagggtatataataaattatccccgatta
 15939  tatccccctttgggggataaattatcccccgcttcgcgggggatgattaatgtttcacat
 15999  aaattaaagatatatactttaaataaatagattaggatatagtccagtcaatatagagat
 16059  atattgagataaaatagaatg
;     G-cob-I5 ==> end
;     G-cob-E6 ==> start
 16080  CTCAGTATCTAATCCAACAATTCAAAGATTCTTTG
;     G-cob-E6 ==> end
;     G-cob-I6 ==> start /group=II (6.04e-13)
 16115  gtgcgccgtgagaaggttattcttccttgattctattatattatatgatacttaattatg
 16175  agggttaatcctcatgattatcttccctggggggaagaaatttcccccgcttcgcggggg
 16235  gtggttatctaaattataaagtttaagaatccgtattattattaagagatcaataagatc
 16295  tatacgtaaagcatataacttatctcattagggctaacctaatagtgaaaatagcatgtt
 16355  ataaaaggttagatatataaactaatctagctagatgttgtcacatgactaggctaacga
 16415  acttctatcaaactgatagcagggttttctttccctctttcttatttaagattgtaaaaa
 16475  tagtttttatgcaatgcaaagagtgcatattattcttaataatatttttagctagtatat
 16535  tatatatgaaatcagtgaagagtctaaatgacaataggggagataacagtactccgggaa
 16595  tacctgtaatgtttaataacatagaggtatcggagcttccgtagtatttaatatttaaat
 16655  atatatttaattatatccgcgaaacgggcatatatatatattaaaaatttagaaaaggga
 16715  agcagtaaatctcgttataaggaaatagatactaaggatctatataaactaccataaggt
 16775  ggattaattataacaataaatatacaaataaaaaaatatctttattttatattttatagc
 16835  gcaaatagcgtgtacatagatttataaaattttatatatatttatatataataagaatat
 16895  aaaaaataaattatatgtataaaaaatgataaataagataaatggataataattccccgc
 16955  tttgcgtgggatgataaaaacctaaatagatatattttaaagtattttatagatttatag
 17015  aaagccgtatgcagtgaaagttgcacgtacggtttgggaagggctcttttatctaatata
 17075  gataaatttgctacttcac
;     G-cob-I6 ==> end
;     G-cob-E7 ==> start
 17094  CTTTACATTTCTTATTACCATTTATATTAGCTGCATTAGTTATAATGCATTTAATAGCTT
 17154  TACATATTCATGGTTCTTCAAATCCTGTGGGAATAACTGGTAATTTAGATAGAATACCAA
 17214  TGCATAGTTACTTTATATTTAAA
;     G-cob-E7 ==> end
;     G-cob-I7 ==> start /group=II (7.38e-08)
;     G-cob-I7-orf630 ==> start /first_aa=V
 17237  gtgcgccgttgtggtatatttcttcagttgttacatagcaacaagtattttgtttatata
 17297  cttccactactatacttaggtaatatgtgaaaacatttattgaacagagcatgtatagaa
 17357  aagaataatttttatattatagttattagaatttattcatgtgaatgactcatggttagg
 17417  attggattattcaaacatcaatttctaaagctctttaattatagagaacgttttactata
 17477  aattttacgtttattaataatattgatataggctttaaatatatcaataaaacaattatt
 17537  aatacttatctaatgcctttgaggtgtgcaggtatcaaggaaatgagtgatgaacctaaa
 17597  agtcaaatatgagagatttatacaactacgggattcgtttcatttagtaataaatatgcg
 17657  aacagaggtttcataataatagattcaaatttaagatttaaaggttattctttattttat
 17717  tcttataataatctatgaaggaaaccagtaactttttttctaagatattttaatactaga
 17777  acaggtagttcattaaatgtatgaaataatttagacagtctaaaattaagatctttaaat
 17837  tatcctaataatataattgatagaaatttatataaaacatttttatataataaagatata
 17897  ttttatttagcttgctttaatttaaaaattaacaatatatcagattcttatattaataat
 17957  attatattaaaattaaaagataatagttttaaatttacattaaataacaaatcttcatta
 18017  tcttctataaaatataatgtagaagataaattagtacttgaagttgttagaattatatta
 18077  gatacaatttataaacctttatttatatttcataataatcgtgatatagctttaaataaa
 18137  attacaacttcatcaatatctaatttaaaaggatatactttatttataaaaggtaatata
 18197  aaaagtgataaatttcatactaagaataaaacttattatttttataaaaatatagaaaat
 18257  aaacttatgataattttatctcaaaaaattagtgaccaaagatttttagaattaatacat
 18317  aaaattttaaattctaattatttattttattatattaataatactaatttaatatctaat
 18377  cctatttatactattattagtcctattttaattaatatttatttacatcaattagattta
 18437  tatattaataaattttatccttatttaaattatataaggtataataatgaatttataatt
 18497  tacccgcggagcgggggtatcccccacccaaggacggacatttttaataaaaaatatcat
 18557  gaaattaattatatgatagataaattttttattgaagaatatgataataatatagaaatg
 18617  gccccgcttcgcggggctgattatctccccgcgaagcggggggaaattaaaatagatata
 18677  aataaaaaacctatttattttttagatacttatattatatataaaaataataagttaaaa
 18737  ttaaatgcacctatggatttaattaaatctaaattaacaaaaggaggatatttaattagg
 18797  gaatctaaaaaacataaaggtaaatctaatatattatgagttaaatttaaacctgaatat
 18857  attataaaattagcaaataatataataataaaatatattaattattataaatatgttaat
 18917  aataaaaatatacttatatcatatatatattatattattaaagatgtagttttacgtaca
 18977  ttagctcataaatataaattatcaagtagatctaaagtttataaaaaatttggatataat
 19037  atattaattaaagattataataatagaaataaaaataaaactcctaaaattttagtttca
 19097  ttaataaatccaaataaatataaaataaaataa
;     G-cob-I7-orf630 ==> end
 19130  aagactgaataaaagttatggagagccgtatgatcaggaaactatcatgtacggttcggt
 19190  gacgaatattagacaaccctaataggtttagctaagggatcaatatttagttcaat
;     G-cob-I7 ==> end
;     G-cob-E8 ==> start
 19246  GATTTAATAACTGTGTTTGTATTCTTATTAATATTTAGTTTATTTGTATTCTTTTCACCT
 19306  AATACATTAGGT
;     G-cob-E8 ==> end
;     G-cob-I8 ==> start /group=IB (2.04e-15)
 19318  caattaaataatggcctatatatactatatgctggaataaatttagaaaattttttcttt
 19378  aataatccctgtaggggattattttattttatctatatattttttatagataaatgattt
 19438  ccccccacgaagcgggggaataataatcaccccggggaaatgatttataataaaactaaa
 19498  ttttatttagtaaaatattattataataattttaatcagcagataaccaaatgtatattt
 19558  atatatacttagtaggaatcttagagactatacgtatacataaattatttatataaagta
 19618  tttaattatctcgtcatttatattttatgaacgccggtccggtatacccgcgcagcgggg
 19678  gattatatataatataaagagatatgcccggctaagccgggtaattgaatgacaccctat
 19738  ccggggattatatttatgaagagatagtccatatataataccgttataacggtttaatat
 19798  ttag
;     G-cob-I8 ==> end
;     G-cob-E9 ==> start
 19802  CATCCAGATAACTATATACCAGGTAACCCTATGGTAACTCCGGCATCGAT
;     G-cob-E9 ==> end
;     G-cob-I9 ==> start /group=IA (1.26e-12)
 19852  aataataactcatatatgattatatgtatttatgtcgcctaaggcgggaataagaagtat
 19912  ataatatacttttatatacatataagtttaatattttatatattaaaatcatatactgtc
 19972  gcattatatatatctaaagatataaaatgaaaaagaagtgaattgcaaggatatcctata
 20032  ttatttaaaatataggacaatttgcagtaaagtatattcgtattatgatatatatattat
 20092  ttatatatatatttgaagaatataaatattcaacgactagttaaattaaatagataataa
 20152  tatttataaaccacgagcgcttctgatattaagaaaatacccatttttgggatatatata
 20212  tttatatatataggcccgccgatggcgggcccatataaaatttaatattatgacatagtc
 20272  taaactatacagtaatgtatagaaatattatttaaaagataatatacctttttaaaaagg
 20332  aaatataagaaaaaaaattttttatatatacccgtcttttggcggggattaaataatata
 20392  aaagataaatataaaacttatatttaaaataaaattg
;     G-cob-I9 ==> end
;     G-cob-E10 ==> start
 20429  AGTTCCAGAGTGATATTTATTACCATTTTATGCAATATTAAGATCAATACCTGATAAATT
 20489  AGGAGGAGTTATAGCTATGTTTGCTGCTATATTAATATTATTAATATTACCTATAACAGA
 20549  TAGATCAGTTATAAGAGGTAATACATTCAAAGTATTATCTAAATTCTCTTTCTATTTATT
 20609  TGTATTTAATTTCTTATTATTGGGTAACTTAGGTCAATTACATGTTGAAGTTCCATTTAT
 20669  TGTATTAGGTCAATTTGCAACTGTTTATTACTTCAGTTACTTCCTTATTTTAGTACCTGT
 20729  TATTTCAACTATAGAAAATATTTTATTCTATATTGGTAATAAATAG
;     G-cob-E10 ==> end
;     G-cob ==> end
 20775  TAATTATAACTCCTTTAAGGAGATAAAACATTCTCTCCTTATAAACTTACCTTTTATCCT
 20835  ATTATATTATATTATATTATATTATATTTTTAATTAATTAATTAATTAATTAATAGGTTA
 20895  TTATAATATGGAGTTTATTTAACTGATAAAATCTTTAAAGATTTACCTACTTTAAAAATC
 20955  AGATATATTCATATAAGAAAGAATAAGACGTAAGGGGTTTAGGTTGGATAAAGACCGATC
 21015  GATGGTTAAATAATATCCGTAAGAAAAATCCTTAGGATTTTTCTCATAAAAAGATTAATA
 21075  TCTACCTCACGCCATATTTAGTAGATCTATATACCATATTTATTATATCATATAAAATAG
 21135  TTAAATACTTATTTAACTCTATTCTAAATTTATA
;;     rnl ==> ;; mfannot: 5' +/- 50 nt
 21169  TTAAAGTATAAATATATGATTAAATATATAAAATATAGGTGATATATTGAAAAAAGGTAT
 21229  ATGTAATTAATATTATTTTAAGGATTACGAATCAAAATTTAAATAATGATAAAAAGATAA
 21289  AAACTGTAATAACAGGGATCAATCATAATCATGAAAATGATAAAAAGAGAAACAAGTGGA
 21349  ATGAAACATCTGAGTAACTTGTTAAATAACCAACAGGGATAATATAAGTAACGGTGAGTG
 21409  AAAGTATTAAAATCTTAAAGTATTACCAAGAGGTAAGAATAAAGTAGTTTCCAACTACTA
 21469  AGAAATAAAATTAAATTTTAGATTAAAGTACCGCAAGGGAAA
;;
 21511  GTAAAGAAATAGAATAATAAAGAGCAGTTATAGTATAACGTACCTCTTGTATAAGTGCGA
 21571  CAAGAAGCATTAATAATTAATGTGGCTAATAACCACCTAACCTTTCCATTGGTTAGACCC
 21631  TATCTATACATGCTGAAGGAGTAATCATCAGTTTGAAGCTATAGAGACAATGTAACATTA
 21691  TTCCCATTAAATTTAATCGGAGTGCTAGGGTAATAATTCTATGATAAACGAAAGTGAACT
 21751  TGCATTGAGGCTTCGTAAAAAATCGCCCCGCGAAGCGGGGCGATACCGGCCTACCGGCCG
 21811  GCATTGTTAAGTCAAATCTTTCTTATACTGGGATTTGAAATGGAACATATTTAACACGAA
 21871  GTAAAGCATAGTATCTAAGGAATGTCCGGTATATGACTGGTAAATTATCCCCCTGCTTCG
 21931  CAGGGGATGATTAATCCCCGAAGGGGGATAAATTATGGAAAATTAATCCGTTAATGTATT
 21991  TTAATTATTAGTGAACTTGGTAAGCCCTTAGTTTTCTAAATATAATGTTATATTTAGAGG
 22051  TAACATATAAAGATTAATCTGAAATTGTTATATCGAACTTAGGGTATAAGAAGATTCAAA
 22111  AAGCGAATGCAGATTAGTAATAGATCTGATAAAGTTTTATAACTTAATCCGAGAGGATGC
 22171  AGACTTGAATCATTGTGATCTTCATAATTATTTAGCTCTTTAAGAGCAATATGATAATCT
 22231  AAAGCTTTCGGTAGATTATGATAGAGATCTTGTTATAATACAAGTGAAAATAATTATTGC
 22291  TAAATAAAAGCCCACATAGTGGGTAATTGGCTAATATTGTAATATGGGCCCGCCGAAGGC
 22351  GGCCGATATTATCCCCGGCGGAGCCGGGGAAATATTACAATTAAGTAAGATTGCAT
;; mfannot:     /group=II (5.41e-17)
 22407  gagccgtatgcgatgaaagtcgcacgtacggttctaagggggg
;; mfannot:
 22450  GAAAAACTGAGAGGTTCTACCTATCCCAATTGGGCCAGTGAGTTATATAATTTAGTGAAA
 22510  AATTGAATAAAAATTTTTATATATAAATAGAAATAAATTAAATTATATAGGCCCGAAAGC
 22570  AAACGATCTACACATGTCCAAGTGTATATACAACCTATTTTAGGTTTATATATGACTCAA
 22630  TAGGTAATTGTAGCAATAATTTCTAAAGAGGTGTGTGTAGCTGTGACAGACAAATCTGGT
 22690  TTGCAGATAGCTGGTTTTCTGCGAAATATATTTTAGTATAGCCTTTATACATATTTAAAC
 22750  TGGTACAGCACTTAAATAACTTTGGGGAATTAGAATATAATTTTATCAAAATATTTAAAC
 22810  CTCGGAATCAGTTAATAATAATATAAGGAGTCAGACTTATTGCGATAAGGTAGTAGGTCG
 22870  AGAAGGAAACAACCTAGACTATTAAATGAATGTCCCAAATATTAATTAAGTGAACAAAAT
 22930  CTATCCTACTTTTATTTTTTTTAATAAAGGTTGAAATTATATGTTATAATTTCACATTAT
 22990  TTTTCTTCGGAATTATATACGGGGTATTAAATTATAGACAATTAGTAAGTGGGTTTGACA
 23050  ATAATCAACTTTTAATGAACATGTAACAATGCACTAATTTTATATATATATATATAAATA
 23110  ATATATATATTTATTAATAATAGAGAAAATATATCGGGTCTAAATTAATAACAGTATTAT
 23170  AGATATAATCATTAAGATTATATGGTAGCAGAATATATAATGGATAATTATAAAGAGATT
 23230  GCTGGCTTGAGTAACGATAGATAATATAAGATTATCCCCTTATTCATAAGGTTTTACTAT
 23290  AAACGAACGGTCCCTAAGATAATTATAGAAATATAAAATTGATGGGTGAAAGAACAAGAA
 23350  AATAAAAATGAACCGTACTGTAGACCGACACAGGTATGATTAGCAAAAAGGGAATGGGAT
 23410  AACTACTTTGAATGAACTCGGCAAAATAAATCGTGCGACTGTTTACCAAAAACATAGCTT
 23470  ATTGCATACTAGTAATAGTAAGTATAATAAGTGATATCTGCCCGGTGTTAGTTTAATAAA
 23530  TATTATTATTTAATAGATAATTTTATAAAAGACTGATAAACGGCGGTCTTATTGTGAGGA
 23590  TCCGAAGGTAGCGGTGCGACAAGATAAATTCGTAATAAGAATAAGGTGAAAACCCTTTAC
 23650  AATAAATGTCATATTTGTAAACCTAATTCAACATGCATTATGAGTAATTATTTTGTATGA
 23710  AGCTTGAATGACAACGGCTATAAACTTTATCTGATATAAGTGATCTGGTCTAGGTTAGAA
 23770  CGACATGATTAGTTTATCAAAATAGTGGATTAAAATCTCGTTATAGGAAAGTAACATGAT
 23830  CAGTTTTTGGTTACTATATATGATTTAAATAATATCGACGCTACGGATATTATTATATGA
 23890  CTTAATAATAAAAAATCATCGGGATATAGCTATAATCTAAATCGTTCATTAAAGTCTTAT
 23950  TACGGAAACTTGGTAAACCTTATACATACCTATATTTTATAGGAAGTAATATATAAAATT
 24010  AATATAATGGAAATTATTATATAGTGTAGAAGGTAAAGGATAAATATAAAAAGCGAATGA
 24070  TTTTATGTAATGTAAAATATAGAGTTAAATAACTCATTCTGAAAGGAAGCTAACTTATAT
 24130  ATAAGGCCATAAAAAATTTTATGGTTT
;; mfannot:     /group=II (1.98e-11)
 24157  gagccgtaagcagtgaaagttgcacatacggttcttaagggggg
;; mfannot:
 24201  AAAGCTTGAGAGGGCCTACCTATCCTAACAAATTCATTGACGTATAATTGACGTCCTGCA
 24261  TGAATGAATATACGATGCGATAACTGTATCCAAAGTAGACTCAGTGAAATAGCAATTGCG
 24321  GTGAAATTAGTACTATAATATATATATTATATGCCGGGTTGGTGTAAATCCAACTTTATA
 24381  GTTTTAATAATGCGCCCCGCGAAGCGGGGCGATGAGATATTAAATGTCTTAAATGACAGA
 24441  TAAGTATAATAAATAAGAATACAATCGAAATAATACTTACCCCTTAAATATAAGGGTAAA
 24501  TTACATATAGGCAATATGTAGTTTAATCACTAT
;; mfannot:     /group=ID (5.07e-17)
 24534  aaataaaaaggtgaaaacggttaatgacatcttagttaaagaccgtcggcagttgtatat
 24594  gtcgctacagactggttcaccgaggttagactgaaatgtctgtctaaatgtacagtcgg
;; mfannot:
 24653  ATTCTGTAATATAATATTTATATTATATAGAGGTGAAAGATGTATAAAAAATACAACTTA
 24713  TTAGTACTTAAGTAAGAAACCTTTGTAGGTCAAACCTACTTAAATTAATCAGAATTGGAA
 24773  GATGCCGTATATCCGTAGGTTGACAAAAAGACCCTATGCAGCTTTACTATATCTTTATTT
 24833  TGATTTTTAATCATAATATTTTTATGATTCGCCTTTTTTCATTTATTTCAGTAGATTAGG
 24893  TTATATTTATATTTTAAATCAAATGAGATACCTATATAATTGAAAAAAGAATCTAATTAA
 24953  TACAGTCAGAATTCTATAATATAGAATGTTAGTTATACTAATTGACTTAAGTTTAACTTA
 25013  TTTAAGAAAGAGTAAAGAGGTTAGTTTCGATGGGGCGTCGACATCAGCGAAAGCATCTGA
 25073  TGTGTCTAATAACAAAGATCTTGATTAATCAAGACTAAATGTTTAATTAAATTTTTTATT
 25133  TAATAGTAAATTACGTACAATAATTCTATATGGTAAATAGAATAAAAGATTATAAGTAAG
 25193  GATAACAACATAATTGTGCGATGATAATAACACTAACAAGTGGAATTAGTACTTACGTAG
 25253  AGTGTAGTGAACAGGCATAAACAAATGGTATGGATGTCGATAACGGATTAAAGTTACGCT
 25313  AGGGATTAATTGTTAGTTCCTTTATATAGAAATATATATTTATCTACGCTTTAGTTAGAT
 25373  AACTTTCATTTGAAAGATATTAA
;; mfannot:     /group=IA (1.86e-21)
 25396  ttgggtgaattacatagaactctttatatataaagacaatatgtagcgaaacatatatta
 25456  gttaaatttttaagatatatgaacgttcaacgactagtaattgagtaaactaacaataat
 25516  attaccacgagcgcccaatacctatgaattatcccccccgcaaagcgggggttgattata
 25576  tcccccaaaggggataaataattaggtaaagaaatagtct
;; mfannot:
 25616  GAACTATATAGTAATATATAGATGTTGTTATTAAAAAAACAACAAATAACAAAATTGAAC
 25676  AGGGTAATACCGCGTGAGAGTTGATATCGTCAGCGGTGTTTGCCACCTCGATAAATAACG
 25736  ATAGTCGAGTTTAAA
;; mfannot:     /group=IA (3.73e-14)
 25751  taggtttaattgcaagaagtctaaaatatatgacatattagtttgatatataaaatgatg
 25811  atttgcagcgaattattatttatataaataatatatatatattataagaataataaacgt
 25871  tcaacgactagtaggtgagtaaaataacaatatcctaccacgaaatacctagaaatatat
 25931  atatttatattttaagatatagtct
;; mfannot:
 25956  GAACAATAATGAAAATTATTGAAGTTAATATTAAATAAGTTAACGATAACAAATTG
;;
 26012  GTCGTCTAGACTCGTCCTCCTGGTCGCAGCAACTAGGTAGGGTAGGACTGTTCGTCCTCT
 26072  AAGGAGTTACTTGAGATGGGTTAATTACGACGTGAGTCAGTAATGATTTTATCATCTATG
 26132  GATTTTTTTCTTATCTGTTGCCTTAAGTGTACGCAAGGATAATAAGGTACATTCCTATGG
 26192  TTAATTATTATATTTAGCTAAGAATGTTGTGTTTACATATTGAATGCATATCAAATATTA
 26252  AATCCTTCAGATAAGTTTATACATTATAGACTATAATGTATTAGTTAATTTGTTATATTT
 26312  GCAAATATACTAATTTATTTACTCATATTTTATGAGTATAAAAAAAAACATATACCTAAA
 26372  ATAT
;;     rnl ==> ;; mfannot: 3' -20/+180
 26376  ATTTAAT
;     G-trnA(ugc) ==> start
 26383  GGGATCATAGATTAATTGGTAAATCTTTCGCTT!TGC!ATGTGAACAATATCGGTTCGAT
 26441  TCCGATTGATTCCA
;     G-trnA(ugc) ==> end
 26455  TATTTTTTTATTTGTATTTATAATAATTATTAAAAATTTAAAAATAA
;     G-cox2 ==> start
 26502  ATGATTTGATTAGATGTTCCAACACCATGAGGTGTACGTTTACAAGATTCAGCATCACCT
 26562  AACCAAGAAGGTATACATGAATTATATGATCATATAATGTTTTATTTAGCATTAATATTA
 26622  GGTTTAGTTTCTTATATATTATACGTAGTTATAGTAGATTTTAAAAATAATAAATTTGCT
 26682  TATAAATATTTAAAACATGGCCAAACATTAGAAATAATATGAACTATATTCCCAGCTGTT
 26742  ATATTATTATTAATAGCTTTCCCTAGTTTTATATTATTATATTTATGTGATGAAGTTCTA
 26802  ACTCCTGCTATGACTATTAAAGTTGTAGGTTTACAATGATATTGAAAATATGAATATTCA
 26862  GATTTTGTATCTGAGAAAGGAGAAACTATAGAATTTGAGTCATATATTATACCTGATGAC
 26922  ATGTTAGAAGAAGGTCAATTAAGATTATTAGATACTGATACTTCAATTGTTTTACCTGTT
 26982  GATACTCATGTTAGATTTATTGTAACTGCTAATGATGTATTACATTCTTTTGCTGTACCT
 27042  TCTTTAGGTATCAAAATAGATGCTACTCCTGGTCGTTTAAACCAAGTTAGTGCTTTAATA
 27102  CAAAGAACTGGAGTTTATTACGGTCAATGTAGTGAATTATGTGGAGTTAACCATTCTTTA
 27162  ATGCCTATAAAAATAGAATGTGTACCTATTAACGAATTTATCGAATGATTAGCTGAAGCT
 27222  GAATAA
;     G-cox2 ==> end
 27228  TTTTTCATATATATTCATATATAAAACACCCTAAGAAATATAATAAAGGTAA
;     G-trnN(guu)_1 ==> start
 27280  GTTTATATAGCTTAATGGTAAAGCAATGTACT!GTT!AATACATCGATTTTGGTTCAATT
 27338  CCAAATTTAAACG
;     G-trnN(guu)_1 ==> end
 27351  TAAAATGAATATATAATAAAGTAATGGTTATTATCTTAATGATCTTCATCATTATTTAAA
 27411  GTAATAAAAAAAATAAAAAAAA
;     G-nad6 ==> start
 27433  ATGAATTTAATAAGTGGACTATCAAGTTTATTAGCTATGGGATTATTATCACCAGTACAA
 27493  AGTATATTATGATTAATAATATTATTTGTAAGTACAGCTATATCATTATATAATCAAGAT
 27553  TTTATGTTAATGGGAATATTATATATATTAATATATGTAGGAGCAATTGCTATACTATTT
 27613  TTATTTATATTATCATTATTAAAAATAGATTATATACCTCAAGGAAATGTATCACCATTA
 27673  ATAATAACTTTATTATGTGTATGTTTTATACCATTAGATTTAACATATAATTATAATGGA
 27733  ATAATAATGGAGTTTAATGATACATATAATGAATTAATAGTAGTAGGAAATCAATTTTAT
 27793  ACTGAATATGCTATATTATTAATAATAACTGGAATAATATTAATATTATCTGTTGTAGGG
 27853  GCTATAGCTATTACTAGATAA
;     G-nad6 ==> end
;     G-nad1 ==> start
;     G-nad1-E1 ==> start
 27874  ATGTTACAATTTTTAGAATTATTATTAATGTTTGTGTCAGTGTTATTGGCAGTAGCTTTT
 27934  TTAACTGTAGCTGAGCGTAAAACACTAGGTTATATGCAACGTAGAGTGGGGCCAAACGGA
 27994  ATTGGT
;     G-nad1-E1 ==> end
;     G-nad1-I1 ==> start /group=IB(3') (7.73e-04)
 28000  aattaaaagaatatacaattaaatacaatgaaaaatttaaaataataataatgaaataat
 28060  aaatagatccctctcaggaggatctatatcccctaagaatgagaggatcatagtaatgat
 28120  ttaacccttaaaaataataatctatctcaaaatgaattatttgtaagacaatgggaagat
 28180  aatttaaaacaatttaaagttataaatcaagttagatcatttcattcaataaataatata
 28240  aaagaggggattaatattaagacagtgttttaccaattaaaataaaatgatataaaatat
 28300  gtagatatatgcttaaatatgttatgttatcttcagatgaaagatcattatttttaaata
 28360  gatgaaaaaatatggtatatatttaatacaatataaacaagataataaaatatatgcccg
 28420  cctacggcggggatattagtaaaccgaaaattaggtttaagattatcctttttcattaag
 28480  caagttatttattctaggccaaagtatataatatataatttttatttgataatcaaatct
 28540  acccacatttgtgaatttatcgccccgcgaagcggggcgataccggccgtaggccggcat
 28600  tatataaaatatacgaagtgaaagtaaaccttttgctaaaaactatcaaattgcgggaaa
 28660  gtcttaaaactatttcaactaagtaaatatagtaatatgtttatggcacaggtaatgact
 28720  cgtggtatagtaaaatcgaaatagatgtacgaaaggaaataggcaatctgcagccaaata
 28780  cctacttattaaatattcccaatatcatcaggtaattataaaaatggttatataaaatat
 28840  ttattaatatatcccccgcgaagcggggggatatatgggcctataggtccatattaggta
 28900  tgctgttcatcgactaaaaggtagttggtatttattttatatcccttaataaggatatat
 28960  atacttaagatatagtcagaccttattcgaaagaatacagaaatatatatatatatatat
 29020  tactcataagtaacaatatacccgcctacggcgggtattgtcaactaatattctcacata
 29080  gtggggattagagtctcaaatttaatgagtcgttaaatggatagttatgctctatttaca
 29140  aaaaaggaataaaataactatttagggagaagtcttctaaaaaatatctaaccatatacc
 29200  ataaattaattaataagtatatgcatgatataagaagagatttg
;     G-nad1-I1 ==> end
;     G-nad1-E2 ==> start
 29244  TATTATGGAATTTTAATGGCGATTGCAGATGCTGCAAAGTTATTATTAAAAGAAATAATT
 29304  ATACCTACACATGCTGATAAATTAATATTATTTATAAGTCCTATTATTTCTTTAATATCA
 29364  GCATTATTATGTTGATCAGTAATACCTTTTGGACCAGGTATAACTATAACAGATCATAAT
 29424  TATGGATTAATATTAACATTAGCTATAAGTAGTGTTGGAGTATTTGGAACATTATTAGCT
 29484  GGATGATCAGCTAATAGTAAATATTCTTTATTAGGTTCTATACGTTCTACTGCTCAATTA
 29544  ATTAGTTACGAATTAGTTTTAACTACTATTGTTTTATTATGTATATTATTTGCTGGAAGT
 29604  ATGAATTTATCAAGATATGTTGAATTACAATCATCTATCTGATTATTTATACCATTATTA
 29664  CCATTATCAATTATATGATTTATAGGTTGTGTTGCAGAGTGTGCTAGACCACCTTTTGAT
 29724  AATGTTGAAGCTGAATCAGAATTAGTTTCAGGACATATGACAGAATATTCTTCTTCTATT
 29784  TTTGTTCTATTCTTCTTATCTGAATATGCTTCAATTTTATTCTTATCAACATTAACTGTT
 29844  ATATTATTCTTTGGTGGTGGTACAGGTATAATTTTAGGTTTAAAAGCTAACGTATTTGCA
 29904  TTTACTTATATTTGAGTTAGAGCAACTTTACCAAGAGTTAGATATGATAAATTAATAAAT
 29964  ATGTGTTGAATAATATTCTTACCATTATTATTTGCATTTGCTATATTCTTACCTTCATTA
 30024  ATATATATATTAGATGCTCAAATACATTTAAGTGCTAATTATATACTTTAA
;     G-nad1-E2 ==> end
;     G-nad1 ==> end
 30075  ATATCAAATATCATATTATTTTTCTCTGTGAAATGATAAATCGACATTATTTGATATATA
 30135  TATTCATATAAAAAATAAATTGGTATTTAACAAATTATCCGATGATTATATCCCCGGCGG
 30195  AGCCGGGGATAAATTAAAATTTCTATATATATATATATTCATATATATTTTTTACTATAT
 30255  ATGGGCCCGCCTTCGGCGGGCATATAAAAAAGATCAAGTTAAACTAGGAAAGCCAAAATA
 30315  AAAATGATTATGGGGGGATAACAGAGGAAAATAAAAAATATAACTTTATATACAAAAAAA
 30375  ATAACTAATAATAGGATTAAGGTAAATTAAAATTTTACAAAAATAATTAAAAGAAA
;     G-nad4L ==> start
 30431  ATGATCGCAATTTTATCAACTTTGTTAACATTTTATGTTAGTCAAAATAATATCATTACA
 30491  TTATTAATAGCTATAGAGATATTATTATTAACAGTAACAGTTAAAATAATATATATAGGT
 30551  AATATATATGATGATATACAAGCAACAATATTTGCTTTATTTATAATAATTTTAGCTGGT
 30611  GCAGAATCTGCTATTGGGTTAAGTTTATTAGTTTCATACTATAGATTGAGAGGTAAAGTT
 30671  ACTAATATTTT
;     G-nad5 ==> start
;     G-nad5-E1 ==> start
 30682  ATAA
;     G-nad4L ==> end
 30686  TGTTTAATTTTTTAACTTATATATTTGAAGAAACTATACATATAAAATTAGGTTCATGAA
 30746  TATCATTAGGTAATATTAATATAAATTATGGTATTTTATTAGATCCTTTATCAATGATAG
 30806  TTATGGTACCAGTAGGTATAGTATCTACGGCAGTTTTATTTTATGCTATAGATTATATGA
 30866  GATACGATCCTAATCGTAATCGTTTCTATGTAATATTAAGTGCTTTTATTTTATTTATGA
 30926  CAATATTAGTTATAAGTGATAATTATGTTATGATGTTTATAGGTTGAGAATTTGTAGGAG
 30986  TAATATCTTACTTATTAATATCTTTCTGACATACACGTGTAGCTGCTATGAAAGCTGCTT
 31046  TATCAGCTATTTTATTAAATAGAATGGGAGATGCTTTATTTGTTATATTTATAGGTACAA
 31106  CTTTATCTTTATTTCACACAGTAGATTTTAATACTATTGAATTATTAACTCCACATACTA
 31166  ATACATATATTTTAAATTTATTAGCAATTATGTTATTAATTGCAGCTACAGCCAAGTCAG
 31226  CCCAATTAGGTTTACATAGCTGACTTTTATCAGCGATGGAGGGA
;     G-nad5-E1 ==> end
;     G-nad5-I1 ==> start /group=IB (8.46e-21)
;     G-nad5-I1-orf328 ==> start /first_aa=A
 31270  gccactagacatgttgaatattacccaggaaatatttcggtaaggtctgagtatttaaat
 31330  aaaggaaatattactaataatagtgttaaatttatatttataaaaagatataattcatta
 31390  aaaccaaatagtgtaaaattatgagtatatgatgtaaataatttaacttcattaaaaaat
 31450  gcaccatatagttcaatatcagaatgttcaaatgatttaaaaattacaagaaatactata
 31510  cgaaaatatttaatatcaaaagatatatttaaacataaatacatttttagttatgatatt
 31570  ttatctaacgaaaaattaaataaatatgtatatttaaataaaaataaaatatcagatata
 31630  acattagaaataattacaggtgaattattaggtgatggacatcttacagataaaggtaga
 31690  ttagaatttacatttgcagcagatgtattatatcatataaattatttaaaatttaatgcc
 31750  ttaaaagaaatatgtacaactacaaaacctacaccttatccaaaggataatccaactcaa
 31810  tattgattttcaactaaaacacttcctattttaaaagaattacataaagaatgatataaa
 31870  ttaaataatgatgataaatatataaaaattttacctaataatataggtgatttaataaca
 31930  cctagaagtatagctcattgaataatgggtgatggatatttttatagaaattctatattt
 31990  ttatgttcagataattttacttatgaagaaaatattatattatcaaatatttttaaagat
 32050  aaatttaatattgaatcttctatacaaaatagaagatataaagataaattaggtaatgaa
 32110  gttttacaccatagaattagatttagaaattatgataatgataaattaattaatttagtt
 32170  aaagattatattatacctgaaatgcaatataaattaggtatttctttagataaaagaatc
 32230  aaaaaatttaattcccgtcccccttaa
;     G-nad5-I1-orf328 ==> end
 32257  cccttatttctataaggaaataggataaatatgttaagatattatataaatattattaac
 32317  tattaaatgcccggccggtaggccggggatacccgccgcctcggcggcgggaattaaatt
 32377  aaatttaatatctagggatttatttaagtaaatatatttttatagaaggttaaattgggc
 32437  cctccttaaatcttactatatgctggaatattataaagctaaattaacttaaactataga
 32497  taaaaatatatataatggaaatataaatcgccccgcgaagcggggcgataggataccgga
 32557  cgtaggccggccttatatatagattaacttgaataaaatataggaaagtaatataaattt
 32617  agatatatatatataatcagcaggaaaccaaaagataaaaaaatcgaagtaggatcctca
 32677  gagactaaatgtaaggaatataataataaataaaggataaataaaataaaataaaattaa
 32737  tatatgcccgcctccggcgggaagagatttattattatatgatgttatagtccaatttaa
 32797  gataaaaaatcataaaaaag
;     G-nad5-I1 ==> end
;     G-nad5-E2 ==> start
 32817  CCAACCCCAGTTAGTTCATTATTACATGCGGCAACAATGGTTTGTAGTGGAGTATTTGTA
 32877  TTAGTAAGATCATCTTATATATTAGAATATACTCCATCAGTATTATTATTAATATTATGA
 32937  TTAGGTGGATTAACAACTTTAGTAAGTGGTTTAATAGCTGTAGTATCTAATGATATAAAA
 32997  AGAGTTATAGCTTTATCAACAATGAGT
;     G-nad5-E2 ==> end
;     G-nad5-I2 ==> start /group=IB(3') (2.86e-08)
;     G-nad5-I2-orf368 ==> start /first_aa=T /note=LAGLIDADG ;; evalue:2.3e-31
 33024  ctaagtcaattggctcgaaaaatatataaatatatatttataaatcaggctattttcgaa
 33084  aaaatatatatcccggctccgccgggcatatatagaaaaaatatatatcccggctccgcc
 33144  gggcatataataaatttaatatttaatttccccgcgaagcgggggtatccccgtccttcg
 33204  gacgggcattataataataaaatccttatcaatgataggggtcttcatcacacttcctac
 33264  ggaagtgagattaatattatgcccggttccgccaggaataaaaataatataataactcat
 33324  acctataatagagatgattgtaataatttattaatatcaaaattaaaagataaatctcca
 33384  tataaagaagaagatagatctcaagaagatcaaaaatgatttgaatgattagctggttta
 33444  attgatggtagaggtcaatttattttatctaaaaaaggttatgctaatttaaaaattata
 33504  atagattctaaaaataaatctttattatatgaaattaaacataaattaggtggttctatt
 33564  aaatcaatatcaggaggaaattcatttaaatataaattacatcataaaaaaggtatgatt
 33624  aaattaattaaaaatattaatggtttaataagaaatccttctaaaatgattcaattaaat
 33684  aaattatgtaatttatataatataaaatttattgaacctaaattattaacttataataat
 33744  ggttgatttagtggtctattagattcagatggtaattttatatatgataaagattctaat
 33804  caattaaaattaactatatttcataaaaataattatttattaaatcctttaataacatta
 33864  tataatggtagaattaatattactaaatttaaagattcatttgtttatgaaatatataga
 33924  aaaaatgatttattaaatttaaataatcattatttatctaattataaattaaaatctaat
 33984  ttatttttaaaatttaatttaataaatgatttctattatcttttatataaactaaataat
 34044  actccgaaggaggggcattctttaaatgataaattaaaatattataatgattttattatt
 34104  ttaattaataaatgaattaaattataa
;     G-nad5-I2-orf368 ==> end
 34131  tgccggccgtaggccggtatcaccccacgaagtcttaaaaaaaccatattcctttaattc
 34191  gtatccccgtccgaaggacgggcattaaagtaattatattatattatatatacaattcga
 34251  agataaccaaagctcataataatatatatattatatatgttattataataataattatat
 34311  aaattcatttcccccggagatgaatccccctgcggggaattcattaaatatatatcccgg
 34371  ctccgccgggcataagtaattttatataaaaccaatgggaattggttttaattttctata
 34431  tagaaaattaaattattataagcaagttagtaggaatctcagaggccatacgcctgatat
 34491  ttatttcccgccctgaaaaaacatgtatgtttttttttaggagggcgggcatattttaaa
 34551  taaataaagaaatggtccacataaaatctttatatagatattttattag
;     G-nad5-I2 ==> end
;     G-nad5-E3 ==> start
 34600  CAATTAGCAATAATGATGTTAGCTATAGGTTCAAGTGCTTATGATTTAGCAATATATCAT
 34660  TTATATTGTCATGCTTTCTTTAAAGCTTTATTATTTATGTCAGCGGGTTCAATAATTCAT
 34720  AGTTTTATGTCTGAAACTCAAGATATGCGTAAATATGGTGGTTTAATAGAATACCTACCT
 34780  TATAGTTATATATCTATGGTTATAGCTTCATTATCTTTAATGGCTATACCTGGTCTAACT
 34840  GGATATTATTCTAAAGACGTCATAATCGAATCATTATATGGTACTTATACATTAAGTGGA
 34900  TATATAATGTACTTCATCGCAACAGCTTCTGCTACATTAACAGCTATTTATTCTTTAAGA
 34960  GTATTATATTTAACTTTCTATAATAATCCTAGATCTAATAAATATACATATGGATTTATT
 35020  CATGAAAGTAATTGAATGATAATTCCTATGACTATATTAGCTATTTATAGTATTTTCTTA
 35080  GGTTATTATAGAGATAATGTTATATTCCATTTAAATATTGGTTTACCTCATACTAATACT
 35140  TTTATAGAAACTGAATTTACTATACCTACTATCTTTAAATATTTACCTATGATATTAGGT
 35200  TTATCTTTATCTTTATCTTTAATTTATATTTATGAATTTATGTATAAAATTAATAAATCA
 35260  TCTTCTATATTCAATAAAATCAATCATTTCTTTAACCAACGTATTTACTTCGATCAATTA
 35320  TTAAATAATTTAATAATTAGACCCGTTTTAGTATTTGGTGGTTATTTAAATGAATTAACT
 35380  GATAATGGTTTATTAAAAGTTTTAGGTAGTACTGGTATTGGTAGATTAATACTTAATATA
 35440  CCTTTAATTATTATTATAAATATTATTATCGTTTTAATTATTCATATTTTATAA
;     G-nad5-E3 ==> end
;     G-nad5 ==> end
 35494  TATATATACATAATATGTTAAGATATTATAGGTTATTTCTAATTCTAAATATGCCCCCAT
 35554  AGGGGGCTGATTTTATTTATAATAAAGTTATATATTTTTTTTACTATATATTCATATATA
 35614  TTTAACATGACCGTTTCTCGGACATATAACCCATTAAACAATTTAAGTTTTATTAATCAT
 35674  TTACCCAAAATTTTCACAAAAGTAATGTTCTAACATTAAACTATGAGATCGTATAAAAAA
 35734  TAGTGTTATAAATTTAAATTTGTTAAATACCAATTTAGTTTTTATATGAATATATATATA
 35794  TAATTTAATTAGATTATCCTAATTAATTAATTAATGATAGAATATTCCCCCGCCGGAGGC
 35854  GGGGATAATATCGGCCCGCCGAAGGCGGGCCCATATTTATTTATTA
; G-orf135 <== end
 35900  TTTATTTTTCTTAAGATTTAATCAAAA
;;     G-dpo_1 <== end
 35927  ATCTTTATTAATATAAATTGGTTTAGTGTCAATTCATTTAGAATTTTCAAAGATTTTCTC
 35987  ACGTTTCTCATAATGACCAGTAATTTCAACTTCAGATGTTTTATTAGAAACTGAAGCATT
 36047  TAATCAATCTTTAATATTTCCGCGGCGTAGCCGTGGATAATATCGCCCCGCCGAAGGCGG
 36107  GGCCATATTTGATATTTTAAGACCTTTAACACTTATACCATTATATAAATTATGAAAATC
 36167  GTTTAAGGATAATTTCTTGGAAATTCCTTTATTAACAATTTTAATATTATCAGAATTAAT
 36227  ATATAAAAGATATAATTTAGGGGCTATAAATATACCATATGAAGCTTGATATTCTAATTT
 36287  AAATTGACC
;;     G-dpo_1 <== start ;; HMM match pos. 1001,1112 score 1.8e-20
 36296  TAGGGGGATATA
; G-orf135 <== start ;; contain dpo
 36308  TTAATTATGGGGATGTAACTCCCATGATTTTATTAATTATGCCCATTAAGTGGGATATAT
 36368  ATATATAGGTAA
;     G-trnS(uga) ==> start
 36380  GGATGTATGGCTGAGTGGTTTAAAGCGTAATACT!TGA!GTTATTAAGACTTAAAAGTCC
 36438  ACGTGTTCGAATCACGTTGCATCCG
;     G-trnS(uga) ==> end
 36463  ATAAAA
;     G-trnT(uag) ==> start
 36469  ATGACTATGGCGAAATAGGTAAACGCGATTAGTT!TAG!GTCTAATTTATTTAAGGGTTC
 36527  AACTCCCTTTAGTCATA
;     G-trnT(uag) ==> end
 36544  TTAATGATTATAATTATTAA
;; mfannot: G-nad4 ==> start Def by similarity
 36564  ACAAAACAT
;     G-nad4 ==> start
 36573  ATGACATTTATTTATTTTTTTTTATCTTCTTTTACTTCTTTAAGTTCAAGATTATTTAAT
 36633  CAATTATCTAAACATATAATTTTAATAGCTAGTGGTTTATTAGCGATACCAACTTTATAT
 36693  GATTGATCAGAAATTAATGTATTTTATACTACTGATGGTATAGCTGATATTTTAATATTA
 36753  TTAACAGCTTATTTAATACCTTTATCAATTATATCTAATTGAAATAATATAAATAATACT
 36813  TTATTTTTTGAATTAGTTTTAAATTTAGGTATTATTTTATTAATTAATTTTATGTGTCAA
 36873  GATATGACTTCTTTTTATATTTATTTTGAAGCTTCTTTAGCTCCTTTATTTGTTATGATA
 36933  GGTTTATATGGTGCTGCTAATAAAGATAAAGCTGCTGATTATATTTTAATTTATACATTA
 36993  TTTTCTTCTTTATTTATGTTATTAGCTATTGCTATTTATGAAATTTTATTAGATAATACT
 37053  GATTATCAAGCTACTAGTTTATTAGTTTTATCAATTGATTTACAATGTATATTATTTTTA
 37113  GCTATATCTATAGGTATAGCTGTAAAAACACCTTTAGCACCAGTTCATACTTGATTACCT
 37173  GTTGTTCATTCAGAATCTCCTTTAGCTGGATCTATATTATTAGCTGGAGTTATATTAAAA
 37233  TTAGCTGTTTATGCTATAATTAGATTAATATTACCTACATTATCTGATGCAGCAGTTTTA
 37293  TATACTCCTTTAGTTTATGTTTTATGTGTTATTACTATTATTTATACATCTATAATAACA
 37353  TTAAGACAAACTGATTTAAAAGTTATTATAGCTTATAGTTCTATTTCGCACATGGGAGTA
 37413  TGTATATTAGGTATATTATCTAATACATTAACTGGAATATCTGGTAGTTTAGTTTTATCT
 37473  TTAGCTCATGGTTTTGTATCTCCAGGTTTATTTATTATAGTTGGTGGTATATTATATGAT
 37533  AGATATCATAATAGATTAATTTATTACTATCAAGGTTTATTAACTTATATGCCATGATTA
 37593  GCTGTATATTTAATTATATTAAGTTTCTGTAATACTGGTACACCATTATCTTTAAACTTT
 37653  ATTGGTGAAATGTTATCATTAACGGGATCTATTAATAGAGCTCCTATTTTAGGTGCTTTA
 37713  GCTGCATTATCTGTTCTATTATCTGCTTCATATCAAATGAAAATAACTAATAGATTAACT
 37773  GGAGGTATTAAAACACCTTATATTTCATTAACAGCTGATTGTACTTATAGAGAAAGTTTC
 37833  TTAATGTGAGCTTTAATATTACCAACTATTTTCTTTGGTTTATTCCCTAATTCAATATTA
 37893  AATATGATATGAGAAGGAACTAATTTAATTTATAAAATATAA
;     G-nad4 ==> end
 37935  AATACCTTTATTACATATTTAAATATATATATATTCATATAAAAAATACCCACCTAAAAC
 37995  AATAAAATAAAGTAAAATATAAAGGATGATTAATCCCCCCTCCGGGGGGTGAAGCCCCAC
 38055  AGATTAATCCTAGTGATAAAAGATAGTATATCTCCATTTTTACTAATAGTGGACATATTA
 38115  TACACCCATCGGCTAAATATCTGGTCCTTCAGTGTATTTTATAAATATCTGGTCCTTCAG
 38175  TGTGCTTGTTTAAATATTATACCTATTTTATATCCCGGCCTACGGCCGGTATCACTCCGC
 38235  TCCGCGGCCCCATTTAAATCATATTTACCTGCGAAGCGAGTTATGAATCAGATAAGATAC
 38295  CATTAATTTTGTATAAAATTTTATCCCATAGAGATATTATTATCCCCCCGCTTCCGCGGG
 38355  GGGATAAAATCATAGTTCCCCCTATAATGGGGGGCCCCCTAATCATGTCCCGTGAAGACA
 38415  TAATTTCCCCAGGCGTAGCCGGGGGATAA
;     G-orf406 <== end
 38444  TTATTTATTTATACAAATCCATATTTTAAGTGTCAATATTAACATATACGCCCGCAGCAA
 38504  AGCTGCTTTATATTTTAATCTTTTTAGAATGTCATTATAATCGAAATATAATGACATTCT
 38564  AGTTTTCTTACGTCTATAAATTAATTTATTATTATCTAAAGCTAAACTTTCATGTTGTTT
 38624  TTCATTATCTTCTCTACTTTTTATTAAAAAACCTAGAAACTTAATGGGGCTTTTTCTTAT
 38684  GTCCGTTATTTGTGTTTTTTCTAAATTTAAACTTAAATGTAAAGTATTAAGAAACTCATT
 38744  AACTTCATCTAATATTGTTTTAGCTAGGGTATGACTACCTTGGACACCAATAACAAAATC
 38804  ATCAGCATAACGTATGTATTGAATATTAATTTTAATTAGAGAACTACTTGGAGTTTTCTT
 38864  CATTAATCTTCCCCCGCCTTCGGTGGGGCATAGTCTTAATCATTCCTTATATTGGGGATG
 38924  TTTAAAATCATTAAGTCCATTTCTTTTAGCCTTACGGACTTGTCCAGAAATATGATTATA
 38984  TTCTGCGTTATGTTTAGTTAATCTATTTCTATTATATTTTATTTTTAGGTTTTCCATAAA
 39044  AATATCAAATTCGTGTAACATAATATTACATAATAACAGACTTAGGATATTACCCTGTGG
 39104  TGCACCTTCTAAATGGTTATTAGAAAGATTACCAAACTGATCCATAATTCCACTCTTTAA
 39164  CATAGATTTAATCAATGATAGAGTTCTATCACAAGAAATTTTCTGTTTTCTGAGCCCAAA
 39224  GGGCGAGCATATATTTAATAATATATCATGATTAATTTTGTCAAAAGCTTTACTTAGGTC
 39284  AGCTTCTATTACAAATCTACTACTTTGAAATTTACCTTCTAAATCTTTAATAGCTGGTCT
 39344  AACACCCAATTTAGGTCTAAAACCAAAACTACTCTTCATAAATATTTTCTCAAAATGAGG
 39404  TTCCATTATTCATAAAATAGCTCTTTGAACTATTTTATCTCTTGGAGAACCTACAACTAA
 39464  AGGACGTTTTTCTTTCTTCCCAGGTTTGGGTATCATTACTTGACGCCCTGGTTGGAACTC
 39524  ATATTTATTACTTTTTAACCCCTCTATTAAAGAGGTAAAGTAAGTAACATTTATTCCATC
 39584  CAAAGTTATATTATCTATACCCGGTGTCATATTACCTGGCTTACTTTTAATAGTTTCATA
 39644  TGCAAGGATTAAATTCTTCAT
;     G-orf406 <== start
 39665  AGAAGCAATATATCTGATTTAGATAGGTATTTCCTTATTCATATTATCCATACTAT
;     G-orf128 <== end
 39721  TTACTCTGCCACGATACAAAGTATTGCTACTTCCGGCTTTTGTACTCATATTTCTCATCA
 39781  ATATGATATTGACTGATTCACTTTGTCATATTGAATCTCCGTTACCTGAAGTCTCACGAC
 39841  TAGGAACTCATAGAGTCCCCTTAGGTAATCCGAATTCTTTACTACTGGGCTGTATTGTTT
 39901  TAGGATCTTGCAATGTATGATTTCTCCTCTTCTATTTGAAGTCGTATAAGATGACTGGTT
 39961  CATAAATGCATGAATGATACTACATTTATCTATCTTACTTACCATCCAATATGGTAGGTC
 40021  CCATAAGTGACTACTACACTGTATCAAGTTTCTTAACGTATCCTTAACATTACTTATATA
 40081  AGGTTTATAGTCTTTCAACAAACCCAT
;     G-orf128 <== start
 40108  TCCGTTAGGCTTAAGTGTTCTACTTTCATAGATGGGTTTGGCCCAACCACTTCTAACGTT
 40168  ATTTACCCGGAGGGTGAATCATCCCCCGCAAAGCGGGGGATAAATTACTAACCACTTACC
 40228  TGTTGATCAGATGTTAATTATTGAATAACATAACCCTAGTAATAAATTAGACGGCACATA
 40288  TACACCTTTGACATATTATGATAAAAAATAAATAAATAGATTAATGTTATAAATAAAATA
 40348  TATATATGAGATAAGATAAAATAAAGAAATATAGTTGAAGAATATTTATCAAAGGTATGA
 40408  TTATATAATAAAA
;     G-atp9 ==> start ;; mfannot: alternative ATG start pos 40412
 40421  ATGCAATTAGTATTAGCAGCAAAATACATAGGAGCAGGAATATCTACATTAGCTTTAGGT
 40481  GGATCATCAATAGCTATCGCTTTAGTATTCGTAGCCTTAATAAACGGTACATCACGTAAC
 40541  CCTTCATTACGTTCAACATTATTCCCACAAGCAATTTTAGGATTCGCTTTAGCAGAGGCT
 40601  TGTGGATTATTCGCTTTAATGATAGCTTTCTTATTATTATACGCAGTTTAA
;     G-atp9 ==> end
 40652  TTAATTATGAGGGTTACACCCTCATGATTATCTTCCCTGGGGGGAATAAATTATCCACCG
 40712  GTGGAAATTATCCTTTATTAGGTTAATAATAAATTTTTTATAGAGAATATCGATTTATAT
 40772  CAGATATTTTATATATATTCATATATAATGCCTATAGGGTATA
;     G-trnV(uac) ==> start
 40815  AGGTTATTCGATTAGAGGTGAAATCGCAGTTCT!TAC!ACAACTGAGCCATAGGTTCGAT
 40873  TCCTATATGACCTA
;     G-trnV(uac) ==> end
 40887  ATTTATAAT
;     G-trnW(uca) ==> start
 40896  AAGAGTATCACTTAATGGTAAAGTCCATGTCT!TCA!ACACATGTTATAGTAGTTCGATT
 40954  CTACTTGCTCTTG
;     G-trnW(uca) ==> end
 40967  ATTT
;     G-trnF(gaa) ==> start
 40971  GCTTTTGTAGCTTAAATGGTAGAGCATTCGCTT!GAA!GCGCGACTGGTGTAAGTTCAAT
 41029  TNTTTCCGAAGGCA
;     G-trnF(gaa) ==> end
 41043  AATATATATCTATATTCCCATATAATGGGTTATATATAAT
;     G-trnK(uuu)_2 ==> start
 41083  GAGCTAATAGTCTAATGGTTAAGACAATTACCT!TTT!AAGTAATCCATATTGGTTCAAT
 41141  TCCAATTTAGCTCA
;     G-trnK(uuu)_2 ==> end
 41155  ACCCAAATATTTATATATCAATATTTTAAAATAAAAAAA
;     G-cox3 ==> start ;; mfannot: alternative ATG start pos 41128
 41194  ATGACAAATTCAATAAGAGGTTATATACAATTACATCCTTTTCATTTAGTAAGCCCTTCA
 41254  CCATGACCATTATATACTTCATTTGCTTTAATGAATTTAGCATTAAGTATAGGTTTAACT
 41314  GCACATAATTATATGAGTAATAATTTATATATTATATTTAATATAATAAATGTAATATAT
 41374  GTATTAACATTATGATTTAAAGATGTAATAGCTGAAAGTACATATTTAGGAGATCATACT
 41434  AAAGCTGTAAAAACTGGTTTAACACAAGGTTTTTATTTATTTGTAGTTAGTGAAATTTTA
 41494  ATATTTGCTTCTTTATTTTGAGCATATTTACATTCTTCATTAAATCCTACTATGGAAATC
 41554  GGTATGGCTTGACCTCCTGCGGGTATTGAAGCTATATCTCCTAGTGAATTACCTTTATTA
 41614  AATACTATTATTTTATTAGCTTCTGGAGTTACTATTACTATGGGACATCATGCTTTAATT
 41674  AATAGTAATAGAAAAGATACTTTATACGGATTTATTTTTACTACTTTATTAATAGTAATA
 41734  TTCGTTATTTTACAATATTTAGAATTTATATACTCTTCATTCACTATTACCGATGGTGTC
 41794  TACGGTTCTACTTTTTATTCATTAACATCGCTTCACGGCGTTCATATGGTTAGCGTTTCT
 41854  ATAATGTTAGCATTGTGTTCTTGAAGGGTTTATAACTATGATTTCACGAATAATAGCCAT
 41914  GTATTTGCAGAAGCTACAGTTATATATTTACATGTATTAGACATATTATGATTATTTATA
 41974  TACATAATATGTTATTGATGGGGTTCTTAA
;     G-cox3 ==> end
 42004  ATTATTATGCTTAG
;     G-orf448 ==> start
 42018  ATG
;     G-orf447 ==> start /note=LAGLIDADG ;; evalue:0.37
 42021  AGAAATATAAATTTTAAAAATAAAGAGAATTTTTATTGATGATTTACAGGTTTTGCCGAT
 42081  GGAGAATCTAATTTTTTAATAACTACAAGTATTCTAAAAGGAGGACAATCAACAATAAAA
 42141  TTTACTTTCAGTTTTCATTTACATATAGACGATATTAATGTATTATATTATATACAAGAA
 42201  AAATTAAATATGGGAAATGTAAAAATTGACAAAAATACATCTTCATGTACATTTTTAATA
 42261  ATTAAACACGAAGATATAGATAGATTAATATATATATTTGATACATATAAATTAAACACG
 42321  ACTAAATATTTAGATTTTCTAGATTGAAAAAAAGCTTTTGATATCTATACAAATAGAGAA
 42381  AGTTCTGTAGCTAATATTTTTGATGAAATAGTAGTATATAAAAAAAGAATGAATAATAAT
 42441  AATAGAACTAATTTTAGTTTAGAATCATATATAGGTATTAGTTGAGCTGAACATATAAAT
 42501  ATAAATAAATTTTGATTATTAGGTTTAATAGAAGGTGAAGGTTCTTTTCATATAAATCGT
 42561  GAAAGATTAAGTCCTGTTTTTTCATTGAAGTTAACTGAAGTTCAATTACAAGTCTTAGAA
 42621  GCTATTAAAGAATTCTTAATAAAAGCATTTAATTTCGATAGATATACATCATATAAATTA
 42681  CTTAATGGTAATAGGAAGGGAATAACTATAAATTATATTAAAGCTATAAAAAAAACTAAT
 42741  ACTAAACCTAGTTATAGTTTAAAATTAGATGATTTTTATATAATATACCATTATTTTTTA
 42801  CCTTTTATAAGATCTATGATACCATTTTTTATATCTAAGAAAAAGTTAGATTTCGAGAAA
 42861  TTAGAAATTATAGCAAAAGCCAGATATTATGGTTTACATTTAGAACCTGAATTAAATAAA
 42921  ATACTTCTTAAATTAAGTTATACTATGAATAATTACAATTTATCTAATGCAAAATTATTA
 42981  CCTCCTAATGGTTTATTTACTGAAATTTTACCAAATGGAGAGATTAATTATAATGTTAGT
 43041  GAATCTGAAATTGATAATTTATTATATAAGATAAAATATGAACCGAGATTTAAATATTTA
 43101  AAAGATGGTCTAGTTATAGATATATCAACAGGAAAAGTAGCTCATAATAATAATAATACA
 43161  TTTATTTATGAAGTTCGTAAACCAGATGGAACATTAGTATTATGTGTAACTCTTGAAGAG
 43221  TTAGTTAAAGTATTAGGTACTAGTAAAACTTCATGAAGACGTATGATGAATAAACCTATT
 43281  GTAATGGAAGGGAATTGAATGGTAATATTAAATCAGCATGTAAGACGTGTTAAATTATAT
 43341  AATAAAACTCAATATAAACTATAA
;     G-orf448 ==> end
;     G-orf447 ==> end
 43365  GTTCTACGTGTAAGTATACTTAATTTTATAAACTCCGGTGTGTATTTAAAATATCGGTAC
 43425  GCCGATATTATGGGGGTTTCACCTCCACATATTTAAAATCCTTTTGGGTTATATATTCAT
 43485  ATATGTTTCTCCTTAGGTTAAATGAACTAAAAATATGCCGGCCGTAGGCCGGTATTAAGT
 43545  ATTAATAAAAAAGTAGGCTTTTTAATTTTATAAAGATCAAAAGATGTGTAATAAAAACCA
 43605  ATGTAGTTTTCTACATATTCTGCAAAAACTAAATATAATTTTACCGTTTTAGTACGGTCA
 43665  TATATTCATATAATTATCCCTAAATTAAGAGGGGTGAAACCCCTCATGGTTATATCCCCG
 43725  GCTCCGCCGGGGATAAATTATCTCTCCCCCCCGCTACGCCGGGGGGATAATCATCTAAAA
 43785  AAAATAGAAAAAATAAATATATAGGTAAGTAAGTAATAAATTTATAATGGTATATTTTTT
 43845  GTTTTAAAATTTTCATAAAAAATAATAAATTTTATATGAATAAACAAATGACGTATATAA
 43905  CACGTTGATTATATAGTACATCTCATAAAGATATAGCTATATTATATCTAGGATATGGTT
 43965  TAATTGCATCTATGGTAGCGACAGGTATGTCAGTTATAATAAGAATGGGTGCGCCTTTGT
 44025  CGGTTGTATGTTGATGTGAATCAGTGCAATTTCATATACATATTCAAGAACTTTTTTATA
 44085  AAAAGTTATGTATCTCCAGTATTTCTGCCTTTATATTATCTAATAAATATATAAATGGTA
 44145  TAGCAGGAAATAAATGGGTAGGTAAAATAAAATCGACATTATCAGATTCCTACCCTATGG
 44205  AATCAAACTATGTTGAGGTTAACAAACTTGATACTTTACACAAGGAAAAGATTTGCCTGT
 44265  ATTCTTAAGTCGATTGTGAACAGAATATATCATCTAATGTAATATATATTTCCATTCGTA
 44325  TATATTATTCTTGAAAAGGATGATTGTCATATAAATCTATATGTATATATAATAATATAA
 44385  TAAAGCAAGCAGCTAAGGTTTGAAGCACGTTAAAAATAAACATACAATTAAGAAGGGATT
 44445  TAAGCGCCTCTAATAGATTATTATGCGCAAACGGAGGATCAATAGTAGTGAGTAATATAT
 44505  TTATAAATATATATAACATGAAGTGATCTAGCCAAAATGTTAATTCCCCGCGGAGCGGGT
 44565  ATCCCCCCTCCTACGGAGGAGGGGTATTCATTAAAAATGTACGTAACAAAATCTTAAAAT
 44625  AGAAATAAACCATTCTCTAATATAAAAAATAAAGATGAGTTAAACGCCATTTTAAAAAAT
 44685  GAATTAAAAGCTTATGAAAATAATACTCATATATTTAAAAATCCTTATTTTTGAATTACA
 44745  ATATATAATTTATATATAAAAGATGATAATAATAAATACCCTTTGGGATATAAGTTATCC
 44805  TATTCCGGGAATTGTTATATTCCCGGCGTAGCCGGGGATAAATTAATAATAGATGATTTA
 44865  ATTTCAGATATTATATCTGGTAAATACCAACCAAAAATTTTTAAGGATTAAAAAGATAAA
 44925  ATAATAGAAAGAGGATTAGCATTGGTTTTAGATGTTATTTAAATACTTTACAAAAATCTA
 44985  AACATACAATTTTAAAAGACTTATATTTAACTACCTCATATGTCCGCCAAAAGCGGGCTA
 45045  AATATATAATACAAATTAATATAACGGAGGTATTTTTTGATAGTATATCCCATTTAAAAT
 45105  TTATTCATGAAAAAAAATATATAAAATGTCATTTAACAATATCATTCCCGGAGGGGATGA
 45165  TATCGCCGGGGCAATATCATTAATTTATAAATTTATACATATAAAAATGGAAAATGGAAC
 45225  AATATCTAAAAAAAAATACCTAAATATAGTTTTATATTATATAATATTTATCAGATTCTG
 45285  TTCTAATACAGATATAAAATTAAGAATATATAAAGTAAAAAAATCATAAGTTATCATTTT
 45345  GGGTGA
;; mfannot:     /group=II (2.62e-14)
 45351  aagccgtatgcagtgaaagttgcacgtacggtttggaggg
;; mfannot:
 45391  CAGTAAGAATATTAGTAAATATTGACCCTACAATTATCAGGACCTAATCCACAATATTTA
 45451  AATGGAAATAATCAAATTTTTAATGTTCTGGTCACAGGCCATGCAATCGCAATGATTTTT
 45511  TTATTTGTTATGCCAGTATTAATTGGAGCATTTTTACGACGTAGTCGTAGGATTTTTAAT
 45571  ATTTACCCAAGGGGTATGGGTTTTACCCATAATATTTTCA
;     G-orf839 ==> start ;; mfannot: TTG upstream: 45533
 45611  ATGTGTGGTTTATTAATAATCGCCCCGCGTCGCGGGGCGATACCGGCCATAGGCCGGCAT
 45671  ATATTAATACATGAAGAGATAAACACAGGGGGGCTATCCAACGAGGTAGTCTCTGAAGGT
 45731  TGTGTGAAATGGAGAAATATCTTAATAGGAATAGGATTTAGTAAACTATCTCTAACTTTA
 45791  GTACGCCCGCAGCTAAGCTGCGGGCGGATAATTGTTTTAAGTTTAACGAAAGTGAATCTT
 45851  TATTTTAAAATTGGTTTAACAATTACCGAATATTCCTTATTTTATTTATTCGGAGACCAT
 45911  TTAACTGTAAGAAATATAAATGAGTGCATATATTTCAAAACCACAAACAGGGTCAATACC
 45971  AATACAGAAGAAGACTTAATAACAATTCAGAATATAATGATATTATATTCGAAGAAAAAT
 46031  CCTATCAAATGCGGGAACCTCGGAAAGAATAAATGATTGAATAAAATTGAGAACACAATG
 46091  GAAGTACTTTGATTTAAATTAAAGGATACTGTTATTTATTTGAATGATAATATAAAAGAA
 46151  ATTTTATATTATGTTAATGACTTATTAATTTCTCCCCGGCATAGCCGGGGAGATAATCAT
 46211  CCCCGCGTCGCGGGGATTATTTCAAGTTTATGACAAGATATTAATAACATTCACGGGGGC
 46271  AAGAAAAGTGAGAAAGCAAATGCTCTAGGTAATGCTAGAGATACTGATAAATGGCCCCGC
 46331  TTCGCGGGGCATATTATATCCCGGCGTAGCCGGGATAAATTAGGGGGGTTCCCCTGATTA
 46391  TATCCCCCTTTGGGGGATAAATTATATCAGCCAAATATTGTTCTATTTGGAGAAAAGCTG
 46451  AATTCATGATACCTTAGTAAAAATTACATATATAATGTACGTCATTATTCAACTGTCAAG
 46511  GAGGAATTATCAAAAACTGATATTAAGAGACAAATATATATGAATAATGAAGTTTTAAAC
 46571  TGACCAAATAATTCGATTATGAATCTTATTTATAAAGAAGTTTTCAAAGAACAAATATAT
 46631  TTATGTAATTTAGCCAATAACTATGGTTTAAATAGTAAACAAGTATATAAACAACAACTT
 46691  ATTTTAAGTAAATCTTTATTTTTTAGATTATTCGCTATTCATAAACTATCTAAATCTTTA
 46751  ATATCCGATACTATAGGTAAACCCCTTATATTAAATATTAATAATAAAGATAAAATTGAA
 46811  TTAGTTATATGATTAAAAAATGTAATTAACGATCCTAAAAAATTTAAAATAACTTCAAAT
 46871  AGTCAATTGAAAGATAGAGCTTTACAAGAATTAATAAATTTAGTATTAGAACCATTAGTT
 46931  GAATCAAATAATGATTTACATAATTATGGTTTTAGATATAATAGAACTAAAAAAAATGCA
 46991  ATAGCAGAATTAAGATATAAATTAAATGTTATGAGTGAAGATATATTTATATTTAATTCT
 47051  CATATTAAGGGTTTCTTTAAAAATGAAAAATGATTATTAAATAATTTATATTTAGATTCT
 47111  AAATTAAAAATTTTTATTAAAATTTGATTAAAAAATATAGAAGGTAGTATGGGGCCGTCT
 47171  TCGGCGAGCAGATACTATGGGGCAACTGAAACCCCACGTATTATATTACCTACACTTATA
 47231  AATTTTACTCTTAATGGTTTAGAAGATACAATAATAAAATCTTTGTATCCTATAACTAAA
 47291  AATAATAAAAGGATAATTTCCAATCATCTCGAATGCCCGGCCGAAGGACGGGGATACCCC
 47351  CGCTTCGCGGGGGAATTAAAAAATGTAACTCAAATATCATCTGAATTAGCTTATATTAGA
 47411  TATGGTGATTATTTTGTTATTTTAGCTAGATCAAGATATATAATATTAAATTATATAAAA
 47471  CCAGCTATATTAGAATTTTTAGAGTTAAGAGGATTAATACTTTATAAAATGGATTTATTT
 47531  AAATTTAAAGATAAAGAATCCCCGTCCATAGGACGGGGATACTCCCGCTCCGTGGGGGAA
 47591  TTAGATTTCTTAAATTATACATTTAAATATAATCCCGCCGAAGGCGGGCATAATACTAAA
 47651  AATATAGCTATTTACCCTAATAAATATAAAGTTATAGAATTTATAAATAAAATTAAATAT
 47711  ATAATAAAAAAATCAACAAATTTAGATTCTTATAATTTAATTATTAAGTTAAATCCTATA
 47771  TTAAAAAATTGATCTAATTATTATAATCTAGGTAATTCATCACATTTTAGAAATAAAGTT
 47831  AAAAATGCTATATATAATATGATTTGAAAATGAGCCCATAGAAAACATAAACGTTGAGGT
 47891  AAAAAATTAATTGTTAATAATTATTTTATTATTAAAGATAAAAATATGAAAAATTACGCC
 47951  AAAGACGGATATAAATTAAAATTTCATGGAAATATAAAAAATAAAAAAAATATAGTATAT
 48011  CTTTTTCATATAGTTACTAATTCTATATCTACTAAATATTATTTAATACCTAAAAAATTA
 48071  TTATATATACATGCATATCATTCTAAAAATAAAGTTGTAAATACTAAATTTAAATCATAG
;     G-orf839 ==> end
 48131  AGGCGCGATTAGAAAATCAATGGTATAAGAAAATACATAAGATTATATCTAATTGTTTAC
 48191  TTTGGT
;; mfannot:     /group=II (1.38e-07)
 48197  gagctgaatacgtggtgacatgtacgttcagttcttttggggga
;; mfannot:
 48241  TTCAGTTGTGAAACTGTTTTCCATCCATAGTGGTAAAAAAATATACATATTTTATATTAT
 48301  ATATATAGAAATATATCTCATTATGTTAAATATGAAACTTATTTATATAGAAATAAAGAA
 48361  TGCCCGTCCTTCGGACGGGGATACGACTTTATAGGTCCATATTTAACTGGTTATATTGAA
 48421  GGTAAAGGATCAATTTGAATAGGTGATGATAAAACTTCACCAACTATAGATATTATTTTT
 48481  AATAATAAAGATTTACCTTTACTTAATTATATATATAATATATTAAATATAGGAATAATT
 48541  AAATATAATAAAAGTTCTAAAGT
;     G-orf217 ==> start /note=LAGLIDADG ;; evalue:1.4e-19
 48564  TTATATGTGACATATAAAAAAATAGAAGATATATATATAATATTAGAATTAACTAATGGT
 48624  TATTATAGAACACCAAAATATGAATTAATAGTTATAATAATTAATAAAATAAGTAAAGAT
 48684  TATTCTATAAAAGTTAAATCTTTAGATACATCAAATTTATTATCTAATCCATGATTAGCT
 48744  GGATTAATTGATGCAGAAGGTAATTTTAATATTACTTTAACTAAAAAAAAGAATAACACA
 48804  ATTGTTAATTTATCTTTTAATTTAAATTTAAAATATAAATATAATTCAACTAAATTATTA
 48864  ATTGATTATAATAAACCTGGTTATGCAGGTACTTTAACTCGTAATATAGGTCATTATTAT
 48924  AATATTATGATATCTATAGCTAATTTATTTAATTCTAATTTAATTAGTAAAAAAAAAAAT
 48984  CTTTATTATAATTTTAATATTATAGTTAATAAAATTAATGATTTAAAATTAGTTATAAAT
 49044  TATTTAAATAATTATACATTATTATCTTCAAAATATTTAGATTATAAAGATATAACTAAA
 49104  TTAATATCATTATCTAATAATAAAGCTAATGAGATTCAAAAACTAATGTTAACTAAAAAA
 49164  ATTATATTAAATTTTAGTAAAACTAGAACTAATATAAAATGAGATCATTTATAA
;     G-orf217 ==> end
 49218  AAATATATATAATAAGTATATAGTTGCCGTGGATAGTGTTTTAAACACTTAATAATGATA
 49278  TTACCGGAGACGATATCTTGGGAATCATTGATTATCATCATCATTATTAAATTGTAAAAT
 49338  TATCTATTA
;; mfannot:     /group=IB (1.91e-23)
 49347  ttatattactatatgctggaaaatcctaaaattttatataattatatattaccttcatat
 49407  aaatatatccttcaagggatattatcagccccgcttagcggggctatttatgtagtttaa
 49467  taactttgtaagttatttttaaatatatttttaaaaattataattcttttttaagataat
 49527  aaatatgttaaatcatattattaaaatatatggacaatcagcaggaaacgaaaataaata
 49587  aaatgattttccccaagaaaatgataacgccagaggggtcatcattttatttatgcttgt
 49647  taaaacaaggtataggatcctcagagactttacgtaatactccttttatataaaggatga
 49707  agataaagtcc
;; mfannot:
 49718  AATTTATATTGAAAAATATAATTATACCTTCCCAGTTTTATCTAAATTGGTATAAATGTA
 49778  TTTATATATCCCATATAAGGAATATATGTAA
;; mfannot: G-cox1 ==> start Def by similarity
 49809  TATTATGGAAGGTGA
;     G-cox1 ==> start ;; mfannot: alternative ATG start pos 49848
;     G-cox1-E1 ==> start
 49824  TTGAACTTCTTTTTACCTATTCTTATAGGAGCCGTAGACATGGCATTTG
;     G-cox1-E1 ==> end
;     G-cox1-I1 ==> start /group=II (1.17e-05)
 49873  gt
;     G-cox1-I1-orf441 ==> start /first_aa=A
 49875  gcgggaaataccaataaatcatgtaaaaaattagtgtacccaactaagtcccttagcaac
 49935  catgggattcttaaacaattaggagttgtatatgttgacctgcttaaccatgtctttata
 49995  aatataaaatatatatatatatcctgttttagaggatataagatatccccgtccattgga
 50055  cgggggtatcctcacttagggggggaattaaatataaaaaatacaaatgtttttatatgg
 50115  gttatatttcaattatatatagcagcggagtatacaagaactattgtaaataaagataat
 50175  agatataaatcctcttattcgtgagataatttaatcttaatttttatggagcatatttat
 50235  ttggatattttcttcttattaaatcccggccataggccgggataccccgcagagcggggt
 50295  aattttaataagtacgatggttttaataaaaccatgataaattataaacattatacttat
 50355  aataatataagagcttgtagaaattattcaattataacttatgataaattaaaatctatg
 50415  ggttataaatcaaatatagataaagaagcattagctaaaataaatattgttttagataag
 50475  ttagaaaagaatagtggagagttggaagccaccttacttcctataataaataaaactata
 50535  aaaaatcccgccaaaggcgggtataattgacctactttagacgaaaatctaaatataggt
 50595  attaatcattattatcagttaaaaaaattacaattaggtttaatttcttctactttattt
 50655  aatcctaattttaatactattatacatttaaaagatattttatcttgacccgcagataac
 50715  tgcaaacataataataaaaataattttcgggataattttcatatatcttataatttaatt
 50775  agtccttttacttctaaaaatttacaacatatagatagatataataaagataattgatct
 50835  attatattaaatatagcattaaaatgtcttgaatcaccaatattaaaaattttaactatt
 50895  aataatatatctaaattagatagtgctaaaatatctggtattgataataaggcatttaaa
 50955  tacttattaaaagaaataaaaaatgaagatgaagttttaaattatttagagaaagaaata
 51015  aaatttttaaaaaaggaaataaatttacaaaaagataaaacatatcaagctaaaattagg
 51075  aaaaataaaatgaataaagaattatctaaaagagaaaaatataaaatatgattaaatagt
 51135  aaatcaggtaaattatatataaatgatataaaattaagattatctaatataaaaaaaatc
 51195  cattaa
;     G-cox1-I1-orf441 ==> end
 51201  attattataatgatttaaaggataaagct
;     G-cox1-I1-orf318 ==> start
 51230  atattaaataataataaattaaaatgatatcttttagatgaattaaaatattttaaatta
 51290  ttaaaatataaatctgatcctattttaaaagtttatacatcatctaatagtaaacttatt
 51350  cctttaagtattccaactttaaaagatagaactgttcaattatttttaaataatattatt
 51410  gaaccttatttagaagttattggtgataataattcttttggtttaagacctggtagaaat
 51470  tcacaccaagctatatctagtatttataatcatttatctagaaaaataaatcaaaataaa
 51530  aattcttttatttataatataaaaattgataatttatttgataatatatcacatgaatgg
 51590  ttattaaaaaatacaccaatacctaataaatattataatttattttatagtttattgaaa
 51650  acatctgtttgagtaaaatttgataaaaataaatatgcgatgttatccacttcggggaaa
 51710  tatgccctaaaggggcagtgggaaaaccccacatatcctgaatttaaaaataaaggttta
 51770  ccttcaggtaatttaatttctcctgtacttataaattgaactttagatggtattaatgat
 51830  tatttaaaaactactatggataataaatcattctctatttatagatatattgatgatatt
 51890  ttaattataagtggcccgcagcaagcagctaaggatataatcagccccgcttcgcggggc
 51950  catttagatataaaatcaaaccttataaaatttctaaatataagaggtttaaattttatg
 52010  gatgaagaatcaaatctttatatagaatttacatcgcatataaataataaaaaatttgat
 52070  tttttaggttgaacatttcatttattaaaaccttcaaataaaatgtccgccttcggtagg
 52130  aattgattaactaaatctaatactcataaaaataaacatttatatatatccatctaa
;     G-cox1-I1-orf318 ==> end
 52187  aaatagtacaaaaagttttaggaattgtataaaaaatattacaagtataaaaaatacgta
 52247  taaatctgattatttaattcttaaattattaagtttaataatttatcaatggggttatta
 52307  tttctcacctggtggtgatgttaattatttaggtagaaatttagatttatatattaaaaa
 52367  atgtttaaaacgttgaatctttaaaaaatattctagagcattctttcataattttaaacg
 52427  tttatttatggatattgatcctaattctaatacttatatatttaaaaaatcacctggtat
 52487  taatttaatatctataccacaaatgagtaaattattaatacctcattcttttatagattt
 52547  aaaacctagtaaatatttaaataataatagtttttttataaattctttaccttttattga
 52607  atataataaaaaaatagagaatataagaaataatcatggtcattatttaaataataaaat
 52667  cccaccttttaagattatatcatcattacctggtgtagccgggcatataaaatcttataa
 52727  agatataaatacatccgaatcatttccccggctacgccggggagattattatcgaaaatc
 52787  atttataaatatagataataatataagatatggagaatacccgtccttcgggcgggaata
 52847  cccccgcttcgcgggggaattaaataaaaaataataagtattaactgaatagtttaaagt
 52907  ttataaaatcatatttttatatgatttacttatataaaaaaaatataagtatttatcaaa
 52967  gagctcagtgcgttgagaggcgcttgctgagatctgtcctggggcttgataattaatttt
 53027  gattatcattcgtctataggaag
;     G-cox1-I1 ==> end
;     G-cox1-E2 ==> start
 53050  CAAGATTGAATAACATAAGTTTTTGATGCCTGCCACCAGCTTTAGTTTGTATCATTGCAT
 53110  CTGTTTTAATAGAGCAAGGAGCGGGTAGTGGTTGAACGGT
;     G-cox1-E2 ==> end
;     G-cox1-I2 ==> start /group=I(derived) (7.06e-03)
 53150  aaaaattaagccgtattaaatatcattttttgcgtgaaaaacctcattttatcttaaata
 53210  taaatgaattataaaatacttatattggggaccccttatataaagtaataatttttataa
 53270  taggtttatacgcttacatatataataaaatgtatcagagactacaaatgataatatata
 53330  atatgatctatatactctttaggcatattattataaagtatagtccgaacaatatagtaa
 53390  tatattgaaaatctcaaatatgagatatatatataattttttttttttagattgtatatt
 53450  tacaacaaattg
;     G-cox1-I2 ==> end
;     G-cox1-E3 ==> start
 53462  TTATCCACCACTATCTTCAATAAATGCCCACTCAGGGCCTTCAATTGATTTAGCAATTTT
 53522  TGCTTTACATTTAACGAGTCTTTCCAGTCTATTGGGAGCAATAAATTTCATAGTAACATT
 53582  TTTAAACATGCGTACTATTGGATTACATATGGTAAATGCCCCTCTATTTGTTTGAGC
;     G-cox1-E3 ==> end
;     G-cox1-I3 ==> start /group=II (9.53e-14)
 53639  g
;     G-cox1-I3-orf693 ==> start /first_aa=S
 53640  agtgcgccgtctaggatgtattttgtcttatattactttgtgggtaatattatatatttt
 53700  tgagaggtctttaacttaaaagatctatatatatcttatataactgcctataaggaacct
 53760  aataagatcttatatggtatagcaggttataaaagcgataaaacgagaggatcatgactc
 53820  ttatgagttattgccaaagaaattgatcatgttgaagttaataaatttgatacttatcaa
 53880  ggagataaacaaagcttattggtaaatcatgaaatattaaacccaatatatcttaaagct
 53940  atattctattttgctcaagagtatggttctcaaaataagatacctttattgaaatttcaa
 54000  taccttaattgggataagcaaacaactaaaatcaataacacatgccccgcctacggcggg
 54060  gaaaaaggacaaagtacacaaattcgggaaataaacgttaataatatgataatattaaac
 54120  gtattcggaggtgttatagtagggaataatatttgtaatatcaaacatatatgcaattcc
 54180  cgtccgaaggacggggatacccccgcaccacgggggaattataaatttaacctgaagaac
 54240  actagtgttaacttgaatttgatcagaatgtatagtacatataaaaaaattactaaacgt
 54300  aatgaattaactgacattctaataactaaaatcaaatcttataaatcaaaagatggaaaa
 54360  tattataaattaaatgaaatatttaaagatacatatttttgaattggagcttacaattct
 54420  ataaaaagtaaatctataaatataacaaaagaaatgttatattttgaaaatatatctaaa
 54480  aatattgttaatggtaaatataaacctaaacccataagatttatatcaaaagcagataat
 54540  aaacaaccaatagaaaatatagaggataaaattattgaaaccggagtatcgtctattatt
 54600  gaagcaatatgaaaatctgaattcttaaattcttatccccgtccttcggacggggattat
 54660  ggatatagatcaactcatatggctttaagagatatttgattaacgggatcaaaatatact
 54720  tgagttatacaaagtgatatcataaattgttttgataatataccacatgataaattaatt
 54780  aatataattaaacagaaaataggagattctaatttaataagtttaatatataaattaata
 54840  agaattggtataatatatgatgataatactatgcccgcctccggcgggaaaagaaataaa
 54900  ataggtataggtaatgttcttaatcctatattatctaaaatattattatatgaattagat
 54960  aaatatataataaataaaatttcagaaataaaaaaatatcctttgaattcccgtccttat
 55020  gacgggcattataataataaaagaataaagtatataagatatgataatgaatttattatt
 55080  ttaactattggaagttatcaagactgccttgatataaagaatttagttaaagttttctta
 55140  aaagaaaaatggggcttagaacttaatgatgataaaataataataactaatttaagaaaa
 55200  gaatttagctttcttggagctaatattagaaaattaaaacctaatgtattagaaataata
 55260  aataaaaatgataataaaaaagtatcaaataataaaatgatagttaatgcacctattcct
 55320  aaaattattaattcattaattgaagtaggaattttaaaaagaaaaaaagatggtagcgtt
 55380  ttaccttgaggtataggtaatttaacagttagaacacattatgatatacttaaattttat
 55440  aattacaaaattaattctttaatttattattatagttttacaactaattatagtaaacta
 55500  tctacattggtttgatatttacaagcatcttgtgcattaactctaagtcgtaaacataaa
 55560  tttaaatctatggctaaatcttttaaaaaatgaggtaaatatttaactgatcctaaaact
 55620  gatctttatttaaatatacctaaatcttgaatagcaagacattatttcaatataaatatc
 55680  aaagatcataggatagttttagatataataaaaaaaaaataa
;     G-cox1-I3-orf693 ==> end
 55722  atgatataagatatcatgatttataagatgttaacagtgagagccgtatgatgggaaact
 55782  atcatgtacggttcggagagcaattctaagaagaataaataatgataattagataatcgg
 55842  gtaattccccctccgggggaatcatagggtttacaaccccataattatttgtatacgatt
 55902  gac
;     G-cox1-I3 ==> end
;     G-cox1-E4 ==> start
 55905  TCTACTTTTCTTTACAGCTATATTATTATTATCTTTACCTGTATTAACAGCAGGAGTAAC
 55965  TTTACTTCTTATGGATCGTA
;     G-cox1-E4 ==> end
;     G-cox1-I4 ==> start /group=II (4.74e-10)
 55985  gg
;     G-cox1-I4-orf864 ==> start /first_aa=A
 55987  gcgaccgtgaagtcgttgttagaaattgattgaaaaatcatagataaaattattgtctat
 56047  aaatacaatagtcttacccacagtaatgcacttgctgaggggacaatagcctgactatta
 56107  aaggaaattctgggccaaattgtctacgcctatactaatttccaagtatatatatttaaa
 56167  ttagataaaatgtgttattattgaatcctagacctgtaccgtatcataagcgggataatt
 56227  tgacaatacatagttatttttgttcgtaaacgaaatgtttcggtgttcgatttactaaat
 56287  aataagagcaaatacaactgcagtaagcagtctaaagttggaaggatatctaatttaaaa
 56347  ccccacgaagtgggggtatgggaacataatagtctaacaatggaaccggtgaaccatctg
 56407  aaagttaaatatttatcatatacttatgttttatatttaatgggtaataaccttggtact
 56467  tttaatacaagaccaatcagatggggcggaggccccgtagtagtaaataatccccgcttt
 56527  gcggggcatatatatttaacaaaaataagaaatatatgcccgccttcggcgggatattta
 56587  tcaagggggctaaacattttacatcagaatgtaagatcatattcaactaaggtttcaacc
 56647  aaatcaagagatacggatgtattattagagctagactctaaaactatgacaaggttagaa
 56707  actatttgagatttagctatatataaacctactgacaaagtagaaggtctttttaaatta
 56767  atgaatgatataaaattctgaatagctgcttataaaaaattaactgtatctaaaggatcc
 56827  ttaactaaaggatcaaataatcaaaatatagatggaacatctttggagtcactaaaatta
 56887  ctaaaaaaagaagttatgaaccttacatataaagtgggaggtacccgtagactatatata
 56947  cctaaaccaggtaaaccttatgaaagtagacctttaggtattccagattttaatgataga
 57007  atagttcaagaagttattagatcaatcttggaaatagtttatgaacctagatttaaaaat
 57067  tcatcccatggatttagatctaacagatctactcatacagcaatgagatatataagaacc
 57127  aacttcagaggtgctgtatgatacattgaaggagatatttctaaatattttgactctgtt
 57187  aatcataggattttaataaatttacttaaaatgacaataaaggataaaaactttattaat
 57247  ttaattgctgaattattacaaacagtaattgttgatggtaaatcaaaatatattttaaga
 57307  aaaggagtacctcaaggtggtattcttagtcctttactttctaatattgtattacatgaa
 57367  ttggatatttatatggcggaattaataaaaaatttcaacaaaggtactaatcgtagagca
 57427  aatcataaatatgctaattatagacgtaaatatggtgttaaagctgctatgaaatttaat
 57487  atttcacctgtaaatctatttgatgaaaattttaaaagattaagttatgtaagatatgcg
 57547  gacgattttttaattggtataattggttctaaagcagaagctatagatatcaaaactaaa
 57607  ataaaaaattttttatatgatgaattaaatctaaatttgcatgatgaaaaaacaaaaatc
 57667  acaaacataaaagataagaaaattcccttcttaggctatctaatagataaaggaaaacct
 57727  aaattaatgaaatattttcaccattataagagattagatggttctaaagtaaatagatta
 57787  gttaaagcttatagaaagggaaatatgcaaattaaagctgattataaaaaaattatagat
 57847  agattaagtttaaaaggttattgtgataaacaaggagtacccaaacctaatttttctcat
 57907  tatcctgagcctcaagtattaatgattactaaaattaattgaattattaatggtatgaat
 57967  agttatttttccatttctgactctcgtaaaataatcacaagcagaatacaatatattcta
 58027  agatattcaattgccatggtaatggcagctaaatataaattaaaaactaaagctagtgtc
 58087  ttcaaacatactggtaaagaacttagaaagctaattaaacctcaagagttaatgaaatat
 58147  aacattaatgaaaaaaggttagaaaaattaaagaaaggtataccagtaaaatttgtttat
 58207  tataaagatatacccgaaccagatcttcaaccttataataaaaaatatgaaatccccatg
 58267  tcctttaaagagttcattaagtttaataaatttaatgttacatttaatgaccctttagaa
 58327  agcttaaaatgaagaagctgaagaggctctgtcaatatttttgggggttgtcatatatgt
 58387  aatacctatgaaaatgtagaaatgcatcacataagacctttaaagtatatcaaccataaa
 58447  acatatataagtaagcaattacacgcagctgagagaaaacaatatccattatgtaaatat
 58507  caccataacttagttcataaatatggtttaaatacagttaaaagcaattatgaattagaa
 58567  aactctaactcttaa
;     G-cox1-I4-orf864 ==> end
 58582  tatcatcattaatactcataaattttaatatttacccggcgtagccgggtataatatcgg
 58642  cccgccgaaggcgggcccatatttatgaaaaaaagatatatactaaatctcgaatatgac
 58702  aaagtcagtaaggaagaattggcaagccgtatgataggcgactatctcgtacggtttaga
 58762  gaggactcaaaggtaaaatcgccaatgtgcaattttattaggatttactctac
;     G-cox1-I4 ==> end
;     G-cox1-E5 ==> start
 58815  ATTTTAATACTAGTTTTTATGAAGTCGCAGGAGGAGGAGACCCAGTATTGTAC
;     G-cox1-E5 ==> end
;     G-cox1-I5 ==> start /group=II (6.64e-05)
 58868  gtgcgcgttcacaaaagtgtgttaggtttcgttattgtgtatataataggcctaattgat
 58928  atttgtatcaatgcttttattggtgatttaattaataaaaaacctataaatagtaagtct
 58988  aagtcacaaagacagtcctttgtttatggattctatttcgttgaccttcttaatatcggg
 59048  ctaacattgaaaaattatgttataaagaactatcttattacttcgggtacagttagtaat
 59108  aatacacaaatgatagtttatctaaataaaaataggagcggagaaataatcccaatgaca
 59168  actgtattaaataaatacccccgcatagcgggggtatttaggtctatatggccggtattt
 59228  aaatattgactccctaaagagaaagctaattattatagcttggacaacacacaaaataca
 59288  tggacggatttaatcttgcagatctatattaatttaacatctgctattaataggtatatt
 59348  aataagaaaagattaattcagaccgtctgttttaagacggctagtaaaaaaatatctata
 59408  tatcacctgtctttgacggatatacgaatatagatataaaatatggtcatcatagaaata
 59468  tgataatttatagacgtaattataatacaaatagtaatcaattaactaatttggaaatta
 59528  attattgaaaattggagaaagaattatctctggccgcattacaagaattgaaatatcaaa
 59588  ataaattacctaaaaataaaagaatctgacttatggattctcgtattgaaaaaggtatag
 59648  atttacattcaaaatttatttatggtatacctaaattgataaggttaagacaatttttga
 59708  catcggtttatatatcatctaatgtaattaaaggttttaaatgagataattatttattaa
 59768  aattagaaaattcaatatctgaatataaaaattttatgaaacaatacaaattgccccgcg
 59828  aagcggggcaggttatatcccccgcttatcggggagataatatatcaaaaaacttaagtt
 59888  ttgaaagtgaaagtaaagtatttaatcacaccaaaggtgaatataattataatcctgaaa
 59948  aaactatgagacatattatagaaaatcctaaattttgatctgaagtatttaaatatacaa
 60008  atatcgataatagttttaattctttaataactaagattt
;     G-cox1-I5-orf708 ==> start
 60047  atgctgttgaaaaaacatttaaatctcaagatatatatatcaggttatgataatataaaa
 60107  gtatgaaaatttattaaagtaaataaaaaatttttaacaaataataaaaaattaatggat
 60167  aatcatgggggtataacccacataatatcagaaatattaaatcaacatcctatgaaagat
 60227  attataaatcttcaaaaaggaaatataaatcttgcagaacaaagaaaaggtaaattaaca
 60287  actataagtgaaataagtagaaaattattaaaaagtaattcaataggtaaattaataact
 60347  aaattagctataaaagaatataatttaatgataaataatcctaaagaatatttaaataat
 60407  tacaatactttagttaaatataaaaataatcaattaaaatttaatatgttagctaattct
 60467  aattatagtaaattaattaattataaatcagataaagttttaagagtttatatatcaaaa
 60527  gctaataatgaaaaacatcctttagatattctaacattaaatgatagatatattcaaaaa
 60587  cttattttaattatattagaaccatatcttgaatcttgtggtgatacttcatcttgaggt
 60647  tttagacctggtagaaatactaatcatgctattactcaaatatgagatttattagccaga
 60707  aaagatagtttatccccgctaagcggggatataatcaggggaggtgaaactccccataat
 60767  gtagatataacagaaacttcaactaaatctatgcccgccggaggcgggaaaagagatttt
 60827  aatcatttaactaattatgttttaaatggtaatattaaaggatgttttaataatatatca
 60887  cataaatgattattagataatgttccttttccattaaaatttataaatttattatataat
 60947  tcattaaaaactactattattgaaaaagattcaaatcaaaatgacatacataaatttaat
 61007  tatataactaattatttatgattaaattgagataataatatagatactaataagttaaga
 61067  cctagatttataactaaagtattatctaaggataatataaaaggtgtcccactaaatgat
 61127  attatttcaccgattttaattaactgaactcttgatggactatctcatcatgcaagatta
 61187  tcttttattaaaaatgataaatataagattaatttacgtaatatacattttattagattt
 61247  tttgataaatttatttttatacccgccaaaggcgggagtttagattataatgatatttta
 61307  aaaactaaaataagtataatagaattcttaaaaaaaagaggattagaacttaatgaagat
 61367  aaaacaagtattataaaatgaagtatgggaactaaatttaatttcttaggttgaactttt
 61427  catttaatttctcctaataaagttaattgattaacaaaagtacctaaatctttatctact
 61487  aaactttcttatagaactaatttgtacgtatatccttctaaagaaagtatacaaaatttt
 61547  aaaaataatattaaaaatattactagtttatcttatataaatttaacacctattgaattt
 61607  attaaattaataaacccaattattaatagttggggtaattatttcataccatctactaat
 61667  caatatacattaagacatagtatggattattacatatttggtagaattactaaatgaatt
 61727  tatagaaaatataaaaattcttatgcattaatgtgtaaaaatttacttatgaataaaaat
 61787  aaatgaaatactatgacagttaaattatccgattctaaaaatatatctattaaaaaatta
 61847  actgatattatggataatgtaacatattttatgttaaaaccttctaattcacttaaaaat
 61907  tatagtatgtttactaatccagaaccatatattaaaagagctatgttaattaatacatat
 61967  aaaggagatattagatcacaattaatatctaaacaaaatcccggctccgccggtcatatt
 62027  tgtcctatttgtaggaaaaaaaatcaacttttagattttgatgatatttctaatttaatc
 62087  aatactcatgattctatatatataaaagataaatatttccccggttacaccggagataat
 62147  ataggcccgccgaaggcgggcccataa
;     G-cox1-I5-orf708 ==> end
 62174  ttgaggttttcccataatatctcctatttttcatctttagtaaataataaatgataccgg
 62234  ccaacggccggcataattgtacataataattgtcacaagattaaaactactttcgatata
 62294  aaattttaataaatttttaattgatttacttactcactaatttaatacattaaattctcg
 62354  caaagcgagtaaatagatgatatataatccataaaatcaaaatctatacccgccttcggt
 62414  gggatatataccttatgatattaataatgtatggccgcctgaattattgttttatagggt
 62474  atatatatttttttgagtattttactagaggagcgtagtgctatggaagtagcatgctac
 62534  gatctgtgccgggggctttcatttgaaacaatgattgaatactctatggcgatcaacatt
 62594  tattttaaaaaaaagaattgaaataaagatataaattagttatatacctatttattttta
 62654  ataaatataaagactaaataattaatatagcaaatgttgtacttaatattttttttagta
 62714  aatatataagactatattaataaaatatatccatattatagtgcttcttaaccatatact
 62774  atatgaaggatatattatttatatctagtgatagttaatttatgacgcccatagggcata
 62834  tatattgatatatataatctattatatttatgtaactctaataagaaaataaatataatt
 62894  aactacttatatgattttataaaattatatataagcccgcagcttagctgcgggcggaag
 62954  tggttaaattta
;     G-cox1-I5 ==> end
;     G-cox1-E6 ==> start
 62966  ACTAATTTATTCT
;     G-cox1-E6 ==> end
;     G-cox1-I6 ==> start /group=ID (2.90e-38)
 62979  gagaggaataatatattttatgttataatgaattttatctataagtcggtatcgctccgc
 63039  gattaattatccatttattatataaagtattgcgatgcgagtgaaaacggttaagagtta
 63099  ataaaataatgatcgattatcattttttttttatttaagaccgtcggtagtattagatat
 63159  cgctacagactggctcacttgtgggtatctgaaatgatgcttaatgtacagtcgataaaa
 63219  tacctactttataggtattataacagtttaactgttaatatatctgcccccaaagggggc
 63279  tatatttag
;     G-cox1-I6 ==> end
;     G-cox1-E7 ==> start
 63288  GATTCTTTGGTCAA
;     G-cox1-E7 ==> end
;     G-cox1-I7 ==> start /group=IB (3.66e-16)
 63302  atatggcctaaattgatatttatctttttttaaggataaatcaacagtattattactgtt
 63362  tatatcataaatttcgctatatgctaaaagtttttatatatttaattactattattttta
 63422  taaggataaagttataatattaaatatagataaataaataataaagtttattatgtaaat
 63482  ataatgaagagattattatttatctaggaaaataattagcagataactatgcccgccttc
 63542  ggtgggtaaaattataaatcatattaaatgtcatatgtaaaatttttatagatatctcag
 63602  agactatatgcgaaatattatatatatatatatataaaaagacatagtccatattatata
 63662  taaaatatccaatttgatataactagatattaaaatagataagttattaattctccccgc
 63722  tacgcgggggatctcattatgggttatttttatcgccccgcttcgcggggcgataccggc
 63782  ctacggccggcattatataa
;     G-cox1-I7 ==> end
;     G-cox1-E8 ==> start
 63802  TAGCACCCAGAGGTATATGT
;     G-cox1-E8 ==> end
;     G-cox1-I8 ==> start /group=IB (1.06e-16)
 63822  a
;     G-cox1-I8-orf391 ==> start /first_aa=C /note=LAGLIDADG ;; evalue:6.1e-28
 63823  tgcctcttaatattgctatatgctgaaatttactctttttccatattatggaatatatat
 63883  aaatacatgtttaaatgtcctaaatggattaaagaaaaagtaaaaatgttatatatatgg
 63943  gttaatcagcaagaaataaaatttcccggctgcgccgggcatatccaaagggataaatat
 64003  attaaatctccagagactataagcaataatattttatgtcataaatcccttatttttata
 64063  aaaaaatatcatatatcaaataaaataaatttagtaactaataaaactatatcagaacat
 64123  ttacctaataaatataaacctaataataatgaacaattaggtcattatttagctggatta
 64183  attgatggtaatagttattttgataataaaggtaatttaattataaatttacattctaat
 64243  gatatatcagcagcttattgattaaaaaaacaaataggttatggtaaagttaaaaatata
 64303  gattcaaatattaaatcaccatataaaaatggtacaaattttataattactcatactaaa
 64363  ggtttattatttattttagaattaattaattataaattaaaaacttttgataaatataat
 64423  caaattatgaataatttaattaataatcctaaacaagaatgtggtactttatttttaaat
 64483  aaacataatggatcttttcattatgataatgaggggccgaaggcccctgaatcatccacg
 64543  gataattcttctattgatttaaatataaaatttaataatcattgattatgtggttttatt
 64603  gattctactggttcctttaatatagatatacataatatttataaagatagaaattatgat
 64663  gatattattgatttttctttaaatttcatattaatacatgaaaattttgatttattaaat
 64723  aaaattaataaattcataaaccatttagataaatcatattcaataataaaagaaaatgaa
 64783  aatagatataaatatataactaaatcatttgatatatttaaatttataattaattatatt
 64843  aataaatatcctttagtatcatataaatatttaaattatatattaacaagaaaaatattt
 64903  gtaattaaacaaaataaaataaaattaacgatagaagatattaataaaattaaaaaaaca
 64963  tctataaaattaataaaaatagatagtgggaaataa
;     G-cox1-I8-orf391 ==> end
 64999  ataaaatataagatatagtccaaaaaaaaataaaaaag
;     G-cox1-I8 ==> end
;     G-cox1-E9 ==> start
 65037  ATACATTATAATAATACCAGGATTTGGGATAATATCACATATCGTATCTACATACAGTAA
 65097  GAAGCCTATCTTCGGGGAAATAGGAATGTTGTACGCGATGGGATCAATCGGTCTTTTAGG
 65157  TTTCTTAGTTTGAAGT
;     G-cox1-E9 ==> end
;     G-cox1-I9 ==> start /group=IB (8.31e-21)
 65173  caaatagtggctttccttgaatgtgaatttaaggtaataaaacatcactataagctgaaa
 65233  aatttgttatttatttaatactttattttatatttttaaagttataatttaaataaatat
 65293  aataatcagctggtaactttatatatatatgctattcttagtcatataaaaagaaacctc
 65353  agagactatatgtggtgatacttatttaaataatcagtaagtataagatatagtccataa
 65413  gtatatatgttataaacaaaaaatacttag
;     G-cox1-I9 ==> end
;     G-cox1-E10 ==> start
 65443  CACCATATGTATGTAGTAGGATTAGATATTGATACTAGAGCTTATTTCACATCGGCTAC
;     G-cox1-E10 ==> end
;     G-cox1-I10 ==> start /group=II (7.29e-10)
 65502  g
;     G-cox1-I10-orf276 ==> start /first_aa=C /note=LAGLIDADG ;; evalue:1.7e-09
 65503  tgcgccattttattgttaaacttaatgtgtaatatattacaccttcaaatattttctaat
 65563  tataaaattaatcacccccgcttcgcggtaaatctttacaaagttaaatctaatttacat
 65623  ataaaaagattcttatctactaattcagaaaataaatgtaaagatttaattttatatgat
 65683  tataataacaaaagattaacatttaattttaaaaaaggtattattactcgtaaagaaaga
 65743  gatatcttattattaagtaaatatcataaaagtatgttaataggtatgttattatctgat
 65803  ggatgaatgcatttacataaagtttgaaatccagctgttggatttaaacaatctataaaa
 65863  aattttgattatttatggtgagtattttgtgaattatcctatatttgttcaaatatacct
 65923  catttaacaaaaaatataaaaagaggtaaattattttatgctgtacaatttacaacacgt
 65983  aaattagttatcttgaatgaaataaaagatattttatattataaaaatagtaatagaaaa
 66043  tgtataaaatttgatttattagatcatatggattatgtagttttagctcattgaattatg
 66103  ggggatggttctagaaggaatcaaggtttaactatttgtactgataattttaatattaat
 66163  gaaaatatattaattcaaaatattttatatattaaatttggtattaaaactactttacaa
 66223  aaaaataaagataaatacagaatatatattaatcgtatagaattaaataaaattatacct
 66283  aaaatagctccatatttttgtaaatcatttttatataaaataaatttttaa
;     G-cox1-I10-orf276 ==> end
 66334  ctattataattttatttattttcggaaaatattaaataggaattttatatatgtgaataa
 66394  taatttatcccatttggaataaataatctctttagaagattaattatgtaaaagataata
 66454  gcccgctacgcgggctatctttctctccgagggaataattttatattttgaagtaaaaca
 66514  ttagacttagatacttaaagtaatttaagattgaccacagcatgtctaaaaaagggaatt
 66574  ataaaattcatccctgagttaagatttatatggttattcaatatatatataagtatatat
 66634  cttccctaccttctttggaagaggatatataaattgatatataatagtagctgattatat
 66694  ataggaaaatacaattattatatatatataatgacctaagtagatatatatttaagttta
 66754  agaagaatttgggattgaccaaatatcgaaagtatttggttaacggaagatccatagtaa
 66814  ttataataataaataagttttataactatatcataagttataatacaaatagatatatat
 66874  ataaccagtttggttatataagatatatatctttttattaaatatacacatccgcagcaa
 66934  agctacgggttatgaagggatctagttatatatttaatatataatggagagctatatgct
 66994  atgaaagtagcacgtatagttcgggaaaggttttttaattaagcttttattttttattat
 67054  aacccttaaaaattttactttatatttatgtagaagggacttatatgtataaataaaaga
 67114  ggattaatctactatttcac
;     G-cox1-I10 ==> end
;     G-cox1-E11 ==> start
 67134  AATGGTAATTGCCGTCCCAACAGGTATAAAAATTTTTAGTTGAAT
;     G-cox1-E11 ==> end
;     G-cox1-I11 ==> start ;; mfannot: no intron type identified
 67179  aaaaaataatcctttagcaagattgtaaattagctgttcaacaaattattattaataaaa
 67239  aaattttaagttggattttatgatatgggtaaaccccacatattaataatataaatgggc
 67299  aaattcgggggaaaacctataattaaaataagtaataattataggtcaatcgacgagcta
 67359  aatcatatatatagaaattttatatgtaaaagtgtagagattagacgctcattgataatc
 67419  taagttatataccattattatgaaatataatatgattatttaaggtttaatccaaaagcc
 67479  agtaatggtttaaagttaaatttaactttaacaataataaactatgattctctggatccc
 67539  cccgcgtagcgggggtattaataacttttagggttaattagttatattattgatttattt
 67599  aactagctagttatattatatataacagaatctgaaatgattaaggttaataaag
;     G-cox1-I11 ==> end
;     G-cox1-E12 ==> start
 67654  AGCAACTATTTATGGAGGAGAAGTAAGATTAGCAGTACCTATGTTATTTGCATTAGGTTT
 67714  CTTATTCTTATTTACTGTCGGTGGAT
;     G-cox1-E12 ==> end
;     G-cox1-I12 ==> start /group=IB (3.69e-17)
 67740  taatatcctgttagtccactttaaagatcactatatgctagtaattttttataataatac
 67800  tactctaaataagtaaaaatgtattattttgaacaattagcaggaaaccaactgatttat
 67860  tattttcgcttatggcgggcatatatcttagtaggatcttcagagactatacgtggtcca
 67920  tataacaaaaatttaatggtatccccggcctaccggccgggcatttataaggttaataaa
 67980  tattgttatgagaagatatagtccaaattataatttaaacccctatacctttttaggagc
 68040  atatatatattagattaattagtaatgaaagtgaataaaataaaatctattgaatttaat
 68100  attaatcaattatccctaaaggggataaactatctaaagataattgaggaaatttattaa
 68160  ggttaaaaaatataattttaaatcaggccgccgaaggcagccggatataatgtcctgggg
 68220  cattaaattctattcgttatttttcaataaatactttaaaaaataataaatctacaaaag
 68280  aaataaattttatggtatccccgtccgaaggacggggatacccgctccgcgggggaatta
 68340  aaagataaagatattttaatcaaacctatatttatttatgaaaatttaaaaaaagataga
 68400  ttaaaaatatttaaagatcaaaaaaaataaatatgatagagttatatcaacagaaaatca
 68460  ttaaatattaatcattcaataataaaaaaatatgctaaaataaatggtaaatatatgaat
 68520  tatatatttagttataaattatttcgctccgcgaaatgatagcccgcggagcgggccatt
 68580  atttctataaaataatgataacttaaattattccctcggaataatttatccccctcaggg
 68640  ggataaaattgtaataattattccttttaaaaaggggggaaattctttagatttaaatat
 68700  cctataggggatatcagttctgttatgttatgattatgatcatgatagaactaatataat
 68760  tttg
;     G-cox1-I12 ==> end
;     G-cox1-E13 ==> start
 68764  TAACGGGAGTTATGTTATCTAACGCCAGTATAGACGTAGCGTTCCATGAT
;     G-cox1-E13 ==> end
;     G-cox1-I13 ==> start /group=I(derived) (3.08e-06)
;     G-cox1-I13-orf388 ==> start /first_aa=T /note=LAGLIDADG ;; evalue:3e-25
 68814  acgagaaatcgtattcaaaatataaaaaataataataaaaagaaaataaaagtcttatct
 68874  tattcttatattttcagtaaaattataataaacttaaaaataaaagagttaagtgaatat
 68934  aaaaatatgttattattaaaaaaacaaataaaaaataagaataacaaaatttcagatagt
 68994  ttaatacatcataatatagatttatataaaaacaatataaatgagataaattctaaggga
 69054  atagggtctaataatttaaaaataaatgatattagcccgcagcatgctgcgggctatata
 69114  gaacaattttttgtaggtttattagaaggaaaaggtattataacagttgattatataaat
 69174  gataaaaaaaaacgtgtaagaatatttatatctttaattaatatagattcaaatcaagaa
 69234  ttaattgatttattagttaaatatataggtgggaaaaaagttatagaaaaaaatcataaa
 69294  tatgtaacatgaattgtttcaagtagatcagatttatctaaagtatttattattttagct
 69354  aaatatcctttattatcatctcataaattatatcaattagattttgctaaatattttata
 69414  aataataattctaatatttctaaaggtcaatttattaaattaagaaataataaatatatt
 69474  acacttaataaagaaaatttatatttatcatctattttttatcatcataataataataat
 69534  gatgataatcctttacattatagaggtaatcaattatttattccttattatttccctgct
 69594  tgattatctggatttatagaagcaaatggggaatttaaaaaagttaaaaatataaaagga
 69654  atgcccgtccgaaggacggggatacccccgctccgcgggggaattaaacctaaatgtata
 69714  attgatcaaattaaagatatctatattttaaaagctattaatttatatttagaaaattct
 69774  aatcccggcggagccgggcataatatagatcaacaaactaatgattcttttattaatcct
 69834  tctaatgatcttaatacccatttatttatttctaataaacatagtttaaatattttaaat
 69894  aatcattttaaattataccctttattaggttataaatactctcaatatattttatgatat
 69954  aaaaaacaaaatccttcagatttttaa
;     G-cox1-I13-orf388 ==> end
 69981  gatcttttcttgtgattttatttttataaaatatatatcatctatactttattataaaca
 70041  tatttttatatttttatatttttatatttttatatttttatattttatatttttatacat
 70101  tttttcattgatttatttatttattaaaatagtaaatcataaattcaagtgtcttgaggt
 70161  cacacttcaaaaatataaataaagaatatctcaatatgggataatatcggaaatatttcc
 70221  ttccagaggagatatcaatatccaatatggccccgccgaaggcgggcgatattatggggc
 70281  aattgaaacccacatatttggaataaatatacattttattctatgagattattttattta
 70341  tattggttataatatgtaaaaacaaatgttattatagctaacggtgaaggttttaatatt
 70401  ggtttctgaacgcaaccatactacgggtattaaaattaataccgtgtaagtttataaact
 70461  ggcccgcagcaaagctgcgggcaaaggtatatatatttgtcttttagttgaatatatatt
 70521  atccctacggggtacaaatgtttatttactatgtagagactagacgttgtgttaataagt
 70581  aaataacctatctaatagtatttaatttaccggctcagccggatatcatttatatggtag
 70641  gtttacttattaaaagatatagtccaaatttattactgaattttatttaatacgattaaa
 70701  tatattcaattta
;     G-cox1-I13 ==> end
;     G-cox1-E14 ==> start
 70714  ACTTATTACGTTGT
;     G-cox1-E14 ==> end
;     G-cox1-I14 ==> start /group=IB (1.16e-12)
 70728  gggatttttatagtaaatgccccacctaaaataaattaaaattatgtaaataaataagat
 70788  aaaattcaatgatatctatttatataaaaaaatgatttataaaattgacaatatgcggga
 70848  aaatatatttttaagtttatatttactatacccgccttcggcgggatttattcattaata
 70908  gtcaaaataatatataagacttatcaattacccggccggtaggccggtatatatcattga
 70968  tatgtaaaacttgtaactattttatagttcaaatatataatccgcagaatttatatacgc
 71028  ccgcccgcagcaaagctgcgggacaaatctaaatatatattcgtatgtatatataattct
 71088  cagagactatttgtcaatcgtaataaaaaaattcactcccacggagtgtatcattattta
 71148  tgaaaatatagtcctttattttatgataaatatcgagattgatctaaggtatacctataa
 71208  atatatcaagatatttttataatttaaaa
;     G-cox1-I14 ==> end
;     G-cox1-E15 ==> start
 71237  ATAGCATTTCCATTATGTATTATCTATGGGAGCATTATTCAGTTTAGTAGGAGGTTACTA
 71297  TTACTGAGGACCTGCAATGTTCGGTTTACAATATAACAAAGTTTGAGCAGAAATTCATTT
 71357  CTGACTATTGTTTATATCTGTAAATATTATTTTTTTACCTATGCATTTTTTAGGTTTAAA
 71417  CGGGAT
;     G-cox1-E15 ==> end
;     G-cox1-I15 ==> start /group=IA (1.43e-24)
 71423  caactttggtgtccttattaaattttttataaactttataattgttattaatcatataaa
 71483  tgaaataataataaaagaataaaaatagattgggtgaattgcaagaaaatcttataaaaa
 71543  agacaatttgcagcgaagcatatagttttacattaattatgagggttacaccctcatgat
 71603  tcactccgaaggagtaaattattcccgatgattatatccccggctacgccgggataaatt
 71663  attctagggtaataataaagttatatgaacgttcaacgactagataataagtaaaataat
 71723  gggatgtaataaattttttcctttcaaaaagggtatatgatttatatatctaatgccggc
 71783  cgggaggccggtatatcccgctgagcgggacattaaaaatgatttatccaagagtaccca
 71843  atatttaaaatatatatttttaaataaagacatagtctgaactatatagtgatatataga
 71903  attattatttaaatgataataaatatccctaaattaagaggggtttcacccctcatgatt
 71963  atatcccggctcagccgggataaattaactcccacggagtatataatccccgcgaatcaa
 72023  aacgggggaaatcattttatgataaaaaatgcccggcggagccgggaatttaggtatttt
 72083  aacaattaaacattatttg
;     G-cox1-I15 ==> end
;     G-cox1-E16 ==> start
 72102  GCCTCGTCGTATACCACAATATCCTGATGCATTTGTTGGTTGAAACTATATTAGTAGTAT
 72162  AGGTTCAGCTATATCTATAATATCAGTTATAGTTGGTTTAAAAAGTGTACAAATACAATT
 72222  AGAAAATGGAGAGAATGAGGAAGTTGAAATCCAAGTTACTCCTGATTTTATAGAATCTAA
 72282  TTTAACTAGAAATACTAGAGATTCTGACTTAGAGTTAATTTTAACTAGACCTGCAGAGTA
 72342  TCACACATTCAGTGAATTACCTGTATTAATAGCACCTGTTAAATAA
;     G-cox1-E16 ==> end
;     G-cox1 ==> end
 72388  TTAACCCAATAAAGAATGGTAATATATACTACATCATTTTTATTTAACATTTTTAAATAG
 72448  ATATATTTATCTATATATATTCATATATTAAAAATAATAAAAAATATATAATAACTAAAT
 72508  TAGAATTGTAACAGATGAGCATAATTCAATAATATGAGAAATTATATATTTCCTGAAGTA
 72568  ATAAATTTTTCTATATCAGGGTATTTTTTAAATAGTCTACTTTTCTATTAATACCTTATA
 72628  TATTATCTTTAGTTGATTTAACTTAAGAGGGTACATATATGAATATATAATCCATAAGGA
 72688  TTCTAAATTATATCCCCTAAAGGGGTTATATCGTTTTTTATACACGCTTAAAGCGAGTAA
 72748  TTAAATTAAGTCCAACTTAGTAAGTGAATTTCTTTCTTAAATTGATATATTATACCGTAT
 72808  ATCTAATCTTTAATATTTAAAACAATTTTACCTTATAAAAGGCTATAACATTTATAAACA
 72868  ATAGATAATAATT
;     G-orf480 <== end
 72881  CTATTCTTTATCCTCACCTAAAGGGTTTGTGGTTTTATCCTGGGTATTATCATATAATTT
 72941  AACACGTCTTACATGTTGATTTAATATTACCATTCATTTACCTTCCATTACAATAGGTTT
 73001  ATTCATTATACGATTTCATGTAGTTTTACTAGTACCTAATAATTTAACTAACTCTTCAAT
 73061  TTTCACACATAATACTAATGTTCCATCTGGTTTACGAACTTCATAAATAAATGTATTATT
 73121  ATTATTTTGAACAACTTTACCTGTTAATGTATCTATAACTAGACCATCTTTTAAATATTT
 73181  AAACCGCGGTTCATATTTTATCTTATATAATAAATTATTAATCTCAGATTCACTAACGTT
 73241  ATAATTTATTTCACCATTAGGTAATTTTTCAGTAAATAAATCATTTGGGGGTGATAATTT
 73301  TGCATTTGATAAATGTCCCCGCGAAGCGGGGGGATTATATCCCCCGAAGGGGGATAAATT
 73361  AAAGTCATTCATAGTATAACTTAATTTAAGAAGTGTTTTATTTAATTCAGGATATAAATG
 73421  TAAACCATAATATCTGGCTTTTGCTATAGTTTCTAATTTCTCAAAGTCTAATTTTTTTTT
 73481  TGATATAAATAAAGGAATTATAGATCTTATAAAAGGTAAAAAATAATGGTATAATATATA
 73541  AAAATCATTTAATCCTAAAATATAACTAGGTTTAGTATTTGATTTTAGATTGGCTTTATT
 73601  ATATTTTATTGTTATTCCTTCTCCTTTACCATTAAGTAATTTATATAATGTATATTTATC
 73661  AAAATAAAATTTTTTTATTAAGAATTCTTTAATAGCTTCTAAAACTTGTAATTGAACATC
 73721  AGTTAATTTTAATGTAAAAATTGGGCTTAATCTATCACGATTTATGTGAAAAGAACCTTT
 73781  ATGCTCTATTAAACCTAATAATCAAAATTTGTTAATTTTTATATGTTCGGATCAACTAAT
 73841  ACCTATATATGATTCTAAATTAAAATTAGTTCTATTATTATTCATTCTTTTTTTATAAGA
 73901  AACTATTTCATCCAATACATCAGTAGCTTTACCTTTTCTATTTTTATAAATATTATAAGC
 73961  TTTTTTTCAATCTAAGTAATCTAAATATTTAGACGTATTTAATTTATAGGTATCAAAAAT
 74021  TTCTATTAGTTCATCTATATCTTTAGGATTTTTTATTAAAAATGTACATGTAGATGTCTT
 74081  TTTTTCAATTCTAACATCACTCATACATAAATTTTCTTGTATATAATATAATACATTAAT
 74141  ATCATCTATATGCAAATTAAAACTGAATCTAAAACTTATACTAGATTGTCCTCCTTTTAA
 74201  AATTCTTGTAGATATTAAAAAATTAGATTCTCCATCGACAAAACCTATAAATCAATTTAA
 74261  AAATTCATAACTCCTTAAATTGGATGTTTTTTTTAATTTTGTTATATTCATTTTATTTAT
 74321  TAT
;     G-orf480 <== start /note=LAGLIDADG ;; evalue:0.11
 74324  TTTTTAATTACTTTAAATAATGATGATAATCATGATGACTATAACCATTACTTTATTATA
 74384  TATTCATTTTA
;     G-trnN(guu)_2 <== end
 74395  CGTTTAAATTTGGAATTGAACCAAAATCGATGTATT!AAC!AGTACATTGCTTTACCACT
 74453  AAGCTATATAAAC
;     G-trnN(guu)_2 <== start
 74466  TTACATTTTTTGTATAGATAAATATAAGGGCCCAATATATAACTATTATTACAATCTAAA
 74526  TAACTTTTATATATACCTTTTCTTTATTATTATTACCTATATATTCATATATTTTATCAT
 74586  AAATAAAACAAGATATAATATAAGCGGGTCATGTATA
;     G-trnR(ucu) <== end
 74623  TTATCTCATTGGGAATCGAACCCAAATAATTACTTT!AGA!AGAGTAATGTTCTAACCAT
 74681  TGAACTATAAGACA
;     G-trnR(ucu) <== start
 74695  TAATTCACCTAAATAATGTTTAATATCAGGTATATAAAAAAAATAGAGAAAAAGATAACC
 74755  CCCCGATATAGTTATAGATAACTATTTAAATTTCCCCCCCCAATAGGGGGGATATGATAA
 74815  AATATAAAATATGTTATATATAAAAATTGATAAAGGTAAATGATAAAATATTAAGGTATT
 74875  TATCATATATATGGTTATATAAATAACATATGATTTATAAAAATAAGAAAATATGTGTTT
 74935  ATTTACGATAAA
;     G-trnG(ucc) ==> start
 74947  GTGACAATAAGTTAATTTGGTTAAACTCTGGTACT!TCC!AATACTATAATACGTGTTCG
 75005  AGTCACGTTTGTCATA
;     G-trnG(ucc) ==> end
 75021  AAAAGAAAAAAATATACGATAATAAGAATATATATGTATATAAA
;     G-trnC(gca) ==> start
 75065  GAACATTGTTATTCATGGTTGAATAGACTGATT!GCA!AATTAGTTCTTTAAGGGTTCAA
 75123  TTCCCTCAATGTTCT
;     G-trnC(gca) ==> end
 75138  AGTTGATTTCAAGTTATAAAATAATACTTTGATTTATTTAATTTTATTTTATTAGATTTA
 75198  AATTTTACTTAATCTTGATATATCTAA
;     G-trnP(ugg) ==> start
 75225  CAGATTGTTGCGTAATTGGTAACGTATCTACAT!TGG!GTGTAGGGCTATGGGGGTTCAA
 75283  ATCCCTTCAATCTGA
;     G-trnP(ugg) ==> end
 75298  AGATTAATATTTAATAACACATATCTAATATGATATAATACCCTTTGGGTTAATATGGGG
 75358  CCGTCTTCGACGGCCCGATATTATAGGGTTTTCCCTAAATATGGCCCCCAATAGGGGGCG
 75418  ATATTATAAATATTTCCCCGCCTCCAGCGGGGATAATATCGGCCCGCCTTCGGCGGGCCC
 75478  ATATTTAAATATGTTTTTATTTATCCTTTTAATTAATTAATAAATT
;     G-atp8 ==> start
 75524  ATGCCACAATTAGTTCCTTTTTATTTTTTACATTTATTAACTTTTGGTATTTTAATTTTA
 75584  ACTATTTTAATATTTATTACTTCTAAATATTTATTACCTAATATATTAAGATTATTAATA
 75644  GCTAGAATTTTAATAATAAAATTATAA
;     G-atp8 ==> end
 75671  ATATATATAATACCGATAATCGGTATACCCACAATACGGGATATTATACTAAAAATTATA
 75731  CCTAAAATTAGATAAATGGCCCCGCTTCGCGGGGTCAGGCGATACGGCCGTCATTATATA
 75791  TTATATATATATAAAGTCCCGCAGCTTTGCTGCTGGTGGGAGGTATGTTTTTTTATAAAA
 75851  ATGGTTAGTTTAATTAACTTAGACCTTAAATACATATAAGTTATTAAGGAAATTAAAAAT
 75911  AAAAAAGAT
;     G-atp6 ==> start
;     G-atp6-E1 ==> start
 75920  ATGTTTTTTTCACCTTTAGATCAATTTGAAATTAAACCTTTATTAACTATAAATAATATT
 75980  ATAACATTAAGTATATCTAATTATGTTATATATTTATCAATAGTAGCATTTATTATATAT
 76040  GGATATAATATTTTATTAAATAAATCATATTTAGGATGAAATAGATGAGGTATAGCTATA
 76100  TTAGCTATATATGATACTATATTAAATATGGTTAAAAGTCAAGTAGGTTCACGTGGAGGA
 76160  ATTTATTTCCCATTAATATTTACTTTATTTAATTTTATATTAATAGCTAATGTAGTTTCA
 76220  ATGATACCTTATTCATTTGCTATATCAGCACAAATAGTAGCAATTATATCATTAAGTTTA
 76280  ACATTATGATTAGGTTTAACTATAATAGGATTTGTAAATCATGGATTAGGTTTCTTTTCA
 76340  TTATTTGTACCAACAGGTACACCATTAGCTTTAGTACCAGTTTTAGTTTTAATAGAAACT
 76400  TTATCTTACAGTTCTAAAGCTATATCATTAGGATTACGTTTATCAGCTAACAT
;     G-atp6-E1 ==> end
;     G-atp6-I1 ==> start ;; mfannot: no intron type identified
 76453  atgacaatgtgtttaaaagccaaattccggggaagccctaaagctttaataaccaaagta
 76513  tttaaggaaacttttataccggcttgattaatgactcaaggtatggtaatatcattaaag
 76573  atttataaatataaaattcttacctgtaacatgctacaggttatataatattcaatctcc
 76633  ccccagaaacccccatttttggtgagggaattatcgagatgattcatgttttacataaat
 76693  tatctcttttaggagttattattcttaaattatatttattaaatgggtgatcgcggatct
 76753  aaatcattaataaaaagaggttttatttctcaataaaactagtattaaactgtatatttc
 76813  tttaataaatctatatgtttgatatatttattaatgtaaaagagcaacgagtagatggtt
 76873  ttttgatatatatatctatataagttatatatgttataaggtgtactctaatcgccagga
 76933  aactggttcttaagccaaaatgctgatataaaacagtaagtaatttaagattaaagaaat
 76993  tttatcccctacggatatctaattatccatttattgtttttatatattttttaataaaaa
 77053  ataataaataagggaattaattaggaggggtttcacccctcctgattatattccggctac
 77113  gccggaataaatggcccgcttcgcgggcgattatatcccctgggggataaattagttcaa
 77173  attg
;     G-atp6-I1 ==> end
;     G-atp6-E2 ==> start
 77177  ATTGTCAGGACATTTGTTAATGTTAATATTAGGTTCATTAATATTAAATTTAATGAGCTC
 77237  ATCTATATTAGGTTTTGTTAGTGGATTTATACCTATGGCAGGTGTTATAGCTATAACTAT
 77297  TTTAGAATTTGCTATCGCTATGATACAAGCTTATGTTTTCTGTATCTTATTTAGTGGTTA
 77357  TTTAAAAGACGCTATTTATTTACATTAA
;     G-atp6-E2 ==> end
;     G-atp6 ==> end
 77385  ATGACCCCGCAAAGCGGGGCAGATTATATCCTCTGAAGGGGATATATTATTACTTATATA
 77445  TCTCTTATATATATAGAGATACTCATATATTCATATATACATATTTTACTTATATATCTT
 77505  ATAACTTTTGTATCATATATTTCTTTATCAATCTCTTATAAATCTATGATATAATTAATG
 77565  CCGGCGGGCATTATATAAAGTTCTAAATATACAAACAGATATAAAATAGTAATAGGTAAA
 77625  AAAAAGAAATAATATATATCAAATATCTTAAGTAGGAATAATCTAAAAACTATTACCTTA
 77685  GAGTTAGTTGTTATTATATAATATAATTAATATATATTCATATATATAGAATC
;     G-orf103 <== end
 77738  CTACGTAACTAGTAAAATTTTACCGAGAAATGGTCCCGCGAAGCGGGGCAGATTATATCC
 77798  CCCCAGGGATAAATTATGTCCTTCTGAGATGATTCCTCCATTATGAGGGGTTTCATCCCT
 77858  CATGATTAATGTTACACATAAATTATGTCCTTCTAACATGATTCCCCCATTATGAGGGGG
 77918  TTCCACCTCATGTTTATATCAATTATGTCCTTCGGATATCATTAATGGCAAATTTACCAT
 77978  AAATGATGCTTCACTCCTACAGAGTAAATTATATGAATAGATAAATATCTTAATTTTAGA
 78038  AAAAAAAAACAT
;     G-orf103 <== start
 78050  ATTTGTAAAGTAAAAAGTCTTTAATATAGAAAAGATTCTTTCTTATAAAAATTATAAGAT
 78110  TAATAAAAAA
;     G-orf491 <== end
 78120  CTAGTTAATATGTTGTGATTTAATAGTTATAAAATCTAAATCATTTTGAATAAAATCAAT
 78180  ATTAGGTAAAAGTATTTTACTATAACCTGATTTATTTTTAGAATTTTCTATTAATAAATA
 78240  AGGTGGTAAATTATCCCCCGCTTTGCGGGGGATGATTCCCCCTCCGGGTAAATTATTAGG
 78300  ATCTAAATTTAAAGATGTTGATATATTTTTAATAAAAGTTTCATGAAATTGAAATAAAAA
 78360  ATTTTTATCATTATAAAAATTAATGTATATTAATGTTAAATTATCTTTTAATATATTTAT
 78420  ATCCTTTATACTAGTACCAAAACAATCATGTATAGATGTAAAATTACCACTGAAATCATG
 78480  TCTTTTATATAATTGATCAATTAAAAGTATTAAACTATTAGCATCTAAAGAATGAATCAA
 78540  ATTAGGCATAAAAGCTAACATATTTTTATTTAAATTAGGTTCATCATTATCAAAAAATCT
 78600  AATTTGAAAAGAACGTTTATTATATTTAGATATTATGATTCTAACGTTATTATAATTTTT
 78660  ATAAAATTGATTAATAGCTAAACCGTTAGGTAATACTCAAGGAATAGGTGTTCTAAGTAA
 78720  TGAATAAATTTTAGCAACTTGTTTAAGATAATTAGTAAATTTCTTAACAAAAGGGTATTT
 78780  TAAGTTAATAATAAACTGTATTTTAGAAACTAAATACATAATTTCTTTATAAGAATAATA
 78840  AATAGATTCATCATTATTATAATAATATAAATCATCTTTCTTAATAAAAACTTTTAAAAC
 78900  TTCATTAAACAGAGTAAGGCTGCTAGCATTATAAGGAATAATCATAATACATTTTTTAAT
 78960  CATATCTCTATGAATATTACCTTGTGATATTTTAATAGCTTCAGGTTCATCTTTAATAGT
 79020  TTTAAGATGTTCGATAAGATTTTCCATTATAAACATATACCAGTCATTAATACTATCCTT
 79080  TAAACCAATATTATTTAAATTAACTTTATTACAAAGATCAGCACTTCTACAAAGCATACC
 79140  TATATGTTGAAAACCACTACATGTAGCATCTAACATCATTATATAATTAGAAGGATATTC
 79200  CTTATATCCTTTATTAAAATAGTCACAATATTTCCTATATTCGATACAAAATCTTATGAA
 79260  ATCTAGAGGTTCTTTAGCATTAGATCATAACTCTAAATTTACAAAATTATATAAGTTAAA
 79320  TTCGTTGTTATGAACCCATTCTAATTTGTCATTAAAAGATCCTTTTATACCATAAGAAGA
 79380  AGCTCCAGAAACCATAAAAATATTAATTGATTCTTTATCTTTTTCAAAATTTATATTGAT
 79440  AGTTTTACTATATTCTAATAAAGATTTACTTAAATGGTTACCTTGATAAGAAAAACTTGT
 79500  AACCTCACTATAAAGTCTACCTCTAAAATCCATTCTAAGAGGGTAGTAAAAACTTGAAAC
 79560  ATTTTTTAATAAATCTACCACACTCATTATAGTCAT
;     G-orf491 <== start ;; mfannot: TTG upstream: 79712
 79596  ATCGTTTAAATAAATACCTTTAAATGATTCAATTTCTTTTTCGGATGCACCACTAGATAT
 79656  AAATTCTTCATATTGATTATAATCTATATAAAATTTATATTTATCATTGTATTTCAAAAT
 79716  TATATTTAAGACTTCT
