# Supplementary material for: Global Characterization of Fungal Mitogenomes: New Insights on Genomic Diversity and Dynamism of Coding Genes and Accessory Elements
Source: Front Microbiol. 2021 Dec 1;12:787283. doi: 10.3389/fmicb.2021.787283 (PMC8672057; doi:10.3389/fmicb.2021.787283)
Supplement: Supplementary File 1 — de novo annotation files of the 685 mitogenomes investigated in this study. Annotation was performed with the Mfannot program. [file Data_Sheet_1.ZIP › Supplementary_FileS1/NC_035826.1_Ricasolia_amplissima_voucher_CONNGoffinet_44719_mitochondrion_complete_genome_mitogenome.mfres]

;; Masterfile modified automatically by mfannot version 1.35
;; on Fri Dec 25 00:29:00 2020 by user pfonseca on host LGCM-PROC
;;    - Gene Totals: 66
;;    - List of genes added:
;;      atp6                 atp8                 atp9                
;;      cob                  cox1 (2 introns)     cox3                
;;      nad1                 nad2                 nad3                
;;      nad4                 nad4L                nad5 (2 introns)    
;;      nad6                 orf106               orf108              
;;      orf110               orf113               orf121              
;;      orf123               orf125               orf130              
;;      orf136               orf146               orf1554             
;;      orf156               orf173               orf181              
;;      orf192               orf219               orf225              
;;      orf233               orf296               orf317              
;;      orf346               orf347               orf365              
;;      orf369               orf53                orf530              
;;      orf84                rnpB                 trnA(ugc)           
;;      trnC(gca)            trnD(guc)            trnE(uuc)           
;;      trnF(gaa)            trnG(ucc)            trnH(gug)           
;;      trnI(gau)            trnK(uuu)            trnL(uaa)           
;;      trnL(uag)            trnM(cau)            trnN(guu)           
;;      trnP(ugg)            trnQ(uug)            trnR(acg)           
;;      trnR(ucg)            trnR(ucu)            trnS(gcu)           
;;      trnS(uga)            trnT(ugu)            trnV(uac)           
;;      trnW(cca)            trnW(uca)            trnY(gua)           
;;
;; end mfannot
;;


>NC_035826.1 Ricasolia amplissima voucher CONNGoffinet 44719 mitochondrion complete genome gc=4
     1  CTCTTTATTAAAACTTTCTTAAATAGAATTTAGACATGAAAGCTTTGATAATCTAAATCT
    61  TTACTTGGTCCTTGTTATTGTTTTAAACATGAGAAAATAAATAATATATTTAGGACTCAT
   121  AAATCTAAATCTTTACTTGGTCCTTTTTCTTGTTTTAAACAATAAATAATATATTTGCAA
   181  CTAAACTAAAAAATATCATGAATTACAAATCTAGCAATAATGATGATATAAGTAAAAATC
   241  ATATAGTATTAATTAATGGTGATAATGATATATAAAAAAGTGTAAATAATAATTTAAATA
   301  ATAATAAAAAAAAGATAAATGATTCAGATTTTATCCGTGATTTTCTACGTAGTTTACCAT
   361  CATGAACTGATAGTCATAAGCAAATTTAGAGATCATTAAAAAAGAGAAGTAAAGAGATAA
   421  TAGCATATGTTATAAGAGAAAAA
;     G-orf123 ==> start
   444  ATGATTAAAGAGAATTATAAAAATATATTTGTGGAGATGGTATATAGCATCGAATACACC
   504  GATACACATGTAAGAAATGCCTATATAAATAATAACCCATACCCTAATCAATGCGCACCT
   564  GTCTATCAAGCTGACAATCTAGATAAAAATCAAGCTTATACTCATGTAGAAAGAGAAGGA
   624  GAAGGTTTATATAATAACCATTTAAGCTCTAATACACGAGCAGGCTCCAGGCTCTCAACA
   684  AAGTTCATTCCAGCCCAATCCAAATACATCTCTAGAGACTTATACACCTTATCAAAGCCA
   744  ACATACAAGGACATCTTTAAGTCAAGGTGCACAAAGCTCTTTAGGTATATATTCACATCT
   804  AAACCAAGCTAA
;     G-orf123 ==> end
   816  TAATGCAACCTATCAACAAGTAAGTCCTATTACATCTCAAGGTGTATAACTCTTTTTACC
   876  TGATAACAATACATCTCTAGAGACTTATTCACCCAATCAACAAAGTTTCTTACAGCAATT
   936  TTCAAATACATCTCAAGAGACTTATTTCTCCAATCAACAAAGTCCTTTACAGCCATTTCC
   996  AAATACATCTCTAGAGACTTATCCATCCTCTCAAAGCCAATTTACAAGGACGTCTTCAAG
  1056  TCAAGGTGCACAAAGCTCTTAATATTTAAATTCAAATCTAAGTCAAGATACGCAGAACCC
  1116  TATAACAAAAAAATAAAACTAAGTCAAGATACGCAGAACCCTATAACAAAAAAAACTAAG
  1176  TCAAGATACGAAGTCTCGTGTAATAAAAGAAAAACCGCTAAGTCAAGATACGCAGTCTCC
  1236  TATAACAAAACAGGTAAGTCAAGATACGCAGTCTCCTATAACAAAACAGGTAAGTCAAGA
  1296  TACGCAGAACCCTATAAGAAAAAAAGGTAACTCTGACAAACACAAACGGGGAATTTAAT
;     G-orf156 ==> start
  1355  ATGACAAAAAGATTATTTGAATCCATTATACCTGATAAACAGAAAGGTAATTTGCAAGTA
  1415  TTTGAGAGTGGTTTGATTACTAGGGGGGGGTGCAGGATGCAGGATGCAGGATGCAGTATG
  1475  CAGGATGCAGGACCATCTTATATTATTAAACAAATTACTATTACCGACCCTATTAATCAA
  1535  ATTGATAGAGGATATGTACAATCAAGTAATGGTGTATCTAACCAACCTTTTGCTAACAAC
  1595  TTTGCTATTGTTTTATATTTTATAAAACAACAGTCACAGGGTTATCCTTATTTTAATACT
  1655  TCTATGCTTAACGGACCTCAAACATATTTTATGGAAGATTTCATAAATGACCCTAATAAT
  1715  AATCTAACTAATGCTAAAAATAATATAGGAAACGATTCTGTTAAAAAAACACTCAGATTA
  1775  GTTAGTATTACTAATCTTATTATCAATACTTTATATTTTTTAAATGATTAG
;     G-orf156 ==> end
  1826  TACTAGAAAAAAAATAGAATAGAATAGCGGTGTAAGTTATATCGTTACATATATAACTTA
  1886  TGGTTTATCTAGAGTCTAAAATATAGAGTGTATATGGTTTATATAAAACTATTTTTGTTT
  1946  ATATTTAAATATAAACAAGACAAGAGGGCTTTACTCTTAAAAAGTTTACAAATTATATCT
  2006  ATGATACAAAGATCAAAATTTAGAACAATTGGTTTAGTTAAATCAACTACGGGTTTAATC
  2066  TGAGGAGCAGGTGTAGGAATTTGTGTTGTCTAAATTTTGGATCTGCTTTATTAGGTGTTT
  2126  CTGGGTCTGATTTATTAATTTAAGGAGATATAAATGATTTCTGTAATATTTTTAATGTTG
  2186  CGTACGCGTACGCAGATAATTTAGCATGTGAATCACTAGGTGGACAACAAGAACTTATTA
  2246  ATAACGATATTGTTAACCCTCCTCTTGATTTCTTGATTTATTGATTTCTTGATTTCTTGA
  2306  TTTTGAGAACCCCCCCTTGCCTGTTTTATCTAATGTAAAAATTGCCTTTCTAGAGGTGTA
  2366  GAACAATTGGTACAACCAGGTACATATTGTGCTAGATGTCTCGTGCCTTGTTAAACTATC
  2426  AAAAGATGTGAATCTGAACTTAGCAAATACTTAAAATAATATAAGACAAGAAAAGCGTGA
  2486  GATTAACTTCTCTAAATCCCCATCATCAGTGTAAAATTGAGATCCATCCTGTTTAATCTG
  2546  GTTACTTTTGTAAACGTTTTATTTTAGTTATACATTTAAGGCTAGTTTTTACCTCATAAA
  2606  CTCATTTGACACTAAAATAATACATATAAGTATACTTAATATAAACTGTAAGTTATTTAT
  2666  AAAAGCTATAATAACTTTGAATTCCTTTATTAGTCTATAACACCTATTATTCAAAAAAAT
  2726  TTTTTTTAGATACAATAACTACCTCAAGTCAATTATGGTGTTTTACTTTAACTTTTCCTT
  2786  TTCCTCACTGTGGTTTAGGTGTATGTCTAAAATTAATGATATCTCCATTTCATCAATAAT
  2846  TCAGATTAAACCAAACAGATCATTACAAGTTTTATTAAAGCAAGTCCATACTAATATTGG
  2906  CTATAATTATTGTGATTTCTGATGGTTTAGTCTGGTATAAATTTAATTTAGTGGTTTAGA
  2966  AGTGTGTATATTTAATTGTGGTAATTTAAAACTACCTAAATCTAATCACAATGGTGTCAT
  3026  AAAAGCTTACAAAATTTTATATAGGAGGTTTGAAACTTTATAAAAATAATGCTATTCCAT
  3086  TTTAATCAACAATTATTAAAACATTTATACTA
; G-orf181 <== end
  3118  GTTTGGATTAAAACATCCATACTTATTTTGGGTCTGTGTCTGTCTAATTTTTATTAATTC
  3178  TAATGTTTTTGTCTGCTGGTATAAAATTAATGAGAGACCAATTTC
;;     G-dpo_1 <== end
  3223  ATTAATACAAAAGGGTGTAGTCTCTATTCATTCCTTTTCTTTATAAATTTTATTACGTTT
  3283  TTTATAACTATCGCTACTAACAGTTACAGCTATGTCTTCTATTTTAACAAATCCTTTTGA
  3343  CCAATCTGTTTTGGATTGTGTTTTAATGGAGGTTTTAACATTTACATTGTTTAATAAAGC
  3403  AATATAATCTTCATATTTAAGAGAATTTTTTCTTACCTCTTTAGCTTTATTTATGTAATC
  3463  ACCATCTTTAGTAACAAAATAGTAAGTTTTACCTGTAATAAATATACTTCTCTTAATTTC
  3523  ATATTCTAATTTTAATTTACCTATTTGTTTATTGTCTATCATATATTCAGATAATTTTAA
  3583  GTTAGTAACTATACTATCAGTGTCTGAATAATAAATATTTCCACCGTTTTTTTTAATATA
  3643  CTGTTT
;;     G-dpo_1 <== start ;; HMM match pos. 965,1109 score 8.9e-42
  3649  TA
; G-orf173_1 <== end
  3651  CTT
;;     G-dpo_2 <== end
  3654  TATATGTATT
; G-orf181 <== start ;; contain dpo
  3664  CTACCGTAAGCAGTAACAGCTGCACTTATAGCTATTGATGTACCATCGAATGTAGGATTT
  3724  TCATCATCATTATACTTATTAGCCACTTTTTTCATCACAAGATTATGACTAGATATTACT
  3784  TCAACATCAAATTTAGGGATATTACTAACTAGTATCTTGTCATTATCTAAAATTTTGTAT
  3844  GAAACAACTTTATTCATTAATGATATTTGATCTAAATTAGATTCACCGACTATCTTTGTT
  3904  ACATTTTTTTCTAAATTGATACCAAATCTACCTAAGAAGTTCTTAAGTAAACTTTTAGCC
  3964  ATAAATTTTTGAGTAGCATTGATAGGGTTACTTTTAATATCATATATTTTATTAATATAG
  4024  TCTTTTAATACATTTTTTTCTCTATTAAAACTATAACCTTTAATTACTTTTATTTTGTAA
  4084  CTAAGTTCAGCGAATTTTAACTGTTCACT
;;     G-dpo_2 <== start ;; HMM match pos. 807,964 score 1.6e-34
  4113  CTGCGAAATACCAACCTTTTCATAAACCCACAGTAAAATATATACAGTCTTTATTTTTTT
; G-orf173_1 <== start ;; contain dpo
  4173  TTAGAGAGTAAACCTAAATAACTATCTTTAGGAGCATCTATTTCACATTAATCTAAACCG
  4233  AAAATATTAGTTATTGATACATGTTTCTTAAATAAATATTA
; G-orf53 <== end
  4274  TTTCTGTGA
;;     G-dpo_3 <== end
  4283  TTTAAGACCAGGCATATGCATATCTTGTAAAGCAAGATAAGAATATAAACTATTTACATT
  4343  ATAGTAATAAAGATTTTTACCATGAGGTTTATAAATTTTTGTTATACCTTTGGCGTGATA
  4403  ATACGCTTTTTGTAAATCTATGTATAAACT
;;     G-dpo_3 <== start ;; HMM match pos. 706,751 score 8.7e-13
  4433  TGT
; G-orf53 <== start ;; contain dpo
  4436  TTATGTTTGGTATGTTTTTATTATAATATTTAGTTTAAAATATTTTTAAGAGCTAAACCT
  4496  TA
; G-orf84 <== end
;;     G-dpo_4 <== end
  4498  AATAGTTAATTTATCTGTAAGATTAACATCATAATCAAGGAATGTTTGTAGATTAGCTTT
  4558  AACTAATCGTTCATATAAACTATTGAAATCATCAGTTAGATATTTTATTGATTCATCTTT
  4618  AAAGGATCACTCGCTCCACTCTTGTAAAGATTTATAAACTTCAGAAGTTAAACAATTATA
  4678  ATAAGAAATCAGATCCGGAGTCTGATTACAAATATAAAATAAATTTAGAGTCTTAGAAAA
  4738  TTTATAATTA
; G-orf173_2 <== end
  4748  AACAC
; G-orf84 <== start ;; contain dpo
;;     G-dpo_4 <== start ;; HMM match pos. 595,680 score 7e-17
  4753  TTAA
;;     G-dpo_5 <== end
  4757  AGTATCTACTTGGAAATTAAAAGCCAAATTAGACAATTTATCAATAGTTATAGAGTAACT
  4817  ATCAGAAATAGTAAAACTACGTTTATTGTCATTCACGTTTTTACTTTTTTTTATTTTTAA
  4877  TATTTTGTCGTCTCTGAATATGGTAGAATAAATATATTTATCATTCTCATTGTTGTCATT
  4937  ATAGTTATTTAAAACTTTAATTATAAAAACTATATAAAAACCACCCAAATTATAACAGAA
  4997  TAACCTTATATCTTTGTATTTAGGTCTAAATAATTCATCAATTAGTTTTAGTACTATTTC
  5057  ATCAGAGTTTAGATCTTTATCTATATAATAAATAATAACATTATCATTTAAATTAGTTTT
  5117  AAAACTTAAACAAAATATTTTTGTTTTATCAGTATGACCAGTTAATGTCATACTGATTCT
  5177  AAATATATTCTT
;;     G-dpo_5 <== start ;; HMM match pos. 454,591 score 2.2e-23
  5189  TAGTTTAGTATAGTTAATTATAACAAATATACCAGAAAATATGTAAACTAAATAAAATCT
  5249  AAAAGCTCATCCATATAACAA
; G-orf173_2 <== start ;; contain dpo
  5270  TTAGAAAAGTTTTCTGTTATAATTAATTAATATGATAGATGAGGTAATCCTTTTTTTTCT
  5330  CCCATTCCGTCTCTCTCTCCCTCACCGTAAAAAAAACTTTAATTATCAAAAATTATTTGT
  5390  AAAAATAAAAAATTTAGAATGAATAATAATACCTGCTTTTTATATCCTTAAGAGCTTCAT
  5450  TTTTTTTTTCTATTGTTATTATGTTTAACTATATAAAGCTAAATTTTACGGTAGA
;     G-trnW(cca) ==> start
  5505  AAGAGCATAATTTCAAATAGGTAGAATAGGAATCT!CCA!AAATTCAATGTCTCAGTTCG
  5563  AATCTGAGTGTTCTTA
;     G-trnW(cca) ==> end
  5579  TTCATGTAGACTAAAAAGTAACTTATTTATCTATTAGACAATAAAAAAGCAAGGCAATGG
  5639  AAGAAAAGGCAAAGCAAGGGGGGGGTAGGGAGACGAATTTAAAGGTGTCATAGTTTCAAG
  5699  TTTTAGCTTTAGATTTCGCAGTTTGCCCCTATTTTAATCTTAAATATCTGTATTTGTAAT
  5759  TGTGTTAGTGGTTGAGGGAGGAGATTCTTCTTTTTTATATAAAGTATCTAAGTTATAGGA
  5819  ATCATCATCTTTCATTCAATCTGTATTTGAAGCATTTCTATTGTTGTTAGTAATATTGCT
  5879  TTCCAATCTTTCTAAACCATAACTTTCATTTTTCATTCATTCTTGGTTTATGTTTAAAGG
  5939  TATGGTGCTATCTGTATGTTTATTAGAATAACTATCGCGCATCATATTATCCAGTCTTCT
  5999  TTTTTTATTTTATAATATTTATGATAAAAGTGTGTATTAATTCATGATGGTAAAAAAGAT
  6059  ATATTATCACCTTGTTCAACTCGTTTAGTAACCATGATTATACAGGATTTTCGATACTTA
  6119  TATTGAGATCTGGGATCATTATTAATATTAGATTCTGTCGTGTCTACACAAAAATCACCA
  6179  GGAGTCTTGCTTATATAACTATAATCTGTCTGGGTTTCTTGTGTATCTACATATACGGTA
  6239  GTTAAACTAAAATCGTTTGAACCAGTTTCCGACTTATTATCGTCATTATCAAAACTTATA
  6299  TCAGATTTAGGCGAGAGTTCTGTAAAGCAAGCGCATTCACCTGATCTAATATCTCGAACT
  6359  AATCTTTGGAATTCTCTTTCTGTACTAACTGTAGAAGCGGTAGGACTAACAGGAGTACTA
  6419  GGAATATATTTGATATTATAAAAGAAAAAACTAATTATAAAGTAGATGAAGAAAAGAGAA
  6479  GTATTAGGTTAAGTGATCATTCAGAATATATTCTACATGATATAGATTGAGTTTTAAATA
  6539  AAAAGTCTGTTAATGAACGTGATATAGTCAAAATAGATGAACAAAATTTATTAATCTAAT
  6599  ATTTTTTTTTATTAATTTACTAATCTATCATTTAGAAA
;     G-orf136 <== end
  6637  TTAAAGTAAAAAAAAAAAACTTAAGAACTTTTTTTTTGTTCTTACCCGCCCCCCCGGGGC
  6697  GGGGGCGGGGGCCCCGCGGGCCCGCCCCCCGGGGGGCGGGGCGGGGGCCCCGCGGGCGGG
  6757  GCGGGGCGGGGGTGGCCCCGCCCCCGGGCCCGCCCTGGGCGGGCCCGGGGGCGGGGCGTG
  6817  GCGGGTCCCGGCATAGGATGATTGCAATTTATCCCTACACACACACATATCGTCACACCA
  6877  CCTCGACTTCTCACATCTCATCAATCCACCTCAACATCTCCCTGCCCATACACACCTCTC
  6937  TTCATCTGACTCATTCCTCACAGACAGACAGACACAACTCACAGACAGACAGACACCCAC
;     G-orf192 ==> start ;; mfannot: GTG upstream: 6814
  6997  ATGCTCACAATCAGAGGGGTGAGCAAGAAGTCTAAACTCAGACACCCACAT
;     G-orf136 <== start ;; mfannot: TTG upstream: 7149
  7048  GCTCACAATCAGAGAAGAGGAGGGAAACACCAACGGCCAAGGGCGAAACACCAACGGCCA
  7108  AGGGCGAAACACCAATGGCCAAGAAGAGGAAGGAAACACCAATGGCCAAGAAGATATTTA
  7168  ACTGCTGGTTTAGATGAAATTAATTATGATGAAAATAAAGTTCATTGATATACAAAAAAT
  7228  GATAATAAAAAGGAAATTAGTGATAGAGATATTAGTCTTTTAACAAGTTGTTTAAGACAT
  7288  ATAATATTAAACGATTTTGAAAAAATTCAGAAATTAGGAAGATATATTAAAAATGTAGCT
  7348  ACTTTATTTAATAAGCTAGAAATACCTATAACATGAAATTTACCATCAGGTTTAAGAATC
  7408  TCTCAAAGTTATATGAAGTCTAGTACTGCTTATATAACACCTTTTGTATATACCAAAATA
  7468  AAACTTAATTATAGAATATTATCTAAAGATAAATATGACAAAAATAAACAACAAAGAGCT
  7528  TTAATGCCAAATTTAATGAATTCATTAGATGCTAGTTCATTATGTTAA
;     G-orf192 ==> end
  7576  TTATATCTTAGATTTATAAAAGAATATAAGAATGTTCAGTTTTTCTCTGTACATGATTGT
  7636  TTTGCTACCACTTTTGATAAAATATCTACATTAAAAACTATATTGGCTTCTGTTTACATA
  7696  GACTTATATTCTGATGAACACTATCTAAAAAAATTTGATAAAGACCTGTTTACATACTTG
  7756  AAAGATAATACCGGTTTAGTTGTTTATATTTCGAATAGAACTGTTTATTTAGATGATGAT
  7816  ATAGCTTATAAGATTCATGACATAGAATGAGTTCTTAATAATAAACATATAGATAAAAAT
  7876  CAAGAAAAGGAAATAGACAGTCAATTTTTATTGATATAAGTATTTTATTTGCGTTTATAA
  7936  ATACAACTATTTATTTGTTATTTTAATCACGTATAATATGCTCTTGTGAGTTAAAGACTT
  7996  CATTTCTATAAAATACAAAACAAAAAAAAAAAGCAAATTGTAACCAGATATCATTAGACA
  8056  ATGCAGCCACACCTACACAACCTTGCTATTAGTAGTTATCTAATTCATACAAATTCCTTT
  8116  CTTATATTTCCTTCCCACATAATATACT
;     G-orf296 <== end
  8144  TTAATCATCTGTATCCATAGCATCTGTAATTTCCACAAAATTTCCTCTAAGCATAGGAAT
  8204  AAGATGAGCAAATTCATCCTGAAGTCCTTCTATAACTTCAGCTTCTTCTATTTCTATCTC
  8264  CGAGCTATCATCAAGAGATTCCATCGTTGATCTTGTGAGTGATACCGGTAGATGTTTAGC
  8324  ATGTCGTTGCATAAAAGTCAAATCTTTGGCTTGGTTTTCTTTCCCTATCCAGTCCAAGGC
  8384  TTTAAATAAATTTGAACTGTCATCTGACAACTTCAAGTCCATGAATTCGTAGTCTTTGTA
  8444  TTGCTTTGATGGTCTAGGTCGTTCTGGTTGTATCGTATCGCCCTCCCTGTCATCATAAAA
  8504  GTTGCGAATGAGACATTTGGGGTTTTGCATATTCTGGGCTGTGACAAGGTGATAATCCAT
  8564  TATTGTCCATTGGGTTCCTTTGACTCCTATTAAGAACCCTTTGGAATTGAATTTCTCTCC
  8624  AAACTCATTGGAGATGGAGTTAATGAGTTGTTTGATAGCATCTTGTGAGTTGACCTCGGT
  8684  TTTTAACTCGATAAAGACTTTAGGGACAAAAATCTTATCTCGTTTTCGTTCTGGGCGGCG
  8744  GATGAAATTTTCCAAAACAAGATCTGGGAATTTTCGGTTTTGGGTATAGTATTGAGCAAC
  8804  AAGATTCCAGACGTTGTATGAGAAGTATTTTTGAAGGAGGATTATTGTATATCTTGTAAC
  8864  CTCTGCCTCAGAGGATCCCTTTTTGCCCACCAATGAAAGGGCACTTCTTAATCTTTGATC
  8924  AAGGAACTCGGTGTTGGTATTGTAGCTGGATATTGGAGGGGGTGAAGATGGTGGTGCAGG
  8984  AGAGAGAGAAGATGATAAATGAGGAAGAGATGATAGAGAAGATGAAGACAT
;     G-orf296 <== start
  9035  GGTTGTTGATATATTTATGTAGGATAAGTTGTGATTGTATAAGTGTTAATAGATACTAAT
  9095  AGTGATGGATTGTAACTGTTTGAGCTTATAGAGAACAAAAAAAAAGAGGGAATAAGAAGA
  9155  TTGCTCTTCCTTATATGCTTTTTTTTTTGCCTAGATCACATGTAATTATCGATTTGATTT
  9215  AAGCAATAACCGAGCTATCTGCTGTTTTCCGAGGTTTCACTCATCGTACTTCAAGATTTC
  9275  TATGACTCACTCTGTACGCCCTCCCCTCATGACTCTATGATCATCATGTGAACAGAGCAG
  9335  GTGATCAAAATGAAAAAGAGATAAGAGTACAAGAGATAAGAGTACAAGAGATATGATTGG
  9395  TGATGTTGATTGAGGGATTTATGCATGTGACTCATGGAGGGAGAAAATGACGCGTCTTCA
  9455  ATATATGATAGGTCAATAGAGTCATTAGATGACGTGTTCTGTATGACAAGAAATTAACGC
  9515  GTTATCTTGGTCAGACCTTATCTTTGCACATCAGAATAACAAATACTATCCAATAGATGC
  9575  GCACACGTGTATGTTAAGATCGTAATGTGAAACATTCGTCATCTGTAAAAAAAAAATAAA
  9635  GGGCGATTTAACCGATAGGGACGT
;     G-orf125 <== end
  9659  TTACGTTAGTGTTTGGATGTCGAATCATCTGACTGCTGCTAGTACCGGAAAGGCGGTAGC
  9719  GCGATAACACCGACTGCGGGCTAGTACCGGAAAGGCGGTATCGCGATAACTCCTACTGCT
  9779  GCCTGATAAATCAAGAGCCGAAAAGCGAAGGTGCGGTATCTCCGATAGTTGCCTACAGAT
  9839  CCTTGCAGAACACGTCCTGTAGTCTAGCAATTCTTGTAGATCACGTCATATCATCGATAG
  9899  TAGGCTAGTAATCCTTGCAGAACGCGTCATATAATGACTCAATTGGCCAAGTTTATGACG
  9959  TATCATTTCATGATAGTTGCTTAATAATTCTTGCAGTATACACCATGGACTTCAAATTAT
 10019  CCATGTAATACACGTCAT
;     G-orf125 <== start
 10037  TTATTCACTGCTGCCTAATGACCCTTACACAACACGTCATTTAATGAGTCATTTCTTCAC
 10097  TACTGCCTAATGACCTTGCATAACACGTCATTTAATGAATCATATCTAGACTGTAGCCTA
 10157  ACGACCCTTGTATAACACGTCATTTAATGAGTCATTTATTTACAGCAGCCTAATGACCCT
 10217  TGCATAACACGTCCTTTAATGAGTCATACCTACACTGTTGCCTAAGGACCCTTGCATAAC
 10277  ACGTCATTTAATGAGTCATTTTTTTTTACTACTGCCTAATGACCCTTGCATAAAACGTCA
 10337  TCTTATGAGTCATTTTTTTACTGCAGCCTAATGACCCTTGCATAAAACGTCATTTAATGA
 10397  GTCATTCCTACACTGTAGCCTAAGGACCCTTGCATAACATGTCATCTTATGAGTCATTTA
 10457  TTCACTGCTGCCTAATAACCCTTGCATAAAACGTCATCTAATGAGCTATTTATTCATTGC
 10517  TGCCTAATGAACTTATGAGTCATATGTACATCATTGGTTTATAAAAGCCGCCACTGCAGA
 10577  TTACGTCATACAGTGTTCACTAAACAGGATATCATCCTGGTTTATCTCCCCTCTCATGTG
 10637  AAATATTTAATCCTGCAATATTCCATCCTTTATACACAATTCTTCATTACAACCTAGTAC
 10697  CATCAAACACACTTTACAGTTGTTAGAC
;     G-orf121_1 ==> start ;; mfannot: TTG upstream: 10716
 10725  ATGAGTTACAACAGTCCAAACCCCCAACACAAAGACTCAGTCAAGACAGAGCCTAACCAA
 10785  CTGCCTGACCGAAATCCTGACCTTCATCCTGAGTCAGACCCATACCCACACCCACACCCT
 10845  AATTACTTGTTTCGACCTTTTCCTCATCAAGCCATTGTACCCCCATGGGTAACAATGCCA
 10905  TCACCATTCCAAGACAGCGACACCCCTGCAACCCTTATAGGTGATCCTTCATCACCTAAA
 10965  TACACCGCCTCGAGTCTTATAGGTGATACACCATCCCCTAAGCACAATACACCTAGTCTT
 11025  ATCGATGAGTCTGTCATACAACACTCGTCCAAATGTAAGAAAAAAAAACACTACGCATCT
 11085  TTTTAG
;     G-orf121_1 ==> end
 11091  GTTTATACTGACATTTCTCCAGCAACAAAAAGGGGACGACGCAAGGCACGCCCTCACACA
 11151  GGACGCCCTGTAATATCATACATTCCTGGATATGGATATAGAAGGGGTACATCTACATAT
 11211  ACCGAAGACCAGTTTGAGGCTATTTTCATACTTGGTTTAAAGGTGAAAGCTGTGGAGACT
 11271  AGAAGAGAGTGGAGACAAGATCTTGGCGAAAAGTTACGAGAAAGGTATCAAAAAGATCTC
 11331  AAGGATCTGATGGATGATGAAGAGAAGGACATAGATGTGCTCTTGCATGATGTGCCATTC
 11391  AATGAAGTGCTCTTGCATGATGTGTAATTCAATGATTTTCCTTTTCAAGATTGAACAACT
 11451  TAACAAGATAGTCTAATTTAAGTTGTTAATTGATTTAGAGTATCTTTAAAATAAGCTATC
 11511  TATAATTTTTTTGTAGAGAAAGTATATAAATTTAAGTTTAGAGATTTAAAACTGTATAAA
 11571  AATAATGCAATACCATCTTCATTAACAATTATTAAAACATCCATATTAGTTTTGATTAAA
 11631  ACTTCCATGCTTATTCTAGGGCTAGTTTTTATTAATTCTAATGATTTAGTGTATAAAACT
 11691  AATGAGAGATCTGATTCACACCAAATTAGTGAGGTAGTATCTACTCAGTTTCAGTCATTT
 11751  TCTTTATTAACGAACATGTTAATTATTCGAGTGATAATCGACTATTTATTCGTGATATAA
 11811  ACTGTGAGTTAGTAGACAAGAATATTTTAAATATGTGGAAAAAACAAAAAAGAAAAAATT
 11871  TAGAGAGATTATAAAATTAGAGTTTTCTAAAAAAAAACATTCTAATGATTGGATTTCTCA
 11931  AATAGGAGTAGGAGAAAAAAAATCAGGATCACCCAAATAAGTATACTATTAAATTAAAAA
 11991  AAAAACAAGCGATTTAAAAAATCACTAGACAAGATACAAATAAACAAACAAACAAATAAA
 12051  ATAAAAAAA
;;     rns ==> ;; mfannot: start of 5'
 12060  AATAAATTGAGTTTGATGATGGCTCTGAATGAACGCTGTCCAAATGCTTGACACATGCTA
 12120  ATCG
;;
 12124  AACGGCAAATCTTTTCTAGATTCAAATATCTAAATTAGAAGCAGTGGTGTACAGGTGAGT
 12184  AATAGATTTTATAATTGCCTTAGAGTTAGGTATAAAATCCCTAATATTAACAAAGAAACA
 12244  AAGCTTTGTGTTCGCTCTAAGAATTTTTTATCTCGTGTATTAGTAGTTAAGGTAAACTAG
 12304  AACTAGCTTTATTGTATACACGTAGTCGAAACTGAAAGGTTGATCGATCACAATGTGGCC
 12364  TGAACAAAGCCCATGACAAAAGT
;;     rns ==> ;; mfannot: corr to pos 358-392 of R.americana
 12387  AGCAGCAGTGAGGAATATTGGTCAATAGCCTAACG
;;
 12422  GCTGAACCAGCAACTTGGAGGAATGAAAAGCGAAAGCTAATTGCATTTACTTAAAATTAA
 12482  ATTTTAAGAGAGTGTCCCTTTTTATTTATAAAAAATTGGATGGCTTTTAAGAGAGTGGTC
 12542  CCTTTTTATTTTAAAAATTTGAAAACCTTTTAAAGAGGAAGGGTCCATTTTTTATGTAGT
 12602  TACTACTTTGTAGTTTAAAATTCTAGATAGAATTATGATGATGACATTATCTATCTATTA
 12662  G
;;     rns ==> ;; mfannot: corr to pos 485-571 of R.americana
 12663  TCTTGACCAAATTACGTGCCAGCAGTCGCGGTAATACGTAAAAGACAAGTGTTATTCATC
 12723  TTTATTGGGTTTAAAGAGTACCAAGACGG
;;
 12752  TTAATAAAGCCCAAAATACATGAACACAGGGGACACATTAACTAGAGTTATATGAAAGGA
 12812  AGCACTAAAGTACTGTTGAGTGTAGAGATAAAATTCTATCATACCAGATAAAGGCACAGA
 12872  TTTATGCGAAGGCATCTTCTTATGTAATAAC
;;     rns ==> ;; mfannot: corr to pos 735-810 of R.americana
 12903  TGACGTTGTAGGACGAAGGCTTTTTAAGTGAAGAGGATTAGAGACCCTTGTAATCTAAGC
 12963  AGAAAATGATGAATGTC
;;
 12980  ATAGGTTTAATATATTATTGGGTCTATAAATGAAAGTG
;;     rns ==> ;; mfannot: corr to pos 850-965 of R.americana
 13018  TAAGCATTCCACCTCAAGAGTAATTTGGCAACATTGGAACTGAAATCATTAGACCGTTTC
 13078  TGAAACCAGTAGTGAAGTATGTTGTTTAATTAGATGATACACAAAAAACCTTACCA
;;
 13134  CAATTTGAATATATATCTTTAAAGATATT
;;     rns ==> ;; mfannot: corr to pos 1014-1044 of R.americana
 13163  TACAAGCGTTGCACGGCTGTCTTCAGTTAATGTCGTGAGA
;;
 13203  TTTTGGTTAGTTCCATAAAATTAACGTAAACCCTCGTTTTATTTAGAAATAAAATTTAGA
 13263  TCTGTTTCAATTGATTTGAGATAAGAAAAGGG
;;     rns ==> ;; mfannot: corr to pos 1190-1252 of R.americana
 13295  ACTATGACAAGTCATCATGGCCAAAATATTGTGGGCTATAGACGTGCCACATAAGCCTTA
 13355  CAA
;;
 13358  AGGGATGCTAAATTGCGAAATTAAGCTAATCCCCTAAAATTGGATATACAATAAAA
;;     rns ==> ;; mfannot: corr to pos 1305-1411 of R.americana
 13414  TGGATTGTTGTCTGTAACTCGACTGCATGAAATAGGAATTACTAGTAATCGTGAATAAGT
 13474  ATGTCACGGTGAATTTATCTCAGCTAGGTACTAACAACTCGTCAG
;;
 13519  GCGCTGAAATTAGTGTGTGCAATAAGTTTGGTTACCGTTTTCTATTAATCTGGGTAATTA
 13579  GACCTAGAATTTAAGATAAGTATATCTTCGTATGCATGA
;;
 13618  CTTTGATGGGTGTTAAGTCGAAATACGGTTCGTGTAGTGGAAGTTGCACGGGTTTAATTA
 13678  ATATT
;;     rns ==> ;; mfannot: end of 3'
 13683  AAAAATAAAAAAAAAAACATGTTTAAGATTTTTATAAGTGTTTCTTAAAATCATATGGTT
 13743  CGTGATTTTAAGGAGTAGAATCTGGGACATTAAGACTTTTTATAAGCAGGTATAATTTTT
 13803  GTAGAAGACAATTATATCTGCTTGTAACAATATCTGTCCTAAAATACCCATAATTATTTT
 13863  AAACATGTC
;     G-trnY(gua) ==> start
 13872  AGGAAGGTCCCGTTTGTTGGTATGACGGGTTGGGCT!GTA!AACTCAATAGCTATGGCTG
 13930  TCAAAGGTTCGATTCCTTTTCTTCCTA
;     G-trnY(gua) ==> end
 13957  ATTATTTTTTTTTTAGATTTTATTCAAATCTAAATCAATTTATTGTACTATTATACTATG
 14017  AGTATGATTAGAAATATGATTTTTTTTTACTTTTACATAACATAACAACCCTATTGATAT
 14077  TAATTTAGATATTTGCCTGTTTTGTTAATATCTAAAATTTTAGATATATAATAAAGACAA
 14137  GAGAAGAAAATAAATTAATATAATTAACAAAGATTTTTTGATTTTCCTCTCTTGTCTTTA
 14197  TAGATCAATGGTGGGAGGTTAAATCGATAATAATTTGAGGAAGGTTCGATTCACTTTCAC
;     G-trnR(ucg) ==> start
 14257  AGCGTGTTAGTCTAACTGGTAAAGATCTGTGCT!TCG!GACACATCAATTGTAAGTTCAA
 14315  ATCTTATACGCGTTT
;     G-trnR(ucg) ==> end
 14330  TTTTAGGATTCACCTAAAGCATAAAATGGTAATCACACTTTTTTTTTCGTTAAAACATAA
 14390  AAGTTAGGAGTTAGGAAACAACAAAGGTATAACTAGAAGGCTGATATATATAGTCTCTAA
 14450  GAATAATTGTATATATTATAAAGATTAACAAATAAATTTGGTATTTTATATTAAGTAATC
 14510  AATTAGTGACATATATATATATAGTATTAATTAG
;     G-nad6 ==> start
 14544  ATGACCCGTTTATATATTATAATAGAAAAATTATCTAATGGTTACAAGGATGGGATTTTA
 14604  GATTTTATTTATTTAATTTCCATATTTACTGGTATTTTTGTTATAATTAGTAAAAACCCT
 14664  ATAGTATCTGTACTGTTTCTAATAGGCTTATTTTTAAGTATAGCTATTTATCTTATAACT
 14724  TTAGGTATAAGTTTTATAGGTTTATCTTATTTGTTGGTTTATGTTGGAGCTGTCTCAATT
 14784  TTATTTATTTTTATATTAATGTTAATTAATGTTAGAATATCTGAACTGTTAAGTAACACT
 14844  AGCAACAGTATATTATTAGCAGTAATAATATCTATATGTTTTTTTAATTCTGTTAATCAA
 14904  GTATTGCCTCTCAATATAGCTGCAAGACATGATAAATACTACATCCTTGATTTAAGTAAT
 14964  TTGTTTAACGATGTTTTATATGCTTATACTTTATTTAAATTAATTAGTAATTTACTTATG
 15024  ATATTTTTTAATGTTAATAATTATAAGGATCAAGTATTATTTGTTACAAGTAAATTATGG
 15084  GATGGTAGCCTTGCGGAAACTACACATATAACTAGTATAGGTTACATTATTTATACTAGT
 15144  TATATGATATGACTTATTATTACTTCTATTATATTACTGTTAGCCATGGTGGGTGCTATT
 15204  GTTATAACAATTAAACAAAAAGCTAACTTTTAA
;     G-nad6 ==> end
 15237  TATGATAAATTAAATAAATATAGTTAAAAAAGAGAAAAAGACTTTTGAGTTTTGAGTTTT
 15297  GAGAGAAACTGGTAAAAAAAAAAAATAAATATAGTTTTACTTGTATAATCTGATTTATAC
 15357  CCTTTAGATTATTTCAGGAGTAAGACAAACAGTAACAAGAGTAAGACAAACACAAATAAA
 15417  TAAAGTAATACAAAGAGAAAGAGAAAGAGAAAAAGTAAGACAAGAAAGATCAGAAATAGC
 15477  TCATTAAATATTTATGTTAAAAATATTTGTTATAATGGTGTTTATTTAGATACTTTTAAT
 15537  CTAGATTATTTAGATTTATATACTAATTATTTAGTGTTTTTATAACCTAATCATCTCTTG
 15597  TTCATCTAATAACCTACAAGGGTAAGGAACCAAGCAAGAAAAATGAACAGGTGAAGAAAA
 15657  AGACATTTGCGGATAAATAAAAAAAGGGTGATAGGAATTGATG
;     G-trnK(uuu) ==> start
 15700  GAGACTTTAATTTAATGGCAAAATATGTGACT!TTT!AATCACCAATATATGGGTTCGAA
 15758  TCCCATAGGTCTTA
;     G-trnK(uuu) ==> end
 15772  AAATAAAAAAAGATATCTTTTTATATATCTAATTAAATATGTATTATATTTGTACACAAA
 15832  ATAAAGCAAGAAGTGAACACAAGTACAAAAGCAAATATAAACCTCTAATTTTGATTAA
;     G-trnV(uac) ==> start
 15890  AAGAAATTAGCTCAAAGGTAGAGCTTCCGTTT!TAC!ACACGGATGGTTGAGTGTTCAAA
 15948  TCACTTATTTCTTA
;     G-trnV(uac) ==> end
 15962  GTCTCGACAGTTAAAGTGTCCTAATTACTTATTAAATCCGTCGGTTAATTAGAGTGTCCT
 16022  AATCACTTATTAAATCTGTCCGTTACTTAGAGTATACAAATCACTTATTTATTA
;     G-orf130 ==> start
 16076  ATGATGTCCATTCTTTACGCACCCTTTATTATTAGAGTAAAATTCTGAGTTCTAGACATT
 16136  TTTTTTTATTGTTATAGTAAAATGACAACTACACTAATTTTTATTAGTATAATATACAAC
 16196  ATTATTATTGTATATCTAATTAAAAACATATTTAAAAGTCATTTTAAAGCTCATACCTTT
 16256  CATATAGGACAATGTTACTCTATGTTCTACACCTCTTTCTGAAGAAGTAAGACATTTATA
 16316  TTTTTAAACAGTACCAGGCAGAAGGGTGAAATTGTGAAAACCGGTGAAAAAAAGGTCATA
 16376  AGTGATATAACTCAGATTAAAAACCACAATCTGGTAAAGTTGTGATACTTGTTAAAAAAA
 16436  AAAAGACCAGAAATGGGACAAGCATGAGATTAA
;     G-orf130 ==> end
 16469  CTTAAAGCCCCCTGACGAGTCAGCAAGGGTAAAAAAAAAATACAAAAACTTTAACTTTCC
 16529  AAATACTCTTGCGAACGATCTCCTCTGAAGAGAGCTGAGAGAGGAAAAACTAAAATTTAT
 16589  ATCATGACAACAAAAAAAAACATTTAGCCAAAGTTTAGCAACTACTAGGTGTATAGTTTT
 16649  AGTTTAGATAATAAACATTGTACTATATGGAGACTCGTTTAACAAGGTGCCTAGCTAGAT
 16709  ATCTACCTGAAGCCTTGTTTAACAAGGTGTCTAG
;     G-trnW(uca) ==> start
 16743  AAGGGCATAGTTTAAAGGTAAAACTGAAAGCT!TCA!GACTTTTTGATCTCAGTTCGAAT
 16801  CTGAGTGCTCTTG
;     G-trnW(uca) ==> end
 16814  TCGCCCCACTATGGGCGCCTAAGTTTTTTCTCTGTTTAGTGACTACTATAGGGGAGCTCT
 16874  TGACTTTTATTATTAGTTTTCTTCTCCTTATAGATGATCACTTCTACCGTGTTCAACCTG
 16934  GTAAAAAAAAACATGTAACAATCTGTTTGGTTTAATCTGAATTATTGATTAAATGGATAT
 16994  ATCATTAATTTTAGACATACTCCTAAACCACAGGGAGGTAAAAGTTAAAGTAAAACACCA
 17054  AACTAGACTTGAGAGTAGTTATTGTTGAAAANAAAAATTTTTTTTTTTAGTATTAGGTGT
 17114  TAGACTAATAAAGGATTTCAAAGTTATTTTAGCTATATAAATAACATACAGTTTATATTA
 17174  AGTATACTTATATGTATTACCTTAGGTAAAATGAGTGGTAAAACTAGCTTGAAATGTATA
 17234  ACTTTTATCAAATTTTTCTAAATAATGTTGTTCTGAATATAAGTCAACATATACTTAAAC
 17294  CAATAAAGTTTTTAATGTAAATACTTTATCAAAAGTAGTAGCGAAACAATCATGTATAGC
 17354  GAAAAACTGAACATCCTTATATTGTTTTATAAATCTAAGATATAATGAACATAATGAATT
 17414  AGCATCTAACGAATTCATTAAAGCTCTTATTTGTTTGTTTTTGTCATATTTATCTTTAGA
 17474  TAATATCCTATAATTAAGTTTTATTTTGGTATATACAAAAGGTGTTATAAAACTAGTCTC
 17534  AGACTGCATGTAACTTTGTGATACTCTTAAACCCTAAGGTAAATTTCACGTTATAGGTAT
 17594  TTATAGCACTTTTTTTTTTTATAAATACAAAAACTTTTCAAATAATTTTTGCAGATGCAG
 17654  ATCTAAATGCATTTTAGATATCTTATGCCTGGTTTTAAGTGTCCAACTTGCGCAGCTAGA
 17714  GGTCTAGAACAATGAACATTACCGGGTAGACACTGTACTAGATGTAGCACGGCTTGCTAA
 17774  TTGTTGCATAATCAGATTGCAATCGGTTACAGGTTGTCATTAGATTAGTGGTAGAGCATA
 17834  ATTAGATAATTTAGCATTCGGTTACATGTTGTTATTAGCTTAGGAGAGGTTAAACAGCAG
 17894  AGTGATGGATAAA
;     G-trnR(ucu) ==> start
 17907  CTCTTATTAGCTCAACGGTAGAGCAAAATACT!TCT!GATATTTTGATTTTAGTTCGAAT
 17965  CTAGAATAAGAGT
;     G-trnR(ucu) ==> end
 17978  TGTAAAGTTGTCTATATTTTTTTATTTTTTTTTACAAGATTAAATTTAACGTTTTGCATT
 18038  TTTTTTTTCTAAAAGAGAAGAGAGAGAGGTCAGTTTTTTAAGATGATATTTTAGGATTTG
 18098  CTTTCTCTTTTTAATT
;     G-orf146 <== end
 18114  TTAGAGATTTAAAGAAACCCCTACTGAATTACTGACCCACAAAGGGTCAGTAATTTTCAG
 18174  ATTATATTTTAGGATTTGATTAAAAGCTCGCAGATCTACAGCTGTGAGAGATAGAGGTAA
 18234  ACAACGACAATAACCTCATCTTGATCATGAACAATGTTTATTTTGAACCACCATTGCGTC
 18294  CTCTAGATGGGGTGGAGCAACCATCATTGCGTCATCTTGATCAGGGGGGAGGGGGCAACG
 18354  ACACCCTCAACAACAATCTGGTAACAGGTTGTGATCCTTGTTTAAAACAAGAAAAAACTG
 18414  GAGAAGCGTGAGCGCAATAGCGGTTCACTTAAAGCCGAAGTTTAAAATCCTGATATTTGC
 18474  TGTTCTTAAAGCCAAATTTAAAAATTCTGATCTTTGCTGTTCTTTTATTGCGTACTCTTG
 18534  ATGGGGTGGAGCAACCATCAT
;     G-orf146 <== start
 18555  TGCGTCATCTTGATCAGGGGGGAGGGGGCAACGACACCCTCAACCACAATCTGGTAAACG
 18615  GGTTGTGATCCTTGTTTAAAACAAGAAAAAACTGGAGAAGCGTGAGCGCAATAGCGGTTC
 18675  ACTTAAAGCCGAAGTTTAAAAAAACAAAGATAAGATAAAAAAAAATTAAAAAAGAGTGAT
 18735  CTAACCACAATCTGGTAAAATTGTGATTTTTTCTGTTTTTTTTTTAATTTACCTTTATTA
 18795  ACATCTATTCTAGAAGTCTTGATTGTTATTGTACCAGTTTTGATAATGGTCGCTCTTGTA
 18855  ACCATCGCAGAAAGAAAAACATGCAGATTATATAGTGGTTAGGAAAAAGATCCACATTAG
 18915  ATAGTGATGTGGATTAAAAAAAAAAATAATTAAATAACAACAATTAAAAACATAATTACA
 18975  AGTCATTTTATATCTCATCCGTTTCATCTTGTATCTCCTTCTCAATGGCCTATTTTTACC
 19035  TCTTTTGCTCTTTTTACACTTACAACATCAGGTGTTTTAACAATACACGGGTTTACTGAA
 19095  GAAAAAACAAAAAACAAAAAACAAAAAAGTACAAAAACTTTTAAGATACTCTATCCTTTC
 19155  CAACTCACTTTAAGTTAGAGTTAGGTAACTATTACCTTTTTGCAAAATATACATTAAATC
 19215  TATAAATAATAAAA
;     G-trnG(ucc) ==> start
 19229  ACGGACATAGGTTAAATAGGTAGACCGATCGCCT!TCC!AAGTGATGTGTGCCGATTCGA
 19287  ATTCGGCTGTCCGTA
;     G-trnG(ucc) ==> end
 19302  ATCTTATATTTATATA
;     G-trnD(guc) ==> start
 19318  GGGTTAGTAACTTAATTGGTAAAGGGCTTCCTT!GTC!GAGGAAGTAGATGCCGGATCGT
 19376  AGCCGGTCTAACTCG
;     G-trnD(guc) ==> end
 19391  CTTTTATTAATAGATATATTACAAA
;     G-trnS(gcu) ==> start
 19416  GGAAAAGTTGCTATTGGTAAAGCGAGATATTT!GCT!AAATATTGTGTTATAAACACCTG
 19474  GATGTTCGAATCATCTTTTTTCCG
;     G-trnS(gcu) ==> end
 19498  CAACGCAAAATTAAAAAAAAATAAAAAATAATAAGACGTTTTTATCTTATTTGAAAATTA
 19558  TCATTATAAATTTAAAGCTTACTGTTTTACTGTTATAGTATACTGTTCATTATATACAAG
 19618  ACTAAATATTGTATATGTATATATACACAATTATTCTTTTTTTCTTTTCCTTTTCCTTTT
 19678  CATCACCCTTGCCCTTGTGAACAATAAAAAAAAAAATGCAGATAAATGCATATAAAAATA
 19738  ATAGAATTAAATTATGTTCCAGATTATAGATCTATAATCTGGTACATAAA
;     G-trnI(gau) ==> start
 19788  GGTTCCTTAACTTAATCGGTAAAGTATACTTTT!GAT!AAAAGTAGGATTGGCGTTCAAA
 19846  TCGCTGAGGAATCA
;     G-trnI(gau) ==> end
 19860  ATAACTTATCACCGTTTCACCGGTCTTCACAATTTCACCCTTGGTTCACGGTTGGTGATT
 19920  AGGTGATAAGGTGATGGAGGTATTATAGATTTTTATAAACAGTTTTATCTCACTCATATT
 19980  ATCATAATTCTAAATATTATTAAAAATAGTAGGATATAGGATATATATTCGTATTTAAGT
 20040  AATATAAATGTTTATACTAATCGTAAATTTAAATACAATATCTCCCTCATACCTTACTTA
 20100  ATAAAATATCTTAGTTATAATTCTAAATTTATAATCTAAAAGTTACAACGGTTCAAAAAC
 20160  AACTTTTACTAACTAAAACTAAATATAATATTTCCGCACTTAAAGGTATAAAGGTAAAAC
 20220  CCCCCAAATCTGATGGGGTTATTTTAGGGAAAGTTATTATTAATCAATCTGGTGGGTAGT
 20280  GGGTAAAAACAATTCTAATTAAAAAAGCAGGCAAAGGCAAGGCAACAAGGGTATGGTAAA
 20340  ATCAATTGGTTTTGTAAAAAGTGTTCTAGTAGGATTAGGATTATAAAATGTATATATAAT
 20400  ATTTGCTCTTACAAGTAACAAACAGAGTCTAGATTTAACTCAATCTTAGGCTCATTCATA
 20460  TTACATGTATTCTGTTTTATATTTTTTTAACTATTATTGTTACAAATATCCTTTTTTAAT
 20520  ACAAAAATATACACTTTTTAAATAAATATTCAGTTTTAATCTGGATCTGCTGATTTATAC
 20580  TAGATCAATAGCATGTATAACAATATTATATAATAATTATTACATAGGCAAGGCAAAAAT
 20640  AAAGTTTGCAGCTGCAGATAAAACCTTGTTTTTATTGTTATCATCGTTTCACCGATTCTG
 20700  GTTTACCACAACCCCATATAACCTAATCACCTTTTCTTCACCCTATCACCGATCTTCACC
 20760  TTAACAAGATCGGTGATAAGATAAAAAAGATAAAAAAGTAAAAATAAAAAAAAAATTTT
;     G-trnS(uga) ==> start
 20819  AGAGAATTGGCTGAGAGGTTTAAAGCGATAAGCT!TGA!GACTTATTTGGTCTAAGTGAT
 20877  CACATCCGTTCGAATCGGATATTCTCTG
;     G-trnS(uga) ==> end
 20905  CAAAATAAAAATAAAAATAAAAATTACTAGACAATTTTTCCATATTTAAACATATTTAAA
 20965  TATA
;     G-trnP(ugg) ==> start
 20969  CGGGTTAGAGCCAGGTTGGTTAGGCGTCTCATT!TGG!GTTGAGGAATTGTTATGTTCGA
 21027  ATCATAATAACCCGA
;     G-trnP(ugg) ==> end
 21042  AAACATTAATTGTTTACTACAACATTGTAGTAAACATTATTTAAATATAAAAAACAACAT
 21102  TGTAATGAATAA
;;     rnl ==> ;; mfannot: 5' +/- 50 nt
 21114  TATGGAAAGTATTGTTTTTGTCGTTAAATATATTTAATGGCGGCAAGTATACAAAGAAAC
 21174  TATTATGGATTCACAGCTTTATATCAAAGAGAGTAAAAGTCGTAGAAGACTATTAAATTC
 21234  GAAATTGAATAGATAGTAGATGAACTCTAATTAGAAATTAATTAAATAAGACGAAGTGAA
 21294  TTGAAATATCTTATTAACTTCAGGAAAACAAATCAAACGAGATTCTGTAAGTAGTGTGAA
 21354  TGAAATAGGAATAGCCTTTTAAGTAAAATGGAGTACAAACCTGTTTGAATATATAGGGGA
 21414  ACCTTCCTCTAAGGCTAAATATGATATATAAGCGATAGTAAAAGTAGTACCGTGAGGGAA
 21474  A
;;
 21475  GGATTGAAATAGTAGTTTTATAAGCAGCTCGATCAAAGTTTAAATAAACAATGAGAGCGT
 21535  ACCTTTTGCATAATGGGTCAGCAAGTTAATATTAGATGCGAGCAAATAGGTAAAAATTAG
 21595  AAAATATTTGTTAAAAGACCAGATTAATTTGTTACCAGACCATACCATACTAGTTTTTAC
 21655  CAAATTGCGCAGATAAACCAATTATGAAACAATGATGTAGTATCTAAAATTAGACCCGAA
 21715  GCCTAGTGATCTTACCACGATCAGGGTTATAAAAGCTCGAACGGGTTATCGTTGTATAGA
 21775  TATCCGAAGAATTGTGGTAAGTTAGTGAAAGACAAAACTGACTAGGATAGCTGGTTTTCC
 21835  GCGAAACCTATCTGAGTAGGTAATTTAAATAACATCATGGCAGGTACAGCACTGCACCTC
 21895  ATGCAGCTAACATTGATAAAAAGATGTTATCTGTAGACATTGGGGGTCGTGAAGATACTA
 21955  TCAGTGAGTGTTCGGCCTCGGAAGGGCTATGATAAATATTGAATAATCAGACATAGTACG
 22015  CTAAGGTTGTATGTCTAAAGGGAAACAGCCCAGAACAATAGTTAATAAGGTTCCTAAATT
 22075  ATTGTTAAGTGAAATTAAGGTAGTTTTTTTCATAAACGACTAGTAAATAGGCTTAGAATC
 22135  GGCCATTTTTTGAAGACATCGTAGCAGAGCACTAGTTTGTAAATCGATTATATGTTTTGC
 22195  ATGTAGAAAGCACCCAAAATTTAACGGATCTAAACAATATACCGAAACATTGTCCATATT
 22255  TATTTATATATCATAGTTATATATAGTATTTATGGGGTAGCGGAACATTGGGCAAACCTC
 22315  AGATTTTTTCTTTAAAAGACTTAAAAAAAGGTAACCCAAGTGATAATGCTGACATGAGTA
 22375  ACGATAAAGGGAATTTAAGTATATTTAAAGCAAAGCTTACTTAAATGGAAGCTTACTTAA
 22435  GCATTGTTGTAATTAAACTTAAGTAAGCTTACTTAAATGGAAGCTTACTTAAGCATTGTT
 22495  GTAATTATACTTAAGCATTGTTGTAATTATACTTATTATATTATTCCCTCGCCTAAAGCT
 22555  TATGGTATTTACTTAAAGTAACGGCCTCTAAGTTTAAAAACGATAATCTAAAATAAATCT
 22615  GAGCTGAATTTTAAATGAGATAATTGGGTTTTAAATAGACAATAAATCAGCTTAGATAGG
 22675  TTTTATTGTACTTAGTCCCTAAGGTTTAAACGATGAGCAAATCTAGAGAGTTTAATAGCA
 22735  AATAACATTTATAAATAACATTTATGCATCTGTTATAGATATATAGTTGGTGTATAAAAA
 22795  AAAAGGTGAGAAATGTTCTGGAAAACTGTGAACTCGGCATTATACTGCAGTTTATAGATA
 22855  TGAGGTTAATTGCCTTATATGAGGTTAATTGCCTTATATGAGGTTAATTGCCTTGCATCG
 22915  AATAAAAACCAAAATAAAAACCAGAAAACGGGTTTAATGTCTATATCAACCGTACCTAAA
 22975  TACTAACACAAGTAAGCTAGTAGAGAATACGAAGGCGTTCGAGTGAACAATCATTAAGGA
 23035  ACTCGGCAAATTGACTCCGTCGTAACTTAGGGATATGGTGGGCCATTCCACTTTCTTAAT
 23095  ATCAAGGATGGAAGAGGAGGCACAGAATGATGTTGTACGACTGTTTAATTAAAACAAAGC
 23155  ATGCTGCAAAAAATTAAGAATTCGAAGTATAGTGTGTGATGTCTGCCCGATGACGGCTGG
 23215  GTATATGATTTGCTTATCTGACTAATATAGGTTAGGCTTTGATAGAAACCCCGTTCAATG
 23275  GCGGCTTTAGCTATAAGGGTCCTAAGGTAGCGGAATACCCTGGCCGTTAAATGCGGTCTT
 23335  GCATGAATGATGTAACGATACAACAGCTGTCTCGATGATTGGCTCGGTGAAATTGGAATA
 23395  ACTGTGCAGATACAGTTTACCTCTAGTTAGACGAGAAGACCCTATGCAGCTTTACTGCAG
 23455  CTAGTTATTGGGTATGATATAACAAGTTTTAGTGTATAAGGTAGTTGATAAGACAACATT
 23515  GAAACACCTTTACTAACGGGGGTCATATTGAATAAACCCTACAAATCAGGGTACAGTTGC
 23575  TTGGTGGCAGTTTATGCGGGGCACAGATCCCATAAAAAGTACCTGGGTATATCCAAATTT
 23635  AAATTTAAAAATTGCAAATTTGCAATTAAATATAGAGGCAAGAGGCAACTGCTTTTTTAA
 23695  AAACAAAAATAGCATCTCGCATCTCGCATCTCTTTTATGTTTGCTATTAGTGATAAATTA
 23755  TTTATAACTAATCTACTTATTAATCTATTTAAGTTAGAACTTTTTTTTTATAAAAGTAGG
 23815  ATTTTAACTATATAACATTTAGGTGTAATTAAAACATTATTTAGTTATTATATTTAAAAG
 23875  GATTGATCAACCTAAAATATATTATTTTAGTAATGTTTTTTGTTGTTAACTTGTTTATTT
 23935  CTATTTTTTTTATATTATGGAATTTTATGTTTATTATTTAATATTAGGCATGCATTCCTT
 23995  ATTATGGGGTAGATAACAAGCTAAATGATAATAATTTTACGTAACAAGTTTAATGGCTTA
 24055  ATCTTGCTATACTGTTTGACTTACACGTCTTTCAGTCGCGTAAGCGGGGCATATGATCAC
 24115  AAGATGCAGAAAGGAAAGGTCTTGTATTATTGAAAAAGCTACGCTAGGGATTATATGTTA
 24175  GTCCTCCAATGTTTATTTTATCACATTAACTATTGGTAACCAT
;; mfannot:     /group=IA(5') (9.26e-13)
 24218  ctgggtaaaattcaagaaacacttgttaaattaacttttaataagtatatttgaagcgaa
 24278  gcttacttaagcattgttgtaattagacttagattatctaaatataattagaccagtaaa
 24338  gtttgaacgttcaacgactagaaggtgagtattgctaacaataaccttttactaacgccc
 24398  ag
;; mfannot:
 24400  CATCTATATATATCTATAATCTAAATAATATTGGACATATCTTATATACCAAAGTGGTTC
 24460  AATTTTAATCATGTTAAGATATGTCTGTATAATAATTAATATTTATATTTAAAATATTAG
 24520  TGTAATAGACTCAACCCTTAGATTAAAAGTTGAGCTTAGGACCTGATTCTCTATAATAAT
 24580  ATATATATATATTTTATAAGTCCTATTATATCCCAAATTTA
;     G-orf530 ==> start
 24621  ATGTTAAACATATTTAATCTAAAATTAAACAACTCTATTGAGAAAAAGAAAAAAGATTAC
 24681  CATAATCGTAATGAAAAACATATTGATAGACATTATCCTCCTGCAAATTTAGAGTGATTT
 24741  AATAGTATATATGCTTATAATAAAAATACAACAAAATTATTACCTAGAGCTGATAAAGCT
 24801  TTACTTAAATTAATAAAAAGTTATTTTAATTTATATAGCAGAAAGTTAGAAAGAAAGATA
 24861  AATAAATCTCCCTCTTTACGTTTTAGATTTAGAAAGTCATCTGTAAAAAGAGTACTAGTA
 24921  AGTAGAGCAGAAATAAAACATACCAGTGATAAAGTAAATATAACTATATATATATATAAT
 24981  AGACATCAAAGATTTTATCTAAACAAAATTAAAAATATATCTACACTTACACTTAGAAAA
 25041  ATATCTACACTTAGTAAAAAAACGTATATAAAAAAAAAAATAAGAAAAATATCTACACTT
 25101  AGTAAAAAAAGGTATATAAAAAAAAGATCAAGGTATATAAAAAAAAGATCTAAACTTTTA
 25161  ACACTTAGTGAAATAACGTATCTAAATAAAAATAAACTTAAAAGATTAAAAAATATAGTA
 25221  AAAAAAGGTTTAAAGATTATTTCAAATGTTTTAGAACAAAAAGAAATACTTTTTAAAACA
 25281  CTTAATCACCAGACTCATAAGAGTTTCTTTAACAATTATGAAAAGAAATATTTAAAAATT
 25341  TTTATTAGTAAATCTTTACGCAGAGATATTAAATCTTTATATATAAAACAGATAATATTT
 25401  ATTAATAAATCTAAATTTAAATCTAATTACCTTTTACCTTTAACTAGCTTAATCGAAAAA
 25461  TTTTACAAACATAAAAAAATAGAGTTTAATTTAGTAAACTTAAAATATTTTTATTTAAAT
 25521  AGTTATATTTTTACAGATACTCTAGTAAAAAAAATTAGGAACAAAAAAAATAGTTTATGA
 25581  AGAGTATTAAAAAGATCATTAATGTTTAAAATGCCACCTGTAGATAGACTAACCGTATTT
 25641  GACGAAATGTATAATAAATTGAGAATACCACAAAACTTTAAGCTTAATAATATATTGTCT
 25701  AATCATATTGCTTATAAACAAATGGGAATAGTAGAACTACAACAACTACAACTACAACAA
 25761  GAACAACAAGAACAAGAAGAAAAACAACTAGAAAACAAGATAAGTTCAGATCCTTCTTTG
 25821  TATACTATATACTTAATATTGAAAAAAAAAGAAAAAAAAAAAGAAATAATAAAATCACAA
 25881  GTAGGAAAAAAAAATTTTTTTTTTTCTCATAATAAAAAGATTATAAAAAATAGACATGTG
 25941  ATAAAGACCGTTTTAGATTCAATTAAGTACAAGTTTGTAAAAGGTATAAGAATTGAAGCA
 26001  GCAGGTAGATTGACTAGACGTTATACTGCCTCAAGATCTTTGTTTAAAAAGGTATATCTT
 26061  GGTAATATACGAAATATGGATTCTTCTTTTAAAAAACTTTCTACAGTTATATTAAGAGGT
 26121  CATTCTAAATCTAACTTACAATATACAAAGTTAAATTCTAAAAAACGTATAGGATCCTAT
 26181  GGTATAAAAGGATGAGTAAGTAGTAGTGACTAA
;     G-orf530 ==> end
 26214  AAAAAGATAATTATACTTATATAGATATCTTTAATTATAGTTTAATAAAAACCATATGTA
 26274  TTATTGCATCATATTAAAAAAGAAAACAAAAAGCAGGGCAGGAAAAAAAAAATAAAAATA
 26334  TAAAAAAAAATATATAACATAATTATACTAGATAACAAATATAGCATTGCAAATATATTA
 26394  TAGATTAAATATAGATGAAGAAATAGTCTGAACCCCCTTATAAAAGGGGGAAATAAAGGA
 26454  TAAAAAGCCTTTATGATAACAAATATTGAACAGGCTAATTTTGCAAGAGAGCTCAAATCG
 26514  GCTGCAAAGTTTGGCACCTCGAT
;;
 26537  GTCGGCTTAACTCATCCTCATGAATGCAAGAGCCATGTAAGGTTCGACTGTTCGTCGATT
 26597  AAAGAGTTACACGAGCTGGGTTAAATACGTCGTGAGACAGTATGGTTTCTATCTTCTAGA
 26657  GGAAATTAGAATAAAATAAGGATAGACCCGACGTACGTAAGGAAATGGATATATTAACCT
 26717  CTGGTCTACCTGTTGTTTATGTTCCTATATTAAAATATAAGTTTATAGGAAAAGGGAAGG
 26777  GAAACCCTCTCTTTTTAATATGGCTTATATAAGGTTTTACTTCACACTAAAGTAATATTT
 26837  AGCATAGGCACGGCAGGAAGGCTATGTTAGTCAACGTTAAGTGCTGAATGAATCTAGGCA
 26897  CGAAACTAACCTTAAGATATTCTTAAATAAACGTAGTTTAATACTACGATTTTAGATCTT
 26957  ATTTTTTTAGATAAAGATCTTAATTAATAGGCTTTAGCTGACAGAATTGTGACATTTTTA
 27017  GGCATTAA
;;     rnl ==> ;; mfannot: 3' -20/+180
 27025  GTACTAATATTTTTAATTTACTTAACAATACACTTATTAGGTGATGGTGCAGATCCATCT
 27085  GGTTTAAATCAAATACAAAAAGAATCCAATTTAAATATTAAGTTTCCCCCCCCCCCCCAA
 27145  AAAAAAAAAATAATCTAGTTTAAACATTAAGGGTTTTTAACTTAGTTAAAAACCCTGTTT
 27205  AAATCAGATTAAGTTTGACTTTTATCTTATGACAACATAAATATTAAA
;     G-trnT(ugu) ==> start
 27253  GCCCGGTTAGCATAAAAGTAATGCACCCGTTT!TGT!AATCGGAAGAAGTAAGTGCGATA
 27311  CTTGCACTGGGCT
;     G-trnT(ugu) ==> end
 27324  GGCCTTTTGCTCTTATTAAAATGTTTAATAAAGGTACAGGTACAGGTACAGGTACAGTTA
 27384  CAGGTACAGGTACAGGGGAAACCATCTAAAGCCCAATGGTCCAGTGGTTAGGACATGATG
 27444  TTTTCCCCAAAAAAAAAAAATCTAGTTTAAACATTAAGGGTTTTTAACTTAGTTAAAAAC
 27504  CCTGTTTAAATCAGATTAAGTTTGACTTTTATCTTATTACAACATAAATATTAAAGCCCG
 27564  GTTAGCATATAAGTAATGCGTCCGTTTTGTCATGCATCCGGTTAGCTTATAAGCAATTGC
 27624  ACTGGTTTGTCATGCACCCGCATTTGAGTAATGCACCCGCATCCACGCCTATTTTGCTAT
 27684  TAAATCTGGAGGAGAAGTAAGTTCGATACTTTCACTGGGCAGGCCTTTTGCTCTTATTAA
 27744  AATGTTTATTACAGGTACAGGTACAGGTACAGGTACAGGTACAGGTACAGGTACAGGTAC
 27804  AGGGGAAACCATCTAA
;     G-trnE(uuc)_1 ==> start
 27820  AGCCCAGTGGTCCAGTGGTTGGGACATGATGTT!TTC!ACCATTAAAACGAGGATTCGAA
 27878  TTCCTCTTGGGGTA
;     G-trnE(uuc)_1 ==> end
 27892  GTTTTAGTTTTTTTTTAATAACCCACA
;     G-trnM(cau)_1 ==> start
 27919  TACGGATTGATGTAACGGTAACATAGGGGGCT!CAT!GCCCCCCAAATAGTGGTTCGAAT
 27977  CCATTGTCCGTAA
;     G-trnM(cau)_1 ==> end
 27990  TCTTAAACTAAATATAAAAAACAGAAATAAACAGTGTAGTAGTTAAAAAAAAAAAAGCTA
 28050  GATTAAAAAGATTGCATGAACAAAAGCAAAAAACTAAAGATAGACAAGTTTATCAATCAC
 28110  ATGATAAAGATCGTTAAAAAATAAAAATTAAAGCTCTAAAGTTAAAGTTACAGGATGCTT
 28170  TAGACAAAAAACATGATAAGATAAAAATTGAAAAAAAAGAAAACAGATACAAGATTATTT
 28230  TTTTGAAAGATATAATGTTAAGGTTGATGAACTTCATGAGTTGCAAGATAAGTTAGCTAA
 28290  ATTACAAGGAGAGGAAGACAGAAAAAATAAAAACAAAGAAATACAAGAAATAGTGGGAAA
 28350  ATGAAAATGAAAATTAAAATTAAAATGAAAATTAAAATGAAAATGAAAATTGGAGATCTA
 28410  AACTCTTACTGTTTATGATTATAAAACAGCTTTTAAGTTAGCTGTGGTGAATCGTAAAAG
 28470  CAATTTAGAGGATCAAAGCTGTGAGATAAAAAATAATGGATTAGGTATTTATATCTATTC
 28530  TTGAAGTATTGATTGTTATTGTACCAGTTTTGATAAAGGTCGCTCTTGCCTTGCCTTGTC
 28590  TTGTAACAATTGCGGAAAGGGAAGAAAAACAATGTCCAGTAGATATTTTATTAATAAATT
 28650  ATAAATGAATTTTCTAACTTTCTAAAATTAAATCTAAAATTTCTAATAACAAAAGTCCAA
 28710  TTTTAGATTAAAATTATAAAAAAAAAATATATATAAGCATAAAACTGAGGTTGTTAACAA
 28770  CGCACCCCCCCCTCCCTGGGTCAGCCCCCTGCTGGGTCTGGGTCTGGTCTGGGTCTGGGT
 28830  CTGGGTCTGGGTCTGCAGCCCCCACTGAGAAGTACAGCTCAATTAATTAGTTATGAGCTA
 28890  ATTTTAAGTGCGGAGATTTTACTAGTTATATTATTAACAGGTAGCCTTAATTTAACTGTA
 28950  AATTAAGGGTTTTACTTTGTAGTGTGGAGACCAATCTAAAGGTGTCATAGTTCCAATTTT
 29010  TAGCTTTAGATTTAGCAGTTTGCCGCTATTTTAATCCTAAATATCTGTATTTGTATTCGT
 29070  ATTATATAATTTAATTACTTTTATATAATTTAATTACTTTTATATCTACA
;     G-trnM(cau)_2 ==> start
 29120  AAGGCTATAGCTTAATTGGTAAAGCAAGCTGCT!CAT!GATAGCTCAGATGAGTGTTCAA
 29178  ATCATTCTGGCCTTA
;     G-trnM(cau)_2 ==> end
 29193  TAACTATATTTAGATGTTTATATAAATATGTTA
;     G-trnL(uaa) ==> start
 29226  ATCCGAGTGCTGGAATAGGTAGACAGGGTAAATT!TAA!GATTTATTGATTAATATCGTA
 29284  AACGTTCAAGTCGTTTTTCGGATA
;     G-trnL(uaa) ==> end
 29308  AATACTCTATACGAACTCTTATAAATATTAAGTGCGCTTTTCTTTTCTATTATCTTGTCT
 29368  TGTATTGTCTTATCTATTTATCTCCACCCTTCCAATAATAAAAGATAACACAAGATAGAA
 29428  TAGCAAAATAGGAAATCTAAAATTTATTAATTTAAATTATA
;     G-trnA(ugc) ==> start
 29469  GGGGATATAGTTTAACTGGTAAAACGTCGATTT!TGC!ATATCGTTATTTTGGGATCGAG
 29527  TCCTAATATCTCCA
;     G-trnA(ugc) ==> end
 29541  ATTTTTCTAAGTTTAGTGTTATTTGTAATTTTTTTTCTCATTTTTAATTAAAGGTAAAAA
 29601  AGACCTTTATATAAGTAATTTACGAGTTAAAGTTTAAAGAGTTTAA
;; mfannot: G-cox1 ==> start Def by similarity
 29647  TATATAGTTAAT
;     G-cox1_1 ==> start
 29659  ATGGTATATACTAGAATTTACAGACTTATTATACCAGGTTTTGGTGTAATTAGTACTACA
 29719  ATATCAGCAAGCTCTAATAAGATTGTGTTTGGCTATTTAGGGATGGTATATGCTATGATG
 29779  TCTATTGGGGTTTTAGGTTTTGTAGTATGGAGTCATCACATGTATTCAGTAGGTTTAGAT
 29839  GTTGATACACATGCCTACTTTACAGCCGCTACATTAATTATTGCAGTACCTACTGGTATT
 29899  AAAATATTTAGCTGGTTAGCTACCTGTTACGGAGGATCTCTTCAATTAACACCAACTATG
 29959  CTATTTGCATTGGGGTTTGTATTTATGTTTACTGTTGGAGGACTTAGTGGTGTTGTTTTA
 30019  GCTAACGCCTCACTTGATATAGCATTCCACGATTAA
;     G-cox1_1 ==> end
 30055  AGTGCGACTTTTAATTAAGCTCAATTATAAAAGTAATTTTTAATCTGCACCAGGCAAATT
 30115  AATAACAATAATAAACAGGTGAACCATGAAATAAAAGTAAAATAAATGTTTAAAAATTTA
 30175  TAATTCTATTTTGTTTAAATAAGCAATAAAATTAACTATAGCTACAAAAATAGTTTATAA
 30235  CCAGGTATATAAGATAAAAAAAAAGATAAAAAGAGCAATCATATATGATAATGAATTAAA
 30295  TTAAGGTGTTTATATAGATAATATTTATAAGATAAAGCAGATCTAAACACTCTTGTTAAA
 30355  CAATACTATTTAGATAGATCATAAGCAAATTCTAATCTTTTTATTAAAGGTTCATATATG
 30415  TGATTTAGACATTTGTGTTTTTAATTAAAAAAAACACAAATAAGTCTAAAAAGCAGAATA
 30475  AACACCAAATATGTCTAAAAAACAGAATTAAGAAATAAAGCAGGCAGGCAGGCAGGCAGG
 30535  CAGGCAGGCAGGCAGGCAGGCAGGCAGGCAGGCAGGCAGGCAGGCAGGCAGGCAGGCAGG
 30595  CAGGCAGGCAGGCAGGCAGGCAGGCAGGCAGGCAGGCAGGCAGGCAGGACACACTAAGCA
 30655  ATAAAATTAGCTCTAATTAGTAAAAAAACAATAAAATGTTTTAAATAGAAGATAAGATAA
 30715  TAAAACATAATAGTAAAAACTTTTATAATCTGATTGAATTCAAGCAACTAAATGTTTTAA
 30775  TCTTGAACAAAAACAAATAAAAGACAAGTCTAAATTTTTAGCTTACAATAATGTGTCTTT
 30835  CTATAAAATCCACATTAAATCTTATTATAAGCCTTACAATCTGGTTTAAATAATTAGGTT
 30895  TTCACTTAATCTGCTTTTTATTCAATTACATTATATTATGTAAATATTTTTATAAATAAA
 30955  TATTCTA
;     G-trnF(gaa) ==> start
 30962  GCTCGAGTAGCTCAGTTGGTAGAGCGGAACATT!GAA!GATGTTTAGGTTATAAGTTCAA
 31020  ATCTTATTTCGAGCA
;     G-trnF(gaa) ==> end
 31035  CTTGTTTACACAATAATTATAAATACTTCTCCTGTGAACCTGAGTGGCTGGAAATAAAGA
 31095  TAAATAGCAAGAGCAAGAGCAAGAGCAAGAGCAAGAGCAAGAGCAACAACAAAAGCAAGA
 31155  CAAACAGAAAAAGAATACTCTAAAAAAAAATAAAATAAAACCCAAACCCTACTTTTTTAG
 31215  TAGGTTCCCATTAAATATGAAGGATATTTTCTGTTTATTTTAAAAGTAAGGAGGCTTAAG
 31275  TGAGAAAAGCGTGATATTTATTGATTTAAATAAAAAAAAATTAAAAAAAAAAAAATAAAT
 31335  AATCAGATTGTGAATGTTTTATATATGTATATTAATAGCTTAACCCCTATAACGACGATT
 31395  TGATATTAAGTATTATATGGAAAAAGGCTATTATAGTTTAAAGCAGGAGAAAAGTAAAAC
 31455  AAATCTAAAAAAGAATAGTCTCTTATTTTTTTTTTTAGTCTTCAATAGTGGTTTAAACGG
 31515  GGACGAATTAGAAGACAAGAGAAGAAAAAAAAAGATTTGCTATCCTTTTATATTAGATAC
 31575  ATGTTTAATCTTGTTAATAGCAACCTTAAATATATAGTAACGAGCAGATTCGCATAATAA
 31635  TATAAAGACTTTTTTATTTATTTACATGTGTGTATATAAAAAA
;     G-trnL(uag) ==> start
 31678  AGGGTAGTGATGGAATAGGTAGACATGAATAGCT!TAG!GACTATTTGATTTAAAAATCT
 31736  TATCCGTTCAAGTCGGATTTACCCTA
;     G-trnL(uag) ==> end
 31762  TTTACTAAGTACACAGGTAATTAATAAATAATAATAATTGTAAAATAAAAAAAGATTAAA
 31822  GCAGGAGAGAAAGAGAAAGAGAAAGAGAAAGAGAAAGAGAAAGAGAAAGAGAAAGAGAAA
 31882  GAGAAAGAGAAAGAGAAAGAGAAAGAGAAAGAGAAAGAGAAAGAGAAAGAGAAAGAGAAA
 31942  GAGAAAGAGAAAGAGAAAGAGAAAGAGAAAGAGAGTGCTCTTATA
;     G-trnQ(uug) ==> start
 31987  TATGTTGTAGACTAATAGGTAAGTCATAAATTT!TTG!GTGTTTACTAATGAGTGTTCAA
 32045  ATCACTCCAACATAA
;     G-trnQ(uug) ==> end
 32060  CCAAAATACTATTATAA
;     G-trnH(gug) ==> start
 32077  AGTGGTTATAGTTCAATTGGTAGAACAACTGTAT!GTG!GAACAGAAGGTTTCCTGTTCA
 32135  AATCAGGGTCTCCACA
;     G-trnH(gug) ==> end
 32151  CCTTAATGTATTTAATATAAGTCCGGTAATAATTTTAATCTGATATCAAGAACTATACAA
 32211  CATT
;     G-trnM(cau)_3 ==> start
 32215  GCCAGGATAGTTCAACAGGTTAGAACGTTAATTT!CAT!GCATTAAGAATGAGAATTCGA
 32273  GTTTCTCTCCTGGCT
;     G-trnM(cau)_3 ==> end
 32288  CAGATCCAGCTCAAGGTTTTATATCTAAAAAAAATTTATAACATATAATTTATATTATTA
 32348  CAATTTAAGCAGAAAAATAAAAAAGTTTTTTTTATTTTTGTTTTTACTTTAATAAAAAAA
 32408  AAACAAGTAGGTTTGAATCCTACAAAAACA
;     G-nad2 ==> start
 32438  ATGCTTTTTTATACCATATTATCATTACTACTGTCAAATGCTGCCACACTAAGGCTAGAT
 32498  ATGTCTATTCTATGTTCTAGGGTCGCAATAATAATTTTGTTTCACTTGATCTCCATTTCT
 32558  TTTTTAAGCTTATTTATTTATGAATCTTTATCTAGTGGAATAGGTTTGTATGGAGGGTTG
 32618  TTTAATGCTACATCTTTAACGCAAATATTTCACATATTTATATTTTCAGTAAGTGCTGTC
 32678  ATTTTACAATTAACTGCTTTTTATCCTAGAAGAGTTTGGTCTAAAAAAAATGCTAGCTTG
 32738  TATAACTTATTTTTAAGTTTTTATTATTATTCTTTTTTCAAGAATTACACAGAAATATTA
 32798  AATAAAATGGGACAACAATTTAAAATAATTGAGTATCCTTTGATTATATTATTTATAATA
 32858  ACAGGAGCTATATTTTTAGTCTCAACTAGTGATATAGTTTCTATATTTCTATCTATAGAA
 32918  CTGCAAAGTTATGGATTATATCTACTTTCTACATTGTACAGAAATTTTGAATTATCTACC
 32978  TCTGCTGGACTTACTTATTTTTTATTAGGAGGTTTATCCTCTTGTTTTATCTTATTAGGT
 33038  ACAAGTTTATTGTACGCAAATTCAGGTACTACTAACTTAGACGGGTTTTATGTTATAATT
 33098  AGTTTATCAATTATATCAAATATAGATTTGATAAATAATCTTATTTACTGATATAAACCT
 33158  TTTTATATTAACATTTCTCTTGTAATAATGTCAGTAGGTTTTTTATTTAAAGTATCAGCT
 33218  GCACCTTTTCATTTTTGAAGTCCTGATGTTTATGACGCCATACCTACAATAGTTACAACT
 33278  TTTGTTGCAATAATAGCTAAAATCTCTATTTTTATTTTTTTACTAGAATTAGTACACTAT
 33338  ACTAGTAATGGCTTATTTTCAGATAAGTTTAGCTGAACTGATGGTTTATTAATAAGTTGC
 33398  TTATTATCTTTAATTATAGGTACTGTTTTAGGTTTAACACAATTTAGAATAAAAAGATTG
 33458  TTTGCGTATAGTACGATTTCTCATTTAGGTTTCATATTATTAGCTTTAAGCATTAATAGT
 33518  TTAGAATCTATACAAGCATTTATTTTTTATCTTATGCAGTATTCCATATCTAACTTAAAT
 33578  GCCTTTGTTATATTAATTTCGATTGGATTTTCAATATATCCTTATATTATGAGGGATTCT
 33638  TTTTGTTCGCAAATTAAAAAAAATTTTAATTTGTTAGAGAAAAATAACTCACCTATACAA
 33698  CTTATAACTCAATTAAAAGGCTATTTCTTTCTAAATCCAATTTTAGCTTTAAGTTTAGCT
 33758  ATAACACTTTTTTCTTTAGTTGGTATACCACCTTTAATTGGATTTTTTGCAAAACAAATG
 33818  GTATTATCTGCTGCCCTAGATAGCGGTTATGTTTTTTTAGCTTTAATTGCTATATTAACT
 33878  AGTGTTGTTAGTGCTGTATATTATTTGGAGATTATAAAACAAATATTTTTTGATTTACCT
 33938  GAATACAGTTTAGATCCTTTATCTAAATGATTTGGATTTACTGATAAATATATAAAGGCA
 33998  AAATTGGCTTCTAAACCTGAAGACGACAGTATAGATCTATCGTTTGAATTTGAATTATTA
 34058  AGATTTTATTCTTGTTTAGATAAACTAGAGATAATTTCTAATCAAACACATCTATTTACT
 34118  TTACACAATATATTTTTATCAAGTTATTTAACTATTAATGTATCTAGCTTGACTTTAATA
 34178  TTATTATTGTTTATATTTACCCCTCAAGAATGATTAAGTATGGCTAATTTGTTAGCACTT
 34238  ATAATGTTTAATCCATAA
;     G-nad2 ==> end
;     G-nad3 ==> start
 34256  ATGTCTAGTAGTATTTTATTTTTGACTTTTATTCCTTTATTATCATTAATTTTATTGGGT
 34316  GTAAATTTAATATTCGCACCACACTATCCTTATAAAGAAAAAGACAATGTTTTTGAGTGT
 34376  GGGTTTAACTCATTTTTGGGTCAAAATAGAACACAATTTAGCATTTCCTTTTTTATTTTT
 34436  GCATTACTTTTCCTATTGTTTGATCTAGAAATTCTTTTAGTTTATCCTTATATAGTTAGT
 34496  GCCTATATTAATGATATATACGGTTTACTGATCATGTTAATATTTTTTATTGTATTAACA
 34556  TTAGGTTTTGCTTTTGAATTAGGTAAAAAAGCACTTAATATTGAAAGTAAACAACAATAT
 34616  ATTGTAAAATCTGGTAAAGATAATAGGGTTACTAGAGATAAAATTACATTACCTTTTAAT
 34676  CAATTAGTAATTAGTAGAAGACATTTTTCTACTTTACCTACTATTTTTAAGCTGGCTTTT
 34736  TTTTATATCAAAAAAGCTTTTTTATTTATATCATCTATATTATTTTTATATTTAATCACA
 34796  TTTATTACATATTTTATTTTGTTATATACAATAATTGGTATTTTTGAACTAATTGACATT
 34856  ACACAAATCTATTTAGATTGTAAGTTTATTAAATATTTATTTAGACTTCTAAGTCTAAAA
 34916  CAAATAACTTATCATTTATTTTATATAATTATTATTATATTTTATACATATGGGTTTAAT
 34976  AAAATACTTAAACATAAACATATTATTAAACTGTTACCTGTAGAATTTGCTTATAGGTTA
 35036  ACTGTAAAAACTAAGATTAGAGATATATTTTTATATTTTTTTTCTATTAAATTTGTTAAA
 35096  TATGTTATCTTGTGTGGGTGTTTCATAACAATACCTTTTGCAGTTAAATTATATTTAACA
 35156  GGTTGTATTTTTTACAGCTCTACCTCTCTTTTTGATTTAATATTTGTTGCATTATATGTA
 35216  AGCATTATTTTAAATATTGTATCTTGTTTTTTAAACAACAAAAAATACTTTTGTATAGAT
 35276  AATTTGTGTTCTATTATTTATATATTTTGTATAATATTTTGTGCGAAACTTACATTAGGT
 35336  TTAATCATATGTATACCACTACTTATGGGAGATTTAAATATCGGGAATAATGTTAATAAA
 35396  CATATTATAAAAAATTTAAACGAATTTCCTAAACTTTTAGATAAACTACCTATAATAAAT
 35456  AAATTAAACCTTTCAAAATGATTAGATATAAATTTTAGAATAAATAGAAATTTCTTAAAT
 35516  AAATCTATACATAAATTCTTAAACAATAATTCAAATTTAGATATTAATATAAAGAGTTTA
 35576  TTAAAAAAAGGCCCAGTACTAGGCAATAAGATTCCTACAATTAATTCTTCTAATTTAATG
 35636  ACTAATAGGATAGTTAAAGGTAATCCTGGTATAATGGATATGATAGTTAAAGGTAATCCT
 35696  GGTATAATGGATATGATAAATTCTGAAAAAAAAATATCAAGTGGAAGTGGAAGTGGAAGT
 35756  GTAAGTGGACTGATTATATACAATGGGTCTAACGTTCGTTGTGTAAAAACATCTTGTGTT
 35816  ATTTCTATTTATCCAGAGATATCTTTAGTTAATCGAAACAAAGAATTTTCTCTTTTTAAT
 35876  GATTATTATAAAATATGTTCATTACCTAAATCTAAATCTTTACTTGGTCCTTGTTATAGT
 35936  TTTAACCATGAGAGAATAGATAATATATTTAGTACTCATAAATCTAAATCTTTACTTGGT
 35996  CCTTGTTATAGTTTTAACCATGAGAGAATAAATAATATTTTTTTTTTAATTTTTCAAAAA
 36056  AATAGCAACAATCAACATTTTAATAGCTATAATGATACAAGTCTAAATCATCAAGATAGC
 36116  TCTAATCATGATACAAGTCTAAATCATCAAGATAGCTCTAATCATGATACAAGTCTAAAT
 36176  CATAAAAAATTAATTAATGAAGCTAATGATATAGAAAAAAGTATAAATAATGTAAATAAC
 36236  AAGCAAACTAATGATGATTTTATAAATCTAAATCAGAAACAAATTGATGATTATTTTATA
 36296  CATAATATAGCATCATTAAGTGAGAGTGATAAAGATTATTTTATATCATTAAAAAAAAGC
 36356  GATAAAGATAGAATTAGTGATAAAATTATAAACAATCATATAGATTATCATAAAAAAATA
 36416  TGTGTTATGGTGAACCCAGACATAGAATATGACGATCCAGTTATACATGCAGCCTTTCAA
 36476  GCATCTAGTGATATTCCTTCACAAGATTCAACTGTTAACCCTGCAGGCGATCATGATTTG
 36536  TGAATTAATGAGCCAGAAAATATAATCAATTTAACTGATGATATACAATACGATGGCTAT
 36596  TCACATATGTATTTTGAAATACAAGGTCTAGAAAGTGATTTGAAGTTAGCCAATGCCGTT
 36656  ATTCTGGATATTTTTTCAGTATCATTAGATAATGCTTTGGTAGAAGATGAGTCCCTACAA
 36716  AAATTAAAAACACAATATAAATCTTTTTTTTATGAAGATAACGGAGATAAGAATACACAA
 36776  GATGATATTAGAAATCTTACAGATATTTCTAATTATCTAGAACATGAGATTCAGGGATTA
 36836  AAAAATACTCATTCCGCAGACTATTTAAAAAAACAAATAAATCAAGAGCGATTTTGAAGG
 36896  GGTAAACTTGGTTTCACTAGTTTAAATGAATACTCTCAGAATAGGGATAGAATTGTAAAT
 36956  GAATTAAAGGATTTTTGTAGAAATAATGGTGTAAGATTATCTAACAGTACGTTATATCAA
 37016  AATGCAACAAGTAAAATGCTAAGTGAAAGAAATCCTCATGAATATAATAAATTACTTGAT
 37076  AAAAAGGTATTACAACTTCAGCAAAGAAAGGATAGGTACGCTGAACAAATTACCAACTAT
 37136  AGTATAATGACTACGAGGCAATTTGTAAGTATTATACCACCTAAACAGGAAGGTCCTGTG
 37196  CAAGTGGAGACAAGTGGTATCGTTGATTGGGAAAGGGATCCGGCAATGTCAAGAAACCCT
 37256  TATCTTAGACAATTAATTATTAACGACCCACTAAATCAACTTGAAAGAGGTTATGTAAAA
 37316  TGAATTAATGGTGGTTCAAACCAACCTTTAGCTTTAAATATGGCTGTTGTTTTGGATTAT
 37376  GTAAAACAACAGGGTCAAAGAAATTTTAATGCTCCTATGTTTAATAACAATCAAAGAAAT
 37436  TTTATGATAGATTTCTTAAGTGACCCTAATAACAATCAAAAATATTCTCTATTAACTTTT
 37496  AAGCCAGGTATTCATGATAGGGATAACCTCACTACTTTACTTATTTCTCAAAAATTGATC
 37556  AATACTTTACGGATATCACCTTAA
;     G-nad3 ==> end
 37580  AAAATAGGGGTGTAAGTTATATCGTTACATATATAACTTATGCTTTATCTAGAGTCTAAA
 37640  ATATCTAGTATAGGGAAAAATAATTTATTTAAAATTAATAAAATAATATGAAAAATAATG
 37700  ATTATTGTTTAAAACAGGGATAATAATAATCATACGATTTATCTGAAGATTCCTTTGACT
 37760  CTGCTGCTGCTGCTGCTGCTGCTGCTGCTGCTGCTGCTGCTGCTGCTGCTGCTGCTGCTT
 37820  ACCCTTATTAACTTGACCTTTCCTATTTGTTTAGTTATGATAAATATATTTTTTTTTTTA
 37880  GTTTTTAGTTTTTAGTTTTTATTTTTTAGTTTTTTTTTTTTTTAAAAAAAAAAAAAAAAA
 37940  AAAAAAAAAAAAAAAAAAAGAGAAAGTGCAGAATTACAACAATTTATGGAAAAAAAATGC
 38000  TGGAAAAAGTAAAACTAAATCTCCAAACATTTTTTATTGCTCTAATTTAAAAGCAATATA
 38060  TGTTTTCTCCCTATTGTTACCTGATAAGATTAGAACAAGAGCAGATTAAAAGGGATAATA
 38120  ATAGTATTTTAGTCTGCTGCTTACAACTTTGTTTATTATTATTAATCATTTACATGTGTA
 38180  GTTGCTTTTTTTCTGGTCTTTAATCGTTTAAATAAAAAAGGTTATTACTTTGGTTTTAAC
 38240  AACAATCTATCTATAATAAATGC
;;     rns ==> ;; mfannot: start of 5'
 38263  TTATAAGGGTAAGGGTGATTAACTCTGAATGAACGCTGTCGAAATGTTTGACACATGCTA
 38323  ATCG
;;
 38327  AACGGCAAATCTTTTCTAGATTCAAATATCTAAATTAGAAGCAGTGGTGTACAGGTGAGT
 38387  AATAGATTTTATAATCGCCTTAGAGTTAGGAAATAAAATTCCTAATATTAACAAAGAAAC
 38447  AAAGGTTTATGTTCGCTCTCTCTGTCTCTGTCTCTGTCTCTGTCTCTAATAATATTTTAT
 38507  CTCGTGTAGTAGTTAAGGTAAAAGAAAACTAGCTTTATTCTATTCACATAGTCGAAACTG
 38567  AAAGGTTTATCGATTTAAACAATTCACCTTATAGATATATTTGGTGTAATTAAGTATCAC
 38627  ATAATATTAGTAATATTGTAATAATTTTTTTTTTTAGATTGTTTAATACAGTATTACCTT
 38687  TATAAATTATATTGTGGAGAGTCAAGTGTTAATGAGGTCTTATTCTTAACAAAATAATTA
 38747  ATTTTTATTATTGTTAAAATTATTTATAAGCTTAATATATATACTTGTGTTACTGAATAT
 38807  AAGTGATGAAGTAGTAATTTTATCTTTTTTTTTTAATTTAATAAATATG
;     G-nad4 ==> start ;; mfannot: alternative ATG start pos 38853
 38856  TTGCTTACAATTTTACTATTAATACCTACATCAGGTATATTCTTTATTTCTACAGGAATG
 38916  TCTTATAACTTGTTAGATTTAAGTCCTATTAAACAAATAAAGTTTACATCACTAAACGCA
 38976  TCAATAGTAAACTTATTTATCTCTTTTATTGTTTTTATATCTTTTGATTCTAGTTGCATC
 39036  CAATTTCAATTTGTACAACAACAATATAATCAAATAAGTCCTTTTGATTTTTATTTAGGT
 39096  ATAGATGGATTATCTTTGTTTTTTATGTTATTAGCGACTATTATAATACCGATTTCCTTA
 39156  TTATCTAATTGAATATCTATATCAAATAATATAAGACCACATGTGATAACAATATTAATA
 39216  CTAGAAACGTTGTTATTAGCAGTGTTCTTAGTGCTAGACATTCTATTATATTATATATTT
 39276  TTTGAAAGCATCTTACCTCCTTTATTTATACTAATAGGATTATTCGGTTCAAGTAATAGA
 39336  GTAAGAGCAAGTTTTTTCTTGTTTTTATACACACTATTAGGATCTTTATTTTTATTATTA
 39396  TCTATTGTAACAATGTCTTCAATAATGGGTACTACAGATTTTGATACACTATATAAAACA
 39456  AACTTTGAATATTTTACTCAATTTTTTTTATTTTACGGTATATTTATAGCTTTTGCTGTT
 39516  AAAACACCTACTATTTTTTTAAACACTTGACTTTTAAAAGCTCATGTTGAATCACCTTTA
 39576  AGTGGTAGTATTATTTTAGCAGCTATAGTTTTAAAATTAAGTTTATATGGTATATTTAGA
 39636  GTAATTATACCTTTGTTGCCTAAAGCTTGTTTAGAATACACATACATAGTTTATTTAATA
 39696  GGAGTTATTACTATTATATATGCTAGTATTAGTACATTAAGAACTATAGATGTTAAAGAG
 39756  TTAATTGCTTATTCATCTGTTTCTCATGCTGCAGTATACCTTTTAGGGGTATTCAGTAAT
 39816  ACAATACAGGGGATAGAGGGTGGTATAACTCTAGGATTAGCACACGGATTTGTTTCCTCT
 39876  GGATTATTTATTTGTGCAGGGGGTGTTTTATATGATAGATCTACCACAAGATTAATAACT
 39936  TACTACAGAGGAATAGCTCAACTTATGCCTTTATTTTCTATTGTTTTCTTTATATTATGT
 39996  TTAGCTAATGCAGGTACACCTTTTACTTTAAATTTTATAGGAGAGTTTCTATCATTATAC
 40056  GGTACATTCGAAAGATTGCCTCTACTAGGTGCTTTTGCTAGCTCTTCTATAGTATTCTCT
 40116  GCAGCATATACTATATACATGTTTAATAGAATAGCATTTGCAGGATCATTTTCTAAATTT
 40176  TTCCTAGTTAATATACCTGATGTGAACAAAAGAGAGTTTTTTATTTTATTAACATTAGTT
 40236  GTTTTCACTGTTGTACTAGGTGTGTACCCTGCTCCCATATTAGATGGTTTACACTACACG
 40296  GTGTCTTGCATGATTAATAAATCTCCAGACCTATACTTATTTTTTATTTTTCCATGGCAA
 40356  AATAAATTATTCTCCCGAGATTCAACATCGTTTAACTCTTCAAACATATTTAGTTCCATT
 40416  TTAAATCGTATTTTCACAAAGAAGTTTTGATATACTTGTTTTATTACTTTTTTTACAGGA
 40476  ATACTAGTTAGATTTTCTATTCTATATTTTTTTGGATTAGATGTATTTACAGACTTCTTA
 40536  AACCCTATATCTGTTGTTTATTATGGTGTTATGTTTATGTTTAGACTAGCTATTTGTGAA
 40596  ATTATTGTTCAGTTATTAGAGGAGAAGACTACTTATATGTTTATGAATCCTGCTGGTGGT
 40656  AATTCTACTGCTGGTTGAAGTCAATGAACACGACCTTTACTAGCAAGAGGTCCATCAACA
 40716  GAACCTCAACCTGCAGGTGATAACGCACCTGCTGGTTTAGGTAACACTCTTGCATATGGT
 40776  GGTAACCCTCCTGCTGCAGCAGGTCAGGTGAACCCTGCTGCAGCTGCAGGTCAGGTGAAC
 40836  CCTGCTGCAGGTCAGGTGCCTGCTGCAGGTCAGGTGAACCCTGCTGCAGCTGCAGGTCAG
 40896  GTGAACCCTGCTGCAGGTCAGGTGCCTGCTGCAGCAGGTCAGGTGAACCCTGCTGCAGGT
 40956  CAGGAGCCTGCTGCAGGTCAGGTGAACCCTGCTGCAGCTGCAGGTCAGAGTCTGGGAAGG
 41016  AGAATATTGCCTCGACCTGTAATAATGGAACTTCCACCTCAAATAGGACCTCCTTTATAT
 41076  CCTCTGGATAGAAGGTGGCAACCTCAGGGCCCACAACCTCAGCAGGGGGCAACATCAACC
 41136  ACAAATACATCCTCAGCATATACAACAACCTCAGCTGGGTCAAGCTCAGCAGGGGCAGGT
 41196  AAACATCAACCTCTTCCTAAACAATAA
;     G-nad4 ==> end
 41223  TATGTACCAGTTTATTATGAAAAAAAAAAAAAANTAAAANTAANTAATAAATAATAAATA
 41283  ATAAATAATAAATAATAAATAATAAATAATAAATAATAAATAATAAATAACAAATAAGAA
 41343  ATAAGAAATAAGAAATAAAAAATAAGAAATAAGAAATAAGAAATAAGGGATGCAAAGTAT
 41403  TATTCAAAAGCCGATAAAATAAAAATGGTGACACAAACAAAGTGGCTGCCTGGAAGAAAA
 41463  TCTAACCTCCGCCA
;     G-orf219 ==> start
 41477  ATGATTATGTTAATCAAGTTAGTATTAAAAATATTGCAAAAAAAAAAAAATAAAAAAAAA
 41537  AATCTGGTAGCAGCGTATGAACTTCTCAAAAGTAAACCCGGTAATATCACCGTGGCTACT
 41597  GATAAGGTTACACTGGATGGTATCAGCATTGAATACCTTACGAAGGTACAAAGCAGACTG
 41657  AGAGCCGGGACCTACGAATTCCCACCTGCTAGAATAATACAAATTCCAAATCCTGGGAAA
 41717  AATGAGACTCTAACAATTGCATCTCCTAGAGATAAAACTGTACAGAAAGCTATACAACTT
 41777  GTTATGAAACCACTATATGAAAAACAATTCTTAGACACCTCACACGGGTTCAGACCTCAT
 41837  CGAGGAACTAGAACTGCTATTCAATATCTGGATGCTAAATTTCAAAGTGTACATTACGTT
 41897  ATAGAAGCAGACTTTTATATATCCAAAGCCTTTGACACTATCCCACATAAAAAACTTCTG
 41957  GAAATAATATCTAGAGAAATTAACTGTAAGAAAACCTTAAAACTGATTAATTCTGGTCTA
 42017  AAAGCCGGATATATCGAGTTTGGTAAACTACATCAAAATCTCGCAGACGGAACACCTCAA
 42077  GGCTCAATCTTGAGTCCACTGTTATGTAATATCTATTTCCACGATATAAAAATATACTAA
;     G-orf219 ==> end
 42137  CCAAAAATGCACAATCAATGGACACTTATGAATTGAAGCTGGAAAGCGGTATGACGGGAG
 42197  ACTATCACGTACCATTTAAAACAAGAAAAAACTGGATCAATAGAAGCGTGATATTAATTC
 42257  ACTTAAAGCCAAAGTTAAAAAAAACAAAGATAATATGAAATCATATTGGATTAAAATAAT
 42317  AAAAATTTATTATAAAAATAAGTCTAAAAGCAAAACCCAAAAAATAAAATAAAAAAAAAT
 42377  AAGAATTAA
;     G-atp9_1 ==> start
 42386  ATGATACAAGCAGCAAAGATTATCGGTACAGGATTAGCAACTACAGGACTAATAGGGGCT
 42446  GGAATAGGTATTGGTGTCGTATTCGGATCTTTAATATTAGGTGTTTCTAGAAACCCATCC
 42506  TTAAGAGGTCAGTTATTTTCATATGCTATTTTGGGTTTTGCTTTTTCCGAGGCAACAGGT
 42566  CTGTTTGCTCTTATGATGGCTTTTTTGCTGTTATTTGTAATATAA
;     G-atp9_1 ==> end
 42611  TTAATTTAAAGAAA
;     G-nad1_1 ==> start
 42625  ATGACTATACTATATTCACCTTGATTAACATATATTATTGAAGTCTTAGTTGTTATTGTC
 42685  TCACTTTTAATCCTTGTGGCTGTTGTAACCGTCGGAGAAAGAAAAATATTGTCTAGTCTT
 42745  CAAAGAAGATTAGGGCCTAATATTATAGGAGCCTACGGTTTATTTCAAGCATTTGCTGAT
 42805  GCCTTAAAACTTCTTTTAAAAGAATATATATCACCCACACAAGCAAATGGCTATCTTTTT
 42865  TTTATCGGCCCAATTATAAATTTAAATTTTGCACTTATGGGATTTGCCGTTATACCTTTC
 42925  GGTCCAGGTATGACTCTATGAGACTTTAACCTGGGTATACTTTTTATGTTAGCTGTTTCT
 42985  TCACTATCTACATATGGAATATTATTAGCAGGATGAAGCGCAAATTCCAAATATGCTTTT
 43045  TTAGGGTCACTTCGAAGTACAGCTCAATTAATTAGTTATGAGCTAATTTTAAGTGCGGAG
 43105  ATTTTACTAGTTATATTATTAACAGGTAGTCTTAATTTAACTGTAAATATAGAATCTCAA
 43165  AGAGCAATATGGTTTATAATACCATTATTACCCGTGTTTGTTATATTTTTAATAGCATCA
 43225  ATAGCAGAAACAAATAGAGCACCTTTTGATTTGGCCGAGGCTGAGTCAGAACTTGTTAGT
 43285  GGTTATATGACAGAACATGCAGCAGTAATATTTGTATTCTTCTTCTTGGGTGAGTATGCA
 43345  AGCATTGTTCTTATATGTATATTAATAAGTATATTGTTTCTAGGTGGTTATTTATTTGAT
 43405  CTAATTGTATTAATTGATTTAATACAATATATTGATATATATCTCTATGTTTATATTTTA
 43465  TTTACTTTAAATGTAATTATAGCTTACCCTATAATTATAGGTATATTAAACGGTATAAAT
 43525  TTAGGACTAAAAACTAGTTTTCTGGTTTTTGTTTTTATCTGAACAAGAGCTTCCTTTCCT
 43585  CGTATACGATATGATCAGCTAATGTCATATTGTTGAACTATACTTTTACCTATAGTAATC
 43645  TCTTTTATAATATTAACTCCTTGTGTTTTAAACAGCTTTGAATCAATACCTTGCAATTTA
 43705  TCTTTATTATTCGTTACATACAAAATCTCTAAAACGACTAATATGATTAAAGGATTACCT
 43765  CCTAAGAGACCTAATAAATTTATACTATATATTAATAAACTTAGAAATAAAATTTTTTCA
 43825  AGAGAATTTTGATGTAGTTTAATTATTATTTTAATTATTGGATTACCAATTAGTTATATT
 43885  ATTCAATACTTTACAGGGGTAAATGTCTTTACAGACTACTTAAATATATGATCTATTAGT
 43945  TATTATCTTATAATGGTTGAATATATACAAGCTGTAAAAATATTTATTTCTCTGCTATTT
 44005  GAGTATAATCCTTATTTTATGATGCAGGGGAATAACCCTACATCTTCTGGAAGTCAGATG
 44065  TACCCTACTGCAGCAGGTCAAGGTCAGGGAGGTCAATCTTCTTCTGGAGGTCAAGGTCAG
 44125  GATGTTCCTGTTCCACATTTTTATGGAGCTAATACTCGTTGTAGTGTGCCCATTACAGAT
 44185  CAGATTGATTCAAATAGTTATGAAGCTCATATAGCTAAACAACTAGTATGAGATGAACGT
 44245  ATTCCTACAATTCATGCTGTAATAAGAGAAAAAGAGTCAAGTAATCAAGAACCTCAACCT
 44305  GAATTAGATCTATCTAGATATGATACGACTGAATATCATCCTGAGCGCTATAAAACAGAA
 44365  TGTCATATAACAAAAAATGCACTAGAACCATATATACAGACATTGAGAAATATGTCTATA
 44425  CCAGAATTAAGGGATGAGTTAAAAAAGGCAATATTAGAAGATGAAGATAAAAATGAAAGA
 44485  GAAGAGAGAGCAAATGAAGAAGAACTTAGAAATAATACAGAACTTCGAAGAAGAGATAGA
 44545  CGTCAAAGGAGAGAACTTGGAATGACTGAATCATCCGATTCAGCTGATTCAGATGATCAA
 44605  GAGAGAGATGATAATGGGAGAAGTCATGAAAACAATTTTTTTAGTGTCATAGCATTATGA
 44665  TTCCTATGCAACATAGATTTTAGAGACTTCTGTTTAAATTATTTAAATACATTATCATGT
 44725  GATGCTCCAAGACCTTGAGGTATATATTTTCAAGATAGTGCTACACCTCCAATGGAAGGT
 44785  TTAGTGGAACTACATGACAATATCCTATTTTATCTTTCAATAATACTATATGGTGTAGGC
 44845  TGACTATTAATAACTATTATTCTAAGGTTTAATGACAAAACTTCACCTAACGGATTACCA
 44905  CCTAAGAGACCTAATAAATTTAGACTCTTTATTAAAAAACTTATAAATAAAATTTTAACA
 44965  AGAGAATTTTTATTTAAATGTATTACTGTTTTTGTTATAGGATTAATAGGTAGATTTTTT
 45025  ATTATAAGCAATTTAGATGTATATATAGACTGTTTAAATATAAGAGATATTGCAGGTTTG
 45085  ATTGCATTCATATCAGGTTTGCTTGCATGCATATCAGCTCTTTGTGAGTTAATTGCTGAG
 45145  TTATTAGATAACCGGACTGAAATGATGATGGGTCAGGGTGGAAAAAATAAGGCTGTTTAT
 45205  GGAGGTAAGGATAACCCTACTGCACCAGTTACGGTTAACTTCAAGAAAGGGGCAGGTGTT
 45265  AACCCTATAGGTTCTCAAGCTCAATCTTCTTCTCAAGCTCAATCTTCTTCTCAAGCTCAA
 45325  GGTCAGGGAGGAGGAAATGGACAACAAATACCTCAACGTAGATATAGACCTTCACGTAGA
 45385  TCTATACCTTTACGTAGAATACCAATATCATCTCTATTAAATCCTGCTGCAGCAGGTCAA
 45445  GGTCATGGAGGGGCAAGTGGACAATCAATACCTAAAGATACATCTATACCAATAAAATCT
 45505  CTATTAAATCCTACGCCTAACTCTCGTAATGACCTGACAACTAGAGATTGGGGGGCAGGT
 45565  GCAACTGTTATACCAGTGGGGGATAGTGGTTTAATTGTTTTTAAGTATGGTGTATATGAA
 45625  ATCTATATTTTTGACGATGCTGGTCAGATTAAAAATGGTTATAATCCAACTGAAAGTAAT
 45685  TTAACAAACCAGCCCGCAGCTAAAAACATCGGAAATGTTCTTTCTTATTTTTTGGAAACT
 45745  AGAAAAAAAGAGATGCTTAGTAATCAAATGATGGACAAGGCTATAAGAAAATATATAATA
 45805  GATTTTGTACATGATAATGATTGAGTAACCAATACTCGAGATATTAAAACAGGGTCAATT
 45865  TCTCAAAGAATTACAGCGGAATTAGTTTATCAATTTAAGAATGCAAATTAG
;     G-nad1_1 ==> end
 45916  GGATTAAAATTCTCTCGTTACATGTATAACTTATGATCTATCTAGAGTCTAAATTATCTG
 45976  GATCTGGTGGATGAATGATTTCTAAAAAGGCAAGAACATGCATATTATATAGTGATTAGG
 46036  AAAAAGATCCACATTAGATAGTGATGTGGATTAAAAAAAAAAATAATTAAATAACAACA
;     G-cox3 ==> start
 46095  ATGAAAAACATAATTAGAAGTCATTTTATATCTCATCCGTTTCATCTTGTATCTCCTTCT
 46155  CAATGGCCTATTTTTACCTCTTTTGCTATTTTTACACTTACAACATCAGGTGTTTTAACA
 46215  ATACACGGGTTTACTGAAGCAAAACCTTTTTTTTATATAGCATTACTAACATTAGTAAGT
 46275  ACAATGTCATTGTGATTCAGAGATGTAATTTCTGAATCTACATATCAGGGTTTCCATACT
 46335  TTAGCTGTACAGAGAGGTTTAAACATGGGAATTGCTTTATTTATAGTTAGTGAAGCTTTA
 46395  TTTTTTTTAGCTATATTTTGAACTTTCTTCCACAGCGCATTATCTCCTAATGTTGAAATA
 46455  GGTGCTAAATGACCTCCTATGGGTGTAGAATCTATTAACCCATATGAACTACCTTTTCTT
 46515  AATACAGTAATATTGTTATCCTCAGGTTTTACAGTCACATATGCTCATCACTCTATAATT
 46575  AAAGGAAACAGAAATGGAGCTTTATATGGATTAGTTTTATCAGTACTGTTAGCTATTTAT
 46635  TTTACCGTTCTTCAAGGTGTAGAATATACAGTCTCTTCATTTACTATATCAGACAGTACA
 46695  TATGCTTCTTGTTTTTACTTTGGTACAGGGTTTCATGGTCTTCACGTTATGATAGGTACT
 46755  GCTTTTATAGCAGTAGGACTATGACGGGTTTTAGCCTATCATAGTACCGATAATCATCAT
 46815  TTAGGACTAGAATCTTCTCTACTTTATTGACATTTTGTAGACATTGTTTGGTTATTGCTT
 46875  TTTATCTCTATTTATTACTGGAAATATTAG
;     G-cox3 ==> end
 46905  TACAATGTCGTATCTTAAAAAACATAATTAAATTAATCAATGAAAAACATAATTAGAAAT
 46965  CATTTTATATCTCATCCGTTTCATCTTGTATCTCCTTCTCAATGGCCTATTTTTACCTCT
 47025  TTTGCTCTTTTTACAGTCACATATGCTCATAACTCTATAATTAAAGGAAACAGAAATGGA
 47085  GCTTTATATGGATTAGTTTTATTAGTACTGTTAGCTATTTATTTTACCGTTCTTCAAGGT
 47145  GTAGAATATACAGTCTCTTCATTTACTATATCAGACAGTACATATGCTTCTTGTTTATAC
 47205  TTAGGGTTTTATGGATTACCACCTAAGAGACCTAATAAATTTAGACTCTTTATTAAAAAA
 47265  CTTATAAATAAAATTTTAACAAGAGAATTTTTATTTAAATGTATTACTGTTTTTGTTATA
 47325  GGATTAATAGGTAGATTTTTTATTATAAGCAATTTAGATGTATATATAGACTGTTTAAAT
 47385  ATAAGAGATATTGCAGGTTTGATTGCATTCATATCAGGTTTGCTTGCATGCATATCAGCT
 47445  CTTTGTGAGTTAATTGCTGAGTTATTAGATAACCGGACTGAAATGATGATGGGTCAGGGT
 47505  GGAAAAAATAAGGCTGTTTATGGAGGTAAGGATAACCCTACTGCACCAGTTACGGTTAAC
 47565  TTCAAGAAAGGGGCAGGTGTTAACCCTATAGGTTCTCAAGCTCAATCTTCTTCTCAAGCT
 47625  CAATCTTCTTCTCAAGCTCAATCTTCTTCTCAAGCTCAATCTTCTTCTCAAGCTCAATCT
 47685  TCTTCTCAAGCTCAATCTTCCTCTTCTGTAGCTAACCCTACTGCAGAAGGTCAGAGTCTG
 47745  GGAAGGAGATTAGTGCCTCGACCTGCAGGTCATGGTCATGGAGGGGCAAGTGTACAATCA
 47805  ATACCTCAACATAGATCTATACCAATAAAATCTCTATTAAATCCAGAACAATCACCACAG
 47865  CAGGGTCAAGATCAGCAGGTACAACAACCACAGCAGGGTCAAGATCAGCAGGTACAACAA
 47925  CCACAGCAGGATCAAGATCAGCAGGTACAACAACCACAGCAGGATCAATATCCGCTGTGG
 47985  AAACGTCTATTACAATTACGGCCTCAGCAGGGTTTTAATCCCAGTGGGTGAGGGGGAGTA
 48045  TATAATATTGTATGAGTGAATAATGCTGGTTACCTTAAAGTGGATGCTAAAACAGGTGAA
 48105  GTTATAGGTTATAACATTCACGATCCTGATCACCAACTTAACAGAGGTAATGTACCACCA
 48165  GGAACAAATACGGGTACGAATCCACCTACAAATCAGGAAGATCCTGCAGTTGGATACATA
 48225  AAGGAATTGATTTCGCGATCAAAGCAATTAGGGGCAGAAAAATATATTGTAAATAATCTT
 48285  AAAAAGCAACTATCGCAGATAGAAAGTGATCGAACAAATTAGTTGAAGCAATACCAGGTC
 48345  GAGCACATCAGGATGAAAGTTATATCGTTACATGTATAACTTATGATCTATCTAGAGTCT
 48405  AAATTATCTGGATCTGGTGGATGAATGATTTCTAAAAAGGCAAGAACATGCATATTATAT
 48465  AGTGATTAGGAAAAAGATCCACATTAGATCATTAGATAGTGATGTGGATTAAAAAAAAAA
 48525  ATAATTAAATAACAACAATTAAAAACATAATTACAAGTCATTTTATATCTCATCCGTTTC
 48585  ATCTTGTATCTCCTTCTCAATGGCCTATTTTTACCTCTTTTGCTCTTTTTACAGTCACAT
 48645  ATGCTCATAACTCTCAAATTAAAGGAAACAGAAATGGAGCTTTATATGGATTAGTTTTAT
 48705  CAGTACTGTTAGCTATTTATTTTACCGTTCTTCAAGGTGTATAATATACAGTATCTTCAT
 48765  TTACTATATCAGACAGTACGTATGCTTCTTGTTTTTACTTAGGGTTTCATGTATTACCTA
 48825  CTAAGAGACCTAATAAATTTACACTCTTTATTAAGAAACTTATAAATAAAATTTTAACAA
 48885  GAGAATTTTTATTTAATTGTATTACTGTTTTTGTTATAGGATTAATAGGTAGATTTTTTT
 48945  ATTCTAGGGTATTTAGATGTATTTATAGACTGTTTAAATATATCATCTCTTGCTTATTAT
 49005  GCTGGTTTGTATGTAAGCATAAAAGCTGTATGAGCATTTATTTCT
;     G-orf233 ==> start ;; mfannot: TTG upstream: 49011
 49050  ATGCTATTTGAGGATAATGATAATCATGTTTTGATGATGCAGAATTATCATTATCCTCAG
 49110  GGGAATAACCCTACATCTTCTGGAAGTAAGGTGAACCCTACTGCACCAGTTATGGTTCAC
 49170  TACATGAATCGGGCTGGTGATAACCCTATAAGTTTTCAAGCTCAATCTTCTTCTGGTGGT
 49230  CAATCTTCTTCTCAAGCTCAATCTTCTTCTCAAGCTCAAGGTCATGGAGGGGAAAATGGA
 49290  CAACCAATACCTGAACGTAGATCTAGACCTTCTGCAGGTCCAGGTCATGGAGGGAAAAAT
 49350  GGACAACCAATACCTCAACGTAGATCTATACCTTCACGTAGATCTATACCTTCACGTAGA
 49410  ATACCAATATCATCTCTATTAATTCCAGAACAATCACCTCAAGGTAGAGCATTAAGATAT
 49470  GAAACAGTGAGAGTAGATGAAGCTGGTTCCTTTACAAGGGATCCTCATAGTGATAAAATT
 49530  AAAAGTTATAAACCTAAGGATCCTCATGGGCAAATTGAGAGAGGTTATGTTCCACAAGCA
 49590  ACAAATACGGATATGAATCAACCTACAAATCAGGAAGGTCCTTCAGCTAAAAACTTAGCG
 49650  GATTTGTTTGATCAAGCAAGTAGATCAGGGAAAAAGCATGCAAGTGGTCTTACACCCAAA
 49710  CAAGTAGCCTTTATAAGGGATTTAGTTAATACGGATCCTTAA
;     G-orf233 ==> end
 49752  CTTAAGAAAGCACAAAATGCCTGAAATAAAAATTATGGAGTTAAAAGTCTAACTGTCAAG
 49812  TTAATTGAGGCATTACCAGGTCGAACACGTTAGGGATGAAAGTTATATCGTTACATGTAT
 49872  AACTTATGATCTATCTATAGTCTAAATTATCTGGTGTATATGATTTATAGAAAAGAAAAC
 49932  CATTTTTTTTACAATTCAATAGCTTACTTTTTTTTTTCACCCTTATTGTTTCGCCCTGTT
 49992  TATCCACGTATAAGCCTGTTCACCTCATCACCTGTTCACCCAAGGTGATGAGGTGAACAG
 50052  GTGATGAGGTGAATAATATAAAAATGCACCGAACGGTTACATATAAAAAATTTTTC
;     G-nad4L ==> start ;; mfannot: alternative ATG start pos 50039
 50108  ATGAATTTATCACTAATTCTATTTTTAATTGGAATACTTGGGTTTGTTCTAAATAGAAAA
 50168  AATATAATATTAATGCTTATTTCAATAGAAATAATGCTATTAGCTATCACGTTTTTAATA
 50228  TTGGTAAGTTCACTTAGCTTTGATGATATATTAGGCCAAACATATGCTATATATGTAATA
 50288  GCAATAGCTGGTGCAGAATCAGCCATAGGTTTGGGTATATTAGTTGCATTTTATAGATTA
 50348  AGAGGTAGCATTGCACTAGAATATAAATA
;     G-nad5 ==> start
;     G-nad5-E1 ==> start
 50377  A
;     G-nad4L ==> end
 50378  TGTATTTAGCCATAATCATCTTACCTTTATTAGGATCAATAGTGTCTGGTTTTTTTGGTA
 50438  GAAAAGTCGGAGTTAGCGGAGCACAATTAGTTACGTGTGTTTCTGTAATTGTAACAACAA
 50498  TATTATCAATAATTGCTTTTTTTGAAGTGGGTTTAAACAACATACCTGTATCAATACAAA
 50558  TATTCAGATGAATTGATTCAGAATCTCTTAATGTACTCTGAGGATTCCAATTTGATTCAT
 50618  TAACGGTTTCTATGTTAATACCTGTGTTAATAGTTTCTTCTTTAGTACATGTGTATTCAA
 50678  TAGGTTATATGTCACATGATCCTCACAATCAAAGATTTTTTAGTTATTTAAGTTTATTTA
 50738  CTTTTATGATGATTATTCTTGTAACAGCAAATAATTTCCTATTAATGTTTGTTGGTTGAG
 50798  AAGGTGTAGGAATATGTTCATATTTATTAGTAAGTTTTTGATTTACTAGAATAGCAGCAA
 50858  ATCAAAGTTCTCTATCTGCCTTTTTAACAAACAGAGTAGGTGACTGCTTTTTAACTATAG
 50918  GTATGTTTGCTATATTATGATCATTTGGTAATCTAGATTACTCCACTGTATTTACACTAG
 50978  CTCCTTATGTAAGTGAAAATATTGTAACAATAATTGGAATTTGTTTATTAATTGGTGCTA
 51038  TGGCTAAAAGTTCTCAAATAGGATTACATGTTTGGTTACCTCAAGCGATGGAAGGT
;     G-nad5-E1 ==> end
;     G-nad5-I1 ==> start /group=IB (2.42e-21)
;     G-nad5-I1-orf317 ==> start /first_aa=F /note=LAGLIDADG ;; evalue:2e-57
 51094  tttaagagggctttccttaaatttcactatatgcgggaacatcctgtaatattaaagtcc
 51154  actcaaaattatttgttaggaaaaatctttaataagggacaatccgcaggtaactttatg
 51214  ggacaaaacgaaagtgatttgtctatttttaaacataaaggttcctcagagactacacgt
 51274  gaaataaataataataattataccaattctttaaaagatgattttaagttttgatttatt
 51334  ggatttgcagaaggagatggtaacttttctgtatataaaaataaatatttagaatttaaa
 51394  ataactcaatctagtaatgatgcacaagttttattttatataaaaaaagaactagggttt
 51454  ggcagtgtatcaactcaggataaaaagaataaaacacatcaatatagagtaagagataaa
 51514  aaagctatacttaagttaataaatatttttaatggtaatataaacactaaacataaaaat
 51574  actcaatttgaatattgaatacaagcatataatgaaatatatcttgaaaacttagtttgt
 51634  ttaaaacccattaataatatatgtttaaaccagaatagttgattatgtggttttactgat
 51694  gctgaaggttgttttacagttagtactataaaaaatactaaattaaatagtacacaagtt
 51754  acagttagatacatattatctcaaaaaaatgaatttgaattattaagtaatatagcttat
 51814  atattagatggtcaagttcattatgttaaatcatatcagggttataatatggttataaat
 51874  ttaactaaacttacaaaaatattagtatatatgaaaaaatacaaacttaaaacaaagaaa
 51934  ttaataagttacagaagatgacttaaagtttataatttagttataactaaaaaacatctt
 51994  actaaactagggttagaaaaaataaacaaattaaaaaaaagtataaaaaattaa
;     G-nad5-I1-orf317 ==> end
 52048  aattatttaaagatatagtccgaacaagtaaaaaaaatacttgagtttaattattaataa
 52108  ataataattaacaacaaattg
;     G-nad5-I1 ==> end
;     G-nad5-E2 ==> start
 52129  CCTACTCCTGTTTCTGCTTTAATACACGCCGCTACAATGGTGACAGCGGGTATATATTTA
 52189  CTAATGCGTACATCTCCTTTAATAGAATATAGCTCTACTGTACTAATACTTTGTTTATGA
 52249  GTAGGAGCTATTACTACTGTGTTTAGCTCTGTTGTAGGTCTATTTCAACAAGATATTAAA
 52309  AAAGTTATAGCTTATTCCACTATGAGT
;     G-nad5-E2 ==> end
;     G-nad5-I2 ==> start /group=IB (9.86e-17)
;     G-nad5-I2-orf369 ==> start /first_aa=Q /note=LAGLIDADG ;; evalue:3.9e-51
 52336  caattggctcgagtttacttaaaagtaaacaggcatcaaactatatgcgtagaggttata
 52396  tcaaaaaaaataattaattcgcagataaccaaagctcatggtataaaccataataatatt
 52456  aatttttataattcatctctcacttactttattattagtttgtgacagtacttatatact
 52516  ctaaaaagtataattatgtcagaaagatgaaaaattattattataagcaagttagtagga
 52576  atctcagaggccatacgtttgatattaatcttatttaaattaataaatcaaattagttta
 52636  aatcaaatttcaaatctaaattcagattcaactagtataattcaccataataataattta
 52696  tctattaataataattcatttattaataaaaataaccagataaataaacaattagcattt
 52756  aatcaatgattaggtggtttaatagatggtgatggatattttattttaacaaaaaaagga
 52816  tatagtagttgtgaaataactatgaatattagagatctaaaagcattatatgaaataaaa
 52876  caaaaatatggtggatctctaaaaaaaatatcaaatgctaatgctttaagatataaatta
 52936  agacataaaaaaggtttaatatcattaattaatgatgtaaatggtcaattaaggaatcca
 52996  actcgattattacaaataaataaattatgtattaaatataaaatacagttaaaatatcct
 53056  gaagttttaacatttaataacggatgattaagtggatttatagatagtgatggttcaata
 53116  tattataatgaagcatcaggacaagtatttatagcgatttcacaaaaaaataaatattta
 53176  ttacaaccattaataaaattatacggaggaagagttgatatttttagtcctaaagtagaa
 53236  gcatttaaatatatagtatatagaaaactagaattatttaaattaatagatgaatatttt
 53296  attaaatatcccttaaaaacagaaaaaaaaaatagattaaaattaacaaaagaatttttt
 53356  aatttaaggagatataaaaaaagtaaagatataaatcaattaaataaatgaattgaattt
 53416  aaaaataaatgagataaatataaagattaa
;     G-nad5-I2-orf369 ==> end
 53446  taaagaaatggtccaattacactaataagtgtaatcg
;     G-nad5-I2 ==> end
;     G-nad5-E3 ==> start
 53483  CAATTAGGGATGATGGTTATTGCAGTAGGGTTATCATCTTATAATATTGCCTTATTTCAT
 53543  TTAATTAATCACGCCTTTTATAAAGGACTTTTATTTTTGGGTGCAGGGGCTGTAATACAC
 53603  GCTTGAGCTGATAATCAAGATTTTAGAAAATATGGTGGATTAAGACCTTTTTTACCTTTA
 53663  ACTTATTCAGTTATGCTGATAGCTTCACTTAGTTTAGTAGCTTTCCCTTTTATGACTGGG
 53723  TTCTACAGTAAAGATTTTATACTTGAATCAGCTTATGGACAGTTCTATTTTTCTAGTACT
 53783  GTTGTATATTTCATAGCCACTATTGCTGCTATGTTTACAACTTTATATTCAGTTAAAGTT
 53843  TTATATTTAACTTTTTTAACTAATCCAAATGGCCCTTTAATTAACTATAAACAAGCACAC
 53903  GAAGGTGATATTTTTATGAGTCTACCTTTAATTATATTAGCTCTTTTTTCTATATTTTTT
 53963  GGTTATATAACTAAGGATATATTTATTGGATTAGGTTCTGGATTTTTTTCTGATAATAGC
 54023  TTATTTATACATCCTACACATGAAATTATGTTAGACACTGAATTTGCTGTTCCAAGTCTT
 54083  TTTAAATTACTACCTTTAATTTTCACTCTCGCAGCTAGTGCCATTTGTTTAGTTTTATCT
 54143  GAATTTTTTCCTAACATACTTATCCACTTTAAATTTTCTAGGGTGGGTTATAATATTTTC
 54203  AGTTTTTTAAACCAACGGTTTTTAATTGAACTTTTCTATAATAAATATATAACTGGTCTT
 54263  ATATTTAGATTAGGTGCACATACTACTAAAGTTTTAGATAAAGGTTCCGTAGAGTTATTA
 54323  GGACCTTATGGGTTAGAAAAAAAATTACTTATTTTTAGTAATAATTTAGGTCGTTTAGAT
 54383  ACTGGTGTTATAACATCTTACGCTTTGTACATATTAGTAGGTTTTATTTCTTATATTTTA
 54443  ATGGCATATTTTTCTTTAATTTATAGTATTTTAATAATGTTAATTATTTTTGGTATTTTT
 54503  AGTCTATTTTTTTTATAA
;     G-nad5-E3 ==> end
;     G-nad5 ==> end
 54521  TACTAAAAAAAAAAAATCCTTATAGTAAAAAAATAAACAAAAGATCGCATGATATTAAAA
 54581  ACTTTAATACTTTTTTAGCTAAATGAAAAGAGGATTTAGAAATAATAAATATAGAGATAC
 54641  AAATACTACAATTAGAAATAGAAATACTACAATTAAAGAGAGATAAAGAGTACGCTGTTA
 54701  ACATCTGTAAATTTATTGATAAAAAAAAAATATAGATTTTAATACTATATTAGCTTATTT
 54761  AGAAGCA
;     G-orf110 ==> start
 54768  ATGTTAGGCATATTAAATGATGAGATACAAAGACGACTAAAATATGGACTGTTGTATGAT
 54828  AAAATATTAAAAATCTACTTTAAACACTTGAGGTTTACGTGATCTATAGATAAAGTACTA
 54888  GATAAAAGACATGAAATAATTTTTAAAATACAAAGAGTAAAATTTGAAATTAAAGTGAAT
 54948  ATTAAAAAAAAAAATAATTATTTAGCTAAATTAAAACAAGAGTCAGACAGAAAAAATAAA
 55008  TTTATAGAAGTACTACAAGAGAGACTTCAAGTGCAAGTGCGGAATGTTAAAAAAAAACAC
 55068  AAACACCCGTGAAAATTTTGAGAATGATATTAA
;     G-orf110 ==> end
 55101  AGACTTCAATAATTTTTTAACTAAATCAAAAGTAGAGTTATTTCATTTTTACATATTAGA
 55161  ATTTGATTATAGCATGAGTCATCACGTTTTGCAAAAAAATCTTAATACTCATTATTATCT
 55221  TATTTATTAGTATTTTTTAATATTTTTTTTTTTCTGTCTATGTCTAAAAAAAAAAACGAT
 55281  AGAGATCAGAAAAAACAAAAAAAAATTTAACTATATATCAAATCATAATCCTACAAATTC
 55341  ATAAAATAAAATTAAAATGAAATCTTTTATAAATGAGAAAAGAGGAGAATCTTGCTAATG
 55401  TTTTTTGGTTTAAAAATACATGAGGAAGTCGCCTATTTGTCGATGTTTTTTATATGTGGT
 55461  TAAATAAACCCATAATAAGTATGGAGATTGTCTATTCAGTCCGTGTCGTGTTTGCAGATA
 55521  TATTTATACAGATTACATCTTAAAATTAAAGGCCTTTTTTT
;     G-orf225 ==> start
 55562  ATGCTTTATTCAAATTTAATTAAAAACTTACGTAACAAAAAAACTTTATTATTGTCATCA
 55622  AATTATATAGTTACACCTTTGTTTAAGTATAGATCTATTACAACAACAACAACCTCTGTT
 55682  GGTGTATCTTTATCGTTTGTTCCTTTTTTTGTTACTATATTGTTAGTTCCTTTTTTTTTA
 55742  TATGCCTTTCCAGATATGGGTAATCAGGCTGCTCAAGCTGGTAGTCAGTCTGCTAACTCT
 55802  AGTACTCTGGACTTGGCTACTTTAAAAGAAATGCTAAGCGAAGTTGATTTGTTTAGACGT
 55862  AGTCTTATGCACAATTTTAATAAAGCAACAGAATTTGCTTTAGCAAACTTAAATATTATT
 55922  AATAATTGTTATGATAGTTTTGTACAAGCTAATCCTCATTTAGAAAATAATCTAGATCTC
 55982  GTTAGAAAAACACTAGAAATTGTTTCAAACTCAAATCATACTGGTAATATTGAAAGAGAA
 56042  TCTCAATATTTTCAAGATACTATTGCCCCTCTTGATGTTGCATCTACTCAATTAAATGAG
 56102  ATGATACATAGTTTAGATCCGAATTGGGAGTCTGATTATGATACAGATGAAGATATGATT
 56162  GGAAAGGCTGCGGACGAAATGGCTAAAAGAGCCCGTAGTGGTAATAGTGGTGGTACTGCG
 56222  GGTAGTCCCACTAAATAA
;     G-orf225 ==> end
 56240  GTTATATTGTATTAGTGTAGGTTTTGCGGGTTGTCCTCCTAATTCATAAAATAAAACTAT
 56300  AATGGAATCTTTTTTATTACCTCGCATAATTAAATAAATTAGGTTAAAGGGTAAATATTG
 56360  GACTTTTATTATCTAAACAAATAATTTAGAGGGGTGTAGTATAGTAGTGTTTACAGATAG
 56420  ATTTATCTAG
;; mfannot: G-atp6 ==> start Def by similarity
 56430  ATTACATCTAGATGTAATATT
;     G-atp6 ==> start ;; mfannot: alternative ATG start pos 56463
 56451  GTGACATTTTTTATGTTTTATTACAATTTAAATCCACTTGAGCAGTTTTCAATAATAGGC
 56511  TTTTTAAGTTTAGATGCACCAATTTTAGCTTATACTTATATATCTGTAACTAATATAGCA
 56571  ATATATTTAACCACCACTACAATAATAGCATTTCTTGTTCATTCGTTTGCAATAAATTAC
 56631  AATAAGATTGTATATAATAATTGATCTCTAACCCAAGAGTCTGTTTATTACTCTCTACAT
 56691  AGTATAGTTATAAACCAGATAAACTCAAACAAAGGGCAATTATACTTTCCTTTTATTTAC
 56751  ACATTATTTATATTTATTTTAATTAATAACTTAATAGGTATGATTCCATATAGTTTTGCC
 56811  TCTACTTCTCATTTTATACTAACATTTGCAATTAGTTTTACAGTAGTTTTAGGTGCCACT
 56871  ATTTTAGGTTTTAGAAAACATGGTTTTAAATTTTTCTCTTTATTTGTACCATCGGGTTGT
 56931  CCTTTAGGTTTACTGCCTCTTCTTGTTTTAATAGAATTTATATCATATTTAGCTAGAAAT
 56991  ATTTCACTAGGACTTAGATTGGCAGCTAACATATTAAGTGGTCATATGTTACTAAATATA
 57051  TTAAGCGGGTTTGCTTATAATATAATTTTTGCAGGACAAAAACCAGGACAATTCTTTTTA
 57111  TATTTATTTGCAGGTTTAATACCTTTAGCATTTATTATAGCATTTTCTGGTTTAGAATTA
 57171  GGTATATCATTTATACAATCACAAGTTTTCGTAGTATTAACATGTAGTTATATTAAAGAT
 57231  GCAGTAGATCTACATTAA
;     G-atp6 ==> end
 57249  TCTTATTTTTAATTTGATAACTCAGATTGCTAATTATTTTACATTATTTGTTCGTTTAAT
 57309  TGCCTCTATCTCTATTGGTTTATCTATTACATGCTTTAGGTATTAATTAGTTTTTTAAGC
 57369  AGGTTCAGATTTGTTTTTTTTATATATTTTAAGAGACATCATTACAACACATATAAATTT
 57429  AGACTTATCTAAATCATCAACCATTAATTAGTAAAGGTGTGAATCTTAACTTAGCAAATA
 57489  CTTAAAATAATATCCATATAAATTCTTACAATATGCTTTATAATTCTAGTTTAATATACA
 57549  TTTCTATATTTACTTTTATTATTAACCTCTTCACCTCATCACCTAATCACTTAATCACCT
 57609  ATCAGGCAGGTAGGCAGGCAGCTGCCAGGCAGGCAGGCAGGTAGGCAGGCAGGCAGGGTC
 57669  AGCTGGAACAAAAGGTGAACTGGTGAAGAAAAAAGAAAGGAAAGACTGGAGATAAAATAA
 57729  AAAAACTATAGAGATCAGAAAAATAAAACACATAAGGCTTATCTAGAGCCTTTAATCTAG
 57789  TATTGTGCTTATAATTAAATCTAAAAAAAAAAGAAAAAGTTTATTATCAAAAAACCCTTT
 57849  ATTATTGTCATCCCATTATATAGTTACACCTTTGTTTAAGTATAGATCTATTACAACAAC
 57909  AACAACCTCTGTTGGTGTATCTTTATCGTTTGTTCCTTTTTTTGTTACTATATTGTTAGT
 57969  TCCTTTTATATGTTTTTCCAGATATGGGTAATCAGGCTGCTCAAGCTGGTAGTCAGGCTG
 58029  CTAACCCTAGTACTCTTGACTTAGCTACTTTAAAAGAAATGCTAAGCGAAGTTGATTTGT
 58089  TTAGACATAGTCTTATGCACAATTTTAATAAAGCAACAGAATTTGCTTTAGCAAACTTGA
 58149  ATATTATTAATAATTGTTATGATAGTTTTGTACAAGCTAATCCTCATTTAGAAAATAACC
 58209  TTTATCTCGTTAGAAAAACACTAGAAATTGTTTCAAACTCAAACCAGACTGGTGTTATTT
 58269  AAACAGAATCTCAATATTTTCAAGATACTATTGCCCCTCTTGATGTTACATCTACTCAAT
 58329  TAAATGAGATGATACATAGTTTAGATCCAAATTGGGAGTCTGATTCTGATACAGATGAAG
 58389  ATATGATTGGAAAGGCTGCTGATTAAATGGCTAGAAGAGCCCGTAGTGGTAATAGTGGTG
 58449  GTACTGCGGGTAGTCCCACTAAATAAGTTATATTGTATTAGTGTAGGTTTTGCGGGTTGT
 58509  CCTCCTAATTCATAAAGAACTTAGATTATATTCATAGCTACTACTATAGCATATATATCT
 58569  ATCTAATCAACTTTATGTTATAAATTTTTATCTTTAATTAGATTTTTGTGCAGAAATATA
 58629  GCATCAAGTTTTAGAAAATAAAAAAAAAGGATTAAAAATAAATACAAAAATGATGTTTTT
 58689  TATAATAATTCATATCTTATTAGTGAACAATTACAATTAGCTTTATATTCTGAAAAGTGA
 58749  GATGTTAATAGATCGCAAAAAGATGATTTGTTTTATTTGATTGTTTTTAGAGTTTTAAAT
 58809  GGAGAAAGAGAAAGAGAAAGAGAAAGAGAAAGAGAAAGAGAAAGAGAAAGAGAAAGAGAA
 58869  AGAGAAAGAGAAAGAGAAAGAGAAAGAGAAAGAGAAAGAGAAAGAGAAAGAGAAAGAGAA
 58929  AGAGAAAGAGAAAGAGAAAGAGAAAGAGAAAGAGAAAGAGAAAGAGAAAGAGAAAGAGAA
 58989  AGAGAAAGAGAAAGAGAAAGAGAAAAAAAAAATGTGGTTTATAGTTGTATTAGTTATAAC
 59049  AAATTATTTTTTCATCCTTTATTACATTATATAAAAGTTAAAAACTCTAAGTTACTTAAT
 59109  TATAAACAATCTGGACAATTTTTAACTGTTCTACAAGATTCATTCTATGATGATATAGAA
 59169  TCTGAATATAGATTACCTCCTGATCCATATGTAAATAGATTAATATTAAGTTTACAGAGT
 59229  ACGCACTCTCACTCTGGGTACATTTTAAGATACTTATGTGAATTCATATCTAAAGAATAT
 59289  ACTTTATTAGATTTGTTAAAGATAAGATAGTTAATATATTGTGTATTTATCTGATTATGA
 59349  TCAGATGTCTTGTATATTAAGTTTAGCGGTTAATAAAAAATATTTATCTTTTATATATAT
 59409  GATATTGTGTGGTGCACCTGGTTATGATAAGCTTGTTAATTATCATAATTGAAATCCATT
 59469  TAAGTTTAACAACATAGTTAATACTTGTCTTTTTATTGCAAAAGATAAGGATAAATTCAT
 59529  AAAAAAAAATTACATGAATCTGAAGAATTTAAAGATCTAAATAGGGGTCCACTAAAATTT
 59589  AGAGGTGAAATTAATTCAGGTCAGTCTTTTCTTATTAATATAGATACAGATTTTAGAGAT
 59649  TGTCTTTACAGGCATTATTGTTATCATGCATATCAGGAATACAAAAAAAATCACCCTAAT
 59709  GCAAAGCCGTTAGATAGAAAAAATTTTAGTTTTAATAATCAGATTCACAGTAATCTAGGT
 59769  AATACTAGATAATATTCAACTAAAAAAGATGTCTATCACAAAGATATCAGCAGAGATATA
 59829  TCCTTAAAAATACACCTAAAGAAAATAAATTCTAAAATAAATTTACCAATATTTAACTCT
 59889  ATATCAAATCAGAATCCTCCAAATTCATAAAATAAAACTATAATGGAATCTTTTTTATTA
 59949  TATCGCATAATTTTAGTCTGCTGATGCCAAATTAAATAAATTAGGTTAAAGGGAAATTTT
 60009  GGACTTTTATTATCTAAACAAATAATTTAGAGGGGTGTAGTCTAGTCGTGTTTATAGCTA
 60069  TACCTATCCAGATTGGATCTAAATATCTTATGGTCTTTTTTATGTTTTATTCCAATTTAA
 60129  ATCCACTTGAGCAGCCCTCTTATCTCTTATTTTTAAATAAGAGGCTTTTTAAGTTTAGAT
 60189  GCACCAATTTTAGCTTATACTTATATATCTATAACTAATATAGCCATTTATCTGGTTTAA
 60249  CCACTATTTTAGGTTTTATAAAGCATGGTTTTAAATTTTGCTCTAGATTTGTACCATCGG
 60309  ATTTTACTTTACTTGCTCTTGTTTTAATATAATTTATATCGGATTTAGGTAGGAATATCC
 60369  GATATATTAGATCTGCAGCTGACAAATTAAGTAGTCATATGTTTTGTTACGCTCTTTCTT
 60429  TTTCTAAACGTGTCTATTTACTCTTCGCAGCTACCAGCTACCAGCTACCAGCTACCAGCT
 60489  ACCAGCTACCAGCTACCAGCTACCAGCTACCAGCTACCAGCTACCAGCTACAAATATTTG
 60549  TGTTTTAACTTTATTAGCTTGTGCTTTATGAT
;     G-orf108 ==> start ;; mfannot: GTG upstream: 60569
 60581  ATGGTAATAATCAGGTTATTTCATTTAGTTATAATGTGATTGTTATATATCTTTCATTTA
 60641  TTTGTTTATCCCTTTTTGGTTTTGTTCATGTTTATATTAATCAACTTGATCAAGAGTTGA
 60701  GATATAAATATACTTTACTGAGATAATAATGAGGTTGAAGATTATGTTGCAAAACGTGAT
 60761  TACTACTATAATCTAATTCAATCATATAAAAATGATGTCGATACAGTTAATGCACGGGCA
 60821  GACTCAGAAGATAAAGAGAGGGCTCTAGATGATGCAAAGGAAAGATTAGAAATAATGGAG
 60881  CAGTTTTATTCGC
;     G-atp9_2 ==> start
 60894  ATGCTGATTGATAA
;     G-orf108 ==> end
 60908  TTCTTATTTTTTCTATGCTATTTTAGGATTTGCTTTTTATTTTTCTTTTTGTTTTTATGA
 60968  GGCTACAGGTTTGTTTGCTCTTATGATGGCTTTTTTTATTGCATATGGATATTGTCTGGT
 61028  CTAG
;     G-atp9_2 ==> end
 61032  TCCTGTTTATAGCTGTACCTATCCAGATTTGATCTAAATATCTTATGGTATTTTTTTATG
 61092  TTTTATTCCAATTTAAATCCACTTGAGCAGCCCTCTTATCTCTTATCTCTTATTTTTAAA
 61152  TAAGAGGCTTTTTAAGTTTATATGCACCAATTTTAGCTTATACTTTATCTATAACTAAAA
 61212  GAAAAAACAAAAAAGAAAAAAGAAAAAATTTAGAGAGATTATAAAATTAGAGTTTTCTAA
 61272  AAAAAAACATTCTAGTGATTGGATTTCTCAAGTAGAAGTAAAAGTAGGAGTAGGAGAAAA
 61332  AAAATAAGGATCACCCAAATAAGTATACTATTAAATAAAAAAAAAAACAAGCGATTAAAA
 61392  AAAAAAAAAAGAAAAAAGGGGAACAGAGTAAGGTTATTCGTAGTCTTACTATCGGCCCAA
 61452  GTTTCTTAAGATAGGTGTGACCAAAATTGATTGATACTACTCCTTACTTTGTTATTGCTT
 61512  CAAATAACTTGTTAGTCACTCTATCCCGGGATGACTATCCCGGGATTTACTCGATAGTCG
 61572  CACATTTATCATGTGCTCGTACTACTTATTTTTTCTTTTTAAAGAAAATCTAGTAGTCGC
 61632  GCCAATGTGCGACTATAGGGGGCCAAGCAAAAATATGGGGAGACGACTTACGTGATTTCC
 61692  ATAATTTCTCTTATGAAGAGTAAACTCCTCATGATTTTAAACTATCATGAAAGTTTTCTT
 61752  TGTTTGGGGAAAAAAAAAAAAAAAATGTAAAGCGCATCATTATTTACAAAATAAACTCTA
 61812  GAGGTATAATTTTTACAATTTAATAATGTCATATTATAAGTTAATCTTTTTAAACCGTTT
 61872  TTATAAAGTATACTAACTTAGAGCTAACACTATCATTTACCTAATATTACGGTGATGAGG
 61932  TGATTAAAAATAAAATGTCGAATATGATTTAGGACGATGGGCTGGAAATAATTCACATGG
 61992  TAGCGTTCTTTAGTTAGCGTTGTTTAGGTAGCACGTTTTTAAATACTTGAGATAAAGGTT
 62052  CATTTTTGCAGTTTGTACATATTTTTGTAGTTAAATTATTAATGTGTGATATATACTGTA
 62112  TGATGCTATATTTAAGTTTATAGCA
;     G-rnpB ==> start ;; mfannot: Approximate position
 62137  TAGGAAAGTCCAAAGCTTTTTAGGTATATGCATATTTAAGTTATATTTAGATTTAAATAT
 62197  GATTTGTAAATATACAAAGGTGAAAACCTTGGTTCTATACAGAAAATACATATTATACTA
 62257  GTTATTATGTATATAAGGAAACAATAGTTTATTTTTCATAACATAGTATAATAATGAAAT
 62317  ATAAAGCCTATATCTAGCCTTTGTTTAGTTTTATCTACAGTTACAGAAATTGGCTTAT
;     G-rnpB ==> end
 62375  ATATATCCAGATAAAATATATTTTATACATATATATGTGTAAAATGGACACAATCAGGTA
 62435  AAATACAATATTATATATAGAAATAAACCGTAAAAATAAAAATGCCTTACTTTTTTTTTT
 62495  TAGATAATATAAT
;     G-trnC(gca) ==> start
 62508  GGGATATGTCGTAAATGGTTTACGCTTTGATT!GCA!GATCAAATGAAAGGGGTTCGATT
 62566  CCCCCTTATCCCT
;     G-trnC(gca) ==> end
 62579  ATTAAATTTTAGGATTTAATTTATATAACAGAAGGTTTACACTTCTAAAAAGTTCTCAAA
 62639  TTAGATCCATGATACAAGATTAAAAAATTATGAGAAGTGGTTTAGTTAAATTCACTACAG
 62699  GTTTAATCTGAGGAGCAGGCCTTTTGCTCTTATTAAAATGTTTATTACAAGCAGGGGAAA
 62759  CCATCTAAA
;     G-trnE(uuc)_2 ==> start
 62768  GCCCCAATGGTCCAGTGGTTAGGACATGATGTT!TTC!ACCATTATAACGAGGATTCGAA
 62826  TTCCTCTTGGGGTA
;     G-trnE(uuc)_2 ==> end
 62840  GTTTTAGTTTTTTTTTAATAACCCACA
;     G-trnM(cau)_4 ==> start
 62867  TACGGATTGATGTAACGGTAACATAGTGGGCT!CAT!GCCCCCCAAATAGTGGTTCGAAT
 62925  CCACTGTCCGTAA
;     G-trnM(cau)_4 ==> end
 62938  TCTTAAACTAAATATAAAAAACAGAAATAAACAGTGTAGTAGTTTTAGTTTTTTTTTTAA
 62998  TAACCCACA
;     G-trnM(cau)_5 ==> start
 63007  TACGGATTGATGTAACGGTAACATAGTGGGCT!CAT!GCCCCACAAATAGTGGTTCGAAT
 63065  CCATTGTCCGTAA
;     G-trnM(cau)_5 ==> end
 63078  TCTTAAACTAAATATAAAAAACAGAAATAAACAGTGTAGTAGTTAAAAAAAAAAAAGCTA
 63138  GATTAAAAAGATTGCATGAACAAAAGCAAAAAACTAAAGATAGACAAGTTTATCAATCAC
 63198  ATGATAAAGATCGTTAAAAAATAAAAATTAAAGCTCTAAAGTTAAAGTTACAGGATGCTT
 63258  TAGACAAAAAACATGATAAGATAAAAATTGAAAAAAAAGAAAACAGATACAAGATTATTA
 63318  TATTGAAAGATATAATGTTAAGGTTGATGAATTTGTTCCTAGTTATTTTTTTTTTTATTG
 63378  TATTACAAAATAAACCTCTTTATA
;     G-trnN(guu) ==> start
 63402  GCCTTTATAGCTCAATGGTAGAGCGGAATACT!GTT!AATATTTTAATAAGTGTTCGATT
 63460  CACTTTAAAGGCG
;     G-trnN(guu) ==> end
 63473  TGTGGCTAAACTGGTAAAGCTCTGTGCTACCTGGTCTCCACCTATTGTAAGTTCGGTGGA
 63533  GACACCTGCTCGTTTATTCTTTTTTTGTCTTCTAAAAAAAAATTAATAAAAGGTTTAGTT
 63593  AAATCCACAACAGGCTTAATATAAGCAAATGTAGGGATTGGTGTTGAATTAGCATTTTTA
 63653  ATATTAGGTGTTTCATTAAGCTTTGAAAATAGAGATCTAAATGATTTAATGTTTTTAATG
 63713  TAGCGTACGGAGATATTACAATGCTTTGTTAAATTATAGGTGCACATGAAGAACTTGTTA
 63773  GTATTAATAATCCGACGAATTAGCCCTTTTTTATAATTTTGTCCTCCAGATTGCGCATAT
 63833  AGAGGTATAGTTGAATGAGTTATGGCTAGTATACGTTGTGTTCATTGTGGCTATTTTTTT
 63893  TTTAATGTACAGTATGCAAAAAATATTAGGTCCTAATATTCTAGGCATCGGTGTTTATTT
 63953  GGATCTTTAATCTTAGGAGCAGGTGTAGGAATTGGTGTTGTCTAAATTTTGGATCTGCCT
 64013  TAATATTAGGTGTTTCATCAGGGTCTGATGTTTTAATTTAGTATTATATCTGTCCTAAGA
 64073  TAAGTACGCATAATTATTTTAAACATGTCAGGAAGGTCCTGTTTGTTGGTATGACGAATT
 64133  GAGCTGTAAACTCTATAGCTATGTCTGTCAAAGGTTCGATTCCTTTTCCTAGTTATTTTT
 64193  TTTTTTAGATTTGATTACAATATAAATCACTTTATGGTACTATTATACTATGAGTATGAT
 64253  TAGCTATATGATTTTTTTTACCAGATAACAACCCTATTTATAATAATTTGAGGTAGGTTC
 64313  GATTCAATATAAT
;     G-trnR(acg) ==> start
 64326  AACGTGTTAGTTTAACTGGTAAAACTCTGTGCT!ACG!GACACAGCAACTGTAAGTTCAA
 64384  ATCTTACACACGTTA
;     G-trnR(acg) ==> end
 64399  TTCCGAAGCACAGAGTTTAACTGGTTAAACTCTGTGCTTCGGACACAGCAACTGTAAGTT
 64459  CAAATCTTACACGCATTTTTTTAGGATTCACCAAAACGTTAAATGGTAATCACACTTTTT
 64519  TTTTCGTTAAAACATAAAAGTTAGGAGTTAGGAAACAACAAAGGTATATCTAAAAGGCTG
 64579  ATATATATAGTCTATAATTATAATCGTACATATTATAAAGATTAACAAATAAATTTGGTA
 64639  TTTGTTATATTAAGTAATCGATTAGTGACATAAATTAAACTTATATTAAATATAACT
;     G-orf347 ==> start
 64696  ATGAAACAAGTAATAAATTCATTTAAAACATTTTATATTCTTTTTAATAATGTTCCACCG
 64756  AAACCTCACAACTTTTGTACATCACCTGTACAAGCTAATATAGTGGACTTGGACTTAATA
 64816  TTTGATTTATTAAATCAGTTAGAGAGTTGAGCCAATACTACAAATACAACAGATTATCTA
 64876  TCCCAATCAGAACAAATGATCAATATAAACTGATTATCAGTTTGTGATGAGGAGGATCTA
 64936  AAATCTTCAACTTTTAGTGATTTAGATTATTCATCTGTAAAAGAACTATCAGATGTAAAT
 64996  ATGCAGCACACTGACATTGATAAAACTTATTATATAAATAGTCTATTTGGTTGATTGGAT
 65056  AACAAATTTTCATTTTTAAAGCAAGACTTTGGGGAGATGTTTCCTAACTCTGTTTATGCT
 65116  ATGCAAGATTTAAATGCGTTACGGCCAGAAGATAACAATCTCACTGTTATGATGAATAAT
 65176  AGTGCAGAAGTAAGCATGACACCAACAACTGATTCTAATTTTAATTGATTATGCTATTTT
 65236  ACAAATCTTTTCTATCATCATCATCACGAAAGATTTCTATCAATTCATAACTTGCTTATT
 65296  ACAACGTGGGCTAACAATGACACATCTTTAAATGGACTTTTAGAAATAACAGTAACACCT
 65356  GGATTAAATATTGAACAATTTGTAAATACATTGAATAATTTAATAGAAAGTTATGAAAGG
 65416  TCAGCGAATGTATTAAATGCTGTTATAGAAGAATGAGAAAGATACCCCGAAGAAGCAGAA
 65476  ATGATAGAGGAGATATCTAGGCAACCTAGACCTATTATAATGAATCTTGCATTTTATCTT
 65536  GAAATTCTTGGTTATGTTAATCCTGATACAGGTCTTGAGGATGCAGATCTTCATGATGCA
 65596  ATGACAACATTAGTTGATATTGGAGTTATAGAACTAAGATATCCACCTGAATTAATTGAA
 65656  TATGGAATTAATAGGTTAACAAATTTAATGTTGTTAGTAGCTTTAACTCCATCGATTTTT
 65716  CATCTTTTATATTTTTACTGATAA
;     G-orf347 ==> end
 65740  ATATTTTTACCTTTTCTATTGTTTTCTACATTTTTAATTAGACAACATTAGGTGTCTAAT
 65800  TAAAAAAAATGGATGGTAATTCTTTAGGGTGAGATATTTAAAATTTAGATCTTTTATTAG
 65860  ATTTTGGTGTTGAAATTTAGCATCAAGTTAAAAAAGTACATTAAAAAAAC
;     G-atp8 ==> start
 65910  ATGCCACAATTAGTACCCTTTTATTATACAGATCAAGAAAATTTTTCTTTTATCCCAGTT
 65970  CTATTTATGGTTTATTTGTTTTCAAAATATATTTTACCTATTGTGGTTCGTTTATTTAAT
 66030  AGTAGATATTTTATTAATAAATTATAA
;     G-atp8 ==> end
 66057  ATGAATTTTCTAACTTTCTTAACAAAAGGTTAAATTGTATCAAGTGGTTTAGTTATAGCA
 66117  AATTTAACAAGTCTAAGTGTGGTACTGATTGCCGGGTATCTTGTTAGTGTCATTAATATT
 66177  AGGAGTTCCATTATCGTTTGATATTTTAGATTTAAATAATTTAACCCTAGTTTAAGTGCA
 66237  ATGTATCAGCTATTACAATCAAATATTAATGAATATTACACTCATCATGAAACTTTAACA
 66297  CATTTGCTTATAACACAAGGTGAGACAATGAAACACATTTGCTTAGAACACAAGGTGAGA
 66357  CAATGAAACACATTTGCTTAGAACACAAGGTGAGACAATGACTATTAGAAGTACAAATCC
 66417  AAACCTCGATCAGGTGGAGCAACCATCATTGCGTCATCTTGATCAGGGGGGAGGGGGAGG
 66477  GGGCAACGACACCCTCAACCACAATCAATGGACACTTCTGAATTGAAGCTGGA
;; mfannot:     /group=II (1.26e-03)
 66530  aagcggtatgacgggagactatcacgtaccgtttaaaacaagaaaaa
;; mfannot:
 66577  ACTGGATCAATAGAAGCGTGATATTAATTCACTTAAAGCCAAAGTTTAAAAAAACAAAGA
 66637  TAATATGAAATCATATTGGATTAAAATAATAAAAATTTATTATAAAAATAAGTCTAAAAG
 66697  CAAAACCCAAAAAATAAAATAAAAAAAATAAGAATTAA
;     G-orf121_2 ==> start
;;     G-atp9 ==> start
 66735  ATGAAA
;;     G-atp9 ==> start ;; 3,35
 66741  CAATGAGCAAAAATTATCGGTACAGGATTAGCAACTACAGGACTAATAGGGGCTGGAATA
 66801  GGTATTGGTATAAGTCCAAAATTTTCGAGATATTTAAGTATTGCATATTTAATACTTTTA
 66861  GGAGTAGAGGCAGGTATATTACTAGCCTCATTAATATCAGGAGTT
;;     G-atp9 ==> end
 66906  CCATTATCGTTTGATATTTTAGATTTAAATAATTTAATGGAAGCTTATAATCTTGAATGT
 66966  GGAGGTAATGTAATGTTCATTGATCATTTTGAAATGCCAATGCCAGGTGTTAAATGTCCT
 67026  ACATGTGCTGCAAGAGGTTTAGAACAGTGAGTATTACCAGGAAAACACTGTCCTAGATGC
 67086  TCAACAGCTTGTT
;;     G-atp9 ==> start ;; 30,70
 67099  AA
;     G-orf121_2 ==> end
 67101  TTTAATATTAGGTGTTTCTAGAAACCCATCCTTAAGAGGTCAGTTATTTTCATATGCTTT
 67161  TTTTTGTTTTGCTTTTTCCGAGGCAACAGGTCTGTTTGCTCTTATGTTGGCTTTTTTGCT
 67221  GTTTGCTCTTATGTTGGCTTTTTTGCTGTTTGCTCTTATGTTGGCTTTTTTGCTG
;;     G-atp9 ==> end
 67276  TTTGCTCTTATGTTGGCTTTGGATTTTATTAACCTTATCTTGATCCTTAACAATGTTTAT
 67336  TTTCAACCTCCATTGCGTACTCTTGATGGGGTGGAGCAACCATCATTGCGTCATCTTGAT
 67396  CAGGGGGGAGGGGGCAACGACACCCTCAACCACAATCTGGTAAACAGGTTGTGATCCTTG
 67456  TTAAAACAAGAAAAAACTGGAGAAGCGTGTTAA
;;     G-atp9 ==> end
 67489  GTCACTTAAAGCCAAAGTTTAAAAAAACAAAGATAAAAAAAAATTAAAAAATAGTTATCT
 67549  AACCACAATCTGATAGATATTTTGAACCACCATTGCGTACTCTTGATGGGGTGGAGCAAC
 67609  CATCATTGCGTCATCTTGATCAGGGGGGAGAAGGCAACGACACCCTCAACCACAATCTGG
 67669  TAAAATTGTGATTGTGGCTGTTTTTTTTTTTTACAAGAATAAACGCGATCAATAGAAGCG
 67729  TGATATTAATTCACTTAAAGCCGAAGTTTAAAAAAACAAAGATAATATGTTTGATATTCT
 67789  GAAAGAGAATATGAAATCAGATCAGGTTAAAATAATAAAAATTTATTATAAAAATAAGTG
 67849  TAAAAACAAAACCAAAAAAAATAAAATAAAAAAAAAATAAAAACTACATTCTGGTCTAAT
 67909  TGTAATCCTTGTTGTTTTTTTTTTTTAAACAATATGAAATTGGATTAATAGAAGCGTGAT
 67969  ATTAACTCACATAAAGCCAAATATTAATTAAAATTCCCCTCTTGCTCTTGTTCTGAGAGT
 68029  AATGATAATAATAGGAGTGATGAGAATAATGGGAGCGATGATAATAATGGGAGTTATGAT
 68089  AATTAGGAAAAACAGGAACAATCTGGTTGTGAACAGGAAAAATCTAAATATGGTTTGGAA
 68149  CTGGAACTGGAACTGGAACTGGAACTGGAACTGGAACTGGAACTGGAACTGGAACTGGAA
 68209  CTGGAACTGGAACTGGAACTGGAACTGGAACTGCTACAACCTCATTTTAATCCTGAACAA
 68269  TGTCTAGTATGCAAAAAAAAATAAATTGAATTGCGGGCTTAATATTATATGATTATACGG
 68329  ATTATTGCAAGCATATGCCGATCCTTTGAAACCTAGTCTGTAAGAGGTCAGTTATTGTAA
 68389  CACCTCACTATATCCCCCCTAAATATAAGGGATCTAACTTAAATTAAACAAACAAACTAA
 68449  TGAATAAATAACACTTAAACAATCATATAATTACTAATT
;; mfannot: G-cob ==> start Def by similarity
 68488  AACATTAGATCGTTAAAAACGCACTCC
;     G-cob ==> start ;; mfannot: alternative ATG start pos 68575
 68515  GTGTTTAAAATAATAAATTCCTATTTGGTAGATTCGTCACAGCCCTCTAACATAAGTTAT
;; G-orf1554_cox1 ==> start
;     G-orf1554 ==> start
 68575  ATGTGAAACTTCGGATCTTTGTTAGCCTTCTGTTTAATTATACAAATATTAACAGGAGTT
 68635  ACTTTAGCTATGCATTATAATGACAGTGTTTTAGAAGCCTTTAACTCACTAGAGCATATT
 68695  ATGCGTGATGTAAACAATGGCTGGTTAATACGTTATTTACACTCAAATACCGCTTCTGCT
 68755  TTCTTTTTTATTGTATATTTACATATAGGTAGAGGACTATACTATGGATCATACAAGGCG
 68815  CCTAGAACATTAGTATGGACTATAGGTACAGTCATATTTATTTTAATGATGGCCACAGCT
 68875  TTCTTGGGTTATGTTTTACCATATGGTCAAATGTCATTATGGGGTGCAACAGTTATTACT
 68935  AACCTTATGAGTGCTATACCTTGAGTAGGACAAAATATAGTTGAGTTTATTTGAGGTGGT
 68995  TTCTCAGTAAATAACGCAACATTAAACAGATTTTATTCATTACATTTTATTTTACCATTT
 69055  GTACTAGCTGCTTTAGCATTAATGCATTTAGTTGCACTACATGATAGCGCAGGCTCAGGT
 69115  AACCCTCTTGGAATTACGGGCAACCACGATAGATTGCCATTCGCACCTTATTTCATATTT
 69175  AAAGATTTAATTACAATTTTTATATTTATCTTAGTGTTATCTGTATTTTTATTTTTTATC
 69235  CCTAATATTTTAGGTGATAGCGAAAATTTTGTGATGGCTAATCCAATGCAAACTCCTCCT
 69295  GCTATAGTTCCGGAGTGATATCTTTTACCATTCTATGCGATATTGAGATCTATACCTAAC
 69355  AAATTACTAGGTGTTATTGCTATGTTTTCTGCAATTTTAATATTATTAGCAATGCCATAT
 69415  ACTGATTTATCTAGATCGAGAGGTATGCAATTTAGACCTTTAAGTAAAGCATTTTTATTA
 69475  ATTTTTGTGGGTAACTTTTTTATATTAATGCTATTAGGTGCTAAACACGTAGAATCTCCA
 69535  TTTATAGAATTTGGACAAATATCTACTGTTTTATACTTTACACATTATTTAATAATAGTA
 69595  CCTTTAACTAGTTTACTAGAAAATAGCTTTATTGAATTAAAAAGCAAAAATAGTTCAGAT
 69655  AAGCAGCAGACACATAATATTAACATAGCATCGCCTTATCTGATCAAGCAGCCTGAGACG
 69715  ACACGTAATATTAATGTAACATCGCCTTATCAGATCAAGCAGAGTAAATATAGTACAGAT
 69775  CAGCAGAAGACTAGTAATGGATTACCACCTAAGAGACCTAATAAATTTAGACTATATATT
 69835  AATAAACTTAGAAATAAAATTTTTTCAAAAGAATTTTGATGTAGTTGATTTATTATTTTC
 69895  TTAACTGGATGACTAGGTAGATTTTCTATTCAACATTTTTCAGATGTAAATGTATTTATA
 69955  GACTACTTAAATATATGATCTATTTTATATTATCTTATAATGGCTATATTCATACCAGCT
 70015  GTAAAAATATTTATTACTCTGCTATTTGAGGATAATCCTTATTTTATGATGATGCAGGGG
 70075  GATAACCCTACATCTTCTGGAGGTCAATCTTCTTCTCAAGCTCAAGGTCAGGGAGGTCAA
 70135  TCTTCTTCTCAAGCTCAATCTTCTTCTGGAAATCAATCTTCTGTAGCTAACCCTACTGCA
 70195  GCAGGTCAAGGTCAGGGAGGGGCAAACGGACAATATGCTGATGAAGATACAAGTTTTACT
 70255  GGAGTTCAATCTCATAGTAGTGTGCCCCTTACAGAATATAGTGAACCAGTGAGTGAATAT
 70315  GATTCAGATAAACAATATCTATGAGATCTACGTGTTCCTATAATTCTAGATGTAATAGAA
 70375  GAAAAAGAGTCAAGTAATCAAGAACCTATAGCTGAAAAAGAGCTATCTAAACCGCATATC
 70435  ACTGAATCAATGAAAGATAGACTAGAACCATTTATACAGACATTGAGAGATATGTCTAAA
 70495  GAAGAATTATATACTGAGTTAGAACAGGTACGAAAAGAAGAAGATGAGAAAACACAAAGA
 70555  GATCATTATGATAGCGATGATAGCGATGATGATCAAGATAACGATGATAATATGGAGATC
 70615  GATGAGAGTGATGATGATAATGAGAGTGATGATGAGAATGGGAGTGATGATGATATGGAG
 70675  ATCGATGATAATAATGGGAGCTATGATAATAATAGGAGAAATCTTGAAAACAATTTTTTT
 70735  AGTGTCATAGCATTATGATTCCTATGCAACATAGATTTTAGAGACTTCTGTTTAAATTAT
 70795  TGAAATACATTATCATGTGATGCTCCAAGACCTTGAGGTATATATTTTCAAGATAGTGCT
 70855  ACACCTCCAATGGAAGGTTTAGTGGAACTACATGACAATATCCTATTTTATCTTTCAATA
 70915  ATACTATATGGTGTAGGCTGACTATTAATAACTATTATTCTAAGGTTTAATGACAAAACT
 70975  TCACCTAACGGATTACCACCTAAGAGACCTAATAAATTTAGACTATATATTAATAAACTT
 71035  AGAAATAAAATTTTTTCAAAAGAATTTTGATATAGTTGATTTATTATTTTCTTTACTGGA
 71095  TGACTAGGTAGATTTTCTATTCAACATTTTTCAGATGTAAATGTATTTACAGACTACTTA
 71155  AATATATGATCTATTTTATATTATCTTATAATGGCTATATTCATACCAGCTGTAAAAATA
 71215  TCTATTTCTCTGCTATTTGAGGATAATCCTTATTTTATGATGATGCAGGGGGATAACCCT
 71275  ACATCTTCTGGAGGTCAATCTTCTTCTCAAGCTCAAGGTCAGGGAGGTCAATCTTCTTCT
 71335  CAAGCTCAATCTGCTTCTGGAGATCAATCTTCTGTAGCTAACCCTACTGCAGCAGGTCAA
 71395  GGTCAAGGAGGTCAATCTTCTTCTGAAGTGCCCCCTTCAAATCAACAACAAGAATTTGAT
 71455  GAAAATGATTGACGTGGAGGTTCTGTAATGGAAGAGATGGATGATGATTCTTCTTCTTCT
 71515  GGATCACGAGTGCCCCCTTCATATCAACGAACAGAACTTGATGCATATGTTGAACGTGGA
 71575  AGTTCTATATTTGAAGAGATGGATGATGATGATGCAACAAGAATGATTGATAAATTAGAA
 71635  ATTAATGCTAAACATGAAATACTTAGTGATATAATATCTGAAAAGGAAAATGGGGATTTA
 71695  CGAGAGGATCATAAGTTATCAAAAGTCCCTGTTCCTGTTCCTGAATTTCGACCCGAAGAT
 71755  GAAAAAGATGGAAAATCTGGGATTAATGAAACTAAAAGAAGAATGCTATCTCGTCAAGAA
 71815  GATTGACATGAAAAAATTTTACCTAAATTAGAAGATAATATGGTAGAGGATTTTAGAGCT
 71875  AAGAAGTTAGATGAATTAAAAAAAGAACAAACTTATTTGGAAAAGAATTTTCCAAAAAAT
 71935  ACTAGTAATGTATTCTCGTGGTTAGAGGATGCATCTAAAGAACAGGAAGCATCTAAAGAA
 71995  CAGGAAGAATCTGGTTCTGAAACTTCAGAGCAAGAACAGGAAGAATCTGGTTCTGAAACT
 72055  TGAGAGCAAGAACAGGAAGAACAGGGTCCTGAAAATAAAAAAAGAAAAATAAATTCAGAT
 72115  GAAGAGGAGGAACAATCTGGTCCTGAAACTTGAGAGCAAGAACAGGAAGAACAGGGTCCT
 72175  GAAAATAAAAAAAGAAAAATAAATTCAGATGAAGAGGAGGAACAATCTGGTCCTGAAACT
 72235  TGAGAGCAAGAACAGGAAGAACAGGGTCCTGAAAATAAAAAAAGAAAAATAAATTCAGAT
 72295  GAAGAGGAGGAACAATTTGGTCCTAAACAAAGTAATCTTTGGAGTGTCATAGCATTATGA
 72355  TTCCTATGCAACATAGATTTTAGAGACTTCTGTTTAAATTATTGAAATACATTATCATGT
 72415  GATGCTCCAAGACCTTGAGGTATATATTTTCAAGATAGTGCTACACCTCAAATGGAAGGT
 72475  TTAGTGGAACTACATGACAATATCCTATTTTATCTTTCAATAATACTATATGGTGTAGGC
 72535  TGACTATTAATAACTATTATTCTAAGGTTTAATGACAAAACTTCACCCATAGCAAATAAA
 72595  GATGTAAGTCACGGAACATCAGTTGAACTAATATGAACTATTACACCTGCGATAATTTTA
 72655  ATACTTATAGCTTTTCCATCTTTCAAATTGCTATATTTAATGGATGAAGTTAGTGATCCA
 72715  GCTATGGCTGTATTAGCAGAAGGTCATCAATGATACTGAAGTTACCAATATCCTGATTTT
 72775  CTAAATAGTGATGAAGAATTCATTGAATTTGATTCATATCTAATACCAGAATCCGATTTA
 72835  CAAGAAGGTGCGCTTAGAATGTTAGAAGTGGACAATAGAGTTATTATTCCGGAATTAACT
 72895  CACGTCAGATTTGTTGTGACTGGTGCAGATGTTATACATTCTTTTGCTTGCCCTGCTCTA
 72955  GGTATTAAATGTGACGCTTATCCAGGTAGATTGAATCAAGCATCCGTTTATATTAATAGA
 73015  AAAGGAACTTTTTATGGTCAATGTTCAGAAATATGTGGTATTTTGCATAGCTCTATGCCC
 73075  ATAGTGATAGAATCAGTGTCTGTAGAAAAATTCATTTCTTGAATACAACAACAATATTAT
 73135  GTATTTCCTTTTTTATTTAATTACAAAAAAAACTCCCCAGTTTCAAATCAGCAGGAGCTG
 73195  GGTGAGCCTGAGCCTGTTGAGCTGGGGAGGCACTACAGGCAG
;     G-orf1554 ==> end
;     G-cox1_2 ==> start ;; mfannot: contiguous and in phase with orf1554
;     G-cox1_2-E1 ==> start
 73237  ATGATAAAACCTAATCTGTTTGTTCAAAGTTTA
;; mfannot: G-cox1 ==> start Def by similarity
 73270  AAGTCTATATCTCTTTGAATAGAGAGGTGATTTTGATCTTCAAATGCAAAAGATATAGGG
 73330  ACATTATATTTAATATTTTCATTATTATCTGGTTTAGTTGGAACAGCCTTTTCTGTTTTA
 73390  ATAAGATTAGAGCTATCAGGACCTGGTGTACAATTTATTTCAGATAATCAGTTATATAAT
 73450  AGCATAATAACTGCACATGCCATAGTCATGATTTTTTTTATGGTAATGCCAGCAATGATT
 73510  GGTGGGTTTGGTAATTTTTTATTACCATTATTAGTCGGAGGTCCAGATATGGCATTTCCT
 73570  AGACTTAATAATATAAGTTACTTATTATTAATTCCTAGTTTGGGATTATTTTTATTTGCC
 73630  AGTGGTATAGAAAATGGAGCTGGTACAGGTTGAACTCT
;     G-cox1_2-E1 ==> end
;     G-cox1_2-I1 ==> start /group=IB (5.86e-17)
 73668  caaaagcaggaaaagggagttgttttgtggtgacataaaacaaagtaaactcttctcg
;     G-cox1_2-I1-orf346 ==> start /note=LAGLIDADG ;; evalue:2.6e-64
 73726  atgcgtgaacatcttatagtttttatatctaagatgcttggatataaaatacataatata
 73786  tactactcatgtttggctctagtttacttaaaactaaccaatacatatgtaaaaatgtgt
 73846  ataatattgagacaatacgcctgagtaaaaaataaatgtttattttctactcatcagaga
 73906  ctaaacgaagagcatcttaataaagtttgatttaaacaatgattggtcggttttactgat
 73966  ggagacggtaatttttctataacacaccaagctggtaaatgaggactggcttttaaatta
 74026  actcaatccaggtataatttacgagtcttgtattacattaaaaaagagttaggtgtgggt
 74086  tctctttctgtcacaaaagatggaacaaaaggacagtttttcataagggatagaaaaact
 74146  atagaacaagtcatattacctctatttgataaatattcacttttaactacgaaacatttt
 74206  tattacttaagatttaaaaaagctttttatgttataaaagatactaacttgaccacagac
 74266  caaaaaagtgataaactttttagtctaaaggactcaagggtacccctgggttacatatct
 74326  cctatttgaaataccgtcagcttaccactaaaaaacgatgattcacttcacagtataatg
 74386  agtaaggcttgattggtagggtttgttgaagcggaaggtagtttttatttaactagcaag
 74446  caatcaagtagaattgtgcatggctttggtttaactcaaaaactagataaaatagtacta
 74506  gaagccatgggtttaatacttaatatctccaactcagttagatttaaagaaatatataat
 74566  cattatatttttgatactactaattctagggcaatagaaaatataatagcttatttcaaa
 74626  gacacaatgaagggagtgaaatccttagagtatagaatatgagctagatcttatattaat
 74686  aacaaaggggattatgatagtttaaaaaacataagagaccttgttagaaagcttagaaaa
 74746  aatcttttagaaataaaataa
;     G-cox1_2-I1-orf346 ==> end
;     G-cob ==> end
 74767  ctttagttaatttttaacaaaaaaagaaaaaaaccaaacaaactattaagataaaggtat
 74827  agtccgaacaataaagaaatttattgagtgtaatgatagttttaatttatattacctata
 74887  gttatctcttatatttttacataagtatatagtttgtagttaatgtagctaaaatgaggt
 74947  taccaacatatttg
;     G-cox1_2-I1 ==> end
;     G-cox1_2-E2 ==> start
 74961  TTACCCTCCTTTATCAGGAATACAAAGTCATAGTGGACCTAGTGTGGATTTAGCTATTTT
 75021  TGCTTTACATCTAGCGGGTATAAGTAGTTTATTAGGAGCTATCAACTTCATTATTACAAT
 75081  ATTAAATATGAGAAGTTTGGGTATAAGATTGCATAAACTAGCTTTATTTGGATGAGCTGT
 75141  TGTTATAACAGCAGCATTGCTGTTATTATCCTTACCTGTTCTAGCAGGAGGTATAACTAT
 75201  GATTTTAACAGACCGAAACTTTAACACATCATTCTTTGAAATAGCAGGTGGTGGTGACCC
 75261  TCTTTTATATCAACATCTTTTTTGGTTTTTTGGTCATCCCGAGGTCTACATACTTATTGT
 75321  TCCAGGTTTTGGTGTAATTAGTACTACAATATCAGCAAGCTCTAATAAGATTGTGTTTGG
 75381  CTATTTAGGGATGGTATATGCTATGATGTCTATTGGGGTTTTAGGTTTTGTAGTATGGAG
 75441  TCATCACATGTATTCAGTAGGTTTAGACGTTGATACACGTGCCTACTTTACAGCCGCTAC
 75501  ATTAATTATTGCAGTACCTACTGGTATTAAAATATTTAGCTGGTTAGCTACCTGTTACGG
 75561  AGGATCTCTTCAATTAACACCAACTATGCTATTTGCATTGGGGTTTGTATTTATGTTTAC
 75621  TGTTGGAGGACTTAGTGGTGTTGTTTTAGCTAACGCCTCACTTGATATAGCATTCCACGA
 75681  TACTTATTACGTAGTAGCT
;     G-cox1_2-E2 ==> end
;     G-cox1_2-I2 ==> start /group=IB (1.04e-23)
;     G-cox1_2-I2-orf365 ==> start /first_aa=Q /note=LAGLIDADG ;; evalue:2.9e-19
 75700  caagggggaatattaaggggccttaataatttaaattattatgcatttgactatatgctg
 75760  gaaactatgtttttaggttcttatttactatttatatttatatattatcttttaaaaata
 75820  gatgcaaattgaaattataacctttttaatatttatagtgataataataataaacctgtt
 75880  atatttaacagccttaaatatacaaacatacaatcagcagaaaactgtaaaggattttca
 75940  gagactatacgtcaaatatctaaattaaatcgttacacttgcttttactccttaagtagt
 76000  aaatcaggcaattcttttataaattgattgggaggggtgatagatggtggtggtaacttt
 76060  gatatacgaaaattaaattctaaactagtattgaaagctattagaattaaattacacaat
 76120  agagatgtaaggatattaactagaattcaagatggtttacacatgggtagaattagagca
 76180  gataaaaataaaccgcattctctgtgaattatatctaaaaaagaacacatgcatttttta
 76240  attaataaactaaatggtttaataagaattaaagtagatggctttcaaaaagcatgtgat
 76300  ttattgggaataaaatatgtagaagctaattataacattgaaccttttgatccttatttt
 76360  gctggattagtagataccgatggtactattgtttataattataatggtaacaggattgaa
 76420  tgtaatttggaatttaaattaaacaattatagtctaaaacttaatttagataatgtgatt
 76480  cctaattataaaccatctagattattaagaaaacacaaattgtctacatactctatgcaa
 76540  cataattctatagcatttaaatttcaaactgttaaaggtatggtgtttttatatgattac
 76600  tttatgaaaaacagattgtattccgattttaaattttatagagtttctaagattaaacca
 76660  tttataattgtaagaaattataaaaacgatcctaaacatagtgtagagtttgaaatatat
 76720  tctaatttcatactagattgaatacagtatagaaatcctttatgatacaaagtaccattc
 76780  gtaaataaaattagataa
;     G-cox1_2-I2-orf365 ==> end
 76798  agatatagtccacaatttaaattaattttaaataagcattttcactatgttataattatg
 76858  ggtgcagtatttgcactattcagtgcatgatatagtacacaacttaaattaattttaaat
 76918  aag
;     G-cox1_2-I2 ==> end
;     G-cox1_2-E3 ==> start
 76921  CATTTCCACTATGTTCTTAGTATGGGTGCAGTATTTGCACTATACAGTGCGTGGTATTTT
 76981  TGGATACCAAAGATATTAGGGGTAGATTATAATAAATCAGGAGGTAAAATACATTTCTGA
 77041  ATCCTTTTTATTGGGGTGAATGTTACATTTTTTCCTCAACATTTTCTGGGTTTACAAGGA
 77101  ATGCCGCGTCGTATAAGTGACTACCCTGACGCTTTTGCGGGTTGAAATTTTATAAGTAGT
 77161  CTTGGATCCATTATAAGCGTGATAGCAACTTGATTATTTTTATATATCTTGTATGCGCAA
 77221  TTAGTTGAAGGTAAATTTGCATCAAGATGTCCTTGATTATCACCTGAGTTTCATGCGGAT
 77281  TTATTACAAAGTCATTTAATAAGAGCGTTTATCTCTATTGAATGATGTTTAAATAGTCCG
 77341  CCTAAACCTCACGCTTTTGTTACTTTACCTGTACAATCTAATATAGTGGACTTGGACCTT
 77401  ATATTTGATTTATTAAATCAGTTAGAGAGTTGAGCCAATACTATAAATACAACAGATTAT
 77461  CTATCCTGATCAGAACAAATGATCAATAAAGACTGATTATCAGTTTGTGATGAGGAGGAT
 77521  CTAAAATCTTCAACTTTTAGTGATTTAGATTATTCATCTGTAAAAGAACTATCAGATGTA
 77581  AATATGCAGCACACTGACATTGATAAAACTTATTATATAAATAGTCTATTTGGTTGATTG
 77641  GATAACAAATTTTCATTTTTAAAGCAAGACTTTGGGGAGATGTTTCCTAACTCTGTTTAT
 77701  GCTATGCAAGATTTAAATGCGTTACGGCCAGAAGATAACAATCTCACTGTTATGATTAAT
 77761  CATCTTTTTAGAATAGACATACCTGAGCCTGTGTATGATGATTCTAGACGGGAGATTCTT
 77821  CAAGCTGCAAGAACATTTGACCATGGTGTAAGAACAATATATGATCAATTACAATCAAAT
 77881  CTTAATGAATATTACACTCATCATGAAACTTTAACACATTTGCTTAGAACACAAGGTGAG
 77941  AGAATGACTAATAGAAGTACAAATCCAAATCTCGATCAGGTGGAAGCTTTTTGAGATGAT
 78001  GTACTACATTGAAGAGAAAATATTACAACTAGGGAACAATACATTGCATATTTGGATAAT
 78061  TTAGTTAATGATTATATTACAGCGGGTCAAAATGTAAATGATACTATGGATCGTTTCGAA
 78121  GATCTCTATCCTCAGCATGCTTGGTACGTACAGGATTTAAACTGAGATAGGGGAAGGGTT
 78181  TATGTGTTTAGACCTATGAGGAATGTAATTGATCAAATAGAAGAAATAAAGGAAATATTA
 78241  AAAAAAGTATGAGGTCTTCTATATATTATGCCTCCTACTGATCCTCCTTCTAATTGACCT
 78301  TGATAA
;     G-cox1_2-E3 ==> end
;     G-cox1_2 ==> end
;; G-orf1554_cox1 ==> end
 78307  TATAAAACATAAATAGATAAATAATTAGATAACTTTGTAAAATAAAAAAGAATTAAAAAA
 78367  AAAAAAAAAATAAAAAACAAGCGGTTAAAATAATAAAAATTTATTATAAAAATAAGTCTA
 78427  AAAAAAAAACAAAAAAATAAAAAAAATAACAA
;     G-orf113 ==> start
 78459  ATGATACAAGCAGCAAAAATTCTCGTTATAAGTTTAGTAACAGGCATAGGTATAAATCCA
 78519  AAATTTTCGAGATATTTAAGTATTGCATATTTAATACTTTTAGGAGTAGAGGCAGGTATC
 78579  TTACTAGCCTCATTAATATCAGGAGTTCCATTATCGTTTGATATTTTAGATTTAAATAAT
 78639  TTAATGGAAGCTTATAATCTTGAATGTGGAGGTAATGTAATGTTCATTGATCATTTTGAA
 78699  ATGCCAATGCCAGGTGTTAAATGTCCTACGTGTGCTGCAAGAGGTTTAGAACAGTGAGTA
 78759  TTACCAGGAAAACACTGTCCTAGATGCTCAACAGCTTGTTAA
;     G-orf113 ==> end
 78801  TTTAATATTAGGTGTTATTTTTTTAAAAAATAACAATTAAATACTTTATAAACAGGTATT
 78861  TAATATTAGGTGTTTCTAGAAACCCATCCTTAAGAGGTCAGTTATTTTAA
;;     G-atp9 ==> start ;; First ATG found at 78962 HMMmatch = 48,67
 78911  TATGCTATTTTGGGTTTTGCTTTTTCCGAGGCAACAGGTCTGTTTGCTCTTATGTTGGCT
 78971  TTTTTGCTGTTTGCTCTTATGTTGGCTTTTTTGCTGTTTGCTCTTATGTTGGCTTTGGAT
 79031  TTTATTAAAAACTCGCACATCTACATATGTGCGAGGTAA
;;     G-atp9 ==> end
 79070  AAAACGTAAATAACCTTATCTTGATCCTTAACAATGTTTATTTTAATCCTCCATTGCGTA
 79130  CTCTTGATGGGGTGGAGCAACCATCATTGCGTCATCTTGATCAGGGGGGAGGGGGCAACG
 79190  ACACCCTCAACCACAATCTGGTAAACAGGTTGTGATCCTTGTTAAAACAAGAAAAAACTG
 79250  GAGAAGCGTGTTAAGTCACTTAAAGCCAAAGTTTAAAAAAACAAAGATAATATGAAATCA
 79310  TATCGGGTTAAAATAATAAAAATTTATTATAAAAATAAGTCTAAAAGCAAAACCCAAAAA
 79370  ATAAAATAAAAAAAAATAAGAATTAA
;     G-atp9_3 ==> start
 79396  ATGATACTAGCAGCAAAGATTATCGGTACAGGATTAGCAACTACAGGACTAATAGGGGCT
 79456  GGAATAGGTATTGGTGTCGTATTCGGATCTTTAATATTAGGTGTTTCTAGAAACCCATCC
 79516  TTAAGAGGTCAGTTATTTTCATATGCTATTTTGGGTTTTGCTTTTTCCGAGGCAACAGGT
 79576  CTGTTTGCTCTTATAATGGCATTTTTGCTGTTATTTGTATTTTTAATACTTGTCCATAAT
 79636  ATTAACATAACATCGCTTTATCCGATCAAGCAGCCAGAGACGACACGTAATATTAATGTA
 79696  ACATCGCCTTATCAGATCAAGCAGAGTAAATATAGTACAGATCAGCAGAAGACTAGTAAT
 79756  GGATTACCACCTAAGAGACCTAATAAATTTAGACTATATATTAATAAACTTAGAAATAAA
 79816  ATTTTTTCAAGAGAATTTTGATGTAGTGTAATTATTATTTTCTTTACTGGATGACTAGGT
 79876  AGATTTTCTATTCAACATTTTTCAGATGTAAATGTATTTATAGACTACTTAAATATATGA
 79936  TCTATTTTATATTATCTTATAATGGCTATATTCATACCAGCTGTAAAAATATTTATTACT
 79996  CTACTATTTGAGGATAATCCTTATTTTATGATGCAGGGGAATAACCCTACATCTTCTGGA
 80056  AGTCTGGTGAAACCTACTGCAGAAGGTCTTCCTCTGCGTAGCAACATGAATCGGCCTGGT
 80116  GGTCAATCTTCTTCTCAAGCTCAAGTTCAGGGAGGTCAATCTTCTTCTGGTGGTCAATCT
 80176  TCTTCTCAAGCTCAAGGTCAGGGAGGAGGAAATGGACAACGTATAATGTCAATACCATTT
 80236  ATATTAAATCCAGAACAACAACCACAACATGGTCAAGCTCAGCAGGTACAACAACCACAG
 80296  CAGGGTCAAGCTCAGCAGGTACAACAACCACAGCAGGGTCAAGCTCAGCAGGTACAACAA
 80356  CCACAGCAGGGTCAAGCTCAGCAGGTACAACAACCACAGCAGGGTCAAGCTCAGCAGGGG
 80416  CAAAATCAAACATTGTCATATTTTGGTTATGGTCTAGTATTTGCGCATTGAGATGCAGAT
 80476  GTGTTGAAAGTTACAAGCTTTAGTATTACAGATCATAGTACTCAACTTGTCGATGGTTAT
 80536  AAACCAACAGGTACTGGTACAAATCAACCAGTAGCAAGTAAATTCTCAGGTGCGTTGGGA
 80596  TGATTTCTAAAATATAATATTACAAGTATTGGTCCTCTGTATAGCGGAGTGGAAAACCCT
 80656  ATTCTTACTCAGAATCAGAACAGATTTTTAGATAGTGTTATTAATGATAATGCTGCACTT
 80716  AAAACTCAACAAGCAAATCTAAATAATGGAAACCCTAAACAAAAAATTATTACTCCTGAA
 80776  TTAATTAGAGCATTTAGGGATTTAAATTAG
;     G-atp9_3 ==> end
 80806  CGATTTAAGTTATAGAGTCTTTATATCGTCCTCACGTATTGCCTATGAATAATGCAACAC
 80866  CTGGAGCGAGGGATGGTTACCATACTGCAGGAGGTCTTCCTCTGGTTAACTACAAGAATG
 80926  GGGCAGGTGTGAACCCTATAGGTTCTCAAGCTCAATCTTCTTCTCAAGCTCAATCTTCCT
 80986  CTTTTGGAGGTCAGTTTTTTAAGATGATATTTTAG
;;     G-atp9 ==> start ;; First ATG found at 81177 HMMmatch = 42,72
 81021  GATTTGCTTTCTCTTTTTAATTTTAGAGATTTAAAGAAACCCCTACTGAATTACTGAATT
 81081  ACTGAATTACTGAATTACTGACCCACAAAGGGTCAGTTATTTTCATATGCTATTTTGGGT
 81141  TTTGCTTTTTCCGAGGCAACAGGTCTGTTTGCTCTTATGTTGGCTTTTTTGCTGTTTGCT
 81201  CTTATGTTGGCTTTTTTGCTGTTTGCTCTTATGTTGGCTTTTTTGCTGTTATTTATAGTA
 81261  TAA
;;     G-atp9 ==> end
 81264  AAAATATAAAAAAAATGAAAA
;; mfannot: G-nad1 ==> start Def by similarity
 81285  AAAAGGAGTGTATTATATTCACCTTTATTAACATATATTATAGAAGTCTTCTTTGTTATT
 81345  GTCTCACTTTTAATCCTT
;     G-nad1_2 ==> start
 81363  GTGGCTGTTGTAACCGTCGGAGAAAGAAAAATATTGTCTAGTCTTCAAAGAAGATTAGGG
 81423  CCTAATATTATAGGAGCCTACGGTTTATTTCAAGCATTTGCTGATGCCTTAAAACTTCTT
 81483  TTAAAAGAATATATATCACCCACACAAGCAAATGGCTATCTTTTTTTTATCGGCCCAATT
 81543  ATAAATTTAAATTTTGCACTTATGGGATTTGCCGTTATACCTTTCGGTCCAGGTATGACT
 81603  CTATGAGACTTTAACCTGGGTATACTTTTTATGTTAGCTGTTTCTTCACTATCTACATAT
 81663  GGAATATTATTAGCAGGATGAAGCGCAAATTCCAAATATGCTTTTTTAGGGTCACTTCGA
 81723  AGTACAGCTCAATTAATTAGTTATGAGCTAATTTTAAGTGCGGAGATTTTACTAGTTATA
 81783  TTATTAACAGGTAGTCTTAATTTAACTGTAAATATAGAATCTCAAAGAGCAATATGGTTT
 81843  ATAATACCATTATTGCCCGTGTTTATTATATTTTTAATAGCATCAATAGCAGAAACAAAT
 81903  AGAGCACCTTTTGATTTGGCCGAGGCTGAGTCAGAACTTGTTAGTGGTTATATGACAGAA
 81963  CATGCAGCAGTAATATTTGTATTCTTCTTCTTGGGTGAGTATGCAAGCATTGTTCTTATA
 82023  TGTATATTAATAAGTATATTGTTTCTAGGTGGTTACTTATTTGATCTAATTGTATTAATT
 82083  GATTTAATACAATATATTGATTTATATCTCTATGTTTGTATTTTATTTACTTTAAATGTA
 82143  ATTATAGCTTACCCTATAATTATAGTTATATTAAACGGTATAAGTTTAGGACTAAAAACT
 82203  AGTTTTCTGGTTTTTGTTTTTATCTGAACAAGAGCTTGCTTTCCTCGTATACGATAA
;     G-nad1_2 ==> end
 82260  TCTAATTAAAGGGATACCTCGTATACGATAATCTGATTAAAGGGATACCTCCTAAGAGAC
 82320  CTAATAAATTTACA
