# Supplementary material for: Global Characterization of Fungal Mitogenomes: New Insights on Genomic Diversity and Dynamism of Coding Genes and Accessory Elements
Source: Front Microbiol. 2021 Dec 1;12:787283. doi: 10.3389/fmicb.2021.787283 (PMC8672057; doi:10.3389/fmicb.2021.787283)
Supplement: Supplementary File 1 — de novo annotation files of the 685 mitogenomes investigated in this study. Annotation was performed with the Mfannot program. [file Data_Sheet_1.ZIP › Supplementary_FileS1/NC_013830.1_Candida_maltosa_mitochondrion_complete_genome_mitogenome.mfres]

;; Masterfile modified automatically by mfannot version 1.35
;; on Thu Dec 24 18:48:24 2020 by user pfonseca on host LGCM-PROC
;;    - Gene Totals: 42
;;    - List of genes added:
;;      atp6                 atp8                 atp9                
;;      cob (2 introns)      cox1 (2 introns)     cox2                
;;      cox3                 nad1                 nad2                
;;      nad3                 nad4                 nad4L               
;;      nad5                 nad6                 orf125              
;;      orf203               orf303               orf338              
;;      rns                  trnA(ugc)            trnC(gca)           
;;      trnD(guc)            trnE(uuc)            trnF(gaa)           
;;      trnG(ucc)            trnH(gug)            trnI(gau)           
;;      trnK(uuu)            trnL(uaa)            trnL(uag)           
;;      trnM(cau)            trnN(guu)            trnP(ugg)           
;;      trnQ(uug)            trnR(acg)            trnR(ucu)           
;;      trnS(gcu)            trnS(uga)            trnT(ugu)           
;;      trnV(uac)            trnW(uca)            trnY(gua)           
;;
;; end mfannot
;;


>NC_013830.1 Candida maltosa mitochondrion complete genome gc=4
     1  TTTTTATAAAATTAATAGGTAACATAC
;     G-trnM(cau)_1 ==> start
    28  TGAACTATAGCTCAATGGTAGAGCGATCCACT!CAT!AATGGATTGATCTCAGTTCAATT
    86  CTGAGTAGTTCAA
;     G-trnM(cau)_1 ==> end
    99  CATATAGTAAA
;     G-rns ==> start
   110  TACTACATGAATATGATGTAGGTTCAGATAGAACGCTAGATAGAGACATAACACATGCTA
   170  ATGTAGATAGCAGATATTTTTATAATATTTGTTAAATACGTGTACAGGTGAGTATATGGA
   230  TTATATATCCTAATAAATGCAGGTAGTAGCTAGTAGTAGTATTAAATTAGATTTTTTAAT
   290  ATTATTACTGTATATAGCTAGCCTATAACTTATATTCCATGATGGAAGTCATAAGGAACA
   350  CATAGAATTTTTTCTACTACTATTAGTAGCAGCAGTGAGGAATTATTGACAATGATCTAA
   410  CGATTGATCATGTTATCTATTAAAGTTTTGAGAGATTATTAAACTACATGTAGTGTAATA
   470  TTTTTACTCAATAATGCTTTATTCTAAAATTCAATAATGATGAATGAATAATTTTAAGCT
   530  ATATATAGTGTATAAATTATAGAATTAGTACTTACAAAGATATGTGCCAGCAGTAGCGGT
   590  CATACATACAGTGCAAGCGTTTATCGACATTGGTTTAAAGGATTCGTAGGTGTATGTAGT
   650  AGAGTTTTTCTTTATTTTTAATATAGAATTTTTCTACTGTATTAAGTAATATATATAGAA
   710  AGATAAAATATTATGACATATATAAGACTGCAAGGTAAATACAGTGTTAAAATTGACACT
   770  AAGGAATGAAAGCTATAGTAGCGACATGGATTCGATACCCATTTAGTTATAGCTGTAAAC
   830  TATGTGTACAAAGAATATGCTATATATAGTATATGATTAAATAAATATAAAGTACACCAC
   890  CAGCTTAGTACGTTTGCAAAAATGAAATTTAATACATTAGACGGTTATATACATATACAG
   950  TGGATTATGCTGTTTAATTGGACGATACTCCTAGTACCTTACCATAGCTTGAATTTTAAT
  1010  AATTTTTTTATTATAACAGGCGTTACATTGTTGTCGTCAGTTCATGCTTAATGGTCTTTT
  1070  ATTAAGTTAGACAATGAACGAAATCCTTGAATTTTCTTACTATATACAGTATATAAATAT
  1130  CTATTTTATAATTAATAATTCATTCAGGAGGGTAAGCTATATATAGTAACAATTATTTAT
  1190  TAATTTAAATAATGTATATACTTATTAAATACAGTATGAAATTTATGTAGTTATATAATT
  1250  TATTATTTATATGCTATATGTAATAGAAATATTGATATATTATAGAAATATAATATGAAA
  1310  AAAGGTTGAAGACTAATCCTCATGATCCTTATGCTATGGGCAACAGGTGTAATACAAATT
  1370  TGTAATCAATTATATGTGTAGCTATATACAGTATTGAATTTACAAAATAAAGAAAAATTT
  1430  CTTAAATTGGATTATAGCCTGATACTTGGCTATATGAAACAGGAACTGTTAGTAATCATA
  1490  AGTTAGTATACTATGGTGAATATTTCATATATTTCGCACTAATCACTCATCAATAGCATA
  1550  AATACTAATACTAGTATATGCGTTATGATTTTATTAATTTAAAAATATAATGGAATACTA
  1610  GCTATATAAGCTGATATGCTATAAGTTGAAATACAGTTCGAGTAAGGGAACTTGCTCGGG
  1670  ATTTATAATTACA
;     G-rns ==> end
  1683  TTATCTATTCTTTTATCTACTTCCGACGATCTACTGCATGCAGTAGATCGTCGGACTTGG
  1743  AAATGTGTAGTATGATTTTATTAATCTATGTATTATAGTTTACTTTTATAAATTGATATA
  1803  AGCTATATACAGTAGGAATTATTTATCTTATAATTTATATTAATCTATATTATATGAAGC
  1863  TTATAGTATTGTTATTTCCTATATATTTTATACTTTATAAATCTATAATATATATAGCTA
  1923  ACAATATACTAAAATCATATAGGATGAAATATATAATGTATACAGTTTATAAGAATCATA
  1983  AATTAAATATTTATATCTCTATAATGTATACAGTTAATTATTATATTAATTATAATCTTT
  2043  ATTAATTATAATATATGTAGTTAACAATAAGAATTATTTACTTAAAAATGAGGTATATCT
  2103  TCAAGCCCGTCGATCTACTACATGTAGTAGATCGACGGAAGTTAATAACAATGTAATTTA
  2163  AACTTTTTATAATTTATAACTTACTATATCTAGTATAGATTATCAAAAACATAATTTACT
  2223  CTTTATTGAACTATATATAGCTTTACAAATAATTAAATCTTTTATATTATTGAATAATAA
  2283  TTTAACTATAATTTATAAATATTTAAGCTATGAGTAATAGATAAATTTAATCCTACTACT
  2343  GTTAGTAAGTAACATTTAAGATATTAATAATTTAATTTATAGAATTGAAAAAAATATAAT
  2403  ACATA
;     G-trnI(gau) ==> start
  2408  TAGCTTATATCTCAACGGTTAGAGAGTCTGATT!GAT!AATCGGAAGATATAGGTTCGAT
  2466  TCCTATTAAGCTAA
;     G-trnI(gau) ==> end
  2480  ATATGGCTTATCTTTTAAGTAAAGATATAAAATTGAA
;     G-atp9 ==> start
  2517  ATGCAAATAGCACTTGCAGCTAAATATATTGGAGCTAGTATAGCCACATTAGGACTAGGA
  2577  GGAGCAGCTATAGGTATTGCTTTAGTATTCGTTGCTTTAATTAATGGTACATCTCGTAAC
  2637  CCTTCATTACGTAGTACATTATTCCCTCAAGCTATCCTAGGTTTCGCTTTATCAGAGGCT
  2697  TGTGGATTATTCTGTCTATTAATCTCATTCTTACTACTATATGCAGTATAG
;     G-atp9 ==> end
  2748  ATTTATTCTTTTAAATTATTACTTATTTAATACTATTGTATATTATTCAATAATTTTATA
  2808  TTGTTTACTACCATATACATTAGGTTTTATTTAAGTTTTAATATTTATTAATTATTAGTA
  2868  AATACAGTATAAATTTATGTTTATTATAATATTAATTATTACCTACTACTGATAGTAGAA
  2928  ATGTAT
;     G-trnL(uaa) ==> start
  2934  ACGATTATGATGAAATGGTAAACATAGTACACT!TAA!AATGTATAGGCGTTTAGCCTTG
  2992  TGGGTTCGAGTCCCACTAATCGTA
;     G-trnL(uaa) ==> end
  3016  ATGTTCTTTACTATATACATTATAGTTTTTATATAAAATAATTCATACTACTAATAGTAG
  3076  AGATTTATTAAAAATATAAATATTTATAAAATATAATAAATTACAAAAATAGTACTATAC
  3136  GTAGTAA
;     G-trnY(gua) ==> start
  3143  GAGATAGTTCTAATGTTGGTAATTAGAGTTATATT!GTA!GCTATAATGCTTAAGGCTGC
  3201  GACTGTTCGATTCAGTCCTATCTCA
;     G-trnY(gua) ==> end
  3226  ATATAAGCTACA
;     G-trnH(gug) ==> start
  3238  GGTAGTAATAGTTCAATGGTAGAATATTCGTAT!GTG!GCACGATCAATCTGAGTTCGAA
  3296  TCTCAGTTACTATC
;     G-trnH(gug) ==> end
  3310  CTTAGTAG
;     G-trnT(ugu) ==> start
  3318  GTTTTATTAGCTTAATTGGTAAAGCATTCGTTT!TGT!AATCGAAAGAGTATAGGTTCAA
  3376  ATCCTATATAAAACA
;     G-trnT(ugu) ==> end
  3391  AAAAAA
;     G-trnE(uuc) ==> start
  3397  GATCCTATGATCTAATGGTATGATGCTACTTC!TTC!ATAGTAGATATACGAGTTCAATT
  3455  CTCGTTAGGATTA
;     G-trnE(uuc) ==> end
  3468  TATACTATATACAGTATGATTTTTAATAAAATAAATAGTTTAAAATATGTTAATTAATAT
  3528  ATACTATCTACATTATATAAATACTTTATTATTAATAAAAGATTTACTACTATATAGATT
  3588  GTAAATTTATTCATTATTGTAAGTTTATTAATATGGATTATTATTAACTATCTACAGTAA
  3648  TATATTTATAACTTTATAATATAGATAAGTATAAACTGTATATAGCTATAGAATTATTAA
  3708  TTTATTAATGTTATTTATTATTAACTATATACAATTATAGAACTTCCGTCGATCTACTGC
  3768  ATGCAGTAGATCGACGTACTTGGAAAATAAAATATCTATGTATTAATAAGATATAATATA
  3828  TGTAGTTAAAGATTATTAATTATTAAAGTAAAATTATATTGTAATAAATACAGTTATCAA
  3888  ATATTGATTTTTTATAAGTTAATTATTTATTATTTAATAAGTTAGTAGTAGTATGATAAG
  3948  TTATATTTATAAAAAAATGTATATTATATATAATTAGCTGCAAGTAGTATATATTATTAA
  4008  AATTTAACATTATAATTAATCAGCTATATATAGTACTATTATTATATTAAGAGATATATA
  4068  AAATTACATAATTATTTAAGCTATATATAGTATAGATAATATTTTTATATAATTTAATAT
  4128  TTTGTAAATACCTACTACACATAGTA
;     G-trnK(uuu) ==> start
  4154  GAGAATGTCGTCTAAAGGTTAAGACTCTTATCT!TTT!AAATAAGCTATGCTGGTTCGAT
  4212  TCCAGCCTTTCTCA
;     G-trnK(uuu) ==> end
  4226  TTTTGAATTATTTTTCATTATCTTTTCTACTACATACATT
;     G-cox3 ==> start
  4266  ATGACAAATAATATAAGAGGTTATATTCAATTACACCCATTCCACCTAGTAGGTCCATCA
  4326  CCTTGACCTATATTTACTAGTTTTAGTTTAATGGATTTAGCTTTAAGTTTAGGACTTACT
  4386  GCACACGGTTACATTTCTTCATTATATCCAATACTATTAGCTATACTAGCTGTATTATAT
  4446  AGTATGACTTTATGATTTAAAGATATTATAGCTGAGAGTAGCTACTTAGGTGATCATACT
  4506  ATAGCAGTTAAAAGAGGACTTAATCAAGGATTTCTGCTATTTGTATTAAGTGAAATCTTA
  4566  ATATTTGCATCACTATTCTGAGCTTATTTACATTCAGCTTTAAATCCTACTATGGACATT
  4626  GGTATGCAATGACCACCTATTGGAATTCCAACAATATCACCAGCTGAATTACCACTACTG
  4686  AATACCATAATACTGCTAGCTAGTGGAGTTACTGTAACTTATGCACATCATGCTCTTATT
  4746  AATGGTAATAGAAGCCATACACTATATGGTTTTATATATACTACAATACTGATAGCTTTA
  4806  TTTGTATATTTTCAATTCTTAGAATATAGATATGCTGGATTTACTATAAGTGATGGTGTA
  4866  TATGGTTCTACTTTCTTTAGCTTAACTGGATTACATGGATTACATATGATAATGCTTACT
  4926  ATAATGCTTATTATATGTAGCTGAAGAGTTTATAATTATGACTTTACTAATACTTCACAT
  4986  GTTGGAGCTGAAACTACAATTCTTTACCTACATGTACTAGATATTATTTGATTATTTATT
  5046  TATATAATTGTATACTGATGAGGTTCATAA
;     G-cox3 ==> end
  5076  ATATTCTTTTATTCTAATACTACTAGCTTATATTATTTATATAATTTATAACTCATATAT
  5136  TCTTACTATATGTATTATATAAATTTATACTTATGATTAATATATTTAGGTATTATATAT
  5196  ACCAGATAATTTGTATATTTTTAAGTTTATATTTAAATTACTACATACATTAGATAATTT
  5256  ACATTATTTTTATTTAATTAATATTCTTACTATATCTATTAGAGTATTAAGTTTTATAAA
  5316  TTATTTATATTTTTCAAGCCCGTCGAGCTACTGCATGCAGTAGCTCGACGGTAGTACATT
  5376  ATGCTTTTAAGCTCTTTATATTTTGTATAAATATAACTGTACATAGCTTATATAATTGTT
  5436  AATCTATAACATAAATAACTATTATTGTATATAGCATATATATAAGATTATTATAACTAT
  5496  ATGTAGTATAAAGATATATATTTTATAATTATTAACTTTTATATGCTAGATGTAGTACAC
  5556  TTTATTTTAATGAATATAATTACTTTCAAGCCCGTCGATCTACTACAGGTAGTAGATCGA
  5616  CGGGTGTAGGCTTTATATTCTGTTTATCTAAATTATTGTAATACACATAGTAAACTTATA
  5676  ATTAATAATTTATTTAATAAAAATGTAATCTATATAGTAAACTTACAATTGTAAACATAT
  5736  TTAAGATAATTGTAATGTATATAGCAAAGTATAGTTTATATTATCATTATTAATTTTATA
  5796  AATATTCTTTTTTCAAAACTCATCGATCTGCTGCATGCAGCAGATCGGTGAGACTGTCTA
  5856  TAGTATTCTTTATAATTATTAAAGATAAATTAAAGGTAAGATTGTACTATATATAGTAT
;     G-trnW(uca) ==> start
  5915  AAGAGTATAGCTCAATGGTAGAGCACATGTCT!TCA!ACACATTAGATGATAGTTCGAAT
  5973  CTATCTACTCTTG
;     G-trnW(uca) ==> end
  5986  A
;     G-trnR(acg) ==> start
  5987  TAGCATATAATTTAAAGGTTAGAATATATTATT!ACG!AATGATATTATATAGGTTCGAA
  6045  TCCTATTATGCTAA
;     G-trnR(acg) ==> end
;     G-nad2 ==> start
  6059  ATGTTATTAATTAGTTTAGTAACTTATATAGTATATATTTCTTATAATCAAACATGTATT
  6119  CAACATGTAAATAGACTAGCTGTAGTTATACTTTCATTCCTACTATATTTAGCTTGAGAA
  6179  AGTTTAAATATTCAATATAGTAACTTTACTATATATAATGATTGATTTAGCTATACACCT
  6239  AGTAATATACCTATTATTATTTTAACACTACTAGTAGTAGTAAGTTTATTAGCTTATACA
  6299  ACAGTTAAACAAAGATATTTAATTAATAATTCTTGATTATCTATATTAATTATAATAAAT
  6359  ATAGCAGGTCTTATATTATTTCCAATGGTTAATGATTTAATTCCATTATATGTTATAATA
  6419  GAGTTACAATCTTATTCATTATATCTACTTACTGGAGCTTATAATAAATCATATAATTCA
  6479  ACTAGAGCTGCTATTCTATATTTTGTAACTGGAGGTATTGCTTCTGTTCTTATACTACTC
  6539  AGTAGTTGTGAAATCTATGAAATTACTGGTCTAACTAATCTAGTAGATATAGCTACATTT
  6599  TATAATAATATTGATTCTATATGAAGTCCATTTAATATACTACTTATAGCATTAATATTT
  6659  AAAATGGGATTAGCTCCATTACATTCATGAAGTATAGCTGTATATAGTTATGCACCTATA
  6719  TATATTACAGCTTATATAAGTATAGTAGCTAAAGTTTCAATTATTTCATTTATTTATATA
  6779  CATTTAAATGCTATCAGTAATGAAGTTTTAATTATTTGTTTCTATTTATCAGTAGCTGTA
  6839  GCAGCTTATGTTCCATTATATCAAGTTAATATTAAAGCTATATTAGCTTATAGTGGTATT
  6899  TTAAATTTTGGATACTTACTAATAGCATTAATAAGTTCAGATATTGCATATAATTTATAC
  6959  TTAATTCAATATAGTCTAACACATGTAGCTATATTCTTATGTATATTTGGATTCAATACA
  7019  TATACTAATAATGCTACTTCAATTTGAAGTCCTATAGTTAATATTAATCAATTAATTATA
  7079  CCTAATAAAGCTATATGTATTTTATTAATTATTTTACTGCTATCTCTAGTAGGAATTCCA
  7139  CCATTACCTGGATTCTTTGCTAAATATTATGTTATAGTTAGTCTTATTAATAATGGATAT
  7199  ACATTAGAAGCTTTAACTATTATATTCTTTAGTGTATTAGCTACATATTATTATGCCTTT
  7259  ATAATTAAACAATTAGCTACAAACTTACTATCATCTAGTATTAAATCTGAAAATAACATT
  7319  AGTAAAATATTAAGTTTATTATTAGCTATATATAGTGTACTTTTAATTAGTTTCTATATG
  7379  TTTATACCAACACTATTAGATGGTTTAGTATTATTAACTACATA
;     G-nad3 ==> start
  7423  A
;     G-nad2 ==> end
  7424  TGTTTACAATTTATTTATATCTAGTACCTGTAGTAGCTTTAGCTTTAATATTTATTAATT
  7484  GATTATTAGCTACCAGTAATTCATATGTTGATAAAGCTGGTCCATTTGAATGTGGATTCA
  7544  CTTCATATCAACAATCACGTGCTGCATTTAGTGTAGCTTTTATATTAGTAGCTATATTAT
  7604  TCCTTCCATTTGATTTAGAAATTTCATCTATTCTACCATATGTAGTAAGTGCTTATAATA
  7664  ATAATATTTATGGACTTACAATACTACTAATTTTCTTAGGTATGTTAGTTATAGCATTTG
  7724  TATTAGAAGTAATGCTAAATGTATTAAAAATAGATAGACAATTTATTAAAGACAATAGTA
  7784  ATAGTGAATACTATAAATAA
;     G-nad3 ==> end
  7804  TTATTCTTTTAAACTTACTATCAGTATTAGATTAATATTAATTTTTTATAAATGATATTA
  7864  TAATACTACAGATAGTTATATTTATACTTAAATTATATAAAAACTTTAATAATATATGTA
  7924  GTAGAAATAAACTTGGACCTCGGTCTGCTAGCAGACCGAGGAGATTTAGATATTTGTAAT
  7984  ACACGTAGTAGATATTAGTTATTATATTAAATACTTAAAAATAAATAATACATTTAGTAT
  8044  AAATTAATATATTTTATTAACTATTAATTACATAATGTATACAGCATCTTTATTATAAAT
  8104  TATTAGATTCTTATAATGTATATTCCAAGCCCGTCGATCTACTGCATGCAGTAGATCGAC
  8164  GGAAGTAAATTATAAATTAATTAATAAATTAAACAATTATTATATTACATAATATATGCA
  8224  GCTTATAAAAAACTAATATATCTTTATAATGTATATAGCTTAAATAGATTTATTCTATTA
  8284  CAATAATATAACTAGTATATAATCATATATATAGTAGAAGATATTTGTAATTATTTACTA
  8344  TCAGTATTATATATTTATATAATTTTAATATTGTTATTATTCTTACTACATGTAATAGGT
  8404  ATTTATTATATCTGAAATCTTCATTATTATTAAAAACCTTACTACACATAGTATATAATT
  8464  TTAATAGTATTATTTATTATATATTTTATAAATTTATTATACTGTATATAGCTTGTACCA
  8524  TTACTTTTTTATTAATTAAATAGGTACCGTATTCATACATATTACAGCTTTTAATGAGAT
  8584  TAAAATAATCTATAGAGATATAGTCAAATGATAAAAATTGAGCTAAATTTAAAACTTTAT
  8644  AATGCACACAGCAGAACATACTACA
;     G-cox1 ==> start ;; mfannot: alternative ATG start pos 8645
;     G-cox1-E1 ==> start
  8669  ATGAGTTATGTAACTCGTTGATTATTTAGCACTTCACATAAGGATATAGCTATACTATAT
  8729  TTAATATTTGGAATGATAAGTGCTATGGTAGCTACAGCTATGTCAGTTATTATTAGATTA
  8789  GAATTATCTGGTCCAGGTCCTATGTATTTACAAGGTTCAAATCAGGTATTTAATGTACTA
  8849  GTAACAGGACATGCAATTGCAATGATTTTCCTATTTGTAATGCCAATACTGATAGGAGGT
  8909  TTTGGTAACTTTTTCTTACCTATACTAATTGGAGCAGTTGATATGGCATTTGCTAGATTA
  8969  AACAATATTAGCTTTTGATGTCTACCACCAGCATTAGTATGTATAATAGCTTCTGTGTTA
  9029  ATCGAATCTGGTGCAGGTACTGGTTGAACTGTATATCCACCATTATCTTCAATAAGTGCA
  9089  CATTCTGGACCTTCAGTTGATTTAGCTATTTTTGCTATTCATCTTACTAGTATCAGTAGT
  9149  CTATTAGGTGCTATTAATTTTATAGTTACTACACTTAATATGAGAAGTATAGGAATTCAT
  9209  TTAACAGATATGCCTTTATATGTTTGAGCTGTTTTCTTTACAGCTATACTACTACTACTT
  9269  AGCTTACCAGTATTAACTGCAGGTGTTACATTATTATTAATGGATCGTAATTTTAATACT
  9329  GGATTCTATGAAGTAGCTGCAGGTGGTGATCCAATCCTATATCAACATTTATTCTGATTT
  9389  TTTGGT
;     G-cox1-E1 ==> end
;     G-cox1-I1 ==> start /group=IB (9.05e-20)
;     G-cox1-I1-orf338 ==> start /first_aa=Q /note=LAGLIDADG ;; evalue:4.1e-37
  9395  caaagatggccctgtgtagttgtaaaattacatatgtcttacactatatgctggaatctt
  9455  atatatatactatatacagtacatatatatttattaattactaatgatgtaagtctatta
  9515  tatgtagcctctttagttaaaatattaatacttaataatttctattcatttatttactat
  9575  atgaagtatgattttattaatagaaatcagcagataaccaacagctatatatatcttaaa
  9635  aagtatataaatactaaatctaaaaatctagtaagcttagtaggaatctcagagactata
  9695  cgtgtaagttctaaaaatattaaatttaatcaatgactttctggtataatagatgctaca
  9755  ggtagctttaaagtaaataaatctaaacactgtagcctcgagataattatacctttaaaa
  9815  gaagaaaaattattgaaaattatacaaaataaatttggtggtaatttaaagctaagagca
  9875  gcagataaatctataagatatagacttaataataaaaatgatttaattctattactgaca
  9935  gcagttaatggaaatattcatacttctaaaagatttactgaattttctagagtatgtaat
  9995  atattaaatattaatattatacaacctattaatttagatattaataatgcttgatttagt
 10055  ggttattttgatgctagaggtagtattaattatgaatttataaataaacctcaattatta
 10115  atttctactacacatagttactatacagatttaattaattttaaaaatatattaggtggt
 10175  actattaactttgaaagaggttcaaatggttactttaaatgaactatatctagtaaagaa
 10235  gatgtattgaattattataaatataataaattaaatcctgctagatctagtaagaataaa
 10295  agattatttttaattaagtatttttatgatttagttgctacaggtagttataatgattta
 10355  cctacttcacttagtaataaagcttgattaaaatttataaaatattttttagaataa
;     G-cox1-I1-orf338 ==> end
 10412  gatatagtccacatag
;     G-cox1-I1 ==> end
;     G-cox1-E2 ==> start
 10428  CATCCAGAAGTATATATAATTATTATACCAGGTTTTGGAATTATTTCTCACATTATTAGT
 10488  ACATATAGTAAGAAACAAATATTTGGACAAATTGGAATGATATATGCTATAGGTAGTATA
 10548  GGATTATTAGGATTTTTAGTTTGAAGTCATCATATGTATATAGTAGGATTAGATATAGAT
 10608  AGTAGAGCTTACTTTACTAGTGCTACTATGGTTATTGCTATTCCTACTGGTATTAAAATA
 10668  TTTAGTTGATTAGCTACACTGTATGGAGGAGAACTTAGATTAGCAGTACCAATGCTATTT
 10728  GCATTAGGATTTTTATTCTTATTCACAGTAGGAGGTCTTACTGGAGTTATGCTTTCAAAT
 10788  GCATCAATAGATGTAGCTTTTCACGAT
;     G-cox1-E2 ==> end
;     G-cox1-I2 ==> start /group=I(derived) (5.10e-05)
 10815  acttatttcttttttaaatctactattaataaat
;     G-cox1-I2-orf203 ==> start
 10849  atgctacgaggagctagtaatgattattttgatcaacctaaaaaaaaatctgaaattttt
 10909  aaaattcattactatctggattctgataattttaaatttaattttaattatgttttaggt
 10969  tatatactagctggagttgacttttttactaaagattattttatatataaaagatctgat
 11029  caatctaatatatattttaataaagtaattagtaaactacaaactaaatttatttataaa
 11089  ttagaaccctcaacgtatacagcttctatttttaaattatttcatttttttgataaagaa
 11149  ttttattttgaaaccaatcaaaattataagctatctcaagcttgattcttaggtactcta
 11209  atgagtatagctgatgtatatgctactaatatttatggttttacttgtattgatcatatt
 11269  gttattaattatgctactgatagcactattgatctattaagccaatatattgaaattcct
 11329  aataaaaaagataataaagatggtacatacagctgaattattaaagatcgtgaaagtata
 11389  gataaaattcaacatatcattttttctaatgtacacagtaaaaatataagggtcgagaat
 11449  aaatatctataa
;     G-cox1-I2-orf203 ==> end
 11461  actttata
;     G-cox1-I2-orf125 ==> start
 11469  atgtacaattataaagggttgatttcctcatttcagctaacggaagaattttataatttt
 11529  ctactatgtacagttatattatttattattaattttatattttttatattatatatagta
 11589  agtttatttatacttagtttaatttataaatcttttataaagcatgaaatatggttatta
 11649  actactacatgaattacatgtttattatttattatttttataaaagaaagtctatttaat
 11709  actattatacttagattatttagtactaaaatttatattaatttcaaacccgtcgatcta
 11769  ctgcatgcagtagatcgacggtacaagttttttattaaaatattctactataagcagtgt
 11829  tatatttataatatataa
;     G-cox1-I2-orf125 ==> end
 11847  tgttatttatctaatacatatagtaatattttttataaaatactattattaattatgttt
 11907  ttcaagcccgtcgagatactgcatgcagtatctcgacggaagtaaatatagtctatttat
 11967  atatactatttatatcttataactgctatatataatataatattagctatattatcattt
 12027  atattattactgctatatataatacaatatctataatttctaatattttaattatataat
 12087  acatatagtagaaaatattctcataataattccgtgataatctatttcataaactctaat
 12147  atctctactacatgtagcagattgatgagttcaataggttattgtagagacttaatatag
 12207  aatatatagtaagatctatataagataaagtccaattctttgatgaaaatcaatttcttg
 12267  tactccttaagctatatatagtacttactttttattataatggttatataattataaact
 12327  atctagagtatatattttttttgttattattttataactttataaactactaattattat
 12387  tattttataactttttcctcgtcgaccacatatgtggtcgacgaggttgctatatttagt
 12447  atatatatttatttatatttactttttgattttataattttatataagctatatatagta
 12507  ttaaagattg
;     G-cox1-I2 ==> end
;     G-cox1-E3 ==> start
 12517  ACTTATTATGTAGTTGGACATTTCCACTATGTATTATCGATGGGAGCCCTATTCAGCTTA
 12577  ATTGCAGGATATTATTATTGAGGATCTGCTATGTTTGGTTTAAGTTATAATAAGGTACTA
 12637  GCTGAAGCTCATTATTGATTATTATTTATTAGTGTAAATCTTATATTCCTTCCTATGCAT
 12697  TTTTTAGGACTTAATGGAATGCCTAGACGTATACCACAATACCCAGATGCATTTACAGGT
 12757  TGAAATTTAGTATCATCATGAGGTTCAGTTATGTCTATACTATCTGTAGTACTTGGTTTA
 12817  TATAGTGTACTATATCAACTAGAAAATGGAGAAAATATTAAAGAAGAAGTAGCTGTAACT
 12877  CCTGACTACTTAGAAAGTAATAATACTAGAAGTAATAGAAATTCAGATATTGAACTAATA
 12937  CTAGCACGTCCAGCTAATTATCATACTTATACTGAACTACCTATACTTATACAAAATATT
 12997  CATTAA
;     G-cox1-E3 ==> end
;     G-cox1 ==> end
 13003  TTTTTAATAACTAATACTGCTACTACTAGTAGCACTTATCTATTCTTTTAAATTAAAATT
 13063  ATTAATTATTATCTATATACTTCCATCGAGCTACTGCTAGCAGTAGCTCGATGGATTTGG
 13123  AAATATACATTATATAAATTATTAATTCTTATATATATATAACTTATACTATATACATTA
 13183  TCTATATTATTAAATATTCATTATTATTAATTATACTACTACTACTAGTAATAATATACT
 13243  ATTTATAAATAAATAAATATATATTAAAATCATTATAATCTATACTATATACTATATACT
 13303  TTATTAATTATATATAACTAATACTATATATTATATACTTTATTAATTATAAAATATTGG
 13363  TAATTATTAATACTACTACTAGTAACACTTATTTATTATTTTTAAATAAATTAATTAAAT
 13423  TAAATAAATATAAATCTTTAATCTATATACTATATGTACTATATAAATATTAATTATTAA
 13483  ATATATATTACTAATACTATATATATTATCTAAATTATAAATATTGATTATTCTAACTAA
 13543  TACAGTATACTTTATTTATATTATAACTTAATAAAATCTATAACTTATACACCCGTCGAT
 13603  CTACTGCCTGCAGTAGATCGACGGGCTTGAAAATATACTTTATTTATATTAATTATTGTT
 13663  CTTAATCTTTACTATCTGTATTATAAAAATAAATAATAATAATAAAACTAATTATTAATT
 13723  AAGATATCTACTATATGTATTATATAACTTTGATAAATATAAACATAAATATAAATATAA
 13783  TTATTCATATCAATCTTTACTATGTGTATTAGATAATATTAATAATAATAAATATAACTT
 13843  TTTAATAAAAATATCTACTATATGTAATAGTAAATAATGTTATTAAAATACAAACAATAA
 13903  ACCCCGTCCTTTACGTCATTCACATATGTGAATGACGGAGGCTTGCTGGACGGGTACTAA
 13963  ATATTAATTTTACTATAATGTCTGCTATATACATTAGATAATATTAATAAATCTAAAAAT
 14023  AAATAACTTTAATTAATATCTACCATCTGTATTATTGAATATAAATAATTAATAAAACTA
 14083  ATTAATAAATTAAATATCTACTACATGTACTAAGTATTAATAATAATTTATATCTATTTT
 14143  TATATAAGTATAATGTCTACTATATATATTAACAAATTTAAATATAATTATAAGTATTAT
 14203  ATAAGCTATATGTTTTAGTTAAAATAATAACTTTTTGTGCCGCCTAGCATAGCTAGGCGG
 14263  TAGTATGTTTTTTATCTATTACATATTAAATCTATAAATAAAATTTTGATAATCTATATA
 14323  GCTGTAAATAATTAATGTTTTTAATCTAATATATAATATAAACCATAATATAATATATAT
 14383  GTATAATTCTTTTATTTTTATAATGTATATAGCTGATTAAATAATAAAATAAAATAACAA
 14443  AATTAAATAACTTAATAAATTAACTTACATTTTATAAATATTAACTATATATAGCTACTA
 14503  TTATTCATTAATCAATGAAACTCTATTTGTATAATATATCTAGCTTTAAATAAACAAAAA
 14563  AAAATACCATATTAAATAAGTAGACAAAATTTTACCTTTTTCGCGCTGCACATAATGTTC
 14623  CAAGTGAGACCAATTCGCGAAAAAAAAATTTTGAAGCTACTGCCTGTAGCAGTACTTCAA
 14683  AATTTTTATAATTATAGTACTTTATATTAATTATTTATTATCTTTTTTAATCTTATTATC
 14743  TTACTAAATACTATATTAATTATTAAATCTTATTATTTTTAATTTATATACTTTATAAAG
 14803  CTTATTAATTTGAAAAATCAAAATTCTTTACTAAATCTACTATCTCCGCCTTTTTCGTCC
 14863  ACCACATATGTGGTGGACGTAATGCTGCTAGGCGGTTAATTGTTTACTGTATTTAGTAAC
 14923  TATTATTAATCTATAAAAACTATATCTTTTATACTATATATAGCTGTTTATTATTTATAT
 14983  TTTATATCTAATTAATTATATAATCTAAGTTATAATTTAATATATATTATTATTTCTTAT
 15043  TTATATACTACACAGAGTTAACTAATAAATAAATCTAAATTATTAAATAAATCTCATTAT
 15103  GTCCGCCTAGCATAGCTAGGCGGTTAATTATTTACTATATCTTTTCCAAGTCCGTCGATC
 15163  TACTGCTAGCAGTAGATCGACGGAAGCAACTATTATTAATTTATAAAAAGCAATATCTAA
 15223  TCTAATATATGTAGCTATTATTTTTATATTTCTAAATCTAATAAACTTGAAAATATATAT
 15283  AATATAGATTAATTAATATAATATCTACTGTGTGTATTATAGATTATTTATAAATTGAAA
 15343  TTAAATTAATAAACATTAATGTCTACTATGTGCATTATATAATATAAATATAATCAATTA
 15403  TTTAAATTACTACTATATGTATTAAGAAATATAAACTTATAATAATACTAATCTTTACTA
 15463  TGTGTATTAAGTGTATATAAAAATAACTAAATCTTAACCCGACCAGCTTGCTGGTCGGGC
 15523  AAATATAAATACCTGAACAATATCTAGTATGTGTAGTGTATAATATCTATATAAAAAATA
 15583  TAAATTTAATAAATACTATATCTATTACTAAATATTAATAAATGTAAATCTAATTAATCT
 15643  ATCTAAATATATACTACATGTGTTATATAATCTTTATAATCTAAATAAATAATAATTATT
 15703  AATTTTATTAACTTTATGCTATATATAATATACTTTATTGTTATAGATAAATAATATATA
 15763  TTTTAATTATCTTTGTTATATATAGTAATAATATATCTTTATAAATATAAGTTTATTATC
 15823  AATTAAATATTAACTGTATGTATTGTATATTTTATATAATTAGTTTGAAAAATTACATCA
 15883  TTTTCTAGCCCGTCGATCTACTGCAGGCAGTAGATCGACGGGTGTATAAGTAATCATATT
 15943  TATAATGTTTAATATCTAAATTATTAATCTATATAGCTTTATTATATAACTTTTAATTTA
 16003  TAAGTATCATTCAATTATCTAGTATATGTATTAGTTAAATTAAAGTATATAAATCTTATT
 16063  AATTAATATTCTTATTAACTATATGTATTATATAATATTAATGTGTTTAAATAATAATTA
 16123  AATCTAACCCGTCCAGCTAGCTGGACGGGCAATAATTAGTTTCTTTATCAATATTATTAT
 16183  CTACTATATACAGTATACTTATTAATAAATAAAAATATAAATTATAAATCTAGATATCTA
 16243  CTATATGTATTGTTATTATTAATCTCTATAAAACTAATAAATTTATATAAATCTATACTA
 16303  CTTGCAGCTATACTTAGTTATATAATTATATAAAATATAAATATCTATAAATATTGTTAT
 16363  TAATATTATTACTACTATATATACTAACTAATCTTAATAAATAATAATTTAATTTATAAA
 16423  TGTTATTCTTTACTATATAAGCTATATACTTTAATAAAACTAAATCTAATTAATTAATCT
 16483  AATATCTGCTATATGTATTACAGTTATTAATAAATAATCTAACTCTAACCCGGCCAGCTA
 16543  GCTGGCCGGGCAGTACTAGTATTTCTATTATATCTTTTTCAAACTCATCGATCTGCTGCA
 16603  TGCAGCAGATCGGTGAGAGTATGTGTATTATATAATATTCTCTATAATAAAATAATAAAT
 16663  CCATATAAATATCAGCTATCTGTATTATATCTCAGCTATCTATTAAATAATTGTTAATAA
 16723  TAAATAACATCTAAATATATATATAATCTCTACTATATGTATTATGTTATATTAATTATA
 16783  ATAAACTAATAATAAATAATATTCTTTACTATATCTATTACTAATATTACTAAATATAAA
 16843  CTTATTAATATTTATAAATTACTACTATCTGTATTAAATATCAGTTATGTATTAAATAAT
 16903  TGTTAATAATAATAATAACTATTTAATTATATATAGAATCTCTAGTATGTGTATTATGTT
 16963  ATATATAAATAGTTAAATATCAATACAGATCTACTAGGTTTAATTAATATCTATAACTAT
 17023  GTATAATATCTAATATCTATATAATTAAATAAAATAAAGAAATAAATAAATATCTATTAT
 17083  CTATAGTAACTATATTGTTATTAATAAATATAAAATATAATAAATATATCTAATATATAC
 17143  AGTTAATACTATAATTGTAAATAATTAACTATTATATCTACTATATAAAGTATAGGTTTA
 17203  AATAACTATAAAGTTTACTATATACATTAAGTTTATATTAAATAAATAAATAAATTAAAT
 17263  AAATGAATAATCTTTAATATATGCGGTTTATAATAATTGGATAAATAATCTATATTATCT
 17323  AGTATAGGTATTGTATAATTAGTAAATATATATATAAATAATACCTAAATAATTTACACT
 17383  ATATGCGGTTTATAATAATAAGGATAAATATATATGAATAATCTCTACTATATACATTAA
 17443  GTAATACTAATATAAATAATAGCTATAATGTTTAGTAAATATAATAACTATAAAATATGA
 17503  ATAATTTGCACTATATGCGGTTTATAATAGCCAAATATATAAATAATCTCTACTATCTCT
 17563  AGTAAGCATATTAACTATTAAAGATATAGAATCTATAGTATATGCAGTTTATTAATATTA
 17623  ACATAAAAATAACTAATAATCTTAGCTATATGTAGTTGTATAATAATAATAATTAATAAA
 17683  TAATAATATAAAAATAATCTTTATTAGGTCTACTATATGCCCTTAATAATATTAGGTTTA
 17743  TTTAATCAACAATATCAACTATATGTAGTAGGTTATATTAATGTTTATAAAATAAATTAT
 17803  CTTTAATAAATATAATAACAATATGCAAATTAATGTTTATAAGATCTAGTATATATAGTA
 17863  AGTAATAATAAGGTTTATAAACTAATAATATTAAGTAAATACAGTATTATATTTAAACTA
 17923  TTTAGCTTTATCTGATCTAGTATATGTAGTATGAATATAAATAATAAATAATATATATGG
 17983  TGAGTTATATTTAGATTAATTTATCTATTTTATCTAATATATATACTTAATAAATATTAG
 18043  GGTTTAATTAATTAATTATCTTTAATGTATATAGCAGTATATTATTATAAATAAACTATA
 18103  AATAAATATAAATTAGATCTAGTAAATATAGTAACTAATTATATAATCTCCATAACTTTA
 18163  TAGATAGCTAATTATACACCCGTCCAGCTAGCTGGACGGGCCAGTTTTAGTATTTGTAAA
 18223  ATCACTATAATCTCTACTAACTATAGTATGAATAAAAGAATAAAAATAAATAAATAATAT
 18283  ACCTAGTATGTGTATTAAGTATATCATTATTAATAAACTATAAATTATATCTAATACATA
 18343  TAATAACTAATCTTACAATTAATATAACTTTATTAGGTTTACTAGATGTAGTATAAATAT
 18403  AAAAATAAATATAAAATAAATAATCTCTCAAATATCTAATATGTGTATTAAGTATATAAT
 18463  TATTGATTAACTATAAATTATATCTACTAAATATAATAACTAATTATACAATCTCTATAA
 18523  CTTTATAAATCTATTATATATAGTATAAATATAAAATAAAACTATAAAATAAATAATGTC
 18583  TCAAATATCTTTTTCAACTCGCCGATCTGCTGCATGCAGCAGATCGGTGAGAGTATGTGT
 18643  ATTAAATATATTGTGATTAATAAACTATAAATAATAACTAATAAATATAGTAACTTATAT
 18703  AGCTTTATATATCTATTAAATGTAGTATAAATATTAAAATAAATATATAAATTAATAGTG
 18763  TTTCAAATATCTAGTGTGTGTATTAACTATATTGTTATTAATAAACTATAAATAATATCT
 18823  AGTAAATATAGTAACTTATATAAAAATTTATATCATTTTATAAAGAACTAATTATACACC
 18883  CGTCCAGCTAGCTGGACGGGCCAGTTTTAGTATTTGTAAAATTACTAATATCTCTATAAT
 18943  ATCTACTATATGTATTAATGAATATAAAAATAAATAATAATTCTAATATTTAGTAAATGT
 19003  ATTAAGTATATTATTAATTATTAACTATTTATAATCTATAATACTTACAGCTATATTTAG
 19063  TATACTTTTATTAATTAATTAACTATATGTAATTGATAAACTTTATATTTCTAATCTTAA
 19123  CTATATATAATGGCAATATTTAAATTATTTAACTTAAACAATATATAGTACTAGTAGTTA
 19183  TATTTAATTAGTATTTTATTTATAAACAATATCATTTCTAGCCCGTCGATCTACTGCAGG
 19243  CAGTAGATCGACGGGTGTATCTAGACTGAGTAATATTTATGTATATTTATTAATAATCTT
 19303  ACTATATACAGTAGTAATCTAATAACCATTTATATTAATTAAACCTAGTATATATATTAA
 19363  GTTATATTTAAACTATTTAATCTAAACAATATCTAGTACATACAATTATATTTATTTTAT
 19423  TTAAACTTATTAACTATATGTAATTGATAAACTTTAATTATTTATATGCATTATCTCTAT
 19483  TATATATAGTAGTTATATTTAAACTATTTATATATTAACAATATCAAGTACTAGCAGCTA
 19543  TATAAAGTATATATTTTTATTAATGATTATCTTAACTATATGTAATTGATATATTTAAAC
 19603  TATTTATATTTATTAGTCTCTTCGAACTCATCGATCTGCTGCATGCAGCAGATCGGTGAG
 19663  AGTACATGTATTATTATTTATATCTTATATAAGTACAATAAAATCCACCCCGTCCAGCTA
 19723  GCTGGACGGGGAATTCATAGATCTATATAATACCTAATATTTATAACTATATTTAGCTTA
 19783  TAGAATACTATATCTATTATATACACTAAGTTATATCTATATTAATTATCTTTACTATAT
 19843  ATAGTATTAATAACTGCAATAATAATTATTTAAATCAGTTAATTATATCTGCTATATATA
 19903  TTAAGTTATATTTATCTTTATTAATGTTTATAATCTTTACTACATATAGTACTTATAGCG
 19963  GCAATAGTTTAATTTATCAATAATCTCTACTATATACAGTTAGTTATACTTATTTATATT
 20023  AATAGTATAATTATTACTTCCGTCGATCTACTGCTAGCAGTAGATCGACGGACTTGAAAA
 20083  ATACTTATAGTTGCAATAATTAGTATTTTTATTAATTAATTATATCTAGTGTATACATTA
 20143  AGTTATATTTATCTTTATTAATATTTATAATCTCTTTTCAAGCTCATCGATCTGCTGCAT
 20203  GCAGCAGAGAGATGAGAGTACATGTAGTAAGAATATTATTATTTAAGTTTAACAATATTG
 20263  AGTATTTATAATTATATCAACTATATATAGCTGTTAATTTATATATTTATTATTTATTTT
 20323  ATATTTCTATGATGTATATAGCAACCTCGTCGACCACATATGTGGTCGACGAGTAAGATA
 20383  TTTATTTATTTATAAACTTATTATTGCTACCAGTAGTATAGATTTTATATATATATTCTT
 20443  GATTAACCGCCTATCACATAGTGATAGGCGGAGGGTATAGATCTAGTACCAGTATTGTGT
 20503  TATTTATTAATTATTTATATTTATTATTAATCTTTATTATTACTATAAGCATTATACTTA
 20563  TTAATATTTATAACTTTATATTATTATTATATTACTATTATATATAGCTGCATATTATAT
 20623  AATATTTATCTGTTTATAATTACTAATACTTATATTAGATATCTTTATTATTTTATAACT
 20683  TTAATATTTATTAATCACACACGTCGACCACATATGTGGTCGACGTGGACGCTATATTCA
 20743  ACAATATATTTATTTATTAATTATTTATATTTATTACTACTAGGTGTATTAGATTTTATT
 20803  GATATTAATAACTTATAATTATTAGTAGTATTATTATTATATTTATTATATCTTTATTTA
 20863  TTAAACTATATTACTTTCAAGCCCGTCGATCTACTGCAGGCAGTAGATCGACGGGTGTAA
 20923  ATATCTTTATTTTATAACTTATATTCTTATTAATTATACTAATACTCTTACTAGATATAT
 20983  TTATAACTTTATATCCTTAATTATTACTAATACTTATAGCTGTATCTTATTTAGAAATTA
 21043  TATGTTTATTATAATTACTATACTTTATTAATTATACTAATACTCTTACTAGATATTTAA
 21103  ACTATTTAATATTATTAATTCTTACTAATACCTATAGCTATATATTATATATATTTGTTT
 21163  ATAATTATAACTATACTTTATTAATTATACTAATACTTATACTAGATATATTTCTTATTT
 21223  TATATTATTCATTATTGCTAATACTAATAGTAGTATCTAATTTATATATTATATGTTTAT
 21283  TATTATTGTTATTCTTTATTATTTATATTAATATTCATACTCATACTCCCGTCGATCTAC
 21343  TGCATGCAGTAGATCGACGGGTTGGCAAAAATATATATTTATAACTTTATATTCTTATTT
 21403  ATAGTTACTAATAGCAGTATATTATTTAGAAATTATATGTTTATTATTATTGTTATTATT
 21463  TATTAATTATACTAATACTTATTTCCAAGTCCGTCGAGCTACTGCTAGCAGTAGCTCGAC
 21523  GGAAGCAGTATCTAATTTATATATTATTTATTTATTTTAATTATTATACTTTATTTATAT
 21583  TAATACTCTTACTAGATATCTTTACTATTTATATTGTTAATATTATTATTATTATGTATA
 21643  CTCTCATCGCTCTGCTGCATGCAGCAGATCGATGAGCTTGGAAAAATGTAATAGATATTT
 21703  AAACTTATTATTACTTGCAGCATTATCATTTATTTATTATTTATTTCTAATTATCTATAC
 21763  TACAGATAGTAATAACCGCAATATATTTATTAACCTATATAGCTATTATTAGTAATATCT
 21823  CTATTATTAAACTTATATTATTTATTAAACCTATATTATTTATTATAAGTATAAGTATTT
 21883  ATATTCATTATTAATTTATTATACATATTTATAACTACATTAGCACACCGGCCACATATG
 21943  TGGCCGGTGTGCAAGCTGTATATTATATATATTGTTATTTATTAATTATTAATAATCTAT
 22003  ACCACATATAGTAGTATTTATATATTTTATTTATATTTATTGATAAGTATATGTATTAGG
 22063  TATATTATTATTTATAAACTATTAATTATACCGCACATAGTAGTATTTATTTATTAATTA
 22123  TATATTTATTATTTAAACATTATTACTTTCTAGCCCGTCGATCTACTGCAGGCAGTAGAT
 22183  CGACGGGTGTAATTTAACTCTATCTAATATAGACTATTTATTAATCTACTTATTATATAT
 22243  AGCAATATTAATCTATATAATATTAGTTATCTATATTATTATTCTTATTAAATATAACTA
 22303  TTATTAAGTATATCATTTATCTATAATTAACTTTTCAAGCCCGCCGATCTACTGCTAGCA
 22363  GTAGATCGGCGGGAGTATTCTTATTAAGTTTATTTATACTTTATATTTATATTATCCTTA
 22423  CTGTATATAGCAGTTATTCAGCATATAATTTACTATTATTACTAAGTTATTTATATTCAT
 22483  TATTTATATTATTCTTACTAGGTGTAGTAGTACTTTTATAATTATAAAAAGGGCATAGAT
 22543  TATTAGTAGTTGTATTAGATATAATTTTTATTTAATATTGTTATTTATTACTAATCATTA
 22603  TTACTATATATAACTATATATTTAATCAATTATTTAGTTATTATTATTAGTAGATAAAAT
 22663  TAACATTTAATTCTTTAATATTTATTATCCCGATTCGTCGATCTGCTGCATGCAGCAGAT
 22723  CGACGGAAGTATATGTATTATGTATTTATTAATAAAGTATGATATTTTAAATATATATAA
 22783  ATTATCTTTTTATTTTTTTTAAGCTATATTTAATAGAAAAATAGAATAAAATAAGATGAG
 22843  AATAATAAAGGTAGACTAGCTATATTTCTTAATA
;     G-trnR(ucu)_1 ==> start
 22877  TATCTTATAGTTCAAAGGTAGAACAATATACT!TCT!AATATATAAATATAGGTTCGATT
 22935  CCTATTAGGATAT
;     G-trnR(ucu)_1 ==> end
 22948  ATATTACATGCAGCATAA
;     G-trnV(uac)_1 ==> start
 22966  TGGTTGTTAGATTAATGGTAAATCATAGATCT!TAC!ACATCTACTATAGTGGTTCAATT
 23024  CCACTACAGCCAA
;     G-trnV(uac)_1 ==> end
 23037  TAAGGTAAATATAGTATAAATATAGTAATAAATAAATATATTATATGCAATAAAGTTTAA
 23097  TAATTTAATAAGCTATATACATTATATAAATATTAAATAAATAGTAGATTATATGTTTTT
 23157  AAATAGATAATTACTACTACACACAGTTAATCAATAACCGCCTAGCAGCATTACGTCCAC
 23217  CACATATGTGGTGGACGAAAAAGGCGGAATAAGAATAATTTAGTAATAAAGTTTACATTT
 23277  TTATAAGCCATATACATTATACAAATAATAAAATACATAAATAAAATATATATATAATTT
 23337  AAAATATTATTTATGCTATATTTAATAGAGAAAATAGCTTTTTATAAATTAAATAATTGC
 23397  TGCAATATAAATAAAACACACTACCGCCTAGCTGCGTTTCGTCCACCACAATGTGGTGGA
 23457  CGAAAAAGGCGGAAACAAAATATTGATAAAGTAAATAAAGTTTTATAATTATCTACTATA
 23517  TACATTATAGAAATAAAATAAATATAAATATTAAATTATGATTAAAAGTATATAATATAT
 23577  AGTATAGTTAATAAGATAAAAATATAAATAATTAACAGCTATATCTATTATAAAATAGAG
 23637  TTTAGTAAATAATAATAGTTACTAGATACAATAGATAATTTAGCTGCCTAGCTATGCTAG
 23697  GCAGTGCCACTGTATATAGCATCCCCAAATTTTTTTTTCGCAGATTGTTATAACTTGGAG
 23757  TGTTAAATATAGTGCGAAAAAAAAACAAAATTAAATTTTTGAACTATTTATTATTTTTAA
 23817  GCTTTATATAGTAAATAAATATTATAAACATAATTAAAATATTAATTACTACCTGTAGTT
 23877  TAGATTTTATTTTATTTATAAATATATTAAATTTAAAAGATATTAGATAACTAGTATATA
 23937  TAATATATAATTTAAGAATTTTCTAATAATTATTATTTCTATTAGATTTAGTAAGATTAT
 23997  AAAGATTTTATTATTTATAATATTACCCAAAAAAGAATAATTTAAGAATAATGAAGTTTT
 24057  CACAAATCTAGATAATTTAGAAAACCGCAATCCAGCTAGCCTCCGCCATTCACATATGTG
 24117  AATGACGTAAAGGATTGCGGTTTTTGACGAATGCATAGCTCTATTAGCTGCTACACAGCC
 24177  AATAGATCCATGATTAAAAATAAATTAATTTTTTTATAATTTTATTAATCTAGATAGCTG
 24237  GAAAATATAAAAGTTTTTTTAAACTAAATATTAAAATTTATTTTTTAATTTTATTTAAAT
 24297  ATATTTAAAAACATGCTATATGTAGCTAGGCTCCAAATTTTTCGTTGTACCTATTTAACC
 24357  TTGGATTTATAAACTATGTGTATTATGTAATTTTAATATTTTTATTTTATTAATAATAAT
 24417  AGTTAAGTTAAACTTATTAATTTTTAATTTTTATATTATTACTCCATGTATTATATTTTT
 24477  TCGCTTCGCTTAATATTTTATACTTTTTTTTCCGTACTGCTATAAGCAGTACGGTTAATT
 24537  TTATTTTATGTAATTGCAACTACTAGTATATTTATACAAACATTTTATCCATTTTTGTTT
 24597  CCGCTCTGCTGCAGGCAGCAGAGCGGTTTAGGTTTTAATTTTTTATTTATCTACGCACGT
 24657  CGACCACATATGTGGTCGACGTGGAAGCTATGAGTATTATAAAATCTAGTTATTTATACA
 24717  CTCTATTTATTTTATTTTTTATTAATTATTATAGCTATATATATTAAACAATCCATATTA
 24777  ATTAATTTATCTAGTTATCTTATAAATTATTAGTTCCGTCCTTTACGTCATTCACGTTAG
 24837  TGAATGACGAAGGCTGCATGCAGCTGGACGGTTAAGGATTTAATTTTATTCAACTAGTAG
 24897  TATTATAAAAATCTAAGAATTTATACACTCTATTAAATTTTTATTTTTTATTCTTTGATA
 24957  CTACTGATAGCTTAAATAAAACACCAAATATTTTCTTATTCAATTAAGTTTTAGTTTTAA
 25017  TTTTATCATTTTATCCAGCTAGGAGTATTATAAAAATCTAAACTAAAGAACATCAGATTC
 25077  CGCACTGCTGCTAGCAGCAGTGCGGTTAATTATTAAAAGCTTATCAACAACTATGTATAT
 25137  TATTAAAATCTATTTATAACATTTATTACTTATTGTATACTACTCATCTCCGAGCCCGTC
 25197  GATCTACTGCATGCAGTAGATCGACGGGAGTAGAAAAAAAGTATAAATTATTATATAAAT
 25257  TAAAGTTAATATATATTTATTTTTAGTAATTGAGTACTACTGATAGTATAAAAAAGACTC
 25317  TATAATTATTATTAGTTCCGCACTGCTGCTAGCAGCAGTGCGGTTAAGTATTTAATCCAG
 25377  CTATGAGTATTATAAAAAACCTAATTCTTTATTAAATTTATATTTTAATTATTTGATACT
 25437  ACTGATACTAGTAAAACTACATTATTATTTATTCTATTTATATTTTATATAATTATTTTC
 25497  AACTATTAACATTATAAGAATCTAAACTAAGGGATATCATATTCCGCACTGCTTATAGCA
 25557  GTGCGGTTAAGGATTTAATCTATCTAAATTATTCAGCTATTAGCATTATTAAAATCTATT
 25617  TATTACATTGTTTTAATTATTTTATATTGCTTATCTCCGAGCCCGTCGATCTACTGCATG
 25677  CAGTAGATCGACGGGAGTAGAAATTAAACTTAAAATATTTATTATTTAATTTTATTTAGG
 25737  TTAAACTATAATCATTATAAGCTACGAGTATTATTAAAAATACATGTCTCTTGTTCCGCA
 25797  CTGCTGCTAGCAGCAGTGCGGTTAATTATTTATATTCTCAAACTGCAACTAATAGTTATT
 25857  AAAAAAGCTATTTATATGTTAATTTAGTTACTAATTGTAGTAGATTTATTAATTATTTAT
 25917  ATCTTTATACTTATATGCTATATATATTACTCATTATTTAAAGTTTAAATCCGCATCAAT
 25977  TATATATTGATTTATATTTATTACTATATACCCTATACTATACCTATTTATTTATAGATT
 26037  TATATTATTTTTCTCGTTGACCACATATGTGGTCGACGAGGGTACTATATACATTATAAG
 26097  AATTAATATTATTAACAACTATATACATTATAAGAATTAATATTATTGTTATATTATATA
 26157  AACTGCTATATACATTACTATATTTATAAAAACTTAAATATTTAATTAATACTAAATATA
 26217  TTATTAAGATTTATAGCTATATATATTATAGTTATTTAAAGAATAATTTATATTATTAAA
 26277  GTTACTATATGTATTATAATAATAAAGATTAAATTAAGACATTTATTAAACATAGTCATT
 26337  TCTAGCCCGTCGATCTACTGCAGGCAGTAGATCGACGGGTGTATAAGTTATAGATTTATT
 26397  AATTTGTAATACCTTATACAATTAGCTATACTTATTAATTAAAAATATTATTTATTTATA
 26457  GATTATTTATTACTTCCGTCGAGCTACTGCTAGCAGTAGCTCGACGGACTTGGAAATATA
 26517  CATCATAATAATTTAAATAAAAAATATATATTAATTAAGTCATGGATATACTATATGTTA
 26577  TATACTTTATATACTTTTAATAATTTATAAAACATTATACTATTAGTTATAATTATTCTA
 26637  TATTTCAAATATTCATTTTATATAATTATAGTAACTTCCGTCGATCTACTGCTAGCAGTA
 26697  GATCGACGGACTTGAAAATATACATTAATATTTCTTTATAAACTTTTTATTAATTATTTA
 26757  GATTAAATAAGTAACTATATACATTATGATTATTTAAATATTAAACTTATAACTTACTAT
 26817  ATATATTAGGGTTTATTTAGAATATTAATATTAATTAGATTATATTATTTACTCCCGTCG
 26877  ATCTACTGCTAGCAGTAGATCGACGGACTTGGAAATATACATTATGGTTATTTAAATATT
 26937  TATAATTATTTATTATATTTATAACTTACTATATATATTAAGATTTATTAAAAATATTAT
 26997  TTAGATTTATTTAGTTACTATATACATTAGATTTATATTAATTAATTTATATTATATTTT
 27057  CCACGTCGTTCACATTTGTGAACGACGTGGTTGCTAGATATATTGTATATATTATTTATA
 27117  TATTTATTTTATAATTTTATTTATTTATTAATTTATTTTATTATTATTTTCCTCGTCGAC
 27177  CACATATGTGGTCGACGAGGTTGCTACATATATTACATTAAAATTATATTTTCTCATTTT
 27237  CGTCACTCCTCTTTCAGAAATCTTTATAATCTTTACTAAATACAGTATACTTAATTTTAT
 27297  TAGATAATCTTTACTAGATATACTATACTTAATCTTTATAAAATAATATTTACTATTTAT
 27357  TAAATCTTTATAAAATAATTAACTTTTATAGCTATGTGTATTATAAGAATATACTTAATA
 27417  TTGTTAAGGATTATTAACTATTTATAATATACTTTATATTGATTAATAATAACTTATTAA
 27477  AAATTAAATAATTAACAGCTAAGCTAGGTATAGTAGTATTTTATAGATATAATAATTGAA
 27537  TAATGATTTACTTCCGTCGATCTACTGCTAGCAGTAGATCGACGGACTTGGAAATATACA
 27597  TTATAAGAATTGAGTAATTTATATTATTATTTTCCTCGTCGACCACATATGTGGTCGACG
 27657  AGGTTGCTACATGTAATAGTAAAAATAATGAACAATTAATTTAAAAATATATAATAGTAT
 27717  TAAATTTTAATAGTTTTTTATAAAAATAGTGATTTATGTACTACAGCTAGTAGACTTTAT
 27777  ATAATATTGAAAAGTGTACCAT
;;     rnl ==> ;; mfannot: 5' +/- 50 nt
 27799  TACTTTTTTAATTTATAATAGGTAACGTAATTGAAATTAATCGTGGAGATATAAATACAG
 27859  TAGTATGGACGACTATACTAGTATATGTAGTAGATAAGATTTGGATTTTATAAATTAAGT
 27919  AAAATTAATATATGAACCTATCTAAGCTAGAGATAGCAGATCTAACTCAAAAGATATGAA
 27979  CTGAAACATCTCAGTAGTATCTAGCATAAAACCAACAGGGAGTTAAAGTGTATTGGTGAA
 28039  AGAAATTTAACTAAGTAACATAGTAGTTCTTTGTAGAATGAAAATAGTAGTTGCTACTAC
 28099  TAATGCGTAGAGTATATACTAAGTAATAAGTACTGTAAAGGAAA
;;
 28143  GTCGAAATACTAAATTTTATTTTATTATATTGTAAGCTAGTAGAAGTATAGTTTTATATA
 28203  TTTTATAAACAAAGCCTTTTAATACTACATTTAGTAGAATTAAATGTATATAAATGAAAA
 28263  TATTAATTATTAAAAATAGTATAGAAATACTACTGTAAGGAGCAGTCATAGAATGGCGTA
 28323  CCTCTTGTATAATGGGTCAGTGAGTTATACTATATAGCGAAGTGTAAGCTGTATATAATA
 28383  GAAAAATAATCATAATTTTTTTATAAAATGATAAGTTATATAGTATAGACCCGAAAGCTC
 28443  AGGATCTAAATATGGCCAAATTTATAAATTTTAAATTTATAAGATTCAACTGCTGTATGT
 28503  AGCAATATACTCAGAAGAGCTGTATTTAGTAGTGAAAGTCTAATCTAATGAGCAGATAGC
 28563  TGGTTTTCTATGAAATATATTTTAGTATAGCATACAGTATCTACTAGACTAGATAAATCA
 28623  CTAGTAATTAATAGGGAGTATTTTTCTTATCTATTATTACTAATATCAGAACTAGATCTA
 28683  GTATTATACTATATAGTCAGTCTTATAGCGAGAAGGTTGTAAGACGAAAAGGAAACAACC
 28743  TAGACTGCTATGTGTAAGTCCCAAAATGAATACTAAGTGGACCTAATCTTAAAGCTATTC
 28803  TACAGCTCACTTATTCAATATTTTTAAAGAAATAAATCTACTATATGTAGTTATGTTTTT
 28863  AATATAATTATATGAAAGTAATATCTACTTCCGTCGAGCTACTGCTAGCAGTAGCTCGAC
 28923  GGACTTGGAAAGATGTATTAGTGTTTTTAATATTAATATATTTAATAAATATCTACTATG
 28983  TGGATTGAAATAATTTTAAATATTAAAGAATAAAACTAACAGAATTATCTGCTAGGAGCA
 29043  GTAGAATGTTTAGCTATTTTATTAATTTAATAAAAGTAAGATTCAGCTAGTAGAACAGTA
 29103  AATATGATAGTAATTATCTGATAATGAATGTGTAACAACTTATCTACTAAGTAATCTTTA
 29163  TTAAGAAAAAATATAAGGGCCTAAGTATACTACTGAACAGCAGATTTTTAATAAAAATAG
 29223  TAATAGAATATACTACACTACTAGTAGTAAAGAATATGCTGACTTGAGTAACGATAGAGA
 29283  AGTATAGCTTCTCCTCTATAGTATAAGGTTTAACTATAAATTAACGGTCTCTAATACTAC
 29343  ATATAGTAATATATAGTAGATGAGTAATATAACTAGAAATTATATGCTACCGTACTGTAG
 29403  ACCGACACTGGTGTACTACATTTAGCTTAAAAGAAATTAACTTTTTAGTAAAAATGGTAA
 29463  TAGAGAATAGCATAAACTTACTTAATGAACTCGGCAATGAGAAAAACTTCTTATATATGG
 29523  TGCGACTGTTTAACAAAAACACAGTCTACTGCTAGCTAGCATTAGTCAGTATAGTAGATG
 29583  ATATCTGCCCAGTGTGAGTTATATAATAGCATAAATAATTCATAAACGGCGGTCTTATCA
 29643  TGAGGATCCTAAGGTAGCGAAATTCATTGACGCATAATTAGCGTCCTGCATGAATGATTA
 29703  TACGATGTCATAAATGTATCAAGTAAGTAGTTAGTGAAATAGTAATTGCAGTGAAGATAC
 29763  TGTATATAGCAATAGGTTGACGAGAAGACCCTATGCAGCTTTACTATAGGATTGCATTGT
 29823  TTTAATTTTTAATCTTGAGTAAAGTAGTAATACACACTAGTATATAAAAATGTAAAACTA
 29883  ATCTAAATAAATTAATATTTTTTATAAATATTAACTGCTAGATACAGTGCAATTTTGGTA
 29943  GTTTCGATGGGGCGTCGACATCACAAAAAATAACTGATGTGTCTATCTGATTTAGTATAT
 30003  ACAGTTGTATTTTATACAAATAATAAATTGAACAGATACAGCTACGCTAGATTGTAACTA
 30063  GTTATGAAATTATTATAAAAATTTTTCTTATAGGTTTCATTATGATAATTGGATAATAAT
 30123  ATAACTGTGTCATGATAGATGTTCTTACTAGAATATCTAGTACGTAAGTATAGTATAATG
 30183  AACAGACAAGCTACATATAGCTATGATTGTCGATAACGGATCAAAGTTACGCTAGGGATG
 30243  ACATTTGTCCTACTGTGTAGTGATATACAGAAAATAATAAAAA
;; mfannot:     /group=IA (2.39e-29)
 30286  ttgggtgaattgcaaagacatctagcttatagacaatttgcagcgaaacttatattagtt
 30346  ctagtacaagtagtatagattttgataaatataatatattaaattaacactatatctagt
 30406  taataatttatatatatttgatcatttataatttatactacagctagtagatatatggac
 30466  gttcaacgactagaaagtgagtatactaacaataatctttccaagagagcccaacatctt
 30526  tttttatataagctatcagtaatagtgattttaataattttaactttttatatattttat
 30586  acctaattttatatactacattttcccaaatccatcgagctactgctagcagtagctcga
 30646  tggaagtataaacattaaagaattataataataacataacttaataatcagttattaata
 30706  tctactacaagcattataattattaaagaattagattattaataaaatcaagtatgtgta
 30766  atatacatattttagtttaaaaattataaaattaattactgtataaagtacatattttga
 30826  taattaatactttatttgaattataagctatatgtattatagatatattatatgctacag
 30886  gtattatatatattttatataagataaaaaagtaataaaatgaataaaattatctactac
 30946  gagtattataaatttaaaagatgatgacatagtct
;; mfannot:
 30981  GAACTATATAGTAATATATAGGGTATCATTTAAGCTATGATACAGTAACAAAATTGAACA
 31041  GAGTAATATCGCTAGAGAGTTGATATCGTCAGCGATGCTTGCTACCTCGATTGACATTTT
 31101  AGTCGAGTATAAA
;; mfannot:     /group=IA(5') (5.28e-05)
 31114  taaggtgaattgcaaagacatctagcttatagagttagacaatttgcagcgaagtatatt
 31174  ctatatgaaagtaaactacatgtagtgtaaatttattaaatcaataataaataatattat
 31234  aaactattataagctatattaagtatctaatttataaattaatatcttaaacaaaagtat
 31294  attttatatagtaaactttttataaatttaaagttttatataagtaagctata
;; mfannot:
 31347  TATATTATATAAGTTATAAAACATAAGTTAGTTATATATAGTATAT
;; mfannot:     /group=I(derived) (4.34e-05)
 31393  agattataagaaaatataatatttatttaaataagctacatatagtatactaaaggagta
 31453  taaacgttcaacgactagtaaattgagtaatataacaatacatttaccatgagcgcctta
 31513  atattataaattttctaaaaaatgaaaaaagtataatatatgacatagtct
;; mfannot:
 31564  GAACTAAAATGTAAATTTTAGAAATTAATTTAAAAGATTAATGCTAACAGTATTG
;;
 31619  GTCGTCTAGGCTCATCCTTCTGGTAGCAGTAACTAGAAAGGGTATGACTGTTCGTCATTT
 31679  AAAGAGCTACTTGAGATGGGTTAATTACGGCGTGAGCCAGTAATGATTCTATCATCTATT
 31739  GCAAAAGTCTAGTCTTTTACTTATATGTGTACGAGAGGATTATATAAGGTGTATCTATTG
 31799  TTAAAATGAGCAATCATATAAGCTACATACATTATAGATTAAGATTGAGTGCGTATCAAA
 31859  TCTGAAACTGAAAAAGACTATACTATATCATTGAAGATAACAATGTTTTAGTATATTTTT
 31919  TATTTTAAAACATAACTCTACTATGAGTAGTATGTTTTTGAAAATATAACTAATTTATTA
 31979  CATCTCTAT
;;     rnl ==> ;; mfannot: 3' -20/+180
 31988  AATTAACAATTACGTATTATATTTACCTTATAATTATTATAAATATTAAACTAATGATTA
 32048  CTACTATCTACAGTATGTTTTATCTATTTTATAAAAATATTATAAGAGTACAGTTTATTA
 32108  ATACATGCAGCAAGTATATAAACTTATTTAAAATAAGAATAATACTACTAAATGTAGCTA
 32168  ACTAATTTATAGTTTTTATGTATTATTTAGTTAATAAATATAGCTTAAATTTATTGATTA
 32228  AGATAATTTAATTTTATTGATGTATGTTTCCAAATCCATCGAGCTACTGCTAGCAGTAGC
 32288  TCGATGAAGTACATATCTTTATTTATGAATTTATATAATGCTGATAGTAGATATAAAGAA
 32348  TAAATTTTATCTAATTTAGATACTTAATATTATTTATATTCTATACTATATATAGCTTGT
 32408  ATTAATTAAAATAATTAAAAGTATAGGTACTGTATATATATTTTATATATAATACAACAT
 32468  TTTAGTTTTTTATAATAGGATTTATTATATTCTGTAATAGGAAAATATTGATTTATTTAA
 32528  TTTTAATTAAGCTATGAGTAATAGTATTTTTGATATAAATAGTATTAAGAATATGAAAAA
 32588  ACTCTACTACATCTAGCATAA
;     G-trnA(ugc) ==> start
 32609  GGGATCATAGATTAAAGGTAG
;; mfannot: G-cox2 ==> start Def by similarity
 32630  ATCTTCTACGT!TGC!ATGTAGAGAATATCGGTTCAATTCCGATTGGTTCCA
;     G-trnA(ugc) ==> end
 32680  GCTAGTATATGTAGTACAAAAATTAATAAATTTA
;     G-cox2 ==> start
 32714  ATGATTTGACTAGATGTACCAACTCCTTGAGGTATTAGACTTCAAGATACTGCTACACCT
 32774  AATGCAGAAGGTATACATGAGTTATATGATCATATAATGTTTTACTTATGTTTAATATTA
 32834  GGTTTAGTAAGCTATATACTGTATGTAATTATTAATGATTATAAAAGTAATAGATTTGCT
 32894  TATAAATATGTTCGTCATGGACAAGTGATTGAAATAATATGAACTATATTTCCTGCAGTT
 32954  ATCCTACTACTGATAGCTTTTCCAAGTTTCATTTTATTATATTTATGTGATGAAGTGCTA
 33014  ACTCCAGCTATGACTATTAAGGTAATTGGATTACAATGATATTGAAAATATGAATATTCA
 33074  GATTTTGTAGATTCAATAGGTGATACCATAGAATTCGAATCTTATGTAATACCTGATGAC
 33134  TTATTAGAAAAAGGAAATTTAAGATTATTAGATACTGATACTAGTATAGTACTACCAGTA
 33194  GATACTCATATTAGATTTGTAGTAACTGCAAATGATGTAATTCATTCATTTACTGTACCA
 33254  TCTTTAGGTATTAAAATAGATGCTACACCTGGTAGATTAAATCAAATAAGTGCATTAATT
 33314  CAAAGAACTGGTGTATATTATGGACAATGTAGTGAACTATGTGGAGTTAATCATGGAATG
 33374  ATGCCTATCAAAATAGAATGTGTAAGTATTACTGATTTTATTGAATGATTAGGAGATAAT
 33434  GCTAA
;     G-trnN(guu) ==> start
 33439  GTCTTAG
;     G-cox2 ==> end
 33446  TAGCTCAATGGTAGAGCTGTACACT!GTT!AATGTATAGATTCTAGTTCAATTCTAGACT
 33504  GAGACG
;     G-trnN(guu) ==> end
 33510  CTATATACAGTATAGTTTTTTATAAAATACTTAATTATGTTAATCAAATATTGTTACTAT
 33570  ATATAGCTAATAATTTATTCAAATAAAAATGTAATATTTGTTAATACAGGTACTAACTAT
 33630  GATAAATGATTATTTTAAATAAATATTAACTATGTGAATTATATACTTACATCGAGCTAC
 33690  TGCTAGCAGTAGCTCGATGGATTTTGAATTATGTATTAGATAATATTGAAAATTATTATT
 33750  ACTATTATATATAAGCTAAATGTATTAAGTATTTTAAATTTATAATAATTATAACTTTAA
 33810  TAGTATTTTTTTATAATTTATATTGATTTTAGTTAACTACATGTATTATATATTTAATAA
 33870  GGTATTTTATTTACTTTATTTTAACTATAGGTAGTATATTATGATAATTAATCTTTAAAT
 33930  ATTTTATAATCTTTATGAATTTATCAAATATATTTTATTCAAGCTTCATATAGTATAACT
 33990  TTTATAAATTAAATATAGAATTAGATTCATAAATTTATAAGCTAGGTGTATTATATTATA
 34050  ATGAATATAAATGAGTATAATATATTGTATTTATAAGCTACATGTAGTAGT
;     G-trnC(gca) ==> start
 34101  CATTATGTTCTCAACCGGTGTTGAATATCTATT!GCA!GCTAGATAGTTAAGGTTCGACT
 34159  CCTTACATAGTGT
;     G-trnC(gca) ==> end
 34172  AATGTGATTTTTAAGTCTAATATGCTACCAGTATTATTATTATTTTAATAATAAAAATTA
 34232  TAAAATAGGTAATACTAGGTATAATAAATATAGAAATAAATAAAATTCAAATTTGGCTAC
 34292  TTATCACAG
;     G-trnP(ugg) ==> start
 34301  CAGATAGTATCGTAATTGGTAACGAGTCTACAT!TGG!GTGTAGGAGACTAGAGGTTCGA
 34359  GTCCTCTCTATCTGA
;     G-trnP(ugg) ==> end
 34374  AATTATATAAATTTTAATATCATTTTTTATAATATTCT
;     G-atp8 ==> start
 34412  ATGCCACAACTAGTACCTTTTTACTGAATGAATTTATTAACTACAGGTATTATAGCTATA
 34472  AGTATATTAGTATACTTAAGTGCTAAAAAAATACTACCTAATATATTAAGATTATTAGTA
 34532  GCTAGATCTATTATAGTTCGTGTTTAA
;     G-atp8 ==> end
 34559  TTTATATACTACATAAAGTAGATAATATGATTAAATTAAAACTTATAATATTTTAAACTA
 34619  AATATAATCTATATATTAAGTTAATAACTATATTACTAGATAAATCTTTAACTTTTATTA
 34679  TATAAAATAACTTATAAATTCAGCTATCTGGATTAGTATATAATAAGGTCTTTTCATTTT
 34739  ATAAAAACCTAAGCTACATATAGCTGGTACAAAATATAAATT
;     G-atp6 ==> start
 34781  ATGTTTTTCTCACCTTTAGAGCAATTTGAAATTAAACCACTACTGATACTTAATCAAGCT
 34841  AGTAATATTTCAATAACTAACTTTACATTATATATAATAATAGTAGCTTTAATACTAGTA
 34901  TTTTACTTATCAATTATTAAAAATGGTACTTTATCAAGTAATAGATGAGGTGTAGCTATA
 34961  ATAGCTATATATGATACAATATTAAACTTAGTAAATTCACAAATAGGTACTGCAGGTGGT
 35021  AAGTTTTTTCCATTAATATTTACTATATTTAACTTTATATTCTTAGCTAATATAATATCA
 35081  ATGATACCTTATTCATTTGCAATATCAGCACAACTGGTAGCTATAGTAGCATTTAGTTTA
 35141  TCATTATGATTTGGAAATTTAATACTAGGTTTATACCTACATGGATTAAGATTTTTTGAA
 35201  TTATTTGTACCTACTGGAACACCACTACCTCTAGTACCTGTATTAGTATTAATTGAAGCT
 35261  TTATCTTATACATCTAGAGCTATATCATTAGGTCTACGTTTAGGAGCTAATATCTTATCT
 35321  GGTCATTTATTAATGGTTATACTAGGTTCTCTTATAGTAAGCCTTATGTCTAGCTCAATT
 35381  TTAGGATTTATTGGAGGTGTAGTTCCTATACTAGGTGTAGTAGCTATTACTATTCTAGAA
 35441  TTTGGAATTGCTATTATTCAAGCTTATGTATTTAGTATTATACTTTCTGGTTATATTAAA
 35501  GATTCTGTAGCTTTACATTAG
;     G-atp6 ==> end
 35522  CATCTTTTAATAAATATATATTCTTTTAAAATAATATTACTCATAGCTTATAAATTTAAT
 35582  TATTATAATTATATAAAAATTACATTATTAGTATTATATATAGCATAGTTATATTATTAA
 35642  TGATTTATACTATATATAATATACTTTTATACTTCTTTATATTTGTAAAAAAACATACTA
 35702  TATGTAGCAGATAAAACCTCTACGCCGTTCTCTATGAGAACGGCGATTAAATTGTATTAT
 35762  TTGTAAAAAGATACTACTTATAGCAGCTAATTATATCTTTATTTTGATAATTTTTATAAT
 35822  ACATCTAGCTTATAATTATATTAATAAAATATATAAAATCATTATAGTATTAAATATAAA
 35882  ATTATTTAAAAAGGTAA
;     G-trnF(gaa) ==> start
 35899  GCATATGTAGCTCAATGGTAGAGCAATTGTTT!GAA!GCACAATCTGTCTGAGTTCAAGT
 35957  CTCAGCATAAGCA
;     G-trnF(gaa) ==> end
 35970  CATGTAGTATGTATAGATCTAGTAAATTCATTAATTATTTTATACTATATATAGTAGAAT
 36030  TA
;     G-nad6 ==> start ;; mfannot: alternative ATG start pos 35978
 36032  ATGAATATTTTTATAAAATTATCAATGTCAATAATATCAGGATTATCTGCTATATTAGCT
 36092  GTTGGATTATTAAGTCCAGTACAGAGTATAGTAGCTATGATTATACTATTTGTAAGTGTA
 36152  GCTATTACATTATATAATACAGGTTTTACTTTATTAGGTATACTGTATGTATTAGTATAT
 36212  GTAGGAGCTATAGCTTTATTATTTTTATTTATATTATCTTTATTAAATATACAATACACA
 36272  GCAGCTGGTGGAATGAATCCATTAATTATATTTTTATTACTAGTATGTCTAGTGCCATTT
 36332  GAAATATTTTCAGAACCACTAGGTGTAGTAGAAATAGTACAAAATAATGCAACTGAAGAA
 36392  TTACTAACTGTAGGTAGCTTATTTTATACAGAATATGGTATTATATTATTATTAATAGGT
 36452  GTTATACTTATTTTATCTGTTATAGGTGCTAT
;     G-nad1 ==> start
 36484  ATGTATTACAAGATAA
;     G-nad6 ==> end
 36500  TGTATATAATAGAATTATTAATTATATTTTTATCAGCACTACTTGCAGTAGCTTTTTTAA
 36560  CTGTAGCTGAAAGAAAAACATTAGGTTATATGCAACGTAGAGTAGGACCTAATGCTGTTG
 36620  GTTATTATGGTATACTAATGGCTATAGCTGATGCAGCTAAGTTATTATTAAAAGAAATTA
 36680  TTATACCAACTCATGCAGATAAATTAGTGCTATTCCTTAGTCCAGTTATTTCATTAATTT
 36740  CAGCTTTACTATGTTGAGCTATTATACCTTTTGCACCAGGTGTAGCTATATATGATAGTT
 36800  CTTATGGATTTATATTAATATTAGCTATCAGTAGTGTAGGTGTATTTGGTACATTATTAG
 36860  CTGGTTGATCTGCTAATAGTAAATACTCGCTACTAGGTAGTATACGTTCTACAGCTCAGC
 36920  TTATTAGTTATGAATTAGTACTAACTACAATAGTATTATTAGCTATACTACTAGGTGGTA
 36980  GCATGAATTTATCAAAATATATTGAAATACAACAAGCTATATGTATTGGAATTCCTTTAC
 37040  TTCCATTAAGTTTAATGTTCTTTATAGCATGTGTTGCTGAATGTGCTAGACCTCCTTTTG
 37100  ATAATGTAGAAGCTGAATCTGAATTAGTATCTGGACATATGACTGAGTACAGTAGTAGTA
 37160  TTTTTGTATTATTTTTCTTATCTGAATATTCAGCTATTTTATTTTTAAGTACTCTAACTA
 37220  GCATACTATTCTGAAGTGGAGGTACTGGTATTATATTAGGTATTAAAGCTTGCTTCTTTA
 37280  GTTATAGCTATATTTGAGTAAGAGCTACACTACCTAGAGTAAGATATGATAAATTAATTC
 37340  ACTTATGTTGACTAGTATTCTTACCTGTACTTTTTGGATCTGCTATTTTCATTCCAACTC
 37400  TGCTATATTTCTTAGATTCTATAATCTTAATCTAA
;     G-nad1 ==> end
 37435  ATCTAATTATTCCTATAACATACAGCTTATATTATATAAGTTTTAGATATCTATAATTAT
 37495  TATAATATAGATAGTAGTAATTAATTATAAATATTGTATAAATTATTATACGTTTTATTA
 37555  TATTAACTTTCTACTTCCGTCGAGCTACTGCTAGCAGTAGCTCGACGGACTTGGAAATAT
 37615  ACATTATAAATTTATAAATTAAAAATATTATACTTAAATCTATATACTTTTTGCGTCGGT
 37675  CACTTTGTGACCGACGTGATTAATATTGTTACTGCTAGTAGTTGTAATTAATAAAAACTT
 37735  AAAGTTATAATTTAATACTATATATACCCTCATCTCTCTGCTGCATGCAGCAGATCGATG
 37795  AGTTCGAAGAGATAATAACTAAAATATAAGTAAATAATATCTATAATTTTACAATAATAT
 37855  TATAAGCTATTTACATTGAATAATTATATATAAATAAAAAATTAATTGAATTAATCTTAT
 37915  GTAAGCTATATGTATTATACAAATATAAAATATAAAAGATTATTAATTATTAACTACATG
 37975  TTATATAGAAATACTTATTATTAAAATATATATCTTATTAACTATATATAACATAGAATT
 38035  ATTAAACTCTAATTTATAAACTATAATAAAATATAAATTTATTATTAACTATATGTATTA
 38095  ATAATGTAAAGATATTAAAAATTATAAACTATAAACTACATATAACAGATTATATATATA
 38155  TATTGTTTAACTAAATGTAGTAAAAAAATACTATAATCTAGACACCCGTCGATCTACTGC
 38215  AGGCAGTAGATCGACGGGCTTGAAATACTTTAGATTTTCATAAACTATAAAAAACTATAA
 38275  ATACTTACTATGTGCATTATAAATTCATTTATTTAATATAAGTAATATTTATAACTATAT
 38335  CAATTATGTAAATAAATATTATTTTTATCTTTATAATCTTAACTATATTTAATAGATAAT
 38395  TATAAACTATAAAAACTAATTATTATTAGCTACATGTATTAGATTATTATCAATTATTTA
 38455  TTATTAATAAGTATATAATATGTTAGATAATTTAACAAAAAGTTTATATTTTATAAGCTA
 38515  CCAGTAGTTGGAAATCTCCTCAATTTCTTTTTAATGAAAATGAATAAAACCATAATGTAT
 38575  CTAGTTAAAATTAATTTGTATTTTTATTAAAAAGGAATTTGTTTGTAAAAGAGTTTATAA
 38635  ACTTAATTAATTTTATAATTTTTACTACATGTATTAGACTTATCAATATAACTATAATAA
 38695  AAGTTATCAAGTATATACAGTATATATTATTTATTAATTATTTATAAATATTATTAAAAT
 38755  AAAACTACTATATGTAGTGTATAAT
;     G-trnS(gcu) <== end
 38780  CGGCCAATCAGTGAATCGAACACTGATCCTATAAGGAACTATAT!AGC!AAATAGTTTAA
 38838  CTGTACCAGTAAGTAAAATTGACC
;     G-trnS(gcu) <== start
 38862  AAAAA
;     G-trnD(guc) <== end
 38867  CGCACTAAATCAGACTTGAACTGACACTTCTTTCAGT!GAC!ATTGAAAGGCTCTACCAT
 38925  TAAGCTACTAGTGC
;     G-trnD(guc) <== start
 38939  TAG
;     G-trnQ(uug) <== end
 38942  CTGAACTAATACGATTCGAACGTATATAGTCTAGAC!CAA!ATCTAGATGACTTTCCTAT
 39000  TAGTCAATAGTTCA
;     G-trnQ(uug) <== start
;     G-trnM(cau)_2 <== end
 39014  TTGCAATAGATAGATTTGAACTATCATATTAAGATC!ATG!AGTCTTATATGTTACCTAT
 39072  TACATTATATTGCA
;     G-trnM(cau)_2 <== start
 39086  TTTATTATACTCTGTATTATAACTTTTTAATTTATAAAAAAAATATTTACTATCTATCAT
 39146  ATCAAGTATTCTTTACTAGATGTAGTAGGTTAATTATATCAATTAATATCTAAATAAACT
 39206  ATAAGATAAATTTATGTAAAATATATAAATAGATAACTTAGATTATCAGTAATACATATA
 39266  GCTTATTAGATTGATGAAAACTTATTATAAAATGTATAATACATATAGTTATAAGAAATT
 39326  ATAAATATTTCTGAAATCATACTATATG
;     G-nad4 <== end
 39354  CTATAAGAATATATATAATAAATTAGATGCTTGAGTTATCATATTAATAATACCATTAGG
 39414  AAAGAATCCATATCAAATAGTAGGTATCAGTAGTGCTATCATTAAAAAGCTTTCTCTATA
 39474  AGTACAATCACTAGTTAAAGCTATATATGGTGTCTTAATTCCACCAGTTAAACGATTTGT
 39534  TATTTTTAACATATAACTAGCTGATAGTAGTACAGATAATGTTGCTACTGCACCTAGTAT
 39594  AAATGATCTATTAATTGCACCAGTTAATGAAAATAATTCACCAATAAAGTTAACTGTCAG
 39654  TGGTGTACCTATATTACAAAAACTAAATATTATAAAGTATATAGCTAGTAGTGGCATATA
 39714  TGTAATAAGTCCTTGATAATAATATATTAATCTATTATGATATCTATCATATAATATACC
 39774  ACCTACTATAATAAATAATGCAGGTGATACAAATCCATGAGCTAGTGATAGTATTAAACT
 39834  TCCATTTAATCCAATTAATTGATTACTAAATATACCTAATATACATACTGCCATATGGCT
 39894  TATTGAACTATATGCTACTATTACTTTTAAATCTGTTTGTCTTAATGTAATTAAGCTAGT
 39954  ATATATAATAGTAATTACACTTATTAAATAAATTACTGGTGTATATAGTAGTACAGCTTC
 40014  AGATAAATTAGGTAATAATAATCTTATTATAGCATATATTGCTAATTTTAATATCACTCC
 40074  AGCTAGCAGCATTGATCCAGCTAATGGACTCTCACTATGTACTACAGGTAGTCAAGTATG
 40134  TACTGGTACAAGTGGTGTTTTTACTAATATACCTATACTTAAACTTATAAGTAATACACA
 40194  TTGTAAATCAGTAGATAATACTACTAGACTTATTGATTGATAATCAGTTCTACCTATTAG
 40254  TATTTCATATACTGCTATCCCTATTAGCATAAATAAACTACTAAATATAGTATATATAAG
 40314  TATATAATCTGCAGCTTTATCTTTATTATTAGCTCCATATAATCCAATTAATATAAATAA
 40374  AGGAGCTAAACTAGCTTCAAAATATACATAGAATGCTACCATGTCTTGACACATAAAATT
 40434  TATTAAAAGTATAATACCTATAGCAAGTATTAATTCAAAATATAATATTGATTTTATATT
 40494  GTTTCAATTAGCTATTATACTTAATGGTAATAGATAAGCTACAAGTAGTACAAATATATC
 40554  AGCTATACCATCTGTAGTATAATAAACACCAATTTCTTCTCAATCAGACATAGTAGGTAG
 40614  TATTATTAAAGCTGAAGCTACTAGTATAATTGCTTTTGAATTATTAGTAATACATCTAGC
 40674  AGATATTGATACACCTAATATTAATAAAATATATAACAAAGTCAT
;     G-nad4 <== start
 40719  AATGTATGTAGTAAGTTTTTTATAAAAAATG
;     G-trnL(uag) <== end
 40750  TATGA
;; mfannot: G-nad4 <== start Def by similarity
 40755  TTAATGGGACTTGAACCCATAAGAATTTAAAC!CTA!AATTAAACGCGTTTACCATTTCG
 40813  CCATAATCAT
;     G-trnL(uag) <== start
 40823  ACTA
;     G-trnS(uga) <== end
 40827  CGGATACTACGTGATTCGAACACGTGGGTTACTAACCTTGGTAGC!TCA!AATACCACAC
 40885  CTTAAACCACTCAGTCAAGTACCC
;     G-trnS(uga) <== start
 40909  TATATAGTATCTTACCTTTATTTCGTTAGAAAATGAGAAAATATAATTTTAATGTAATAT
 40969  ATGTAGCAACCTCGTCGACCACATATGTGGTCGACGAGGAAAATAATAATAAAATAAATT
 41029  AATAAATAAATAAAATTATAAAATAAATATATAAATAATATATACAATATATCTAGCAAC
 41089  CACGTCGTTCACAAATGTGAACGACGTGGAAAATATAATATAAATTAATTAATATAAATC
 41149  TAATGTATATAGTAACTAAATAAATCTAAATAATATTTTTAATAAATCTTAATATATATA
 41209  GTAAGTTATAAATATAATAAATAATTATAAATATTTAAATAACCATAATGTATATTTCCA
 41269  AGTCCGTCGATCTACTGCTAGCAGTAGATCGACGGGAGTAAATAATATAATCTAATTAAT
 41329  ATTAATATTCTAAATAAACCCTAATATATATAGTAAGTTATAAGTTTAATATTTAAATAA
 41389  TCATAATGTATATAGTTACTTATTTAATCTAAATAATTAATAAAAAGTTTATAAAGAAAT
 41449  ATTAATGTATATTTTCAAGTCCGTCGATCTACTGCTAGCAGTAGATCGACGGAAGTTACT
 41509  ATAATTATATAAAATGAATATTTGAAATATAGAATAATTATAACTAATAGTATAATGTTT
 41569  TATAAATTATTAAAAGTATATAAAGTATATAACATATAGTATATCCATGACTTAATTAAT
 41629  ATATATTTTTTATTTAAATTATTATGATGTATATTTCCAAGTCCGTCGAGCTACTGCTAG
 41689  CAGTAGCTCGACGGAAGTAATAAATAATCTATAAATAAATAATATTTTTAATTAATAAGT
 41749  ATAGCTAATTGTATAAGGTATTACAAATTAATAAATCTATAACTTATACACCCGTCGATC
 41809  TACTGCCTGCAGTAGATCGACGGGCTAGAAATGACTATGTTTAATAAATGTCTTAATTTA
 41869  ATCTTTATTATTATAATACATATAGTAACTTTAATAATATAAATTATTCTTTAAATAACT
 41929  ATAATATATATAGCTATAAATCTTAATAATATATTTAGTATTAATTAAATATTTAAGTTT
 41989  TTATAAATATAGTAATGTATATAGCAGTTTATATAATATAACAATAATATTAATTCTTAT
 42049  AATGTATATAGTTGTTAATAATATTAATTCTTATAATGTATATAGTACCCTCGTCGACCA
 42109  CATATGTGGTCAACGAGAAAAATAATATAAATCTATAAATAAATAGGTATAGTATAGGGT
 42169  ATATAGTAATAAATATAAATCAATATATAATTGATGCGGATTTAAACTTTAAATAATGAG
 42229  TAATATATATAGCATATAAGTATAAAGATATAAATAATTAATAAATCTACTACAATTAGT
 42289  AACTAAATTAACATATAAATAGCTTTTTTAATAACTATTAGTTGCAGTTTGAGAATATAA
 42349  ATAATTAACCGCACTGCTGCTAGCAGCAGTGCGGAACAAGAGACATGTATTTTTAATAAT
 42409  ACTCGTAGCTTATAATGATTATAGTTTAACCTAAATAAAATTAAATAATAAATATTTTAA
 42469  GTTTAATTTCTACTCCCGTCGATCTACTGCATGCAGTAGATCGACGGGCTCGGAGATAAG
 42529  CAATATAAAATAATTAAAACAATGTAATAAATAGATTTTAATAATGCTAATAGCTGAATA
 42589  ATTTAGATAGATTAAATCCTTAACCGCACTGCTATAAGCAGTGCGGAATATGATATCCCT
 42649  TAGTTTAGATTCTTATAATGTTAATAGTTGAAAATAATTATATAAAATATAAATAGAATA
 42709  AATAATAATGTAGTTTTACTAGTATCAGTAGTATCAAATAATTAAAATATAAATTTAATA
 42769  AAGAATTAGGTTTTTTATAATACTCATAGCTGGATTAAATACTTAACCGCACTGCTGCTA
 42829  GCAGCAGTGCGGAACTAATAATAATTATAGAGTCTTTTTTATACTATCAGTAGTACTCAA
 42889  TTACTAAAAATAAATATATATTAACTTTAATTTATATAATAATTTATACTTTTTTTCTAC
 42949  TCCCGTCGATCTACTGCATGCAGTAGATCGACGGGCTCGGAGATGAGTAGTATACAATAA
 43009  GTAATAAATGTTATAAATAGATTTTAATAATATACATAGTTGTTGATAAGCTTTTAATAA
 43069  TTAACCGCACTGCTGCTAGCAGCAGTGCGGAATCTGATGTTCTTTAGTTTAGATTTTTAT
 43129  AATACTCCTAGCTGGATAAAATGATAAAATTAAAACTAAAACTTAATTGAATAAGAAAAT
 43189  ATTTGGTGTTTTATTTAAGCTATCAGTAGTATCAAAGAATAAAAAATAAAAATTTAATAG
 43249  AGTGTATAAATTCTTAGATTTTTATAATACTACTAGTTGAATAAAATTAAATCCTTAACC
 43309  GTCCAGCTGCATGCAGCCTTCGTCATTCACTAACGTGAATGACGTAAAGGACGGAACTAA
 43369  TAATTTATAAGATAACTAGATAAATTAATTAATATGGATTGTTTAATATATATAGCTATA
 43429  ATAATTAATAAAAAATAAAATAAATAGAGTGTATAAATAACTAGATTTTATAATACTCAT
 43489  AGCTTCCACGTCGACCACATATGTGGTCGACGTGCGTAGATAAATAAAAAATTAAAACCT
 43549  AAACCGCTCTGCTGCCTGCAGCAGAGCGGAAACAAAAATGGATAAAATGTTTGTATAAAT
 43609  ATACTAGTAGTTGCAATTACATAAAATAAAATTAACCGTACTGCTTATAGCAGTACGGAA
 43669  AAAAAAGTATAAAATATTAAGCGAAGCGAAAAAATATAATACATGGAGTAATAATATAAA
 43729  AATTAAAAATTAATAAGTTTAACTTAACTATTATTATTAATAAAATAAAAATATTAAAAT
 43789  TACATAATACACATAGTTTATAAATCCAAGGTTAAATAGGTACAACGAAAAATTTGGAGC
 43849  CTAGCTACATATAGCATGTTTTTAAATATATTTAAATAAAATTAAAAAATAAATTTTAAT
 43909  ATTTAGTTTAAAAAAACTTTTATATTTTCCAGCTATCTAGATTAATAAAATTATAAAAAA
 43969  ATTAATTTATTTTTAATCATGGATCTATTGGCTGTGTAGCAGCTAATAGAGCTATGCATT
 44029  CGTCAAAAACCGCAATCCTTTACGTCATTCACATATGTGAATGGCGGAGGCTAGCTGGAT
 44089  TGCGGTTTTCTAAATTATCTAGATTTGTGAAAACTTCATTATTCTTAAATTATTCTTTTT
 44149  TGGGTAATATTATAAATAATAAAATCTTTATAATCTTACTAAATCTAATAGAAATAATAA
 44209  TTATTAGAAAATTCTTAAATTATATATTATATATACTAGTTATCTAATATCTTTTAAATT
 44269  TAATATATTTATAAATAAAATAAAATCTAAACTACAGGTAGTAATTAATATTTTAATTAT
 44329  GTTTATAATATTTATTTACTATATAAAGCTTAAAAATAATAAATAGTTCAAAAATTTAAT
 44389  TTTGTTTTTTTTTCGCACTATATTTAACACTCCAAGTTATAACAATCTGCGAAAAAAAAA
 44449  TTTGGGGATGCTATATACAGTGGCACTGCCTAGCATAGCTAGGCAGCTAAATTATCTATT
 44509  GTATCTAGTAACTATTATTATTTACTAAACTCTATTTTATAATAGATATAGCTGTTAATT
 44569  ATTTATATTTTTATCTTATTAACTATACTATATATTATATACTTTTAATCATAATTTAAT
 44629  ATTTATATTTATTTTATTTCTATAATGTATATAGTAGATAATTATAAAACTTTATTTACT
 44689  TTATCAATATTTTGTTTCCGCCTTTTTCGTCCACCACATTGTGGTGGACGAAACGCAGCT
 44749  AGGCGGTAGTGTGTTTTATTTATATTGCAGCAATTATTTAATTTATAAAAAGCTATTTTC
 44809  TCTATTAAATATAGCATAAATAATATTTTAAATTATATATATATTTTATTTATGTATTTT
 44869  ATTATTTGTATAATGTATATGGCTTATAAAAATGTAAACTTTATTACTAAATTATTCTTA
 44929  TTCCGCCTTTTTCGTCCACCACATATGTGGTGGACGTAATGCTGCTAGGCGGTTATTGAT
 44989  TAACTGTGTGTAGTAGTAATTATCTATTTAAAAACATATAATCTACTATTTATTTAATAT
 45049  TTATATAATGTATATAGCTTATTAAATTATTAAACTTTATTGCATATAATATATTTATTT
 45109  ATTACTATATTTATACTATATTTACCTTA
;     G-trnV(uac)_2 <== end
 45138  TTGGCTGTAGTGGAATTGAACCACTATAGTAGATGT!GTA!AGATCTATGATTTACCATT
 45196  AATCTAACAACCA
;     G-trnV(uac)_2 <== start
 45209  TTATGCTGCATGTAATAT
;     G-trnR(ucu)_2 <== end
 45227  ATATCCTAATAGGAATCGAACCTATATTTATATATT!AGA!AGTATATTGTTCTACCTTT
 45285  GAACTATAAGATA
;     G-trnR(ucu)_2 <== start
 45298  TATTAAGAAATATAGCTAGTCTACCTTTATTATTCTCATCTTATTTTATTCTATTTTTCT
 45358  ATTAAATATAGCTTAAAAAAAATAAAAAGATAATTTATATATATTTAAAATATCATACTT
 45418  TATTAATAAATACATAATACATATACTTCCGTCGATCTGCTGCATGCAGCAGATCGACGA
 45478  ATCGGGATAATAAATATTAAAGAATTAAATGTTAATTTTATCTACTAATAATAATAACTA
 45538  AATAATTGATTAAATATATAGTTATATATAGTAATAATGATTAGTAATAAATAACAATAT
 45598  TAAATAAAAATTATATCTAATACAACTACTAATAATCTATGCCCTTTTTATAATTATAAA
 45658  AGTACTACTACACCTAGTAAGAATAATATAAATAATGAATATAAATAACTTAGTAATAAT
 45718  AGTAAATTATATGCTGAATAACTGCTATATACAGTAAGGATAATATAAATATAAAGTATA
 45778  AATAAACTTAATAAGAATACTCCCGCCGATCTACTGCTAGCAGTAGATCGGCGGGCTTGA
 45838  AAAGTTAATTATAGATAAATGATATACTTAATAATAGTTATATTTAATAAGAATAATAAT
 45898  ATAGATAACTAATATTATATAGATTAATATTGCTATATATAATAAGTAGATTAATAAATA
 45958  GTCTATATTAGATAGAGTTAAATTACACCCGTCGATCTACTGCCTGCAGTAGATCGACGG
 46018  GCTAGAAAGTAATAATGTTTAAATAATAAATATATAATTAATAAATAAATACTACTATGT
 46078  GCGGTATAATTAATAGTTTATAAATAATAATATACCTAATACATATACTTATCAATAAAT
 46138  ATAAATAAAATATATAAATACTACTATATGTGGTATAGATTATTAATAATTAATAAATAA
 46198  CAATATATATAATATACAGCTTGCACACCGGCCACATATGTGGCCGGTGTGCTAATGTAG
 46258  TTATAAATATGTATAATAAATTAATAATGAATATAAATACTTATACTTATAATAAATAAT
 46318  ATAGGTTTAATAAATAATATAAGTTTAATAATAGAGATATTACTAATAATAGCTATATAG
 46378  GTTAATAAATATATTGCGGTTATTACTATCTGTAGTATAGATAATTAGAAATAAATAATA
 46438  AATAAATGATAATGCTGCAAGTAATAATAAGTTTAAATATCTATTACATTTTTCCAAGCT
 46498  CATCGATCTGCTGCATGCAGCAGAGCGATGAGAGTATACATAATAATAATAATATTAACA
 46558  ATATAAATAGTAAAGATATCTAGTAAGAGTATTAATATAAATAAAGTATAATAATTAAAA
 46618  TAAATAAATAATATATAAATTAGATACTGCTTCCGTCGAGCTACTGCTAGCAGTAGCTCG
 46678  ACGGACTTGGAAATAAGTATTAGTATAATTAATAAATAATAACAATAATAATAAACATAT
 46738  AATTTCTAAATAATATACTGCTATTAGTAACTATAAATAAGAATATAAAGTTATAAATAT
 46798  ATATTTTTGCCAACCCGTCGATCTACTGCATGCAGTAGATCGACGGGAGTATGAGTATGA
 46858  ATATTAATATAAATAATAAAGAATAACAATAATAATAAACATATAATATATAAATTAGAT
 46918  ACTACTATTAGTATTAGCAATAATGAATAATATAAAATAAGAAATATATCTAGTATAAGT
 46978  ATTAGTATAATTAATAAAGTATAGTTATAATTATAAACAAATATATATAATATATAGCTA
 47038  TAGGTATTAGTAAGAATTAATAATATTAAATAGTTTAAATATCTAGTAAGAGTATTAGTA
 47098  TAATTAATAAAGTATAGTAATTATAATAAACATATAATTTCTAAATAAGATACAGCTATA
 47158  AGTATTAGTAATAATTAAGGATATAAAGTTATAAATATATCTAGTAAGAGTATTAGTATA
 47218  ATTAATAAGAATATAAGTTATAAAATAAAGATATTTACACCCGTCGATCTACTGCCTGCA
 47278  GTAGATCGACGGGCTTGAAAGTAATATAGTTTAATAAATAAAGATATAATAAATATAATA
 47338  ATAATACTACTAATAATTATAAGTTATTAATATCAATAAAATCTAATACACCTAGTAGTA
 47398  ATAAATATAAATAATTAATAAATAAATATATTGTTGAATATAGCGTCCACGTCGACCACA
 47458  TATGTGGTCGACGTGTGTGATTAATAAATATTAAAGTTATAAAATAATAAAGATATCTAA
 47518  TATAAGTATTAGTAATTATAAACAGATAAATATTATATAATATGCAGCTATATATAATAG
 47578  TAATATAATAATAATATAAAGTTATAAATATTAATAAGTATAATGCTTATAGTAATAATA
 47638  AAGATTAATAATAAATATAAATAATTAATAAATAACACAATACTGGTACTAGATCTATAC
 47698  CCTCCGCCTATCACTATGTGATAGGCGGTTAATCAAGAATATATATATAAAATCTATACT
 47758  ACTGGTAGCAATAATAAGTTTATAAATAAATAAATATCTTACTCGTCGACCACATATGTG
 47818  GTCGACGAGGTTGCTATATACATCATAGAAATATAAAATAAATAATAAATATATAAATTA
 47878  ACAGCTATATATAGTTGATATAATTATAAATACTCAATATTGTTAAACTTAAATAATAAT
 47938  ATTCTTACTACATGTACTCTCATCTCTCTGCTGCATGCAGCAGATCGATGAGCTTGAAAA
 47998  GAGATTATAAATATTAATAAAGATAAATATAACTTAATGTATACACTAGATATAATTAAT
 48058  TAATAAAAATACTAATTATTGCAACTATAAGTATTTTTCAAGTCCGTCGATCTACTGCTA
 48118  GCAGTAGATCGACGGAAGTAATAATTATACTATTAATATAAATAAGTATAACTAACTGTA
 48178  TATAGTAGAGATTATTGATAAATTAAACTATTGCCGCTATAAGTACTATATGTAGTAAAG
 48238  ATTATAAACATTAATAAAGATAAATATAACTTAATATATATAGCAGATATAATTAACTGA
 48298  TTTAAATAATTATTATTGCAGTTATTAATACTATATATAGTAAAGATAATTAATATAGAT
 48358  ATAACTTAGTGTATATAATAGATATAGTATTCTATAAGCTAAATATAGTTATAAATATTA
 48418  GGTATTATATAGATCTATGAATTCCCCGTCCAGCTAGCTGGACGGGGTGGATTTTATTGT
 48478  ACTTATATAAGATATAAATAATAATACATGTACTCTCACCGATCTGCTGCATGCAGCAGA
 48538  TCGATGAGTTCGAAGAGACTAATAAATATAAATAGTTTAAATATATCAATTACATATAGT
 48598  TAAGATAATCATTAATAAAAATATATACTTTATATAGCTGCTAGTACTTGATATTGTTAA
 48658  TATATAAATAGTTTAAATATAACTACTATATATAATAGAGATAATGCATATAAATAATTA
 48718  AAGTTTATCAATTACATATAGTTAATAAGTTTAAATAAAATAAATATAATTGTATGTACT
 48778  AGATATTGTTTAGATTAAATAGTTTAAATATAACTTAATATATATACTAGGTTTAATTAA
 48838  TATAAATGGTTATTAGATTACTACTGTATATAGTAAGATTATTAATAAATATACATAAAT
 48898  ATTACTCAGTCTAGATACACCCGTCGATCTACTGCCTGCAGTAGATCGACGGGCTAGAAA
 48958  TGATATTGTTTATAAATAAAATACTAATTAAATATAACTACTAGTACTATATATTGTTTA
 49018  AGTTAAATAATTTAAATATTGCCATTATATATAGTTAAGATTAGAAATATAAAGTTTATC
 49078  AATTACATATAGTTAATTAATTAATAAAAGTATACTAAATATAGCTGTAAGTATTATAGA
 49138  TTATAAATAGTTAATAATTAATAATATACTTAATACATTTACTAAATATTAGAATTATTA
 49198  TTTATTTTTATATTCATTAATACATATAGTAGATATTATAGAGATATTAGTAATTTTACA
 49258  AATACTAAAACTGGCCCGTCCAGCTAGCTGGACGGGTGTATAATTAGTTCTTTATAAAAT
 49318  GATATAAATTTTTATATAAGTTACTATATTTACTAGATATTATTTATAGTTTATTAATAA
 49378  CAATATAGTTAATACACACACTAGATATTTGAAACACTATTAATTTATATATTTATTTTA
 49438  ATATTTATACTACATTTAATAGATATATAAAGCTATATAAGTTACTATATTTATTAGTTA
 49498  TTATTTATAGTTTATTAATCACAATATATTTAATACACATACTCTCACCGATCTGCTGCA
 49558  TGCAGCAGATCGGCGAGTTGAAAAAGATATTTGAGACATTATTTATTTTATAGTTTTATT
 49618  TTATATTTATACTATATATAATAGATTTATAAAGTTATAGAGATTGTATAATTAGTTATT
 49678  ATATTTAGTAGATATAATTTATAGTTAATCAATAATTATATACTTAATACACATATTAGA
 49738  TATTTGAGAGATTATTTATTTTATATTTATTTTTATATTTATACTACATCTAGTAAACCT
 49798  AATAAAGTTATATTAATTGTAAGATTAGTTATTATATGTATTAGATATAATTTATAGTTT
 49858  ATTAATAATGATATACTTAATACACATACTAGGTATATTATTTATTTATTTTTATTCTTT
 49918  TATTCATACTATAGTTAGTAGAGATTATAGTGATTTTACAAATACTAAAACTGGCCCGTC
 49978  CAGCTAGCTGGACGGGTGTATAATTAGCTATCTATAAAGTTATGGAGATTATATAATTAG
 50038  TTACTATATTTACTAGATCTAATTTATATTTATTTATAGTTTATTTATAATAATATACTG
 50098  CTATATACATTAAAGATAATTAATTAATTAAACCCTAATATTTATTAAGTATATATATTA
 50158  GATAAAATAGATAAATTAATCTAAATATAACTCACCATATATATTATTTATTATTTATAT
 50218  TCATACTACATATACTAGATCAGATAAAGCTAAATAGTTTAAATATAATACTGTATTTAC
 50278  TTAATATTATTAGTTTATAAACCTTATTATTACTTACTATATATACTAGATCTTATAAAC
 50338  ATTAATTTGCATATTGTTATTATATTTATTAAAGATAATTTATTTTATAAACATTAATAT
 50398  AACCTACTACATATAGTTGATATTGTTGATTAAATAAACCTAATATTATTAAGGGCATAT
 50458  AGTAGACCTAATAAAGATTATTTTTATATTATTATTTATTAATTATTATTATTATACAAC
 50518  TACATATAGCTAAGATTATTAGTTATTTTTATGTTAATATTAATAAACTGCATATACTAT
 50578  AGATTCTATATCTTTAATAGTTAATATGCTTACTAGAGATAGTAGAGATTATTTATATAT
 50638  TTGGCTATTATAAACCGCATATAGTGCAAATTATTCATATTTTATAGTTATTATATTTAC
 50698  TAAACATTATAGCTATTATTTATATTAGTATTACTTAATGTATATAGTAGAGATTATTCA
 50758  TATATATTTATCCTTATTATTATAAACCGCATATAGTGTAAATTATTTAGGTATTATTTA
 50818  TATATATATTTACTAATTATACAATACCTATACTAGATAATATAGATTATTTATCCAATT
 50878  ATTATAAACCGCATATATTAAAGATTATTCATTTATTTAATTTATTTATTTATTTAATAT
 50938  AAACTTAATGTATATAGTAAACTTTATAGTTATTTAAACCTATACTTTATATAGTAGATA
 50998  TAATAGTTAATTATTTACAATTATAGTATTAACTGTATATATTAGATATATTTATTATAT
 51058  TTTATATTTATTAATAACAATATAGTTACTATAGATAATAGATATTTATTTATTTCTTTA
 51118  TTTTATTTAATTATATAGATATTAGATATTATACATAGTTATAGATATTAATTAAACCTA
 51178  GTAGATCTGTATTGATATTTAACTATTTATATATAACATAATACACATACTAGAGATTCT
 51238  ATATATAATTAAATAGTTATTATTATTATTAACAATTATTTAATACATAACTGATATTTA
 51298  ATACAGATAGTAGTAATTTATAAATATTAATAAGTTTATATTTAGTAATATTAGTAATAG
 51358  ATATAGTAAAGAATATTATTTATTATTAGTTTATTATAATTAATATAACATAATACATAT
 51418  AGTAGAGATTATATATATATTTAGATGTTATTTATTATTAACAATTATTTAATAGATAGC
 51478  TGAGATATAATACAGATAGCTGATATTTATATGGATTTATTATTTTATTATAGAGAATAT
 51538  TATATAATACACATACTCTCACCGATCTGCTGCATGCAGCAGATCGATGAGTTTGAAAAA
 51598  GATATAATAGAAATACTAGTACTGCCCGGCCAGCTAGCTGGCCGGGTTAGAGTTAGATTA
 51658  TTTATTAATAACTGTAATACATATAGCAGATATTAGATTAATTAATTAGATTTAGTTTTA
 51718  TTAAAGTATATAGCTTATATAGTAAAGAATAACATTTATAAATTAAATTATTATTTATTA
 51778  AGATTAGTTAGTATATATAGTAGTAATAATATTAATAACAATATTTATAGATATTTATAT
 51838  TTTATATAATTATATAACTAAGTATAGCTGCAAGTAGTATAGATTTATATAAATTTATTA
 51898  GTTTTATAGAGATTAATAATAACAATACATATAGTAGATATCTAGATTTATAATTTATAT
 51958  TTTTATTTATTAATAAGTATACTGTATATAGTAGATAATAATATTGATAAAGAAACTAAT
 52018  TATTGCCCGTCCAGCTAGCTGGACGGGTTAGATTTAATTATTATTTAAACACATTAATAT
 52078  TATATAATACATATAGTTAATAAGAATATTAATTAATAAGATTTATATACTTTAATTTAA
 52138  CTAATACATATACTAGATAATTGAATGATACTTATAAATTAAAAGTTATATAATAAAGCT
 52198  ATATAGATTAATAATTTAGATATTAAACATTATAAATATGATTACTTATACACCCGTCGA
 52258  TCTACTGCCTGCAGTAGATCGACGGGCTAGAAAATGATGTAATTTTTCAAACTAATTATA
 52318  TAAAATATACAATACATACAGTTAATATTTAATTGATAATAAACTTATATTTATAAAGAT
 52378  ATATTATTACTATATATAACAAAGATAATTAAAATATATATTATTTATCTATAACAATAA
 52438  AGTATATTATATATAGCATAAAGTTAATAAAATTAATAATTATTATTTATTTAGATTATA
 52498  AAGATTATATAACACATGTAGTATATATTTAGATAGATTAATTAGATTTACATTTATTAA
 52558  TATTTAGTAATAGATATAGTATTTATTAAATTTATATTTTTTATATAGATATTATACACT
 52618  ACACATACTAGATATTGTTCAGGTATTTATATTTGCCCGACCAGCAAGCTGGTCGGGTTA
 52678  AGATTTAGTTATTTTTATATACACTTAATACACATAGTAAAGATTAGTATTATTATAAGT
 52738  TTATATTTCTTAATACATATAGTAGTAATTTAAATAATTGATTATATTTATATTATATAA
 52798  TGCACATAGTAGACATTAATGTTTATTAATTTAATTTCAATTTATAAATAATCTATAATA
 52858  CACACAGTAGATATTATATTAATTAATCTATATTATATATATTTTCAAGTTTATTAGATT
 52918  TAGAAATATAAAAATAATAGCTACATATATTAGATTAGATATTGCTTTTTATAAATTAAT
 52978  AATAGTTGCTTCCGTCGATCTACTGCTAGCAGTAGATCGACGGACTTGGAAAAGATATAG
 53038  TAAATAATTAACCGCCTAGCTATGCTAGGCGGACATAATGAGATTTATTTAATAATTTAG
 53098  ATTTATTTATTAGTTAACTCTGTGTAGTATATAAATAAGAAATAATAATATATATTAAAT
 53158  TATAACTTAGATTATATAATTAATTAGATATAAAATATAAATAATAAACAGCTATATATA
 53218  GTATAAAAGATATAGTTTTTATAGATTAATAATAGTTACTAAATACAGTAAACAATTAAC
 53278  CGCCTAGCAGCATTACGTCCACCACATATGTGGTGGACGAAAAAGGCGGAGATAGTAGAT
 53338  TTAGTAAAGAATTTTGATTTTTCAAATTAATAAGCTTTATAAAGTATATAAATTAAAAAT
 53398  AATAAGATTTAATAATTAATATAGTATTTAGTAAGATAATAAGATTAAAAAAGATAATAA
 53458  ATAATTAATATAAAGTACTATAATTATAAAAATTTTGAAGTACTGCTACAGGCAGTAGCT
 53518  TCAAAATTTTTTTTTCGCGAATTGGTCTCACTTGGAACATTATGTGCAGCGCGAAAAAGG
 53578  TAAAATTTTGTCTACTTATTTAATATGGTATTTTTTTTTGTTTATTTAAAGCTAGATATA
 53638  TTATACAAATAGAGTTTCATTGATTAATGAATAATAGTAGCTATATATAGTTAATATTTA
 53698  TAAAATGTAAGTTAATTTATTAAGTTATTTAATTTTGTTATTTTATTTTATTATTTAATC
 53758  AGCTATATACATTATAAAAATAAAAGAATTATACATATATATTATATTATGGTTTATATT
 53818  ATATATTAGATTAAAAACATTAATTATTTACAGCTATATAGATTATCAAAATTTTATTTA
 53878  TAGATTTAATATGTAATAGATAAAAAACATACTACCGCCTAGCTATGCTAGGCGGCACAA
 53938  AAAGTTATTATTTTAACTAAAACATATAGCTTATATAATACTTATAATTATATTTAAATT
 53998  TGTTAATATATATAGTAGACATTATACTTATATAAAAATAGATATAAATTATTATTAATA
 54058  CTTAGTACATGTAGTAGATATTTAATTTATTAATTAGTTTTATTAATTATTTATATTCAA
 54118  TAATACAGATGGTAGATATTAATTAAAGTTATTTATTTTTAGATTTATTAATATTATCTA
 54178  ATGTATATAGCAGACATTATAGTAAAATTAATATTTAGTACCCGTCCAGCAAGCCTCCGT
 54238  CATTCACATATGTGAATGACGTAAAGGACGGGGTTTATTGTTTGTATTTTAATAACATTA
 54298  TTTACTATTACATATAGTAGATATTTTTATTAAAAAGTTATATTTATTATTATTAATATT
 54358  ATCTAATACACATAGTAAAGATTGATATGAATAATTATATTTATATTTATGTTTATATTT
 54418  ATCAAAGTTATATAATACATATAGTAGATATCTTAATTAATAATTAGTTTTATTATTATT
 54478  ATTTATTTTTATAATACAGATAGTAAAGATTAAGAACAATAATTAATATAAATAAAGTAT
 54538  ATTTTCAAGCCCGTCGATCTACTGCAGGCAGTAGATCGACGGGTGTATAAGTTATAGATT
 54598  TTATTAAGTTATAATATAAATAAAGTATACTGTATTAGTTAGAATAATCAATATTTATAA
 54658  TTTAGATAATATATATAGTATTAGTAATATATATTTAATAATTAATATTTATATAGTACA
 54718  TATAGTATATAGATTAAAGATTTATATTTATTTAATTTAATTAATTTATTTAAAAATAAT
 54778  AAATAAGTGTTACTAGTAGTAGTATTAATAATTACCAATATTTTATAATTAATAAAGTAT
 54838  ATAATATATAGTATTAGTTATATATAATTAATAAAGTATATAGTATATAGTATAGATTAT
 54898  AATGATTTTAATATATATTTATTTATTTATAAATAGTATATTATTACTAGTAGTAGTAGT
 54958  ATAATTAATAATAATGAATATTTAATAATATAGATAATGTATATAGTATAAGTTATATAT
 55018  ATATAAGAATTAATAATTTATATAATGTATATTTCCAAATCCATCGAGCTACTGCTAGCA
 55078  GTAGCTCGATGGAAGTATATAGATAATAATTAATAATTTTAATTTAAAAGAATAGATAAG
 55138  TGCTACTAGTAGTAGCAGTATTAGTTATTAAAAATTAATGAATATTTTGTATAAGTATAG
 55198  GTAGTTCAGTATAAGTATGATAATTAGCTGGACGTGCTAGTATTAGTTCAATATCTGAAT
 55258  TTCTATTACTTCTAGTATTATTACTTTCTAAGTAGTCAGGAGTTACAGCTACTTCTTCAA
 55318  AACGCGTAGCAGCTTGCTGCTACGTGAAGTGTATAAATTTATAAAAATGATATAAATTAT
 55378  ATATCTTAATGATTCTTATAATTATAATTAATTTATTTACTATTACATATACTTATTATT
 55438  ATTAAAGAACATAATCTTTTTAAATACTATTATATTTAGTATTGATATTTAAACTTTATA
 55498  AACATAATTTAGATTAATAAAATATTACTATCTATATTAATGAATTTATTTTATATTAAT
 55558  TAATACATGTAGCTTATAAAATTGATAAGTCTTAGTTCCGCCGCTATCATAGATAGCGGC
 55618  GGTTAGTATATATTCACTACTACGTACAGTATAGTTTTATAAAAAGTTATATCATTTACT
 55678  ATTATATTTATTATAGTTAATAATTACTATCTACATTAATAATATTTAATATTTATAAAT
 55738  ATTAATATTATCATAATTAATACTCCGATTCGTCGATCTGCTGCATGCAGCAGATCGACG
 55798  GAAGTATATACATTACAGTATATTTTATATTTATAATAAAGTTATAATAGCTAGATATAG
 55858  TATAAGTTATTAATAATAAAATTAATAAAAGTATACTACATACAGTAAT
;     G-trnG(ucc) <== end
 55907  TACGATAGACGTGAATCGAACACGCACAGTAGCATT!GGA!AGTGCCAGGGTCTACCATT
 55965  AACCTACTATCGT
;     G-trnG(ucc) <== start
 55978  ACTAATGCTTACCTATATAATTAATAGCTATAGTATATACTAATGATAGTATAACTTAAT
 56038  ACATTTAGTAGTAAATAATTTATAAAAAATATATGTCTTTCAAGCCCGTCGATCTACTGC
 56098  AGGCAGTAGATTGACGGGTGTCTAGATTTATTTAATGATTGTACTACACCTAGTATATTT
 56158  CTAATAAAATAATAATCTCTATAAATAAATGCACTATATATAGCTTATATTAATTAATAA
 56218  ATATATAAGTAATAATTTATAATAATGATACTGTATATAGTTTAAAAGAATAG
;     G-cob <== end
;     G-cob-E3 <== end
 56271  TTATACTTTTTTTAAAGTTCCAATATAGTATAGTATATTTTCTAATGTAGATATTAGAGG
 56331  TACTATTATTAAATAATGAGCAAAATAGTAAGCTGTAGCATACTGTCCTAAAGCTATATA
 56391  TGGTACTTCAACATGAAGCTGTCCTAAGTTACCTAATAAGATAAAATTGAAAACAAATAA
 56451  ATAGAAAGCTAATTTAGATAGTATTTTAAATGTATTACCTCTTATAACAGATCTATCACT
 56511  GTATGGTAGCGTTAATAAGATAAGTATAGCACCAAACATAGCTATAACTCCACCTAGCTT
 56571  ATCTGGGATGCTACGCAGTATTGCATAAAAAGGTAATAAATATCATTCAGGTACAATAGA
 56631  TGGAGGAGTTACCATTGGATTACCTGGTATATAATTATCACTATGTCCTAAAGTGTTTGG
 56691  ACTATAGAAAACAAATAAACTGAAAATTAATAAAAATACAAATACAGTTACTAGATCTTT
 56751  AAATACAAAATATGGATGGAAGCTAAGTCTATCTATATTAGCTGTTACACCTAGTGGATT
 56811  TGATGATCCATTAACATGTAAAGCCATTAAATGCATACATACTAATGCAGCTAGTATAAA
 56871  TGGAAGTAAAAAATGTAAAGCAAAGAATCTTTGTATTGTAGGATTACTTACTGAAAAACC
 56931  ACCTCAAATAA
;     G-cob-E3 <== start
;     G-cob-I2 <== end
 56942  catataaaacttactatgtgttttcaagtccgtcgatctactgcatgcagtagatcgacg
 57002  gaagtatataaattataaagtaataaaaatgaattattgttactatatacattgttatat
 57062  tttaataatattatacttatataatacatatagctttaaagaaataagattataaattat
 57122  atatatttatagatattaataaactatttttaatttaaactttaattagctaagtatagt
 57182  ataatattattaatttttatacataaataattaagtacatgtattacaataatatcaatt
 57242  tgtataaagtaatcattttcaagcccgtcgatctactgcaggcagtagatcgacgggtgt
 57302  acattagttataaaatatatactatatctggtatatacactataaaataaattattagtg
 57362  catacagtgtaatatatttgtttataatatatttacttataattacttataagattagac
 57422  tatatcatcatccttatattaatgctacatatagtaggtttattaagatttataaactac
 57482  tactacagatagcagatatttaggatgtaaggcgctcttggtcaattattgttatattac
 57542  tcattaactagtcgttgaacgtttatattcctttaagtatactatatatagcttattatc
 57602  atgtgtttatttataaataattagtactacatatagcttactttcatatagaatatactt
 57662  cgctacatataatccttatagtaaggacttctatataattcaccttattttcaaatatat
 57722  ttttcaatatattgccgcttataataaactttttttattttttatatttaatttttatac
 57782  taaatatagtagtaagaagttaataa
;     G-cob-I2 <== start /group=I(derived) (1.75e-03)
;     G-cob-E2 <== end
 57808  ACGGAACTATATCATTTCCAATAAATGGTATTGCTGATAGTAAGTTTGTAATAACAGTAG
 57868  CACCTCAATGACTCATTTGTCCATATACTAAACAATA
;     G-cob-E2 <== start
;     G-cob-I1 <== end
 57905  caattttctcgactgtgcattatgcatcatttcagatacctacttgtgttgcagtcagta
 57965  gcgattatttatttaaccgacgatcttattaaaaattttaatcgttttcacaagtatagc
 58025  caatagatactacatacagtactattaataataaaaactattatttacttattataatat
 58085  ttctaataaaagttactattataatcatactactagataagtatgtaaaagtagactatc
 58145  tatttatttatactacatacagcattaa
;     G-cob-I1-orf303 <== end
 58173  ttaatctgattttctaatataatatttatcatttcaatcaagcttatataagctagattt
 58233  aattctaactaatttatctttattattattatagtataagctagacttagtaagattttt
 58293  aacaatatcattattattgctaagataattatcatctaaatacttactaaatatagtagg
 58353  tatatatattcaacctatatttaatgaacgttctataattttataactacaacataaata
 58413  gtgactagctgtattagcatttttaaatttacaaatataattattatttatatcatataa
 58473  tttaatattactactaggtatagtaaatttattattaataatatcagttttaattaagct
 58533  acatgtattaagtttatttaataatgaataacgttctttatcaaatgataattttaattt
 58593  ttgtatattttcatcaatatctatattactgatactagtattagcttctcttaatatatt
 58653  atatttaggtaataaagctattaagtacatagtttccaattcatataagtttctactaca
 58713  tgtattagataaataattaaagttattattatcaatcttactactacatgtaggataata
 58773  ttctaaaattgcaaatataaaattatttaaaccatttttcaatatagctttctttactat
 58833  tttattaccatttaaattaatcatatgtttactaaatgtagtatatattttattaatatt
 58893  agctgatccaatataataattacgtgatattttatttattataatgtagatagcagcttt
 58953  attctttaattgttgaatcattttagaacgttcatttatattatataaattagttcaata
 59013  atctttaacatcaatatttaattctttgaatataacctcaggcttagtttgatcttgtac
 59073  tgctcttagcat
;     G-cob-I1-orf303 <== start
 59085  acttttatatcttttttgattaataaatttattatttttattaaagctagatatagtagt
 59145  ataattaacaatattatgattattatatttattagatttattttccacgtcgttcacaaa
 59205  tgtgaacgacgtggttgctatatgtagtattaaaaatagattttgggctattatttaagt
 59265  a
;     G-cob-I1 <== start /group=ID (1.79e-28)
;     G-cob-E1 <== end
 59266  ACCCATAAAAGCTGTAGCCATTGTAAGTATAAATATTATAACTCCAATAATTCAAGCTAG
 59326  CAGTCTTGGTGTTTTATAACTTCCATAATATAAAGCTTTACCTATATGTAAGTACATACA
 59386  AATGAAGAAAAATGAAGCTCCATTAGCATGTATATATCTTAATAATCAACCAGCTTGTAC
 59446  ATCTCTCATTATATGCTCTACACTATCAAAAGCTAATTCAATATTAGAACTATAATGCAT
 59506  AGCTAAGAAAACTCCAGATGCTATCTGTATTACTAAACACATACCTAATAATGAACCTAA
 59566  ATTTCATCAGTAATTTAAGCTACTAGGTTGTGGACTATCTATTAGATAACTATTAACTAA
 59626  AGATAAAAACGTATTTGATTTACGAATTGGCAT
;     G-cob-E1 <== start
;     G-cob <== start
 59659  TATATAATATAATAAAATGTTATTCAAAAATAATTATAATAATTGAACTGTATATAGCAG
 59719  AACAATTTGAAAGAAATGAATCTTTTTAATTAGTGTACCTATATAATTATATTTAATTTA
 59779  TAATATATACTATCAGTAATAAGATAATTTAATAATATTTATGCTTTATAAATTACTATA
 59839  TGTAGTATAAAATTGTTAATAATTTATATGGTTATAATTAATACTTCCATCGAGCTACTG
 59899  CTAGCAGTAGCTCGATGGATTTGGAAATATATATTATAGTTTATTAATAATATAAGTCAT
 59959  TATATAAGTTATAATAATTCTACTACATATAACATAGATTTTATTAATAAAAATGTCCAT
 60019  TACTCGCGGCTCTCATAGAGAGCCGCGTTAAAGGTAAAATTATCTACTTCCGTCGAGCTA
 60079  CTGCTAGCAGTAGCTCGACGGACTTGGAAATATACATTATGTATTTGTAAATAATAACTA
 60139  ATATTTAGATACTATATTTAGTTATAAATTTATTACTTTTAATTATATAAATTAATTAAA
 60199  CTTATTTTATAATATCTACTGTATACATTTATAAATGTAATTTAGTAAACTTATACTATA
 60259  TTTAGCAACCTCGTCGACCACATATGTGGTCGACGAGGAAGG
;     G-nad5 <== end
 60301  TTATAGGAATAGATATAATATATTTAATATAAATAATACATTAATATAAGTTATAGCTCT
 60361  ACTTACTCCAGTAGGACCTAGAACTTTAAGTAGACCTTGATCTATATTAGTATTCATTAT
 60421  ACCACCTAGTGTTAAAGCTTTACGAATTACAACATTATTTAATAATTGATCATAATAAAT
 60481  TCTATTACTAAAGTAGCTATGTACAGCTGATTTATTTAATTTATAACTAAACTCATAAAC
 60541  AGCTACAAGTAGTATAGATAATGATAAACCTAATACTAATGGCATTAATTTAATATAATA
 60601  TGGTAATGTATATTCAACTTCAATAAAGTTATTATTTACTGGTAGCGTTAGTGAGAAATG
 60661  TGAAATAACATCATCTCTATATCAACCAATAAAGATACTATATATAACTAGTATTAACAT
 60721  TGGAATAATCATACCTATATTTTCATGTATATAATTATAACTATTTTTATTACTTTGTGG
 60781  ATTATTTAAAAATGTTAAATATATAACTCTTAATGAATACATACTAGTAAGAGTAGCAGA
 60841  TCCAACAGCTATATAATATAAAATATAACCACTTAATGTATAAGTACCATATAGTGATTC
 60901  AATTATAATATCTTTACTATAATATCCAGTAAGTCCAGGTATTGCCATTAATGATAAGCT
 60961  AGCTATTAGTATAGCTGTATAACTGAAAGGCAGGTAGCTTATTAGACCTCCATATTTTCT
 61021  CATATCTTGAGTTTCAGAAATCATACTGTGTATAACAGATCCAGCTCCCATAAATAATAA
 61081  AGCTTTGAAAAAGGCATGACAATATAAGTGATATATAGCTAAATCATAACTACTAATACC
 61141  TATAGCTAATACCATTATACTTAATTGACTCATTGTTGATAAAGCTATTACTCTTTTAAT
 61201  ATCATTAGTAACTAAAGCTATTAATCCACTTACTAGAGTAGTTAGTCCACCTAATCAAGC
 61261  TATACCTAGTAGTAAAGTTGGTGAATATTCTAAAATTATATAAGATCTAACTAATAAATA
 61321  CACTCCAGCACATACCATAGTAGCTGCATGTAGTAGAGCACTTACAGGTGTAGGTCCTTC
 61381  CATTGCCTGTAGTAGTCATCCATGTAATCCTAATTGTGCACTTTTAGCAGTTGCAGCTAG
 61441  CAGAAATAGTAGACTTAAAATATTTAATAATAAAGTATTCATATATGGACTTAATAATAT
 61501  AATAGTTTCATAATCTACAGCACTATAATAATTTATTAAAAGTCCTAATGCTACTACTAG
 61561  AAAAGTATCACCCATTCTATTTAATAAAACAGCAGATAAAGCTGCCTTCATTGCTGCTAT
 61621  TCTAGTTGATCAAAATGAAATTAATAAATAAGAAATAACTCCAACAAATTCTCAACCAAT
 61681  GAATAGCATTAAATAATTATCACTTAATACTAATATACTCATGAAAATAGCAAATACACT
 61741  TAGTATAATTAAGAATCTATTTCTATTTGGATCATGACTCATATAAGTAACTGCATATAG
 61801  TAGAACACATAGAGTAACAATTCCAACTGGAATCATAACACTCATAGCTAAGCTATCTAG
 61861  AGCTAGACCAAATGGAATTGATAAATTTCCAATAGAGATTCAGCTACCTATAGTAATATA
 61921  GCTAGTTTCTTCATAAAAATAATATAATAATTGCAT
;     G-nad5 <== start
;     G-nad4L <== end
 61957  TTAAATACTGCTACCTACAGTACCTCTTAAACGATAATATGCAACTAATAAACTTAAACC
 62017  TATAGCAGATTCAGCTCCAGCTAGTAGTATTATAATTATAGCATACACAGTAGCATATGC
 62077  ATCATCAAAATAACCACTAAGATTTATAATTTTTAAAGTTACTGTTAGTAATAGAATTTC
 62137  TAAAGCTATCAGTAGTGTAATTAAATTATTATTACTAAGATAATAAGTTAATAATGTAGT
 62197  TAATATAGCTACCAT
;     G-nad4L <== start
 62212  TAAACTTTCTCCTTATATGTTATATTCATATAAATAATCATTTATGTTATAACTATTTCC
 62272  CTTATAGTAGAATATTATATATGCTGCATGTATTACTTGATTTTAATAAAGTTATATTTT
 62332  TTATACTAAATATTATCAACTGTAAGTAGTATTAAATATAGATAATTATTTATGTTTTAT
 62392  TAAAAATATTTATAAACTAGATATAATAAATACTTAAAATATTTATGTCGATTAATAAAT
 62452  TATTTATTATTATCAATAAGCTGCAAGTAGTAGTTAATTTTAATAATATAAAGATATACT
 62512  AATTCATAACTCTATATATTAGAAAGTAACCTTTACAAAATAATATATATTAATAAGCTA
 62572  CATGTATTAGTAAGAATAAGATTTTTTATAAACATTAAGAATATCTAATTATATTTTCAA
 62632  GTCCGTCGATCTACTACCTGTAGTAGATCGACGGAAGTATAGATTATGTTTTATATATAT
 62692  TATAGATATAAGCTGTATGTAGTAAGTAATAATAGAAATATAGTTATAAAATTGAATAAG
 62752  TTATTAACTATCTGTATTAAGTAAAATAAAATAATTATTATAAAATAGGATACTTTATAT
 62812  AGCATATAATAATTAAGATAATATTATTCTTATTTATAAGCTACATATAATAAACTTTTT
 62872  ATTAATATAAAAATGGTTAAAATATTGATAATTTACAAAATCATACTGTACATAGTAGAC
 62932  TTTATAAAATACTATTAC
