# Supplementary material for: Global Characterization of Fungal Mitogenomes: New Insights on Genomic Diversity and Dynamism of Coding Genes and Accessory Elements
Source: Front Microbiol. 2021 Dec 1;12:787283. doi: 10.3389/fmicb.2021.787283 (PMC8672057; doi:10.3389/fmicb.2021.787283)
Supplement: Supplementary File 1 — de novo annotation files of the 685 mitogenomes investigated in this study. Annotation was performed with the Mfannot program. [file Data_Sheet_1.ZIP › Supplementary_FileS1/CP006557.1_Saccharomyces_cerevisiae_YJM1478_mitochondrion_complete_genome_mitogenome_g3.mfres]

;; Masterfile modified automatically by mfannot version 1.35
;; on Sat Dec 26 21:44:25 2020 by user pfonseca on host LGCM-PROC
;;    - Gene Totals: 45
;;    - List of genes added:
;;      atp6                 atp8                 atp9                
;;      cob (5 introns)      cox1 (5 introns)     cox2                
;;      cox3                 orf167               orf271              
;;      orf299               orf348               orf385              
;;      orf394               orf474               orf481              
;;      orf777               orf785               rnl                 
;;      rnpB                 rns                  rps3                
;;      trnA(ugc)            trnC(gca)            trnD(guc)           
;;      trnE(cuc)            trnE(uuc)            trnF(gaa)           
;;      trnG(ucc)            trnH(gug)            trnI(gau)           
;;      trnK(uuu)            trnL(uaa)            trnM(cau)           
;;      trnN(guu)            trnP(ugg)            trnQ(uug)           
;;      trnR(acg)            trnR(ucu)            trnS(gcu)           
;;      trnS(uga)            trnT(ugu)            trnT(uuag)          
;;      trnV(uac)            trnW(uca)            trnY(gua)           
;;
;; end mfannot
;;


>CP006557.1 Saccharomyces cerevisiae YJM1478 mitochondrion complete genome gc=3
     1  TTCATAATTAATTTTTTATATATATATTATATTATAATATTAATTTATATTATAAAAATA
    61  ATATTTATTATTAAAATATTTATTCTCCTTTCGGGGTTCCGGCTCCCGTGGCCGGGCCCC
   121  GGAATTATTAATTAATAATAAATTATTATTAATAATTATTTATTATTTTATCATTAAAAT
   181  ATATAAATAAAAAATATTAAAAAGATAAAAAAAATAATGTTTATTCTTTATATAAATTAT
   241  ATATATATATATAATTAATTAATTAATTAATTAATTAATAATAAAAATATAATTATAAAT
   301  AATATAAATATTATTCTTTATTAATAAATATATATTTATATATTATAAAAGTATCTTAAT
   361  TAATAAAAATAAACATTTAATAATATGAATTATATATTATTATTATTATTAATAAAATTA
   421  TTAATAATAATCAATATGAAATTAATAAAAATCTTATAAAAAAGTAATGAATACTCCTTC
   481  GGGGTTCGGTCCCCACGGGTCCCTCACTCCTTTTTAAAAATAAAAAGGGGTTCGGTCCCC
   541  CCCCTTCCGTATACTTACGGGAGGGGGGTCCCTCACTCCTTCTTAATTAAATTATCTTAA
   601  TTAAATTATCTTAATTAAATTATCTTAATTAAATTAAAAGGGGACTTTATATTTATAAAG
   661  TAATTATATTATTATTATTATTATTATTTATTTATTTTATTTTTATTATTTTATTATATA
   721  TATTATATATTAATA
;     G-trnP(ugg) ==> start
   736  CAGATAGAAGCCAAAAGGTCAGGCGCTTTCTT!TGG!GAGAAAGACCTAGTTAGTTCGAG
   794  TCTATCCTATCTGA
;     G-trnP(ugg) ==> end
   808  TAATAATTTAATTAACCATTAAAAAAAAGTATATATATTTATCATAATATATTAAATTTT
   868  ATTACATTACAAATGAACACTTTTATTTATATTTATAAAAATATGAACTCCATATTATTA
   928  TTATTATAATTATTATTATAATTATTATTATAATTATTATTATAATTATTATTATAATTA
   988  AAGAGTTTTGGATACCAATATGATATAATATGATATAGGACCGAAACCCCTCATTTTATC
  1048  ATTTATTTATAATATTATAAATAAAAAAAAATATTATATATTATAATAAAATTAATATCA
  1108  TAATATATTATATTATATATTATATTATATATATATATATATATATTCTTTTATAAAATT
  1168  TATATTCTTCTTATTAAAATTAAAAAGGGAGCGGACTTTTAATTATATTTAATTATAGTT
  1228  TTTAATCATTGGTTGAGATTTCAAAATAAGGTATAATATTTATATTATTCTTTAACAAAT
  1288  ATTATATTATAAAAAAAGATATAATATTTATATTATTCTTTAACAAATATTATATTATAA
  1348  AAAAGATATAATATTTATATATTATTATTAATATTATTTTTAAGTTCCGAAAGGAGAAAC
  1408  TTATAATTTTTATATCATTATTTATTATTATTTTTAATTTCAACTCCTTTTAGGTATTTC
  1468  CATTTAACTTTCAGCAGAGACTTTCTAATTATAATTATATATATATAAATTTAAATACAT
  1528  TTATAAAAAAGTATATAATATAATTATATTATATATAATAATATTATTAAATGAAGTATT
  1588  CTTTATTATTAATTATAGGATATCTGGGGTCCATTAATAATTATTATTGTAAATAATAAT
  1648  AGGGACCCCCCCCCATTATCTAATTAATAAATATATAAATAATCATTAATAAATATATTA
  1708  ATAATTATTAATAAATATATAAATAATCATTAATAAATATATAAATAATATATTATATTA
  1768  TAAAAATATAATAATAATAATTTATTATTAAAATATAATAATTTATTATAAAAATATAAT
  1828  AATTTATTATAAAAATATAATAATAACTCCTTTCGGGGTTCACACCTTTATAAATAATAA
  1888  ATAATAAATAATAAATAATAAATAATAAATATTAGTATTCACTAATATAAAATAATAATT
  1948  ATAAAAATAATCATTATTAAAAATATTATTAATTATTAAATTAAATACAATTAATATAAT
  2008  TTAGTTGTTTATATAATTTTAAATAATGTTTATATCAATTTAATAAAATTAAATTTATAG
  2068  TTCCGGGGCCCGGCCACGGGAGCCGGAACCCCGAAAGGAGTTTATCTATATATTATAATA
  2128  ACTATATGAATTTAATTATTAAAAATAATAAAAATAAGGAATTTTAATAAGAAGTAATAT
  2188  TTATTATATAATATATAAAAAAAATATATATATATATATAAAAATATATATAATAAGTTT
  2248  TATTATAATATATATTAAATTAATTATTATGAGGGGTTCGGTCCCTTTCCGGGCCCCAAT
  2308  TCATCTCATCTCATTTTATTTCATTTCAATATCATCTAATCTCATTTCTTTATAGATTTT
  2368  ACATATATATAAATATAAATATAAGATATTCACATTTATATATAATATAATATAATATAA
  2428  TAGATATTCATTCCTCTTTGATTAAACTAATAATTAATAATTAATAATTAATAATTAATA
  2488  ATTAATAATTATTCAGTAGAACTCCTTCGGG
;     G-trnE(cuc)_1 ==> start
  2519  GTTCGGTCCCCCTCCCATTAGGGAGGGGTCC!CTC!ACTCCTTCTTAATTAAGAATAAAA
  2577  AGGGGTTCGGTCCCCCTCCCGTAAG
;     G-trnE(cuc)_1 ==> end
  2602  TATAGGGAGGGGTCCCTCACTCCTTCGGGGTCCGCCCCGCAGGGGGCGGGCCGGACTATT
  2662  ATTAAATAATTTATAATTTATTATTTATTAATATATTTATATAATATAATATAATATAAT
  2722  ATTATTCATACTTTTTATTAATATAATATAATATAATATTATTAATACTTTCTCCTTTCG
  2782  GGGTTCCGGCTCCCGTGGCCGGGCCCCGGAACTATTAATATAAAGAAAAGAGTTTCAATT
  2842  ATTTATTTATTTATTTATTTTTTATAAAAATAAGAATTAATTTAAATAATTTATTTAATG
  2902  AAATTATTAATTATAAATAAAAATAATAATTTTTAAAGATGTAATATAAAAATAAATATA
  2962  ATATAATTTAGGATAATTATATAAAATATTTATTATATATAGTTTTTATAAAGAGTTTTA
  3022  AAAGTGATAATATAATATATAATATTTATAAGTTATTTATATATATATAATTATAATCTT
  3082  ATTAATTATTTATATATATATTTAATATTATTTTTATATAATTTTATATTAAAGTATTAT
  3142  AATTATATATTTAATATTATTTTTATATAATTTTATATTATTTATTTATTTATTTATTTA
  3202  AAAATATTATAATCATATATTTAATATTATTTAATATATTTTATATATTATATCTTTTAT
  3262  TGATTTATATATATATAGATTTAATAAATATATATATATATATATATATAAATATTCATT
  3322  ATATATTTATTATTATTATTATTATTTATTACTATTTTTTATTATATATTAATAATATAT
  3382  ATATTATTAGTTATGGGTATCCTAATAGTATATTATTATTTTTAATAATAATTTATGATT
  3442  TATGTATAATAAATAAGTAGGGAATCGGTACGAATATCGAAAGGAGTTATATATTATTAA
  3502  TTATTTATAATTATTTTATATATTATTAATTATTTATAATTATTTTATATATTTATAATT
  3562  ATTTTATATAGATAGGATAGATAGGATAGATAGTATAGATAGGGGTCCCATTTATTATTT
  3622  ACAATAATAATTATTAATGGGACCCGGATATCTTATTGTTATTAATTTATATATTATTCA
  3682  TTATTATTAATATATATTTAATATAATTAAATATTATATTATATTATATTATTTATTAAA
  3742  AAAAATCTATTACTTATTTTTTTATTAATATATAAATTATTTATATAATTTATCATTTTT
  3802  ATTTCTCCTTCCGGGGTTCCGGCTCCCGTGGCCGGGCCCCGGAACTATTATTATTATTTT
  3862  TTATATATAAATTAATATATATATATTATATATATATATACTTTTTTTTTAATAATATAT
  3922  CTATATATATAAATTAATATATTATATTTTTATATAATATATTATTAATTATTATTTTAA
  3982  TTTTCTATTCTATTGTGGGGGTCCCAATTATTATTTTCAATAATAATTATTATTGGGACC
  4042  CGGATATCTTCTTGTTTATCATTTATTATTTTATTAAATTTATTATTATTTTTAATTTAT
  4102  ATTTATATTATATAATTAATTATATCGTTATACTCCTTCGGGGTCCCCGCCGGGGCGGGG
  4162  ACTTTATATTTTATTATATAATATATTATATTCTTATAATATATTTATTGATTATGTTAT
  4222  AAAATTTATTCTATGTGTGCTCTATATATATTTAATATTCTGGTTATTATCACCCACCCC
  4282  CTCCCCCTATTACGTCTCCGAGGTCCCGGTTTCGTAAGAAACCGGGACTTATATATTTAT
  4342  AAATATAAATCTAACTTAATTAATAATTTAAATAATATACTTTATATTTTATAAATAAAA
  4402  ATAATTATAACCTTTTTTATAATTATATATAATAATAATATATATTATCAAATAATTATT
  4462  ATTTCTTTTTTTTCTTTAATTAATTAATTAATTAATATTTTATAAAAATATATTTCTCCT
  4522  TACGGGGTTCCGGCTCCCGTAGCCGGGGCCCGAAACTAAATAAAATATATTATTAATAAT
  4582  ATTATATAATATAATAATAATATAATAATTTTATATAAATATATATTTATATATTAAATT
  4642  AAATTATAATTTTATTATGAAAATTATATCTTTTTTTTATATTTTTATATAATAAAAATA
  4702  TGTTATATATATATTAATAATAAAAGGTAGTGAGGATTAAATAAATTATATAATAATTAT
  4762  AACTCTTAATTATAAAATAAATATATATATATATATAAGTATCCATTTCCATATAATCTT
  4822  TTAATAAATATTAATAAATATTAAAAAAAAATAATATTATAATATTTTAGTATATAATTC
  4882  AATAAAATTCATTGGAGGGGTAAATAATAATAATTTACTAATGGCAAGTTATAGTCTTAA
  4942  AGGTTTTTATTTTTTTTATTAAATTAATAAAATAATAATACCATTTATATATTCCATTAT
  5002  ATATATATATTTAATAAAAATAATAATATCATTTATATATTTTATTATATATTATATATA
  5062  TTTTATATAAAATAATAATAATAAATTTATATTTTTATATATTATTATTAAATAATAATA
  5122  ATATAAATAACTCCTTCGGG
;     G-trnE(cuc)_2 ==> start
  5142  GTTCGGTCCCCCTCCCATTAGGGAGGGGTCC!CTC!ACTCCTTCTTAAGAATAAAAAGGG
  5200  GTTCGGTCCCCCTCCCGTTAG
;     G-trnE(cuc)_2 ==> end
  5221  TACACGGGAGGGGGTCTCTCACTCCTTCTTAAAAAATAAAAAGGTGGAAGGACTAATATA
  5281  ATTTTAAATAATAATTAATACTTTAATAATAATTTGTATTTCTTTATTATTAATATATTA
  5341  AATATAATAATAATTAATATAATTACAATATATTAATATTATCAAATATTAATAAATATA
  5401  CTTTTTTATATAATTTATTTATTTATTTATTTTTTTTTTATTAAACTAATTATAATTGTA
  5461  ATTTCGAAAAGGGGGTGGGAGTAAACATATATAATTTATAATCTATATATATATATATAT
  5521  AATTTTTTAATAAATATTAATAAATATTTATAAAAAGAATAATTTATATTTATAATATAT
  5581  AATTTATATATTTTATTTTTATTATACAATTAATATAAAATATAAAATATTAAATATTAA
  5641  ATATTAAATATTAAATATTAAATATTAATTTTTATAGGGGTTATATAATAATTATATTTA
  5701  TAATTATATAATATTAAAAAGGGTATTTTTATAATTATTACATTTTTATTTTATTTATAA
  5761  AAATATTAATTTTAATAAGTATTGAATACTTTATATAATATAAATATTAATTACATAATT
  5821  AATAATTAAATAATATTTAATAATATTATTTAAATTTATTATTTATAATTATTTATTTAT
  5881  AAAATTCTATTTTTATTATTATTATTTTTATTTTATTATTAAAGATTAATATAATAATTA
  5941  TTAATATATTAAAAATCTTTTATTATATTAATATTTATAAAAAAGTATTTAATAAAAAAG
  6001  ATGTATAAATTTATAAATTATATAATATTATTAATTTATATAATAATAATATTATAACTT
  6061  TGTGATTGTCAATTTAGTTAATCATTGTTATTAATAAAGGAAAGATATAAAAAATATT
;     G-trnY(gua)_1 ==> start
  6119  CTCCTTCTTAAAAAGGGGTTCGGTTCCCCCCC!GTA!AGGGGGGGGTCCCTCACTCCTTT
  6177  GGTCGGACTCCTTCGGGGTCCGCCCCGCGGGGGCGG
;     G-trnY(gua)_1 ==> end
  6213  GCCGGACTAATTTAACTTTTAATATTAATATTAATATTATTTATATTTTTAATATATAAA
  6273  AATAAATAATTTTATTTTTATTAATAGTATATTATATAAACAATAAAATAGTATTAATTA
  6333  TATAAAATTTATATAAAATATATATAAATTTATTATATATATATATATTAATATTTTAAT
  6393  AAAGTTTTTATTATAAATTTATTTATTTATTTATTATAATATTAATAATTTATTTATTAT
  6453  TATATAAGTAATAAATAATAGTTTTATATAATAATAATAATATATATATATATATATTAT
  6513  TATATTAGTTATATAATAAGGAAAAGTAAAAA
;     G-rns ==> start
  6545  ATTTATAAGAATATGATGTTGGTTCAGATTAAGCGCTAAATAAGGACATGACACATGCGA
  6605  ATCATACGTTTATTATTGATAAGATAATAAATATGTGGTGTAAACGTGAGTAATTTTATT
  6665  AGGAATTAATGAACTATAGAATAAGCTAAATACTTAATATATTATTATATAAAAATAATT
  6725  TATATAATAAAAAGGATATATATATAATATATATTTATCTATAGTCAAGCCAATAATGGT
  6785  TTAGGTAGTAGGTTTATTAAGAGTTAAACCTAGCCAACGATCCATAATCGATAATGAAAG
  6845  TTAGAACGATCACGTTGACTCTGAAATATAGTCAATATCTATAAGATACAGCAGTGAGGA
  6905  ATATTGGACAATGATCGAAAGATTGATCCAGTTACTTATTAGGATGATATATAAAAATAT
  6965  TTTATTTTATTTATAAATATTAAATATTTATAATAATAATAATAATAATATATATATATA
  7025  AATTGATTAAAAATAAAATCCATAAATAATTAAAATAATGATATTAATTACCATATATAT
  7085  TTTTATATGGATATATATATTAATAATAATATTAATTTTATTATTATTAATAATATATTT
  7145  TAATAGTCCTGACTAATATTTGTGCCAGCAGTCGCGGTAACACAAAGAGGGCGAGCGTTA
  7205  ATCATAATGGTTTAAAGGATCCGTAGAATGAATTATATATTATAATTTAGAGTTAATAAA
  7265  ATATAATTAAAGAATTATAATAGTAAAGATGAAATAATAATAATAATTATAAGACTAATA
  7325  TATGTGAAAATATTAATTAAATATTAACTGACATTGAGGGATTAAAACTAGAGTAGCGAA
  7385  ACGGATTCGATACCCGTGTAGTTCTAGTAGTAAACTATGAATACAATTATTTATAATATA
  7445  TATTATATATAAATAATAAATGAAAATGAAAGTATTCCACCTGAAGAGTACGTTAGCAAT
  7505  AATGAAACTCAAAACAATAGACGGTTACAGACTTAAGCAGTGGAGCATGTTATTTAATTC
  7565  GATAATCCACGACTAACCTTACCATATTTTGAATATTATAATAATTATTATAATTATTAT
  7625  ATTACAGGCGTTACATTGTTGTCTTTAGTTCGTGCTGCAAAGTTTTAGATTAAGTTCATA
  7685  AACGAACAAAACTCCATATATATAATTTTAATTATATATAATTTTATATTATTTATTAAT
  7745  ATAAAGAAAGGAATTAAGACAAATCATAATGATCCTTATAATATGGGTAATAGACGTGCT
  7805  ATAATAAAATGATAATAAAATTATATAAAATATATTTAATTATATTTAATTAATAATATA
  7865  AAACATTTTAATTTTTAATATATTTTTTTATTATATATTAATATGAATTATAATCTGAAA
  7925  TTCGATTATATGAAAAAAGAATTGCTAGTAATACGTAAATTAGTATGTTACGGTGAATAT
  7985  TCTAACTGTTTCGCACTAATCACTCATCACGCGTTGAAACATATTATTATCTTATTATTT
  8045  ATATAATATTTTTTAATAAATATTAATAATTATTAATTTATATTTATTTATATCAGAAAT
  8105  AATATGAATTAATGCGAAGTTGAAATACAGTTACCGTAGGGGAACCTGCGGTGGGCTTAT
  8165  AAATATC
;     G-rns ==> end
  8172  TTAAATATTCTTACATAAATATTAATCTAAATATTAATATAAATATTAATATTAATAGTT
  8232  CCGGGGCCCGGCCACGGGAGCCGGAACCCCGAAAGGAGAAATATAAATATAAATATAAAT
  8292  ATATTTTAATATAATATAATATAATATATAATATATTATATAAATATAATATATAAATAA
  8352  TATAATAAAATATTTTAATATATATATAATATAATATAATTATTATTATAATTTAATATA
  8412  AATTATTATTATAATTTAATATAATAAATAAATAAATAATTATAATTATAATTATAATTA
  8472  TAATCTCAATATATAAATGATAAATTATTATAAATACGAAGGAAATAATTGATTTTTAAA
  8532  ATATATTTAATAAAATATATAATATAAATTATACTTTTTTGTTATTATATAATAATTATA
  8592  TTAATATATTTAATAGAATTAATATAAATAAATAATAAATATTTATAATAAAATAATATA
  8652  CATCTTCTTTAAATAAATAAGGGGACATTATAAATAGTATATAAATATATTATATCTTTT
  8712  TTATTATTATTATTAATAAATAATAATAATAATTTATATATTTATAATATATTTAATAGA
  8772  ATGTATTATAATTATTACATATAATTATTATTATTCACTTCTTATTAAAAATAATACTCT
  8832  ATATAATTTATATAATTTATTTTAATATATATATATTTATATATAATATATATATTTATT
  8892  TATTATAATCATTTTTTTTTACTTAAAATAAAACTTATTATAATAAATATAATTTATAAT
  8952  TTTTATATAAAAAGAATTATATAATTTATTATTTATATAATAATAATATTATTTGTTATA
  9012  TAATATATATTATATATATAATAATAAATAAATAATAATAATAATAAT
;     G-trnW(uca) ==> start
  9060  AAGGATATAGTTTAATGGTAAAACAGTTGATT!TCA!AATCAATCATTAGGAGTTCGAAT
  9118  CTCTTTATCCTTG
;     G-trnW(uca) ==> end
  9131  ATAATAATAATAAAAATATGTATTTATTTAATTATTTTAATATTTCTCCTTTCGGGGTTC
  9191  CGGCTCCCGTGGCCGGGCCCCGGAACTATTAATATAATATAATATAATATAATATAAATA
  9251  TTCATTTATCTTTTTTTTAATATTCTTAATTAATTAATTAATATATTAATTATAAAAAAT
  9311  ATATTATAATTTTATTATTAATAAGTATAAATATATTATTAATAATAATTTATTAAAAAT
  9371  ATATTATTATAATATATTAATATATCATAATTATAATCAATATTATATTATTTAATTTTA
  9431  TAATACTTAATTATTAATATATTATTCATATATATATAAATTAAATTAAATTAATTATAT
  9491  TGAATATATAAATATATATATATATAAATATATAAAAAATTATATAAATTATTTTAAGAA
  9551  AGGAGAAATATTATAATATATTTAATATTTTATTTTTTTTTTATTTTAATTTATTAAATA
  9611  ATTTAATAATTAAATAAATTAATGATTTGATTTTATTCTATTATTATTATATTTTATTAT
  9671  ATAAAAATAAATAATAAATAATAAATAGTATGATACAATTTATTAATAATATAATTATAA
  9731  ATTATAAATAATAATTTATTTTAATAATTCTCCTTTCGGGGTTCCGGCTCCCGTGGCCGG
  9791  GCCCCGGAACTATTAATATAAATAATGATAATTATTTTATCATTATGAACTATTAATATA
  9851  TTAATCTATTAATATTCTTTGATATTTATTTTTATTTAATGAACATCTAATTTAATTTAA
  9911  TTTAATAAAATAGTCCGGTCCGCCCCGTGGAGGGGGCGGACCTCGAAGGAGATATGAATC
  9971  TTTAATATAAATAATCATAAATTCTAAATATTAGAATTATTATTTTATCTTTTTATTTAT
 10031  TAATAATTAAATATAAATTATTATTAATAATAATTATAATATTCTCCTTTCGGGGTTCCG
 10091  GCTCCCGTGGCCGGGCCCCGGAACTTTAAAATAATATTAATAAAAATTATACAATAATAA
 10151  TAATAAATATTCATTATTATTTAATTAATATCTCCTTTACTTATTTTTCCTCCGTTAGGG
 10211  ACTTATTATTAAGTATATTATTATATACTACTTAAGATTATATATATAATATATATATAT
 10271  ATTATATATAAAATATAAATATATAAATAATATAAAAATTAATAAAATAAATAAAATAAA
 10331  TTAGTCCGATCGAATCCCCTATTTAATTAAATTAAATTAAATTAAATTAAATTAAATTAA
 10391  ATTAAATTAAATTAAATTAAATTAAATTAAATTAAGAAAGAGATAAATTTATATAAAATA
 10451  TTATTTATAATTAATTATAATTAAATTATAATATAATATAATATAAATAATAATATAATA
 10511  AAAATAAAATAATATTAGATTATATTATATAATTTATATAATTTTTTAATAATAATAATA
 10571  AATAAGTTTATTTATAATTATAAATATAAATATAAATAAAGAAGGTATTATATTTTATAA
 10631  AATATAATAATAATACAAAATTTATATTTTAATAAATATTAATATAAGTTTAAAGTTCCG
 10691  GGGGCCGGCCACGGGAGCCGGAACCCCGAAAGGAGAAATAAATAATATATTTATAAAAAA
 10751  TTAAATAAATAAATATTATCTATTTAAAAATAAATATAATATAATATAATATAATATAAT
 10811  ATAATAATTCTAAATATAAATAATATTTATTATAATTATTATAATAATTGTATTATTTAT
 10871  TAATAATATATATAATTATATTAAAACTAATATTACATTATTTTGTATATTTAAACAATT
 10931  AAATTGATTATTCTTATTTGTAATCTTTATTTATTTTATTATATCTTATTAATGATAAAT
 10991  TATAATTATTATTAAAATAATAATTTACTTCTTTTGATATAAAAATAAAATAATATAGTT
 11051  CCGGGGCCCGGCCACGGGAGCCGGAACCCCGGAAGGAGATAAATATATTATATTTTTATT
 11111  TCTACCTATTAAAGGTAAAGACTCGACTCTCATAATTAAATTTATATCCTTCGGCCGGAT
 11171  TAATTTATTTTATTTATATTTATATTTATATTTATAGTGAATACCTTTTTTAATATTTAT
 11231  TTTTAATATTTATTTTTAATATTTATTTTTAATATTTTATTTTTAATAAAATATAATCTT
 11291  GTAAGTAAGAAAAGAATTTCGGTGATTGGAACCTTGAAAGGATAAATTTCTTATTTATTA
 11351  TAATATTTATATTAATAGTTCCGGGGCCCGGCCACGGGAGCCGGAACCCCGAAAGGAGTA
 11411  TTATTAAACATTTAATATATTATATTAATATTTAATTTAAATGATTAATATATTATTATA
 11471  ATAATATTTATTTTATATTAAAATATTATAATTAATATATATATATTTATTTTAATAATA
 11531  TTATTATTATTATTATTAAAATTATTATTTTTATAAATATATATATATATATATATATAT
 11591  TATTTTTATTCTTATATAAATTATATAAAAAAATATATATAATATATAATTAATTAATAT
 11651  ATATTATTTAAATTATATATTATTTAAAATACTTTTTATATTATATCTTCTTTAGATTAA
 11711  AATATAATTATTATTTATATTATAATTATTTATGAAATATTATTATTAAAATAAAAAAGA
 11771  GGTTTAGACTATATATTTATTATTTATAAACTTATTATATTATTTATTATTAATAGTTCC
 11831  GGGGCCCGGCCACGGGAGCCGGAACCCCGAAAGGAGAAATAAATAAAATAAAAAATAATA
 11891  AATATTAATATTATTAAATATTATTTATAATAAATATTAATATTATTAAATATTATTCAT
 11951  ATTAATAAATTTTATTATTATTTGTAATATATTAAATATTAATAATATATATATTATTTA
 12011  TTATAATGAAAACCTATCCTAAATTATCCTATCATATAATATCATATCATATTATATCAT
 12071  ATCTTATTATATGATATATAAAGTATTCACTTTATATGAAGTTATGGTTATTATATAAAT
 12131  CTTATTTTATTTTTATTTTTATTTGGACTAATAATAATTATAATAATAATTATTGATATG
 12191  TTCTAATATTAATAAATACATATTTATATTATAATATAAATATTCATTTCTTACTAATAA
 12251  AAAGTTTTTATATTCATTATAATATAAATATATAAATATATATAAATATTTTAATAATTA
 12311  TAATTATATTAAGATATTATAAATATATATTTATTTTTTTTATAAAATAAATAAATAAAT
 12371  AATTAATTAATATTTTTATATTATAACTTATTTTTATAATAATAATAAGTATTTTATTTT
 12431  TATTATATTATTATTTATATAATTATATATATATTAATTTCAATTTAATTAATTAATTAA
 12491  TTGGTATTTGGCATATAATATCAATTAATTGTAATTCTTATAAGAATTAATTAATATGCT
 12551  TTTTATATAATTTATACTTTTATATTTATATTATTATTATTTATTTATTATTAAAATATA
 12611  ATAATAAATAGTCCGGCCCGCCCCGCGGGGCGGACGCCGGAGGAGAATTATATTTTTATA
 12671  TAATAATTTATATTTCTATATATATATATATATATTATATATAAATATTATTATATATAT
 12731  TTTTATATATATTATAATTATATTCATTAATATTTTATTATAGTGGTGGGGGTCCCAATT
 12791  ATTATTTTCAATAATAATTTATCATGGGACCCGGATATCTTCTTGTTTTTATTTATTATT
 12851  TTATTAAATTTATTTTAATTATTTATTTATAATTTATATTATACAATTTATTATTTCGTT
 12911  AATACCTTTATTTATATTATATAATATATTATATTATTATAATATATTTATTGATTATAT
 12971  TAATACATTTAACTAATGTGTGCTCTATATTTATTGAATAGTTTGGTTCTTATCACCCAC
 13031  CCCCTCCCCCTATTACGTCTCCGAGGTCCCGGTTTCGTAAGAAACCGGGACTTATATATT
 13091  TAATACTAAAAATATAACTACATTACTTTTTTAATATATATAACAATATATATATATATA
 13151  TATATTAATTATATAAAATATAATACTCTATATTAAATATTATTTTTATCAATATTTATT
 13211  TATATATATAATAATAATAATAATAATCAATATTAATTATTTATATATATAAGATTAATA
 13271  TTATTTAATATATTATGAATAATTTAATTAATAAATCTTTAAATATTATCATAAAAATAT
 13331  AAATTAAATAATTTCTTATTTATAATAAAGAATAATAATATATATAAATATAATAAAGAA
 13391  TGTAAATAATATATATATAATATAATATAATATAAAAAATATATATATATATAAATATAT
 13451  ATATAATATATAGATAATAATATTTTTATATAATTTATTTTATTATTAAGTAATAAATAA
 13511  TAAAAAATCAATATATTAAATAATATATTTATATTAGTTCGGTTTAGTTGGTATTTTGTA
 13571  ATGAGTAAAAAGTAATATATAATATTAAATAATAAGTATTGATATAAGTAATAGATATAA
 13631  TAATAATATTATTAATATTTTATATAAATAATATTAATAATATAGATTATGAAAGAGAGT
 13691  ATTAATATCATTAAATATATATATATGTTATATAATTTAAATGATTTTAATATATATATA
 13751  TATATTATATTATAGATTATGATACATTTATATAAATAATATATATATAAAAATTAATTA
 13811  TACTATTACTTTATAATATAATAATATTTATTTATAAAGATATAAAAGAATTGTTTAAAG
 13871  TTATAACTAAAATATTATATAGTATTCATTAATAATTAATATTATAAATTCAACTATTGT
 13931  TATATTTATAAATAGAATAATATATTATTATCCTTTAAAATATAACAATAATTATTTAAA
 13991  TTAAATTAAATTTAATTAATTTTTAATGAATATAATAATAATAATATTATTAAAATTAAT
 14051  ATATAAAAAAAAAGTAAAA
;     G-cox1 ==> start ;; mfannot: alternative ATG start pos 14016
;     G-cox1-E1 ==> start
 14070  ATGGTACAAAGATGATTATATTCAACAAATGCAAAAGATATTGCAGTATTATATTTTATG
 14130  TTAGCTATTTTTAGTGGTATGGCAGGAACAGCAATGTCTTTAATCATTAGATTAGAATTA
 14190  GCTGCACCTGGTTCACAATATTTACATGGAAATTCACAATTATTTAATG
;     G-cox1-E1 ==> end
;     G-cox1-I1 ==> start /group=II (8.50e-14)
 14239  gt
;     G-cox1-I1-orf777 ==> start /first_aa=A
 14241  gcgcctctcagtgcgtatatttcgttgatgcgtctagcattagtattatgaatcatcaat
 14301  agatacttaaaacatatgactaactcagtaggggctaactttacggggacaatagcatgt
 14361  cataaaacacctatgattagtgtaggtggagttaagtgttacatggttaggttaacgaac
 14421  ttcttacaagtctttatcaggattacaatttcctcttatcatttggatatagtaaaacaa
 14481  gtttgattattttacgttgaggtaatcagattatgattcattgttttagatagcacagac
 14541  agtgtgaaaaagatgaaggacctaaataacacaaaaggaaatacgaaaagtgagggatca
 14601  actgaaagaggaaactctggagttgacagaggtatagtagtaccgaatactcaaataaaa
 14661  atgagatttttaaatcaagttagatactattcagtaaataataatttaaaaatagggaag
 14721  gataccaatattgagttatcaaaagatacaagtacttcggacttgttagaatttgagaaa
 14781  ttagtaatagataatataaataaggaaaatataaataataatttattaagtattataaaa
 14841  aacgtagatatattaatattagcatataatagaattaagagtaaacctggtaatataact
 14901  ccaggtacaacattagaaacattagatggtataaatataatatatttaaataaattatca
 14961  aatgaattaggaacaggtaaattcaaatttaaacccatgagaatagttaatattcctaaa
 15021  cctaaaggtggtataagacctttaagtgtaggtaatccaagagataaaattgtacaagaa
 15081  gttataagaataattttagatacaatttttgataaaaagatatcagcacattcacatggt
 15141  tttagaaagaatataagttgtcaaacagcaatttgagaagttagaaatatatttggtgga
 15201  agtaattgatttattgaagtagacttaaaaaaatgttttgatacaatttctcatgattta
 15261  attattaaagaattaaaaagatatatttcagataaaggttttattgatttagtatataaa
 15321  ttattaagagctggttatattgatgagaaaggaacttatcataaacctatattaggttta
 15381  cctcaaggatcattaattagtcctatcttatgtaatattgtaataacattggtagataat
 15441  tgattagaagattatattaatttatataataaaggtaaagttaaaaaacaacatcctaca
 15501  tataaaaaattatcaagaataattgcaaaagctaaaatattttcgacaagattaaaatta
 15561  cataaagaaagagctaaaggcctactatttatttataatgatcctaatttcaagagaata
 15621  aaatacgttagatatgcagatgatattttaattggggtattaggttcaaaaaatgattgt
 15681  aaaataatcaaaagagatttaaacaattttttaaattcattaggtttaactataaatgaa
 15741  gaaaaaactttaattacttgtgcaactgaactaccagcaagatttttaggttataatatt
 15801  tcaattacacctttaaaaagaatacctacagttactaaactaattagaggtaaacttatt
 15861  agaagtagaaatacaactagacctattattaatgcaccaattagagatattatcaataaa
 15921  ttagctaataatggatattgtaagcataataaaaatggtagaataggagtgcctacaaga
 15981  gtaggtagatgactatatgaagaacctagaacaattattaataattataaagcgttaggt
 16041  agaggtatcttaaattattataaattagctactaattataaaagattaagagaaagaatc
 16101  tattacgtattatattattcatgtgtattaactttagctagtaaatatagattaaaaaca
 16161  ataagtaaaactattaaaaaatttggttataatttaaatattattgaaaatgataaatta
 16221  attgccaattttccaagaaatacttttgataatatcaaaaaaattgaaaatcatggtata
 16281  tttatatatatatcagaagctaaagtaactgatccttttgaatatatcgattcaattaaa
 16341  tatatattacctacagctaaagctaattttaataaaccttgtagtatttgtaattcaact
 16401  attgatgtagaaatacatcatgttaaacaattacatagaggtatattaaaagcacttaaa
 16461  gattatattctaggtataataattaccataaacagaaaacaaattccattatgtaaacaa
 16521  tgtcatattaaaacacataaaaataaatttaaaaatataggacctggtatataa
;     G-cox1-I1-orf777 ==> end
 16575  aatctattattaatgatactcaatatggaaagccgtatgatgggaaactatcacgtacgg
 16635  tttgggaaaggctctttaacacgtggcaacataggttaatttgctatttcat
;     G-cox1-I1 ==> end
;     G-cox1-E2 ==> start
 16687  TTTTAGTAGTTGGTCATGCTGTATTAATGATTTTCT
;     G-cox1-E2 ==> end
;     G-cox1-I2 ==> start /group=II (2.07e-16)
 16723  gt
;     G-cox1-I2-orf785 ==> start /first_aa=A
 16725  gcgccgtttcgcttaatttatcactgtattgaagtgttaattgataaacatatctctgtt
 16785  tattcaattaatgaaaactttaccgtatcattttggttctgattattagtagtaacatac
 16845  atagtatttagatacgtaaaccatatggcttacccagttggggccaactcaacggggaca
 16905  atagcatgccataaaagcgctggagtaaaacagccagcgcaaggtaagaactgtccgatg
 16965  gctaggttaacgaattcctgtaaagaatgtttagggttctcattaactccttcccacttg
 17025  gggattgtgattcatgcttatgtattggaagaagaggtacacgagttaaccaaaaatgaa
 17085  tcattagctttaagtaaaagttgacattcggagggctgtacgagttcaaatggaaaatta
 17145  agaaatacgggattgtccgaaaggggaaaccctggggataacggagtcttcatagtaccc
 17205  aaatttaatttaaataaagtgagatactttagtactttatctaaattaaatgcaaggaag
 17265  gaagacagtttagcgtatttaacaaagattaatactacggatttttccgagttaaataaa
 17325  ttaatagaaaataatcataataaacttgaaatcattaatactagaattttaaaattaatg
 17385  tcagatattagaatgttattaattgcttataataaaattaaaagtaagaaaggtaatata
 17445  tctaaaggttctaataatattaccttagatgggattaatatttcatatttaaataaatta
 17505  tctaaagatattaacactaatatgtttaaattttctccggttagaagagttgaaattcct
 17565  aaaacatctggaggatttagacctttaagtgttggaaatcctagagaaaaaattgtacaa
 17625  gaaagtatgagaataatattagaaattatctataataatagtttctcttattattctcat
 17685  ggatttagacctaacttatcttgtttaacagctattattcaatgtaaaaattatatgcaa
 17745  tactgtaattgatttattaaagtagatttaaataaatgctttgatacaattccacataat
 17805  atgttaattaatgtattaaatgagagaatcaaagataaaggtttcatagacttattatat
 17865  aaattattaagagctggatatgttgataaaaataataattatcataatacaactttagga
 17925  atacctcaaggtagtgttgtcagtcctattttatgtaatatttttttagataaattagat
 17985  aaatatttagaaaataaatttgagaatgaattcaatactggaaatatgtctaatagaggt
 18045  agaaatccaatttataatagtttatcatctaaaatttatagatgtaaattattatctgaa
 18105  aaattaaaattgattagattaagagaccattaccaaagaaatatgggatctgataaaagt
 18165  tttaaaagagcttattttgttagatatgctgatgatattatcattggtgtaatgggttct
 18225  cataatgattgtaaaaatattttaaacgatattaataacttcttaaaagaaaatttaggt
 18285  atgtcaattaatatagataaatccgttattaaacattctaaagaaggagttagtttttta
 18345  gggtatgatgtaaaagttacaccttgagaaaaaagaccttatagaatgataaaaaaaggt
 18405  gataattttattagggttagacatcatactagtttagttgttaatgcccctattagaagt
 18465  attgtaataaaattaaataaacatggctattgttctcatggtattttaggaaaacccaga
 18525  ggggttggaagattaattcatgaagaaatgaaaaccattttaatgcattacttagctgtt
 18585  ggtagaggtattataaactattatagattagctaccaattttaccacattaagaggtaga
 18645  attacatacattttattttattcatgttgtttaacattagcaagaaaatttaaattaaat
 18705  actgttaagaaagttattttaaaattcggtaaagtattagttgatcctcattcaaaagtt
 18765  agttttagtattgatgattttaaaattagacataaaataaatataactgattctaattat
 18825  acacctgatgaaattttagatagatataaatatatgttacctagatctttatcattattt
 18885  agtggtatttgtcaaatttgtggttctaaacatgatttagaagtacatcacgtaagaaca
 18945  ttaaataatgctgccaataaaattaaagatgattatttattaggtagaatgattaagata
 19005  aatagaaaacaaattactatctgtaaaacatgtcattttaaagttcatcaaggtaaatat
 19065  aatggtccaggtttataa
;     G-cox1-I2-orf785 ==> end
 19083  taattattatactattaaatatgcgttaaatggagagccgtatgatatgaaagtatcacg
 19143  tacggttcggagagggctcttttatatgaatgttattacattcagataggtttgctactc
 19203  tac
;     G-cox1-I2 ==> end
;     G-cox1-E3 ==> start
 19206  TCTTAGTAATGCCTGCTTTAATTGGTGGATTTGGT
;     G-cox1-E3 ==> end
;     G-cox1-I3 ==> start /group=IB (3.06e-35)
 19241  aaagataaaaatatgaaagtaataataataatcaaataataaaaaataaataatataata
 19301  gttttaatctaaaataaaattatgataatttagaatcttatttagttgaattaattgaag
 19361  gtgatggaactattctagttcaagatttattaacaaaaagtaaacaaaaaaatatagatc
 19421  tataattattctaatattaaaattataatatttttaattagctaattatttatataattt
 19481  aattaaatgtggtaaagtatataaaaaattaattgtaattatgtattatgacttatttat
 19541  gatttaaaaggtgtatatacattattaaatattattaatggatatataaaaacacctaaa
 19601  tatgaaacatttgtaagaagtgtttaatttataaataattatattaattctcctttcggg
 19661  gttccggctcccgtggccggaactccgtaactataaaaattcatctatcttatgggatga
 19721  agactaaataataaataaaaaaatataaataatattaaaattaaaccattagatatatta
 19781  gatattggttcaaacgcttaattagatggtatgactgatgcggatggtaatttttctatt
 19841  aatttaataaatagtaaaatcgttctaataaagcaatgccttattattgtttataattaa
 19901  aacttattattactaaaaataataataatattaatttatcatattttaatattatgttta
 19961  taattgcactatattttaatgttaatttatataatagagaacgtaatttaaatttacaat
 20021  cttctctaaaaaagtacatataactatattatagttataaagtaatattagctaatctat
 20081  ataaaaatattaaagttataaaatactttaataaatattttttattatcatctaaacatt
 20141  tagattatttatattgatttagattagttattttaatttataatgaaggtcaaagtataa
 20201  acttaatggtagttaagaattaggtctaaatttacgtaaaaattataataaaactataac
 20261  tacatttaattaattagataaaaaaaatacatatttataaaataaataatatattttcta
 20321  ttttatggtttttattattactttttctccaccaaacttgttaataatataataacaagt
 20381  caataatttcgtaatataaaaatgtaacgaaattattaataaaataagttgccgtaatat
 20441  attgtaaaatatattattattacaacactatatgcgggaaaatcctaaagttataatata
 20501  atattttttggaaattcaattaagttatgaatgtactataatattaaaaattattataaa
 20561  taattatcctcattaattataattataattataattctaattataatataaaaagttagg
 20621  ataaatatggacaatccgcaggaaaccaaataataataggaatatatattaagatatata
 20681  tatatatatttatatatattcttttttttttcaatatattatatttagtattattggaag
 20741  agggggtaatatatatttaattattacgtaggatcctcagagactacacgtgttgcaccc
 20801  attatattaatattatattatattttattataatgggttgaagatatagtccaaatataa
 20861  ttgaaagattataataaaaatg
;     G-cox1-I3 ==> end
;     G-cox1-E4 ==> start
 20883  AACTATTTATTACCATTAATAATTGGAGCTACAGATACAGCATTTCCAAGAATTAATAAC
 20943  ATTGCTTTTTGAGTATTACCTATGGGGTTAGTATGTTTAGTTACATCAACTTTAGTAGAA
 21003  TCAGGTGCTGGTACAGGGTGAACTGTCTATCCACCATTATCATCTATTCAGGCACATTCA
 21063  GGACCTAGTGTAGATTTAGCAATTTTTGCATTACATTTAACATCAATTTCATCATTATTA
 21123  GGTGCTATTAATTTCATTGTAACAACATTAAATATGAGAACAAATGGTATGACAATGCAT
 21183  AAATTACCATTATTTGTATGATCAATTTTCATTACAGCGTTCTTATTATTATTATCATTA
 21243  CCTGTATTATCTGCTGGTATTACAATGTTATTATTAGATAGAAACTTCAATACTTCATTC
 21303  TTTGAAGTAGCAGGAGGTGGTGACCCAATCTTATACGAGCATTTATTTTAC
;     G-cox1-E4 ==> end
;     G-cox1-I4 ==> start /group=ID (1.25e-32)
;     G-cox1-I4-orf394 ==> start /first_aa=K /note=LAGLIDADG ;; evalue:1.2e-45
 21354  aaaggctacataataaataataatgttattttaaatttcttaccaataatattattatta
 21414  ttattattaaataatgattcttatatcataataataataaaattaacaatattattatct
 21474  aataatcatctattattattatcttcatctataaataataaagataaactatcaataaaa
 21534  ttagatactccttttcggggtttcggttccgtgtcggaccccaaaacttctaaagatact
 21594  ttaaaatcattattagatttaacaaataatgacattaataaatataattgagaatgagat
 21654  aataataattttaattttgataaattttataaagaatttaaaaaagttaaacctaataat
 21714  aaattaccatctaaagaatttttagaatgatttattggtttttttgaagctgatggttgt
 21774  ttacttattcctaaaaataaacaattatatgctattattctttctaatagtaaagattta
 21834  aatctattaaattatattaaagataatataacatttggtaatgtactatatcattcaaaa
 21894  aaattaaatacttatagatgagtagtatataatgaaacagatattttattattaattcat
 21954  ttatttaatggtaatctagtattacctgtaagatatgtaaaattagaaatatttatttct
 22014  aatataaatataaaattattaaaaaataataaacttattattaaattaattaataaatgt
 22074  aaaatacctaaattaaataatgcttgattagcaggttttactgatggtgaaggttgtttt
 22134  tatacaggtaaatctaaatctttttattacctaagttatattattactcaaaaatattta
 22194  gctaataaaattgtttttgatatattattattattattacaaaatataattaatattaaa
 22254  tctggtggtgttaataatcattctaaagataatctttatgttttacgtattagtagttta
 22314  gaagcttgttctaaattaaaattatattttgataaatatcctttaagaagttataaatta
 22374  ttaatctataaagattgattaaattttattaatatagctataaatgataatttatcaaaa
 22434  aatattagaaaagttaatttaataaaaatattagatattattagttccggggcccgacac
 22494  gggagccagaaccccggacggagaaataaaaagaaattattataa
;     G-cox1-I4-orf394 ==> end
 22539  tttataaaaaaaaataaatttattatgtaaagagaaataaaaaatataattaaatgtaaa
 22599  tttatatataaatatatattattttattattctttatttattaaagaaataataataata
 22659  tttatataatattttttatatagttttatatcttttattatttgaaactttttatttatt
 22719  aatagttccggggcccggccacgggagccggaaccccgaaaggagttcatctatttaatt
 22779  atatatggacaataattaaataatagtatttatttatcttaaagatatatataataaata
 22839  taaagaatatgttatattttagtttttatatattataattatatatatacttaatttata
 22899  tatataacgtaaaaattacaaaatgtaatttttattgataattatcttattattattata
 22959  ttaaattatataatataataagtttatattaataataattattataatataaagtatata
 23019  aaagcgacactgatagtacggttaataatcttctttaggatcaagaccgtcggttaatta
 23079  agtgatcgctacagactgctttatcggtggctttaataatatatatatatatatatatat
 23139  atatatattataaggttaatgtacagtcggaactctcaatatatatatatattttttttt
 23199  tattaaataaatatatatataaattggttattattattaaataataaataaaatatattg
 23259  taagtgaaatatttatattttatatgagtttgga
;     G-cox1-I4 ==> end
;     G-cox1-E5 ==> start
 23293  TTCTTTGGTCATCCAGAAGTATATATTTTAATTATTCCTGGATTTGGTATTATTTCACAT
 23353  GTAGTATCAACATATTCTAAAAAACCTGTATTTGGTGAAATTTCAATGGTATATGCTATG
 23413  GCTTCAATTGGATTATTAGGATTCTTAGTATGATCACATCATATGTATATTGTAGGATTA
 23473  GATGCAGATCTTAGAGCATATTTCCTATCTGCACTAATGATTATTGCAATTCCAACAGGA
 23533  ATTAAAATTTTCTCATGATT
;     G-cox1-E5 ==> end
;     G-cox1-I5 ==> start /group=IB (2.17e-42)
 23553  a
;     G-cox1-I5-orf299 ==> start /first_aa=M /note=LAGLIDADG ;; evalue:3.9e-12
 23554  ataaatccctttagcaaggataaaaataaaaataaaaagttgatcagaaattatcaaaaa
 23614  ataaataataataatataataaaaacatatttaaataataataatataattataataaat
 23674  atatataaaggtaatttatatgatatttatccaagatcaaatagaaattatattcaacca
 23734  aataatattaataaagaattagtagtatatggttataatttagaatcttgtgttggtata
 23794  cctctatatactaatattgtaaaacatatagtaggtattcctaataatattttatatatt
 23854  ataacaggtattttattaacagatggttgaattgattatctatctaaaaaagatttagat
 23914  aaaaaaacaattatagaaattaattgtagatttagattaaaacaatcaataattcatagt
 23974  gaatatttaatatatgtatttatattattatcacattattgtataagttatcctaaaata
 24034  aaaattgctaaagttaaaggtaaatcatataatcaattagaattttatactagatcatta
 24094  ccatgttttactattttaagatatatattttataatggtagagtaaaaattgtacctaat
 24154  aatttatatgatttattaaattatgaatctttagctcatataattatatgtgatggttca
 24214  tttgtaaaaggtggaggtttatatttaaatttacaatcttttctaactaaagaattaatt
 24274  tttattataaatattttaaaaattaaatttaatttaaattgtctattacataaatctaga
 24334  aataaatatcttatttatataagagtagaatctgttaaaagattatttcctataatttat
 24394  aaatatattttaccttctataagatataaatttgatattatattatgacaaaaaatataa
;     G-cox1-I5-orf299 ==> end
 24454  tatgattaattaattaatttatttattatttacttttttgatatatatagaggcaaactc
 24514  gaggaaaaccatataattagaataagtaataattatatgacaaccgtcgaactaaatcat
 24574  attcaagaaattaatatgtaaaagcgtagagattagacgcctctggttatctaagtaata
 24634  tatatatatatattatatgataacataaggtataatccaatgagatcagtaatgatttta
 24694  aaacaataattttgttttaagtattaataataatattaatattcgacctcttaattgagg
 24754  atattataatcataattttttatattataatataaaatttaactagctagataatattat
 24814  ataaaaaaaaataatattatataaattaattaaaataatttttattaattgaaactgaaa
 24874  tgttttaaagttaaatcaaag
;     G-cox1-I5 ==> end
;     G-cox1-E6 ==> start
 24895  AGCTCTAATCTATGGTGGTTCAATTAGATTAGCACTACCTATGTTATATGCAATTGCATT
 24955  CTTATTCTTATTCACAATGGGTGGTTTAACTGGTGTTGCCTTAGCTAACGCCTCATTAGA
 25015  TGTAGCATTCCACGATACTTACTACGTGGTGGGACATTTTCACTATGTATTATCAATGGG
 25075  TGCTATTTTCTCTTTATTTGCAGGATACTATTATTGAAGTCCTCAAATTTTAGGTTTAAA
 25135  CTATAATGAAAAATTAGCTCAAATTCAATTCTGATTAATTTTCATTGGGGCTAATGTTAT
 25195  TTTCTTCCCAATGCATTTTTTAGGTATTAATGGTATGCCTAGAAGAATTCCTGATTATCC
 25255  TGATGCTTTCGCAGGATGAAATTATGTCGCTTCTATTGGTTCATTCATTGCACTATTATC
 25315  ATTATTCTTATTTATCTATATTTTATATGATCAATTAGTTAATGGATTAAACAATAAAGT
 25375  TAATAATAAATCAGTTATTTATAATAAAGCACCTGATTTTGTAGAATCTAATCTTATCTT
 25435  TAATTTAAATACAGTTAAATCTTCATCTATCGAATTCTTATTAACTTCTCCACCAGCTGT
 25495  ACACTCATTTAATACACCAGCTGTACAATCTTAA
;     G-cox1-E6 ==> end
;     G-cox1 ==> end
 25529  GTTATAAAATTTAATTATTTACTTAATAATTAAAAAGTAAATATTATATCTAAACTTAAT
 25589  AATATAATAATAATATTCTTATAAAAATATATAAAAAAAAATATATAAAATTTATTAAAA
 25649  TATCTCCTTTCGGGAACTATAATATATTTATATAAATAAATACTAATATAATCCTATTAT
 25709  ATATATATATATATAAAATAATATATATATATAATTAATATAAATAATATTTATAATAAT
 25769  TTTTTAATAATATATATAATTTAATATATTAATGAATATTATATAATTATTAAATATATT
 25829  ATAATATTATTATTATTTTATAATAAAAATATTTTTAATACTAATTATTATTTATTATTT
 25889  ATAAATATATAAATAGTATGTTTAATATTATTAATACTAAAAAAAATATAATTATAATTA
 25949  GGATCTAACAATACATTTATCTGATTAATATTAATATTAATATTAATATTTATATTAATA
 26009  AACGGATTAAATTAATTGTATCCAATTTAATTAAATTATAGATATATTATTTATAATATT
 26069  AATATATTGTTTTATTAAAAAGGTAAAAATAGTTTTTATTTTATATATAAATATAGGATA
 26129  TAAATAAATATATTATAGTGAACCCCGAAAGGAGAAATATATTAAGAATATATTTATATT
 26189  TTACATATAATTATTTATAATATAAATATCTCCGCAAAGCCGGATTAATGTAATTATTTA
 26249  ATAATTTTATTTAATAATTTATTAAAATAAATATTTACATTTGATAATATTTATATTATG
 26309  TCAGTTATTTTATATTAATGTTTAATCTATTATAATATTTTTTTTTATAAATATATTATT
 26369  TATTTATATTAATTATATATATATATTATTTTTATAATATATATATATTTTTATTAAATA
 26429  TTTATTAAATATTTATTAAATTATTATAATGTTGTTATTAATCTTATTAAAAAATATATA
 26489  TAAAA
;     G-atp8 ==> start ;; mfannot: alternative ATG start pos 26482
 26494  ATGCCACAATTAGTTCCATTTTATTTTATGAATCAATTAACATATGGTTTCTTATTAATG
 26554  ATTCTATTATTAATTTTATTCTCACAATTCTTTTTACCTATGATCTTAAGATTATATGTA
 26614  TCTAGATTATTTATTTCTAAATTATAA
;     G-atp8 ==> end
 26641  TATATATTATTAATTTATTTATTCATATAAATATTATTATTATATATAAATATTAATAAT
 26701  ATTTATACTTATTTAATAATAATAAAATAAAAAATAATTATAATTTAATATATTTAATAT
 26761  ATTTCCTTACGGACTATATATTTATATATATATATTAAATACAATTTAATTTAATTTAAT
 26821  TATGTTATTTATTAAATAAAGTTATATTATGATATAATAACAATATTATATATTATTATA
 26881  TAATTATAATATATTTTAATATAATTATCAAAAGAAATAATAAAAAAATATTAATAAGAA
 26941  TATAATTTAATAATTATTAAAAAAAAATTCTTATAGTCCGGCCCGCCCCCCCGCGGGGCG
 27001  GACCCCAAAGGAGGAGTAATAAAAATTATTAAATACAAATATTATATATATATAATTCAT
 27061  TATATATATATATATATAATAATTAATCTTATTTTTTTATATATTTATTTATATATCTAT
 27121  TTATATTTTATATATATTTATTTATATATCTAAGGGGTTCGGTCCCTCCCCCCGTAAGTA
 27181  TAGGGGGTGGGTCCCTCACTATTTATATTTTTATTTTATATATTTTATATATTTATAAAT
 27241  AAAGTATAATAAGATATAATTATGATTAATTATTTATAAGTTATAGTTTTATAAATTTAT
 27301  AATTATT
;     G-atp6 ==> start ;; mfannot: alternative ATG start pos 27299
 27308  ATGTTTAATTTATTAAATACATATATTACATCACCATTAGATCAATTTGAGATTAGACTA
 27368  TTATTTGGTTTACAATCATCATTTATTGATTTAAGTTGTTTAAATTTAACAACATTTTCA
 27428  TTATATACTATTATTGTATTATTAGTTATTACAAGTTTATATCTATTAACTAATAATAAT
 27488  AATAAAATTATTGGTTCAAGATGATTAATTTCACAAGAAGCTATTTATGATACTATTATA
 27548  AATATGCTTAAAGGACAAATTGGAGGTAAAAATTGAGGTTTATATTTCCCTATGATCTTT
 27608  ACATTATTTATGTTTATTTTTATTGCTAATTTAATTAGTATGATTCCATACTCATTTGCA
 27668  TTATCAGCTCATTTAGTATTTATTATCTCTTTAAGTATTGTTATTTGATTAGGTAATACT
 27728  ATTTTAGGTTTATATAAACATGGTTGAGTATTCTTCTCATTATTCGTACCTGCTGGTACA
 27788  CCATTACCATTAGTACCTTTATTAGTTATTATTGAAACTTTATCTTATTTCGCTAGAGCT
 27848  ATTTCATTAGGTTTAAGATTAGGTTCTAATATCTTAGCTGGTCATTTATTAATGGTTATT
 27908  TTAGCTGGTTTACTATTTAATTTTATGTTAATTAATTTATTTACTTTAGTATTCGGTTTT
 27968  GTACCTTTAGCTATGATCTTAGCTATTATGATTTTAGAATTCGCTATTGGTATTATCCAA
 28028  TCTTATGTTTGACTTATCTTAACAGCATCATACTTAAAAGATACATTATACTTACATTAA
;     G-atp6 ==> end
 28088  ATTATAAAATAAAAATTATATAAAAAAAATATAATAATAATAATAATATAAAATAAAGA
;     G-orf481 ==> start /note=LAGLIDADG ;; evalue:1e-07
 28147  ATAAAAAATAAAACAATGAAAAAACAAAATTTAAATTCTATTTTATTAATGTATATTAAT
 28207  TATATTATTAATTATTTTAATAATATTCATAAAAATCAATTAAAAAAAGACTGAATTATA
 28267  GAATATGAATATATATATAAATTTTTAATAAATAATATACTATGTTTTATTAAATGAGAT
 28327  AATAATAAAATTTTATTATTATTAGATATATATTATAATGTATTATATAACTATCATAAA
 28387  CAACGTACACCTATATCTAATAAAAGATTAATAAATTCAAAAAATATTATAGATTATAAA
 28447  TTATTATATCTTTATTTTTATATTTTAAATAAAATAAAAATAGAAATAGATAATTATAAT
 28507  AATAATAATAATAATATTTCATTAAAATATAATGAATTATTAAAAAATATTATAAATAAT
 28567  TTAAATTATAAACTATCTAATATTGAACTTAATTTATCTAATAATTTTTATTTAATAGAT
 28627  AAATATTTAATTAATAAATATATAAAATATTTAGATATATTAAATATAATTCCTAATAAT
 28687  TATATATTTAATAATATTAATTATAAAGGTAAATTAAATATTAAAACAGTATTAGATTTA
 28747  AATAATAATGAATTTTATGATTATTTATCAGGGTTAATTGAAGGTGATGGTTATATTGGT
 28807  CCTGGAGGTATTACAATTCTAAATCATGCTAATGATGTATTAAATACTATCTTTATTAAT
 28867  AAAAGAATTAAAAATAGTATTTTAGTAGAAAAATGAATAGATACTTTAAAAGATAATCCT
 28927  TATTTTGTTAATGCTTTCTCTATTAATATTAAACTTAATTTAGCTAAAGAAAAGATTTTT
 28987  CTTAATATTTATAATAAATTATATAGTGATTATAAAATTAATCAAATTAATAATCATATC
 29047  CCTTATTATAATTATTTAAAAATTAATAATAAATTACCTATTAAAAATATTATAGATATT
 29107  AAAAATAATTATTGATTAGCTGGTTTTACAGCTGCAGATGGTTCTTTTTTATCATCTATA
 29167  TATAATCCTAAAGATACATTATTATTTAAAAATATAAGACCTAGTTATGTTATTTCACAA
 29227  GTTGAAACACGTAAAGAATTAATTTATTTAATTCAAGAATCTTTTGATTTATCTATTTCT
 29287  AATGTTAAAAAAGTTGGTAATAGAAAATTAAAAGATTTTAAATTATTTACCAGAACTCTT
 29347  GATGAATTAATAAAATTTATTTATTATTTTGATAAATTTTTACCTTTACATGATAATAAA
 29407  CAATTTAATTATATTAAATTTAGATTTAATCTATTTATTAAATCATATAATTGAAATAAT
 29467  AGAGTATTTGGTTTAGTATTATCTGAATATATCAATAATATTAAAATTGATAATTATGAT
 29527  TATTATTATTATAATAAATATATTAATATACATAATGCACGTAAACCTAAAGGATACATT
 29587  AAATAA
;     G-orf481 ==> end
 29593  TTAATTATCCTTACTATTATAATTATTCTATATATTATATATAAAAATAAATATATAAAA
 29653  TTTTATAATACAAAAAGAATTCTCATATTCTTTTTTTTTAATAATATTCTTTCATATCAT
 29713  AAATATATCTAAGGGGTTCGGTCCCTCCCCCGTAAGTATAAGTATACGGGGGAGGGTCCC
 29773  TCACTATTTATTTATATTATTATTATTATCATCTTAAAAGACTTATTTAATATATTTAAT
 29833  AATTTTATTATACTTATTTATATTTTATAATTAATATAAATATATTATTAATCTTATTCC
 29893  TTCTTAAAAAGGGAACTTATTTTTATTATATTATTTAATCTTTATTTATAATATTATATA
 29953  TTATATATAAATTATATATAATAAAATTACTAGTTATTATTAATGTTATATATAATATAA
 30013  TATAATAGAATATATATATTATTTAAATATATTTATATAATATTTAATATAAAATACATA
 30073  ATTAATATTATTATAAATAATATTTATTATAAATAATAATAATAAAAAAAAATAAAATAT
 30133  AATATAATATAATATAATATAATAGAAAAATGGAATTGTATATTATTAATGATAAATCAT
 30193  AAATTAATAAAATATTAATTTACTCCTTTTTGGGTTTTCGATTACTATATCGATACCTCA
 30253  ATTGGAACTATTTATTAATTCCTCTTCATAATTATAATTATAATTAGGACACAATTAAAT
 30313  CTCATTGTTAATTAGAAAAAATATTTATTCTAATTAATTTAACTATGAAAGTTATTAATT
 30373  ATTATTAATAAATCTTTATAATGTAATACAATATAATATAATTAATAGAACACTATTATG
 30433  TTATTTATTGAAATTAAATTATATTATATTAATTCTAATTTTATTATGAAGATTAATAAA
 30493  ATATTATTAAAGATATAATATTAATAATAAAAATATAAAAAATAATATTTATACTTTAAT
 30553  AGTATTTATAATAATTATAATGAAGATGAATATTTTTTATTATTATTTATAATAAATTTA
 30613  TATAAAGTAATATATATATATTTGTATTTATTTTATTAATATATATAATATATATATATA
 30673  TATATTATTAAAAAGAGATATTTAGATATTTTTTATCTTTATTATTTTTGCAAATATATA
 30733  AGTAATAAATTAAATTTTATAGGGGGAGGGGGTGGGTGATTAGAAACTTAACTGAATAAT
 30793  TTATATAGAGCATACATAAGATAAATTTAATAATATAATCAATAGATAATAATTATAAAA
 30853  TAATTAATTATATAATAAAAATAATGTATAAACAATATAATAAATTATATAAAATAAAAT
 30913  ATAAATCATAAATAAAAACCAAATAAATAATATAATAAATGATAAACAAGAAGATATCCG
 30973  GGTCCCAATAATAATTATTATTGAAAATAATAATTGGGACCCCCCACCATTAAATATAAA
 31033  ATATAAATAATTAAATATATATATATTAATAATAATTTATATATTATTAATAATAATAAA
 31093  TAATAAATATTAATTAATCAATAATGATTATAAATATTTTATTAATATAAATTATAACTA
 31153  GATTATTTTATTAGTTTCAGAAGAAATTTATATATACTTTTTTTATAAGTATTTTATATT
 31213  ATATAAATATTTAATGTTTATAATAAATAATATTTATTAGATGTATAATTATATATATGT
 31273  AATACAAATAATGTTTACCCTACTTTTTAATAATTATTAATAAATATATTTATCTTTTTA
 31333  TAAATAATAAATTATAATAATTTATATATTAATTTAATAATAATTTTAATATAATTTATA
 31393  CCTTTATGATTAATATAATAATTCATTATTTTAATTAATTTATATATTTAATAATAAAAA
 31453  TAATATATATATATATTATATATATTCCAAGATATTAATTTTTTTTTTATAAAAATTTAT
 31513  TAATAATAATAATATATTTAGTTATATAAATAATATGTTATATATAAAAAATAAAATAAA
 31573  TACATTAAAAATATTAAAAGTATTTTAATAAATAAAAAATTCATATTTATAATAATAAAT
 31633  AAGTAAATATAAAAATCCTATTAATATTTATTTTATAAATAATAAAAATAACATATATAA
 31693  ATAATAAATATTAAATATAATATATAATAATATATAATATAATATAATAACATAATTATA
 31753  ATAAATTATTAAGAGAATAATATAAATAATAATATTTTATATAATAATAATAATATATTA
 31813  ATATAACTTCATTATTAATAAATATCAATTATTATAAAAATAGATATAAATTTCATATTA
 31873  TAATATAATATTAAATATAATATAATATAATTAAAGATTATCATAATTTAAACAGAGATT
 31933  ATAATTAAAAATGGAATAATAATTATTATATATTTAATAAAGTTTATAATATCTATAAAT
 31993  TAATAATAAAGTAAAAATAGTAATAATATTATTTTCTCCTCCTTTCGGGGTTCCGGCTCC
 32053  CGTGGCCGGGCCCCGGAACTATTAATTATATAATATAATGTAATACGGATCAAACATTAC
 32113  CCGTTGTTCACAGGCAATGTTTGATCCTATTGTATATAATTATTAATAAAAGTAAATATT
 32173  ACTCCTTTCAGTATTAATACTTTATAAATAAAAACATTTAATAAATATCATTTTATTGAT
 32233  ATTATAATTATTGTAATTAATATTACTTATTTAATATATGATATTTATATATATATATAT
 32293  ATATATACGATTTAGATTTCTTTTTATTAAATTATAATTTAATATTTATTATTTATAAAT
 32353  ATCTTTATTTTATTAAAGTATGAATATTATTATTATTATTTAATAACCTCTCATTTATAT
 32413  ATTTTTTTATTTTATAAGAAAGGAGTATAATATATTATTAATAAATAATAAATAAATAAA
 32473  AATAATAAATATTTATTTATTAATTAATTAATTAATTAATTAATAATGATTATAATTTCT
 32533  TTATAAATAATATTAATAATAATAATATGAATAATTTTAATTAATATAAATTATATAATC
 32593  CTTGCAATTATATTTATATTTACAATTAGGGCGTCAATATTACCAATTGTATTATATTAT
 32653  ATTATATTATATTATTCACCAGATAATATAAATTTCATGAGGGGATAATATAAATATACT
 32713  TTTATATATAAATTAATAATATTTTAATATTTTAATATTTGTTAGGTATATAATTATATA
 32773  TAATGTAATACGGGTAAACATTACCCGTTGTTCACGGGCAATGTTTACCCTATTGTATAT
 32833  AATTCTTAATAAATATACTTACCTCTTTATAAATAAAAATTATAATTCAAATTTAATTAT
 32893  AGAATATTTATTATATTAATTTTATAATAATTTTTATAATAATTTATACCTTTTTATGAT
 32953  TAATATAATAACTTATTATTTTAATTACTTTATATATTATAATATAATAATAAATTATAT
 33013  ATATATATATATATTATAATATAATATAATATAATATAATCAAAGAAAATATTAATTTAT
 33073  TATTAAGATTTAATAATAATAATAATATATAAAATGTATAAATATTATATATATATAAAA
 33133  AATAAATATATATAAAATATAGAAAGTATTTTAATAAATAATATAAAATTAATATTTATA
 33193  ATAATAAATAAGTAGATATTTATATCTTATTAATAATAATAATAATAAAAATAATTAAGA
 33253  TTATATATATATAAATATAAATAGTTCCGGGGCCCGGCCACGGGAGCCGGAACCCCGGAA
 33313  GGAGAAATATAATATAAATATAAGATATCTAATTTATTATAAAAAAATACTTTTTATTTG
 33373  TAATATATATATATATTATAAATTAATATATAATTTATACTTTTAATGATTAATATATTA
 33433  AATTTACTTTTTATTAATATTTATTTAATTATAATATATATAGGTTTTTATTTATATTAT
 33493  ATAAATTTAAATAAATAAATAAATCATATAAATAATATAAAAAAGATATATAAATAATAT
 33553  AAAAAAAAGTGTATTAAAACATATTAAATATATCATAAATTTAATTAATATTATAATAAT
 33613  TTATAATGATAAGATATCTGGGGTCCATAAATAATTATTATTATCGATAATAATAGGGAC
 33673  CCCCCCCTACCTATTCTATAAATAAAAATCTAAATATAAATATATAAATATAATAAATAA
 33733  AAATTAATAATATATATATAATTATAATAAAAATAATATATAATATATAATAAAAGATAA
 33793  CTTATTAATATAATATAATATTAAAAATATAATTCATAATAATAATAAATAGTCCAGTCC
 33853  GCACCATGGGAGGACCGATCCCCGAAGGAGTGAGGGACCCCCTCCCTAACGGGAGGGGTG
 33913  ACCGAACCCCTCGTTATTTATATATATTAATATATAATTTAATATAATATACAAGTTTCG
 33973  GGGGTCGGCCAGGGACCGGAACCCCGAAAGGAAATTATATAAATATTATTTATCTCCTTT
 34033  TTTTTATTAATAAAAATAAATTAAGAATAATAATACTCTTATCAGGATTCCAATTAATTA
 34093  ATTAATTAATTTGAACGAGGGGTTCACAGCTATATAAATATAAATAATAAATATAAATAT
 34153  AAATATAAATAGTTCCGGGGCCCGGCCACGGGAGCCGGAACCCCGGAAGGAGAAATATAA
 34213  ATATAAATATAAGATATTTATTAATAATAATAATTATAATTTATAATAATAATTTAATTT
 34273  AATTAATTAATTAATAACAAATATAAAAAAATAATATAATTTATAATAGATTTCTATATA
 34333  TATATATAAAATAAGATATTTATTTCTTTATTTTATTTTTTTTTTTAATAATATATTCAT
 34393  ATAAAGTATATATATATAATAATTACAAAAAATAATTATTAAATAAATAATTATAAAAAT
 34453  ATTAAAAAAGGGGTATATTATAAAATTATTATAAGTATATATAATTATATATAATAACTT
 34513  ATTTATATATATGGTCTTAATATTAATTTTTATAAGTAATATTATATAAGTAATATATAA
 34573  AAAAGTAATATTATAATATATTTTATAAAAATAATAAGATAAAGAATAATTATAATTCAA
 34633  TTTATATATTAATAGTAATAATATAAATAACTCCTATCGGGGTTCCGGTTTCCGTAACCG
 34693  GGCCCCGGAACTAAATAATAATGATTATAAATATAAATTTTAAATAAATAAATAAAATTA
 34753  ATATATATATGTATATATATATATATTAAAAAGTATTTAAATAGTCCTTACTTCAATATG
 34813  AATTTTATATAAGTTTAAATAGTAATTATAATAAAAAGAGTAATAATAATAATAATTTAA
 34873  TAAATAATTTTAATAATAATAATTATATATATATATATTATTAATAAATATA
;     G-trnE(uuc) ==> start
 34925  GACCTTATCGTCTAATGGTTACGACATCACCTC!TTC!ATGTTGATAATATCGGTTCGAT
 34983  TCCGATTAAGGTTA
;     G-trnE(uuc) ==> end
 34997  TTCATAATAATAAATATTTGTAAAAAGTATATATAATTTAATATATTCTTTTATTAATTA
 35057  ATAATTATAAATAATATACATTATATAAAATACATCTTAATTATATTTTTATTTTTTTTT
 35117  ATAATATATTTATAATAATAATAATAAATACCGATTGTTATTATACTATAATAAAATATA
 35177  TAATATATTTTTTCATTATAATATTTTAAATAAATATTCTAATAAATTATATAAATAATA
 35237  TTTATGTATAATAATAATAATAATAATTGTTATTAATTAATTCTATAATTATTATATATT
 35297  TTTATATAATATATAAATATATAATAATATAATTTATATTTTCTTTTTATAATTTTTTTT
 35357  TATAAATTATAATAATATAATTTTATAGAATATAGATTAATAATAATATAAATAACATAT
 35417  TAACAATATATTAATTATTGTTAATATAATAATAATAATAATAATAACAATTTTAATAAA
 35477  TAGTATAAAAATTATTAATATTATATAAATATAATATTAATATAAAAATCTTTCATAATA
 35537  TTAATTATTATTAAATAATAATAATATCATTAATATTAATATAATCATTAATATTATTTA
 35597  ATTATCTTAATAATATTAAAATATAAATATTATTAACTTTTTATTTTTTTTTTTAATAAT
 35657  GATATAATATAATATAAATAAATATTTAATAAATAATAATAATAATATTAATAAATTTTA
 35717  TATATTTAATTATATAATGAAAGAGTGATAATACCATAAATAAATTATAATTTCTATATA
 35777  ATAAATATAGATATATAATAAATAATATGGTTTATAATTTTTTTTTATATTATTTATCAT
 35837  ATTTATAATATAATTATATATATAATTTAAAATATATATATATATAATAAGTATTAATTA
 35897  ATAATATATATTTATATATTTTTATTAATTAATATATATAAAATATTAGTAATAAATAAA
 35957  TATTATTAATATTTTATAAATAAATAATAATAAT
;     G-cob ==> start
;     G-cob-E1 ==> start
 35991  ATGGCATTTAGAAAATCAAATGTATATTTAAGTTTAGTGAATAGTTATGTTATTGATTCA
 36051  CCACAACCATCATCAATTAATTATTGATGAAATATGGGTTCATTATTAGGTTTATGTTTA
 36111  GTTATTCAAATTGTAACTGGTATTTTTATAGCTATGCATTATTCATCTAATATTGAATTA
 36171  GCTTTTTCATCTGTTGAACATATTATAAGAGATGTGCATAATGGTTATATTTTAAGATAT
 36231  TTACATGCAAATGGTGCATCATTTTTTTTTATGGTAATGTTTATGCATATGGCTAAAGGT
 36291  TTATATTATGGTTCATATAGATCACCAAGAGTACTATTATGAAATGTAGGTGTTATTATT
 36351  TTCATTTTAACTATTGCTACAGCTTTTTTAGGTTATTGTTGTGTTTATGGACAGA
;     G-cob-E1 ==> end
;     G-cob-I1 ==> start /group=II(derived) (3.38e-12)
 36406  gtgagacaagtataagtatattattataatatcataccattaaataaattattttaatga
 36466  aatgattatgtttatatataacatatacctaattagacatgcattattagtaataatttt
 36526  gtatgaaactctaataataataattattattaattattaaggtaagattcatatggatag
 36586  cgtaagtcaatctaatattataaaatatcgtaacataaacaatattttttgctattatta
 36646  attaataaataataataaataaaaataattatatgagaagtaagatattcaattctgtct
 36706  agaatacatatatatacgttaatactcatcggtataaaattagaatcctaagtgaattat
 36766  tgaaagtataataatataaacttggtaagcccaattatttccatataatatttatattaa
 36826  tattatatggtagttatatataatattattaaataaataataatagaaattataatatag
 36886  ataagtgggtaaaagactattgaaaaagctaaagattatatgtaatgtataatatagatc
 36946  aaattatttatatatttttattaaaatatataataatggttaatattattattaattaat
 37006  taattaattaataataataacgaataaatgattaatgtgaaagcatgctaacttcaatat
 37066  aggatgatttatatagaatataaattgtttgagctgtatactatgaaagtagtacgtaca
 37126  gttctgagtgggggaaaatttgtaaaaatctacctatcacaat
;     G-cob-I1 ==> end
;     G-cob-E2 ==> start
 37169  TGTCACATTGAGGT
;     G-cob-E2 ==> end
;     G-cob-I2 ==> start /group=ID (3.68e-21)
;     G-cob-I2-orf271 ==> start /first_aa=N
 37183  aatatatatatcgccttaaatatgttttatattataataataataataaatataataatt
 37243  ttaatatataataaatatattattaatataaaaataattaataagaaggaaataaataat
 37303  tatattggaccattaaatatagatattatatctattatttatggttctatattaagtaat
 37363  agttatgctttaaaaattaaaggtggtactaaaattatttttcaacaagaaaatatacat
 37423  aatgattatttatattatttacatagtttattagctaatttaggttattgtaatactaat
 37483  ttacctattattaaaacaaaattaaataaaaaaggtaaaattataaaatatttaaatttt
 37543  gaaacttgaaaatataaatcttttaattatatttttatagattgatataaaaaaaataaa
 37603  ttaaataaaaattatattaaagttttacctaaatctttaaatatatatttaacaccatta
 37663  gctttagctatctgaatcatagataataattgtaaatttaataaaaaattaatattcttt
 37723  ataaattattttaaatataatgatatattattcttaaaaaatttattatattataaatat
 37783  aatattaatactactatttataataataataataataataataataatttaaataataca
 37843  caatatattatttatgtatctaaagaatcaataccacttttaaataaaattgtatcacca
 37903  tatattattccaagtataaaatataaattaaataattatttagttccggggcccggcaac
 37963  gggagccggaaccccgaaaggagtataaatatataa
;     G-cob-I2-orf271 ==> end
 37999  aataaaaaaatatatataatataatataaaacatatagtattataattttatttatttat
 38059  tataatgcaatattattgaaaacatgtcaaaattatattattaagtaacaagacagtggg
 38119  ttatataattaatatgatcccaacagaatacaccaataatagatattattataaaaataa
 38179  tataataatatttaatgtttattcgaagaaaatttataatatttattattataacacaag
 38239  gtttaataatctatatatatatatatatatatatatataactactattattattattaca
 38299  tttatttaattaatatataaataatgaattataattattatgattaatatatttataata
 38359  ataatcttattataatattaatatataatattaatatataatatttaatatataacatta
 38419  atatataacattaatatataacattaatatataatatttatattaatagttccggggccc
 38479  ggccacgggagccggaaccccgaaaggagtattattaagatataatatttatttataata
 38539  tagatattgattaaatgtaattataaatataaagggtagatattattaaatacagggtat
 38599  tatttatattaataaatcaataattaattaattgatattattattattaaaaaaaaataa
 38659  taataatttataaataatattattttcttg
;     G-cob-I2 ==> end
;     G-cob-E3 ==> start
 38689  GCACTAGTTATTACTAATTTATTTTCAGCAATTCCATTTGTAGGTAACGATATTGTATCT
 38749  TGATTATGAGGTGGGTT
;     G-cob-E3 ==> end
;     G-cob-I3 ==> start /group=IB(3') (9.98e-05)
 38766  t
;     G-cob-I3-orf348 ==> start /first_aa=N /note=LAGLIDADG ;; evalue:9.4e-51
 38767  aatatagaggatccatattatagtaatataatattaaataaatctgttttatgctgaaat
 38827  atcttcatttgaataataaattactatattattcaattaattatttataataatataatt
 38887  tgaaataaaaataatatagttaaaatatttattataagaagaaaattagcagtaattaat
 38947  atatatatatatataaaattaattattcagagactttatagttattatataaataatact
 39007  attatttatgataaaaatcataaattaaacacagataatcctatttatgcatatattgtt
 39067  ggtttatttgaaggagatggttgaattactatttcaaaaaaaggtaaatatttattatat
 39127  gaattaggtattgaaatacatattagagatattcaattattatataaaattaaaaatatt
 39187  ttaggtattggtaaagtaacaattaaaaaattaaaaataaaagatggtactattaaagaa
 39247  atatgtaaatttaatgtaagaaataaaaatcatttaaagaatattattattcctattttt
 39307  gataaatatcctatattaactaataaacattatgattatttatattttaaagataattta
 39367  ttaaaagatattaaatattataatgatttatcttattatttacgtcctattaaaccattt
 39427  aatactcttgaagatattttaaataaaaattatttttcttcatgattaattggttttttt
 39487  gaagctaaaagttgttttagtatttataaacctataaataaaaaaataaaacttgctagt
 39547  tttgaagtatctataaataataatatagaagttatattagctattaaatcatatttaaaa
 39607  attaataataatatttatataaatgaatttaataattcaaaaataacacttaaaagtatt
 39667  aatgatattaaaaatgttgtaatatttattaataataatcctattaaattattaggttat
 39727  aaaaaattacaatatttattattcttaaaagatttacgtcttattcttaaatataataat
 39787  tattttaaaatcccttataaatattaa
;     G-cob-I3-orf348 ==> end
 39814  tcttatataaaaatataataataatatatttatatattatataattatataaacaaaata
 39874  taatttatatataattatttattataaatatagtccgggccgccccgcgggggcggaccc
 39934  cgaaggagtgagggacccctccctatactaacgggagggggaccgtatccctttttattt
 39994  ttaagaaggagtgagggaccccctccctattctaatgggagggggaccgaaccccgaagg
 40054  agtttaattatatattaaatatattattatcaataaataaattcctttgaactatttatt
 40114  attttattatatttattttctccttcattattaatttttattaataattaaaatcttatc
 40174  attttatggtattttatttctattttaggatatcgaaactataaattaaaaagtataatt
 40234  ttattaattataatttatgattaataaataagaaataaaaactttagaagtaatatttat
 40294  ctttttttttataaataaatattatgattaatatataatcatttataaatatttatatat
 40354  aattatatatatatacataaataggattaagatatagtccgaacaatatagtgatatatt
 40414  gataatagttttcaaatatgtaactatttaaacattaaaag
;     G-cob-I3 ==> end
;     G-cob-E4 ==> start
 40455  CTCAGTATCTAACCCTCTAATCCAAAGATTCTTTGCGTTACATTACTTAGTACCTTTTAT
 40515  TATTGCAGCAATGGTTATTATGCATTTAATGGCATTACATATTCATGGTTCATCTAATCC
 40575  ATTAGGTATTACAGGTAATTTAGATAGAATTCCAATGCATTCATACTTTATTTTTAAAGA
 40635  TTTAGTAACTGTTTTCTTATTTATGTTAATTTTAGCATTATTTGTATTCTATTCACCTAA
 40695  TACTTTAGGT
;     G-cob-E4 ==> end
;     G-cob-I4 ==> start /group=IB (3.32e-20)
;     G-cob-I4-orf385 ==> start /first_aa=Q /note=LAGLIDADG ;; evalue:6.5e-46
 40705  caaaatatggccttattattaattacatatgtaattaatattttatgtgctgtatgctgg
 40765  aaatctttatttattaaatatcaatgaaaaatttataataaaactctatattattttatt
 40825  attaaaaatattgctttaaatacaaaacaattaaataatttcgtattaaaatttaattga
 40885  acaaagcaatataataaaataaatattgtaagtgatttatttaatcccaatagagtaaaa
 40945  tattattataaagaagataatcagcaggtaaccaatataaattcttctaatactcactta
 41005  acgagtaataaaaagaatttattagtagatacttcagagactacacgcacacaaaaaaat
 41065  aaatttaattatttattaaatatttttaatataaaaaaaataaatcaaattattcttaaa
 41125  agacattatagtatttataaagatagtaatattagatttaaccaatgattggccggttta
 41185  attgacggagatggttatttttgtattactaaaaataaatatgcatcttgtgaaattctt
 41245  gttgaattaaaagatgaaaaaatgttaagacaaatccaagataaatttggtggttctgta
 41305  aaattaagatcaggtgttaaggctattagatatagattacaaaataaagaaggtataatt
 41365  aaattaattaatgccgttaatggtaatattcgtaatagtaaaagattagtacaatttaat
 41425  aaagtatgtattttattaaatatcaattttaaagaacctattaaattaactaaagataat
 41485  gcttgatttataggattctttgatgctgatggtactattaattattccgataaattaaaa
 41545  attagacctcaattaactattagcgttacaaataaatatttacatgatgttgaatactat
 41605  agagaagtatttggtggtaatatttattttgataaagctaaaaatggttattttaaatga
 41665  tctattaataataaaaaattacataatattttttatctttataataaaagttgtccttct
 41725  aaatctaataaaggtaaacgtttatttttaattgataaattttattatttatatgattta
 41785  ttagcttttaaagcacctaataatacagctttatataaagcttgattaaaatttaatgaa
 41845  aaatgaaataataattaa
;     G-cob-I4-orf385 ==> end
 41863  attttctccgtattcattattatattctctaatttataaaatatttaaagattcctttat
 41923  aataatataacatctttgtaaattattgttaaagataatataaattattatgaatcggta
 41983  gattatatttttacaatcttattaaataaaattctgatcattaaacatgattgaataaat
 42043  aataatagtttatgaaataggatagtgtaatataaatttttatgaagatatagtccattt
 42103  tatatttattataaaag
;     G-cob-I4 ==> end
;     G-cob-E5 ==> start
 42120  CATCCTGATAACTATATTCCTGGTAATCCTTTAGTAACACCAGCATCTAT
;     G-cob-E5 ==> end
;     G-cob-I5 ==> start /group=IA (1.66e-22)
 42170  tgatattaaaaatattaataaaattattattatttaatcttatttattttatataaaaaa
 42230  aaaaataaataataattattaataaaaatatattatttatttctccttttggggttattt
 42290  atatatattcctttataatttatatttaatatattatattaaatatatgaaaaattataa
 42350  taaataaattaattaattaataataaataataataaaaagtacagtagcattaaatattc
 42410  ttaagtttctgctttgtgggaaccccataaggagtttaatgattaaaaattggttaattg
 42470  tcaagaaaatctaaggtattaataaataaataatactatgacaacttgcagcgaagttta
 42530  tatcatctctatattatatattaatatatatatataataataataataatattaatataa
 42590  tataagatataaaaacgttcaacgactagaaagtgaactgagatagtaatacctttccac
 42650  gaaaaccaattaatttataaattatttttaaataaagaatagattattaattttttttta
 42710  tatattaatatatattatatataaaataaaaaatatatatatatatattataaaatatca
 42770  aaagttttaatcttttattataaattaatgacatagtctgaacaataatgaaaattattg
 42830  agataagatattaaataatcttatgttaacatatataaattg
;     G-cob-I5 ==> end
;     G-cob-E6 ==> start
 42872  TGTACCTGAATGATACTTATTACCATTCTATGCTATTTTAAGATCTATTCCTGATAAATT
 42932  ATTAGGAGTTATTCTAATGTTTGCAGCTATTTTAGTATTATTAGTTTTACCATTTACTGA
 42992  TAGAAGTGTAGTAAGAGGTAATACTTTTAAAGTATTATCTAAATTCTTCTTCTTTATCTT
 43052  TGTATTCAATTTCGTATTATTAGGACAAATTGGAGCATGCCATGTAGAAGTACCTTATGT
 43112  CTTAATGGGACAAATCGCTACATTTATCTACTTCGCTTATTTCTTAATTATTGTACCTGT
 43172  TATCTCTACTATTGAAAATGTTTTATTCTATATCGGTAGAGTTAATAAATAA
;     G-cob-E6 ==> end
;     G-cob ==> end
 43224  TATATAATTAAATTAATACATAGATATAATATATATATAATTATTATTAATAATATAATA
 43284  AAAATAAAAATAAAATTATTAATAATAATAATACTTTAATAATATTCTTAAAAAATAATA
 43344  TATCTCTAATTTATAAAAATTAAATAATAATAATAAAAAAAAAAATATTATAAAATATAA
 43404  ATTAATTAATAATGAAATAATATACTTATTAAATTAATATAAATAAATGAATAATATAAT
 43464  ATAACTATATTGAATTATAATCTATCTATCTTTTTTTTCATATAATTATAATATATATAT
 43524  TAATATATATAATTATTATTTTTTATATTATAGTTCCGGGGCCCGGAACTATTAATATTA
 43584  ATATAAGTAATATATATAGTTTATGATATTTAATTTTATCATAATATAATAATAATTATA
 43644  TAAATCTTATACACATTTATATAAGTATATATATATATTATTAATATAATGAACATCTAT
 43704  TAAATAAAATAATTGTAAATCTCAAGTAAATTATTATTATTTATTTTTAATAATAATTTA
 43764  TGATTTATAATTAATAAATAAAAGAGTAATTATATGATAAAAAAGGTAATAAATAAAATT
 43824  TATAGTGAACCCCGAAAGGAGTTTATTTATATATATATATGAATTAATATTTAATAATAA
 43884  ATAATAATATAATTAATAATATTATTATTATTATAATTTTTTTTTTTATAATATTAATAA
 43944  AATATATAAATAAGTCCCTTTTTTTTTGTTTATTTAAAATAAAGAAGGAATAATTAAATA
 44004  ATATTTTAATAATTTAATTAAATAGTGTATTAAAAGATAATAAAAAGTAATATTAATATA
 44064  TTAATTATATATAATATATTTATATATAATTATATATATATATATAAATAATAATAAATA
 44124  TATATATAATATAAAAATAAGAATAGATTAAATATTTAATAAATAAATATT
;     G-atp9 ==> start
 44175  ATGCAATTAGTATTAGCAGCTAAATATATTGGAGCAGGTATCTCAACAATTGGTTTATTA
 44235  GGAGCAGGTATTGGTATTGCTATCGTATTCGCAGCTTTAATTAATGGTGTATCAAGAAAC
 44295  CCATCAATTAAAGACCTAGTATTCCCTATGGCTATTTTAGGTTTCGCCTTATCAGAAGCT
 44355  ACAGGTTTATTCTGTTTAATGGTTTCATTCTTATTATTATTCGGTGTATAA
;     G-atp9 ==> end
 44406  TATATATAATATATTATAAATAAATAAATAAATAATGAAATTAATAAAAAAAAAATAAAA
 44466  TAAAATCTCATTTGATTAAATTAATAACATTCTTATAATTATATAATTATTATAAAATAT
 44526  ATAAATATTATAATAATAATAATATATATAAATTATAATAAAAAATAATAATAATATATA
 44586  ATATACCTTTTTTTTAATATATTAATATATAAATAAATAAATAATGGATAATATATAATT
 44646  ACTTTTTATATATTATTAATAATAATAATTTATAAATATTGTTATAATAAACATTTATAA
 44706  AAATAAATATAAATTATCATAAGAAGATATATTATTTATTTATAATAAAAATATTTATTA
 44766  ATAAATAAGAAATATATATATTATGATAATATTTATTAATAAATAATAAATTCTTCATAT
 44826  ATAAATATATTAAATATATTTAATTGAACACAATATAATTTTTATTGTATTATTCATTTA
 44886  ATAATATTAATATTAATATTAATATAATATTAGTGAACATCTCCTTTCGGGGTTCCGGCT
 44946  CCCGTGGCCGGGCCCCGGAACTATTAATATTTAATAAAATATATATAATTTATAATTCTC
 45006  ATATAATTAATATAATAATTAGGTTTATAAATAAATTATAATATATTATAAACAATATAA
 45066  TAAAATATATTATAAATCTATCTATATAATATATAAATTTATATATACATTAATAATATT
 45126  TAATTATAATTATTTAAATATTTAATTTATTAATATTCCCCGCGGGCGCCAATCCGGTTG
 45186  TTCACCGGATTGGTCCCGCGGGGTTTATATTATTTAAATATTAAATATTAAATAATAATT
 45246  TATATTATATTAATAAATATAATAAATTAAAAATATATGATTAATTATATAATAATAATA
 45306  ATAATTATTTTAATATTATAATTTATAAAATTAATTATATTAATTATATTAATTCTTATT
 45366  ATATAATAATTATTAATAATAATTTATTTTAAGAAAGGAGTGAGGGACCCCCTCCCGTAT
 45426  ATTATACTAATGTATATTATACTAATGTATATTATACTAATGTATATTATACTAATGGGA
 45486  GGGGGACCGAACCCCGAAGGAGAAAAATAAATTAATAAAAGTTTAAAAGTTCTTATATTA
 45546  ATAATTATATAATATTATATTAAAGATTTTTATAATATATATATATAAATATATTTATAG
 45606  ATTTATTTAATATTTATATTTCTCCTTTCGGGGTTCCGGCTCCCGTGGCCGGGCCCCGGA
 45666  ACTATTAATATTTATATTTATATTTATATTTATATTCCCTCTTAA
;     G-trnS(uga) ==> start
 45711  GGATGGTTGACTGAGTGGTTTAAAGTGTGATATT!TGA!GCTATCATTAGTCTTTATTGG
 45769  CTACGTAGGTTCAAATCCTACATCATCCG
;     G-trnS(uga) ==> end
 45798  TAATAATACATATATATAATAATAATTTTAATATTATTCCTATAAAAATAAAATAAATAA
 45858  ATAAATAATAATAATTAATTAATTAATTAATTAATTTTAATAAATATAAAATATATAAAA
 45918  ATAATAATAATAATAATTATTATTTTAATAATATTATTTATATAATAGTCCGGCCCGCCC
 45978  CCCCCGCGGGGCGGACCCCGAAGGAGTCCAACCCTTTTTATTCTATTCTTAAGAAGGGAT
 46038  TTTATATTATTAATTAATAATAATATATTAAAAATTATAAATAATTAATAATTCTTTATA
 46098  TTTATATATATATATATATATTTATATATTTATATATATATTTTAATAATATTATGATAT
 46158  ATTTTATTTTAATAATATTTTTATTTTTATATATAAAATTATAATATTTTATTTTATAAA
 46218  TTATTTATATATAAATTATTAATAATAATTATTTTTTTTTTTTATTTGGGATTTATATTA
 46278  TTATTATAAAGAATATAATGTTATTAATAACTGCAAATAATATCTAATATATTATTATTT
 46338  ATAATAATAAATAATATTATAATAAGGATGCATATTATATATATATATATTATATTTCTC
 46398  CTTCCGGGGTTCCGGCTCCCGTGGCCGGGGCCCGGAACTATTAATATTAATATATATATA
 46458  TAATAGATAAAAAGTAAGAATAAAAAATA
;     G-rps3 ==> start ;; mfannot: alternative ATG start pos 46484
 46487  ATGAAATTAAAATTATTAAATATAATTTTATCAATAATAAATAAACTTAATAATAATAAT
 46547  AATATTATTATTAATAATCTATTAGATTCATTAATAAATAAGAAATTATTATTAAAGAAT
 46607  ATATTATTAGATATAAATAATAAAAAAATAAATAATATAAAAAGAATATTAAATAATAAT
 46667  AATATAAATATTAATAATAAATTACAACATTTAAATAATATAAATAATTGAAATCTACAA
 46727  ATTTATAATTATAATAAAAATATAGAAATTATAAATACTATAAATGATAAATTAATTAAT
 46787  AAATTATTATATAAAATAATAACTTTAAAATTAAATAATATAAATATTAATAAAATTATT
 46847  ATAAGTAAACTTATTAATCAACATAGTTTAAATAAATTAAATATTAAATTTTATTATTAT
 46907  AATAATGATATTAATAATAATAATAATAATAATAATAATAATTATTATATAAATATAATA
 46967  AATAAATTAATAAATATTATAAATAATAATATAAATAATAATTTATGTAATATTTTAAGT
 47027  TATTATTATAATAAAAAAGTAACTATTGAACCTATTAAATTATCATATATTTATTTAAAT
 47087  AGTGATATTTTTAGTAAATATATTAGTTTAAATGATATAGATAAATATAATAATGGTATC
 47147  TTAACTAATTATCAACGTATATTAAATAATATTATGCCTAAATTAAATGATCATAATATT
 47207  TCTATAAATTATATTAATAATATTAATAATATTAATAATAATAAATATAATAATATAATT
 47267  AATTTATTAAATAATAATAATAATAATAATAATAATATTAATAATAATAATAATTATAAT
 47327  AATTATAATAATAATTATATTGGTAATATTAATAATATTTATAATAATATAACTATTGAT
 47387  AATATTCCTATAGATATTTTAATATATAAATATTTAGTTGGTTGATCTATTAAATTTAAA
 47447  GGTAGATTAAGTAATAATAATGGTAGAACTAGTACACTTAATTTATTAAATGGTACTTTT
 47507  AATAATAAAAAATATTTATGAAGTAATATTAATAATAATTATAAATTAAATTATATCCCT
 47567  TCTAATCATAATTTATATAATAATTCTAATATTAATAAAAATGGTAAATATAATATTAAA
 47627  GTTAAATTAAACTTTATTTAA
;     G-rps3 ==> end
 47648  TATATATATTAATAGTTCCGGGGCCCGGCCACGGGAGCCGGAACCCCGAAAGGAGAAATA
 47708  AAATAAATATAATATAATAAATAAAATAAATAAATAAATAATATATATATATATATAAAT
 47768  ATATAAAATAATATTTACTTTTTATATATATATAATTATATATAAATAAAATATAATATA
 47828  ATATCATATAATTATATAAAAATAAAATTATAATTTATTTATATTAAAAATATTAATTAA
 47888  TTTTTTTATATAATTATTATTATAATAATAATTTAATTAAAAATAAATATCAAATAAAAT
 47948  TATAAATTAATCCTACTTTTGGATCCTATTTATATTTTATTATTATAAATAATTATTATT
 48008  GATAGTTAATTAAATAAAAATATATATATATATTACTCCTTTGGGGTGGGTCCGCCCCAC
 48068  GGGGCGGGCCGGACTATTATAATTATTATTAATATATTAATTATTAAATTATATAAATTA
 48128  GTTATTTATATTAATATATTTTATATTAATATATAATACTCTTTTTTCTATTAATATTTT
 48188  AATATATAATATTAAAAATAAATAAAATAATATTCTTAATTTTTATTCTTTATATTCTTT
 48248  AACCAAACTATTTTTAATTTTAATTTTATAAATATAATATTTAATTATAGATTTAATAAT
 48308  AATATATAAAAAATATATATATGGTTAATATATATAAAGATTATAATCTTTTAATTAAAT
 48368  AAAGGAAAATTTATTATATAATTTTTTCTCTATAGTTATATATTTAAAACTTATTTTTTT
 48428  ATAAATAATAATTATAATAAATAATATTAATTATTTATTATATAATTAATTGGCCCCCAT
 48488  GCTGGATTCCGGAATTCCTCCTTCTCGCGAGGTTAACACCTATTATATAACTATAACTAT
 48548  AACTATAACTATAACTATAACTATAATTATAATTATAACTATAACTATAAATATTCATTT
 48608  TAATAATAATAATAATAATAATAGTTCCGGGGCCCGGCCACGGGAGCCGGAACCCCGAAA
 48668  GGAGAAATATAAATATAAATAATCTAGTCGAAGAATATATTTATTTATTTTAATATAAAT
 48728  AAGAATAAAAAGTTTCAATTAATTTGAATTTGGAATTAAATTATTATTTCATATGGGGTT
 48788  ATGGATTTCGTTCGGAACTCCTTTCTCCTACCTCTATTTATTAATCATAAATCATAAATT
 48848  ATTATTAATTAATAATAATAATTTATTCGAGGTTCATACCTATTTTAATATTAATATTGA
 48908  TAAAATATATATTCATTAAAAAGTATATAATTTATTCAATTCATACTATAATTTTATATT
 48968  TTTTTTTTATTATAATTTAATTATTTCAAAAAGAGTAATTATAATAATATATATCCTTTA
 49028  TTAAATATATATTAATTAATATATATATAAAAAGTAAATATTATTAATTGTATATAATTA
 49088  TAAATAATTAATATTTATTAAAATATATATAATTTATAATTTTCATATAATTAATATAAT
 49148  GAATAATATAATACAATGTAATTTAATTTAATTTAATTACATAATAAATTTATTATTATT
 49208  ATAATTATTATTTATTTATTTATTTATTTATTTATTATTATAAATTATAAATATTATTAT
 49268  AATTAAAACCAATTATTAATTATTAATGATAAATAATTAATGATAAATTATCAATAACCA
 49328  ATTAGATTATTTATCGATATTTAATTATATTATATTATATTAGATTATTTATCGATATTT
 49388  AATTATATTATATTATATTATATTATATATATATATATATTATATTATATTATAAAATTT
 49448  ATTTATAAATATTTGTTTATTTATTTATTTATTGAATATATCCTTCTTATTATTATTTAT
 49508  TATTTATTATTATAAGTATAAACCTTTTATTATAATAATTATAATAATTATAAATAGTCC
 49568  GGTCCGGCCTAAGAATAATATCTAATATTTATTATTTTTATTTAATTAATAATAATAATT
 49628  ATATTATAGAATTAGATAATTATTTATTATATATTTATAATTTCCTTTATAATTTATTAT
 49688  TTATTATTATAAGTCCCCAGCGAGGGAAGGAGGTATAATAATAGTCCGGTCCGCCCCACG
 49748  GACGACCCCGAAAGAGATAACAATAGAATTAAATATTGTCAATAAATAATAAATAATGTT
 49808  TAATATATATTATATTAATATTAATATTATTATTATTATTTTTTATTATATTAATATAAT
 49868  TTATAAAAATATAAAATTATTATCTTTATTATAATTTATATATATATAATATATATATTT
 49928  ATTAAAATATTTTAAGAAATATAATAAAATTAAATTATTTATAATTATTATTATTATTTA
 49988  TATAATAATATATTATTTAAATATTTATATATTATTTTTATATTAATATTTATAGATGGG
 50048  GGTCCCTATTATTATTGAAAATTATAATTATTAATGGACCCCAGATAGCTTCTTGTTTAT
 50108  CATTTATATATATATATATATTATTAATTATTTTATTCTATATAATATTATTATTAATTA
 50168  TTTAATTAATATTATAATCATATAATTTAATATTTTATTTAATTTTATTAAAATTTAATA
 50228  TATATATTTTTATTATTATTTAATTAATTTATAAATATAAAATATTCTTAATATTAAAAA
 50288  TAAATAAATAATAAAGTTTATAAATCATATATTATAATTATTTATTATTTTTATATTATA
 50348  TTAATAAAATATTATTATTATAAAAAAAATAAAATAGAAATTTTATAATATTTTTATATA
 50408  TTTTTAATTATTATTATTAATATTTATTAAAAGGAATAAAAAAAAAAATCGAAGGAATAT
 50468  TATAATTATAATTATAATTATATTTAATTTATTATTATAATAATAATAATAGTCCGCCCC
 50528  CCCTCTTTATCTTTATCTTTATCTTTATCTTTATCTTTATCTTTATCTTTTATTTTAAAG
 50588  TT
;; mfannot:     /group=IB(5') (2.11e-03)
 50590  ccggggcccggctacgggagccggaaccccgaaaggagaaggatatttaataatttataa
 50650  tatttaattcatatatatatatatatattttattttttatatatatatttaatatattat
 50710  atttatatttatattattattatattatattatttaattatttttttaataatatattat
 50770  taatattttaccttttgataaataaaaatttattaaaaattttataataagtattaaaat
 50830  atcataaaaggataatatttatataaaatgtataaatttataatcttctaattaaattaa
 50890  attaaattaaataaataaataaaataaaataaattaaactccttttgagattcataccta
 50950  ttttattaaaaataggtattcacttaattaaattaaattaaattaaattaaattaaatta
 51010  aattaaattaaattaaattatggataatttatttaataaatatatatattaattataaaa
 51070  taatagtccggcccgccccgcggggcggaccccgaaggagtctgccccttttttatttaa
 51130  tatttaaagaaggatatatttataatttatcataatattatttaataagaaattattaat
 51190  taattaattaattaattaatttatttatttattgtttatatttattaatattaatataat
 51250  aaaaatgtaaaatacttaatattattaatattattatatataatatatataataatatat
 51310  tatatttatatctcctttattccttttccccccgctggggacttattattattatattat
 51370  tatatatttcttcgatgactttatatatattttatttttataaaaaatatttatatatta
 51430  ttattatttacaataataattattaatagtccggcccgcc
;     G-trnE(cuc)_3 <== end
 51470  ccgccccgcgggggggggaacccctttttaaagaaggagt!gag!ggacccgtggggacc
 51528  gaaccccgaaggagtc
;     G-trnE(cuc)_3 <== start ;; mfannot: evalue : 1.64e-05
 51544  ttttttctatttattaataataactataaattatattttaaaataataatttacttgtta
 51604  taattttaatgttccggggcccggccacgggagccggaacc
;; mfannot:
 51645  CCGAAAGGAGAAGTATATAAATATTTACTTGTTATAATTTATTATATATTTATAACCTCC
 51705  TTCTTAAAATTATCTTTACTTTATAATAAAAATTAATATAATATAATCTGATAATAATTG
 51765  AATTTTATTATGTTTAATTTAATTAATAGTTCCGGGGCCCGGCCACGGGAGCCGGAACCC
 51825  CGAAAGGAGTAGACAATTATTATTATTATTATTTTACTTATTAATATTAATTTATATTTA
 51885  TATATATAAATATTATTAATTTTATATTAATTTTTTATTAATTATTTATTTTTATATTCA
 51945  TATTTTTTATTAATATTATTTTTATTAATAACTTTTATAATAATTATAAACTATATATTA
 52005  TTTATATTTATATTTATAATAAATGAAACAATTATAATAAAAATTACAATTACAATTATA
 52065  TTATAATTATGATTACAATAGGGTTAAACATTACCTGTGAACAACTGGTAATGTTAGACC
 52125  CGTATTATTATTTATTATATTTTATTAATATTATATTAATATAAATATTAATATTATATT
 52185  ATATTATTATTATTATTATATTATATTATATTATATTATATTATATTTATAATTATATTA
 52245  TATAATTTATATACTTTTATAATTTTTATTATTATTATTATTATTATTATTATTTATTTA
 52305  TTATTATTTAAATATATTATTATTATATATTAATAATATATATATTATTTATATATTTTA
 52365  TTTAATATAAATTATTTATATTTTTTATATTTTTATTATGGGAGGGGGTCCCAATTATTA
 52425  TTTTCAATAATAATTATTATTGGGACCCGGATATCTTCTTGTTTATCATTTATTATTCTT
 52485  ATTATTTGGTTTTTATTTAATATTTATAATTTATTTTATACAATTTATTATATTGTTTAT
 52545  ACCTTATTATTATTATATAATTTATTATATTATTATAATAATTTAATTAATTATATTATT
 52605  AAATATTAACTAATGTGTGCTTTATATATATTATTCATTCTAGTTTCTAATCACCCACCC
 52665  CCTCCCCCTATTACTTATATATCTAAAAATCAAAATACATAACATATATTATAAATATAT
 52725  ATATATAATTATATAACAATTATTATATATAAAATATATATATATAATATATATTTATAA
 52785  AATAATAATAATAAATATTATTACTCCATTAGGGGTTTTTGCCCTATACCGTAAACCGAA
 52845  ACTATAATAATATATAATATTATAATAAAGATATTCTTATTTATAATATATTATTAAATA
 52905  AATTAATAATAATTATAATATATATATAATATATTATAATATATTTATTCGAGAACTTTT
 52965  TATTTATTATAAAATATTTTATTATTTAGTTTTTTTTATTAAACATTTTATAAAAATATA
 53025  AATGTTAATAATATTATGATTAATAAGTAATAATAAATTTATTTATTTTTATTAAATTAC
 53085  TTATTCGAGGTATTAGTATCAGTATAAGTATAAGTATAAGTATCAATATCAGTTTCATAA
 53145  AAAAAATGGGGATAAAAATATATATATAAAATTATAAATAAAAATATTATAATAATTTTA
 53205  AATAAATAAATATCAATATATTATTATTATTTATATTATAATAAACATTATCTAATAATA
 53265  GTTCGCCTCGCAGGAGATAATTAGATATAATTATATTTTATTTTATATAAATTATATGAT
 53325  ATTATATAATAATAATTATATAATAAGTTAATAATAATTATATAATAAGTTAATAATAAT
 53385  CATATCTCCTTTATAAATGAACTTTTATTAAATATATTTTATTAAATATATTTTTTTTTT
 53445  ATTAAATATATTTTATTAAATATTTAATATATTTTATTAAATATTAAATATATTTTATTA
 53505  AATATTAAATATAAATAAAGGTTTATATTATAATTCATTATTTATATCTTCTTTATAAAT
 53565  TAATACTCATATTAGATCCTTATTTAATTTATAATCCTTTAAAAAACTTTTAATAAATAT
 53625  AATATAATATACTATAATATAATATATATATAATTTTTATTATTTTTATATTATTATTTA
 53685  TTATTTCTTATTATTATTATTATTATTCATTATAAATTATTATAATATTAAATTCATAAT
 53745  TTTATTTTTTTTTATAATTAATTAATTAATTAATTGAGATTTATTATTATTATTCTTTAT
 53805  TATTATTTAAATATATTATATATTTCATTATAATAATTATTTAAAAAGTTATTTAATAAA
 53865  TAATTTGATATTATATTTTATAATTAATTTTATTTATTTTATTTATTATATATATTATTA
 53925  TATATAATTAAAATTATAATTACAATTATAACTATAATTAAATTAAATTAAATTAAATTG
 53985  GATTAAATTAAATTGGGCGCCAAGCCGGTTGTTCACCGACTTGGTCCCAATATAATATGA
 54045  TATAATATAATATACTCCTTCGGGGTTCGGTCCCCACGGGTCCCTCACTCCTTTTTAAAA
 54105  AGGGGTTCGGTTCGGTCCCCCTCCCTAACGGGAGGGGTCCCTCACTCCTTCGGGGTCCGC
 54165  CCCCGTGGGGCGGCCCGGACTATATGAATATATTATTATTATTATAATTATAAAATTATA
 54225  ATAAATAAAATTTCTTTAATAATTATTAATTAATATTATTAATTTATTAACAAATATTTT
 54285  ATTAATTTTTATTTTTTATTAAATATAAATATATAAATATATATATATTTATTTATAATA
 54345  TTATTTATATTTATTATATATTATTATTAAATATATTTTTATTATATATCATTAAATATT
 54405  AATATATTATTATAGTGGTGGGGGGGTCCCAATTATTATTTTCAATAATAATTATTATTG
 54465  GGACCCCGGATACCTTCTTGTTAATCAATTATTATATTATTTAATTTATTTTATTTCTTA
 54525  TTTATAATTTATATTATATAATTTATTATATTGTTAATACCTTTATTTATATTATTAATT
 54585  ATATTATATTATTATAATATATTTAATTGATTATATTATAAAATTATAACAAATGTGTGC
 54645  TTTGTATTTATTGAATAGTTTGGTTATTGATCACCCACCCCCTCCCCCTATTACGTCTCC
 54705  GAGGTCCCGGTTTCGTAAGAAACCGGGACTTATATATTTGGTAAATAAAAATATAACTTA
 54765  TATAAATATTTAATAAATATATATTAAATATATTATTATTAATAATTTATTATTATATAA
 54825  TAAAATAATAAATATTATTAATGATTTATAATTATATAAATATTATTATTAAATAAATAA
 54885  TTATACTTTCTCCTTTCGGGGTTCCGGCTCCCGTGGCCGGGCCCCGAAACTTAAAAATAA
 54945  TATATATATATAAAAGTATTTTATAATTATTAGTTTAATTATTATTCTTTAATTCTTTTT
 55005  TTTAATTAAATATAAAATCATTTTAGGTTATTAATTTTTTTTATTAAAAATAAAATTTAT
 55065  AATTAATATTTCTTTAAATAAAATAAATAATATTTTTATATATAAAATATATAAATAATA
 55125  ATATTTAGATATATATATATACTTTTTTTATATAAGAATAATATATATAGTCCACATTGG
 55185  TTGTGGTTGGAAGGAGATAAGAAATATAATATAATATAATAATAAAAATATAATGAATAA
 55245  TAATAATAAAAATTTATATAATAACAAAATAATCCGACCGTAGGAGAGTAGATTATTAAT
 55305  ATTATTAAATAATAAAATGTATTAATTATAAAATATAAAATCTATAAATAATTTATAATA
 55365  TAATTTATATTATGATAATAATATATATATTATAATATTTTATATATATATTTATTATAT
 55425  TTCTCCTTCCGGGGTTCCGGCTCCCGTGGCCGGGCCCCGGAACTATTTATATTTATATTT
 55485  ATATTTATATTTATATTTATATTTATAAAAAAGTGATATTGATTAATTAATTAATTTATA
 55545  ATTAATAATAATTAATATAAGTTTATTATATATTATTAAATAAGATTTATAATATAATTA
 55605  ATATATATTTTAATAAATATAAAAGATTATATTATATTATAAAAAGTATATTTTATATTT
 55665  ATATTTTTATTTATTATTATTATATATATATATATATATAAGTAGTAAAAAGTAGAATAA
 55725  TAGATTTGAAATATTTATTATATAGATTTAAAG
;     G-rnl ==> start
 55758  AGATAATCATGGAGTATAAAAATTAAATTTAATAAATTTAATATAACTATTAATAGAATT
 55818  AGGTTACTAATAAATTAATAACAATTAATTTTAAAACCTAAAGGTAAACCTTTATATTAA
 55878  TAATGTTTTTTTTTATTTTTATAATTAAGAATAATTATTAATAATAATAAACTAAGTGAA
 55938  CTGAAACATCTAAGTAACTTAAGGATAATAAATCAACAGAGATATTATGAGTATTGGTGA
 55998  GAGAAAATAATAAAGGTCTAATAAGTATTATGTGAAAAAAATGTAAGAAAATAGGATAAC
 56058  AAATTCTAAGACTAAATACTATTAATAAGTATAGTAAGTACCGTAAGGGAAAGTATGAAA
 56118  ATGATTATTTTATAAGCAATCATGAATATATTATATTATATTAATGATGTACCTTTTGTA
 56178  TAATGGGTCAGCAAGTAATTAATATTAGTAAAACAATAAGTTATAAATAAATAGAATAAT
 56238  ATATATATATAAAAAAATATATTAAAATATTTAATTAATATTAATTGACCCGAAAGCAAA
 56298  CGATCTAACTATGATAAGATGGATAAACGATCGAACAGGTTGATGTTGCAATATCATCTG
 56358  ATTAATTGTGGTTAGTAGTGAAAGACAAATCTGGTTTGCAGATAGCTGGTTTTCTATGAA
 56418  ATATATGTAAGTATAGCCTTTATAAATAATAATTATTATATAATATTATATAAATATTAT
 56478  ATAAAGAATGGTACAGCAATTAATATATATTAGGGAACTATTAAAGTTTTATTAATAATA
 56538  TTAAATCTCGAAATATTTAATTATATATAATAAAGAGTCAGATTATGTGCGATAAGGTAA
 56598  ATAATCTAAAGGGAAACAGCCCAGATTAAGATATAAAGTTCCTAATAAATAATAAGTGAA
 56658  ATAAATATTAAAATATTATAATATAATCAGTTAATGGGTTTGACAATAACCATTTTTTAA
 56718  TGAACATGTAACAATGCACTGATTTATAATAAATAAAAAAAATAATATTTAAAATCAAAT
 56778  ATATATATATTTGTTAATAGATAATATACGGATCTTAATAATAAGAATTATTTAATTCCT
 56838  AATATGGAATATTATATTTTTATAATAATAATAAAAATATAAATACTGAATATCTAAATA
 56898  TTATTATTACTTTTTTTTTAATAATAATAATATGGTAATAGAACATTTAATGATAATATA
 56958  TATTAGTTATTAATTAATATATGTATTAATTAAATAGAGAATGCTGACATGAGTAACGAA
 57018  AAAAAGGTATAAACCTTTTCACCTAAAACATAAGGTTTAACTATAAAAGTACGGCCCCTA
 57078  ATTAAATTATATAAGAATATAAATATATTTAAGATGGGATAATCTATATTAATAAAAATT
 57138  TATCTTAAAATATATATATTATTAATAATTATATTAATTAATTAATAATATATATAATTA
 57198  TATTATATATTATATTTTTATATATAATATATATAATATAAACTAATAAAGATCAGGAAA
 57258  TAATTAATGTATACCGTAATGTAGACCGACTCAGGTATGTAAGTAGAGAATATGAAGGTG
 57318  AATTAGATAATTAAAGGGAAGGAACTCGGCAAAGATAGCTCATAAGTTAGTCAATAAAGA
 57378  GTAATAAGAACAAAGTTGTACAACTGTTTACTAAAAACACCGCACTTTGCAGAAACGATA
 57438  AGTTTAAGTATAAGGTGTGAACTCTGCTCCATGCTTAATATATAAATAAAATTATTTAAC
 57498  GATAATTTTATTAAATTTAGGTAAATAGCAGCCTTATTATGAGGGTTATAATGTAGCGAA
 57558  ATTCCTTGGCCTATAATTGAGGTCCCGCATGAATGACGTAATGATACAACAACTGTCTCC
 57618  CCTTTAAGCTAAGTGAAATTGAAATCGTAGTGAAGATGCTATGTACCTTCAGCAAGACGG
 57678  AAAGACCCTATGCAGCTTTACTGTAATTAGATAGATCGAATTATTGTTTATTATATTCAG
 57738  CATATTAAGTAATCCTATTATTAGGTAATCGTTTAGATATTAATGAGATACTTATTATAA
 57798  TATAATGATAATTCTAATCTTATAAATAATTATTATTATTATTATTAATAATAATAATAT
 57858  GCTTTCAAGCATAGTGATAAAACATATTTATATGATAATCACTTTACTTAATAGATATAA
 57918  TTCTTAAGTAATATATAATATATATTATATATATATTATATATAATATAAGAGACAATCT
 57978  CTAATTGGTAGTTTTGATGGGGCGTCATTATCAGCAAAAGTATCTGAATAAGTCCATAAA
 58038  TAAATATATAAAATTATTGAATAAAAAAAATAATATATATTATATATATTAATTATAAAT
 58098  TGAAATATGTTTATATAAATTTATATTTATTGAATATATTTTAGTAATAGATAAAAATAT
 58158  GTACAGTAAAATTGTAAGGAAAACAATAATAACTTTCTCCTCTCTCGGTGGGGGTTCACA
 58218  CCTATTTTTAATAGGTGTGAACCCCTCTTCGGGGTTCCGGTTCCCTTTCGGGTCCCGGAA
 58278  CTTAAATAAAAATGGAAAGAATTAAATTAATATAATGGTATAACTGTGCGATAATTGTAA
 58338  CACAAACGAGTGAAACAAGTACGTAAGTATGGCATAATGAACAAATAACACTGATTGTAA
 58398  AGGTTATTGATAACGAATAAAAGTTACGCTAGGGATAACAGGGTAATATAACGAAAGAGT
 58458  AGATATTGTAAGTTATGTTTGCCACCTCGATGTCGACTCAACATTTCCTCTTGGTTGTAA
 58518  AAGCTAAGAAGGGTTTGACTGTTCGTCAATTAAAATGTTACGTGAGTTGGGTTAAATACG
 58578  ATGTGAATCAGTATGGTTCCTATCTGCTGAAGGAAATATTATCAAATTAAATCTCATTAT
 58638  TAGTACGCAAGGACCATAATGAATCAACCCATGGTGTATCTATTGATAATAATATAATAT
 58698  ATTTAATAAAAATAATACTTTATTAATATATTATCTATATTAGTTTATATTTTAATTATA
 58758  TATTATCATAGTAGATAAGCTAAGTTGATAATAAATAAATATTGAATACATATTAAATAT
 58818  GAAGTTGTTTTAATAAGATAATTAATCTGATAATTTTATACTAAAATTAATAATTATAGG
 58878  TTTTATATATTATTTATAAATATAATATAATAATTATTATTATTAATAAAAAAAAATATT
 58938  AATTAT
;     G-rnl ==> end
 58944  AATATTAATAAAATACTAATTTATCAGTTATCTATATAATATCTAATCTATTATTCTATA
 59004  TACTTATTACTCCTTTTTAATTTAATTAAAAAGGGGTTCGGTTCCCCCCCCATAAGTATG
 59064  ATTATAATTATAATTATAATTATAATATAAGGGAGGGGTCCCTCACTCCTTACGGGGTCC
 59124  CGGCTGGACCGAGACTCCTCCCTTGCCTTGCGGGGTGGGGTTGGTTCACACCTTTATTTA
 59184  TTTATAAAGGTGTTCACTAATAAATATATATATATATATATTATATTATAATATTATTTA
 59244  ATACTTAATATATTATATATTTTATATTTAATAAATAAAAAATATTAATAAATAATAATA
 59304  TTAATAATAAAGAAATTATAATTAATACCCTCTATATATAATTCTAATTAATTAAATTAA
 59364  ATATTTATATATAATAATCAATATATTATTAATTTAATAATTATTATAATAGTTTATAAA
 59424  AGATATATTTTTATATTTTATTATATTTAATAAATATTACTTTTTTTATTATTATTTTTA
 59484  TATATTATATAATATTATTAATTTTTATTATAATATTATTTACTTTTTTATTGGATTATT
 59544  TATTTATTTATTTATTTATTTATTAATTAATTAAATATTTATTAATTAATATATATATTA
 59604  AATATTAATATTTTATTAAAAAAAGAGATATATGAATAATATATTATGTTATATTATATT
 59664  ATATAATTATATTATTTTTTTATAATATTAATAATTAAAAATAAGAACTTATTTAAAAAT
 59724  TATAATTATGATAATAAATTAATACTTTTTAATTTATAAAAATATAAATATGGGGTCCCG
 59784  CACTCCTTTGGGGTTCGGTCTCCCCTCCCGTAAGTATAGTATAGTATAGTATAGTATAGT
 59844  ATAGTATAGGGAGGGGTCTCTCACTCCTTCGTTAATTTATATATATTATTAATAATTATT
 59904  TAATTTTTATTATTTATTTATTTATTTATTTATTTATAATATATATTAAAATATTATAAA
 59964  ATTATTAATATTTATAATAGAATAAATATTATAAAGTATAATTATAAATAATTAATTAAT
 60024  TATTTTAATAATA
;     G-trnT(ugu) ==> start
 60037  GTTATATTAGCTTAATTGGTAGAGCATTCGTTT!TGT!AATCGAAAGGTTTGGGGTTCAA
 60095  ATCCCTAATATAACA
;     G-trnT(ugu) ==> end
 60110  ATAATAATAATAATAAAATATTAAAATAAATATAATATTTATAAAAAATTTATTAATTTA
 60170  TATAAAAAATATATATATAAATAATAATAAAACATTTTATAATCAATAATTTAATAAATA
 60230  ATCTTCTTATTATAATATTATGTTTAAATATTACTCCTTATGAGGTCCAACTGGACCGAA
 60290  CTCCTCCCTTGCGGGGTGGGGTTGGTTCACACCTTTATTTATTTATAAAGGTGTTCACTA
 60350  ATAAGATATAAATATATATATATTATATAATAATAATAATAATAATATATTATTTAATAT
 60410  ATTATTAATAAATATAAATAATATTTTAATAATTTTTAATAAATCTAATTTATATATTAA
 60470  TAATTTAATAATCTTAATATTTATTATCATTATTTCATATTTATATTATATAAATATTTA
 60530  TTTAAATAAAAAAAATATTAAAGAGTTTATTTTATTTATTATAAATTATTTAATAAAATA
 60590  TATATAATAATATATAGAATAAAGATATAAATAATTATAAGTATCTAAAGTAGTAAA
;     G-trnC(gca) ==> start
 60647  GGAGATGTTGTTTTAAGGTTAAACTATTAGATT!GCA!AATCTACTTATTAAGAGTTCGA
 60705  TTCTCTTCATCTCTT
;     G-trnC(gca) ==> end
 60720  AAATAAATAATATAATAATAAAATATTATAGTTCCGGGGCCCGGCCACGGGAGCCGGAAC
 60780  CCCGGAAGGAGATAAATATATATATATTTAGAATAATTATATAATAAA
;     G-trnH(gug) ==> start
 60828  GGTGAATATATTTCAATGGTAGAAAATACGCTT!GTG!GTGCGTTAAATCTGAGTTCGAT
 60886  TCTCAGTATTCACC
;     G-trnH(gug) ==> end
 60900  CTATAAATAATAATAATAATATATTTTATTATTCTTAAATTTTATTTATTCTTTATATTA
 60960  TATATATATATAATATTAATATTATTACTTTATAATAACAAAATATTATAATTAATTGAT
 61020  ATATATACCAAATATTATTAATTGAAATTAAATAATAAATAAAATATTTATTTCTTTATT
 61080  AAAATTCTAATTAATTGATTCTTTTTATTGAATATTAAATTCTATTATAACTTATTAATT
 61140  AATTAATTAATTAATTATAATAATAATAATATTTATTATTAATTATTAAATATTTATTAT
 61200  TATATATAAGATTTAATTTTTAATATTAATAAAAAAAGAATAAAATAAAATAAAATGAAT
 61260  AATATTTCTTTATCTCCTTCGGTCGGATTATTTATTATTATAATATAATATTTAATCAAT
 61320  AGATTTATAATTTATTTAATGAATATTTTATAAAGATGTAAAACAATTCCTTTTTATTAT
 61380  TATAAATTTTTCATTATTTATTAATTTATTTATTTATTCAATATATAAAAATAATTATAA
 61440  AATGATTAAATAATAATAATAATAATTATTTTATATTACTTCTTATGGTTATGGGGGTCT
 61500  CGGTTGGACCGG
;; mfannot:
 61512  gctcctcccttgcgggatggggttggttcacacctttataaataaataataaataataaa
 61572  taataaataataaataataaataataaataataaataataaataaaggtgttcactaata
 61632  aaatatataaaaataattataaaaaagattattaaaaataataatttaatgataaatata
 61692  tattatatatattaatataaaaataataaatataaatatattatgtaaatattatataaa
 61752  tttgtatatgtatatattataataatgttatataagtaataatataaaaaaatattttat
 61812  gtaatttatatatatttataattataaaataaaaatattataaataataaaattaataat
 61872  aataataattttaataaaataaattatatatttaattttattatgaagtttatacttaat
 61932  ataaattatatttcctttataaattattaatatatcctttttaattaaataaaataaaaa
 61992  tattataaatattaataattaattttttatttatatttatatatatattaaagattaaat
 62052  atattattaatactaatttataatttattattaataaatagtccggcccgccccctgcgg
 62112  ggcggaccccgaaggagttcgacttaaattataatttaataatttttatttattaatagt
 62172  tcccgcgaagcgggaacccc
;; mfannot:     /group=IB(5') (1.55e-06)
 62192  GTAAGGAGTTTTATTATTAATATAAAAAGAGTAAGGATAATAATAAATTCTTTTAATTTA
 62252  TTTTTAATAAAATATAATTTTAAAATAGTTTTATAGTCCGGTCCGCCCCCCGCGGGGCGG
 62312  ACCCCGAAGGAGTCCGGTCTGGCATTAATTATAATAATTATATTAATATTATATTATTTA
 62372  TTATATTATAATATATTTATTTATATTTTATAATATTAATAATTATTTTATATTTAATAA
 62432  ATATAATATATATATTATTTTTTTTAATAACTATCTAATTAATA
;     G-trnL(uaa) ==> start
 62476  GCTATTTTGGTGGAATTGGTAGACACGATACTCT!TAA!GATGTATTACTTTACAGTATG
 62534  AAGGTTCAAGTCCTTTAAATAGCA
;     G-trnL(uaa) ==> end
 62558  ATAAATATATATAATATATATAATATATATAAA
;     G-trnQ(uug) ==> start
 62591  TGAGTCGTAGACTAATAGGTAAGTTACCAAAAT!TTG!AGTTTGGAGTTTGTTTGTTCGA
 62649  ATCAAACCGATTCAA
;     G-trnQ(uug) ==> end
 62664  TATTATAATATATATATTATTTATATATAAATATATAATTATACTCCTATTTTTATATTA
 62724  ATTAATTAATTAATTAATAATATATGATAATATAAAAATTATTGAATTATTAACTCTTAT
 62784  TAATAATAATAATAATCATAATAATAATATATATATATATAGTATATATATAAAAGTTTT
 62844  ATTATATTATATTATATTATATTATATATTTATTTATATATAATTCTTATTAATTGAAAA
 62904  AAGAATAATTAATAATCTTATTAAAAAATAAATACTTTCATTTTATTTTATTTAATTATA
 62964  ATATATAAATATTAAAAAAAGGATATAAGTTTTTTATAAGATATAATATATATATATATT
 63024  AAATATAAAGAAGTTAATATTTATATTTTAATTATAAAATGTTAATACTTATTAATTAAA
 63084  TTATTAATTAATAATAATTTATGATTTATAAATAATAAATAAAGGAATAAGTATCAATTA
 63144  ATTAATATATTATATTTAATATTTTATATTTAATATTTAATATTTAATATTTTAAGTTCC
 63204  GGGGCCCGGCCACGGGAGCCGGAACCCCGAAAGGAGTAGTATTAATTATGGATAGTTAGG
 63264  ATGGATTTAATCCTTTGTTATGTTATTAATTAATTAATTAATTTATATATATAAAATATT
 63324  TTAATTTATTTTTATATAAATATATATATATATATATATTAATAATAGTCCGGCCCGCCC
 63384  CGTGGGGCGGACCCACCCCAAAGGAGTAATATATATTATGTATAAACAATA
;     G-trnK(uuu) ==> start
 63435  GAGAATATTGTTTAATGGTAAAACAGTTGTCT!TTT!AAGCAACCCATGCTTGGTTCAAC
 63493  TCCAGCTATTCTCA
;     G-trnK(uuu) ==> end
 63507  TAATATTATATATATATATTCTCCTTTCTAAAAATAATAATAATTATATATAATAATAAT
 63567  ATAATTATATATATATATATTATAATAATAATAATAATAAATAATAATAATTATTTTTAT
 63627  TAATAATATTAATATATTATAATTATTAATAAATATTAATAAAAATA
;     G-trnR(ucu) ==> start
 63674  GCTCTCTTAGCTTAATGGTTAAAGCATAATACT!TCT!AATATTAATATTCCATGTTCAA
 63732  ATCATGGAGAGAGTA
;     G-trnR(ucu) ==> end
 63747  ATTATATTATATTAATAATCCCCCCCCCATTTTTAATTTAATTAAGAAGTTTAATTTACT
 63807  ATTTAATAATAAATGAAATAATAATA
;     G-trnG(ucc) ==> start
 63833  ATAGATATAAGTTAATTGGTAAACTGGATGTCT!TCC!AAACATTGAATGCGAGTTCGAT
 63891  TCTCGCTATCTATA
;     G-trnG(ucc) ==> end
 63905  ATTAATATTAATATAAATTAATATCCTATAATTAATTAAATACAAAATTATATTAAAACT
 63965  TATATTATATTATAATATTATATTATTATTATATAAAAATATAATAATAATAATATTTAA
 64025  TTTTATTTAATAATAATATTTTATATAATAAAATAATCATAGTTATAATATTTAATATTA
 64085  ATAATAATTTATTATAATTATTCTTTAATATACTTATTTATTATTATTTTAATAAATAAA
 64145  TATAATTCTTATAAATATATTATAACAAAATATATTATATTTTAATTAAATACAATATTA
 64205  TAAATATATATATATATAAATATTTAATAAAAAAAAATTAAAATATTTTAATAATTATTC
 64265  TTTATAAATAAATAATAATAATTTATAATAATCTCCTTGTGGGGTTCCGGCTCCCGTGGC
 64325  CGGGCCCCAGAACTATAATATATTTTTAATATATTTTTATTACTCCTCCT
;; mfannot:     /group=IB(5') (1.13e-03)
 64375  ttggggtccgccccgcgggggcgggccggactataataatttttttattgttaaaaagta
 64435  tatataatataattaatatatttctttttatataaattataaatattattttataataaa
 64495  aaaagtatatataatattatatatttaataaataatataataataatataaataaatata
 64555  tatatattattaatatattaaattttataataataattataataatagtagtaggtataa
 64615  attttaataaagagttttattccaatggagtaataataataataataataaaataaa
;     G-trnD(guc) ==> start ;; mfannot: evalue : 9.90e-10
 64672  ggatctgtagcttaatagtaaagtaccatttt!gtc!ataatggaggatgtcagtgcaaa
 64730  tctgattagattcg
;     G-trnD(guc) ==> end
 64744  tatatttatacttaatataaaaaaaataaataataaaatatatatatttaataatatttt
 64804  tctttattataataatatataaaaataaataataatctttttttattattatatttatta
 64864  ataataaattattttgttattattattaatttatattaatattttatataaattatttat
 64924  ttaatctttcattatatatttaatatattattaatattaattaatattttataataaata
 64984  aataaaataaatattttaatataatactccttcggggttcggtccccctcccattagtat
 65044  agagtatagggaggggtccctcactccttcggggtccccgccggggcggggacttatttt
 65104  tatatttattaataataattaatttttatataaatttattatttcttacaatatatttat
 65164  tactattattttttaataatcttatatataatatataaaatatatatatattatatatat
 65224  atataaatataatatatattattataaatatttataatcttattaattagattatattat
 65284  attagatcatattatattatattatattatattatattattattattaatatttttattt
 65344  ttattttatatttaatagtaaaaaatcataattttataatttattaattattatataatt
 65404  tcattaatatatttcttcttttttatttatttattacttattaatagttccggggcccgg
 65464  ccacgggagccggaacc
;; mfannot:
 65481  CCGAAAGGAGAATAATATATAAAATAATAATAATTTATTATAATTTATTAATTTATTAAT
 65541  TTATTTATTAATTTATTAATTTATTTATTATTATATTTTTTTTAATAAA
;     G-trnS(gcu) ==> start
 65590  GGAAAATTAACTATAGGTAAAGTGGATTATTT!GCT!AAGTAATTGAATTGTAAATTCTT
 65648  ATGAGTTCGAATCTCATATTTTCCG
;     G-trnS(gcu) ==> end
 65673  TAT
;     G-trnR(acg) ==> start
 65676  ATATCTTTAATTTAATGGTAAAATATTAGAAT!ACG!AATCTAATTATATAGGTTCAAAT
 65734  CCTATAAGATATT
;     G-trnR(acg) ==> end
 65747  ATATTATATTATATAATATTATATATTAATAAATATTATTTATTTATTTATTTATTTATT
 65807  TATTTATTATTATTAAATAAAAATATTTAATAGTTCCGGGGCCCGGCCACGGGAGCCGGA
 65867  ACCCCGAAAGGAGAATAATATAAAATATTATAATTATTTATATATTAATTATTAATTATT
 65927  TATTATTTATTATATAAAAAGTATATAATTTTGTATTTTAATATAGGGTTAATTAATTAA
 65987  TTATTAATTTTTTTATAATAAGATAATAATATATTAAAAACTTATTATAAATTTATAAAA
 66047  TAATATTTATTTAATTTGATATTATTTTTAATCTTTCATTAATATATATTTTATTATAAG
 66107  TAATAATATAGTTTAATTTAATTAATATAAATAAATTACATAAGAATAATATTATAATAA
 66167  TATTATATATTATATAAAGAAATAATAATTTATATTTTTATTTTTTATAAATAATATAAA
 66227  TATAAATATAAATATAAT
;     G-trnA(ugc) ==> start
 66245  GGGGTTATAGTTAAATTTGGTAGAACGACTGCGT!TGC!ATGCATTTAATATGAGTTCAA
 66303  GTCTCATTAACTCCA
;     G-trnA(ugc) ==> end
 66318  ATAATTATATTTTATAATATATATATTAATAAATTATATATATATATATATATATAAATA
 66378  TTAAATAAATATTATATTAATAAATAATATAAATTATCTAATCGAAGGAGATATTTATAA
 66438  TATAATATAAATATTTTAATAAATTAATAAATATTATATTAATAAATAATTAATAAATAT
 66498  ATAAATTATAATAAATTTTAATATTATTATATAAATTAATTAAATATAATAATTAATGAA
 66558  ATA
;     G-trnI(gau) ==> start
 66561  GAAACTATAATTCAATTGGTTAGAATAGTATTTT!GAT!AAGGTACAAATATAGGTTCAA
 66619  TCCCTGTTAGTTTCA
;     G-trnI(gau) ==> end
 66634  TATTATATATCATTAATATATAAAATATAAATATATATATTATAATAATAATAATAATAA
 66694  ATATAAATATAATTATATATATATATATATATAAATAAATAATTATTTAATTTATAATAA
 66754  ATATATATAGTTCCCGCGAAGCGGGAACCCCATAAGGAGTTTTATTATTAATTATATTTA
 66814  ATAAATATTAATTATTAATTTTATATTTATAAATAAATTTATTACTCCTTCTTAATTAAG
 66874  AATAAAAAGGGATGCGGTTCCCACGGGGTCCCGCACTCCTTCGGGGTCCGCCCCCTCCCC
 66934  TGCGGGAGGGGAGCGGACTATTTTATTAAAAATATTATAATTAAATAATAATATAAATAA
 66994  TTTATAATATAATAATATATACTTATAAATAATATTTAAATCTTATTATTAATTTATAAA
 67054  TCATAAATTATTATTAATAAATATCTCTTTTAGATAAGATAAATTGAACTTATATTTATA
 67114  TTATATATATATAGATATAAATCTTAAATAGAGTAAATATATTATAATAATTATATAAAT
 67174  ATATATATATTATATTAAGATAATAATATATATATATATTAATATATAA
;     G-trnY(gua)_2 ==> start
 67223  GGAGGGATTTTCAATGTTGGTAGTTGGAGTTGAGCT!GTA!AACTCAATGACTTAGGTCT
 67281  TCATAGGTTCAATTCCTATTCCCTTCA
;     G-trnY(gua)_2 ==> end
 67308  TAATTTATTATTAATTATATATTATTATAAATCAAATCCATTGAAATTAATATAATCCAA
 67368  TGAATAATTAATTTAATACATAATTTAATATATAAAATTATATATATATATACTTTATAA
 67428  AAAAAAAATTATATAATAATTATATTAATATATTTATATATATAAATAAATAAATAAATA
 67488  ATAATAATTATAATTATAATTATAATTAATTAATTAATAAATAAATAATAATTTATATTA
 67548  TCTTTATAATATATATATATACTTTTATAAAAAAAATATATAAATAATTCTAAAATGTAT
 67608  ATTTCTCCTTTCGGGGTTCCGGCTCCCGTGGCCGGGCCCCGGAACTATTAATAAAATTAA
 67668  TAATAAAATAATTATTATCTGTATTTAATAAATTTAATTATAGAGTTATATTTCTATATA
 67728  TTTATATATTTATTTATTTATTCTCCTTCCGGAACTAATAAAATATATAAAATAAGGGTT
 67788  TTTATTTATTTAATTAATATATATTTATTCTTTTATATAATAT
;     G-trnN(guu) ==> start
 67831  GTCCTTATAGCTTATCGGTTAAAGCATCTCACT!GTT!AATGAGAATAGATGGGTTCAAT
 67889  TCCTATTAAGGACG
;     G-trnN(guu) ==> end
 67903  ATAATAATATATATATATTTTAATTTATATATCATATATATATATATATTAAAGAAAATA
 67963  ATATAAAAAGTATGTATTAATAATAATAATAAATAAATAATAATAAATAATTTTATTATA
 68023  TTATATTTATTGATATATTTATTGATATTTATTAATTTAAGATTATTCATTAAATATATA
 68083  ATTATTAATAATTTAATATATTTTATAATTTTTATTATATTTTATGTAAGAAGAAACTAT
 68143  TTTATATATTATATATATATATATAATTTTTATAAAATGATAAATTTTATATTATAAATA
 68203  TTATTAAAATATTTTTATAAATATTTAAATTATTTATAAAAAGGTATATAATAATAATTA
 68263  TTAATATTATATTATATTATATATTTATTTATATTATATATAATAATATATTTATATATA
 68323  TATTAATTAATAAATTAAATAAGTATCTATATTTTATATTATATTATATTATATTATTTT
 68383  ATTTTATTAATTCCAAAAGGAGAATAAAAAGTATTCTAAAGAAATTATATATTTATTATT
 68443  TTTATTAATATGTTATAAATTAATAAAAAATAAATATGTATATATAAATTATATTTATTA
 68503  TGTTTAATTATTTATAATTTATTATAATATATAGTATAAGATATCTTATTTATATTTATA
 68563  TATAATAAAGAATATTATTAAACTAACACCTATATTATATATATTATATTATATAATATT
 68623  ATATATATATGAATTACTAAGAATAAATTTATAATTAGATAATATTTATATTTATTTATT
 68683  TATTTAATTAACAAATATATTAATATTTTTAATTAATTAATAATACCTTTATATATATAT
 68743  ATATATATATATTAATTTTAATTATATAATTATCTTTTTTATTAATAATTATAAATATAT
 68803  TATATATTTTATATAATAAGATTATAATTTTATAATTATTTTATTTTTTATTAAAAATTA
 68863  TTATTATTATAATTATTATATTATAATTATAAATTATTAAAGAATATATTTATTAATATT
 68923  TTAATAATTAATATCTTTTATTTATATTTATAAAATAAGGTATAAATATTGATAATAAAG
 68983  AGTAAATATTGTATTAATTATAATAATAATTATAATTAAGGA
;     G-trnM(cau)_1 ==> start
 69025  GCTTGTATAGTTTAATTGGTTAAAACATTTGTCT!CAT!AAATAAATAATGTAAGGTTCA
 69083  ATTCCTTCTACAAGTA
;     G-trnM(cau)_1 ==> end
 69099  ATAATGATTATAATATTTATATATATTAAAATAATATTAATAAATAATTACTCCTCCTAG
 69159  CAGGATTCACATCTCCTTCGGCCGGACTCCTTCGGGGTCCGCCCCGCGGGGGCGGGCCGG
 69219  ACTATTTTATTATTATTAAATAGATGTTCATTAAATAATTATAAATATAATTTATCTTTT
 69279  AAATATATATATATAATATAATATTTAAATATATATTATAAATAAATAAATAAATAATTA
 69339  ATTAATAAAAACATATAATGTATATTTATCTATAAAAAATATTAATTAAATTAATATATT
 69399  ATTACAGTTCCGGGGGCCGGCCACGGGAGCCGGAACCCCGGAAGGAGATAAATAAATAAA
 69459  TAAATATAAATAATTCTTCTTCTTTAAAATTAAATAAAATAAAATAAAAAGGGGGCGGAC
 69519  TCCTTCGGGGTCCGCCCCCCTCCGCGGGGCGGACTATTTTATTTTTAAATATATATTATA
 69579  TTAATAATATAAATATAAGTATAAATAAAAATTAATAATATATTATATATATATTATATT
 69639  AATAATAATAATAATAATAATAATAATAAATAATAACTCCTTGCTTCATACCTTTATAAA
 69699  TAAGGTAATCACTAATATATTATAATAATAAAAATTATATATATTATATATAATCTAAAT
 69759  ATTATATATTTTAATAAATATTAATATATATGATATGAATATTATTAGTTTTTGGGAAGC
 69819  GGGAATCCCGTAAGGAGTGAGGGACCCCTCCCTAACGGGAGGAGGACCGAAGGAGTTTTA
 69879  GTATTTTTTTTTTTTTAATAAAATATATATTTATATGATTAATAATATTATATATATTAT
 69939  TTATAAAAATAATATATAATTTTAATTATTTTTAATAAAAAAAGGTGGGGTTGATAATAT
 69999  AATATAATATTTTTTATTTTAATTTATAATATATAATAATAAATTATAAATAAATTTTAA
 70059  TTAAAAGTAGTATTAACATATTATAAATAGACAAAAGAGTCTAAAGGTTAAGATTTATTA
 70119  AA
;     G-cox2 ==> start
 70121  ATGTTAGATTTATTAAGATTACAATTAACAACATTCATTATGAATGATGTACCAACACCT
 70181  TATGCATGTTATTTTCAGGATTCAGCAACACCAAATCAAGAAGGTATTTTAGAATTACAT
 70241  GATAATATTATGTTTTATTTATTAGTTATTTTAGGTTTAGTATCTTGAATGTTATATACA
 70301  ATTGTTATAACATATTCAAAAAATCCTATTGCATATAAATATATTAAACATGGACAAACT
 70361  ATTGAAGTTATTTGAACAATTTTTCCAGCTGTAATTTTATTAATTATTGCTTTCCCTTCA
 70421  TTTATTTTATTATATTTATGTGATGAAGTTATTTCACCAGCTATAACTATTAAAGCTATT
 70481  GGATATCAATGATATTGAAAATATGAATATTCAGATTTTATTAATGATAGTGGTGAAACT
 70541  GTTGAATTTGAATCATATGTTATTCCTGATGAATTATTAGAAGAAGGACAATTAAGATTA
 70601  TTAGATACTGATACTTCTATAGTTGTACCTGTAGATACACATATTAGATTCGTTGTAACA
 70661  GCTGCTGATGTTATTCATGATTTTGCTATTCCAAGTTTAGGTATTAAAGTTGATGCTACT
 70721  CCTGGTAGATTAAATCAAGTTTCTGCTTTAATTCAAAGAGAAGGTGTTTTCTATGGGGCA
 70781  TGTTCTGAGTTGTGTGGGACAGGTCATGCAAATATGCCAATTAAAATCGAAGCAGTATCA
 70841  TTACCTAAATT
;     G-orf474 ==> start /note=LAGLIDADG ;; evalue:8
 70852  TTTGGAATGATTAAATGAACAATAA
;     G-cox2 ==> end
 70877  TTAATATTTACTTATTATTAATATTTTTAATTATTAAAAATAATAATAATAATAATAATT
 70937  ATAATAATATTCTTAAATATAATAAAGATATAGATTTATATTCTATTCAATCACCTTATA
 70997  TTAAAAATATAAATATTATTAAAAGAGGTTATCATACTTCTTTAAATAATAAATTAATTA
 71057  TTGTTCAAAAAGATAATAAAAATAATAATAAGAATAATTTAGAAATAGATAATTTTTATA
 71117  AATGATTAGTAGGATTTACAGATGGAGATGGTAGTTTTTATATTAAATTAAATGATAAAA
 71177  AATATTTAAGATTTTTTTATGGTTTTAGAATACATATTGATGATAAAGCATGTTTAGAAA
 71237  AGATTAGAAATATATTAAATATACCTTCTAATTTTGAAGAACTACTTAAAACAATTATAT
 71297  TAGTAAATTCACAAAAGAAATGGTTATATTCTAATATTGTAACTATTTTTGATAAGTATC
 71357  CTTGTTTAACAATTAAATATTATAGTTATTATAAATGAAAAATAGCTATAATTAATAATT
 71417  TAAATGGTATATCTTATAATAATAAAGATTTATTAAATATTAAAAATACAATTAATAATT
 71477  ATGAAGTAATTTCTAATTTAAAAATTCCATATGATAAAATAAATGATTATTGAATTTTAG
 71537  GTTTTATTGAAGCTGAAGGTTCATTTGATCTATCTCCAAAACGTAATATTTGTGGTTTTA
 71597  ATGTTTCACAACATAAACGTAGTATTAATACATTAAAAGCTATTAAATCTTATGTATTAA
 71657  ATAATTGAAAACCAATTGATAATACACCATTATTAATTAAAAATAAATTATTAAAAGATT
 71717  GAGATTCATCTATTAAATTAACTAAACCTGATAAAAATGGAGTTATTAAATTAGAATTTA
 71777  ATAGAATAGATTTTTTATATTATGTTATTTTACCTAAATTATATTCATTAAAATGATATA
 71837  GTCGTAAAGAAATTGATTTCCAATTATGAAAAACACTTATAGAAATCTATATAAAAGGTT
 71897  TACATAATACACTTAAAGGTTCTAATTTATTAAAATTAATTAATAATAATATTAATAAAA
 71957  AAAGATATTATTCTAATTATAATATTCCTAAAAATATTATTGATGATGTATTAAATATAA
 72017  ATCTTATCTATAATTATAAATTACCATATCGTATAAATAATGATATTCAACGTTTAAATT
 72077  CTATAAATAATAATAATACTAAATTTATTAATGTTGGAGTATTTGTTTATGATTTAAATA
 72137  ATACATTAATTATAACATTTACTGGTTATAGACCAGCAGCTCTTTACTTTAATTGTTCTA
 72197  AACATGAAATTGCTAAATATATTAAAAATGGTAATGTATTTATAAATAAATATATTTTAA
 72257  AAAATATTTTTTTAGATTAA
;     G-orf474 ==> end
 72277  TTATTATTTTTACTTCTTCTTAAAATTAAAAAAGGAGACTTTTTTATATTTATATAAAAT
 72337  ATATATAAATTATTCTTTTATTATAAATATATAAAATTATTTTCTTTTAATTATTTTTAT
 72397  AATTAATTAATTAATTAATTCTTCATGGCTATAGCCATAACTTTTAATAATATTCTTTTA
 72457  TTCTTTATTATTATATATATATATATTTATTATTTATTATTATAGAATTTATATTTATAA
 72517  AAATATTAATATTTTATTTAAAATAAATAATGATTAATTTATAAAATATATATTAATTAA
 72577  GTTTCGGGCCCCGGCTATGGGAGCCGGAACCCCCGTAAGGAGTTATTATATTTATAATTA
 72637  AATCTTTAAATAATATATCTTAAATTATTATATTGATATTAATATTATATTGATATTAAT
 72697  ATTAAATATATATTTAATATTTAGCTTATTATTTTATAAAATTATATTTATATATTATAA
 72757  TATAATTAAATATATTATAAATTTAATAATTTAATAAAAATATTCTTTTTATAATTATTA
 72817  TAATAATTAAATAAATAAATAAATAATAATAAGAATAATTAATGTATAATTTTTTATAAA
 72877  TATTATATATTTTTATATTAAT
;; mfannot:
 72899  agttccggggcccggccacgggagccggaaccccgaaaggagaaatattaataaaataaa
 72959  ataaaattataatataattaaattataagaattatatttactccttttataatttatatt
 73019  tataatataatataatataaaataaatataatataatataaaataaatataatgtaatag
 73079  gtattcactcctctttggggttccgatcccccatacggatacggatacggatacgaatac
 73139  ggatacggatacggatacggggggccgtcccccagaacttaatattatatcttaaataat
 73199  taatataaatataatatattatttaataataataataaataaataaataaataaataaat
 73259  aaattaaataaataataatattattataattactttttaataaataatattaatataata
 73319  ttatattagtattataaatagactttttattattttatatataatatagaaatatattat
 73379  ataattattatttttaattataaataaaatataattattatttattatataatttatata
 73439  aatatatatatatatttattatatatataaatataaatataaatataataattaacttta
 73499  tatagaaaattctaataataataataataataaatataaaatagtccggcccgccccctg
 73559  cggggcggaccccgaaggagtgagggacccctccctatactaacgggagggggaccgaac
 73619  ccctttttattcttaagaaggagtgagggacccgtggggaccgaaccccgaaggagatgt
 73679  tcattaaataattaaatatatataattaataatattaaagttttatatatattaatatat
 73739  tataaaaggtttatatatatatataataagataagtaataaattaattaattaataatat
 73799  aaaaatatatattatatattatgttttatttatatatatatatatattatgtattattat
 73859  ataaatatatatatatattatattataagtaataataagtattatattatatata
;     G-trnF(gaa) ==> start ;; mfannot: evalue : 1.25e-10
 73914  gcttttatagcttagtggtaaagcgataaatt!gaa!gatttatttacatgtagttcgat
 73972  tctcattaagggca
;     G-trnF(gaa) ==> end
 73986  ataataataatatattaattaataattaatttataataaatatattataataattaatat
 74046  atatatatataatatatttaatacaaagaaaatatatattatatctcttatttatttatt
 74106  tattaatattttaataaatataatattataaaaaaaagtttatatatttagttccggggc
 74166  ccggccacgggagccggaaccccggtaggagaaatataaatataaatataaatataatat
 74226  aagtttggtattcatttaattatattatttaattaaaaatattctaaataagaataaata
 74286  tcaataaaggagttataaatatatatatatattaatatatatataaaaatatatattatt
 74346  attagttcccgctttgcgggaacccc
;; mfannot:     /group=IB(5') (1.65e-05)
 74372  GTAAGGAGTGAGGGACCCCATGGGAACCGAACCCCTATTTAAGAAGGAGTTTTATTATAA
 74432  TAAAATTTATATATATTTAATATATAATTATAAAAATATTATATAATAAATAATAAATAA
 74492  TTATTAATAATAAATAAATATAATAATAATATTATAATAAATTTATAAATGATTATAATA
 74552  AATTTATATTAATTTTTTATTT
;     G-trnT(uuag) <== end
 74574  TGTAAATACTAAGATTTGAACTTAGATAATATGCAC!CTAA!AAACATACATTTTACCAT
 74632  TAAATTATATTTAC
;     G-trnT(uuag) <== start
 74646  CTTATTAATTATATAAAATTTATTAAATATATAATATATTAATTATATAAAAATTATTAA
 74706  ATAAATATATAATATATTATATATAATTTATAATATATATATTATAAATATTATTATATA
 74766  TAAAATATAATATACTACTTATAAAAATATATATATATATATAAATATATATATAAATAA
 74826  ATATTTTATATATTAAATTAAATAATTATTAATAAATTTAATTATAAAGTATAATTTTCA
 74886  ATAGGAATATTTATAAGATTATAATAATTATATGAATTATTATAATTATATATATATAAA
 74946  TAAATAAAATAATAATTATAATAATTAATAAGAGTTTTGGATATATATCTGTGGAGTATA
 75006  TATTTTATAA
;     G-trnV(uac) ==> start
 75016  AGGAGATTAGCTTAATTGGTATAGCATTCGTTT!TAC!ACACGAAAGATTATAGGTTCGA
 75074  ACCCTATATTTCCTA
;     G-trnV(uac) ==> end
 75089  AATCTAGATATAATATTATATCTATCTTAATATAATAATATTTATTTATTTATTAAATAA
 75149  AAAAAAAAAAATAAATAATATTAATTAATATAAGATTCTTTTTAATTATAATAATAAATA
 75209  AATAAAAAGAAGATATTATCAATGATTTATATTAATAATAAATATAAATAATAAAAAATA
 75269  TATATAATATAATATAATAAATATATTTCCTTTAATATTAATAAATTAATAATAATAATA
 75329  ATAATAATAATAAAATATTTAAATAAATTATATTCAATACAAATTAATTATTTATATTAT
 75389  TAATAATTGAATAAATAATCCGATCGAAAGAGATATTAATTCGATTATATTATTTATTTA
 75449  ATTATATTTAATTTAAATATATAAATTAATATATATATATTGAATTATATATAAATTTAT
 75509  TTTATAATTTTATAAATAATATATTATTATAAATATTTAATATAATTTATATTATTATTA
 75569  AATAAAAGATTTATTAAATTAATATTATTATTTAATTTTTATTATATAGTTTTGAGGATA
 75629  ATATTTTATTAATATTTTTTTTTTATTTATTTATTTAATTATATTATATATATAATATAT
 75689  ATATAACAATAAATTT
;     G-cox3 ==> start ;; mfannot: alternative ATG start pos 75687
 75705  ATGACACATTTAGAAAGAAGTAGACATCAACAACATCCATTTCATATGGTTATGCCTTCA
 75765  CCATGACCAATTGTAGTATCATTTGCATTATTATCATTAGCATTATCACTAGCATTAACA
 75825  ATGCATGGTTATATTGGTAATATGAATATGGTATATTTAGCATTATTTGTATTATTAACA
 75885  AGTTCTATTTTATGATTTAGAGATATTGTAGCTGAAGCTACATATTTAGGTGATCATACT
 75945  ATAGCAGTAAGAAAAGGTATTAATTTAGGTTTCTTAATGTTTGTATTATCTGAAGTATTA
 76005  ATCTTTGCTGGTTTATTCTGAGCTTATTTCCATTCAGCTATGAGTCCTGATGTACTATTA
 76065  GGTGCATGTTGACCACCTGTAGGTATTGAAGCTGTACAACCTACCGAATTACCTTTATTA
 76125  AATACTATTATCTTATTATCTTCTGGTGCTACTGTAACTTATAGTCATCATGCCTTAATC
 76185  GCAGGTAATAGAAATAAAGCCTTATCAGGTTTATTAATTACATTCTGATTAATTGTTATT
 76245  TTTGTTACTTGTCAATATATTGAATATACTAATGCTGCATTCACTATCTCTGATGGTGTT
 76305  TATGGTTCAGTATTCTATGCTGGTACAGGATTACATTTCTTACATATGGTAATGTTAGCA
 76365  GCTATGTTAGGTGTTAATTATTGAAGAATGAGAAATTATCATTTAACAGCTGGACATCAT
 76425  GTTGGATATGAAACAACTATTATTTATCTACATGTTTTAGATG
;     G-orf167 ==> start /note=LAGLIDADG ;; evalue:4.3e-11
 76468  TTATCTGATTATTTTTATACGTACTATTTTATTGATGAGGTGTTTAA
;     G-cox3 ==> end
 76515  TAAAAAAAATATTTATTTAAAATCAAAATTTAATAAACATAAACTAAATATGTATAATAC
 76575  ATCACTTTGTAAGCTTAATTTTAATTTAGTTGGGTTTACCAATATGAATAATATAAAAAT
 76635  ATTACCTATTATTAATAATAATATTTTTATTAGAAATATACATATAGATAATAAATCTTT
 76695  AATTATAGCAGATAATAAATTATATAATAATCTTTTATTAAATAAGATTAAAGATACTCT
 76755  ATTTATATCTATAAAACATTTTAAGAATTGATTATCAGGTTTTGTAGTTGGAGATGGTTA
 76815  TTTTGGTATTAAAAAGAATATGCTTCATTCTTTTAATATTCTATTAAAAAAACTCCTTAC
 76875  GGGGTTCGGTCCCCCTCCCATTAGGGAGGGGGTCCCTCACTCCTTACGGGGTTCCCGCGA
 76935  AGCGGGAACTGGATATTATTCTATTAGAGAATATTAA
;     G-orf167 ==> end
 76972  ATATTATTTAAATTTACTTAGTAAAATTTATGTAGATAATAAATATAATAAAGTACAATT
 77032  ACATCTAGAAAAATTAAGTATTATTATTGAAAAAATTATTCCTTTATTTAAAGAATATCC
 77092  TTTATTAAGTAATAAATATTATAGTTTTGAACAATGATCTAAAAGTGCTGAAATAATTTA
 77152  TTATAATAAGGATAAATCATTAGCTAATAAAATTATTATAAATAATAATTTAAATAAAGG
 77212  TTTAGTTTTATCTAATAGTAAAATTCCTTTTAATAAAATAAATAAATCATTTATTTTAGG
 77272  ATTTATTGAAGCTGAAGGTACTTTTAATATTTGTATAAAAAATAATTCATGACAATTACT
 77332  TATAAAATTAGATCAAGTAACTCTTAATAATGAAGTATTAAAACATATTGCTAAAAATAT
 77392  TGAAACTTGAACATTTATAGATAATATAAAAGTACCTAATTCTATTAAAGAATCTTTAAA
 77452  AGATATTGAATATTCAACTATTAAATTAAATAGTATTAAACCTTATACTAATTTAAATAA
 77512  TATTCTTAATCTTTATTCTTTATTAAAATATAATAAAATTGATTTATTATATTATATTAT
 77572  TTGTCCTAATTTAAATAAAATAAAATGATTTTCTACTCCTTACGGGGTTCCCGCGAAGCG
 77632  GGAACTCCTTACGGGGTTCCCGCGAAGCGGGAACTAAATATATTAATTTTATTGCATTTA
 77692  TAATAGCATTAGAAATTATTATTAAAGGTTTATATCATACTGATAAAGGTCATAATTTTA
 77752  TATTAAAATTGGATGAATTATCTAATAGTAATTTACTTGATATTAATCATTTACCTTGAA
 77812  ATATATATTCTGAATTATTAAAAATAGATCCTATTTATGATTTAAATATACCTCATAGAA
 77872  TAAATTGTCAAAATTATGCTATATCTCTTAGATATAATAAACCAGTGAAAACTGGAGTAT
 77932  TTATTTTTGATTTAAATAATAACTATATTATACTAGTAGGTGGTCAAGCTAAAACTGCTA
 77992  AATATTTTAATGTTAAACTTAGTGAAGTAGTTAGACATATTAGAAATAAGACAATCTTTT
 78052  TAAATAAATATTATTTAAAACCTCTTAAATAATAAAATTTAACACATATAACCAACCCTT
 78112  AAAATTATATATCTAAATGATTAATATATATATTATTAATAATTAACAATAATTAATATA
 78172  TTATAATTTATATATATATATTTTATATTATTATAATAATATTCTTACAAATATAATTAT
 78232  TATATATTATTCCTTCAAAACTCCTAACGGGGTTCCCGCGAAGCGGGAACTAATAATAAT
 78292  ATAATCATTATACTCTTTTTTCATTTACCTTTTATAAAGATAATTAATAAATTTATTTAA
 78352  TATTTATAAAAAAAAAAATATAATATTAATATAATATAATATAATAATGTAATTATTTAT
 78412  ATTTTTATATTCCTTCGAGGTCACCGCCTCACCTCCAGCGGGACTTTTTTAATATGATAT
 78472  AATATAATATAAATATTATTAATTTAACTAATATATAAATTCATATATATATATATATTA
 78532  TTAATATTATTTTATAAAAAATATTTTTTATTTGATTATTATTAAATATTATATAGTTCC
 78592  GGGGCCCGGCCACGGGAGCCGGAACCCCGAAAGGAGAAATATTAATATATTATAAATATA
 78652  CTATTTATGTAATTATTTTTTGAAGTGAGCACCTATTTTATATATATTTTATATATATTT
 78712  TATTATATTTTATTAAAAATAGGTGTGAACCTCCATGAGAGAGGAATGAATACCTATTTT
 78772  ATAAAGTATATTTTATATTCTATATATTATAAATATGAACCAAAAAAAGGAGTTTAAAAT
 78832  TTAATTAAATTTAATTAATTGAATTTCTTTATTATTATTATCATAATTATTAAACCCTTT
 78892  ATTAATATAATAATATATTATTTATTATCAAAATTCCTACCCTTTTTATAATTTATATCT
 78952  TTAATAATATAATTAAATATAAAATGTTTATTAAATATTATATAAAAATAAAAATAAAAA
 79012  TATATATATATATATAAATGATAAATAATAAGGAATTCACACTTATATAAATTTAAATAT
 79072  AAAGTCCCAAAAGAAGTATTCATTAAATAAATTATCATTAATTAATTATAATAAACTTAT
 79132  TTAATATTATTAAAGATTAATTTATAATAATAATTATTATTATTATTATTAATATTAATA
 79192  AAATATATAAATAATTAAATAGTTCATATATTAAAAAGAATTAGAATTAAACTTTAATAA
 79252  GTGTATTTAATATATAGAATATTAATAGAATATTTATTCTATTTATATATATATTTATAT
 79312  ATATATATATTAAATAATATTATTTATATTATATTTTATATATATATTATTAATATAAAA
 79372  AGTATATTATATGTATTATATATATTATATATTATATATTTAATAATATATTACTCCTTT
 79432  GGGGTGGGTCCGCCCCACGGGGCGGGCCGGACTATTATAATTAATAATTTTATAAAGTTC
 79492  CGGGGCCCGGCCACGGGAGCCGGAACCCCGAAAGGAGAATAAATAATTATATATCTTCTT
 79552  CTTAATTAAATTAAATTAAATTAAATTAAATTAAATTAAATTAAATTAAATTAAATTAAA
 79612  AAGGGGTTCGGTCCCCCTCCCTAACGGGAGGGGGTCCCTCACTCATTCAAACTATAATTT
 79672  AATATATTATGATATTATTTATAATTTATAATATAATGTATAATATTATATTATAAATAT
 79732  TATATAAAAATAAAATGATATATATAATAATAATAATAATAATAATAAAAAAATAGAAAA
 79792  GAATAATTTTTATTATTTTAGTATATATAAGAATTTAATAAGTTATATTATTGCGGACAC
 79852  CGTTACGCGGAGTGGGGACTATTATATTTTACCTATATATATTAATATTATTATAATTTC
 79912  CTTCTTTAAAAGAAAAAAGGAATTCGAGAACTTATTATTATATTAATATATTAATAATAA
 79972  ATAATAATAAATAATAAAAAAGTAAATAATTATAAATTATATAAAAATATAATTTTATTA
 80032  TTAAGAAAGGAGTTTAAATATAAAATATAATATTATCATTAAGTTCTAATAAAGGTATAT
 80092  AATGAAGATCTATTAGAACCTAAAAAGAATATTAATATATCTATTATAAAATAATAATAA
 80152  TAAATATAAATATAAAAATAAATTGTAATATTTATAAATAATAAAAAAAAATAAATAAGG
 80212  AATATATTAATTATTAATAATAAATAAATTATATTAAAATATAATATTATTATTAAATTA
 80272  AAGAATTATATTAAATATATTTATTAAAATTTTATAAATAAGTTAATATTTTATTAAATA
 80332  ATATTTATAAATAATAAAAAAAAATAAGTATATAATTATTAATATATTAATTTATTATGT
 80392  TATATATTTATATATCTCAAATATATAAGTAATAGGGGGAGGGGGTGGGTGATAATAACC
 80452  AGAATATTAAATAAATACAGAGCACACATTTGTTAATATTTAATAATATAATCAATAAAT
 80512  ATATTATAATAATATAATATAATTAATAATAGATATAAAGTATAAACAATATAATAAATT
 80572  ATATAAAATAAATATAAATTAAAAATAAAAACCAAATAATTAATATAATAAATGATAAAC
 80632  AAGAAGATATCCGGGTCCCAATAATAATTATTATTGAAAATAATAATTGGGACCCCCACA
 80692  ATAGAATAAAAAAAATAAAAAGAATTAATAATATATAAATAATATAAAATATATTATATA
 80752  TATATATAATATATATATATATATAATAAAAAAAAATATATAATATAATATATATATATA
 80812  AAATAATAAATTATATATATATATATAAAATAATAAAAAATAATAATCATATGAATTTTA
 80872  TAAATATAATTATTATTAATAATAATAATAATAATAATAAAGTCCGGT
;; mfannot:
 80920  ccgccccgcggagggggcggacccccgaaggagataataatttataaaaattaatattta
 80980  ttttatgtaatattaatattaatattaatataatataatataatataatacggattaaat
 81040  attaccagttgttcacaggtaatataaaatcctattgtttcacctattattaattaataa
 81100  aataagtatatataataaaatttaataaaaaaaaataattatataataaatatatatatt
 81160  ataatattatataaatataaaatataattgatattaacattatataattaataatataat
 81220  caaataatataaatataatataaaaagttttaattattaaaattatataaatattattta
 81280  ataaaaataaaaataataataataataataataataaagtccggtccgccccctccgcgg
 81340  agggggcggaccccgaaagagtgagggaccccccgtatacttacgggggggagaaccgaa
 81400  cccctttttttatttaaagaaggagataaatatttatatctttatttataattatatata
 81460  aataaaagtttattaaaatttataataataatataaaaaagtatataataaatttattat
 81520  aaataaataaatatttagtaataatatttaataaaattataaatattataaataaaatat
 81580  taataataaataataaatatataatataatataatataataaattaataacaataagata
 81640  tccgggtcccctaaataattattatataaaataataattgggacccatacatataaatat
 81700  aaaatattttaatatttatatataaataataataatatatatttatattatattataata
 81760  taaccctttccaattaatattaatattaatattaattacttccttaaaaaaataataatt
 81820  aattaattgatttttatattaatataaaaaagttaatatatatatttatatataaataat
 81880  ataaattaatataaagataataagtccccgctttcagcgcagtga
;; mfannot:     /group=IB(5') (1.69e-04)
 81925  GGGACCCCCTCCCGTAAATATACGGGAGGGGAGACCGAACCCCAAAGGAATAATAAATAA
 81985  TAGTATGTATTTAAATAAATATTTAATATACTATTTTTTTTTATTATTTTTATAATATAT
 82045  TTATAATAATATATTTAATTATAATTTATAAAAAAGAGATATAATATTTTATTATATATA
 82105  ATATTAATATAATACAAATTAACATTATTTAATTATTATTAATAATATTTAACTTTATTA
 82165  TTATCTTCTACGGTTGGACTCCTTCTTAAAAAGGGGTTCGGTCCCCCTCCCATTAGGGAG
 82225  GGGTCCCTCACTCCTTCGG
;; mfannot:     /group=IB(5') (3.31e-05)
 82244  ggtccgcgccccccgcgggggggggcggaccggactattattactatttatttattaata
 82304  ataaataataaattataaagtcactgaaagagtgaggaattttccttttcccaagggaaa
 82364  accccaaaggataatataaatattataaaatttttattaaataatataaaattcaataaa
 82424  ataattttaattaattaattaattaatataaaaataaatatttttaattaatattaatat
 82484  taatagttccggggcccggccacgggagccggaaccccggaaggagaaatataaatataa
 82544  tagtatagtatataggaagttaataataatataaatattatataatatatatatgtatat
 82604  atattatattatataattaattttctccttttgtatttacatcttaataaaatataaaat
 82664  ataaaatgttattaacaataaaaattattaatctttataatattaataatagtaaattta
 82724  tttatatatctcctttaggatggactcattcggggtcccccccgcggggcggggcggact
 82784  atttttatttttttttaaaaaatattaaatattataaatatattataaatatattataaa
 82844  tatgttataaatatattataaatagaatataatataatattatatattataatgataaag
 82904  attatatatattttctttttttttttttatttattatttttaataagtaaaaattatatt
 82964  atatatatatatatattagattttataagtaatataatataagtattaatatataaa
;     G-trnM(cau)_2 ==> start ;; mfannot: evalue : 2.20e-12
 83021  tgcaatatgatgtaattggttaacattttagggt!cat!gacctaattatatacgttcaa
 83079  atcgtattattgcta
;     G-trnM(cau)_2 ==> end
 83094  ataaattaatatataatatttataaaaaagtataataaaatatattataagaagaatata
 83154  ttatataataattatattaataatattaataaataatatataaataattataaaaaagta
 83214  tataatattaatcaattaattaattaataaatataaataatatattaatttttaattaat
 83274  ttgaataagatatttatattattaa
;     G-rnpB ==> start ;; mfannot: Approximate position
 83299  taggaaagtcataaatatataaattatattatataattaatataataataaaataaatta
 83359  tatattttatttataatattatttctttataagataaaatattatctgatgaataattag
 83419  attgaataatatttataaagaaatatatataaaaagtcattatataaatttaattataat
 83479  ttaaataaattttatataaattaatataatattaataaagtaattagtataaataaataa
 83539  tatgaaaataaaacttaataaatatataaatatagtccggcccgcccccccgcggcgggc
 83599  gg
;; mfannot:
 83601  ACCCCGAAGGAGTGAGGGACCCCTCCCTAATGGGAGGGGGACCGAACCCCTTTTTAAGAA
 83661  GGAGTCCATATATATATATTAATAAAAAAAAGTAATATATATATATATATTGGAATAGTT
 83721  ATATTATTATACAGAAATATGCTTAA
;     G-rnpB ==> end
 83747  TTATAATATAATATCCATA
