# Supplementary material for: Global Characterization of Fungal Mitogenomes: New Insights on Genomic Diversity and Dynamism of Coding Genes and Accessory Elements
Source: Front Microbiol. 2021 Dec 1;12:787283. doi: 10.3389/fmicb.2021.787283 (PMC8672057; doi:10.3389/fmicb.2021.787283)
Supplement: Supplementary File 1 — de novo annotation files of the 685 mitogenomes investigated in this study. Annotation was performed with the Mfannot program. [file Data_Sheet_1.ZIP › Supplementary_FileS1/NC_031804.1_Peltigera_dolichorrhiza_mitochondrion_complete_genome_mitogenome.mfres]

;; Masterfile modified automatically by mfannot version 1.35
;; on Thu Dec 24 23:31:47 2020 by user pfonseca on host LGCM-PROC
;;    - Gene Totals: 55
;;    - List of genes added:
;;      atp6                 atp8                 atp9                
;;      cox1 (1 introns)     cox2                 cox3                
;;      nad1 (1 introns)     nad2                 nad3                
;;      nad4                 nad4L                nad5 (1 introns)    
;;      nad6                 orf104               orf107              
;;      orf111               orf124               orf195              
;;      orf246               orf267               orf276              
;;      orf288               orf307               orf408              
;;      orf474               orf484               orf566              
;;      orf93                orf99                rnpB                
;;      rns                  rps3                 trnA(ugc)           
;;      trnC(gca)            trnD(guc)            trnE(uuc)           
;;      trnF(gaa)            trnG(ucc)            trnH(gug)           
;;      trnI(gau)            trnK(uuu)            trnL(uaa)           
;;      trnL(uag)            trnM(cau)            trnN(guu)           
;;      trnP(ugg)            trnQ(uug)            trnR(acg)           
;;      trnR(ucu)            trnS(gcu)            trnS(uga)           
;;      trnT(ugu)            trnV(uac)            trnW(uca)           
;;      trnY(gua)           
;;
;; end mfannot
;;


>NC_031804.1 Peltigera dolichorrhiza mitochondrion complete genome gc=4
     1  GTTGTTACTTTTTATATTTATTATTTAAAAAATA
;     G-trnY(gua)_1 ==> start
    35  AGGAAACTCCCATTATTGGTAAGATGGGTTGAGCT!GTA!AACTCAATAGTTTTTACTTT
    93  TAAGAGTTCGAATCTCTTGTTTCCTA
;     G-trnY(gua)_1 ==> end
   119  ATGTAGTCAAAGCCTTTATAGCTAAACGGTATTTACTATTATTGGCTCTAATCTAATCTA
   179  TTGTTGCCTAATGTAGTCAAA
;     G-trnN(guu) ==> start
   200  GCCTTTATAGCTCAACGGTAGAGCGAAATACT!GTT!AATATTTTCATAAGTGTTCGATC
   258  CACTTTGAAGGCG
;     G-trnN(guu) ==> end
   271  TACTATAAATCTTAAACTA
;     G-trnR(acg) ==> start
   290  TGCGTGTTAGCTAAATAGGTATAGCACTGTGCT!ACG!ACCACAGTTAATGTAAGTTCGA
   348  ATCTTACACGCGTAA
;     G-trnR(acg) ==> end
   363  GGTTTATTATTTCACTTTTATTTTTAATATACACCCTTGTTAAATTAATTTGGCTCTCGT
   423  TCTCCTTCTAATTATCCTTAATGTATAGGATTATTAGAATAAAAAGTAAAATGCAAACCA
   483  TTTACTTGTTATAAACATAGGTAACAATATATATTTTTGTTATTTTTTCATTACTACTAA
   543  ATCAAATATAGGCTGGAGATATATACATAAGGTATTAATAAG
;     G-nad6 ==> start
   585  ATGAATTTTAGTTTTTTCGTTGTTACAGAAAATCATACTAATGGTTACGTGGACTATATT
   645  ATAGATTCTTTTTTTTTTTTTTCTATATTTGCTACTATATGTGTTATAATAAATAAAAAT
   705  CCTATAGTGTCTGTACTATTCTTAATATTCTTATTTATAATTATAGCTAGTTATCTTATT
   765  ACTTTAGGATTAAGTTATATAGGCTTATCTTATCTGTTAGTTTATGTCGGAGCTGTCTCA
   825  ATATTATTTCTTTTTATTTTAATGTTAATTAATGTAAGAATATCTGAACTATTAAGTAAT
   885  ACTGGTAATAGTATATTATTAGCCATAGTAATCGCTATATGTTTTATTTATACTGTTAAT
   945  CAAGTATTACCTGACAGCTTAGCTGCTTATAGCAACTACATTGATTATTTAAGCAGTTTA
  1005  TTTTACGGTGTTAGGTTTTCAGTTGAATACATAAATTATGTTTTTAAAATTTTAAATATT
  1065  AACAATTATACCTCACCATTATTAGTTACAAGTAATATTTGGGATGGTAGCCTCGGTGAA
  1125  ACAACACATATCACAGCTATAGGTAATATCATGTATACTGGTTATAGTATCTGACTTATT
  1185  GAAGTTTCTGTCTTATTACTGGTAGCTATGGTGGGTTCAATTCTTATTACAATAAAAAAA
  1245  AGTGAAATGGAATTAAAATCTTCAGGTACAGAATTGGATATCTCTGGAGTAATATATGGA
  1305  ATGAACATGGACACGGCTTTTAGAAGGAGAGATTCACATACATAA
;     G-nad6 ==> end
  1350  TCAGATAGATGCTCATAATCAAGTTATGTATTTAAGATAAACCTTATGTCTTTTGCAGGA
  1410  GATACTTACTACTGGTGTTGATCCTGGCCAGGTTCATAATGTTATAATTGGTATTTATAT
  1470  AGCTAGTCTGATTATTTTTATTGGCGTCAATATTGTGACAGTGTTACTCGAGAACAACTC
  1530  TTAGTATCTGTGACTAAAATCTTTTTTATGCTTAAAAACCTAACTATATTTTGTTACACT
  1590  TCTATTTATATACCTTTTAATAAAGGTATTGGCTAAATAAAGCTTATCATAAGGCACTGT
  1650  ACATACGCCTTTGCTTTTGTCTGGTTGCGACTTACCAAGTCCCGACAATGCTACTAGCTA
  1710  AATAGAGTGCTTTGCACTGGCATTCACACTCGCATCAGGACTCGCAATACAATTGTTGGT
  1770  CGTGCCGATAGTATTAGTCCGTGTTTATTTTTAATAATGCTTTATTAAGTAGAAACTAC
;     G-trnK(uuu) ==> start
  1829  GAGACTTTAGTTTAATGGTAAAACGTGTGACT!TTT!AATCACCAAAATATGGGTTCAAA
  1887  TCCCATTGGTCTTA
;     G-trnK(uuu) ==> end
  1901  AAATATATAATAAGATACTAAAGGTTTATAAGTGCTTTTATAATTATTAATTAATAATAT
  1961  TTAA
;     G-trnV(uac) ==> start
  1965  AAGAAATTAGCTCAATGGTAGAGCTACCGTTT!TAC!ACACGGAGGGTTAAGTGTTCAAA
  2023  TCACTTATTTCTTA
;     G-trnV(uac) ==> end
  2037  ACTTGTGACCTATAATAGGCAACTCTTCTGATTTTTATTTATGTTATAGTAGGTTTATAT
  2097  ATACATATCTTTTTTTTTACGTGTTTATAAACTTACTTTTTGACTTTAAAATTTATACAA
  2157  ATAAAGTAATTTTAATAGGCAACTATTATCTTAAATATAAAATTGAAATATACTAATATT
  2217  ATCCTATATTTGTT
;     G-cox3 ==> start
  2231  ATGACAATGATAACTAGAAGTCATTTTCAAGCTCATCCTTTTCACCTTGTTTCTCCATCA
  2291  CCATGGCCAATAAATACTTGTATTTCTCTTTTAACACTTACAACATCAGGTGTTTTAAGT
  2351  ATGCATGGGTTTATTATAGCACTAAACTTTTTAAGTATAGCCTTAATAGCATTAATTAGC
  2411  TCTATGACACTATGATTCAGAGATGTAATTACGGAATCTACCTATCAGGGTTTTCATACT
  2471  TTAGCCGTGCAAAGGGGTATAAATATGGGAGTTGGTTTATTTATAGTTAGTGAAGCTTTA
  2531  TTTTTTTTAGCTATCTTCTGAACTTTCTTTCATAGTGCTTTATCTCCTACTATTGAACTG
  2591  GGTGCTCAATGACCTCCTCTAGGTGTAGATTCAATAAATCCTTTTGAACTACCTTTATTG
  2651  AATACAATAATATTGTTATCATCTGGTTTTACAGTCACTTATGCTCATCACTCTATAATA
  2711  CAAGGAAATAGAAGTGGAGCTTTGTATGGTTTAATTTTAACGGTAGCATTAGCTTTTTTT
  2771  TTTACGGTTTTGCAAGCTGCAGAATATTCAGTTTCCTCTTTTACTATTTCTGACAGTTCA
  2831  TTTGGTTCTTGTTTTTATTTTGGTACAGGCTTTCATGGGTTACATGTTATGATAGGTACT
  2891  GCTTTTATCGCAGTAGGATT
;     G-orf246 ==> start
  2911  ATGACGAGTACTAGCCTATCATTCTACTGACAATCATCATTTAGGACTTGAATCTTCAAT
  2971  ACTTTATTGACATTTTGTAGATATTGTATGGTTATTCCTTTTTATATCTATGTATTACTG
  3031  GGGATCTTAG
;     G-cox3 ==> end
  3041  TAAGATTCCCAGATAGAGTTTATATTCTTTATAATTATTTATTTGAAACTAAAGGTGATT
  3101  GTGATGAGTTGGACTCGGAGTCGGATACGGAAACGATAACAGATGCGGTTATGGAAAGGG
  3161  AGCGTCAAGAAGAGCTTAAAAATACTATAGATGACGCAGAAAAAAATTTAAAAGAGGTAG
  3221  AAAAAGCTCTAGAGCTAGATAAAAATTTACCTGTAAACCGAAAGCATAATAACCGTCATT
  3281  TAAATCACATAAAGGAAGAATTCTCATCTTACTTGGACAATAAATCAGGTAGTGATATTA
  3341  CACAGAGTTTAGAAGAGATTGAGGCTATATTAAAAGAAGAAATTGATTCTTTAAAAAAGG
  3401  ACATTTACGGAGATCAGGTGGATAAAGATACAGATCAACCAGATAGCCCTGATAAAACGG
  3461  ATAAAGCTGAAAACAATGATAAAACGGATAAAGAAAACGAAGATAAAATTAATCAACCTG
  3521  TAAAGTCTTATGAGAGAACTGATAAATATGATAAGTCTGAAGAGAATACTAACCAACCTA
  3581  AAGACAAAAAAGATTTAGATCCTTCTTTTTTTGAACAGGAAATGCCTGGTTTTCTAGATG
  3641  ATTTAGATTAA
;     G-orf246 ==> end
  3652  TTGTTTTTAATATAAACCAATACTTAATTATATGTTTGTTTTTTAATACTTTTGTTATTT
  3712  CATTATTGCTCTATAACATTTGATGTTATATTTTTTGTTACATATGTATTTTTATAAATA
  3772  GATATTTGTTTTTAATACAGTTAAATTTGTATTATTTTTTTAATTTACTTTTAAATATAT
  3832  AAGTTATATAGATTTATCTTGTAATTAAAATATATTTTAATAATAAAATATTATATATTT
  3892  AATATATATAGGGTCTGGTTTAATATCTATCCACATATATTTAAATATATAA
;     G-trnG(ucc) ==> start
  3944  ACGGCCATAGGTTAATGGTAGACCGTTCGTCT!TCC!ACACGATGTGTGTCGATTCAAAT
  4002  TCGGCTGGCCGTA
;     G-trnG(ucc) ==> end
  4015  ATTTATTTAAA
;     G-trnD(guc) ==> start
  4026  GGGTTAGTAACTTAATTGGTAAAGGGCTTTCTT!GTC!GAGAAAGTAGATGCCGGATCGT
  4084  GGCCGGTCTGACTCG
;     G-trnD(guc) ==> end
  4099  TTTTTATATTTATTATAAA
;     G-trnS(gcu) ==> start
  4118  GGAAAAGTTGCTATTGGTAAAGCGAGATATTT!GCT!AAATATTGTGTAATAAACACATG
  4176  GATGTTCGAATCATCTTTTTTCCG
;     G-trnS(gcu) ==> end
  4200  AAAAAAAAAAATTTTTTTTTTTACAAAATAATATAATTAAATCAGTTTTAAATATAGAAT
  4260  TTAAAATTAAACATATCCAACTCTAGGTATGGCTTATTATTTGTAAGCAAGATGGCACCA
  4320  TCTCCATATAATCATATTTTTCTTATCATACAAAAAAAGCAAAGATGAGGTAAGATGATT
  4380  ATTAATATCTTTTTATTATTAAATATAAGGGCGGTTGTTACCGTTATGCTTACCGTTACC
  4440  CTAAATTTATATAACCGTTATTATATCTTGTTATTATAAGTTCCAAGCTCACTGTATTTC
  4500  TATTAGAGTATACTGCTCAATATTTTTTACAATCATAAACAAAAAAAACAAAATTGTATA
  4560  TATATAAAATCAGTATTATAATTTATAATATATATATATTATATAGGTAGTTTATAGATA
  4620  AATGGTGTATATATA
;     G-trnI(gau) ==> start
  4635  GGTTCCTTAACTTAATAGGTAAAGTATACTTTT!GAT!AAAAGTAGGTTTGGCGTTCAAA
  4693  TCGCTGAGGAATCA
;     G-trnI(gau) ==> end
  4707  TATTTAGTTTTTATGTATTCTATTAATAACAACTTAGGATTTTTATTTTACCTTAAATTT
  4767  CTTCAATCACAAGGCTATAAAGCCATTAA
;     G-trnS(uga) ==> start
  4796  AGAGAATTGACCGAGTGGTTTAAGGTGATAAGCT!TGA!GACTTACTTGATCAAAATGAT
  4854  CACATCCGTTCGAATCGGATATTCTCTG
;     G-trnS(uga) ==> end
  4882  CATTTCATCTAATTTTTATCATTTTTTTTTTTGATATAACATCATATAAGGTACATATTT
  4942  GGTAATTATATAGCTAACATTTGTATTAAAAATATTCATCATCTGATCATGATAAACATA
  5002  TCTAAATACA
;     G-trnP(ugg) ==> start
  5012  CGGGTTAGAGCCTGGTTGGTTAGGCGCCTCATT!TGG!GTTGAGGATTTTTTATGTTCGA
  5070  ATCATAATAACCCGA
;     G-trnP(ugg) ==> end
  5085  AAATTTTTATTTTATAAAGTACAACATTAATGTGAATAATATGGATAGTATTGTTTTGCC
  5145  GTTAAATATTTTTAATGGCGGCAAGTATACAAAGAAGCTATTATGGAT
;;     rnl ==> ;; mfannot: 5' +/- 50 nt
  5193  TCACAGCTATATATCAAAGAGAGAATAAAACTTTTAATTTTGAAAGCACACCTTTTTATG
  5253  ATTTTTTTCTTTTGTTTTTAATCATTATTTTTTAATGATCATAATAATAGGATTAAAAAA
  5313  GTAAATGGTCGGTTAGTAGATGAACTCTAATTAGAAATTAATTAAAAAAAACGAAGTGAA
  5373  TTGAAATATCTTATTAACTTCAGGAAAACAAATCAAACGAGATTCTGCAAGTAGTGAGAA
  5433  TGAAAGAGGAATAGCCTAATTAAGTAAAATGGAGTACATATCTGTTTGAATATAAAGGGG
  5493  AACCTTCCTCTAAGGCTAAATATGATATATAAGCGATAGTTGGAAGTACCGTGAGGGAAA
;;
  5553  GGATTGAAATAGTAGTTTTATAAGCAGCTCGAGCGAAATTTAAATAAAGAATGAGAGCGT
  5613  ACCTTTTGCATAATGGGTCAGCAAGTTAATATTAGACGCGAGCAGTAAAGCGAAGATAAA
  5673  CCAATTATGAAATAATGATGTAGTATCTAAGATTAGACCCGAAGCCTAGTGATCTTACCA
  5733  TGATCAGGGTTATAAAAGCCCGAACGGTTTATCGTTGTAAAGATATCCGATGAATTGTGG
  5793  TATGTTGGTGAAAGATAATACTGACTAGGATAGCTGGTTTTCCGCGAAACCTATATAAGT
  5853  AGGTAATTTAAATAACATCATAGCAGGTACAGAATTGTGGTCTCATATAGCTAACATGTT
  5913  TATGAAATAGATATGTTATCTGTAGACATTGGGGGATCGTGAAGATT
;     G-orf99 <== end
  5960  CTATCAGTGAGTATTTGTTCTCGGAAGGGCTAAGATTAATATTGAATAATCAGACATAGT
  6020  ACGCAAAGGTTGTATGTCTAAAGGGAAACAGCCCAGAACAAGAGTTAATAAGGTTCCAAA
  6080  ATTATTGTTAAGTGAAATAAAAGTAGTATTTGTCCTAGACAACCAGGAAATAGGCTTAGA
  6140  AGCGGCCATTTTTTGAAGACCTCGTAGCAGAGCACTGGTTTGTAGACTGTTTATATGATT
  6200  TACAAGGATAAAGCACTGAAAATTTAACGGATCTAAACAATATACCGAAACCTTGTCCAT
;     G-orf99 <== start
  6260  ATATATTTATATATCATAGTTATATATTGTATTTATGGGGTAGCGGAACATTGGGCTAAT
  6320  CTAAGATTTTTTCTTTATAAGAATTAATATCAGGTAACCCAAGTGAGAATGCTGACATGA
  6380  GTAACGATAAAGGGAATAACTCCCTCGCCTAAAGCTTATGGTATTTACTTAAAGTAACGG
  6440  CCTCTAAGTTTATGTAGTAGAGTAGTAAAATAAAGTAACGAAGATAAAGTAAATGAAACG
  6500  ACGTTTTTTTGTTGATTCACTAACTTTATAACGCTGTTTTAGTGTATTACCTAGTCCTTT
  6560  AGGATTAAACGATGAGCAAATCTAGAGAGTTTACTGGCAAATAACATTTATGCACTTTAA
  6620  TATATAATTGTGTATAAAGAAGGTGATAAATGTTCTGGAAAACTGTAAACTCGACATGAA
  6680  ACTGCAGAAATGTATAGTGTGAGTAGTATAGAGAAAACACGAAAGGAATTAAACGTTCCA
  6740  TCATGTCTATATCAACCGTACCTAAATACTATCGCAAGTAAGCAAGTAGAGAATACGAAG
  6800  GCGTTCGAGTGAACAATCATTAAGGAACTCGGCAAATTAACTCTGTCGTAACTTAGGGAT
  6860  AAGGTGGGCCATTCCACTTGATTAATATCAAGGTTGGAAGAGGAGGCACAGAATGGTGTT
  6920  GTACGACTGTTTAATTAAAACAAAGCATGCTGCAAAGAAAAAATAATTCGAAGTATAGTG
  6980  TGTGAACTCTGCCCTATGACGGCTGGGTATACTATTTGCTTAATTGACTAACATAGGTTA
  7040  GGCTTTGAAGGAAACCCCGTTCAATGGCGGCTTTACAGATGAGAGTCCTAAGGTAGCGTA
  7100  ATACCTTGGCCGTTAAATGCGGTCTTGCATGAATGACGTAACGATACAACAGCTGTCTCA
  7160  ATGATTGGCTCGGTGAAATTGGAGTAACAGTGCAGATACTGTTTACCTGTAGATAGACGA
  7220  GAAGACCCTATGCAGCTTTACTGTTGCTAGTTATTGGGTATGATATCCCGAGTTTTAGCG
  7280  TATAAGGTAGTTGATTAGACAACATTGTAACACCTTTACTTAAGGGGATCATATTGAATT
  7340  ACCACAAGTGGTGGAACAATTGCTGGGTGGCAGTTTATGCGGGGCACAGATCCCATAAAA
  7400  AGTACCTGGGAGTATCCAAATTTTAATTCTATAAATAAAAAACATATTTGCATCATGCAA
  7460  ATATATTTTTTATTGTTAGTTTGCTATTAGTGATAATTAATTTATTACTAATCTAATTAT
  7520  TTATCTATTTAAGTTAGAACTTTTTTTTTAACCAAGTAGGATTTTCACTATCTAAATATA
  7580  TAGATGTAATTAAAACATTATATAGTTATTATATAAAAAAAAGATATAATATACTAGGAA
  7640  TGTTTTTTGTTGTTAACTAGTTTATCTATAAATTAATAAGAGATAACTAGCTAAATGATT
  7700  ATTATTTTACTCATAAAGTTTAACGGCTAAATCTTGCTTTACTGTTTGACTTACATGTCT
  7760  TTCAGTCGCGTAAGCGGGGCATATGATCACAAGATGCAGAAAGGAAAGGTCTTGGATTAT
  7820  TGAAAAAGCTACGCTAGGGATTAAATGTTAGTCCTCCAATGTTTATTTTTGTATTAACTA
  7880  TTGGTAAATAT
;; mfannot:     /group=IA (6.09e-13)
  7891  ctgggtaaaattcaagaaatacttgttaacttaataaataaagtatatttgaagcgaagc
  7951  ttacttaagcattattataattataaaatagaattatacttatagagtttgaacgttcaa
  8011  cgactagaaggtgagtattgctaacaataaccttttactaacccccagcatctatatata
  8071  tatataaattatctaaataatattggacatatcttatatattgatcatctatttttggtt
  8131  tttattgtttttattaattatctctatattattttatatttttattagaaataaggtggg
  8191  ccattccacttgattaatatcaaggttggaagaggaggcacagaatggtgttatacgact
  8251  gtttaattaaaacaaagcatgctgcaattaaaaaataatttgaagtatagtgtgatttta
  8311  ctgttcgtaatttttacaaaaaaaaaataagacctctaaaatatttacgactataataaa
  8371  aataaataaatgacaaaaagaattaaataatataatataagattaagaaaagatgattaa
  8431  gatatgtctgtataataattaatatttttttttgtttcctgttactgcgtttgtttcttt
  8491  cagaaacaggaacaaattattagtgtaatagactcaattccttagtttgatattggtatt
  8551  catattatataaaaatttgttatatattaataatatatcaacaataatataaatagaaga
  8611  ttataataactattaaaaggtgaatagattaaaagttgagctcaggacatatatctaaat
  8671  atacaaagaagtcctatttaaga
;     G-orf474 ==> start
  8694  atgaatttt
;     G-rps3 ==> start
  8703  atgttaaacatatttaatctaaaattaaataactctaatttattagttactaaaaaagag
  8763  aagatagatatcaaaagtaatgatagaggtcaaactagacattatcctcctgcaaacaga
  8823  gagtgatttaatagtatatatgcttataataaaaatacaagtaaattattacatgtagct
  8883  gataaagctatacttaaacttataaaaagttattttaatttatatagcgctgacttagaa
  8943  aaaactaaaaaaactcgtcgttcacgacgatttagaaggttatcagtaaatagaatactg
  9003  attagtagagcagaactaaaacacaccagtgataaggtaattataactatatatatatat
  9063  aatagacaccttaaatattatctaaacaaaataaaaacaatagcaacattaaatatatta
  9123  aaaaaaaaactttctaaacaaaaattacaaattattgtgaacaatggtttaaaaattaca
  9183  tccaacgttttaaaacaaaaaaaaatactttttgaaacacttaatataggtaataataag
  9243  tttaataattacggaaataattatgtaaataagtatttaaaaatttttattgttaagtgt
  9303  ttacatgaagaaatgttatatttaaatctaaaacaaataatatttgttaataaatctaaa
  9363  tttaattctaattatcttttacctttaagtagcttaatatccaaaatttacaaaaaaaaa
  9423  atagagtttaatattgtaaacctaaaatatttatatttaaacagttatatttttacagaa
  9483  actcttgttacaaaaattaaaaacagaaaaaatagagtattaagagtattaaaagcttca
  9543  ttatctatgtttaaactaccacctttaaataaactagccatatttgacgatatgtataat
  9603  agaaaaaaaaaagcacaaaacttaaaagttaaccatgtattgtctaatcctaattttatg
  9663  ttatttaatcaaggtttaagattacaacaacaagggaaaggaaaaggaaaaggaaaagga
  9723  attaatagtataagcaataattctgataatgataccttagacttaatattgtctaaagtg
  9783  tatagtaaaaatttaatgcaaaataaattagtaaatatagatataactacaaaaaaagaa
  9843  catgtaaccaataccgttttatcttctattaaacacaagtct
;; mfannot:
  9885  GTAAGCGGTATTAGAATAGAAGCAGCTGGTAGATTGACTAGACGTAATACTGCAGAAAGA
  9945  TCTGCTTATAAATTAAGATATAAAGGTAATATTAGAAATGAAGATTCTTCGTTTAAAGGA
 10005  CTTTCTACTGTTATATTAAGAGGTCATGCTAAATCTAACTTACAGTATACAAAGTTAAAA
 10065  TCTAAAAGAAAAATCGGATCTTTTGGTTTAAAAGGATGAATTAGCAGTAACTAA
;     G-rps3 ==> end
;     G-orf474 ==> end
 10119  TGATTAGTTTTTACCTTATATTATTAACTAAGGTTAATTAAGTTTAATTAATAACATATC
 10179  TACTATTGCATTTTAATGTCTTTAATTAATAACATAATTATTATACATGATCTTACTTGA
 10239  TTTACTATTGGTCTTTTTTTTATAACCATTTTAAATTTGTTTCTCTAATATGGCTTGTTT
 10299  TTGTTGGTTGTAAACCACTCTAGGCTTAAATATTATATTTATATGAGTATAATAAATATC
 10359  GCATTGCAAATATATTAGATACTATATATAGGTGAAGAAATAGTCTGAACCCCCTTATGA
 10419  AAGGGGGAAATAAAGGATAAAAAGCCTTTATGATAACAAATGTTGAACAGGCTAATTGCG
 10479  CCAGAGAGTTCATATTGAGTGCGCAGTTTGGCACCTCGAT
;;
 10519  GTCGGCTTAGCTCATCCACATGGATGCAACAACCATGAAGGGTTCGACTGTTCGTCGATT
 10579  AAAGAGTTACACGAGCTGGGTTAAATACGTCGTGAGACAGTATGGTTTCTATCTTCTAGA
 10639  GGAAATTAGAATAAAATAAGGATAGCCCCTTGTACGTAAGTAAATGGGTATATTAACCTC
 10699  TGGTTTACCTGCTGTTTATGTTCCTATATTAATTTAAATTATAAGTTTATATAAAAAGGA
 10759  CATTCTTTTTAATATGGCTTATTTTGGGGTTTTACTTTTCACTATAGTAATTTTTAACAT
 10819  AGGCACGGCAGGAAGGCTATGTTAGTTAATGATAAGAGCTGAATACATATAGGCACGAAA
 10879  CTTACCTTTAGATATTCTTAAATAAACGTAGTTTAATACTACGATTTTAGGTCCTTATAG
 10939  TTTAAATATGAAAATATATAACAAGTATAATTTAATAAAATTAATCTGGGTTTAATATTT
 10999  TTA
;;     rnl ==> ;; mfannot: 3' -20/+180
 11002  TCTTTACCATAAAGATTTTAATTAATAGGCTTTAGCTGACAGAATTGTGACATTTTTAGG
 11062  CACAAAGTACTAATTTTTTTTTTTACTGAACAATACACTTATTAAAACATTAATATGTCT
 11122  TTATATACAACAATTTATACTACTGTTTTATAACAATATACCTGTTTATGTTATATTGTT
 11182  ATACTAGATAAAACAAAACACTTAATATTGATCTTATATTATCATGGTCATATACAAATT
 11242  CAACTTTTATTAAAAAAAAAATAAACAAGTATGATTAACATTATATTTTATAGCGTATGT
 11302  TGGTTTATAACCATAAAGCCATATCATAAACAGAATAAATGTTAACATTTAATGTATTTA
 11362  TAAACTACATCGTTAGTAGTAATATTACTATTATATTTTAATTAAAACTTAAT
;     G-trnT(ugu) ==> start
 11415  GCCTGGTTAGCATAAAAGTAATGCAACCGTTT!TGT!AATCGGTAGAAGTAAGTGCGATA
 11473  CTTGCACTGGGCT
;     G-trnT(ugu) ==> end
 11486  TTGTTATAATAATATGTTCATGTAATGTAATGTAATGTAGTTTCATATATA
;     G-trnE(uuc) ==> start
 11537  GGCCCAATAGTCTAGTGGTTAAGACATTATGCT!TTC!ACCATTAAAACGAGGATTCGAT
 11595  TTCCTCTTGGGCTA
;     G-trnE(uuc) ==> end
 11609  GATTTTATAATAAAAAAAA
;     G-trnM(cau)_1 ==> start
 11628  TGCGGATTGATGTAATAGTAACATGTCTGGCT!CAT!GACCAGTTTATAGAGGTGCGAAT
 11686  CCTTTGTCCGTAA
;     G-trnM(cau)_1 ==> end
 11699  TAGGGTTTCCGTATACTACAATTATATCGTAATAAGGGGACAACCCCTT
;     G-trnM(cau)_2 ==> start
 11748  AAGGCTATAGCTTAATAGGTAAAGCAAGCTGCT!CAT!GATAGCTCAGATGAGTGTTCAA
 11806  ATCATTCTGGCCTTA
;     G-trnM(cau)_2 ==> end
 11821  TAATAATACTTATATATATAAATATTATA
;     G-trnL(uaa) ==> start
 11850  GTCCGAGTGCTGGAATTGGTAGACAGAGCGATCT!TAA!ATCTCGCTGGTATAATGCCAT
 11908  AAACGTTCAAGTCGTTTCTCGGATA
;     G-trnL(uaa) ==> end
 11933  ATTAGTGTTATAATCTATTATATTTGAAATACGATGCTATGTAAAATATTTTTTATAATT
 11993  TGTAATAATGGTGGTTTTCATTGTTATTTATATTATTATTAGTAATAATAATAATGGTGA
 12053  ATATCAGTAAAGTAATAAATACTAATTCGGTTAGGTAAATCATATTATGAGGGGCTGGTT
 12113  TATAAGGGGCCCTGTGTAATTATAGTATATATCATTTTACTATAGATGTTTTAACGGTTC
 12173  TATAGCTCTGAGTGATAATTGATATACTTACGCCTGAGCCGCTATAAGTGGAGTATTAAT
 12233  TACGTATTTACGTATTCTCGTTTTGCCTTGTCGAGTTTTTAACTTTATTGGTTAGGCTTT
 12293  TAAAGGAAAGTCGCTACAGCTAAAAATGGAATAAATCTACTATAGTATCCATGTTCTGTA
 12353  CCTATTCTATCACAAGTAATTAGTATCGTTATTATGATTGCTTGGTGTTTTTTTTTTTTG
 12413  TACAAAAATAGGAAGACTATTTATTACGATCTTT
;     G-orf107 ==> start
 12447  ATGATACAGGGGATTTGAGTATGTCTGGTTGTGATGGCCCGCCCTTTTTTTTTTATTAAA
 12507  AAAATTAGTATGTTGGTAGCAAGCCTATCCTTGATACAGGGGGGGGTGACAATCGGAAAG
 12567  CGTATCCTATCAAACATAATAGATTTTTCTCTTTGTATACGCAACCCTGTAATTATAAAA
 12627  ACCATGAATATGGACATGGCCATGGTAATGGTAAACACAAATAAATATAAAAATATAATG
 12687  TCCCTTGTTCCATCCCTTTCATATGCAAATGCCTATATTGAAAAAAGAGATATACTCTCT
 12747  TATAATACAAGAACTGGTACTTAG
;     G-orf107 ==> end
 12771  GGATGAACTCACGTAATGTAAGGAAAATATTATGTTGGCTCTGCTATAGATATATCTAGT
 12831  AGATAACTAAGTTCTTATTATATACTTGGTTTTAAACCAAGAAAAATAATAGTTTTATAC
 12891  ATAAAGCATTGTTAAAATATGGAAACTCAAGCATCCAACGAGATATTATCAAATACTTTT
 12951  ACCCTGCTATTCTTATTGAGAGGAAACAATACTATCTTAATCACTTTAAACCTGAATATA
 13011  ATATTTAAAAAACTGAATAATATCTAATAGGATTTATACACAGTGAAGCTTTAATTTAGT
 13071  TTAGAGGTGTGACTAAATTAGGTCGTAAACGTACGGAAGTGGCTAAATAGCCACTGCTTA
 13131  TGCCCAACCTCAGTCTTACTGTCACTGATAATTAAACGGGTGAATATATATAGTTTTCAT
 13191  TTGTGATTAATTAAAAGCCGCTTAATTTATTGGTATACATTACTCTTATGTAGCTGAATT
 13251  TATAAAAAACAAACTATAAAAAATATACTCTAGTGAAAAAAGAACTTAATTAATTTATGT
 13311  AGTTTAACTGCACTTTTTTTTCTGTTTTTTTGGTAGTTTAAATATTAAAATTATAAATTA
 13371  AC
;     G-trnA(ugc) ==> start
 13373  GGGGATATAGTTTAACTGGTAAAACGTCGATTT!TGC!ATATCGTTATTTTGGGATCGAG
 13431  TCCTGATATCTCCA
;     G-trnA(ugc) ==> end
 13445  TTAAATCTAAGTTTAGTGTTATTTTTTTTTAATATTTTACCCTTCATGCATATATAATAA
 13505  AATATAGCATCCTACTTTGGTATTTATATTATTAGTCGAATCTTTTATTAGGATATTTTT
 13565  ATTCATCTTTTTTTTATCCTTAAAATCCTATATTAATATTAATATATTATTAATGTATTA
 13625  AACATAGCCAATAAAAACTATTAATTATAATAGTGAAGCTACTAAATATTGGAATCAACA
 13685  AATAGAAGGCAAGCATTAAAATTAATATAACACTAGGTAGCGTGTGTGTCCTTCTATACA
 13745  AAGCAATTAATCTTATTGTAGGCCTTCTAATTTTTAAATAAATGATATATTTATTTAATA
 13805  TTCTATTATGTATAATAAATATATAATATA
;     G-trnF(gaa) ==> start
 13835  GCTCGAGTAGCTCAGTTGGTAGAGCGGAACACT!GAA!GATGTTTAGGTTATAAGTTCAA
 13893  ATCTTATTTCGAGCA
;     G-trnF(gaa) ==> end
 13908  CTTGTTTTTGTTCATTTTACTGTATGAATATTTATAGATCAAAGATAACTATATTTATGT
 13968  ATTATTATAAATCCTTAATCTGTAGCTAATGCTGTTTTAATATAAAAAAACATTTTTTTT
 14028  TTCATTGGTCTTTATTTACTGTTAAATGGTATTGATGTAAATATGTTATGTTATTTTGGG
 14088  TTATCTTAGTTTATAAACAATAAGCCATCACAAATAAAAGTTTAACTAATAATTACATAA
 14148  AAGATGCTAATACCAATAGTAAAGATAATGAGACTAATTCAACTTATATATATATGAACA
 14208  GTATAATTATAATAATAAACAAAA
;     G-trnL(uag) ==> start
 14232  AAGGTAGTGATGGAATTGGTAGACATGAATAGCT!TAG!GACTATTTGATTTAAAAATCT
 14290  TATCCGTTCAAGTCGGATTTACCTTA
;     G-trnL(uag) ==> end
 14316  CACACACATAGTAAATTAAATACTTTTTTTTCCAGGTTAGTACCAGCACCAGTACCAGTA
 14376  CCAGCACCAGTACCAGTACTAGTACTAGTACCAAAAAGTGCTTTTTTGGTACATCATTTT
 14436  ACTTTACTTGGTATATGGTTGTTATTAGCATCTATTCATCTTATTGTTGTTTTTTGTTAT
 14496  AATTTAATATTATTTATATATCCATTTTTTTATATATTCATATTGATCATGAATATATTA
 14556  ATATTCATATACTATTAAACATTTATATATTTAAATAACAATTAAACTGTTTAGTGCTAT
 14616  TGTTCATTATATTAATAATCTTACCTAATATTAATAATCTTCCATTACTATTAATTGATT
 14676  AAGAGTGTAGTGAACATATGATGAATAAATTAAAATTCTAGCTTTTATC
;     G-trnQ(uug) ==> start
 14725  TATGTTGTAGACTAATCGGTAAGTCATAAATTT!TTG!GTATTTACTAATGAGTGTTCAA
 14783  ATCACTCCAACATAA
;     G-trnQ(uug) ==> end
 14798  AACAAGACTGTTTTTTATCTTAATATTATTAATTGAATGTTATGTAAAAAAAAGGTAT
;     G-trnH(gug) ==> start
 14856  AGTGGTTATAGTTCAATTGGTAGAACAACTGTAT!GTG!GAATAGTATGTTCCCTGTTCA
 14914  AATCAGGGTCTCCACA
;     G-trnH(gug) ==> end
 14930  TTTTAAAGTATTTAAGTCTGGTAATACTTTATATATATCAATGTATATGCAATATA
;     G-trnM(cau)_3 ==> start
 14986  GCCAGGATAGTTCAACTGGTTAGAACGTTAATTT!CAT!GCATTAATAATGAGAATTCGA
 15044  TTTTCTCTCCCGGCT
;     G-trnM(cau)_3 ==> end
 15059  AGTATTATTAATTGTTTTAATACCATATAATTATAAATAAAAAAATTTTATTTTTAACTG
 15119  TTTTTATCTAAATGATTTATTTTTAATCATATGTTTCTCACTATTACATGTTAATGGTTT
 15179  GGCTTATTGGTTGTAAAACCAAGATAGCCCAACATATCATATTTCTCCTTAATATTGCTA
 15239  TGCATAAATTAAGTTTAAACCCTTCAAATTTAGTGTTATTAGGTGAATATTAAGTTTATA
 15299  AGATTAATTTTAATATAAGGATTAAAATGTAGAATAATATGAAGTAGGGTGATTTGGCCT
 15359  TATCGTCATTTTATAATCTCATATTATCTTTTAAATAAATAAGGTCATACAAAAAAGAGT
 15419  AAGATGAGTATTAAAGTTAAAAAAGTAGGTTTGAATCCTACTAAAACA
;     G-nad2 ==> start ;; mfannot: alternative ATG start pos 15422
 15467  ATGATTATTTATTCTATTTTATCTTTACTACTGTCTAATGCTGCCACTCTTAGACGAGAT
 15527  ATGTCTATACTCTATTCTAGGGTGGCAATAATAATTTTGCTTCACTGTATCTCCATTGCT
 15587  TTTTGCAGCTTATTTATTTATAAATCTTTATGTAAAGGAATAGGTTTGTTTGGGGGCTTA
 15647  TTTCATGCTACATCTCTAACGCAAATATTTCACATCTTTATATTTTTACTGAGTGCTATA
 15707  ATTTTGCAGTTAACTGCTTTTTATCCAAGGAAAGTTTGAATTAAAGAGTATTCTAGCTTA
 15767  TCTAATATTTGAACAAAGTTTTTTTATGATAAAACAGAAATAATTAATAAAATGGGACAA
 15827  CAATTTAAAATAATTGAGTATCCTTTGATTATATTATTTATAATAACAGGGGCTATCTTT
 15887  TTAGTATCAACTAGTGATATAGTTTCTATTTTTATTTCAATAGAGCTCCAAAGTTATGGA
 15947  TTATATTTGCTTTCAACATTGTACAGAAATTCTGAATTATCTACCTCTGCTGGACTTACT
 16007  TATTTTTTATTAGGAGGTTTATCCTCTTGTTTTATCTTACTAGGTACAAGTTTATTGTAT
 16067  GCAAATTCAGGTACCACTAACTTAGACGGGTTTTATATAATAACTAGTTTATCAAATATA
 16127  GCTAATCAGGATTATATAAGTAATGTTATCTACTGATATAAACCTTTTTATATTAACATA
 16187  TCTCTTCTTATAATGTCAGTAGGGTTTTTATTTAAAATATCTGCTGCACCTTTTCATTTT
 16247  TGAAGTCCTGATGTGTATGACGCCCTACCTACAATAGTTACAACTTTTGTTGCAATAATA
 16307  GCTAAAATATCTATTTTAATTTTTTTATTAGAACTAGTACACTATACTAGTAATTGTTTA
 16367  TTTTCATATAAATTTAGCTGAACGTATAGTTTATTAATAAGCTCCTTATTATCTCTAATT
 16427  ATAGGAACTGTTTTAGGTTTAACACAGTTTAGAATAAAAAGATTGTTTGCATATAGTACA
 16487  ATATCGCATCTAGGTTTTATATTATTAGCTTTAAGCATTAATAGTATAGAATCTATACAA
 16547  GCTTTTATTTTCTACCTAATGCAGTATAGCATATCTAACTTAAATGCCTTTATTTTATTA
 16607  ATTAGTATCGGATATTCATTATATCCATTTATTTATGATGATTCTGTTGATAGTAGCATG
 16667  ACTAATAAAGAACAATATCTAAAATTGTTAGATAGAAATAACTCACCAATACAACTTATA
 16727  AGTCAGATAAAAGGCTATTTCTATATAAACCCTGTTTTAGCCTTAAGTTTAGCTATAACT
 16787  CTTTTCTCTTTAGTAGGTATACCACCTCTAATAGGGTTTTTTGCCAAACAAATGGTATTA
 16847  TCTGCTGCGTTAGATAGTGGTTATGTATTTTTAACTTTAATAGCTATATTGACTAGTGTT
 16907  GTAAGTGCTGTATATTATTTAGGTGTTTTAAAACAAGTATTTTTTGATAAACCTGAATAC
 16967  AAATTAAATCCAGCCTTTGAAAATGTTACCTTATATGGTAGCGTTGTTACTGTTAATCAT
 17027  CCCTTATTACTAAAAAAAAAGTAA
;     G-nad2 ==> end
 17051  CATTTAAAGTTAACAACATAGTATTATCAAGTTATTTAACTATTACTGTATCTAGCTTAA
 17111  CTTTAATATTATTATTATTTATTTTCACCCCACAAGAATGACTAAGTTTGGCTAATTTAT
 17171  TAGCACTAATAATGTTTAACCCATAA
;     G-nad3 ==> start
 17197  ATGTCCAGTACTATTTTATTCTTTATTTTTATACCTTTATTAGCCTTTATTTTGCTGGCT
 17257  GTTAATTTAATATTTGCCCCTCATAATCCATATAAAGAAAAAGACAGTGTATTTGAATGT
 17317  GGTTTTCACTCGTTTTTGGGACAAAATAGAACACAATTTAGCATTTCCTTTTTTATTTTT
 17377  GCATTACTTTTCCTGCTCTTTGATCTAGAAATTCTTTTAGTTTATCCTTATATAGTTAGT
 17437  GCATATACTAATGGTATATATGGTTTAGTGATTATGTTAATATTTTTTATTGTATTAACA
 17497  TTAGGATTTGCTTTTGAATTAGGTAAAAAAGCACTTAGTATTGATAGTAGACAAGTATCT
 17557  GTTGTATCAGACAATAAGCAAAGTAGCATTATAAATAAAATAAAATAA
;     G-nad3 ==> end
 17605  TTATATTAATAATAACAGCAATAAATATTATTATAACATTAATAAGTTAGGTTTTAATAA
 17665  TAGATTATATTGATACAATATATATAAAAAATTTTATATTTTTTATAATCTAAATTTTAA
 17725  AGATATGTATATAAACACGTCATGAATATACATTTGACTGTAGTATACTAACAGTCAAAT
 17785  GTATCCCTCCGTTCCATGTATATGTCTGTTACAGGTATACACTTTTAATATATAATTATT
 17845  AAA
;     G-nad4L ==> start
 17848  ATGAATTTATCACTAATACTTTTTTTAATAGGAATCCTTGGGTTTGTTTTAAACAGAAAA
 17908  AATATAATCTTAATGCTTATTTCAATAGAAATAATGCTTTTAGCTATTACGCTCTTAATA
 17968  CTGGTAAGTTCGCTTAGCTTTGATGATATATTAGGCCAAACATATGCTGTATATATTATA
 18028  GCAATAGCTGGTGCAGAATCAGCCATAGGTTTAGGTATATTAGTAGCATTTTATAGATTT
 18088  AACTCTTCTTTAATCTCATTCTGTCTATTTTGTGGCAAGAAAACTTATTCTTTACCTTGT
 18148  GTAGTACGTACTACGTACCCGGGGTGTTAA
;     G-nad4L ==> end
 18178  TTTTCGTAAAAGAATAGTAACAAGTTATCTAACTAACCATTTTAAAAATTATTCTACCTA
 18238  CCATTATAAAAATTATTTACTTGATCCCTGATTTATTACTGGGCTTTTTGATGCGGAAGG
 18298  TTCTTTTGTAATTACAAGATTATAAAAT
;     G-orf93 ==> start /note=LAGLIDADG ;; evalue:2.4e-27
 18326  CTTAGATATAAAACAGGATGAAATGTACAAGCTATAATTCAAATAAAAATGCATGAAAAG
 18386  GATAGAGCTTTAATTCAATCTATCCAAGACTTTTTCGGTGGTATAGGTTATGTATCTAAA
 18446  CATAATAATACCTCAAGGGTAGAATTTAGAGTTAGTACTATAAAAGATATAATTAACATA
 18506  ATTATTCCACATTTTGATAATTATCCTTTAATAACTAAAAAGTCATCTGATTATATTTTA
 18566  TTTAAACAAGTTGCTTTACTTATGTTATTAATAAGAACATAA
;     G-orf93 ==> end
 18608  TAATTTAGAGGAATTACAAAAAATAGTTAACCTTAGAGCATCTCTTAATTTAGGTTTATC
 18668  TAAAGATTTAAAATAAGCTTTTCTTGAAGTTGTTCCTATAAAAAAATCAAATAACTTCAC
 18728  CGAAGCAATGTATAATAATTTATCACCAGAATGAGTAGCAGTATTTTCTACAGGAGAATC
 18788  TAACTTCTTTATTACTGTTCAAAAATCTAAAACTAAGAGTGGTCTAGCTGTATTATTACG
 18848  TTTTTCTATAGGTCAACATTCAAGAGATCTATTATTACTAGAGT
;     G-orf104 ==> start /note=LAGLIDADG ;; evalue:3.2e-15
 18892  CTTGTTAATTTCTTTAGTAGTGGTTATGTAGCTAAATATGAAAAACGTACAGTTTTTGAG
 18952  TTTATTGTAACAAAAATAGACCATATAGTTATACATATAATACCTTTTTATGGTATGGAA
 19012  AAATATCCGGTATTAGGATCAAAGTATTTTAATTATTTAGATTTCAAGAGTGCAGCAAAT
 19072  ATTATTAAGAATAAAGAACATTTAAATAAAGATGGGAAAGGTTTAGAACAAATTTTACAA
 19132  TTAAAAAATGGTAATTCGCTAATTAACACAGATAAAGCTATAAATAATCACAGAGATGAG
 19192  ACAGGCAAAGAATAA
;     G-orf104 ==> end
 19207  ATTAGATCAGAAAAGGAGAAGTAAACCTTCTTCTAGTCTTAAATTGAAAAAATTTGAGGC
 19267  GA
;; mfannot:     /group=IC1 (6.72e-43)
 19269  aaccttcaaattgcgggaagttcttaaagacaaatctaccaaattaatacagtaatgtaa
 19329  ttaatggaacaggtaatgactcgttgtaaggtaaaaacgatttgtatgaagaaatgaagt
 19389  agataatccgcagccaagcaccttaggtattaaggtgtgcagttcatcgactaaaagtag
 19449  gttggtttataattatatgataataataattatttgcttaagatatagtcaggc
;; mfannot:
 19503  ATAACCTAAAAGTTATGGGTCTACCCAGCCTTCCTAAGGAAAAATAAAAATTAATATTTC
 19563  TATGGATAAGGGGAAACACGAAGAGGAAGCATTGCTATAGAATATAAATA
;     G-nad5 ==> start
;     G-nad5-E1 ==> start
 19613  ATGTATTTAGCCATAATCATCTTACCTTTATTAGGATCAATAGTATCTGGTTTTTTTGGT
 19673  AGAAGAATTGGAGTTGGCGGGGCACAAATAGTTACATGTGTTTCTGTAATTGTAACAACA
 19733  TTATTAGCAATAATTGCTTTTTTTGAAGTAGGTTTAAAAGACATTCCTGTATCTATACAA
 19793  ATCTTTAGATGAATTGAATCAGGATCTCTTGTTGTATTATTAGGATTCCAATTTGATGCA
 19853  TTAACGGTTTCTATGTTAATACCTGTGTTAATAGTTTCTTCTTTAGTACATATATATTCA
 19913  ATAGGATATATGAGTCATGATCCACATAATCAAAGATTTTTTTGTTATTTAAGTTTATTT
 19973  ACTTTTATGATGATTATTCTTGTTACAGCTAATAATTTTTTATTAATGTTTATTGGTTGA
 20033  GAAGGT
;     G-nad5-E1 ==> end
;     G-nad5-I1 ==> start /group=ID (5.24e-34)
;     G-nad5-I1-orf276 ==> start /first_aa=S
 20039  agccttaaatgccttatatgattaaataaatggagtgattattatagatatattactgga
 20099  aaagctagcattggttatattattaataaatctcattgttttaacaattttaaatctaac
 20159  ttgttttatacaaaaaaatatttttattgtagctgttattttaacaaacacattataaat
 20219  tgttttcataccgggggtggagttaaacttagatcttggcaacgtatcggtccacataat
 20279  atagacgttttgtcagtgttaattggatcgatactaggggactcacagcttgaaaagaga
 20339  aataaaggtcaaggtacaagagttatatttgagcaatctcagagtaatgtagaatattta
 20399  atgtgatttcacaaattatttgctattagagggtattgcagccctaataaacccaagttg
 20459  acaacaacaataaaaaataataataaagtgttatatagataccgtgtatctagttacact
 20519  tttactagcttaaactggttacacggtatgttttataaggataagataaaaattatacct
 20579  tataatatagcagattatcttacacctttggtcttagctatatgatttatggatgatggt
 20639  tatagacaaggtaaaggagcaaaaatagctattaactgctttacaaaaacagagttaaac
 20699  catttatgtttaatattgaaaactaagtttgatttggatacatctatacataatgcaggt
 20759  aatagtaaaggagttgttatatatataaaatcaaattccatgcttacttttacaaatatt
 20819  ataaaaccacatatgctacctagtttatactataaattaggtcataattaa
;     G-nad5-I1-orf276 ==> end
 20870  tttatttagttatagttagtaatctattgctatattttttattacttgagtaatcatgtt
 20930  aaataagaaaaaaaagcactatatttgaataatcatgacagaaaactaatataataatta
 20990  ataacttatatataagtaaaaaaaacttgttgtgtttttattaataaatagattattagc
 21050  aacactattgaaaacgatcaactaaatatagtttatttatagatcgtcggttatgttttt
 21110  ggatcgcgatcgactggttcaatagtgggtgcctgcaatggtgcttaatgtacagtcaga
 21170  atctttatatatatatataaatatagttgtattatatgcgatataaacacacattgtaca
 21230  ttatatatactagggctttaagtaaatcctcgtaggttttaaagtacaggataataaata
 21290  taaactttacatttaaattaatgtaatatttattattaagatttg
;     G-nad5-I1 ==> end
;     G-nad5-E2 ==> start
 21335  GTAGGTATATGTTCATATTTATTAGTAGGTTTTTGATTTACAAGAATAGCAGCTAATCTA
 21395  AGTTCTATGTCTGCCTTTTTAACAAATAGAGTCGGTGATTGCTTTTTAACTTTAGGTATG
 21455  TTTGCTATATTATGATCATTTGGTAATATAGATTACTCTACTGTATTTTCATTAGCTCCT
 21515  TATGTTAGTGAAAATATTGTTACAATTATAGGAATTTGTTTTTTGATTGGTGCTATGGCT
 21575  AAAAGTTCTCAAATTGGTCTACATATCTGGTTACCTATGGCGATGGAGGGTCCTACACCT
 21635  GTTTCTGCATTAATACACGCTGCCACAATGGTAACAGCTGGTGTATATCTACTAATGCGT
 21695  ACAGCCCCTTTAATAGAATATAGTTCAACTGTACTAATACTTTGTTTATGAGTAGGAGCT
 21755  ATTACTACTATATTTAGTTCTCTTATAGGTCTATTTCAACAAGATATTAAAAAAGTTATA
 21815  GCTTATTCCACTATGAGTCAATTAGGGATGATGGTAATTGCAGTAGGTTTATCATCTTAT
 21875  AATATTGCCTTATTTCATTTAATTAATCACGCCTTTTATAAAGGACTTTTATTTTTAGGA
 21935  GCTGGTGCTGTAATACATTCTTTAGCTGATAATCAAGATTTTAGGAAATATGGTGGATTA
 21995  AGACCTTTTTTACCTTTAACTTATTCAGTAATGCTGATAGCTTCCCTTAGTTTAGTGGCT
 22055  TTCCCTTTTATGACTGGGTTCTATAGTAAAGATTTTATACTTGAATCAGCATATGGACAG
 22115  TTCTATTTTTCTACTACTGTTGTTTATTTTATAGCCACCATAGGTGCTATGTTTACAACT
 22175  TTATATTCAGTTAAAGTTTTATATTTAACTTTTTTAACTAATCCGAATGGCCCCTTAATT
 22235  AACTATAAACAAGCACATGAAGGTAATATTTTTATATGTCTACCTTTAATTATATTAGCT
 22295  GTATTTTCTATCTTTTTTGGTTATATAACTAAGGATATATTTATAGGATTAGGTTCTGGT
 22355  TTCTTTTCTGACAATAGCTTATTTATACATCCTACACATGAAATTATGTTAGATACTGAA
 22415  TTCGCTGTACCAAGTCTATTTAAATTACTACCTTTAGCTTTAACCCTTACAGTTTGTGCT
 22475  ATATCTTTAGTTTTATCTGAATTCTTACCTAACATACTTATTTCATTTAAATTTACTAGA
 22535  GTGGGTTATAATATATTCAGTTTTTTCAACCTACGGTTTTTATTTGAACTTTTATATAAT
 22595  AAATATATAACTCGTCTCGTATTAAAACTAGGAGGACAAACTACCAGGGTTTTAGATAAA
 22655  GGTTCCGTAGAACTATTAGGACCTTATGGTTTAGAAAAAGGACTACTTAAAATTAGTAAT
 22715  AATTTGGGTAGTTTAGATACTGGTGTTATAACATCTTATGCTTTGTATATATTAATTGGT
 22775  TTAATTTATTATATTTTAATGGCATACCTATCTTTAACTCATAGTAGTTTATTGTTATTG
 22835  ATTATGTTTAGTTTGTTTGTTTATTTTTTTTTTTTTGAAAAGGTTCAGGTAAAGGGGAAA
 22895  GGGAGCTTATAA
;     G-nad5-E2 ==> end
;     G-nad5 ==> end
 22907  TTGATACTTTAAATGAACCTTTATTTGAATAAATCTCACTTTTTTTATTATGAAAAAAAA
 22967  GTAATAATCTCACTTTTTTGAAACTTAGTTAAAATTATTTATTATATTATAATTATGTTA
 23027  TAATTATATTTATATAAAGATATATATTATTATAATGTTACCGTGGCCATGTACCGTTTT
 23087  ACATAAAGATAACTCGAATAGAAATTACAGATATATTATTTTATCTGATATACTCAATAC
 23147  ATCTACCTAAACTAAAAAAAATTTTTTTTATTTATTAATTATATAGACGTGATTTTGGGA
 23207  ATTATTTTAACTTTTTATAATTATAATAAAA
;     G-nad4 ==> start
 23238  ATGTTACTTTTATTTTTGCTAGGTATTCCTATTACAGGTATATTAATTGTTTTTATTTAC
 23298  ATAAATGCGTCTTGGCATGATAGGCTAGATTTTAGTCTTAATAAACGAATTAAGTATATA
 23358  GGACTAACTACATCGATAGTAAACTTGTTACTATCGTTTATTATTTTTATTGGTTTTGAT
 23418  TTTAGTAGCAACCAATTTCAATTTGTACAAGAATATCATCAAATAAGTTATTTTGATTTT
 23478  TATTTAGGTGTAGATGGGTTATCTATATATTTTTTGTTGTTAACAACTATTATAACACCT
 23538  ATCTCATTATTATCTAATTGAACATCTATATCTGAAAACATTGGATCATATGTGATAATA
 23598  ATGTTATTACTAGAAACACTGTTGTTATTCGTATTTTTAGTACTAGATATCCTATTATTC
 23658  TATATATTTTTTGAAAGTATCTTACCTCCTTTATTTATATTAATTGGATTCTTTGGTTCT
 23718  AATAATAGAGTAAGAGCATGTTTTTACTTGTTTCTGTATACACTATTAGGCTCACTATTT
 23778  TTATTATTGTCTATTGTTACAATGTCTTCAATAATGGGAACAACGGATTTTGATGCACTA
 23838  TCTAAAACAAACTTTCAATATTTTTCTCAATTATTTTTATTTTTCGGTATATTTATAGCT
 23898  TTTGCTGTAAAAACACCAACTATATTTTTAAATACTTGACTATTAAAAGCTCATGTTGAA
 23958  TCACCTTTAGGTGGTAGTATTATTTTAGCTGGTATAGTTTTAAAATTAAGTCTATATGGT
 24018  ATACTAAGATTAATATTACCTTTGTTGCCTAAAGCTTATTTAGATTACACATATCTAGTT
 24078  TATTTAATAGGAGTTATATCTATTATATATGCTAGTGTAAATACTCTAAGAACTATAGAT
 24138  GTTAAAGAGCTTATTGCTTACTCATCTGTCTCCCATGCTTCAGTTTACCTATTAGGGGTA
 24198  TTTAGTAATACAATACAAGGGATTGAGGGTGGTATAACTTTAGGTTTAGCCCATGGATTT
 24258  GCTTCCTCTGGATTATTTATTTGTGCAGGGGGTGTTTTATATGATAGATCTTCTACAAGA
 24318  TTAATAACTTATTATAGAGGTATGAGTCAAATTATGCCTTTATTTTCTATTTTTTACTTT
 24378  ATACTATGTTTAGGTAATGTAGGTACACCTCTCACTTTAAATTTTATAGGAGAGTTTCTC
 24438  TCCCTATACGGAATATTTGAAAGATTGCCTATAGTAGGTGCTTTAGCTTGTTCTTCTATA
 24498  CTATTATCTGCTGCCTATACCATAAACATGTTTACAAAAATTTGTTTTGCTGGATCATTT
 24558  TCTAAGTTTTTTATTTCTAATATACCTGATTTAAATAAACGTGAATTTTATATTTTATTT
 24618  ACACTTGTGGCATTTACAATTATATTTGGTGTATACCCTTCTCCAATTTTAGATGGTTTA
 24678  CATTATAATGTATCTTGTTTAATATATCAAGCATAA
;     G-nad4 ==> end
 24714  AGTTTATAAATATTTGTATATTTTTATTATTTATGTTATATTACCGTAGCCATGCACCCC
 24774  TTTATATAATTAAAATTTTAGTATAAATTAGACTATATAATATCGTGCTAATATTATAGC
 24834  GATACAATCAATATAAATGTATAAACTATGTTAGTTTAAATATTTATACTTTACTAACTA
 24894  TATATATATATATATATATGATACTTTAAATGATCCTCTCATTATAATTATATTAGATGG
 24954  TTTAATTTGAGTAGCCCACCTCTAGACCTACCCCTATCTTATATGTTGCGTAACATAGAG
 25014  GTATGATCTCTTTTAATTTTACAAGATAGTAATATTATATACACAGGGCAACTTAACGGA
 25074  TTTACAGTTTATGAGGTTTTCCTTTTAAAATACTCGTACTGGTATTCCAATTCTA
; G-orf307 <== end
 25129  CCTTCA
;;     G-dpo_1 <== end
 25135  TAAATTATGTAGATATATTTTATAACCGTTATATTTTCTTATCATTATATATCTTAGAGA
 25195  AGCTTCTAATAGTTTATCACTATTTATATTATCGGTTATATAAAATGATTTAATATCATT
 25255  TCCATCGAAGATAGATATAGCTATAACACTCATAACACCATCAATTGTTCTTGTTTCTAA
 25315  ATCCATTGTTATAAAATGATCTGAAATAGTCATTGATTTAACTGCAGGTTTCATAAAACT
 25375  AACTTTCCTCTTTATCTTTTTTAATACAATATTATTGTTCTCAATTATATATATATGATT
 25435  GTTATTTAATATTCTTTCAAATTTATTATATGAAATATAACTATCTAAAAAAGTAAATAG
 25495  AACTTTATCATGTAATGTATATTTTACTTCATTTTTACCATTTAACTTTTTAACTTGATA
 25555  TACAACTTTGGAATCATTTTTATAAATAGTTGCTAGATTGTTATCATACACAACTTTACC
 25615  TCAACTTGTTATATCCATATTAGTTGGTAAATCATTACCTTTAAAATTAAACGGTTTACT
 25675  TTTATTAAAATCTTTATGTTTTAAAAAATTATTTAATTTATCTTTTGGGTTATAATCTTT
 25735  AGGAATAAAAGAATAAGAAAATATTATCTTTTCAATTAATAAATGGTGATAATAATCAGA
 25795  TTTTACATTTCAGAATTCTTGAAATATATCTAACAATTGATCAAAATCTTTACTACTTAT
 25855  GTTTTGCTGCAAATAAGAAATAGATCTTATTTCTGTTTCATCATATTTAATTTTAAATTG
 25915  TATATTAAATTTTAGCTGATTTTCATTAATACGATTTTTCCATAGTTCTTGCAAAGCGAT
 25975  TTTAAT
;;     G-dpo_1 <== start ;; HMM match pos. 239,522 score 1.2e-22
 25981  CATATTATTACCTAGAATGGAGCCTATGTTAATAGAGAAGTGCTGTCATTTATACATATT
 26041  ATTTTTATCGTT
; G-orf307 <== start ;; contain dpo
 26053  TTATTACTTGACAATACTAGATTTAAAGGTTCTAGATAAACCTAGCTATCA
;     G-orf195 <== end
 26104  CTAACTACCAAAATCGTTTAGATAGCTATCTATTATATCAGTTATTAGATCAGTAGAATG
 26164  ATCTATTTCTTTAGATAATTTATTTATTCTAGCTAACAGATATAAGTTATGTTCTGTTAA
 26224  ACTTTTTTCTAACAAGGCTGATTCTTCTCTGGCGGATCTGTAAATTTCTAAATGTTTTAT
 26284  AATTGATAATTCATCACTGTGGTTTGAATTATTTTTTGATACCATATTTACTACAGACAT
 26344  ATCAGTTTTAGTTTCTATTAATCCAAAACTATGTTTACTATTTTTATATAAATCTAATTG
 26404  TTTATCTGTGTTATTATCAATAGCGTTATTTTTTACATCACAATTAACAATATCATCTGA
 26464  ATTATTATAAATACTCATACTATCCATGTTTATAAAATAATAAAATTCATGGAAATAATA
 26524  AATAGAAATATAAATAGCCACAACTAAAAATCCCAAATTTAAAATAATACCAACTTTATT
 26584  AACCCAACTTAAAAGCTTTAACCTTTTTGCTATTTTAACAATAGCTAAAGAGACAAGTAC
 26644  TTTGAAAACTGTAAAATCCGAAGCAATTAAAAACACTAAATACATCAT
;     G-orf195 <== start
 26692  TTTCTTTTATATTATAAATTAAAATTATTAAAATCACAATACTAGATAAAGCACTAGATA
 26752  AACTTTTACACCTAATTTTAGTATAACACAATAAGTAAAATAATAACTATTAAATTATTA
 26812  TTTATCTCCATATTAATCACATAAGTATGAAACTAATTACTTACAACTT
;     G-orf267 <== end
 26861  TTATAAAAAATCTTTACAATATTGTTCTATTTTTTCCGTTATAACTGTTAATATACAGTT
 26921  AAACTCTTCTATCTTAGAATTTAATTCTATTAATCTTTGTTCAGCATCTTTTATTTCATT
 26981  AAACTGTTTTAATTCTCTTAAAAAAGAGTAACTTTCTTTTAATCCATCACGTAATTGTTT
 27041  TAAAAGAGCAACTGCCTTTTCTATTTCAAATCGTAAGTCAACGATCTCATACCCCATTTC
 27101  TTCTAAAGTTTCAAACTCTTCGAAATTTATTAATGTATCATCAACCTCTTCAACATCTTG
 27161  TAAATCATTTATTAATTCTTTGGATGTTTTATCAACCTCTATGATATCAGAAACGAAATC
 27221  ACCCTGTATTATTTCATCTTTGATAAGACCCTGTGTGATTTCATCTTGTATATCACCAAC
 27281  ATCTTGTAAATAATCTCCAACTTCATTTAAACTATTCACACGATTAGTACCTATATATAA
 27341  AACTATAGGTCTATAATCACCCTCAATATCACTAAAATCACTAACATCAAGATATTTCTT
 27401  TATATGAGGAAACAAGATTAAATAACAACTAATAACCTGCTTAAAATCGTAACTTTCTCA
 27461  ATTAACTAATTTTAAAGGTAATGATATAATAACTTTATTATCAGGACCAACAAAATGAAT
 27521  ATATAAAGTTTCGGTGATACCAAAACGAAAGGGATAAAAACTAGAACGAGACATACTTCA
 27581  TGTAATTCTAACCCAAAATTCATAAATATTAAACTTGTTTGCATCGAAAACCATCAGATC
 27641  ATATTTAACACTAGAATTCTTCAT
;     G-orf267 <== start
 27665  TATAATTTATATTATATTATATAAAAGCACAGTACTAGATATTAAGGCTCCAGATAAACC
 27725  TACAACCAAACTACTAAGTACACTTTTTATTATTTAAAACATAAAACTAGTGTATTATAG
 27785  CTA
;     G-orf111_1 <== end
 27788  CTAACTAAAATCATTTATATATGAATCTATTATATCATTTATTATATTAGACGAAAAATC
 27848  AATTCCTTTTTCTAATTTAGATATTTTATTAGCGAGATCTAAGTTGTGATTTATTAATTC
 27908  ATTTTGAATTTGATTAAAATCTACTCTAATAGATCTATAAATTTCTAAATATTTTATAAT
 27968  AGATAATTCATCACTATGTTCTGAATTATTTTTAGTTAACATATTTCCTACCAACATATC
 28028  AGTTTTAGTTTTAGAATAATCTAATAACCCTAGATTATGTTTACTATCTTTAAATAAATC
 28088  TAATTGTTTATTTATACTTTTATCACAACTAACCAT
;     G-orf111_1 <== start
 28124  ATCATTTGAACTAGACTGACAATGACCTACATCATTTGAACTATATTCAATAACACTAAT
 28184  ATTATCTAGATTAATAAAATAGATAAATTCATGAAAATAGTAAATACATATATAAACAGC
 28244  TATAACAAAAAACCCTAAATTAAAAACAATAACAACTTTATTAATAAAATCACCAATAAT
 28304  TGTGTTATGATATTTTCATAAAACACACCCTAAGATATAAAAACCAAAAATATCTTAGGG
 28364  TGTGTTTTTGATTATCTTTTTTGTCCTAATTTTAAT
;     G-orf124 ==> start
 28400  ATGTTTGTTGGTCATTTTAAATGTATTAATGATATATGTATAATTAGTAAGTTAAGTTTA
 28460  TTTAGAAATAATATTAGCCGGGGTAATAATACAGGTATATCTGATAACGTTAATAGTAGT
 28520  CTAAATAGAAACGATAGTATTAATAATAATATGACGGAGAGTTTAAAAGATAAATTTAAA
 28580  CGTAGGTTATTTTGGGTTATGTGAAAGCAGCATGTGGATGATTTTGACTCTTATAAGGAT
 28640  TATAAACAATCAGTAAAAAGAGTTGTATCAGTACGAGGTGAGATAAAAAAGGATCTTGAA
 28700  AAGGAGTATCCTAACTTGTTTCGTAGGACACGAAAAATAGCCTGATTTGTCAAACATATA
 28760  AACCGTAAGAGATAA
;     G-orf124 ==> end
 28775  GTATAAATTGGTTTATAATTTTATCTAG
; G-orf408 ==> start ;; contain dpo
 28803  AAATTTAATCTAGTATTGTGCTTTTTTTATATTAATAAAATAATTTTAACTAATATGTGA
 28863  AAT
;;     G-dpo_2 ==> start ;; HMM match pos. 195,554 score 1.1e-33
 28866  AAGAATAAGGTTAGATCTTTCTTTTTTGATTTAAATACTTTTAATGAAGAAAACTTTGTT
 28926  GAATTTGTTTTGGGCAATTTTAAAGTAGGTATTATTTATTCCTTGTTATTAAGAATAAAA
 28986  TATTTTACTGTATCTCCAGATGGGTTTGTTGTAGATGATGATGCTTCTTACGGTATGGCA
 29046  GGTAAACAAATAGGGTTTAAATTGACTGGTGTTAACGATATGGATCGTTTAAAGGATGTA
 29106  TATAATGATTTTAGTGGTATTGTTAGTAGTTTTATTGTTAGGTATGATGTGGGTGAAATA
 29166  GATTTTATACAAATTTTATATATTATAGTCTCAGATAGACCTGAGTTGAAATTACGTAAT
 29226  ATTAATCAATTACCATTAAATAGAGAGTTTGTTAATATTAAGGAAACTAGAAGTAATTTT
 29286  AGCTCTAAATATTTACCTTTGACAACTAATAATAGTTACTATGGTGAGTATTTAGTTAGT
 29346  AATGTCAGATTAACATACGTAGATATAATTAATAAACAAAGAAGTTTACTTAAAAAGGAT
 29406  TTATTGAGTGTTAATAATATAGAATCTATGTATCTTTATAATGGGTATATCATTGTAAAT
 29466  TACAATTTAGTTAAAAAGGATTTATTTACAGTTTATCATAGAGAGGTGTATAATTCAAAT
 29526  ACAGGTGTGCTTTATTTCACTGTTGAAGATACTGTTAAAGATGTTAATTACCCTAATGTT
 29586  TTTTCACGTAAAATAGGAAATAGTATATTTAACATTATAAGTGATAAAATTACAGGTTTT
 29646  GAAGCTAAGAAGGAATTAGTCTGTATAAGTAATAAATATAGAGAGTATAAAGCAGCAAGT
 29706  AATCCTTTTATTGGTACTATAGATTTAGAAACATATCGTGATACTGACGGGTTTTCTAAG
 29766  GTATACGCTTTAGGGTTTTATGTCGATGGTGAGGATCCTATAACATTTTATATTGATAAA
 29826  GATGAAAGTTCACATAGTTTAGTGTTAAGATGTTTTGGTGCATTATTAATCAATAAATAT
 29886  AATAATTATATATTTTATGTTCATAATTTAGGGGGTTACGATGTTCCGTTTATATTAAAA
 29946  ATATTGAGACAAGCTAATCTAGATAAAGGGTTTGAGTATTATAAATTATCTTATATTTTT
 30006  AGGGATAATAAGTTAATAAAATTA
; G-orf408 ==> end
;;     G-dpo_2 ==> end
 30030  TAG
; G-orf566 ==> start ;; contain dpo
 30033  ATTAAATTAAATGTTTCCAATACA
;;     G-dpo_3 ==> start ;; HMM match pos. 546,1109 score 1.3e-199
 30057  ATTAAAGACGAGGACAGTAACAAGAATAATAGTAATAATAAAGACGATAAATCAATTAAG
 30117  TATTCTAATATTAAGATTACTTTGTATGATTCGTTTAAATTATTAAATAATAGTTTGTAT
 30177  AACTTGTCTAATTCTTTTGGGGTGTCTGTAACTAAAGGGTATTTTCCTCATGAATTTGTA
 30237  AAAAAAGATACTTTTTTTTATATAGGTAATACACCTTGTATAGAATATTGAAAAAATATA
 30297  ACTAAAGAGGAGTATGATAAATTATTTAAGGTTGATTGAAGTTTAAAAACGGAATGTATT
 30357  GACTATTTAAAAAGAGATCTCATAAGTCTATATCAGGTTTTAAGTATATTTAATAAATAT
 30417  GTATTTGTTAATTACGGTATACAGATGACTGATAGTTTAACTATTTCTAGACTGGCGTTG
 30477  AATATATTTTTAAAGAAATACTTGAAATATTTTAAATTACCTATTATTAAGCAAAATATG
 30537  TATAAAGATATAAAACAGTCATATTTTGGTGGTATAACAGAAGTTTACAAACCTTACGGT
 30597  GAAAATTTATATTATTATGATGTTAATTCATTATATCCTTATGCGAGTTTAAATTCTATG
 30657  CCTGGACCTAATTGTACCTACATTGAGAGGTCGGATATTAATATAGATACATTATTTGGT
 30717  TTTTATTATTGTGAAATAGAAACATCCGACAATTATTTAGGATTGTTACCTGTTCATATA
 30777  GATTTTGAATTAATTATGCCTAATGGTAAATGGTGCGGTTGATACTTTTCTGAAGAGCTT
 30837  AAGTTTGCTAAGACGAATGGTTATAAAATAAAAGTAATCAAAGGTTATAGTTTTAATAGA
 30897  CAAGATAATGTGTTTAATAATTATGTAAGTGATCTATATAAAGTTAAATCTAATAACAAA
 30957  GGTTCTATTAAAGTAATTGCTAAAAGTTTATTAAACAATTTACTAGGTAGATTTGGATTG
 31017  AATGTTTATAAACCGGTAACTCAAATAGTAAATGAGGAACAATTTGATTTTATTATCTCA
 31077  GCTTATGATGTAAATTCCTTTTCAAAAATATCTGAGGATGATGATTTTTTAATAACTTAT
 31137  TACCCGGAAGTATCTAAAAATACTTGTATCTCTCATGGTTTAGATTATACTAAAGTATTA
 31197  AATTCAAATAAAGTACACGTTGGAAAACTAAAGGAGTTTAATGACGTATCTTTAAGTACA
 31257  GCTTCTGCAGTAACAGCATATGCTAGAATTTATATGGGTAAAATAAAATTAGATATTATT
 31317  AATAAAGGTGGGCAAATTTATTACTCAGACACTGATAGTATTGTAACAGATATTTCTTTA
 31377  GATGAAAAAATGGTTGGTAAAGACATAGGACAATTTAAACTGGAGTATTTAGTTAATAAA
 31437  GGATATTTTATATCATCTAAACTTTATTGCTTAGTTGTTAGTGACGGTTCTGTCGTAATT
 31497  AAATCTAAAGGTGCTTTTAAATCTTCTTTAAATCTTGATGACTTTCAAAATATGTATAAA
 31557  GGTATTAATATTAAAGCCGTTAGACAACAGAGCATTGTAAATTATGAGATGGGTTCTGTT
 31617  GTTATAGAAGATAAAGAAATTAATTTAAATTGTAATTCATATAAAAAAAGAGAAAAAGTT
 31677  TATAGTGAAGGTAAATGAATTGATACAAAACCTGTATCATATGAT
;;     G-dpo_3 ==> end
 31722  CAAGAAAGTTTA
; G-orf566 ==> end
 31734  TAATTTTCTAACTAACATATTTTACATATTTTTTTTTATATATATATAAAGTATAACATA
 31794  AATTAGCACTAGCACTAGCACTAGCACTAGCACTAGCACTAGCACTAGCACTAGCACTAC
 31854  TAAAATATAAAGTATTCTTAATATAAATACTTACCTTAAAAGGTTTATCTATAACTATTA
 31914  ATATATAGTACGTTCATTATAAATATAGTACTAAGCATTTTTATAATAATAATAAATTAA
 31974  TATATGATTAAAAGGTACAATAAAAATAACTTACTTGCTTTAGATAGATACCACATTTAT
 32034  GAGGATTTACAAAATATGTTTAGAGTCAGAACAATTAGATGTTAATGGACATTTTTGTAG
 32094  TGATAATTTTTATTTAATTGTTTTCAGGATTTTAAAAATAAAAAAAAAAATTAGACGTGG
 32154  TTTATAATTATATTAGTTACAATACGCTATTATTAAGACCTCTCTTAGTTTTTTTTTACT
 32214  TGCCAGAAGTGATACTGTGGATATTTATCAGATAGGCTGAATACTTTTTAAGTGTAGTAG
 32274  ACGATAATCTATTTAATAAAACAGATTCGTATGAAAGTCCATTAGATTTTAGTTTTAATA
 32334  GTACAAATTTAGGTGATGTTTTAGCTAATTTAGATACACAAATTTCTACCACAAAACCTT
 32394  TGCATGATCTATTAAATATAATAAATAGATTAGGGCTTTAATGCCTAATTTAATCCATTC
 32454  ATTAGATACTACTTCCTTAAGTTTATACAAAATTTCATGCATGTAATCATCCTAATAATA
 32514  AAAGATTCACCTCTTTTGTGTTTCTCTATATCTTTGCATTTTTTATCTTACCACATCTAG
 32574  TGCCCATGTTTTAACATATGTGTAAACTACTACTTATGTAATTATATTAGTAGGATATAA
 32634  AGTGCCAATGTTTTAATATATGTGTAAAATACATCATATGTATGTACCACCAATAGCACT
 32694  GGCACTATTATATTTATTTTTTTATACAATTAACAATATGTGATATATATTTATATTTTA
 32754  TATGCCCTATTTAAGTTAATATTATTGGAAAGTAAAAATCTATTTAGGTTTATGCATATT
 32814  TTTTATATTTATGTCTAAATATTATTGGAAAGTAAAAATACATAGGTAAAAAGCTTAGTT
 32874  TTTTACATAAATCATTTTGTATTTTACTACTACTCCTAATCCTTAACCGTATGCGTATTT
 32934  TCCTGCGTTTATGTCTAATATGACATAATTTAATTGTAAACACAGGGAGCTGCAAACTTA
 32994  TAATTATAAGTTTGAGTGTTAGTGCTATTTATGATAAATATATATAGTTTATATAATATT
 33054  AAATATATAGGTTTTATCTTATAGGGTTATATTACATATAATACATATATTTATATATTA
 33114  ATAATACATAACCACTTATTTATTGTTTGTTGTTGTTTATCTTTCTTATCATCCAATTAA
 33174  ATTTTTAACAGGTCTTTATAATCTGTTCATAATATTGATCATAATAAATTAATATTGTGT
 33234  TGAGTCCGTATTGGTTTACACTATAGCTAATAAGTCATAGAAAAAAAAAATTAAGGATAA
 33294  GATTAAATAATAAGTTTGCTAAAGAAAAAGAAAAAAAAGCTATAAATATGGTTATTTTTA
 33354  AGTAAATTATTTAAAGTACATAATATATAGTTTAAGGTACTGTATATTACCTTAATAAAA
 33414  CATTTATATCAATATATTTAATACT
;     G-nad1 ==> start
;     G-nad1-E1 ==> start
 33439  ATGTTATATTTACCTATAGTTATATCTATTATTGAAGTTTTAACAGTTACTATTTCCGTT
 33499  TTAATAGGTGTAGCGTTTGTAACAATAGCGGAAAGAAAAACAATGGCAAGTATGCAAAGA
 33559  AGACTAGGTCCTAACATTGTGGGATACTATGGTCTATTACAAGCATTTGCTGATGCTTTA
 33619  AAACTTCTATTAAAAGAATATATATCACCAACCCAAGCAAATATAATTCTTTTTTTTCTT
 33679  GGTCCAATTATTACTTTAAATTTTTCATTGTTGGGATATGCTGTTATACCATTTGGGCCT
 33739  GGTCTGGCCTTATTAGACTTTAACTTAGGTATACTTTATATATTAGCTGTATCTTCACTA
 33799  TCTACATACGGTATATTATTAGCTGGATGAAGTGCTAATTCCAAATATGCGTTTTTAGGA
 33859  TCACTTAGAAGCACAGCTCAATTAATTAGTTATGAACTCATTTTAAGTTCAGCTGTTTTA
 33919  CTGGTTATATTATTTACAGGTAGTCTTAATTTAACTGTAAATATAGAATCCCAAAGAGCC
 33979  ATTTGGTATATAATACCGTTACTACCTATTTTTTTAATTTTCCTGATTGGATCAATAGCA
 34039  GAAACAAATAGAGCACCTTTTGATCTAGCAGAGGCT
;     G-nad1-E1 ==> end
;     G-nad1-I1 ==> start /group=IB(3') (1.48e-09)
 34075  atttactaaacatagtatgatttggtctcgtaaaagatcgctgtatgctgtaaactccta
 34135  tttctttagtatataggacaatcagcaagaaaccaaaggatagtaaaatatcttagtagg
 34195  atcttcagagactatacgcggtcattaaacacattatataatatttgtgtttaataagat
 34255  atagtccaagtttgtatgtaaatatgagaataatatataggt
;     G-nad1-I1-orf111_2 ==> start /note=GIY ;; evalue:5.9e-15
 34297  atgaaatatataccttatttatataataaaaataagacaagatatataaatttaataact
 34357  acaaaaataagttactcttcttcatctttacccttgtcatcacttgcctcatctttacct
 34417  gtgcctataaaagttttttataaattagatgatacaattttatcttataggcaactatta
 34477  aaagataaagcaggtatttattgttttgttaataccgttaccaataaacgttatattggt
 34537  agtgctaaagatttatatataagacttattgaacatctttctaatataaaaatcaaatat
 34597  agcattacaaaatgctataagcaaaatatagcttag
;     G-nad1-I1-orf111_2 ==> end
 34633  ataaatttaatttttgtatttatgaatattttacaactatagtaaagttgttagttaaag
 34693  gatttaactgacttggaaacaagctatatttaaaaataatattttattacttaatataat
 34753  tttatgaaaacggaaacaagccttagtggttataaacacactgatgaagctaaattaaaa
 34813  atgttaaaaagatttgaaaaaaaaaaatataatcatcctatgtatagtaaaacacatagt
 34873  gatgacatacgtaaattagctagtaaaccaggtaagctaaaccctatgtttggtaaacat
 34933  catagtgaggttgctaaaaaataagtgataaaattagtaaacaccctaaatggataggta
 34993  tttatgatttaaatgatatattaatttaaagatttcaaaataatgttgaattagctaaac
 35053  atttaaatatatctagagtaacagttggtaagtatttaaattcaggccttatttataata
 35113  aaatatatagttttaaagtaaataatcaataaactatagtttattgatatatattcaacg
;     G-nad1-I1 ==> end
;     G-nad1-E2 ==> start
 35173  GAATCAGAGCTTGTTAGTGGTTTTATGACAGAACATGCTGCAGTTATTTTTGTATTTTTC
 35233  TTTCTGGCTGAATATGCTAGCATTGTTCTTATATGTACCTTAATAAGTATATTATTTCTA
 35293  GGTGGTTACCTGTTTAGTTCTGGTATAATGTTTTTTGTTTTATTTGATGTAATAGATTCA
 35353  ATACAATTTTTGGATTTCTATTTATACATTTCTGTATTTTTAACTGTAATTGATTTTTTT
 35413  GATACTTTAAATGATCCAATGATTGAAGGAATCTTATATGGTTTAATCTTAGGACTAAAA
 35473  ACTTGTATAATGTTCTTTGTTTTTGTCTGAGCACGTGCATCCTTTCCCCGTATAAGATTT
 35533  GATCAACTAATGTCATTCTGTTGAACTGTATTACTTCCTATAATTATAGGTTTTATAATA
 35593  CTAGTACCTTGTATCCTTTACAGTTTTGAGATTATACCTAGTAATGTTTCTCTTTTCTAA
;     G-nad1-E2 ==> end
;     G-nad1 ==> end
 35653  TTGCTTTTGGTCTTTGTTAATAAGCACCTTTATCAATATACAGATAAAGTTATAGATAAT
 35713  AGTATTATATAAATAACATATAAACAAGGGAGTCATAAATATTTGGTATAATATTAGTAT
 35773  ATTTTTATCTAAAACTATTATAAAAAAAAATAATAAAAAATCGATATAGTATTTTTATAC
 35833  CTGCTTATTATTTATTATAATCAAAAAAAAATTAAAATATATATATATAATGGATTGCAT
 35893  TGTATAGTGTTATAGTATAATACCTATGTTTATAAAACTTTTTTTTTCAAATTAAGCGTC
 35953  TAATTAAAAGACTAAGGTTGTTTACATAAAATACAAATTACTCTTTTTAATATGTTTGGC
 36013  CCTATTTGCTTTAAACCCTACCACATATTTAACTAACTAACTAACTAATATAATATAATA
 36073  TTTTTTATATTACTTTACATAATTTGATCGGTTTGTGTTGGTGGTTGAAAAACTGTAGAA
 36133  ACAGTGTCTAAAGCCGGATCTTGGTCCGAATCCGTAGCAGTACGAAACAGGGACGAATAG
 36193  TTCCTAATAGGCTGGTAATCGTCGTTTATAGCGTAACAAGCTATAGTTTCGTATATTGTT
 36253  GTATATCTATATATGATGTATTATATGTATTTGCTTGTAATAGAGTGTCACACACACTTA
 36313  CACATATGATATATATTTACATCATTTATATAAGTATACTTTTTTTATACTTATATGGTG
 36373  TATTAAATAAAAATATATAAAATACACCATTTTGTTTTTTTGCTTTTTAACTATAATTAA
 36433  TAATATAACCCCCCATGTATAACATCTTAACATGATGACCTATTCTTTCATTTTCCATTA
 36493  ATCCAAGTAATATATCATATTTATTTGGATAAACCCTTTAAATATATTATTATCTGTATA
 36553  TTTAATAATTTTAAAATTAATTGAAAATGAAATTAAAATGATGCTACACAAATATGTACT
 36613  ATGGGATTAATCAAGTTTGTTTTAT
;     G-cox1 ==> start
;     G-cox1-E1 ==> start
 36638  ATGTATAAGTATGATTTTGTTGAGAATATTAGACAAAGATTAAATAATTACATACCTGGC
 36698  TACAATTCATTA
;; mfannot: G-cox1 ==> start Def by similarity
 36710  TCTAATTGAATAGAAAGGTGATTATGATCTTCAAATGCTAAAGATATAGGAACATTATAT
 36770  CTAATTGTCGCTTTATTATCTGGTTTAGTAGGAACTGCTTTTTCAGTATTAATCAGATTA
 36830  GAACTATCAGGACCCGGGGTACAATTTATAGCAGACAATCAGTTATATAACAGTATAATA
 36890  ACTGCACATGCAATAGTAATGATTTTTTTCATGGTCATGCCAGCTATGATAGGTGGTTTT
 36950  GGTAATTTCCTATTACCATTAATAGTAGGGGGTCCAGACATGGTATACCCTAGGCTTAAT
 37010  AATATAAGTTTTTGATTATTGCCTCCTAGTTTAATATTATTTCTGTTTGCTTCTGGTATA
 37070  GAAAATGGAGCGGGTACAGGTTGAACTCTTTACCCACCTTTATCAGGAATACAAAGTCAT
 37130  AGTGGACCCAGTGTAGATTTAGCTATTTTTTCTTTACATCTAGCGGGTATAAGTAGTTTA
 37190  TTAGGAGCTATGAACTTCATAACTACAGTATTAAATATGAGAAGTCCGGGTATAAGATTA
 37250  CATAAGCTAGCTTTATTTGGATGAGCTGTTGTTACAACAGCTGTATTATTATTATTATCA
 37310  TTGCCTGTATTAGCCGGTGCAATCACTATGATTTTAACCGATAGAAATTTTAATACATCA
 37370  TTCTTTGAAACAGCTGGTGGTGGTGATCCCATTTTATATCAACATCTTTTCTGATTTTTT
 37430  GGTCATCCAGAGGTCTATATACTTATTATACCAGGTTTCGGTGTTATAAGTACAACTATA
 37490  TCTGCTAGCTCCAACAAGAGCGTATTTGGTTATCTTGGTATGGTTTATGCTATTATGTCT
 37550  ATAGGAGTACTAGGTTTTGTAGTGTGAAGTCATCATATGTATAGTGTAGGCTTAGACGTG
 37610  GATACAAGAGCCTACTTCACAGCCGCTACATTAATTATAGCTGTACCTACTGGTATTAAA
 37670  ATATTCAGCTGATTAGCTACCTGTTACGGAGGATCTCTTCAATTAACACCACCTATGCTT
 37730  TTTGCATTAGGATTTGTGTTTATGTTCACTGTTGGGGGACTTAGTGGAGTTGTTTTAGCA
 37790  AATGCTTCACTTGATATTGCATTCCACGATACATATTACGTAGTAGCTCATTTCCACTAT
 37850  GTATTAAGTATGGGTGCAGTATTTGCACTATACAGTGCTTGATATTTTTGAATACCTAAA
 37910  ATTTTAGGTCTAAATTTTAAAATATTAGGAGGTATAATACATTTCTGAGTCTTATTTTTA
 37970  GGAGTTAATCTTACTTTTTTTCCGCAACATTTCTTAGGT
;     G-cox1-E1 ==> end
;     G-cox1-I1 ==> start /group=IB (1.73e-23)
 38009  caagtaggccctgttttagacataagttttaaacatgtatatcgctatatgctggaaatt
 38069  cctttattttataataattataaggacaatcagcaggaaatcaaattaatagcttaacct
 38129  gagttataagtttattcttcagagactaaacgcgataaattctaaaaatacaaatagaat
 38189  tatgatatagtccaatataaaatagaaatattttttttttattttttagtaatgatattt
 38249  aaagctaaaaatagacataaatgtctttataatacatccttttataataataatagtgga
 38309  tctaatgaagatcctaaaaaagataaagataaaaaagaagaagaataaactgcaattgaa
 38369  aagtcaatagaaaatgataattaaattatcattgatcatcagtatgatttatactaaaaa
 38429  aattacatcctttagatgttcacaatctaaagtccaagcctgttagtacatatagtttta
 38489  taaataaaaccacaattttatctaactataaagatttgagtggaatatatcttatacata
 38549  attaaataaatggtatacaatatataggaagtgcctatgatttaagtaagagaatagcta
 38609  attactatttttattatcgattaatagataagagatatatatctaattatatattaaaat
 38669  atgggcacaataactttgttcttgttattttacaaatattaggtaaatcagaatcacaat
 38729  ccaagtcaaatataattagtaaagaacagtattatatagacttttatatgcctaagttaa
 38789  atttaaatccagtagctggttcatctcttggatttaaacattccgaggcttctaaaaaac
 38849  taatagcttaatttagaaaagataaaccagtatctgaactaactaaaataaaacttagta
 38909  aattattttaaggtgaattaaatcctttttgatccaagaagcatagtgaaaaaactaaat
 38969  aaaaaatgcgtgtttctaagttaggagaattaaatcctatgtttaataaagataaatcca
 39029  aagaatttatagaacaaatgaataaagataaatcaggagctaataatcctatgtttggta
 39089  aaaaaaaagcccatatactttagcttaaataagtataatagtatatttatataaccctga
 39149  aacaaaaacaactgattagatcatatgatagtatgaatattgctgtaaaagacttaaata
 39209  ttgctagtgaaaccattaaaaagtacttaaacactggtaaagtttataaaaacttcttat
 39269  tttactctatattaatataaacgattgttataaataaattg
;     G-cox1-I1 ==> end
;     G-cox1-E2 ==> start
 39310  CTACAAGGAATGCCTAGAAGAGTAAGTGACTATCCTGACGCTTTTGCGGGTTGAAACCTA
 39370  ATAAGTAGTTTGGGATCTATTATAAGTGTGGGAGCTACTTGATTATTCTTACATATCTTG
 39430  TATGTGCAATTAGTTGAAGGTAATGCTACATCGAGATATCCTTGATTAACAGTTCCATTT
 39490  AATGTTGATACTTTACAAAGTCTTTTAACTAGAGCGTATAACTCTTTAGAATGATGTTTA
 39550  AGTAGTCCACCTAAACCTCACGCATTTACAAGTTTACCTAAACAGTCGTCTTTTGAGACT
 39610  CTTATGGTTCTAAAGTAG
;     G-cox1-E2 ==> end
;     G-cox1 ==> end
 39628  TCAATGAGTCCGAATGAATTCGCCGGACTTTTGCATCAGATACTTTCAGGAGGGGTACTT
 39688  GTTGCTTCTCTTATTCTCAAAACGGTATGTTTAGCCGATCATCTTAGTACTGAGATGCCT
 39748  GTAACTATGATAAATAAGCCAGTAGCTCTTTTAGATAATATTGATCGTACATATGCTTTT
 39808  TACTTTTTTTTTTGAAGGGGAACACCATTTCCGGTGTTCCGCCAATGCTACTAAATAAAT
 39868  CGAGTGCTTTGCACCCTCAATTGCATGACAATTGTCGATAGTATTCCGACTATCGAGTGT
 39928  TTTTTTATGGAACCAAACATAAAAATATGTAGCCACTACAGCCTATGCCTCTTTAAGTAT
 39988  GTCTATTTACATATACTTTATCAGATTAGTATATAGTCTAGAACTCTATGTAACAATAAC
 40048  AATAGTTATTGTTTTACATTATAAACAATGGCTGATATAAGCCCCTAAAATAACTTTAAA
 40108  ACAATAATAGCCAAATACCATTTAATATATTTGCTTTTATATATTTAAAGCTATAGTAAT
 40168  GACTTAAATTACTTTTAACTATAAAAC
;     G-orf484 ==> start /note=GIY ;; evalue:0.051
 40195  AAAAAAAATATAATTTACAAAAAAGTGAGAATATTCAAAAGCCATCCTTTATTAAAACTA
 40255  GTTAATTCTTATGTTATCGATTCTCCACAACCATCAAATATAAGTTACTTATGAAATTTT
 40315  GGTTCTTTATTAGCCTTTTGTTTAATTATACAAATAGTAACAGGTGTTACTTTAGCAATG
 40375  CATTATAGTCCTACTATTTCAGAAGCGTTTAATTCAGTCGAGCATATTATGCGGGATGTG
 40435  AACAACGGATGGTTAATACGTTATTTACATTCAAATACGGCATCTGCTTTTTTTTTTTTA
 40495  GTGTATTTACATATAGGTAGAGGACTATACTATGGATCATACAGAGCCCCTAGAACATTA
 40555  GTATGAACAATAGGTACAGTTATTTTTATATTAATGATGGCTACAGCATTCTTGGGTTAT
 40615  ATACGTAGCCCAAAATGGTTTAAGTTAAAAAAAAACAACAAGAACAATAAAGAATTATTT
 40675  AAAGTGATAAAAGTAGCATTATATCTAGAAAAAATTATTTGTATTATACTTCTAAAAGTT
 40735  ATATCTATATATTCATGCGAAATGGATAATACTTTTCATAAATATACACCCTTTTCTAAA
 40795  TGTAGTGTAAGACGTTTTTCTACTTTTTCTAGATCATGAAGTATAAAGCCGAAAGAATCT
 40855  GATTATAATTCAGTACAACAATATTCTAAAGATGTTATTGACTTTTTGAATAATAATAAC
 40915  CTTAAACCCGTCTACATATATGAAAATTTATGTGAAAAGTCTATTCAAAATAAAGTATTA
 40975  AACGATACTAGAAATATAGCAGGCGTATATCTAATTTTAAATAAAGCTACTTTAAGCTGT
 41035  TATGTAGGATCTGCTTCTACAAATAAATTCAATGCTAGATTCCGTAAGCATTTATTTAAT
 41095  TTTTCAGGTAGTAAGATAGTTAAAGCAGCAGTAAGAAAGTATAAAATAGACAATTTCGCT
 41155  TTTATGATATTACAAGTATTTCCTGAAGTTGTTACTAAAGAAAACAATAAAAAATTGTTG
 41215  GATTTAGAGGATTATTATATAAAATCTTTATTACCTGATTATAATATAGTGACTGAAGCT
 41275  GGAAACACTTTTGGTTACAAACACTCTGAAATAACTAGAATAAAAATGGTAGAAAATTTC
 41335  AGTTTAAGACGTCGTTTAAGAATAGGTGATTTAAATAGAAGTAAATCTTTGAGTGAGGAG
 41395  GTTAAGGCAAACATGAGAGCAGCTGCTTTAATTCGTAAAAAACCTATATATTCCAAAGAG
 41455  GGTTTAGCTAATATGCTAAAATCATCTAAACCTATGATAGTTTATAATTTAAATAAAACT
 41515  GTGTATGGCGAATACCCTAGTATAACAGCAGCAGCTGAGTCTTTAAGGTGTAGCGTAAAA
 41575  ACTATAACAAGAGCTATGCATACTCCTAAAAATATATTAAAAAGACGTTGAATTGTTCAA
 41635  TTTTTAACAAAATAA
;     G-orf484 ==> end
 41650  AGTTAACTACTTTAGCCGACCCTTGTTTATTTAGTTGTCCTTTTTTTACATATTGAATTG
 41710  TTGTTTATTCAATTGTTGTTTAATTTAAATCATAGTCCCATTAGTAAAAAATTTTATGCA
 41770  ATCTCAAGAGAAAATTAAAATTTAAAGTGGAATAGCCCGACAGGGATATTGAAGAAAGAA
 41830  TTTTCTTTGGCGATATTAGTGGAACGATCAAAGAGCTTTTAATATTGTTTTATAGTGTAA
 41890  AGTTAACTATATTAGAATATTAATCTAGAGATCGTCGGTTATCTTGATGACCGCTACAGA
 41950  CTGGGTCACTAATGGGTGTCTGCAATGATGCTTAATGCACAGTCGGAATATTTAGTTGTT
 42010  ATAGACTAATAGAATAAACGAATTCAAAGTTATTCTAGCTTTTTATAAATAACTTACAAT
 42070  TTATATTAAGTATACTTGTATGTATTACCCTATGGTCAA
;; G-orf288_cox2 ==> start
;     G-orf288 ==> start
 42109  ATGTCTTTATGAGGTGCAACAGTTATAACTAACCTTATGAGTGCCATACCCTGAGTAGGA
 42169  CAAGATATAGTTGAGTTCATTTGAGGTGGGTTTTCTGTTAACAACGCCACTTTAAATAGA
 42229  TTTTTCGCATTACATTTTGTTTTACCTTTTGTGTTAGCTGCATTAACTTTAATGCATTTA
 42289  ATTGTACTACATGACAGAGCAGGTTCAGGTAATCCTTTAGGTGTTTCGGGTAATTACGAT
 42349  AGATTACCTTTTGCCCCTTACTTTATATTTAAAGATTTAATTACTATTTTTATATTTATA
 42409  TTAGGGTTATCTGTTTTTGTCTTCTTTATGCCCAATATTCTAGGTGATAGCGAAAATTAC
 42469  GTTATGGCTAATCCAATGCAAACTCCACCTGCGATAGTACCGGAGTGATATCTTTTACCA
 42529  TTCTATGCTATATTAAGATCTATACCTAACAAATTACTAGGTGTTATAGCTATGTTTTCT
 42589  GCTATTTTAATATTATTAGCAATGCCCTTTACAGATCTATCTAGATCAAGAGGTATACAA
 42649  TTTAGACCTTTAAGTAAGGCAGCTTTCTTTATTTTTGTTGGTAACTTTCTAATATTAATG
 42709  CAATTAGGTGCTAAACACGTAGAATCACCATTTATAGAATTTGGACAGATATCTACTGTT
 42769  TTATACTTTTCCCATTTTTTAATTATAGTACCTTTAATAAGTTTACTTGAAAATAGTTTA
 42829  ATTGAATTAGCAAGCAAAAAAAACACTAACACTCAAATAAATCAAACTTCAGCAAAATCA
 42889  GCACAAGATTTAAATAAACTACTAAAGGAGGATATAAATATTAACCTTGACTTAACATTT
 42949  TCCCTTGTTTTATTTTTATTTATT
;     G-orf288 ==> end
;     G-cox2 ==> start ;; mfannot: contiguous and in phase with orf288
 42973  GTGTATTGTTTAACAAATTGAAACGACATTAATCTTTTTTCTACACTTCTGTATTGTGAT
 43033  GCTCCAAGACCTTGAGGTCTATATTTTCAAGATAGTGCTACACCCCAAATGGAAGGTTTG
 43093  GTGGAACTTCATGATAATATCATGTTTTATCTTACAATAATACTATTTAGTGTTGGTTGA
 43153  ATATTAATATCAATAATTATAAAGTTTAATAATAAAAAATGGCCCATAGCAAATAAATAT
 43213  TTAAGTCACGGAACATTAATTGAATTAATTTGAACGATTACACCTGCCTTAATTTTAATA
 43273  CTTATAGCTTTTCCATCCTTTAAATTATTGTATTTAATGGATGAAGTTAGTGATCCGGCT
 43333  ATGGTTGTATTAGCAGAAGGTCACCAATGATACTGAAGTTACCAATATCCTGATTTTTTA
 43393  AATAGTGACGATGAATTCATTGAATTTGATTCATATTTGATACCAGAATCCGACTTAGAA
 43453  GAAGGTACACTTAGAATGTTAGAAGTGGATAATAGAGTGATTATACCGGAATTAACTCAT
 43513  GTTAGCTTTATGGTCACTGGTGCTGATGTAATACATTCTTATGCTTGCCCTGCACTAGGT
 43573  ATTAAATGTGACGCTTATCCTGGTAGATTAAATCAAGTATCTGTTTTTATTAATAGAGAA
 43633  GGTACTTTTTATGGTCAATGCTCAGAAATATGTGGTATTTTACATAGTTCTATGCCTATA
 43693  GTAATAGAATCTGTTTCTATAGAAAAATTCATTACTTGGCTACAAGAACAATAG
;     G-cox2 ==> end
;; G-orf288_cox2 ==> end
 43747  TTATTTGTAATTAGTCATAAAAAAAAATAAATACATAGTTTATATAAAAACGCTCCAAAG
 43807  GCTAATATAAAAATATAAAAATATATTTTATTGATGGTTACCATCACTATAACAAAAGAT
 43867  GAAAGATTGGTTTATATCAGTTGACTTGTGCCTAATAACTTTAATAATCTAAAAAAAATA
 43927  TTGGATTATTATTGTAAAATATGATTATGTAAGGGAAGATATACTAAATTATTTTACTGT
 43987  AAATAATCAGATATCAAAAAAATAATTTTATTATAATTAGTTTGTATATATTTACATCTA
 44047  GTAATTATGACATTTTTGTACATACGAATTTGCTTTTGTCTGGTTGCGATTTACCAAGTC
 44107  CCGACAATGCTACTGGCTAAATAGAGTGCTTTGCACTGGCATTCACACTCGCATCAGGAC
 44167  TCGCAATACAATTGTTGGTCGTGCCGATAGTATTAGTCAAGTTTTTTTTTTTTTTAAAAA
 44227  AAAATTACTATATTTTTATTTTTCATAATTATCGCGTAATGGCTTATTTGTAGTAAACCT
 44287  TTGGCCAACAAGTCACATTTTTGTAATATTTATTAATATTATTATTATTATTCGTATAGT
 44347  AACAAAAGATAATATAATTTGCAATATTATATATAGTCTAAATAAAAATTTTTTTTTATT
 44407  TATATAATTTATTTTTATTATATGAAAATATCTTTTGTTTAAAATTTTAGTTTAATATCT
 44467  TTATTTTTTTTTAATAAATATAGTTATTGCTATTATATTTAGAGTGGGTGATAGATTTAT
 44527  ATGTATGTACGCATCTATATCTCTATAATAATTGTAAAATACATCATAATGGGGTACTAT
 44587  GAAGTTATATTGTCCTGTTTTATATAAAAAAATATGTGTGGTATTTATTGTTTAATGCCT
 44647  TATTTAAGTTAATAGCA
;     G-rnpB ==> start ;; mfannot: Approximate position
 44664  TAGGAAAGTCCAAAGCTTTTTAGGTTTATGCATAATTTATATATGTTATATTTATAATAA
 44724  ATATAACTTGTATATAGTACAAAGGTAAAAACCTTGGTTCTTTGCAGAAAATACATATTA
 44784  TACTTTTATGTTTGTATCTATAATAATAGATAATATTACTTTGTACATAATATAGTATAA
 44844  TAGTGAAACAATAAGCCTATTTCTAGCCTTTTTTTAGATACATTCACAGTTACAGAAACC
 44904  GGCTTAT
;     G-rnpB ==> end
 44911  AAATATCCGCATCACTATATTTTATTAATTTGTTATAGGTATTAATAATATTATACTACT
 44971  AGTTATTTGCAGTTAAAATGCCTTTTATTGTATATTTATAAAAAATAAATAGTTTATGTA
 45031  GTAGTAGATCTTGTATTTATATAAAA
;     G-trnC(gca) ==> start
 45057  GGGGTATGTTGTAAAATGGTTATACAGTATGATT!GCA!GATCATATAAAAGAGGTTCAA
 45115  TTCCTCCATATCCTT
;     G-trnC(gca) ==> end
 45130  GTGTCTTATACGGCTCTTAGTATATAAGAGCCATATAATATAAAACTATAAGCTCTGTAG
 45190  TTAATACATATTATAATGATTGCCATTATTCTTATAATAAAATAATCATCAATATTCGTA
 45250  CTTATCTTATGTTGGCTTACTTGATGGAAACTATTAACCTATAGTTGTATAAAATATAAG
 45310  ATATATGGTTAAATTATAGGCAGATTTTGCATTAACAAATTTTTAGGTAGTATTATATAT
 45370  TAAGCTTAAAATGGATAATCAATTAAAGCCCTCGTTTGTGATGTATA
;     G-trnW(uca) ==> start
 45417  AAGAACATAGTTTAATGGTAAAACAGAAAGCT!TCA!AACTTTAAATTCTCAGTTCGAAT
 45475  CTGAGTGATCTTG
;     G-trnW(uca) ==> end
 45488  AGCACATATATTATTATATTGTTATAACTACACTAGTCTGTATAGAATAGCTAATAGATA
 45548  TTATTTAATTAATATCGGTTTATTATATAAATATATCATAGTTAATCTACCAGTACGTTT
 45608  ATGTATTCTTAAGTTAAGTAAAAACAATTACTTAGTATTAAATAAACATTATGGCTTCGC
 45668  CTAATAAAAAAAAAAAAAAAAAAAAA
;     G-atp9 ==> start ;; mfannot: alternative ATG start pos 45658
 45694  ATGATACAAGCCGCTAAAATTATTGGTACAGGGTTAGCTACTACAGGTTTAATAGGAGCA
 45754  GGTGTAGGTATAGGTGTTGTTTTCGGTGCCTTAATCTTAGGAGTGGCTAGAAATCCAGCT
 45814  ATAAAAGGGCAATTATTTTCTTATGCTATATTAGGTTTTGCCTTTTCAGAAGCTACTGGA
 45874  TTATTTGCTCTTATGATGGCTTTCTTATTACTATTTGTAATTTAA
;     G-atp9 ==> end
 45919  TTATTTTAATAAGCCTATATCATAAAATGTATATAGACTTACAATAGTCGATCGTTGTAT
 45979  ATGGCGAATGAAACAGGGACGAATAGTTCCGAATAGGCTGGTAATCTTCGTTTATAGCGT
 46039  AATAAACAATAATAACAAGACAATGGAGGATCATTATACA
;     G-trnR(ucu) ==> start
 46079  CTCTTATTAGCTTAATGGTAGAGCTAGATACT!TCT!AATATTTAGACCTAAGTTCGAAT
 46137  CTTAGATAAGAGT
;     G-trnR(ucu) ==> end
 46150  TAAAGGTTTTATACCATTACTCGAAGTATGATTAACACTATAGTTATAAGCATATCAGGC
 46210  TTAAATTGGTTAATATTAAACAAAATGCAATTATAGGTTTAAGATATTTAGATTTAATTA
 46270  ACAAAATATTACCAAGTTGGGCTGTTACTATTGACACCTTTAGCTTTTATAATATATGCT
 46330  GTTACTAGTTATGTTATAATTTTAATAATATTATATTATATATTACTTTAAACCCGTAAC
 46390  TTGTAGGTAATTGTATTGGAAAATTTAAATTATAACTTAAAATTAAAAGAGCTTATTTTA
 46450  CAAGTAGTAAAACTTATTTTTTAATTTATGACAAATATGGAAAACAATGTATAGATATTA
 46510  AAGCTAAAGGTGTTAAGTCTAGTTCTCAATAATATATTGATTATTTTAATTTGTTGATAT
 46570  GTAACCACAGCTATAAAGTCTCAACCTAAAATTGATTGAACTAAAGGAGAGGTTAAAATA
 46630  GAAGACATATAAGTTACTTTACATAGTTATAGCTATAAAAAGCGTACTAATATATATGAT
 46690  AATAATAAATTATGAGTATAAACTTTACCTGTTTTTATAAATGAAATAGATAAATCTTTG
 46750  ATAAAGTATTATCCTAAAATGTCTTTAGTAAAATATTATTCAGGATAAAAATCCTATACA
 46810  ATAACACATAAAGATGTTTTAACTAAATATATATATATTACAAAATATCATATTTAAATA
 46870  ATAAGATTAATCCATACTAAAAATCATAAGATCAATATTTTAAATACACTAATAATATAA
 46930  TATGGTTTCTATTAAACACGTTTTATATGTTTATATTTATATTTATTATCTCAAATTTTA
 46990  TAAATATATAAGCTAGTAATATCTCAGAAGTATCTTCATATGAAGAGTTACATGAACTTT
 47050  ATGATATAGAAGACAATAATAATAATAATATACCCAATGATAATGATAATAATATACCCA
 47110  ATGATAATAGAAAGACACCTAAATCTATTTGACAATGACTATATTATAAACCTGTCTAGT
 47170  AGAACAATATAAAAATAATAAAAAGTATACTAGTACTGATATCCCTAGTAAATCAGATCC
 47230  AATAGAACCTCTATCTTTAATTAGATTTCGGTGCAGATATAATAAAACTTTATAGCACCA
 47290  AATAATTATTTTAATTAACTAAAC
;     G-atp8 ==> start
 47314  ATGCCACAATTAATACCTTTTTATTATACAGATCAAGTAACTTTTACTTTTATACTACTA
 47374  ACAGTAATGGTATATGTGTTTTCAAAGTATATTTTACCTAAATTTGTTCGTTTATTTTTA
 47434  ACTCGTCTTTTTATAAGTAAATTATAA
;     G-atp8 ==> end
 47461  ATTATCTTTTATTACCCAATATAACATATATTTTTAATTAGATTTAGGTATATATATACT
 47521  ATAGTTTTATAACACCAAAACCTAGTATATGAATATATGTATTAGTTAGGCATATTGTTA
 47581  TAGCTTGTTATAATAATCCCTATTTATTAGTACATCTAATTGGTGTAAGAAAGGTATAGA
 47641  TTGCATTATTCGAATATTACAATTACAGAAACTTCCTAAACGATGAGTCTGTGGCTAACT
 47701  CGAAAGGTCTCATATCTCAAACTAAAAAAGTTACTTTGCGATGACGGGACAACAATAGTT
 47761  GAATATTATAAGCAGTATAATGTTAAAGGGCTAAATAACATAAAAGTAATTTGCAGGGTT
 47821  GCAATAGTGCCTTTAGTTTTAACCTAGTAAACGCAGGTTAAAAATATTTTTACCATCTTC
 47881  TTACAGCATAATAAGAGCTGTTTATGAGGTTAATAATAATACTAAAAAAATCATGTAAAC
 47941  TAGTTGTATCATATAATTTATTAACCATTTATAACTATCGGCTTATATCACATGCTTATC
 48001  ATATTGCTTTTTAAATTAATATATAAAATTATTTGTAA
;; mfannot: G-atp6 ==> start Def by similarity
 48039  TTATCATTACAA
;     G-atp6 ==> start
 48051  ATGACATCACATAACTTCAATTATATTTTAAATCCTTTAGATCAGTTTTCAATACGAAGC
 48111  TATATAAGTTTAGATGCACCAGTTTTAGCATATACTTATATATCTGTAACTAATATAGCA
 48171  ATATATTTAACTATCGCAACAATAATAGCATTAACTGTTAACATATTAGCAACAAATTAC
 48231  AATAAAGTTGTATCTAATGGTTGATCTCTTAGTCAAGAGTCGGTTTATGCTACCGTGCAT
 48291  AGCATAGTGATAAACCAAATAAACGCAAAGAAAGGACAATTATATTTTCCTTTTATTTAT
 48351  ACATTATTTATATTTATACTAATAAATAATTTAATAGGGATGATTCCGTATAGTTTTGCT
 48411  TCTACTTCTCATTTTATACTAACATTTTCAATTAGTTTTACTGTAGTTTTAGGTGCCACT
 48471  ATTTTAGGATTAACAAAACATGGTTTCAAATTTTTTTCTTTATTTGTACCAGCTGGTTGT
 48531  CCCTTAAGCTTGCTGCCTCTTCTTGTATTAATAGAATTTATATCATATATAGCTAGAAAT
 48591  ATTTCACTAGGGCTTAGATTAGCAGCTAACATATTAAGTGGTCATATGTTACTAAATATT
 48651  TTAAGCGGGTTTGCTTATAATATATTATTATCAGGTTTTATATATATATTTGTAGGTTTA
 48711  ATACCTTTAGCATTTATTATCGCTTTTTCTGGTTTAGAATTAGGTATAGCATTTATACAA
 48771  TCACAAGTTTTTGTAGTACTAACTAGTAGTTATATTAAAGATGCTGTTGATCTTCATTAA
;     G-atp6 ==> end
 48831  TAATATAAAGTATTAAAAATACTTTATCTTTTTTTTTTAATTTTTAGCTTATACATAATA
 48891  ATGTATAAGTTTTAAGATATTTATAAAATACATCATTAGTAGTAGTATTACTACATA
;     G-rns ==> start
 48948  AATATGTTGAGTTTGATGATGGCTCTGAATGAACGCTGTCCAAATGCTTGACACATGCTA
 49008  ATCGTACGGCGTACTTTAATATAAATTTATTTTATATTATTATAAGCAGTGGTGTACAGG
 49068  TGAGTAAAAGATATACTAATCGCCTTAGAGTTAGGGTAGATCCCTTATATTAACAAAGAA
 49128  GACTATAAATTCGCTCTAAGAAGTGGGTATCTCGTGTAGTAGTAGTTAAAGTAAATGTTT
 49188  AACTAGCTTTATTTAGTTTGAATACACGTAGTCGTAACTGAAAGGTTGATCGACCACAAT
 49248  GTGGCCTGAAGAAAGCCCATGACAAATGTTACAGCAGTGAGGAATATTGGTCAATAGCCT
 49308  AACGGCTGAACCAGCAACTTGGAGGAATGTAAGGCAATTGCCTAATGCATTATTTTAATG
 49368  TTTAATCGACCATGTCGGATAAAATTCTAGGTAGAGTTTTGACAATGACATTCTCTATCT
 49428  ATGTGTCTTGACCAAATTACGTGCCAGCAGTCGCGGTAATACGTAAAAGACTAGTGTTAT
 49488  TCATCTTTAATAGGTTTAAAGAGTACCAAGACGGTTAATAAAGCCCCTAAAGGGTACAAA
 49548  TTAACTAGAGTTATATGAAAGGGAGCTCTTAGGTACTGTTGAGTGTAGAGATGAAATTCT
 49608  GTGATACCAGATGATTGGCACGGGTCTATGCGAAGGCATCTCCTTATGTAATAACTGACG
 49668  TTGTAGGACGAAGGCTTTTGAAGTGAACAGGATTCGATACCCCAGTAATCTAAGCAGAAA
 49728  ATGATGAGTGTCATAGGTTAAATATAATTTAGTCTATAAATGAAAGTGTAAGCATTCCAC
 49788  CTCAAGAGTAATTTGGCAACATTGGAACTGAAATCATTAGACCGTTTCTGAAACCAGTAG
 49848  TGAAGTATGTTGTTTAATTTGATGATCCGCAAAGAACCTTACCACTTTTAATAATGTTAA
 49908  AATTATTATTTTTTTTTTTTTTTAACATTGTTAAAATTATTATCTTGAATAAATATTTTT
 49968  TTAATATTTACAAGCGTTGCACGGCTGTCTTCAGTTAATGTCGTGAGATTTTGGTTAGTT
 50028  CCATTAAATTAACGAAAACCCTTACTTTATTTTTATATAAAGTTGTTCACCGTTATATTG
 50088  GATATGATAATAGGGACCAGGACAAGTCATCATGACCTAAATATTGTGGGCTATAGACGT
 50148  GCCACATAAGCCTTACAAAAGGATGCTAAATTGCGAAATTAAGCTAATCCCCTAAAATTG
 50208  GGTATACATATTATGGATTGTAGTCTGTAATTCGACTGCATGAAATAGGAATTACTAGTA
 50268  ATCGTGAATAAGTACGTCACGGTGAATTTGATCTCAGATAGGTACTAACCACTCGTCAGG
 50328  CGCTGAAATTAGTGTGCGCAATAAGTTTGGTTACCGTTTTCTCAATTTGGATGATTAGAT
 50388  CTTAAAATTAAGCTAAGTGATCTTCGTATGAGTGACTCTGATTAGTGTTAAGTCGAAATA
 50448  TGGTTCGTGTAGTGGAAATTGCACGGGAATAATAAATATT
;     G-rns ==> end
 50488  AAAAATAAAATATTTTAAATTATGCTCTAGAGCATAGTTTAAAAAATATGTTTTAAATTT
 50548  TGCTCTAGAGCATAATTTAAAACATATAA
;     G-trnY(gua)_2 ==> start
 50577  GGAAGGTACCGTTATTTGGTTTGACGGGTGGAGCT!GTA!AACTCAATAGCTATTGACCA
 50635  CAAGAGTTCGATTCTCTTATTTTCCT
;     G-trnY(gua)_2 ==> end
 50661  CCTTAAATAAATATAAAACTATATATACTATAGGATAATTAGGATATAAGTACAAAATAG
 50721  TGTTTTCCTTTTCCCATAATTATTCTTCTTGTTTAGTATGGAGCATCAGGCGAAATAAGA
 50781  ACAAGTCTCGTGTGTATATTTCATGTTGGGAAAAAAAAATCATAACACTAATGATTGTTA
 50841  TACTGTGGATTTAGCTACAAGGTTTATTTAATATTTTTATTAAAAGGTTTTCATATAAGT
 50901  AGTATGCTTATATGCCTATGTTTCTAGTCTTGTTAAAATATGGTCATAATAACTTGAACA
 50961  TATGCATAAAGGAAATTATGCTTTAATAATACTATTAAAATATAACAGTTAGATATGGAC
 51021  AGTAATAATTCCTATTATTATCTAAAGGTAGTCTATTATCCCTAAGAGTATAAACAAACA
 51081  TTATATAGCTTGTTAAACATAGCTAGTCCTATTGTATGATAGTTACACTGTAGCTCGGAA
 51141  TAAAAAAGGTATAAAA
