# Supplementary material for: Global Characterization of Fungal Mitogenomes: New Insights on Genomic Diversity and Dynamism of Coding Genes and Accessory Elements
Source: Front Microbiol. 2021 Dec 1;12:787283. doi: 10.3389/fmicb.2021.787283 (PMC8672057; doi:10.3389/fmicb.2021.787283)
Supplement: Supplementary File 1 — de novo annotation files of the 685 mitogenomes investigated in this study. Annotation was performed with the Mfannot program. [file Data_Sheet_1.ZIP › Supplementary_FileS1/CM009895.1_Fusarium_tricinctum_strain_INRA104_mitochondrion_complete_sequence_whole_genome_shotgun_sequence_mitogenome.mfres]

;; Masterfile modified automatically by mfannot version 1.35
;; on Thu Dec 24 10:08:01 2020 by user pfonseca on host LGCM-PROC
;;    - Gene Totals: 53
;;    - List of genes added:
;;      atp6                 atp8                 atp9                
;;      cob (1 introns)      cox1 (4 introns)     cox2 (1 introns)    
;;      cox3                 nad1                 nad2                
;;      nad3                 nad4                 nad4L               
;;      nad5 (1 introns)     nad6                 orf100              
;;      orf104               orf119               orf269              
;;      orf288               orf291               orf307              
;;      orf329               orf342               orf383              
;;      orf410               orf432               orf479              
;;      orf902               rns                  trnA(ugc)           
;;      trnC(gca)            trnD(guc)            trnE(uuc)           
;;      trnF(gaa)            trnG(ucc)            trnH(gug)           
;;      trnI(gau)            trnK(uuu)            trnL(uaa)           
;;      trnL(uag)            trnM(cau)            trnN(guu)           
;;      trnP(ugg)            trnQ(uug)            trnR(acg)           
;;      trnR(ucg)            trnR(ucu)            trnS(gcu)           
;;      trnS(uga)            trnT(ugu)            trnV(uac)           
;;      trnW(uca)            trnY(gua)           
;;
;; end mfannot
;;


>CM009895.1 Fusarium tricinctum strain INRA104 mitochondrion complete sequence whole genome shotgun sequence gc=4
     1  GTGTATTATCCTGCAGGGGCGAAGCTCGAGCTTGCGGATTTTCTGGCGGAGCACTGAAAA
    61  TATAAAAATATATTAGGGCGAGAACTTCGTTCCCGCCAGGCGCGAACGAAGTCGCTCGGC
   121  ACAGTAATAAATAAGCATGAGCCTTTAGCACTTAAAGCCGCCCCATTTGAATCATCGGCT
   181  GCTTATATAACCGCATTTATAGCCCTAACTCCTTTTTTTCAGGAAGGATGTAATAAAGGG
   241  TTTATGGAGTATTATTTAAATACAGGTAATGCTAAATATTGCGGGGACTGGAAACGTGTA
   301  ATTTTCAAAACTCCAGGTGTATTAAAGATGGGATCAACTGTAAATATCATGGAGAATAAA
   361  AAATCGAGAATACATTTGCTGTTGAAGAATCTAGACAAAAGGATCTACTAAGGGATTATA
   421  GATCTCAATTAGATAAATCTCCTATTATTAAT
;     G-orf100 ==> start
   453  ATGACTTGAAGACTTAAATATAATGAAGGTGTCCAAAGATCGCAAGATAAATTCACAGTA
   513  AAACCTATAAGTTATTTTACTAATCCTCAATTTTATGGGGCGGTTTCTCTTGTTTTAAAA
   573  GGGAGATTTTTAATAGTTAATATAATTAGACGTGACTCGCCAGGTTGTGTCTTTGTACCT
   633  ACTTATTATTTACCAGATAAAAATGATCCTAAAAGTTTGACTAAAATTCTTCAAACTGTT
   693  CAATTATTAGAGGGTAAATGGTATA
;     G-orf410 ==> start
   718  ATGCTGCCCAGCCGAGGGGCGGAGAGGCTAAACAATAG
;     G-orf100 ==> end
   756  AACTAATGGTTTAGTAATTTACACTCAAGCCGAATCTATTGACAGTAAAAGTTTATTTAG
   816  AGTATGAAGGCCTTCAATTCATTTTACTGAGCCGGAATTTAAAACTGTTAATAATTATTA
   876  TAAAGTAAAAAGTCAAGATGTACTTAGACTTAGAGATTTTGAGACTGCTGACTCTGTTAT
   936  GCTTGCAAAAAGTATCCGTGAAATGGTAAAAGTTCATAACAATTATCTTAATAAACATGA
   996  ATCTGGTGAAAAACTAGTTCATCAGAGTAAGTCTCTTGCCGAGTCGGTGACTAAACTTGA
  1056  ATATATGGTAGACAAAAATTATAGACAATTAGTGGAATTTTACATAACTAAAGGTCAAGA
  1116  AGCTAACCCTAAGGATTTCAAGGTGTTGAAGCAGGATCATACAGATAAACACACACTTAA
  1176  ATATTATGATTTATTGGAAAGAGGCTGGTATAAGACCAGATCTCAAATTGCTAGAGAGAA
  1236  GTCTCTACTTACGCGAGGGGGGGATAAAGATATAATAGAAGTAATGAAAGCCAAACTTGA
  1296  AAGATCTAATCGTAACTATGTATATCTTGATCGTCGTAGCCATTTTTTTGAAACTCGTCG
  1356  TGATTATCCTATAAATAGTTTATTATTAACGGCAAATAATAGTCATATGACTCAATTTAG
  1416  TATATATAAAAATGGAGTCGTGGAAGGTTACAGGGAAAGACAACAATTGCTAGGTAAATT
  1476  AGATTCTAGCATAATATTGCCATTAGTTGAATCTAGAATCGAGTTAATAAAAAAAATAGC
  1536  AAGTAATTTGACTAAAAGTGAATATCAAAATTTAAATTTAGGCGCATGCTCGCATATTTA
  1596  TGGTGTTTCTATTAATAGACTTACATATGAATTTTTTGAACTTAAACCCACTAAGAGTAT
  1656  ATATTTTGGAATATCCGAGAGAAATGGTGCTAGTCAGCAATTGCTAGACAAAAATACGGA
  1716  TTGCGAAGTTTATAGCATTATAGACCTTAAAAATGATAGTCTAAAATTACGTGCTCTTTT
  1776  AAATGAAGGAGAGTCCTTTGATCTAGCTATCCCTAAACATGATTATAATTTGTTAGACAA
  1836  TAAAGATGAGCTATCTATTCGTAGATTTATGGATTTTATTTATCCAAATTCAGATGAATA
  1896  TTTAACTTATCAATCACATAAGGATAATTTTAGTGTTCTTACACAAAAAGTGTAG
;     G-orf410 ==> end
  1951  GTTTTTCTAAAAATGCTCTAGACTATAAAGGTAAACAACCTAGGGGGTTAATTACACCAA
  2011  ATATGGGGTACTAAATAGAGTA
;     G-orf902 ==> start
  2033  ATGATGGAAAAAAAATTATGTGTGGAGTTGCCCTTTGATTCTGATAAACTCTTGAATAAT
  2093  TCACCAAATAAATATCACGGGATATCTTTGAAGGGGAAAAGAGTTATGTTTAATTATGAA
  2153  CCTAAACGAATATTTATAGAGAAGGGCGGTCCTGTTATATCTGCAGATTTTAATATTAAT
  2213  ACTATTCGTTTTTATGATGGTAATACTATGGTTAAATCTAAAGATAATACTCTAGTTAAA
  2273  TCTAAAGGTAATCTAGTTGGAACTAGATATGAAGAATTTGACTCTATATTACTAAATAAG
  2333  CCTAAACCTAAAGGAATTATAACTAGTGGAGCTATATTAGAGGTTGTTGCAACTTACCCG
  2393  CCTGAGCATACTTTGCCTGTTTTTAAATTGTTAGGTTATAATAATATATCCATCGACAGT
  2453  CAATCTAGAACGGGTTATACAGAAAATACACCTCCAATGACATATAACCTTAGAACGAAC
  2513  CATTATCGTACAGATACGACGGCCCCCGAAGAGTCAATTAATAGTACTGTCATACATATA
  2573  GAATCACCTATTGCGCCTTCAACCCCAATGGATGTGGATGAGGATGAGGATATCTATGGT
  2633  TATAGTGGAGATGAGGATGATAATAGTGCAGTAGCTGGGGCTTCTGCAGTGCAAGCGGCT
  2693  GAGCCATGGCAAGCTATTATACCTTCAAGGCCAATGGATGTGGATGAGGATGAGGATATC
  2753  TATGGTTATAGTGGAGATGAGGATGATAATAGTGCAGTAGCTGGGGCTTCTGCAGTGCAA
  2813  GCTGCTGAGCAACCGGAGGCTATTGTGGCTACAGAAGATTCCCTTATGGAGCTACCTTTA
  2873  GAGGATAGCCCTGGTTATATGCCTTATTCTGAGGAGGCTGAAAGTCCTGATGATAATGCT
  2933  AGCGATAGTTCGCATAGTACAGTAGTGCCTTCGGCTGGCCAGGTGGGTGAGTCAGAGGAG
  2993  GTTACTCTAGTATCTGCAGATGATATTTGTATAGAAGAGGCTCCTTCACCACATTTTTTT
  3053  ATACCGGAGCCTACTCCAGAGTATATACCTAGCTACAGCTATAGTCCTGTTAATACGCAA
  3113  GAACCAAATGTTCTTGCCCAAGAGCCTATGGAGTTAGATGCAGATTTGGTTTACGAAGTT
  3173  ATGATGAATGCTAGTGCGCAAGCAGCAATAGAAACTCTAGATCCTATCCTACTTTATCCT
  3233  AGCCGACCTAGTAATCCGGAGCCAGTGGAAGCTGAAGATAGTCCACTCTCCAGTATAGGA
  3293  GACAGTGAACTGGACGAACTAGAGCAAATATTTAATGGAGGGGCAAGCTCTGCTTTAAGG
  3353  GAGGTAGACGCTTCTGAGGATCAAGACGCTCCGGTGGAAGCAGGGGTATTACCTCAAGAA
  3413  GATAATCCTAGGTCGAATGATATAGAACCGAGATCTTTAACTTCAGAACCATTAGAGGAT
  3473  AAAGACCTGATGAACAGCTCGAATTTTGCTTCCGAGGGGCAAGCTCGTTATATTAATGAG
  3533  GGGGGTGCTTCTAACTTCGGCGTAGCCGGAATACACGGAGCAAGCCATATCTCTTATTCG
  3593  GGCTTCCAAGATAGAGAAGTTAATATGACTGATGGTTCGGATAGTGAAGGGGACTCTTCG
  3653  GATAAAAGTAGTTCACCTAATTCAGTAGTTACAGTCGTGCCTTGGGCTGGCCAAGTGGGT
  3713  GAGTCAGAGGAGGTTACTCTAGTATCTGCAGATGATATTAGTGGAGAAGAGGCTCCTTCA
  3773  CCACATTTTTTTATACCGGAGCCTACTCCAGAGTATATACCTAGCTACAGTTATAGTCCT
  3833  ATTAATACGCAAGAACCAAATGTTCTTAGCCGAGAGCCTATGGTGATAGATGCAGATTTG
  3893  GTTAACGAAGTTATGATGAATGCTAGTGGGCAAGCAGCAATAGGAACTCTAGATCCTATC
  3953  CTACTTTATCCTAGCCAACCTAGTAATCCGGAGCCTCCAACAGAGACTATAGATCCACTT
  4013  ACCTCCGGGCAAGCGGGTGAGATAGAGGAGGCTACTATAATACCCTCAGGTGAGGATAGT
  4073  TCTAGTGAGGGGGTTCCTTCGCCGCATGGTAAGGTGATAGACAGAGATAATGCTGGTATT
  4133  GCTTCTCCTGATATACAGCCAGGACAAGATAACACAGGTATGGATATAGACGAAGATAGT
  4193  TTGCACGCTGATAACCCAGAGGGTAATGTGCTATATGATACTTGTATGGATATAGACGAA
  4253  GATAGTTCACATGAAGAAAATCAAGAAGGACGGGCAGATCGGGATTCATTTTTAGATTTT
  4313  GATCCTTGTGGTGCTGGTACTGATTTTTTTGGTTATGATTATCATCAAGAGGTGGTAAGA
  4373  CGTTGTGAGCAGGAAGCTTTAAACATACAGGCTAGATATGAAGACCTATCTGGTAATAGT
  4433  CAGGTTCATTCACCACTTAATGTGGATACTGAGGCGCAACCTCTTCCTATTATTAATACT
  4493  TCTTATCAGAGTGGGGAGAGTGCAGATGATCGTAACAGAGCAGAGGTTGCTACGACTGCA
  4553  CCCTCAGATACGCAAGCTAGCCAGGAGGAGACGACTGATGATATCTTAGAACCAAATGTT
  4613  CTTGACCAAGAGCCTATGGAATTAGATGCAGATTTGGTTAACGAAGTTATGATGAATGCT
  4673  AGTGGGCAAGCAGCAATAGGAACTATAGACCCCATCCTACTTTATCCTAGCCAATCTAGA
  4733  ACGAAATAG
;     G-orf902 ==> end
  4742  CTCGCTATAAATAAGGCGCAAGCTCTTACTGTTAGATAGCCATAGGAATATATAAGCTAG
  4802  GGTCAAGCTCGAATATATAAGCTATCTAGCAGTAAA
;     G-trnA(ugc) ==> start
  4838  GGGGACATAATTTATTTGGTAGAATGCTGACCT!TGC!ATGTTAGAAGGCTCGGTTCGAA
  4896  TCCGAGTGTCTCCA
;     G-trnA(ugc) ==> end
  4910  TATAAGCTCGTGAAGCTCAATTGGTCTAGCAGAACGTTCTTGTAACATATAATATTTAAA
  4970  CTTGGCTATTAGTAGAGAATAGGGGGTCTCAGTAGAGCTTGCGCCCTAATAAAA
;     G-trnF(gaa) ==> start
  5024  GCACATGTAACTCAATCGGTAGAGTGAAATATT!GAA!GCTATTTTTGTTGTAAGTTCAA
  5082  GTCTTACCGTGTGCA
;     G-trnF(gaa) ==> end
  5097  TATGAGATAATTAAGGCTGGCTTATTTTCGGAGAAGGCGGAGCACTGAAAATATAAGGCG
  5157  CAAGCTCATATTTTTTTTTTACGAGCTTCGTCGTGCGGAACGAAGTTTCTACAGCAAGCT
  5217  CTTCTTATTTTTAGACTAGTTATGAATGCTTCAGCAGTAGTTTGCAGTACAACGTACCCG
  5277  GTAGGGTATGTATGTTGTGCTATAA
;     G-trnK(uuu) ==> start
  5302  GGGACTTTAGTATAATGGTGAATGCATATGACT!TTT!AATCATTAAAATGTAGGTTCGA
  5360  ATCCTGCAAGTCCTA
;     G-trnK(uuu) ==> end
  5375  TATTTCTGTGTAGCATATATAGCTTGCGCTATTCTTCTAGCTAGCTATAGCTAGCTAGAA
  5435  TTAGTGCATATTCAGCTACTAAGAGGAGTAAAAGAGCTAGCGCCTAAATACAGTAAGTGC
  5495  TTCGCCTAAAATATATTTTTTTTTCGAGCGCAAGCTCTACTTAGGCTGGCGTCATAAGCT
  5555  CGCACGAACGAAGTTGCCTCGTGCTGGCGTGCGAAGCTCGCACGCTTGCTTGAGCTCCGC
  5615  CTTCGGAGAAAATCCGCCAGGGCGAACGGAGTACGAAGTTGCTCGCCGTGGCGGGACAAG
  5675  CTAAGCTGGGCGCTTCAATAGCATGAAAATAGCCGTCAGCTAAAGATATAGCAAGCTATA
  5735  ATAATATAGCTATACACAGCAAGCTATGTCTATGAAGGGAACAGCGATGCAGCTAGTTAA
  5795  AACTAGCACTATTATAA
;     G-trnL(uag) ==> start
  5812  GCAGGCATGTCGGAATGGTAGACGAAGTCGTTT!TAG!GTGCGACGGGTATTATTACCAT
  5870  AGAGGTTCAAGTCCTCTTGCCTGTA
;     G-trnL(uag) ==> end
  5895  CACTAATAATTCTTTAGTTTAGGGAGTAATTAGTGGTTCAAGTCATCTTGCTATGGTCGA
  5955  GCTTGCTAGAGCTTACGCTATTCCTCTGGAGGCGAAGCTCCAGCAAGCTCTTTCAGGCTT
  6015  GATTCCGCCCGCAA
;     G-trnQ(uug) ==> start
  6029  TATCCTGTCGATTAATGGGTAGATCATAAATTT!TTG!GTATTTACAGTCGGTGTTCGAA
  6087  TCACCGCAGGATAA
;     G-trnQ(uug) ==> end
  6101  TTCTACTTTAATACTAGCTGGCTTTAGCTTTCTAGCTAGTGATAGACTCCTTGCAAGCTA
  6161  AGCAGCTTCTATTAAAGTAGCCTAATCATAGCCAATTTGCAGACTCCTGCGCAAGAGTAG
  6221  CACACTTATTTAGCTATAACTACAAGCTAAAACTAAAGCAGCTAAAGCTAGATTTATTAA
;     G-trnH(gug) ==> start
  6281  GGTAGACATAACTCAATAGGTAGAGTGGTTATTT!GTG!GTGTAACTTGTTCTCGGTTCG
  6339  ATCCCGAGTGTTTACC
;     G-trnH(gug) ==> end
  6355  CTTATAAGATAAACATAGTTTTTACTTAGAGCTTGCGCCA
;     G-trnM(cau)_1 ==> start
  6395  GCCTCAGTAGTTTAAATGGTTAAAACTCTAATTT!CAT!ACATTAGTAATGAGAATTCGA
  6453  TTTTCTCCTAAGGCT
;     G-trnM(cau)_1 ==> end
  6468  CGCCTCCATATATTGGTTGGCTATTATATAATAGTCTAGCGGACTACCAAAGCGCACTAA
  6528  AAAAAAAAAAA
;     G-nad2 ==> start
  6539  ATGATCATATTATCAATAGTACTAGTTTTACTTTCAAACGCCGTCAATATAAGACGAGAT
  6599  TTATCGATACTATTTAATAGGATATCGATATTAATATTAATTTATTGTATTTTACATGAT
  6659  ATGTCTTCTTTAGCTGTTATAACTAAAGGAGTAGGTTTACATGGTGGTTTATTACTTATG
  6719  ACAAATATCACACAAATATTCCATATTTTTATCTTTTTAGTTAGTATATTAATATTACAA
  6779  TTAACTAGTTTTTATCCTAGAAAAGTATGAGTATCAGAATATTCTTCTTTAAAAGATTTA
  6839  TTGTTATATAAATTTATTTATTATAACACGAAAATAATAAATAAAATGGGAGAACATTTT
  6899  AAAATTATTGAATATCCTTTAATTATACTATTTGTAATTACAGGAGCAGTATTATTAATG
  6959  TCAACTAATGATTTAGTATCTATTTTCCTGGCTATAGAATTACAAAGTTATGGTCTTTAT
  7019  ATATTAAGTACTATATATAGAAATTCAGAACTATCTACTACAGGGGGTTTAATATACTTT
  7079  TTATTAGGAGGATTAAGCTCATGTTTTATCTTATTAGGAACTAGTTTATTATATGCTAAT
  7139  TCAGGTACTACTAACTTAGATGGTTTATATATCATTACTAGTATAAGTGATCTTTCTACA
  7199  AATTTATGATATACACCTTATTATATTAATCTTTCTTTAGTAATTTTTACAATAGGATTC
  7259  TTATTTAAAGTAAGTGCAGCACCATTTCATTTTTGATCACCGGATGTTTATGACGCTATA
  7319  CCTACAATAGTAACAACATTCGTGGCTATAATAGCCAAAATTTCTATATTTATATTATTA
  7379  TTACAATTAGTGTATTATACTAACAGTAGTTTTTCAGAAATGAGTTGAACATTTATTTTA
  7439  CTAATAAGTTCACTATTCTCATTAATAATAGGAACTGTGGTAGGTTTAACTCAATTTAGA
  7499  ATTAAAAGATTATTTGCTTATAGTACTATATCTCACGTAGGGTTTATACTTTTAGCATTA
  7559  GGTATATCTAGTGTTGAATCTACTCAAGCATTTATATTCTATTTAACACAATATTCTATA
  7619  AGTAATTTAAATGCATTTGTGATATTAATAGCTATAGGGTTCTCTTTATACTGTTATATA
  7679  AGTGAAAACAAAGAACATGAAGAATTAATGGACAAAAATAATTCACCTATTCAATTAGTA
  7739  ACTCAATTGAAAGGTTATTTTTATATAAATCCTTTCTTAGCTATAAGTTTAGCTATAACT
  7799  ATCTTTTCATTTGTAGGTGTTCCTCCTTTAATAGGATTCTTTGGAAAACAAATGGTGTTA
  7859  AGTGCAGCCTTAGATAAAGGTCTTGTCTTCTTATCTTTAATCGCAATATTAACTAGTGTT
  7919  ATAGGAGGAGTTTATTATTTAGGTATAATAAAAGAAATGTTCTTTAGTTTACCCGAATAT
  7979  AAAATAAATCCATTATTAGAAAATCTAGAATTAAAAGGTAATGTTTTAGATAATAATCAA
  8039  AAAATAATTAATAAATTAAACTTTAATTATAAAAATATAGCTATATCAAGTCCTATTTCT
  8099  TTTGTAATTTCTATAATTACACTTGTTATTCTATTATTTTTATTTATGAACAAAGAATGG
  8159  CTAAGCATGGGTACCATATTGGTACAAATTTTATTTAACAATTAA
;     G-nad2 ==> end
;     G-nad3 ==> start
  8204  ATGAGTAGTGTAACTTTTCTTTTTGTTTTTGTTACTATTTTAACAATAGTTTTTTTACTT
  8264  CTTAATTTCATATTTGCTCCTCATAACCCATACCAAGAAAAATATAGTATATTTGAATGT
  8324  GGTTTTCATAGTTTCCTTGGTCAAAATAGAACTCAATTCGGTGTAAAATTCTTCATATTT
  8384  GCATTAGTTTATCTTTTATTAGATTTAGAAATATTAGTCGTATATCCATATGGTATAAGC
  8444  GTATATGAAAATGGTATTTATGGATTAATAGTGGTGCTAATTTTCATAGGTATAATTACA
  8504  GCAGGATTTGTATTTGAATTAGGAAAAAATGCATTGAAAATAGATAGTAGACAATCCAAT
  8564  AATTATTTTTATAAATCAAAAAAATTTATTAATATGTTTACTGAACATAAGTAG
;     G-nad3 ==> end
  8618  TGGTAAATAGAGCTAGCGCCTAAACTATTACATACCCTAGCCTCCACCCCATATAGCCTT
  8678  AGTGAATTAATTTGTGAAATTAGTAGCTATGCTAAAAAATAATTTCTAACTATGCATAAC
  8738  CTAGCTAGGCTGGATTCTTAGTAGTCCGGCCTATTAGGGCGTTAGTTTATTTAAAAGTAA
  8798  ACTAAGTACAATATATTATTTATATCAATACATACGAATGTAACTGTAGGTATAAAACTC
  8858  TTAGG
;     G-atp9 ==> start
  8863  ATGTTAGAATCGTCAAAACTTATTGGAGCAGGACTGGCAACTATTGGTCTAGCGGGAGCT
  8923  GGAGTAGGAATAGGTGTAGTGTTTGGATGTTTAATTCTAGGTGTGGCTAGAAACCCTTCC
  8983  CTTAAAAATCAATTATTTTCATACTCTATTTTAGGGTTTGCTTTCTCAGAAGCTACAGCC
  9043  TTATTTGCTTTAATGATGGCTTTATTATTATTATATGTTGTATAA
;     G-atp9 ==> end
  9088  TAATCTTTTTATTAACTTGCTGGCGTGGCAAAGCTGCTTCCTTTGGATATCCTTAGCTTG
  9148  CTTATTTTATCCGAAGGCGGAGCTCAGCCGCCTGCAAACATAATTACTTCTAGCTATACA
  9208  TATTTAGTGCTCCGCCAGAAGGCGGACTTTGCAAATAGATTTAGCTAATATGATTATTAG
  9268  TAGCCATGATGGCGGGGAGAACGAGAGCAATATCGTTCTGCCAGTGCGTGCTTCGCACGC
  9328  CCTCGTGGCTATTCGAGCTTGCGCCTGAATCAGAAGCACGCACCCCCCCCTATTTAAAGC
  9388  TAAAAACCAAAGCTAGCTTTACAACAGGCGGCAATTCTATTATATTTATACTACAGCTAC
  9448  TACCGGTAGGCTGGCCACATATAGCAAGTAGTAGCTATATAACGAGGAGCTTCGCGCCCA
  9508  CCTACAAACACTCCTTATAGACGGGCGAAGCTCCTCGTGGCCGGCCAGCTAAGTGCTGTG
  9568  TATATACGCATATAATTAGAAATTCTATATTAAAAATTTATAT
;     G-cox2 ==> start
;     G-cox2-E1 ==> start
  9611  ATGAAACACTTATTTAATACATTTATTAATTTTGATGCACCTATGCCTTGAGGTATATAT
  9671  TTCCAAGACAGTGCTACTCCACAAATGGAAGGATTAGTGGAACTTCACGATAATATTATG
  9731  TACTATTTAGTTTTAATTTTATTTGCTGTAGGATGAATATTATTTTCTATAGTAAAAAAT
  9791  TTTGCTGCAAGTAGAACAGAAATATCACATAAATACTTAAACCACGGT
;     G-cox2-E1 ==> end
;     G-cox2-I1 ==> start /group=IB (7.88e-24)
;     G-cox2-I1-orf291 ==> start /first_aa=K /note=GIY ;; evalue:8.4e-40
  9839  aaacatgtgcctactcaaaagtgttttaaatttaactccatatataaattttattatagt
  9899  caccggtcttacagtacaacaccctcttcccctgttaatagcgtaaagttttacgaagat
  9959  gctttttcaatgagaaaattaattattaaggataataaagataaatcaggaatttataaa
 10019  tgaaccaataaaataacgaatgatatatacattggacaatctataagtttagctaaaaga
 10079  tttattagatattttaaccttagttatttaaaaaatagagaaactcttgtaataagtaga
 10139  gctttaattaaatatgggtattctaatttttcacttgaaatattagaatattgcgatata
 10199  gctaatttaacagaaagagaacaatattacatggataaattaaatccaagatataatact
 10259  ttaaaaatagctggttcttcctcaggccataagcttagtgaagaaactaagacaaaaatc
 10319  agtaaatctttaaaaggaatctatattaacgaaaaatcagctttatatggccgtactcat
 10379  acagaagaaactaaagctcttatgtcttcaaacaattctaatgaaaataacccattattc
 10439  ggtaaaactcattcgttagaaactaaagagttaatgagacaaaaggctttaggtagaaag
 10499  cattctgaagaaactctattaaaaatgagtgctagtagaggtcatcttgtgtacatacat
 10559  gaaagatgtgattcagaaggatttaaattaataggtagttttgtttcaatcagaagagca
 10619  gctaaatttttagatattagtgctaatactgtaagactttacataaattcaggtgaaata
 10679  tttaaagatagatataaatttactggagagcgttaa
;     G-cox2-I1-orf291 ==> end
 10715  acttaaaaaaactatgagtaaaattccactatatgctggaaactcctaaagcctttaggt
 10775  actataaagatgatgaatatatgctttatcagtgataaccctaaaggatgtacaatggat
 10835  tatcagcagggaaccaccaaatatagacatgactatatttcagtaggatcctcagagact
 10895  aaacgtggaaatcttatataaatataagataagatatagtccagttaagtatgaaagtac
 10955  ttaagtatcg
;     G-cox2-I1 ==> end
;     G-cox2-E2 ==> start
 10965  ACATTAATCGAATTAATATGAACTATAACTCCCGCAGTTATATTAATATTAATAGCTTTC
 11025  CCTTCTTTCAAATTATTATATTTAATGGATGAAGTTAATGACCCTTCTATGACTATTTTA
 11085  GCTGAAGGTCATCAATGATATTGAAGTTACCAATATCCAGATTTCATAGATTCAAATGAA
 11145  GAATTTATAGAATTTGATTCTTATATAGTACCAGATTCTGATTTAGAAGATGGAGGATTA
 11205  AGAATGTTAGAAGTTGATAACAGAGTAATAGTTCCTGAATTAACACATATTAGATTTGTA
 11265  ATAACATCTGGTGATGTTATTCATTCTTTTGCTTGCCCATCTTTAGGTATAAAATGTGAT
 11325  GCTTACCCAGGTAGATTAAACCAAGTATCCGTTTTCATAAATAGAGAAGGAGTATTCTAT
 11385  GGACAATGTTCAGAAATATGTGGAATTCTTCACAGTTCAATGCCTATAGTTATAGAATCT
 11445  GTAAATATAGATAAATTTGTGCATTGACTATATTCAGTTTAG
;     G-cox2-E2 ==> end
;     G-cox2 ==> end
 11487  TACGAGAAAGGCGAGGCTAATTCGAGAGCTTGCTGGAGGCACAAGGTTGCGCATCGAAAG
 11547  ATAGAGCTCGGTCGAGATACGAGCTTTAGTTTGCGCGACCGTACGCGCCTGCAAAAAGTT
 11607  AAATTATTAAATTAGGTATTAGTGCGCCCATTTGGAGTAGCTTGCTATATCCTACGATGG
 11667  TGCAAGCTAAAGATACTTATTTTTAATAAAA
;     G-trnR(acg) ==> start
 11698  GGGATATTAGTTTAATGGTAGAACAAGATGGT!ACG!GTCATCTTGATTGTAGTTCAAGT
 11756  CTGCAATATCCTT
;     G-trnR(acg) ==> end
 11769  AGTATAGTTATATGTGATTAGGTATTAGTGTGCCCGAGCTTCGCCCCCTTCTATTTGGAG
 11829  GCTGCGTAAGCTAAAGCTCGATCTAAGTAGGCGGAGCTAGCGCCCTCTATTTAACAATAA
 11889  AAATGCTGGCGCGGCAAAGCTGCTCTAATAGAAAGAATGAGCTTGCGCCTAAGGCGCAAG
 11949  CTCGTATTTTTTTTTTACTGCTCCGGAGAACGGGACCGAAAGCCCAGGGGCGAAGCTACC
 12009  CAATGGCAGAAACGGTTACCAAACCATATTACTTGAGCAACACCAATTCGCAACTCGCAA
 12069  GCTCGATTCTGGACGATAGCCACGGGGGGGGGTTGTAACCGATAGGTGCACAGGTAAATT
 12129  TAACAGCCATCAGTTGTAGTGCGTGCGAGCTTCTGATTCAGGCGCAAGCTCGAATAGCCA
 12189  GCTAGAAGTAAAAAGCGTTACACCGTCTACCCCATAA
;     G-trnR(ucg) ==> start
 12226  GGGATATTAGTTTAAAGGTAGAACAAGATGTT!TCG!GCCATCTTGATTGCAGTTCAAGT
 12284  CTGCAATATCCCA
;     G-trnR(ucg) ==> end
 12297  AGTATAATTATTGATAATTTTGTTTATTGATAGTTATACTTATAATTATGGGTTTGCTTA
 12357  TGCATAGCTTGCGTATAGTTACCGATCTTACTATAGCGAGAAGGAGTATAAAAAAAATAT
 12417  ACGAGCTTGCGCCTTAGGCGCAAGCTCGAGCTTCGCCTCCCTGGCTCTTGTTTGCGAGCA
 12477  ACTTCGTCCTCGCACGCAGACTAGCTAAAGCTAATAATTATAGGTGGGCTGGCTGCTTCA
 12537  TAGTAAGCTTGCCCACCACCGAACAATTAGTCGTTTTAGATCAAAT
;     G-nad4L ==> start
 12583  ATGAATTTAACTTTAGTACTTTTTTTAATAGGAATCTTAGGATTTGTATTTAATAGAAAA
 12643  AATATAATATTAATGCTTATTTCTATAGAAATAATGCTATTATCTATAACATTCTTAATA
 12703  TTGGTAAGTTCTGTTAATATCGATGATATAATAGGACAAACATATGCTATATACATTATA
 12763  GTAGTTGCTGGTGCAGAATCTGCTATCGGTTTAGCTATTTTAGTAGCTTTTTATAGACTA
 12823  AGAGGAAGTATTGCAATAGAATATAAATA
;     G-nad5 ==> start
;     G-nad5-E1 ==> start
 12852  A
;     G-nad4L ==> end
 12853  TGTATTTAAGTATAATTATATTACCTTTATTAGGATCTATAGTTTCCGGTTTTTTTGGTA
 12913  GAAAAGTCGGTGTTACAGGTAGCCGTATTTTAGGTTGTTTAAGTATAATGATAACTACAA
 12973  TATTAGCTATCATTAGCTTTTTTGAAGTAGGATTTAATAATAATCCTGTTTCAATCAATT
 13033  TATTTAAATGATTAGATAACGAATCATTTAATATGGCCTGGAATTTTCAGTTTGATAGTT
 13093  TAACAGTATCAATGTTAATACCTGTATTAATAATCAGTTCTTTAGTTCATTTTTATTCAA
 13153  TAGGATATATGAGTCATGATCCACACAATCAAAGATTCTTTAGTTATTTAAGTTTATTCA
 13213  CTTTTATGATGATAATACTAGTAACTGGTAATAATTATTTAGTTATGTTCGTAGGATGAG
 13273  AGGGTGTAGGTGTTTGTTCATACCTATTAGTTAGTTTTTGATTCACTAGAATAGCGGCTA
 13333  ACCAAAGTTCTCTTTCAGCTTTCTTAACTAATAGAGTTGGAGATGCTTTCTTAATGATAG
 13393  GTATGTTTATCTTATTATGAACTTTAGGAACTCTAGATTATAGTACTGTATTCTCATTAG
 13453  CTCCTTATATAAATGAAAATATAACTACAATTATAGGTATATGTTTATTGATTGGTGCAA
 13513  TGGCTAAAAGTTCTCAAGTAGGTTTACATATATGATTACCTATGGCTATGGAAGGT
;     G-nad5-E1 ==> end
;     G-nad5-I1 ==> start /group=IB (7.19e-29)
;     G-nad5-I1-orf307 ==> start /first_aa=F /note=LAGLIDADG ;; evalue:2.1e-55
 13569  tttttgctccgcatgagggctttccttaaacttcactatatgcgggaacatcctgtttcg
 13629  atattctggtccactgtttactttgtaagcttcggtaaaattcagaatgaaggacaatcc
 13689  gcaggaaaccaaattaataatttgggctcctcagagactacacgtgaagcgattacatta
 13749  agtgataaagaaaattttaaatgatggttaattggttttgctgagggagatggaggattt
 13809  agtgttgatcaaagaggttatttaacctttaaggtaacacaatccagcgtagatgcacaa
 13869  gtattattttacattaaaaaagaattgggttttggatctgtaacggtacaaagccaatta
 13929  aaccaaactcatcaattcagagtaaggaataaggataatctattagaaataataaatatc
 13989  tttaacggtaatttaagaactaaagctaaaaaagctcagtttaaatcatgattagaagct
 14049  tttaaccataaatacgctactaatatcttacatatagaatcagacaagaaagtaacacta
 14109  tctaacgcatgattatctggatttacggatgcagaaggttgttttacttctagtgcatcc
 14169  ttaaataaaaatacaggtaaacatatagttactgtaagatacataatatcccaaaaagat
 14229  gacgtggaatttagtacttaccttgctagtttgatagatggatatgtaacatatgttaaa
 14289  agctatgatggttataatactgtagttaattttggtaaacttaataaagcattaagttat
 14349  ctacacgattatcccttaaaatcaaagaaacatctctcttatttgaaatgattaaaagtc
 14409  tactatctagttaaagataaaaaacatttaactgaatcaggtataataataatcaaagag
 14469  aaaattaaacttataaacaaataa
;     G-nad5-I1-orf307 ==> end
 14493  tgtaattgaagatatagtccgaacaacaatgtaagttgttgagtatttgtgccgtataag
 14553  tgtaattattgttttacatatagcacgagtcaactaatttg
;     G-nad5-I1 ==> end
;     G-nad5-E2 ==> start
 14594  CCTACACCAGTGTCAGCTTTAATACACGCAGCTACGATGGTTACAGCAGGAGTGTATTTA
 14654  TTAATACGTTCATCCCCTTTGATTGAATATAGTGCAGTGGTATTGGCAATATGTTTATGA
 14714  TTAGGTGCAACTACAACTGTGTTTAGCTCTCTTATTGGATTATTCCAACAAGACATAAAA
 14774  AAAATTATAGCATATTCTACTATGAGTCAATTAGGTATGATGGTAATAGCTATAGGTTTA
 14834  TCTTCTTATAATGTAGCAATATTTCATTTAATAAATCATGCTTTCTATAAAGGATTATTA
 14894  TTCTTAGGGGCAGGAGCAGTTATACACGCTGTAGTAGATAATCAAGATTTAAGAAAATAC
 14954  GGGGGATTAATATCATTCCTACCTTTAACCTATTCTGTAATATTAATAGCTAGTCTTAGT
 15014  TTAGTCGCTTTCCCTTTTATGACAGGATTTTATAGTAAAGATTTTATATTAGAATCTGCT
 15074  TATGGTCAATATCATTTTAGTAGTATAGATGTATACGTTATAGCAGTAATTGGTGCTATA
 15134  TTTACTACATTATATTCAGTTAAAGTTATATACTTAACTTTCTTAACTAATCCTAATGGA
 15194  CCAGTTAATTATTATAGAAATGCTCATGAAAGTGATATATTTATCAGTTTACCTTTAGTG
 15254  GTATTAGCTATATTCTCTATATATTTTGGATATATAACTAGAGATATTTTCATAGGTTTA
 15314  GGTTCAGGGTTCTTTGTAGACAATAGTATATTTATTCACCCTGTTCATGAAATAATGATT
 15374  GATACTGAATTTGGTGTACCTACTATATTTAAATTAATTCCTTTTATCCTTACTGTATCT
 15434  TTCTCTGCATTAGCAATAATATATTCTGAATTTATGCCAAATATAATATCTAACTTTAAA
 15494  TTATCTAATTTAGGATATTATATTTATGGTTTCTTCAATCAACGTTTCTTAGTTGAATTC
 15554  TTTTATAATAAATATATTGTTAATTCAGTTTTAGAAATAGGAGGTCAAACTACAAAAGTT
 15614  TTAGATAAAGGTAGTGTTGAATCAGTAGGTCCTTATGGATTTGGTGTTATTTTAACTAAA
 15674  GCTAGTAAAATAATTTCTAGCTTAAGTAATGGAGTTGTTACTAATTACGCTCTTTATATT
 15734  TTAATAGGAATTTGCTTCTACTTATCTATTTTTACTTTCGTACAGGTAGTAGATGACGTG
 15794  GTGAATTCTATTACAATAGGAAGCTTGCTTATCCTTATGATGGATAAATCATATGATCGT
 15854  TCTTCTTCGAGCGAAGCGCCTAATTTATAA
;     G-nad5-E2 ==> end
;     G-nad5 ==> end
 15884  CTTGCTAGCTTTAGCTGGCGCAGGAAAAAAAAAATACATTTTTTTTTACTCTTATCTCTG
 15944  CTTTATATAGCTTCGCAGCTATAGCAAACTAAAGCTAGTTGCAAGAATAGAGAAGGCGGA
 16004  AAAAAAAAATACATTTTTTTTTTCGCCGCGTCGGCCAATGATTAAGCGTATTTATTAAAG
 16064  GCAAACTATCTATATTAGGATAAAGGAGTGCATGTTAGCTTGCTTGCTAACGCTACGACG
 16124  TATTGCAAGCAAGCATTCGTAGCATATTAAAGGGTTAATAGCCCTAAATCTCATTAGCTT
 16184  TAAGGGATAGCATAATTTTAGTTCGACTCTAAAATGAGAAAAAAAAAATAAGGCTCTATT
 16244  GCTTTAACTTGCTTCCTAGCGAGGTTAGGGTGGGACGAAGTCTCCTTCTCCTCGAATTAG
 16304  AATTAGTAGTGAGATTATAGCTAGCTACTACTAATTTCTGCTCCGCGGGAGAGAGTAGCT
 16364  TACAAGGGTAAGTGCAGTGCGAGGTACGAAGAGCTTGCGGACCGGCGCAAGCTCGCTCCA
 16424  AGGGCAGTGCTTCTGCCGGCGAAGCACGCACTGGCTAAAATACATTTTTTTTCGGGCTAG
 16484  CTCGCACCTCCCTAGCGCTCGTCTAGTCTAAAGCTAACCTCTCTATAGATAGTTTTGTAT
 16544  ATTATACAGTTTAATGTATACTTCTTGTTGTTTACAGTAAAACACTTGTCTTACTGTGAG
 16604  CTATCAAAGGTTACTTTTTTTTAAAATAAATAAATATATACAAAATTTATAAGCTTTAGC
 16664  TTTAGTTTGCGTATCGCTCTTTCTGTGAATACTTCAGCTAGCTATTCCTATAGAGCGGGG
 16724  GCGGCTTCTGGTTCAAAGAATAGCTGGCGCCGTCCCTCGCTATAAAAATATATTTATATA
 16784  CAATATATATATAATTTATAATTATT
;     G-cob ==> start
;     G-cob-E1 ==> start
 16810  ATGAGAATATTAAAAAATCACCCTTTATTAAAATTAGCCAATGGTTATTTAATAGACGCT
 16870  TCACAACCTAGTAATATAAGTTACTTATGAAATTTCGGATCTTTATTATTACTTTGTTTA
 16930  GTTATACAAATTGTAACTGGAGTTACTTTAGCTATGCACTATAATCCTTCAGTATTAGAA
 16990  GCATTTAATTCTGTAGAACATATTATGCGTGATGTAAACAATGGATGATTAGTACGTTAC
 17050  TTACATAGTAACACAGCATCAGCTTTCTTCTTTTTAGTGTACCTACACATAGGAAGAGGT
 17110  ATATACTACGCATCATATAGAGCACCAAGAACATTGACATGAGTTATAGGTACAATAATC
 17170  CTTATCGTTATGATAGTTACAGGATTCCTGGGT
;     G-cob-E1 ==> end
;     G-cob-I1 ==> start /group=ID (5.18e-38)
;     G-cob-I1-orf288 ==> start /first_aa=Y /note=GIY ;; evalue:6.6e-24
 17203  taccttataatagcccaaaacgactataataataaaataacaactacgagcgaagcgcca
 17263  agatttaaccataaaagatattattcaacctttaggaataatgatgtaataaataacttt
 17323  ttattagccaaaaaccttaatcctgtctttatctatgataatctaaatgaagattcagtc
 17383  cgtagaaatatagctaaagaaaccaagggacttagcggtatttatatgatcttaaataaa
 17443  gaaactttaagttattatataggatcagcttctacagatagaattaactctagattttca
 17503  aaacatttaatatatttaaatggaagtaaaatagttaaaaattcagttaatagatatggt
 17563  ttacataattttgcctttattgtattagaattatttcctgaaatagttaatcaagaaaat
 17623  aataaaaaattattagatttagaagatttttatataaaatctcttttaccagactataat
 17683  atattaaccgaagcaggatctagctttggttataaacatactgaagttagtagaataaag
 17743  atgaaagctaattatagtgaaaaacgtagagaacaaataggtagtttaaataaaggtaaa
 17803  actttatcttgcgaaactatagaagctatgagagaatcagctttaaatagaaaaccttta
 17863  aactatacagaacaaggtgttttaaatatgaaaaagaattctaaacctattatagtaaaa
 17923  gaattaaataatactgtatatggtgaatttaatagtatagttgaaacagcagaagcttta
 17983  aattgttctactaaaacaatacaaagaacattaaaaagtcctagcaaaacattaaaagga
 18043  cgttgaatagttgattatgttaaataa
;     G-cob-I1-orf288 ==> end
 18070  ggcggtattctttgaatcagaagctcccctaaattattattatagttgtagtcctgcaag
 18130  tatatagttttatgcaatttatggaaagaaataaaacttaaagcagaataacctgacaag
 18190  gttattgaagaaaccaaatcgtttctttggcaatactagtgaaaacgatcaaagtatatt
 18250  ttaatataagagatcgtcggttatccatataatcgcgacagactgggtcactggtaggtg
 18310  gctgaaatgctgcttaatgtacagtcggaactttatatccaggcgcaatatatcgctctg
 18370  atataggtgatatacgaacaataaagttatcgccacttttgtactttgctacataagtaa
 18430  gtttg
;     G-cob-I1 ==> end
;     G-cob-E2 ==> start
 18435  TATGTTTTACCTTATGGACAAATGTCATTATGAGGTGCTACAGTTATTACTAATTTAATT
 18495  AGTGCTGTTCCATGAATTGGACAAGATATAGTTGAGTTCATTTGAGGAGGTTTTAGCGTA
 18555  AATAACGCTACTTTAAACAGATTCTTTGCTTTACATTTTGTATTACCTTTCATATTAGCT
 18615  GCATTAGTTTTAATGCATATGATAGCTTTACATGATACAGCTGGATCAAGTAATCCTTTA
 18675  GGTGTTCCAGTATATTATGATAGAATGCCTATGGCTCCTTATTTCTTATTTAAAGATTTA
 18735  ATTACTATATTTATCTTTATATTTGTTTTAGGAATATTTGTATTCTTTATGCCTAATGTT
 18795  TTAGGTGATAGTGATAATTATATAATGGCTAACCCTATGCAAACTCCGCCTGCTATAGTA
 18855  CCTGAATGATATTTATTACCTTTCTATGCTATTTTAAGATCTATCCCTAATAAATTATTA
 18915  GGAGTTATCGCAATGTTAGCGGCAATATTAATTATTTTAATATTACCTAAAACTGACCTA
 18975  GGTTTAACTAAAGGTTTACAATTTAGACCTTTAAGCAAGGCAGCCTTCTACGTATTCTTA
 19035  GTTAATTTCTTAATGTTAATGCAATTAGGAGCTAAACATGTAGAAAGTCCGTTTATAGAA
 19095  ATAGGACAGTTAAGTACTGCTTTATACTTTTCTCATTTCTTATTTATATTACCGGCAGTA
 19155  AGTATATTAGAAAATACTCTTGTAGATTTAGAATTACAAAATAATTCCAAAAATATATAG
;     G-cob-E2 ==> end
;     G-cob ==> end
 19215  ATTTAATGCCAACAATAGCATGTCCTGGGTTACAAAGTAGTGCTGTATAGCTACGCGCTG
 19275  CGGAGAAATTAGTAGCAGAAGCACGAAGAAAAAAAAAAATATATTTTTTTTTTTACGTGC
 19335  TGTGCTAGCTAAGCAAGGCACTGCTTAGTAGTACCAGGAA
;     G-trnC(gca) ==> start
 19375  AGATTAAGATTGTAGACGGTTTTACACGGTGATT!GCA!GATCATTTGAATGAGGTTCAA
 19433  TTCCTCCTTAATCTT
;     G-trnC(gca) ==> end
 19448  TTTTATATAGGCGCGAACTTTGTTCGCGCTATTCTTTGCATCAGAGGCGGCGCTAGCTCG
 19508  AGCTTGCGTCTAAGGCGCAAGCTCGTACATTTAGGCGCAAGCTCTTCGGAGAAAATCCGC
 19568  AAGCTCTGCTTTTCTGGCGGTGCACTGAAAATCCGCAAGCTCGTATATTTTTTACGAGCT
 19628  TGCTGGAGCTCCGCCTTCGGAGAAAATAAGCAAGCTCACAAGCTCGCAAGCTCTACTTTT
 19688  ATAGGCGCGTCGAGCTTCGCCTCCCGAAGGGGGCGAAACTCCAGCAAGCTCGCTGTTCTT
 19748  TAATAAAGCGTAAATTTACATTATTATACCTATATGATAACTGTAGGTTTTAATCTCTTA
 19808  TTAACGATAAATCCACTAATATGTATAAATACAAATAAGTTACTATTAGTACAGATGAAA
 19868  TTTTTTATTGTAGTATTAGTATCTTAGTACACAGTATTCCAGGCTTGCGAGGGGGCGCGA
 19928  AGAAAAAAAAATGTATTTTTTTTTTACTGCGTGCGAGCTTCGGCTTTTCTCCGAAGGCGG
 19988  AGCTCAAGCCAGCCTATAAAGTTCCGCCGCAAGCCACTAGCTCGAGCTTGTGACCTATAT
 20048  AATAATATATAAAGGCGAAGCTCGAAGCTATCTTGAAGGCGACAATATGAGGAGGGAGCG
 20108  CTAGCTTGCGTCAGCAAGCTATTCGTTCCCGCTGCCCCCTCTATAGAAGAGGAGTGTTAA
 20168  TGCACAAGCTATAGCTTAACTATATTATAATAATTTCACTAAATAGCCACGATGGTTGGT
 20228  TATTATATATGAGGATTGGCCCTCCTTCTCGGCTATAGTTTCATACTTTATGCATGCTTA
 20288  CGCTAACATAAAGTATGAAGCTGCTTAGTCAACAGAAGTAGCTGCCAAAATAAATATTTG
 20348  CATTTAAATATATTAGAATAGTACTTTTATGGCTGTTAGTTCGCGTATCTTAGCTTTATT
 20408  CTTTTCCGGTGTCGTTTATTTCAGCGGGATTACTGCTAATAGCTTTAGCTAGCTAGAGTT
 20468  TTGCAATTATTCGGCCGCTGGCTTGAGCTCCGCCTTCGGAGAAAAGCCGAAGCTCGCAGG
 20528  CGAGCTTCTGCATATTCCTGCATAGCAGAAATATGCCCCCTCTAGCTGCGTTAGCTAAAG
 20588  CAAGCATGGATAAATTGGCTAGGCAGAAATTCGCAAGCTAGCTAACTAGAAGTATATACT
 20648  ACGTATATTCCATCACTAGTAACCATAGTCGAATAATTTGATAGATCTGGCCGCATAGCT
 20708  TATTACTACTGCTTACAGCTAAGTAGCAGGGTGTAAGCTCTAAGCTAACCCTCGTGATGA
 20768  TTATTCACTTATATTTTTTTTTTAAGTAGTAGCTATTCCGATTCCCTCCGGGAATACGCA
 20828  AGGCGTAAGCTCTAAAATTAAAATATAATATGATTGTAGAACAGTTATTACATTACATTA
 20888  ATTTAAAGTGGCGCAGTAAAAAAAAAATATATTTTTTTTTTCTTGCTGCCCAAATTTCGG
 20948  CTGCGTAGAGCGCTATTCTTTGAATCAAAAGCTGCTCGAGCTCCTGGCGCAAGCTACTTT
 21008  TATTAAGGCGCAAGCTCTATCTAAATCTATTTGCGAGATCCGCCTTCTGGCGGATCACTG
 21068  AATATGCATAGCTAGAAAATAGTGCGTGCGAGCGTGCTTCGCACGCCCTGATTCAGGCGC
 21128  AAGCTCGAATAGCCAAATAGAGCAAGCTCCGATTCCCTCCGGGAGGCGCAAGCTCGTAAT
 21188  TATTAATTAAAAATATTAGTTAATAACTTTTAAGTGAAAAATTATGTTCAAAAAAAGTAC
 21248  TTTAATTATTTCCTAATTTTGTCTTTAGATAAGGAAAGTTGTTCCCACCAACCTAGTTTA
 21308  ACATTAAGATCACAA
;     G-cox1 ==> start
;     G-cox1-E1 ==> start
 21323  ATGTCTATGGGTATGGAAAGATGATTTAATTCAACAAATGCTAAAGATATAGGTACATTG
 21383  TATTTAATATTCGCTCTTTTCTCTGGATTATTAGGTACAGCCTTTTCAGTGTTAATTAGA
 21443  CTTGAACTTAGTGGACCAGGAGTTCAATATATTTCTAATAATCAATTATATAACAGTGTA
 21503  ATTACAGCTCACGCTATATTAATGATATTCTTCATGGTTATGCCTGCATTAATTGGGGGA
 21563  TTTGGAAATTTCTTAATGCCTTTAATGGTAGGTGGTCCCGATATGGCATTCCCTAGATTA
 21623  AATAATATAAGTTTCTGATTATTACCTCCTAGTTTATTATTATTAGTCTTCTCTGCTTGT
 21683  ATTGAAGGTGGAGTGGGAACAGGTTGAACACTTTATCCACCATTATCTGGATTACAGAGT
 21743  CATAGTGGACCAAGTGTAGATCTTGCTATTTTTACTTTACATTTAACTGGGGTAAGTAGT
 21803  TTATTAGGATCAATAAATTTTATAACAACTATTGTAAATATGAGAACACCAGGAATAAGA
 21863  TTACATAAATTAGCATTATTTGGATGAGCAGTAGTTATAACAGCAGTATTACTTTTATTA
 21923  TCATTACCTGTATTAGCTGGTGGTATAACTATGGTATTGACAGATAGAAATTTTAATACA
 21983  TCATTCTTTGAAGTAGCCGGTGGTGGAGATCCTATATTATTCCAACATCTTTTCTGATTC
 22043  TTCGGACACCCAGAGGT
;     G-cox1-E1 ==> end
;     G-cox1-I1 ==> start /group=IB (8.03e-23)
 22060  t
;     G-cox1-I1-orf329 ==> start /first_aa=K /note=LAGLIDADG ;; evalue:1.2e-48
 22061  aaaattataagcctcttaatgttgctatatgctggaaacgcttcgctaacaagttttaaa
 22121  tactccctcttaattgatatagtaaaaaagttaaaacaatgaagccaatcagcaggtaac
 22181  actttaaaaagtggaaccccagagactatacgcgacaatactgagagcttgcgcctaaaa
 22241  aatatttctattcatgtaccgacacacttaaaaccgttaaacgatcaacaattcggacat
 22301  tatctagccggattaattgacggagatggacatttcagttctcaacaacagttggtaatt
 22361  gtatttagttcccccgatgttcagttagcctattatataaaaagtataataggttttggt
 22421  aatgttaaacaagttaaagataaaaatgcttatttgtatattatatctaataaagatggc
 22481  atacttagagttatcaatttaattaatggtaaattaagaactattaataaatttaatcaa
 22541  gttattaataatgtacttgcttattcgaaatactcaaaagaaagtatagagtttaaaata
 22601  aatgactccaatgattttcataatcactgacttgcaggattttcagatgcagatgctagt
 22661  tttcaaattaaaattatcggcgcaagctctagaattaataaacctagaccagaaattaga
 22721  ttaaactttcaaatagtagctccgctccaaaaggataaaaatgttttgttttgattaaaa
 22781  gacctatttggaggtaatataggatatagagaaagtcaagatagttattactatggatca
 22841  actagttttggttcagctcgaaaagtaatacattattttgataattttcatttacaatct
 22901  agtaagcacaataattatcttaaatgaagaaaaacatacatattgatacaagaaagaaat
 22961  catttaacggaaataggtatagaaaaaattctaaaattaaaaaattcaatgaatagggcg
 23021  caagctcttcagtataagatagagtcctaa
;     G-cox1-I1-orf329 ==> end
 23051  caaaaacgaaagtttttgagtattaatcttaatagatcttaattagactattaaattaat
 23111  caaaattattg
;     G-cox1-I1 ==> end
;     G-cox1-E2 ==> start
 23122  TTATATATTAATCGTGCCAGGTTTTGGTATAATTAGTACAACTATATCAACTAATTCTAA
 23182  TAAACCAATATTTGGTTATATAGGTATGGTGTATGCTATGATGTCTATAGGAATACTAGG
 23242  ATTTATAGTATGATCTCATCATATGTATACTGTAGGGTTAGACGTGGATACTAGAGCTTA
 23302  CTTTACAGCAGCTACATTAATAATTGCTGTACCTACAGGTATAAAAATATTCTCATGATT
 23362  AGCTACTTGCTATGGAGGATCTATAAAAATGACACCTTCTATGTTATTCTCTTTAGGTTT
 23422  TGTATTTATGTTTACAATAGGAGGGT
;     G-cox1-E2 ==> end
;     G-cox1-I2 ==> start /group=IB (1.01e-28)
 23448  ta
;     G-cox1-I2-orf432 ==> start /first_aa=I /note=GIY ;; evalue:0.14
 23450  ataatccacttagctctccctttaaagatcactatatgctggaaacttctgacaattata
 23510  ctactagaattaaattcagtgacaatgtataattttgaacaatcagcaggaaaccaacag
 23570  gtattaaataccttagtaggatcctcagagactacacgtgatcctcgtaatacttttacg
 23630  agaagatatagtccgtgaaataaaaatttatttatttatttatataataatagtaacctt
 23690  aatattaataaaactattattcgtcagtattctacttctaacaatgaaggcgcaaatgcg
 23750  caagctaaagctcattctggcgcggagctcgatagcacaaaagatttaaactatatagct
 23810  acatatgataattttaaagaagatagaagccgtatcttaaaagagcaaaagaataaatca
 23870  ggtatttattgtataataaataatataaacggtcattcttatataggaagttctattcat
 23930  ttagccgctagaatgaaaaactatcttaatactgcttttttaaaaagtaaacaaaatgca
 23990  aatatgccgataataaaagctttgctaaaatatggtcaatctaattttacggtattaatt
 24050  ttggaatatgtagaatcagatatgttaaccgttatagaaacatattatataacaagggtt
 24110  ataccttattataatgtactaaaacaaggttattcttctttaggttataaacatacagag
 24170  gagactaaagaattattatctcaattagctaaaaatagaacacacagtcaaaaaactaaa
 24230  ggattaatagctagagctttaacaggtgaaaataatcctttttataacaaaagccattct
 24290  atcgaaagtaaagtaagaatgatagaagctaattcggcttatcctgtttatgtttataat
 24350  tcttttaaagaattagaagttatttccccttctgtttcaactttggctaatgaaattaat
 24410  tctaaccatcttacgatagttagtgttataaaagaacaaagcatattcagaggagaatga
 24470  tactttactaatctaccgtataatatagaagatagacctaaaatatatgattgatattct
 24530  gatggatgtaaacaattagtagttaatattagtaataatagtcatattagaaaagcagta
 24590  tttgtatatgatactaataaaaactttatagctaaatatccgggagttactgacgctcaa
 24650  aaggctttaaatattagccatagtactataaaaaaatatgctaaaataaacggtacttat
 24710  aatggttacatatttagctatgaggtggttcgctcttaa
;     G-cox1-I2-orf432 ==> end
 24749  ataaataattaataaattttattcg
;     G-cox1-I2 ==> end
;     G-cox1-E3 ==> start
 24774  TAAGTGGAGTTGTATTAGCCAATGCATCACTTGATATAGCTTTCCACGATACTTACTATG
 24834  TAGTTGCT
;     G-cox1-E3 ==> end
;     G-cox1-I3 ==> start /group=IB (1.05e-25)
;     G-cox1-I3-orf342 ==> start /first_aa=Q /note=LAGLIDADG ;; evalue:1.1e-26
 24842  caattgggccttaataatcttttagattatttcgcatttggctatatgctggaaactata
 24902  tttttaggttgttatctactatatataatatattattatctttttaaaatagatgcacat
 24962  agaattatacaatttctttctatatatagtgaaaacgataatcaacctgtgtttataaaa
 25022  aacacggatatacaatcagcagaaaactgtaaaggattctcagagactacacgccaaata
 25082  tctgattcaaaaggtaaagatcttaaagaatttttcaattgactagctggtgttatagat
 25142  ggcgacggaaactttgacattagaaatattaattctaagttagttttaaaagctattagg
 25202  attaagttacacgacagagatattagaattctgagttacattcaaaatactctacacata
 25262  ggtagaattagatctgataaaaataaaccacactcaatgtgaattattagcaaaaaagaa
 25322  gaaatgttatatttaattaataatattaacggtttaattagactaaaagtaccgggatta
 25382  aaaaaatcttgtgtttatttaggtatagattataaagaagcaaattataatattgaaccg
 25442  tacgatccctatctagctggattagttgatacagacggtagtattgtatttaactatgct
 25502  ggaaatagaatagaatgtaatttagagtttgaacgtaacgaatatagtagtaaactaaat
 25562  ttcgataatgtaatccctaactataaaccagctgtctcatttagaaaatcacataactct
 25622  atatcatataagtaccaaaatgttaaaggtatggtattcttatatgattatttcatgaga
 25682  aatagattatactcagattttaaattctatagagtatctaaaattaaaaagttcatagaa
 25742  gtaagagattttaaaaatgaacctaaagacagtttagaatttaaaaagtactctgaattt
 25802  gtattagattgaattcaatataaaaatcctttatgatacaaagtaccttttgtagaaaaa
 25862  atcagataa
;     G-cox1-I3-orf342 ==> end
 25871  tgatatagtccaccatttagaaaatagatttaaggcgcgagctcttcttttttttttaat
 25931  atg
;     G-cox1-I3 ==> end
;     G-cox1-E4 ==> start
 25934  CATTTCCACTACGTTTTAAGTATGGGAGCTGTATTCGCAATGTTTGCTGGATGATATTTC
 25994  TGAATACCCAAAATCTTAGGTTTAAATTATAACTTAAATTTAGCTAAAGTTCAATTCTGA
 26054  CTTTTATTCATAGGGGT
;     G-cox1-E4 ==> end
;     G-cox1-I4 ==> start /group=IB (4.21e-24)
 26071  t
;     G-cox1-I4-orf269 ==> start /first_aa=L /note=GIY ;; evalue:6.7e-29
 26072  cttctaaagggaagtacttttgtaatcaaggatagattacatagatgattttctacaaag
 26132  cgtagaaattctcagtttgatcctgaagagtttgaattattttttgaaaatgttaacaaa
 26192  gaaaaaagaaatatatataaagaattaagaaaaaaaccaggtgtttatttgtttataaat
 26252  aacattactaatgatttatatataggtagtagcacaaatttaactaggagaatggttagt
 26312  tattattactatactaactcacaaaaaccatctaagttagttataattagagctatgaaa
 26372  aaatatggtttagataatttttctttggcaattatagaattatgtgaaaaagatgtttgt
 26432  ttaacattagaacaaaaatgaattgatcattatacacctaaatataatgttttaactgta
 26492  gctggcaattcattaggttacaaacatagtatcgacacaattactaaattaaaagaaaaa
 26552  ctaagcaaagagaatcatcctaagtttggtagtgtgacttcaactgagacaaagaaagct
 26612  attagtgacagtataaagtatttttatacagaaaatagccatccgagtaaaggattgaaa
 26672  ggtttattagctcctcagtatggtataggaggtaaattcgtcttttgttataatagacaa
 26732  ggtgaagaattgattttcccttccataaatggagctagacaacacttcaaagttagatga
 26792  actcttgtaaaaaataatattgataaaaatgaatgaataactcttaacggtgaagattga
 26852  ttaatacaatctatccctaaacaaaattag
;     G-cox1-I4-orf269 ==> end
 26882  tttgattagcccctcccaatccttctatatgctggaaactctcataaagcttaagtactt
 26942  attaaataagtaaaaatcttaagtgtatctagacaatcagcaggaaaccaaaataacaag
 27002  ccatgttatgagtaggatcctcagagactacacgaaggaggttattttaattaattaaaa
 27062  taatcaagatatagtccacacaatgtg
;     G-cox1-I4 ==> end
;     G-cox1-E5 ==> start
 27089  TAATCTTACATTCTTCCCTCAACATTTCTTAGGTTTACAAGGAATGCCTAGAAGAATTAG
 27149  TGATTATCCTGATGCTTTTGCAGGTTGAAATTTAATTAGTAGTATAGGTTCTATAGTAAG
 27209  TGTAATAGCTGCTTGATTATTCTTATACATTGTATATCTACAATTAGTAGAAGGTAAAGT
 27269  CGCTTCTAGAAATCCTTGATTAACTCCTGGTTTCTACACTGACGTATTACAAGCTAATTT
 27329  AAATAGAAGTTACACTAGCTTAGAATGAGGATTATCAAGCCCACCAAAACCTCATGCATT
 27389  TGTGAGTCTACCTTTACAAAGCTAAATTTATAGACGTAGTCTCGTGCTTGCATTATTAAT
 27449  GCGGTAA
;     G-cox1-E5 ==> end
;     G-cox1 ==> end
 27456  CGTAGTTGCCTCTACATAGCTTTAGCCTGCTATTCATAACGCTGGCTCTAGCTTAATTTG
 27516  GTTAGTCGCTGACTAGTGCGAGCTATTCTTTGAATCAGGGCGTGCTTCTGATTCAAAGAA
 27576  TAGCTCGCCGCCAGAAACCAACCTAGAATTCTAGCTTGCACATATATATGCGCGAAAGCT
 27636  TCGCTATTTTAGCTACCCTCATGACTAATACGTGCGGAGCTGAAAGGCGCGAACTAGCGC
 27696  CTTGTTCGATGTGGAACTACCTTCCTCCAGCAAGCTAGCAAACTAA
;     G-trnR(ucu) ==> start
 27742  GTCTCATTAGCTCAATGGCAGAGCAGAATACT!TCT!AATATTTAGATCTTAGTTCGACC
 27800  CTAAGATGAGATA
;     G-trnR(ucu) ==> end
 27813  GGTATAGAATTAATTTTCTATACTACATATTACTATATACAAATAATAAGTAGTCTATTA
 27873  AATCAATAAAACAATTTTTTATTGGCTATTTTTGCTTCTAGATCATAATATTTAATACAT
 27933  AACTAAGCTGGCTTAGCTAAAGCTATAAAGCTAAAACACGGCGCGCCAGAAAAAGATGGC
 27993  ACGGCGCAAGCTCGTTTTTAAGCAGGGCTTATTTTCTGGCGGAGCACTGAAAATCCGCAA
 28053  GCTCGAAAAAAAAAAATATATTTTTTTTTACTTGTTGCAATAAACTAAACGTATTAGATT
 28113  ATTCTATGGATAGTTTAATATATAGTATATAAGTTTAGCTTTAGCGAAAGCTTGCTCGAG
 28173  GCTAAAGCTCGAGCAAGCTAAAGCTATTGCTAAAGCTATTATATACTTTTTATTTACCTA
 28233  CGAGTGACGCTGAGTGCACGTATTATAATTAAATTACAACAACAAAAAGTACA
;     G-orf119 ==> start
 28286  ATGGTAGAGCTTACAGAAATAACTTTAAAGATTAATGAACTATTACCTCAACTTTCTGAT
 28346  TTTATAAGTCAATTTCACAATATCGTATTGACCAATAATATAAATGTTATAACAGATGTA
 28406  GGGGGTAACATGTCATTAGATGTTCCTGGTACAATGTCGGACACTGATGCTGAAAAATTT
 28466  AGTAGAAGAATAAGTATTATTGATCGTTTAATAACAACACGTGGTCAAGAAATAAATGAT
 28526  TTATTACAGAAAGGATTAGAAATAGAAGGTAAATTAAAGAAAGAAAATCTTAACTATACT
 28586  TCGCAAATACTAGATAAAGTTAACGAATTTAACCGATTAAATGCTTCTTATAAACATTAA
;     G-orf119 ==> end
 28646  TAGCTATAGCTTTAGCTTTATTCTTCGGAGCTTTAGCTTGCGCTATCCTTTGAGGCGCGG
 28706  TAAAAAAAAATACGAGCTTGCGTGGCTATTCCGCGCGAAGAGCAATTCCGGCGAGGGCGA
 28766  AGCACTGCTCTCGCCCCCGCCCCCATTGCTCCTCTCGCGCACTAATTTAGTATTATTAAT
 28826  ATTATAAGATTAAACAAAACAAAACATAGCTAGCTTGCTGTATTCATGCTTAGCTTATTT
 28886  CTAGTTTGCTATTCCTCTAACTCTCGAAGAATAGCAAGCTCGAACAATCTACTTGGCTAT
 28946  AGAAATCAGCCTAGTATGTTAGCACATATTAACCAAGAAAGATGGCGGTATTCTTTGAAT
 29006  CAGGAGCTCCTCTAAAAATAAAAAAAAA
;     G-nad1 ==> start
 29034  ATGAATTATTCTCCCACTATTATTTCAATAATTGAAAATATAATATTAATGTTACCCGCT
 29094  TTATTAGTGGTAGCTTATGTAACTGTAGCGGAAAGAAAAACTATGGCAAGTATGCAAAGA
 29154  AGACTAGGTCCTAACGCAGTTGGATACTATGGTCTATTACAGGCATTTGCAGATGCTTTA
 29214  AAATTAATCTTAAAAGAATATGTAGCTCCTACGCAAGCTAATTTAATACTATTTTTCTTA
 29274  GGACCTATAGTGACATTAATATTTGCTTTATTAGGTTATGCAGTTATTCCTTACGGTCCT
 29334  GGACTATCATTAGGGGATATGGAATTAGGAATATTTTATATGTTAGCTGTTTCAGCTTTA
 29394  GCTACTTATGGTATTTTACTTGCTGGATGAAGTGCTAATAGTAAGTATGCTTTCTTAGGA
 29454  TCTTTAAGAAGTACAGCTCAATTAATAAGTTATGAATTAGTGCTAAGTTCTGTATTATTA
 29514  ATAATAATAATGATAACTAATAGCTTAAATTTAAATATAAATGTACAATTCCAAAAAATA
 29574  GTATGATTAGCTTTACCTCTATTATGTATATTAATAATATTCTTTATAGGTTCTGTGGCA
 29634  GAGACTAATAGAGCACCATTTGATTTAGCAGAGGCTGAATCTGAATTAGTAAGTGGATTT
 29694  ATGACAGAACACGCTGCAGTAATATTTGTCTTTTTCTTCTTAGCTGAATATGCTAGTATT
 29754  GTATTAATGTGTATATTTACTAGTATTTTATTTTTAGGTGGTTATTTATTAGAATTTGAC
 29814  ATTGTATATTGATTTGACTCATTAAATTATATATATGCTTATATTTTTGATATAAATTGA
 29874  ATTACATCTTTAGAATATTTTAAATTAAGAGAAATTTTAACTAGTCCTTCTGTAGATGGC
 29934  TTTTTACATAGTATAACTTTAGGTATAAAAAGCTCAATAATGGTATTTATATTTATCTGA
 29994  GTAAGAGCCTCTTTCCCGAGAATTAGATTTGACCAATTAATGTCTTTCTGTTGAACTGTG
 30054  TTATTACCTGTTTTATTTGCTTTTATAATATTAATTCCTTGTTTATTATATATATTTGGA
 30114  ATGACTGTAGTAAATGTGAACATGTTTTAG
;     G-nad1 ==> end
 30144  TAACTAGGCTGCGGGCAGTAAAAAAAAATATATTTTTTTTTTTACTGGCGCTTCGTCAGA
 30204  AGCACTGCACTGTCGTGCCTTCAGAAGACTTCTGCTCCGTAGGGGGCACTACCGTAGCTT
 30264  GCTAGCTTTATTTCTTATTCTTCTAGCTTACTATAGTGAGGGCGAACTTCGCCCCCTCCG
 30324  GGAATAGAAATAGCTAGCTAGATAGGCGGGAAAGGGGCAGAGGACGAGCAGTAAAAAAAA
 30384  AATACATTTTTTTTTCTGCTGCGCCTTCAACACGTCCGGCTTGTTAGAATCTCAAGCTGC
 30444  TCCTGCTCTAAAGTTAATTAGGATCTATTTATGCTTTAGCTTGCTAGAAAATTAGCAAGC
 30504  TAAAGGTATGAAGAGCGAAGGTATAAAAAGCAGCTGTTATAGGCGAGCTTGCCTTGGCGT
 30564  GCCGTAAAAAAAAAAATACATTTTTTTTTCCTCACGCGAGCTTGCGCCTAAGGCGCAAGC
 30624  TCGTATTTTTTTTTTACTCCTCGGCGCAAGCTCAGGATAAAAAGTAGCAAGTTAAAGCTA
 30684  TACAGGCGCGCCCCACTCTACTTTTTATCTTAAAGGCCATGAGACACATGTATATAGGCG
 30744  GACATTGTAAATTTTATTAAGAATATCTCCTGTCAGGAACCACATTTAACAT
;     G-nad4 ==> start
 30796  ATGATATTATCCTCTCTAATCACAATACCAGTATTAGGAACAATACTAATGTCTAGTATA
 30856  GGATCGTACATGAAAAAATCAGAGTTATACACTAAAACCATAGCGCTAACTACTAGTATA
 30916  ATAAATTTAATTTTATCGTTAGTTATGTTTATTTTATTTAATAACAGTACTAATCAATTT
 30976  CAGTATGTACAAGAACACTACAATGTACAACTATTCGATATTTACTTGGGTGTAGATGGT
 31036  ATCTCTATATATTTTATATTATTGACTACAATAATAATGCCTATAGCATTATTATCTAAT
 31096  TGAGACTCTATAAAAGAAAATGTAAAATCATATTTAATAATTATGTTATTATTAGAGACA
 31156  TTATTATTAGCAGTTTTTATGACCTTAGACATAATGTCATTCTATATATTCTTTGAAAGT
 31216  ATATTACCTCCTTTATTTATATTAATAGGTCTATATGGATCAGATAATAAAGTAAGTGCG
 31276  AGCTACTATTTATTTTTATATACACTGTGAGGTTCTTTGTTTTTACTGCTGTCGATTTTA
 31336  AGTACATCTTCTATAATGGGTAGTACAGATTTTGATACTTTATTTAAACTAAATTTTGAA
 31396  TATAAAACTCAAATATTCTTATTTATAGGGATTTTTATATCATTTGCTGTAAAAACTCCT
 31456  ACAATATTTTTAAATAATTGATTATTAAAAGCTCACGTTGAATCTCCTTTAGGTGGAAGT
 31516  ATTGTATTAGCCGCAATCGTATTAAAATTAAGTCTATATGGTGTATTCAGATTAATATTA
 31576  CCTATATTACCTAAAGCTTCTTTAGATTATACTTTTGTTGTATTTACTATAGCGGTAATT
 31636  ACAATTATATATGCTAGTTTTAGTACACTAAGAACTACAGATATAAAAGAACTAATAGCA
 31696  TATAGTTCAGTCTGTCACGCTTCAGTTTATTTAATAGGAGTATTTAGTAATACTATGCAA
 31756  GGATTAGAAGGAAGTGTTATATTAGGTTTAGCCCATGGGTTTGTGTCTAGTGGATTATTT
 31816  ATATGTGCAGGTGGAATATTATACGATAGAACTGGTACTAGACTTATATATTTTTATAGA
 31876  GGAATTACACAATTAATGCCTATATTTGCTATATTATTCTTTATATTAGCTTTAGGAAAT
 31936  TGTGGTGCTCCATTAACTTTAAATTTCGTAGGTGAATTTATGTCACTTTATAGTATAATA
 31996  GAAAGATTACCAGTATTAGGTGTTTTCGCTTGTTCTTCTGTAGTATTTTCTGCAGCCTAC
 32056  ACTATATATATGTTTAATAGAATATCATTTGGAGGTTCTTTCACTAGATTCTTAGAAGAA
 32116  AGTATATACGATGTAAATAAAAGAGAATTTATTTTATTATTTATATTAGTATTATTTACA
 32176  GTTATATTGGGGGTATACCCATCTCTGATCTTAAACGTATTAGATTATTCTATGAATAGT
 32236  TTAATATATAGTATATAA
;     G-nad4 ==> end
 32254  GTTTAGCTTTAGCGAAAGCTAGCTCGAGGCTAAAGCTCGAGCTAGCTAAAGCTATTGCTA
 32314  AAGCTATTATATACTTTTTATTTACCTACGAGTGACGCTGAGTGCACGTATTATAATTAT
 32374  CATAATCAAAAATAAAT
;     G-atp8 ==> start
 32391  ATGCCACAATTAGTACCTTTTTATTATATGAATGAAGTAGTATTTGCTTTTGCTATAATA
 32451  GTATTTATTCTATACGTATTATCTAAATATATATTACCAAGAATAGTTCGTTTATTCTTA
 32511  TCACGTATGTTTATTAATAAAATATAA
;     G-atp8 ==> end
 32538  TATATATTAAGTCGAGCAACTTCGTTCTAGCTAACGCAAACGAAGTCCTTTGCTCACTAT
 32598  CATCTAGGGCGGGGACTAGCTTGCGCCAGCAAGCTAGTAAAAAAAATATATTTTTTTTTA
 32658  CTCCTATACCTATTTTACAAATATTTAGCTTTTTAAAGATTTATATATTATAGTAGTAAT
 32718  AATACTACTAA
;     G-atp6 ==> start
 32729  ATGTTTTCTATAGAAAAACAAAATTTATTCTTAGCGCAAGCTAAAGAAATAAGAAGTCCT
 32789  TTAGATCAATTTGAAGTAAGAGACATATTAAATTTAGAAGTTTTAGGTGGTAACTTACAT
 32849  CTATCTTTAACTAACATAGGATTATATTTAACAATAGGAGCTTTAATTATATTAGTTTTA
 32909  AGTATAGTTTCAACTAACTATAATAAATTAGTTAGTAATAACTGATCAATAGCTCAAGAA
 32969  TCTTTATACGTAACTATACATAATATAGTTACAAATCAAATAAATCCTAAAAATGGTCAA
 33029  ATTTATTTCCCATTTATATATACTTTATTTGTATTTATATTAGTAAATAATTTAATAGGT
 33089  ATGGTACCTTATAGCTTTGCTTCTACAGGTCATTTTGCATTAACATTTGCTCTTAGTTTC
 33149  ACAATAGTATTAGGTGCAACTATATTAGGATTCCAAAAACATGGTCTAAAATTCTTTTCT
 33209  TTATTAGTACCAGCTGGTTGTCCTTTAGCTCTTTTACCTTTATTAGTTACTATCGAGTTA
 33269  ATCTCATACCTTGCGAGAAATGTATCTTTAGGTCTTAGATTAGCCGCTAATATAACTGCA
 33329  GGTCATATGTTATTAAGCATATTAAGTGGTTTTGTTTATAATATAATGAATTCTGGGTTT
 33389  ATATTCTTTATTTTAGGATTAATACCTTTATTATTTATTATAGCCTTTTCAGGTTTAGAA
 33449  TTAGCAATAGCCTTCATTCAGGCGCAAGTGTTCGTAGTATTATCTAGTTCTTATATAAAA
 33509  GACGGGTTAGATTTACATTAA
;     G-atp6 ==> end
 33530  TAGAGCTCGCTCTAAAATAGGCACTATTTTCTGACGGAGCACTGAAAATCCGCAAGCTGT
 33590  CTTTGAATCAAAAGTTGCTCTAAATTAAGGCGCAAGCTCGAAAAAATACATTTTTTTTTT
 33650  CTAGCTTGCGCCTTACACAGGGCGTGGCAGAAAAAAAAATGTATTTTTTTTTTACTGCTC
 33710  TTAGCGTACGAAATTGTCCGTTATTAGTACTAAGTGTTACATTGGGGAAAGTTATAAAGA
 33770  ACAATAACAATTTATCCTAAGGTGCTCGTAGAAATAGCAAGCTAAGGCTAAGCACTAAAC
 33830  TCTGCTTTGCACCCAGGAAATTAATAAAAGTTATATGCTGTATATGAAGAAAATAAAACA
 33890  AAATTATTTATATAATTTATATGAAAAATAGCGAGCAAGTAGCATTTTATAGAAAAGTAT
 33950  CTGTTTTAGTCAAATTGACACTAAATAGCTTATATGTTTTTTCCTTAGTCAAAGGATTTA
 34010  GATCCATTAGTGATATATGAATAGTTCTATATCAAAAAAAAAA
;     G-rns ==> start
 34053  TAAAAGTTGAGTTTGGTGATGGCTCTGATTGAATGCTGTCCAAGTGCTTGACACATGCTA
 34113  ATCGTACGTTTTAATTGATAAATTAAAAAGTGGTGTACAGGTGAGTATAATGATATTCTT
 34173  CGCCGGCCTTAAAGTGGAGGTAAATCCTTCATAATAAATAAAGGAAACAGGATGAGGACG
 34233  CCTTCGGCGTAAAGCTAAAGCTTTGAAAAAGGCTTTAGCTAAAGCTTGGCTTCTTATCGT
 34293  TTCTGCTTTAAGAGGATAATAAATATCTTCGAGATAGGTAGTAGTTAAGGTGATGACTTA
 34353  ACTAGCCTTAAACTCTCGTAGTCGAATCTGAAAGGTTGATCGACCACATTGGGTCTGAAA
 34413  AAACCCCAATGCAAGTTAGTACAGCAGTGAGGAATCTTGGTCAATGGCCTAACGGCTGAA
 34473  CTGGCAACTTGGAGAAGTGGCAAGTCTTCCAGTATGGGGAGCAAACAGCTATGGGTCAAG
 34533  CCCGACATCTTTAGGAGAAGTCTTATTGTGAGGGCGAGTTGTAAAACACCATAGGGCTGG
 34593  CCGTCCCATATGAAAAGATTTTATTAGAATTGAATGAAACTTTGTTTATATATTGATAAT
 34653  GACAGTATATATATCGTGTCTTGACTAATTGCGTGCCAGCAGTCGCGGTAATACGTAAGA
 34713  GACTAGTGTTATTCATCTTAATTAGGTTTAAAGGGTACCCAGACGGTCAATATAGCTTAT
 34773  AAAATGTTAGTACTTGACTAGAGTTTTATGTAAGAGGGCAGTACTTGAGGAGGAGAGATG
 34833  AAATTTCGTGATACCAAAGGGACTCTGTAAAGGCGAAGGCAGCCCTCTATGTAAAAACTG
 34893  ACGTTGAAGGACGAAGGCACAGAGAACAAACAGGATTAGATACCCAAGTAGTCTTTGCAG
 34953  TAAATGATGAATGCCATAGGTTAGATTAATAGTTAATGTATATAGGCTAGTATAATAGAC
 35013  TATACATTAAAAATTATTTGGTCTATAAATGAAAGTGTAAGCATTTCACCTCAAGAGTAA
 35073  TGTGGCAACGCAGGAACTGAAATCACTAGACCGTTTCTGACACCAGTAGTGAAGTATGTT
 35133  GTTTAATTCGATGATCCACGAAAAACCTTACCACAATTTGAATAATTTTATTACAGGAGT
 35193  TGCACGGCTGTTTCCAGTTAATGTTGTGAAACTGTGGTTTCCATGAAATTAACGTAATCC
 35253  CTGGCTTTATTTTTTTTATTTACGATAAAGCATTCAGTCCTGGAAATTTGGAAAGATAAA
 35313  GGGGACAAAGACAAGTCATCATGGCCTTGATATTGTGGGCTATAGACGTGCCACATATTC
 35373  CTAAACAAAGAGATGCAAAAATGTGAATTTAAGCTAATCTCAAAAAATAGGATATAAATT
 35433  TTAAGGATTGTAGTCTGAAATTCGACTATATGAATAAGTAATTACTAGTAATCGTGAATC
 35493  ACCATGTCACGGTGAATAGACCTTGGATTGGTACTAACCACTCGTCACATGCTGAAAGGG
 35553  GCATGCGCAATAAGTTTGCTTTCTTAGTAACAAGTAAAAAAAACAAATAGGTTTTATATA
 35613  TTCTTTTATTGGGAATCTTCGTATGCGTGGCCCTAATTAGTGTTAAGTCGAAATACGGTT
 35673  CGCGTAGTGGAAGTTGCGCGGGATTAATTAATTTT
;     G-rns ==> end
 35708  AACCATAAACTTTGCTTTATATCTTAATAAATATAAAGCAAAAAGGAGCCCATCTAAGGG
 35768  TTATACTGGATTGGTTCAGTATAAGCAGGTGTAATTCCTGCGGCTTCTACTATTTTCTCC
 35828  GAAAATTCTTCTGAGTAGTAGTAGTAAATCTATTACGCCGAAGGCGTAACTACTTCGGTT
 35888  CGAGCCCGAAGCAGTGCTATTCTTCGAAGCACGCTGGCGTGCGGAGCTCGTGCGAGCTCC
 35948  GCCATAGGGGGCGGAACAAAGTTCTGGCGTGCGAGAAAATATATTTTTTTTTTACCGCAC
 36008  GAGCTAGCGCCTATTTTAGAGCGAGCTTTCGTCCCCTATATAA
;     G-trnY(gua) ==> start
 36051  AGGAGGGTTCCTTTATTGGTAAGAAGGGTTGAGCT!GTA!AACTCAATAGCTATTGCTTT
 36109  TAAGAGTTCGAATCTCTTGTCTCCTA
;     G-trnY(gua) ==> end
;     G-trnD(guc) ==> start
 36135  GAATTAGTAACTTAAATAGGTAAAGGACTTCCTT!GTC!ACGGAAGTAGATGTCGGTTCG
 36193  ATTCTGATCTAATTCG
;     G-trnD(guc) ==> end
 36209  TATAGTAGCATACATAGCATATATAGCAGCTTCGTTCTAGCAAGCTAGGAATTAGCAAGT
 36269  TATAGTGAGGAGCAGCTTTTGATTCAGGCTTATTTTCTCCGTCTTCGGAGAAAAGTAAAA
 36329  AAAAAATACATTTTTTTTTTCTAGCTTGCGCCAGCAAGCTCCTCGTATTTTTTTTTACTG
 36389  CGCCCCTTCGGAGCTAATGCA
;     G-trnS(gcu) ==> start
 36410  GGAAAAGTTTCCATAGGTAGGGTAAGATATTT!GCT!AAGTATTATGTTTTATACATTTA
 36468  GGTGTTCGAATCACCTCTTTTCCG
;     G-trnS(gcu) ==> end
 36492  TAGTCTATATGTATTCGTATATGTATGCTTCAGATAACGGGGCAGGAAGGCGGGCGCTAG
 36552  AACGAAGCTGCACGAAAAAAAGGCGCGGCATATTCTTTGAATCATGGCGCAAGCTCGCAC
 36612  TAAAAAAAAATATATTTTAGGCGAAGCACTTACTAGTGAGCTTGCGCTGTCAGCCTATTT
 36672  TTTTTTTAGGCTGGCTGGCTGGCTGGCTGGCTGGCTGGCTGGCAATTTGA
;     G-trnN(guu) ==> start
 36722  GCCTCTATAGCTCAACGGTAGAGCATAATACT!GTT!AATATTATGATAGATGTTCGATT
 36780  CATCTTAGGGGCT
;     G-trnN(guu) ==> end
 36793  TTTAATTTGTGTACATAACTACAATATTTATAATATATAATATAT
;     G-cox3 ==> start
 36838  ATGACAAATTTAATAAGAAGTAATTTTCAGGATCATCCATTCCATTTAGTGTCACCATCT
 36898  CCTTGACCACTGTATACAAGTATTGCTTTATTTGCAGTAACAGTGAATGGAGCATTATCA
 36958  ATGCACTTATTTAATAATAGCTATATAGTGTTTTACTTATCATTAATTACATTAGTAGCA
 37018  TCTATGTCTTTCTGATTTAGAGATATAATAGCAGAGGGTACATATTTAGGAAATCATACA
 37078  TTAGCAGTGCAAAAAGGATTAAATCTAGGAGTAATACTATTTATAGTATCCGAAGGTTTA
 37138  TTTTTTGTAGCTATCTTTTGAGCATTCTTTCATAGTGCATTAACACCTACTGTAGAATTA
 37198  GGAGCTCAATGACCACCTATGGGTATAGAACCTGTAAACCCTTTTGAATTACCATTACTT
 37258  AACACAGTAATTTTATTATCTAGTGGAGCAACTATTACTTATGCGCACCACTCATTAATA
 37318  AAAGGAGAAAGAAAAGGAGCTTTATATGGATCTATCTTTACAGTTCTATTAGCTTTAATA
 37378  TTCACTTTCTTCCAAGGGGTAGAATATAGCGTTTCTTCCTTTACTATTAGTGACGGTGTA
 37438  TTTGGAACATGTTTCTTCTTCGGAACAGGTTTCCACGGATTACACGTTATTATAGGTACA
 37498  ATATTCTTATCAGTGGCTTTATGAAGAATATATTCATATCATTTAACAGATCATCATCAT
 37558  CTAGGTTATGAAGCAGGAATATTATACTGACATTTCGTTGATGTAGTTTGACTTTTCTTA
 37618  TATGTATCTATGTATTATTGAGGTTCTTAA
;     G-cox3 ==> end
 37648  TTTATTATATAGCTATACTCTTCGTTCTAGCTAGGGTATTGCAGCTAAAGCAGCTATTTC
 37708  TGCTTTAGCTAGAACGGAGTCCCTAGTTGCCGAAATGAGCTAGCTGGCGCAAGCTAGTAA
 37768  AAAAAAAAAAAATACGAGCTTCGCCTTCGTGCTGGCTGGCGAAGCACGCATGTACGCGAG
 37828  CTTCGCCAGCCAGAAGAATAGTCGGCGAAGCTCCTCCAGCTACGGAGGGCAGCGCTAGCG
 37888  AGCAACTTCGTTCTAGCTGGTTCTTCGAAGGCGGATCTCGAAAAAAAAAAAATATATTTT
 37948  TTTTTTTGCCGCGGATTCGTAGAATAGCGCTGCCCGCAAATTTACAACCGATAAGGTTAA
 38008  GTCTTAATTAAGGCGGTAATCTATTCTATATAGATAAATTTGATAAAATATTCTAGCGCT
 38068  GTTTCGGTGATAGGGATGAACAAAGTTCCTCCTTTCCGGTATAGGCTAAGATGTAATTTT
 38128  ATTGCTATCCTAAATATTAGGTC
;; mfannot: G-nad6 ==> start Def by similarity
 38151  AATATAAATATAAAAAATACA
;     G-nad6 ==> start
 38172  ATGTATTATCAACTTCTAGCTACTTCTGAGATTTTCTCGAATGGATATTTAACTGGATCC
 38232  TTAGATATAATTAGTATAACAGCTTTATTATGTGGAATTCTAGTAATAATAAATAAAAAC
 38292  CCTATTGTTTCAGTAATATTTCTAATAGGTTTATTTGCAAATATATCAGTATATTTAATA
 38352  TTAATAGGTCTAACATTTATAGGTTTATCTTATTTAATAGTTTATATTGGGGCAGTTTCA
 38412  ATATTATTTTTATTTATATTAATGTTAATAAATATAAGAACAAGTGAATTACAAAGTAAT
 38472  AATAGAAATAGTGTATCTTTAGGTTTATTTATTACAATCCTTGCAAATTTTACTATATTC
 38532  CAAATACTACCGTATTACATGGCGATATTAAATAATTACAGTAGTAAATTAAATACTATA
 38592  CTGTATTATATACCTTGAAATAAATTTAGCGATATTTTAAATTATATTAATAAAAATATA
 38652  GACATTACAAATGCCAATATTATGTTTGTATCTAGTAATAGTTGAGATAATAATATGGCT
 38712  GAAACAGGGCATACAGCGACTATAGGGCATATATTATATACAAGTCACAATATGTGAATA
 38772  TTTATGGCTAGTTTTATATTATTATTAGCTATGACGGGTGCTATAATAATTACTATTAAA
 38832  AATGAGAAGGCTGGCGAAGCAATGAGTGGGGTAAAATAA
;     G-nad6 ==> end
 38871  ACGTAATAGATATATAATAAAACGAGCTTGCGCCTGAAACAAACAGAGCTTGCGCCTTAA
 38931  TTTATAACGACTTAATTGTCACCTTTTACGAGGAGCTTGCGCCTAAATGTATTGAATTTA
 38991  TTTATGGAGGCGCGGGCTCTTCATATATTTAGTTTATTATTAGCTATAATAGGCGGTCTG
 39051  ATTATTTTCATGGACGGTAATCGACTCGACCCTAGAGAAAGGGTTGATCAGGCCCAGGAT
 39111  ATGTACAATGGACCTAGAGAAGAAAGAAATAAAGAACTATCAGCGTTATTACAACGTCAA
 39171  TTTGAGCGTAATCTTTGAGATAATCAGAATAGAGCTTATGACTGTCGTTCTTGAGGACCT
 39231  CGGTGCCATATGAATTATGATCTCAAAGTTAAATTATGATGAGCTCGCGCCTAGTTGGAA
 39291  ATTCACCAGTATTACGATTAAATTATAGAGCAGGATCTTGCATAGGTACTGTTTATAAAA
 39351  TAAGGGGGAATAATAAACTAGTTTCAAATAGATAAGTAATTTCCGTGGTTAAATTCTGAG
 39411  AGAATCGGTAGTGTTTAGATAAACGCTTAACCCTATCCTGTAATCTAACAGTATGGACCT
 39471  AAGAGTACGATAATCTGTGTCTTATTGACACAACTGAGAATTGGTAGGTTTTGCAGAGTT
 39531  CGAACCCCTGCTCTCAGACCTTGTATTTATTTAGTGATTTAGGCGTAAGCTCATAAATAG
 39591  GAGCAGCTTTGCCGCTCCTCTTTAACTAGAAGAAAACAAGGTTGTTAATACAGTAGTGAA
 39651  TTTTTATATTGCAGCTAAATGCGTACACTAAACTGAAGTTTGTTTAGCCAGAGCTTGCTG
 39711  TAGACGAAGTCTCTCCCTCCGGGAGGCGTAGCTCGAAAATAGATTTTTTTTATCCCGAGC
 39771  TTGCTGTAGACGAAGTCTCTCCCTCCGGGAATAGGGAATAGGCAATACCCTCTAGCAAGC
 39831  TATAAGCAGGAAGAGTTAAA
;     G-trnV(uac) ==> start
 39851  GAAAAATTAGTTCAATGGTAGAGCGATTGTTT!TAC!ACACAATAAGTTGAAGGTTCAAA
 39909  TCCTTCATTTTTCA
;     G-trnV(uac) ==> end
 39923  ATATTCAGGCTGGCTATTCTTTGGATGAAAAGCATGGCCGAGCTTGCTGGAGCTCCGCCC
 39983  TCGGAGAAAATATAAAAAATACGAGCTTGCGCCTTAGGCGCTAGCTCGTGCGAGTTTCGC
 40043  ACGCCAGCCAGAAGGCGAAGCTCGTATTTTTTTTTTACCTCGCTCCTTCTCCTCTAAATA
 40103  AAAGTATAA
;     G-trnI(gau) ==> start
 40112  GATTCCTTAACTTAAACGGTAGAGTGCATTTTT!GAT!AAGAATGATATCAGCGTTCGAT
 40170  TCGCTGAGGAATTA
;     G-trnI(gau) ==> end
 40184  A
;     G-trnS(uga) ==> start
 40185  AGAGAATTGGCCGAGTGGTTTAAGGCGGTAAGCT!TGA!GTCTTATTAGGTTATATTCTA
 40243  GCCGCATCCGTTCAAATCGGATATTCTCTG
;     G-trnS(uga) ==> end
;     G-trnW(uca) ==> start
 40273  AAGAGTGTAGTTTAATTGGCAAAATAGGAAGCT!TCA!ACCTTCAAATTCTTGGTTCAAG
 40331  TCCAAGTACTCTTG
;     G-trnW(uca) ==> end
 40345  TTAGGCGCGACGAGCTTCGTCTCCCGGAGGGAATCAGAAGCACGTACGGAGCTCGAGCTT
 40405  CGCCGCCGAAAAAAAAATATACGAGCTTGCGCCTTAGGCGCTAGCTCTTCGGATAAAATC
 40465  CGCCAGCTCGAGCTGCAAAAAATGTCTTA
;     G-trnP(ugg) ==> start
 40494  CGGATTAGGGCCGGCTTGGGTAGGCACTTCGTT!TGG!GACGAAGACTAGTTATGTTCGA
 40552  ATCATAATAATCCGA
;     G-trnP(ugg) ==> end
 40567  TGAATTTTAGAAGTATTAGAGATAAAAAGATAGAAAAATTAATGCGTTCTGCTATGCGAG
 40627  CTAGCTAATTCCTATTCTTTGAATAGCGCAAGCTCTAAGCGAACGAGAGCTACTTCGTTC
 40687  TAGCAAATTCGCTAGAACGAAGAAGCTCGCTATCTAAAAGTCTAAACTAAAAAATAGGGC
 40747  GCGGCGCGAACAAATATTTCCGCCCGCTCATGATATATAAATTATAAATGTAATTTAGGA
 40807  GGCGGTGCTTCCTAAATTATATAAGTATGGAAAGAAATTATTGTA
;;     rnl ==> ;; mfannot: 5' +/- 50 nt
 40852  GAATTTAAGCTATATATTAAAGAGATTTATTTATATAAATAGGCTTGGTAGCTGATTGTA
 40912  TATATATGCTGGCGGCGCAAGCTCTGCTTTTAATAGGCAACCAGTAATATAAGCAAGTCT
 40972  TTGCCAACAAGCCTATAATTATATTAACTCTAAGAGAAATCTAATAATAAACGAAGTGAA
 41032  TTGAAATATCTTATTAACTTTAGGAAAAGAAATCAAAAGAGATTCTATGATTAGCGTGAG
 41092  CTAAAATAGACTAGCCTAGAAAGTCAAATGGTGGATAAACTGTTTAAATTAAATGGGGAA
 41152  CCTTCCTCAAAGGCTAAATATAATATATAAGCGATAGTGGAGAGTACCGTGAGGGAAC
;;
 41210  CAAAACAAAAACAGTAATTTTATAAGCAGTTCGGAAAAATAAAAAAGTTAGAACGTACCT
 41270  TTTGCATAATGGGTCACCAAGTTAACATTAGATGCGAGATTATACGTAGTTAAACCGAGC
 41330  GTTAAAATAACGGTAAGTGTCTAAAGTTAGACCCGAAGCCTGGTGATTTTACCATAATCA
 41390  GGATTATAAAAGTCCGAACGGAATATTGTAGCATAAATATCCGAAGAATTATGGTAGGTG
 41450  TAGTGAAAGACAATACTGACCAGGATAGCTGGTTTTCTGCGAAACCTATAACAGTAGGCA
 41510  ATTTAAGTATAATATCTTAGCAGGTACAGAATTTAATCTCAGACAAGACATAAGGCTTAG
 41570  CTTGCTAGCAAGTTAAGCCCGTTTTATTTTGTACAAATTGGGGGATCATGAAGATTTTAT
 41630  CAGTGAGTATGTAGACTCGGAATGGCAAAGATATATCTTAAATCATCAGACATAGAATGA
 41690  TAAGGTTGTATGTCAAAAGGGAAACAGCCCAGAACAAGAGTTAAGGTTCCTAAATTATTA
 41750  GTTGAGTGAAATTAAGAAGGTTTTTATTAAAGTCGACAAGGAGATAGGCTTAGAAGCAGC
 41810  CATAATTTTATGACCTCGTAACAGAGCGCTTGTTAAGTTTTAAAAGCATCGAAAATTTAT
 41870  CGGATCTAAACAATATACCGAAACCTTGTCCATATTATTTTATAATTAATTATAATTAAA
 41930  TGGGGTAGCAGAACGTTGAGCTAAATTAAGATTTTTATTTTTTAAATGAAATTATAATAA
 41990  TTTAACTCAAGTGATAATGGTGACATGAGTAACTAAAAGAAAATTTTCCGCCTAAAGCTT
 42050  ATGGATGTAATTAAGTAACGGCCTCTAAGTTTATATTATCTAAAGATTTAAACGATGAGA
 42110  CAATCTTTTGTACTAAGGACGACATTTTAAGTGAAAAATGTACTGGAAAAATAGTAATAA
 42170  ATTTATTAAGCTATGGCTAGAACTAGCTATAGCTATAAATGAAAAGTAACCGTACCTAGA
 42230  ATCTGAAACAAGTAAGCTAGTAGAGAATACGAAGGCGTAAATGAGCTAACAATCATAAAG
 42290  GAACTCGGCAAATTGACTACCGTAACTTCGGGATAAGGAGAGCTCATTATTCTTGATTAA
 42350  TATCAGGTAAAGAGGAAGAAGCATGAAATAGTGTTGTACGACTGTTTAATTAAAACACAG
 42410  CACTTTGCTGAAAGATTAAAAATCTAAGTATAGAGTGTGATGTCTGCCCGGTGCCGGCTG
 42470  GTTAACAGATATAATTGAATATACTAATATTTGATGTAGACGGAAACCCCGGTTAAAGGC
 42530  GGCCTTAACGTGAGGGTCCTAAGGTAGCGAAATGCCTTGGCCGTTAAATGCGGTCTTGCA
 42590  TGAATGATGTAACGATACAACAGCTGTCTCTATGATTGACTCAGTGAAATTGGAATAGCT
 42650  GTGCAGATACAGTTTACCTCTAGTTAGACGAGAAGACCCTATGCAGCTTTACTGTCACTA
 42710  ATTATAGAGTATGATAAACAATTTTCAGATTATAAGGTAATTGACGGCTAGCTTGCTTAG
 42770  CAAGCTAGCTCTATGACAATGAGAATCCTTTATTTTTTTTTCATATGAATGAATTGGTTT
 42830  AGGACCACGAGTTGGTAGTAAATCAACCTAATTCAGCTTATTTTCCTTTCTGCCATAAGC
 42890  GCATAATGATAGATTAAACTTAAATTTTGATTTATGCCTGCAGAAATAGATAAGTACCCT
 42950  TGGTTAAGGAACTATCGCTAGGGGACAGTTTATGTGGGGCACAGACCCTGTAAAGAGTAA
 43010  ACAGGAGTGTCTAATAATTTATAATTATTTTGTTTGCGATTTAAGGTAGTAGGCTATAAA
 43070  GCTCGCCGAAAAAAAAATGTATTTTTTTTTTTACTGGCGAAGCTAGCTACAACTATTTTT
 43130  AATCATATAAAATTATTTATATGTACATTCGTTGTATATATATTTAAAAAAAGGTAGGAT
 43190  TTTCACTATATAGAAATTAGAGATAATAAAAATATTAAGTAGGGCGCGAGCTCGTACTAA
 43250  TATTTTTTAACTATTAAGACTGGCTATCTTGCTATGCTCTAATAGTTATGTTTAAATTAT
 43310  CTAAAAAGCTCAACGGCTAAATCTTGCCTTACTGTTTGATTATCAACAAATCTTACAGTT
 43370  GCGTAAGCAGGGCATAGGATCACAAGATGCAACAAGGAAAGATCTTGGATTATTGGAAAA
 43430  GCTACGCTAGGGATGTTTGTCCTTTAATATTTTATTTCACTGCATTGGTGAGTAGGGCTT
 43490  ATTTTCGGAGAAGGCGGAGCTTCAGCAAGCTCTTCGGAGAAAATCAGCCCTACCTGCCTA
 43550  TGCTGAGAAGTAAGGATAATTAATAATATA
;; mfannot:     /group=IA (5.79e-21)
 43580  ttgggttaatttcaaaaattacttatgcgttgctttattggcgaagcacgactccgtcta
 43640  taaagctcgctatgtaaatttgaagcgaaatttatcttagcataaattataagataaaga
 43700  cgttcaacgactataaggtgagtaatatgcacagcttgtgttattccgaatgaataacgc
 43760  aagctaaacaataatccttttttacacccaacattattattatatatatatataaaaaaa
 43820  ataaaagaaagaataaatatttagaaaa
;     G-orf479 ==> start
 43848  atgaataaagacggtaacgtagtttcctctaagggcgcaagccagaaaatttataataat
 43908  aatttaaaacggagcggagcacctaaaacaatacttttaaagaaaaaaataggtgatata
 43968  ggaataaccaaatatttaccttcattttctaaagaatgaaagaatactatatattcttat
 44028  aataaaaatacattaaagaatataccagttaatgatttaaatataaacaaaataataaaa
 44088  ggttattttaatttatattttaaagatcgtaaatatacaggatctaaatttatattatta
 44148  aaaagaagacgtaatttattaagaagaatacacgtaagtaatgcagaaattaaacatact
 44208  aataataaagcaataattacgctatatactcttaatagagaaaaaaatgtattaaaaaaa
 44268  aaatatttaaaaattaataaaaaaataagtaaaaaattaatagccaaacgttatttttta
 44328  ttatataaagaaaatatagaaaaaatttataaaatcttaggtgaatataaagatcaaggc
 44388  gcgaacgtagttccctcgatatttattagtgatataataagaaaaaccaaatttataaaa
 44448  tataaactagaatatttaaataaatttataaaattaaaagatctttatttaaaaaaagtt
 44508  tgaggtgttattcttaaccaatatgcgagaaaatatctaaaatacttaagaaaatatgat
 44568  ttattgtattctcttaatcaatataaattcaacagattggtgtttttacctatattaagt
 44628  aatatattaaataaaattataggaaaaaaaatagaatataatataattaatttaaaatct
 44688  gtcgcatatcatacagatctttttactaatgcattggcattaaaattaagaaaaagaaga
 44748  ataaattatataaaatctatgtttagtattttaaatagagcatatttacctaatattaat
 44808  acgataaaagaaagatctctaataaaaggtgatcaaaaaatggatctatttcaaggtaaa
 44868  tttaaagatttaaaaataatttctaatatgggcgagctagcgccctcttcggcgcaaagc
 44928  tcctctctatctaaactgttagatggtgcatattcatcagatataaataatggagtaatt
 44988  catagcaaggatgctaataaagaaaatatccataatactatttataattctataggatat
 45048  aaaaacatggcaggtataagattagaagttaaaggtagattaactaaacgttatagagcg
 45108  gatagatctatctattcattaaaatgaaaaggaggattaaaaaatgtagattcttctttt
 45168  agaggtttaagttcagttttatttagaggtaattctaaatcaaatgtaacttattcaata
 45228  gctaaatcaaaacgtcgtattggagcctttgcagtaaaaggttgaataggcggaaaataa
;     G-orf479 ==> end
 45288  ataaaggcgagcttcgcctccgtagggggcgaagcttccgcaagctcgaatagcttgcaa
 45348  aaaatatatatatataataataatgaagacatagtct
;; mfannot:
 45385  GAACCGTTTTGAAAAAAATGGAAATATAAGTGCTATAGCTAATTCTGGCTTATTTTCTCC
 45445  GAAAACGGAGCTCCAGCCAGAATCAGCAAGCTCGAAAAAAAAAATATATTTTTTTTTACT
 45505  TCGTATTAGTGCGAAGGGGGCGCTTTTATGATAACACATAGAACAGGCTAATTTGCGCAA
 45565  GAGTGTACAAAATGAGTGCGCGGTTTGGCACCTCGAT
;;
 45602  GTCGGCTTAACTTATCCTCATGGATGCAGGAACTATGTAGGGTGCGACTGTTCGTCGATT
 45662  AAAAAGTTACATGAGCTGGGTTAAATACGTCGTGAGACAGTATGGTTTCTATCTTCTAGG
 45722  GGGAATTAGAATATAATAAGAACTAACTTTTGTACGAAAGGAACAAGAAGAATTTAATTT
 45782  GTAAAAGGGTTAAATAATAGTTACTAACCTATGGTTTACCTGTTGTCTATGTGCCCAAAT
 45842  ATTAAAATATATATATTGATTATATATATCTGTATAGCTAAAGCTATACATAGGGATGTT
 45902  TCTTTCACTAAGATAAATATATAGCATAGGCACGGCAGGAAAGCTAAGTTGGTTAAGGAT
 45962  AAGTGCTGAAAGCATATAGGCACGAAGCTTATCTTAAGATATTTCTTAAATATACGTAAA
 46022  ATATTATTACGAAGAATGTAATATAGGCTTTATCCGTACGAATCATGAGATTTTTAAGAA
 46082  TAAAGTACTAATTTTATAAATAACTATTTA
;;     rnl ==> ;; mfannot: 3' -20/+180
 46112  TACATATATCGCATGTACAATGCATGCCATGCAAACCATACCAGCATATGTAGAGGCTTA
 46172  TTTTCTCCGTTTTCGGAGAAAATCCGCAAGCAGTGCGAGAACTTCGTTCACGGGGTGGTT
 46232  TTGCTTTTTAAAGTTTAGCAAATTGTAGCTAGA
;     G-trnT(ugu) ==> start
 46265  GCCTGATTAGCATAAAAGTAATGCAATTGTTT!TGT!AATCAATAGAAGTAAGTGCGATA
 46323  CTTGCATTGGGCT
;     G-trnT(ugu) ==> end
 46336  GACAAATAGCTTGCTTATTTTAGGCTGACATAGCACTGCACGTAAGAGCTAGCGCCTAAG
 46396  GCGCAAGCTCTTCTGTGTAGCAGAGCAAGCTC
;     G-trnE(uuc) ==> start
 46428  GGATTAGTAGTCAAGTGGTAAGACATAGCTCT!TTC!AATGCTACCATCGTAGGTTCGAA
 46486  TCCTATCTAGTCTA
;     G-trnE(uuc) ==> end
 46500  A
;     G-trnM(cau)_2 ==> start
 46501  AGCGGATTGGTGTAATAGAAACACATTTGGCT!CAT!GTCCAGAGGTTAGAGGTGCAAGT
 46559  CCTTTGTCCGCGT
;     G-trnM(cau)_2 ==> end
;     G-trnM(cau)_3 ==> start
 46572  AGGGCTATAACTTAATAGGTAAAGTGTACTGCT!CAT!AACAGTAATTATAAGTGTTCAA
 46630  GTCACTTTAGCCCTA
;     G-trnM(cau)_3 ==> end
 46645  AAAA
;     G-trnG(ucc) ==> start
 46649  GCGGCCATGGGTTAATGGTAAACTGGTCGATT!TCC!AATCGATTTATGTCAGTTCAAGT
 46707  CTGACTGGCCGTA
;     G-trnG(ucc) ==> end
 46720  TAAGGCGCGGCGGAACAAGAAGAGGGGAGCTTGCTGGCGCAAGCTAGAGGAAAAAAAATG
 46780  TATTTTTTTTTACTGCGTGCGAGCTTCGGATTTTCTGGCGGAGCACTGAAAATAAGCCAA
 46840  CCAGCCTAAAAAAAATACGCTACTCCTCGAGCTCCGTTCTTTAAGAGCTTGCGACCTAAT
 46900  TAGATCGTTTAGTGATAAAATGTCACAACTTTAGTTAAATAAA
;     G-trnL(uaa) ==> start
 46943  ATCCAAGTGGTGGAATCGGTAGACACGACAAACT!TAA!GCTTTGTTGCTTTAGGGCATG
 47001  AAGGTTCAAATCCTTCCTCGGATA
;     G-trnL(uaa) ==> end
 47025  CAAGGGACGAGGGTGGCGCAAGCTAGCAAGCTATAGCTTGCTAGCTTGCTAGCTTTCAAA
 47085  CTACATCTATGGAGGGCAGCGCTAGCGAGCAACTTCGTTCTAACGAGCGAAGTTGGCGCG
 47145  TATCCATAGAATAGCGCTGCCCGCAAATCTGCAACCGATAAGGTTAAGTCTTAATTAAGG
 47205  CGGTAATCTATTCTATATAGATAAATTTGATAAAATATACTAGCGCTGTTTCGGTGATGG
 47265  GGATGAACAAAGTTCCTCCTTTCCGGTATAGGCTAAGATGTAATTTTATTGCTATCCTAA
 47325  ATATTAGGTCAATATAAATATAAATAAAG
;     G-orf383 ==> start
 47354  ATGCACTACAGTTTTATACTGCCATTCATACGTATTATTGTAATTAGCCAGCTACAAAGA
 47414  TATAGACTTTGTATAGCAAGCTTATGGAAAAGTTATCCAGAGGAGACTTCGTCCGGCGCG
 47474  AACTATTCGTTCGCGCCGAAGGCGTGATTAATCTTTAAGGTGGGGAGTTCGAGCTTAAGC
 47534  TCGAGCTGGCGAAGCACTAAAAAAAAAATACGAGCTTGCGGATTTTCTCCTAAAATATTA
 47594  GGCGTTAGCTTGCGCCTAAAAAAATATTTTTTTTTTACTAGCTTGTGCCTATATCAAGTT
 47654  TTAAGTATAATATTTATTTATGTATGAGTTACACCTATCCTAATAGATTGGGATTTATAT
 47714  ATAGAGGTGTTAAAAAATCTTCTATTAAATTTGGGATTATTGGAGGCTAAATTAATTAAA
 47774  TGAGATAGTAATATATACATATTATTAGGTTATAGTCATAACTCTATATATGGATTTAGG
 47834  ACTTGTATAATTATAGTTTTAATACTATTTATAATCTTTCCCTTACTTTTTATAATACAA
 47894  AATTATATTTTTATAATTCTAAGTTTATTAAGTGCAATATTAGTTAAAGCTTTAGCTCTA
 47954  AATTTTTATAAAAAACATTTAGTCGCAAGCTCATTCTTTTATGGCGACTACGCCGGCCAT
 48014  ACAAAGGGGAGTAAATGAGCCAAATTAGTAGGCTTGGTTAGACAGATAATTAATAATATA
 48074  GATAAAATTATAAAACATTTATTTAAAATATGAATAATTTCGGTTATCATAGTTTTTATT
 48134  TTTAGATCTTTGATAGCTACTATGTTATTAAATTTAGATAATAATAGTTTTATATCCACA
 48194  ATATTAATACTTACTCTTCCTTTACCAATATTTTTATATTTGCTAAATTTTATTGTTAAA
 48254  TATCTAAAGAAACAACCTATAGAAGATGAAGATTATTATTTGTATAATAATTATGTAGTT
 48314  GATAGAGTAAATCTATACAGAATAAGCTATATTATATTTATAAATTATTTAATTAGGGCG
 48374  CAAGCTCTCTATTGTTATTCAATAAGTATATGAATAATAACAATGGGGATTATTGTTATA
 48434  TTGATAACATTATTTATAATTTATATATCATATGGTTTGCTGCAAATATATAAGCAAGCC
 48494  GCTAGTCGACAA
;     G-orf383 ==> end
 48506  A
