# Supplementary material for: Global Characterization of Fungal Mitogenomes: New Insights on Genomic Diversity and Dynamism of Coding Genes and Accessory Elements
Source: Front Microbiol. 2021 Dec 1;12:787283. doi: 10.3389/fmicb.2021.787283 (PMC8672057; doi:10.3389/fmicb.2021.787283)
Supplement: Supplementary File 1 — de novo annotation files of the 685 mitogenomes investigated in this study. Annotation was performed with the Mfannot program. [file Data_Sheet_1.ZIP › Supplementary_FileS1/NC_042185.1_Heterodermia_casarettiana_voucher_NYBGLendemer_46038_mitochondrion_complete_genome_mitogenome.mfres]

;; Masterfile modified automatically by mfannot version 1.35
;; on Fri Dec 25 03:44:31 2020 by user pfonseca on host LGCM-PROC
;;    - Gene Totals: 90
;;    - List of genes added:
;;      atp6                 atp8                 cox1 (5 introns)    
;;      cox2                 cox3                 nad1                
;;      nad2                 nad3                 nad4                
;;      nad4L                nad5 (1 introns)     nad6                
;;      orf103               orf104               orf105              
;;      orf107               orf108               orf110              
;;      orf116               orf122               orf126              
;;      orf127               orf130               orf131              
;;      orf135               orf139               orf167              
;;      orf169               orf174               orf175              
;;      orf178               orf179               orf191              
;;      orf200               orf203               orf211              
;;      orf241               orf246               orf247              
;;      orf253               orf260               orf267              
;;      orf273               orf274               orf277              
;;      orf289               orf293               orf308              
;;      orf31                orf316               orf329              
;;      orf335               orf359               orf385              
;;      orf389               orf396               orf40               
;;      orf401               orf419               orf476              
;;      orf65                orf82                rnpB                
;;      rns                  rps3                 trnA(ugc)           
;;      trnC(gca)            trnD(guc)            trnE(uuc)           
;;      trnF(gaa)            trnG(ucc)            trnH(gug)           
;;      trnI(gau)            trnK(uuu)            trnL(uaa)           
;;      trnL(uag)            trnM(cau)            trnN(guu)           
;;      trnP(ugg)            trnQ(uug)            trnR(acg)           
;;      trnR(ccu)            trnR(ucu)            trnS(gcu)           
;;      trnS(uga)            trnT(ugu)            trnV(uac)           
;;      trnW(cca)            trnW(uca)            trnY(gua)           
;;
;; end mfannot
;;


>NC_042185.1 Heterodermia casarettiana voucher NYBGLendemer 46038 mitochondrion complete genome gc=4
     1  CAGGGCCGGGACCGCAAAAATTCGAGGAAGACCACGCAAAACGAACACAGGTTCTAAATG
    61  GCTTT
;; mfannot: G-cox1 ==> start Def by similarity
    66  TCTGTTTGAATAGAAAGATGGTTTTTTTCATCTAACGCTAAAGATATAGGAACTTTGTAT
   126  CTTATATTTGCTTTATTGTCGGGTTTAGTAGGTACAGCTTTTTCTGTATTAATTAGATTA
   186  GAACTGTCTGGACCTGGTGTTCAGTTTATAGCAGATAATCAATTATATAATAGCATAATA
   246  ACTGCTCATGCAATAGTT
;     G-cox1 ==> start
;     G-cox1-E1 ==> start
   264  ATGATATTTTTTATGGTCATGCCCGCTATGATAGGGGGATTTGGAAATTTTTTACTACCT
   324  TTGACGATAGGCGGCCCTGATATGGCATTTCCTAGACTTAATAATATAAGTTTTTGATTA
   384  TTACCTCCTAGTTTAATATTATTTCTATTTGCTAGTGCAATAGAAAACGGAGCAGGAACT
   444  GGTTGAACTCTTTATCCACCTTTATCTGGAATACAGAGCCACAGTGGGCCTAGTGTAGAT
   504  CTAGCAATTTTTGCTTTACATCTATCAGGTGTAAGTAGCCTATTAGGTGCTATGAACTTC
   564  ATAACAACAATATTAAATATGAGAACTCCAGGTATCAGATTACATAAAGTAGTTTTATTT
   624  GGATGAGCTGTTGTAATAACAGCTGTATTATTATTATTATCATTACCTGTATTAGCCGGT
;     G-cox1-E1 ==> end
;     G-cox1-I1 ==> start /group=IB (8.85e-28)
;     G-cox1-I1-orf191 ==> start /first_aa=S /note=LAGLIDADG ;; evalue:2.5e-26
   684  agccttttgtgccggcttaaaatttggctatatgcgggaatatcccatggggacaatccg
   744  cagaaaaccgtaagcttacgtggattctcagagactaaacgccaaagttcttcaattata
   804  aaaacaaattgtgtttttacttctgcttatagtagcactgttagatctgtaccttatagt
   864  agttttaaccattatttagctggtcttattgaaggcgacggttctattattgtaccttct
   924  agtaaaaaagacaagaaagggcgagtaacatatcctagtgttcaaatagtattcgcttta
   984  atggatttgcctttagcattaaaggtgcaagaaacactaggttatggttcgatttcaaga
  1044  aaaaagtcaaaggctgcttatatttttacaattaactctagagagggactacttaaaata
  1104  ataaatttggtaaacggtaaatttaaaacagacaaaattgctgctttatacaaacttata
  1164  gaatgatataaagtaaaaggtttaactttagaccttttacctaaatgtacaattccttta
  1224  aactcctctagttggttggcaggatttatagaatag
;     G-cox1-I1-orf191 ==> end
  1260  gatggtcattttagcatacgtgcaaccgaaaaaagagcctatccaaaagtagaatgtaaa
  1320  tttgagttaagtcaagctcaaaacagcatacatggtaattcgtataaaata
;     G-cox1-I1-orf105 ==> start /note=LAGLIDADG ;; evalue:8.2e-12
  1371  atgaaagaaatttctgaatatttatctgcgcctttaaaaagcataagagaaactagttca
  1431  aaccctcaatttagagtacgaacactaaatagtaagagcaatcttaaacttatttcttat
  1491  ttgaaaacctatgctttaaagggaaaaaaacatttggattatctctattgatgtgaaata
  1551  gcaaatgtttttattgcaggtaaagtttaccataaggaacttttacctcgagcaaaatca
  1611  cttaaagctcaaatgaataacgaacgtaaaatctttacatgaaatcatttggctaatttt
  1671  tataatatagaagaataa
;     G-cox1-I1-orf105 ==> end
  1689  gatatagtcccatgttacgataaacgtaacagtatctacctatttgttaacatcctatga
  1749  tgtaatatacaaattgagaggaaatcctcattaaacatagtttagtagatatatatataa
  1809  g
;     G-cox1-I1 ==> end
;     G-cox1-E2 ==> start
  1810  GCAATTACAATGGTATTAACTGATCGTAATTTTAATACATCATTTTTTGAAGTGGCAGGT
  1870  GGGGGAGATCCTCTACTGTATCAACACCTCTTCTGATTTTTTGGT
;     G-cox1-E2 ==> end
;     G-cox1-I2 ==> start /group=IB (5.42e-24)
;     G-cox1-I2-orf308 ==> start /first_aa=Q /note=LAGLIDADG ;; evalue:3.6e-49
  1915  caaggatggccctatgataaagcaatttgtcaaatgaaatggactgtatgctggaacact
  1975  gagtattcattaatagatactttattagtaagtggtttatatatccctataaagtcaaaa
  2035  ttttatataatgtcaggagatcagcaggtaacaaaaagatctaatatcttagtaggaacc
  2095  tcagagactacacgtccattatcctataaatgttcaataaataattcttgaaatgaatga
  2155  ctagctggtgttatagacggagatggttgtcttttagttagtaaatcaggttatactagt
  2215  tgtgaaattactatgggtttacaagatgagcatgctttagctattattaaacaaaaattg
  2275  ggtggatctataaaacttagatctggcgtaaaagctcttaggtataaattacataataaa
  2335  aaaggtatggtagaattaataaacagaattaatggtaatataatacacacttcaagaata
  2395  aaacaattagatttaatatgctctatattaaaaataaatattaaatattcttctgattta
  2455  actatagataatggatgattttctggtttttttgatgctgatggtactattacatattct
  2515  attaaaaataatcatcctcaattaactatatcagtaaccaataaattattagttgatgtt
  2575  gttgcctttaaagatatttttggtggtaatatatactatgataaaggtcagaatggttat
  2635  tataaatggtctattcaaagtagagtagatattgaaaaatttaggtcttatatttcaaaa
  2695  taccctagttattcacataagaaaaaaagactttttcttataaataaatattattatcta
  2755  aaaaacctaaaagcttattcgtctttagataagagtcctttatctaaagcatgaattaaa
  2815  tttaataatagatgaaaattaggataa
;     G-cox1-I2-orf308 ==> end
  2842  agatatagtccaaaaataatttatttttgctagtagcactt
;     G-cox1-I2-orf241 ==> start
  2883  atgatgatatcaaaagacttaaatttggatgcatgttataacaacagttataacaatatt
  2943  accgttcatctgtgttcggtatttaatttacctgcgataatagatctaattaaaaattta
  3003  aaagttagacaagataataaggaaagtttaaaagagtctgactacaacttgatagttagc
  3063  tccatacttccttattatttaacgtgtcctaattgaataatgggcgctgagggttggaat
  3123  caagatggctcagtggctaatagaaggtctgatattgtctggtacaaagttaatgggcat
  3183  ggtattatgcgcccaaatagatctattggttatccacttgccacacatttatacgaaggt
  3243  aaaaaaaggtgagcaaagacatggccagagctaataggtcagcaagtgtttcaagagtgc
  3303  gaaggcttatgtgtagatggtaaaatttgggtcatctgtaatatagggtttgagttctgt
  3363  gtatttagatttgatctaaatagatttagttatcctggagcatcatcaacttttgaccat
  3423  tttgaaccgttgaatctaaataattgaacagaaaatgatttttatgcgcgaaagataaaa
  3483  attattcctgagtctgtaagtgattatgatgatgtgatacaagttatccagtgaagactg
  3543  gataatcctacccatcatcaatatatacacgatatgcttgtttacattgcaaataacaat
  3603  gtataa
;     G-cox1-I2-orf241 ==> end
  3609  aataaattaattatcg
;     G-cox1-I2 ==> end
;     G-cox1-E3 ==> start
  3625  CATCCCGAGGTATATATTTTAATAATACCAGGTTTTGGTGTTATTAGTACTACTATATCA
  3685  GCAAGTTCAAACAAAAATGTATTTGGATTATTGGGTATGGTTTATGCCATGATGAGCATT
  3745  GGTGTTTTAGGTTTTGTAGTATGAAGT
;     G-cox1-E3 ==> end
;     G-cox1-I3 ==> start /group=IB (1.21e-21)
;     G-cox1-I3-orf385 ==> start /first_aa=Q /note=LAGLIDADG ;; evalue:1.3e-40
  3772  caatggctggctttccttataggtgactataaggtaataaatttcactgtaggctggaac
  3832  ggttacctttttttgtttttatttactattactagtattagttttataaactatacaaaa
  3892  ttaggaaatctattagatactttatatagttcaaatgctaatagaaatatccaatcagca
  3952  ggaaacttgtgtcctttaaatcagggcaaattaggatcctcagagactatacgtggaaat
  4012  acttatgatttgtttaaaaaaaatttttattatttttttaaacaagatttttctagggat
  4072  aatgcttgattatcttggtttataggctttttagaaggtgatggtgcaatacttgaacac
  4132  aagggtagagctagttttgttataactcaaagggatagtaaagttttgcacgaaatacac
  4192  gaagttctaaaaataggtgtggttaaacctttttatgataataaaggtaatattatatat
  4252  tctaggtatatagtgtctaacaataaaggtatttacttattgtatcaattacttaatggt
  4312  aatcttgttttacaagcacgggttaaccaattaaataattgatatattgcattaaataac
  4372  gcaattaaattcgatttttctttactctatagtaaaagtttacctacttttgtacaaagt
  4432  tgtaaagagcttaccttaaacgatgcctgattatgcggttttacagatgctgaaggttgt
  4492  ttttccgtaaaaattaataatgcaaagcataaattttatgttgaagttattttcatttta
  4552  gatcagaaagatgcagaagttgtattaaataaaatagcttttttgttaaatacaaccgct
  4612  aaagcaaagcttagaactgtaaataaaaacataaagagtaaaaatttaactgattatatt
  4672  aatactatgtttagattgtctgtatattgtaatgacagaaataaaccaaatttttctttg
  4732  ataagtagctattttaataagtatcctttaaaaacaactaagcaagaatcttttaataaa
  4792  tggtgcaagatttttaaaattgtagcaaacaaacaacctttaatacctgaaagcttacat
  4852  cttgttagagaaataagacataatatgaacaaattcacaatcgaaaacaagcccataggt
  4912  catgctagtaaatcataa
;     G-cox1-I3-orf385 ==> end
  4930  gtataagatataatccacataaaactaggtaaataattaacctagctttaattgtg
;     G-cox1-I3 ==> end
;     G-cox1-E4 ==> start
  4986  CACCATATGTATTCCGTTGGCCTTGATGTCGACACAAGAGCCTATTTCACTGCTGCTACA
  5046  CTAATTATAGCAGTACCAACAGGAATAAAAATTTTCAGTTGATTAGCTACATGTTATGGT
  5106  GGTTCACTACAATTAACTCCCTCTATGCTGTTTGCCATGGGCTTCGTGTTCATGTTTACA
  5166  GTGGGGGGCTTAAGTGGTGTTGTATTGGCTAATGCAAGTTTAGACATAGCATTCCACGAT
;     G-cox1-E4 ==> end
;     G-cox1-I4 ==> start /group=I(derived) (4.75e-06)
;     G-cox1-I4-orf274 ==> start /first_aa=T /note=LAGLIDADG ;; evalue:5.5e-51
  5226  acggcttttgctgttatatctaataaaatatacgccgataaaccaagtttgtttggcata
  5286  gctacttttctaaaagtttctagtttgcctaatattggccacaatgtaaatgatttatac
  5346  aaggattatataaaaatgttttgagttggtttaatggatggtgatggaagtatacaagta
  5406  aaccattgacgtgcacaattactacaatacagattgatcattaaattatctaaccttaaa
  5466  tctaactataacatgttaattaagatagccaaagtaatagggggaactgttagaataact
  5526  gctgacaatcaggatgttatttgagtggtaaatagtaaacaagaaattgagaaaattata
  5586  aaaatttttgatacttacccgcctataacctcaaaaaaaatctgtcagcttgcattccta
  5646  aaagcatgtttatctgaaacctcgctagaattatatatgttaaatagaaagctcaaatat
  5706  gataagcaattaattattataaaatctaaggttaattttaatatccctagttattttaaa
  5766  tactgattatctggctttatagaagctgaaggttgtttttctttaagggaaaataaaaat
  5826  cattctttttcaatagggcaaaatgatgatcgctacttaataactgctattaaacagtat
  5886  ttccaagcagcaaacatagttagaaatccttatggtaaattttattctttagaagtatat
  5946  aaaaaacaagttcttttaagaataatcactcattgtactaatcaacccctattaggtgaa
  6006  aagttagagtcattaaaaaaatttagtaaaaaagttttacaataa
;     G-cox1-I4-orf274 ==> end
  6051  gtgtcgtgtggtcttgtcaccataacggttaaatctcatatgtcttttttaatgcaaaag
  6111  ataaagtaaaaagtataagataacaccgtggaaaccaaacctaatataaacgtaaaattc
  6171  tagtcttgtatggtttacacctgtgttatagtaggcatttaacgaatatgttagtaagta
  6231  ggatccgtagagactaaacgtgacagttgaaagtttattaagttaaacaattagataagt
  6291  tatagtccgatccatctcgcgagagatgtaagcatatatataattacatgtatgtaatta
  6351  tataattacatgtatattatgtaaaactttggacttattatcttctaagtttagtacctt
  6411  ttattattctttat
;     G-cox1-I4-orf178 ==> start
  6425  atgtgatctaagtataaaatattttgatattattgaagtattattgtttacttatatttt
  6485  aatctatacccattatttttatttcttgtaataagttgaatgttgtattcttttgatatt
  6545  gtgtattctaattttaatacacaactagatagttgtattatacttcatatgaatgcaggt
  6605  tttgatcagcatggtaatcctgtatcctatttttcagacgatagttcttcagcagctact
  6665  aattccacagacaatggaactaatacaagtgccggtacacagcgcagttttgggtcgaat
  6725  cctgaccctaattctgcgtctggttcaggttctggatcggcttcaagtggtcaattagta
  6785  agtactcacaatgctacacctggctcagcctctgctagggatttatctactggttctggt
  6845  ttaccacaaagcacttcatgtaatttcccacaaacagaatcggaaaggtctgccacactt
  6905  agttacagacctttaccgaaaagcgcttcagatcagctaggtaataaatgaaaataa
;     G-cox1-I4-orf178 ==> end
  6962  taggttaaggtaaaataagtgcgaagatgtaaatacgtgttaatgcttaaattg
;     G-cox1-I4 ==> end
;     G-cox1-E5 ==> start
  7016  ACTTATTACGTAGTAGCT
;     G-cox1-E5 ==> end
;     G-cox1-I5 ==> start /group=IB (5.94e-23)
;     G-cox1-I5-orf359 ==> start /first_aa=L /note=LAGLIDADG ;; evalue:3.1e-27
  7034  ctaatgggcctaagtaatatatcttttttattaatattagtattaactaatattaaatat
  7094  tactttgaaattgactatatgctggaaactatgttttttgcgtattgtttactatttatt
  7154  aatacgttttgtctttacaaactagactatagtaggtgtaataaacttttaagtagtgaa
  7214  aataacaatacagtaataagttctaagcttataaacatacaatcagcagaaaactgtaaa
  7274  ggattctcagagactgtacgtcaattaccagataataaaggtcatacattttgaaattga
  7334  tttgcgggagtattagatggagatggtaattttgatattagaaattcacctttgggaggt
  7394  aaaaaagttcttaaacaaattagaattaaactacataacagagacgttaaaatattaact
  7454  cgtatccaaaattatttacatataggtagaattagatctgataaaaacaaaccttattct
  7514  atatttgtagtgtctactaaagaatctatggattatgttttaaatggagtcaatggtctt
  7574  attagattaaaagtgccctcatttaaacaggcatgttttttgtctgatatagattataac
  7634  gaagctaattataatatagctttatatgacccttacttttcaggcttagtagatactgac
  7694  ggttgtatagtatttaattattctggtaacagaatagaatgtaatttagagtttaaatac
  7754  aatgaatatagttctaagttaaatttcaacaatactataccaaactgcaaaccctatata
  7814  ataaaacgtagtaagtcttctaattcaaaagattctaaaaagtttttatctatcgctttt
  7874  aaatttcaaaatgttaatagtatgccatttatttacgattattttatgcataatagatta
  7934  tattgtgatatgaaattttatagagttacaaaaattaaatcttttataaagattagaaaa
  7994  tacaaaacataccctatgaacagcatagaacataaaatatactcagattttgtaaaaaat
  8054  tgaattaaatatgaaaatcctttatgatacaaagttcctttcatatcttacttaggataa
;     G-cox1-I5-orf359 ==> end
  8114  taaatagcttactattactggtaatgatacagtccacaaaaaaaaaaaaatagtgtttta
  8174  ttcggggaaacatatatttctaatgctataattaaattagcattataagtataagtacta
  8234  aaaagaatttctatttttttctg
;     G-cox1-I5 ==> end
;     G-cox1-E6 ==> start
  8257  CATTTTCACTATGTATTAAGTATGGGAGCAGTATTTGCTCTATACAGTGCATGATATTTT
  8317  TGAATACCCAAAATATTAGGTTTACACTATAACAAATCGGGAGGAAATTTACATTTTTGA
  8377  ATATTATTTATAGGTGTTAATATAACATTCTTCCCACAGCACTTCCTTGGCTTACAAGGT
  8437  ATGCCAAGGAGAATTAGTGACTATCCGGATAGCTTTGCTGGTTGAAATTTAGTAAGCAGC
  8497  TTAGGTTCACTTATAAGTGTTGTAGCAACATTTATATTTTTAAACGTGTTATATATACAA
  8557  TTAATAGAAGGTAAAGAGAGTTCAAGGTATACATGGTTAACACCTCAATTTTATAGTGAT
  8617  TTACTAAGATCATTATTAGAAAGAGCATATGAATCAATAGAGTGAGGGTTAAACAGTCCT
  8677  CCTAAACCTCATAGTTTTGTGAGTTTACCTCTACAAAGTTCATATTTTACTAGCTTATTT
  8737  AGAGTTAGTACCTTTAATATTCTACGCCATTTTATAGCTGGAACCCTGTTATATATTTCA
  8797  TATAAATATTATATAGAAATTAGTCATCCAATATTGTGTGAGGGTTATAACGGTATCATA
  8857  ACTATAAATGGAGTAAAGGTTGATGACATATTGAATATAGATAGAACTAAATGTATGGGT
  8917  GAAAATGTTAAGTATTACACTCTAGAAAGCTATTTTAGATCTGGAGATTATCTGAAAGGT
  8977  CGTGATCTACACATTAAAACTAATACAAATGGTTCCTCAACATTTACACTCGGTCCTTTA
  9037  ATACTCTGACCCGGTAGTTAA
;     G-cox1-E6 ==> end
;     G-cox1 ==> end
  9058  TTATAAGCAGTTTTTATAAAATTTTCTGGCCATGTTAAACAGAACTGAGATATTATAGTA
  9118  AGCGTAATCTTTATAATATATGCCATTAGGACTATACCAGTAATA
;     G-orf167 ==> start
  9163  ATGTGCAAAGATGTTTTTAAAGCATACGATTTAGCCCATCTTATAGTTGTGATATATGGT
  9223  TTTACACATGCTATAATATGTTTATTTAAACGTTGTTATACAGGTGATTATAGCTATAAT
  9283  TCTAAAGATTTTTTGTTTGATTTAGTTAAAGGTTTTTTTTTAGGTAGGCTTGTACTATCT
  9343  TTAGCCATATACTTTGGTTTTATCTGTCTCATATCGCTATCAATGTCTGCTATCCTTTTA
  9403  TGATGTCTTATCACATTACTAGAAGAGCTCTCTATAACATTTAATCCACTATATTGTATG
  9463  GTGGGGAACGATCCATATATACATACACCTTGGACTCCTATCACACAAGGTCATACACGT
  9523  GTAGTCCCTGGGATTACTGAGGAAGTATGAAGAATATATGCAGAGGGTAAAATGCCCTGT
  9583  TTATGACATATGGGTTCAGTAGCTCGGTCTACAGGCCCTGAAATCTTATTCGGCCCTATT
  9643  TCTATTCCTATTTCCATTGGTTAA
;     G-orf167 ==> end
  9667  ACTTTTGTTTTAACTGTTATACTAAATAATGTTCAGTAAAAAACGTGTATTGCATATATT
  9727  TATATATATATTATGTAAAAAGTTCGTATTCACAAAAATAATATATCAATGCATCGTAAT
  9787  ATCTCGCGTAAAATGATAAATAAAATTAAGATAAATTAAT
;     G-orf316 ==> start
  9827  ATGACAACACTTACATCTCTAAGAGGATTTCTTCATCGCAAATTAACTTTGGCTATGCAT
  9887  CTTTTTGTATTTTTCATTTTTTGAAGATTTATCTTCAATATTTTATTTTATAATTTAGGT
  9947  CTAACTGGATCTGTATTGCACTTTCTATATATAGCGGTTTCGTCAGTTGTATGTTTTATT
 10007  TATATTCACAACATAACAAACTGTAAAAAAAAGTATACAGCACTTGATTTTTATCAATTG
 10067  TCAGGCTGTGTATTAATCGCAGTAGTAACAGCATATATTATCTTTTTTTATATAGGCCCT
 10127  AACCACCAACTACTAATAATTTTTGGTGTAACTCTTTTATCAAGTGAGTTTTTGCAAAGT
 10187  ATGGGTATCAACATAAGCGTACCAAATATAAATATGATGAATATTAGCGACCTATTGAAT
 10247  CCAGCACCTTCCTCCGGGCAGGCAGCGGCACCTACATCGGCACCGGCGTCCGCCCCCGGG
 10307  CAGGCATCGGCACCAGCACCTGCATCGGCACCGGCACCTACATCGGCACCGGCGTCCGCC
 10367  CCCGGGCAGGCATCGGCACCGGCACCGACATCGGCGCCGGCACCACAAAACTCCGTCCCA
 10427  CAAGGTACAGGGTCTTTTCAAATGTCTGGCCGGCAACTTTTTGTTTTGGACCCACGTCTT
 10487  CCAGGTCAAGGGCTAAATGACCGGTATGACCCTAGGCCTAATAATAACAACAAACTATAT
 10547  GCTAGAGCTATTGAGAAAATTATTAGAAATCATTATTGGGCCAATGGGACCACTGACAGA
 10607  AACGTACTTTCTAGGTTGGACATTAGCTCTCGCACTTTTTATTTAGATTGGCTACATCAT
 10667  AAGGAGCCAGATAAGTGAGGTTTGAATGGGGTACCTAATCCCCTTCATCCTAATCCACAC
 10727  TTATTGTCGCCTGTGACAGCAAATAAATTAAGGGCTTTTAAAGATTGCTAA
;     G-orf316 ==> end
 10778  TCTTTAGTCGCTTCCTTGCTATTGGGAAAGTTGTGTGTTAAAGCGGGGGAGGAAAGGCCG
 10838  GAGGGAGAGGCTGTTAGAGCCAATGTTATATATAGCTATTATTGACCTATGACGTACTAT
 10898  TTAAAACCCAATTTTTCTCTCTTAAATTTGTATTAACTAAATTTAAAAGACATATATTGC
 10958  TTAAATCTTCTAGTTTTGTGAGTTTACCTGTGCAGAGTTTTTCTATTTCACCTGTTTTTA
 11018  TAAAATTTTTTGGCCATGTTAAACAGAACTGAGATATTATAGTAAGCGTAATCTTTATAA
 11078  TATATGCCATTAGGACTATACCAGTAATAATGTGCAAAGATGTTTTTAAAGCATACGATT
 11138  TAGCCCATGTTATAGTTGTGATATACGGTTTTACACATGCTATAGCATGTTTGTTTAAAC
 11198  GCTCTTATATAGCTGATGGAAATGTACACAGTATATTCACTAGATATTAATAATTTCTAG
 11258  TGGGTATGGAAAAGAACAGTGCATGGAATATAATGCGCTCCGCACTGGTTAAAGCCAAAA
 11318  ATAAAACTAAAGCTAGTGTTTTCACAAGAGCTAAATTTATTTTATCCTAGAATGGTTTAC
 11378  GCTCGTAGGGTAAAGCTACTAGGGGTGTTGTCCACGTTAAGGGGGGGGGGTAAGGAGGGG
 11438  CCCCCTTAAAACAATAGCGGTGTTCTAACAGTGGAAGAGGTATGTATCTTTAGTTTCTAT
 11498  GCTAGAAATACAGTAAATATTTAGTTTTTTTACCCAATATAGCAATTAAATATTAGCTAA
 11558  ATATATAATAGTAAATTTGTATGTAAAACCTTATACAGAGTCGTTTTTAAGATAGTGTGT
 11618  TTTATAATTGCCTTCTCTAGAAGTCTAAACTTCAAAGTACTTTATGTCTAAAAAGAGTAG
 11678  TCTAAAGTAAATTACTCTAAAAAAACATTAAAATTTTTATTTTTATACTCATACTGTTGT
 11738  TTAATGCCGTTTTTTTTTTTAATCAAACGGGATAAATCTATTTTTTACTCGAGATTACTA
 11798  TCAGCTATCTCTGGTTTATCCCTTTTTGTGTTAAAAAACTTTTTGCATCGTAATTTAGTT
 11858  TTTATTGGTCCAAATGGTTTTTTTTAGACTGTTACTATTGCTAACATTCCTTTTTAGACC
 11918  TGTTTAGCTAGTTTTTTGCTTTTATTTATTAAAATAAAGCAAACTAGCTAAA
;     G-trnV(uac)_1 ==> start
 11970  AAGGAATTAGCTCAACGGTAGAGCGGCCGTTT!TAC!ACACGGTAGGTTAGGTGTTCAAA
 12028  TCACCTATTCCTTA
;     G-trnV(uac)_1 ==> end
 12042  ATGAGTTTCGTTTTACTAAATATTATACTAAATAATGTTTAGTAAAAAGCGTGTATTGCA
 12102  TATATTTATATATATATTATGTAAAAAGTTCGTATACACAAAAATAATATATCAATGCAT
 12162  CGTAATATCTCGCGTAAAATGATAAATAAACTGAATTGATATTAAA
;     G-orf396 ==> start
 12208  ATGACAAACTTAGTTACAGACAACTTTCAAGCGCATCCCATCCATTTGGTTTCTCAGTCA
 12268  CCATGGCCGATCTTTGCATCTTTTTCTCTTATAGCTGCTACAACTTTTGGCGTACTATTT
 12328  AAGCTACAATTTCTATCTCTTAAAAATTTTAAATCTCTGTATACTTATCTTTACACGTTT
 12388  TTACATAATAAATTAAAAATATTTTTTAATTTAAAGTATGTAAAAACAAAATTAAGCTTA
 12448  TTACTTATCTCTTATAGTATATCTATTTTAGTTTGCGTGCCTTTTACTATTTTACTTAAA
 12508  ACTTTAGATTTAGATTTCTTAATCACAGTTTTAAGGACAATAAATGCTGCTTTAATCTAT
 12568  CTTATACTATACAACTTAAGGTATAAAGGTATGTTATATAAAGGGCCTGGCTATTTAAGC
 12628  TATCTTTTGGTTATGTTAACGGCGTTTGCTATTTCAACGGTTATATATTTAACAGATGTT
 12688  AATTTTGTGTCCGTGTTATTATTATTATTTGGTCCACCAAGCATTTTATTTTTCGACGCA
 12748  TATCCATCTGGTGGTGCTGGTTCTTCTAGTACACAAGCTCCTGGTGGTGCTGGTTCTTCT
 12808  AGTACACAAGCTCCTGGTGGTGCTGGTTCTTCTAGTACACAAGCTCCTGGTGGTGCTGGT
 12868  TCTTCTAGTACACAAGCTCCTGCTCACCCTACAGTACCACATACTACTACACAACCTCCC
 12928  CAGTACCCAGGCAGTTACTCTACTACTACTTATTGACCTGGTAATTTTAAAAGTTGGAGT
 12988  CCGCCAAATGGTACTAGGCCTTCACCCCCCCCTGCAGGGACACCCGCAGGAGCTCATGCT
 13048  CTAGGTGCGAGCGGATGACTAAAGGCGGGCGGCAGAAGTGATAATGGGCCCATGCATGTC
 13108  GATAACCCTAATGGACAGCCCAATCAATTCAACCCCGACGGGGGGAATCATCCCCGTTTA
 13168  GGTAATATGGCGGCTACCTTGGAAAGACAATGAAACTTAGGCGTAAGACACCTAAGTAAT
 13228  GAATTATTTACGGACGGGGACTTTCAATTTTTTCTAACTATGATGGAACACAGAGATCAT
 13288  GCCAGATGGCAAAAGCTTGTAGACACCTCTGAGAAATCTTCTGATCAAATAAGTTGAAGG
 13348  CACCAGGAACTTACTAAAAAATTGATCCGTAATATGAGAAGTTGAGACTAA
;     G-orf396 ==> end
 13399  ATTTAGGAGTAAAACAGGTGCCGCTGATTAGCTAATAGGTGTCTATTTGTTGTTTAAATA
 13459  TCTTATTAATTGAATAATTAGTTATTATTTAACTAATATATATGGTAATTTATTATAATA
 13519  AACTAATTTTTTGCTCTTGCTATTGCTTTTGCTATTGCTCTATCTGTAAACAATAAAAAG
 13579  AATTTTCTGATTACTGTTTACTGTTTACTGTTTAGTGTTTACTGTTTATAAAATCTGTGT
 13639  TTCTAGCTTTTTGCTTATAACATCAAGTATCTAGATAACTGGAATTGCCGATCCCTCTCT
 13699  AATTGCCGATCCCTCTACAATTAGAGAGGAAAAGATACACAGTATATTCATTACTAATTA
 13759  TTTGTAATGGATATGGGGAAGAACAGTGCATTACAATATAGTGCACTGGTTAAAGCCAAA
 13819  GTAAACAAGTATATTTTGTTTCTTATATCTGTTTATCTTTCCGTTTTTAAACTTTTGATT
 13879  ATTCTTTTGCCATC
;     G-orf260 ==> start
 13893  ATGTCCAATATATCAACGCAGTTAGCTTTACAACCAGGCCTATTAGACCAATTAGCAGAA
 13953  AACATAGTAAATGACTCATATAACTACATTTGTAGTCATATACCTCACTATTTTAACAAT
 14013  GTTGTTATTAATTGTAACGATACTGTAGCAAATACCAATCCTAAACATGCAATGGAACCT
 14073  AATTGGTTAGACTCTTATTGTTATAAAGGATATGATACATTTTGTGATATTATTGGTTGA
 14133  AAGTCCGTGAGTGCCTCTGCCTCTGCCTCTGAGGGGGAGGTTGTAGTAATCACTCATGCT
 14193  AAACCCAGCCAAACTAGTAATTGATTTGACGACTATTGTTATAGAGGGTATAAAACACTT
 14253  TGTAACTTTGTTGCTTGAAATCCCTTGAGTGTCTCCGAGGCTGTTACTAAAGCTGGGTTA
 14313  TGGACAAGTTTATACCATATGCCACATATAGTAAACTCTATCTATACAATACCAGCTGGA
 14373  GAATATTCTCTGGGTAATTCATTGGCTATGGTAATTGCTATTGTAAGTCAACAAGAGGGT
 14433  GGCTTATTTGCCTATCAGCTTGGATTAAATGTATGGGGTGGTAATGGTGTAGTTCTGAAT
 14493  CAACACGTCTTTAGCCCCTTTACTAAGTTTGGTACAATTGCAGCCATACAATTTTTCTCT
 14553  AATAAGGTTTCTGCAAACCCTGCTTTATTTGATGATTATACTGTTCTATTTACTTTCAAG
 14613  CCTTGGGTTCTAATTTCTAGTTACTGATTGATTAAATGGGTATGGTTAGGATTGTTTGCA
 14673  TAA
;     G-orf260 ==> end
 14676  AGTTATTTATGGGTAAAAGGAAATCAAAGAGAAAGTTTTTTTTTTTTGCACTTTATTTAT
 14736  TTTAACAAATAATTTAATAGGTATGGTTCCCTATAGTTTTGCCTCTACAAGCCATTTTAT
 14796  TTTAACATTTTTTATAAGTTTTAGTGTAGTGCTCGGTGCAACAATATTAGGTTTTATAAA
 14856  ACATGGTTTTAAATTCTTTTCTTTATTTGTGCCTGCAGGTTGTCCTCTAGCTTTATTACC
 14916  TTTAGTGTTAATAGAGTTTATTTCATATTTCTCCATTAATTTCACTTGAGTTTACTCTAA
 14976  CTCATTAAATTTTTAGTACATATATTACAAATACACTAATTATTAAAGTTTTTAACTATT
 15036  ATACCAAAAAAAAATTAATTAAATTTATAATAGTAAATTTGTAAGCAAAAGGTTTTTTTT
 15096  AGAATAACACTGTTAGTGATATTCTTTTTACACCTGTTTTTTTCATGCTTACTTATAAAG
 15156  CATGAAAAAAAACTGAAGCTAAAA
;     G-trnV(uac)_2 ==> start
 15180  AAGGAATTAGCTCAACGGTAGAGCGGCCGTTT!TAC!ACACGGTAGGTTAGGTGTTCAAA
 15238  TCACCTATTCCTTA
;     G-trnV(uac)_2 ==> end
 15252  ATCAGTTTTGTTTTACTAATTTTACTAAAGAATATTTAAAAATAAGCATTTATCCTTTTA
 15312  TTAGTGTGCAAACTACTTACAAAGTAGATCTAAAAATTTAATGCCTCATTCATATAACGC
 15372  GTAAAAAGATAAATAAACTGAATTGATATAAAA
;     G-orf419 ==> start
 15405  ATGAAAAATTTCATCCTGGACAACTTTCAAGCGCATCCTTTCCATTTGGTTTCTCAGTCA
 15465  CCATGGCCGATCTTTGCATCTTTTTCTCTTATAGCTGCTACAACTTTTGGCATACTATTT
 15525  AAACCCCAATTTTTATCTCTTAAAACTTTTAAATTTGTATTAACTAAATTGACAAGACAT
 15585  ATATTGCTTAAACCTCATAGTTTTGTGAGTTTACCTGTGCAGAGTTTTTCTATTTTACCT
 15645  GTTTTTATAAAATTTTTTGGCCATGTTAAACAGAACTGACATATTATAGTAAGCGTAATG
 15705  TTTATAATATATGCCATTAGGACTATACCAGTAATAATGTGCAAAGATATTTTTAAAGCA
 15765  TACGATTTAGCCCATCTTATAGTTGTGATACACGGTTTTACACATGCTATAATATGTTTA
 15825  TTTAAACGTTGCTATACAGCTGATTATAGCTATAATAATAAAGATTTTTTATTTGATTTA
 15885  GCTATAGGTTTAATTATAGGTAGGTTTGTACTATTATTAAGCATAAACTTTGGCCTTATA
 15945  GGTTTTATGTGTCTCACATTGCTATCAATGTTACCTAGCGTTTTATCATATTTTATCACA
 16005  TTACTAGAAGAGCTCTCTCCTATAAAAGTAAAACCGGAATATTGTATGGCGGGGGATCTA
 16065  CCATATGAACATACACCTTGGTCTCAAACCAGAACAGGTCATTTACGTATAAACCCTAGG
 16125  ATTACTGAAGCTCAATGAAGATCATATGCAGAGGGTAAAATGCCCTGTTTATGGCATATG
 16185  GTATCAATAGCTGCAGATACACGCACTCTAAACTTATTCGGGCCTGGTACAGATGTGATG
 16245  GAAGCAAGGGCAATATGAAGGGATTTTATGGGTGATTGATCTATTCAGTCTGCAAGGATA
 16305  AATGATCAGAAATTATTATACAGTTGGTTCTTAGATCGTATGCCCACCGATGGATCTAGA
 16365  CTTATATTTATTAAGGCATTTTTCGACATTAATACTACTATGCCTACTGAGAATAAACAC
 16425  AAAATATTATTGGTTTTACAACATATGAATGCTGATAACAAGTATCACACTACTCTTAAT
 16485  TACCATAGCAGACCATTTCAAGAGTGTTATTTAACCAATACAACTATAGCTGATCTTAAG
 16545  ATTTATGCCAATGTAAAATCTGAGGGGCTAAATGTTTTATCTCAACAACATCGCGCCTTA
 16605  TTTCAAAGAACGTGGGATAGAGCTAAATCAACAGGCGTCGATTTTGATCCTCAAAATTAA
;     G-orf419 ==> end
 16665  TATATAAATAATTTGGTATTTTTCTATAATCGTTATTCGTAAGAGGTCTAAAAAAGAGAA
 16725  AAAAGATATTTGAGATATTAAGGTTACTAGTTATAACTAAAGATAAAGTCCGTATGTTTA
 16785  CTTTTTATCATAAAAATTTTTATATAATCGGTTTAAACCTCCTAAAATCTGTGTGTCTGC
 16845  CTTTTTTGTTTTATTTTTTTTTATATCTAATGAACATAAACGCAGATAACTTGTAATAAA
 16905  TAATTTATTGCTTATCCCAGCCTCGTTATCTTATATTTGCTAAGCTGGAAATGTACACAG
 16965  TGTATTCACTAGAGATTAATAATTTCTAGTGGGTATGGAGAAGAACAGTGCATGAGGATG
 17025  TAATTCACTCCGCACTGGTTAAAGTCAAAACAAACAACCATATTTTTTTTGTATACAACT
 17085  AAGTCTATGTGGATTAAATCGATATACCTCGCTTCTAAATCATTTAATGCTACAGCAAAG
 17145  TTTTTTATTACTTGTTGTAGTGAAGGTGTTTCATTATTAAGGGATTTTCGTCCACCTTAT
 17205  CGATGGCTACATTGGGTATAATAGAATTAGTCAAGCGGAACTCGATAAAGCCAAACAGAA
 17265  TATAAGGCTTCTTTTACTTATATATATCTCTAAAGATTAACTTTTAATGTCTATAGCTAC
 17325  GCATATTTGACCGTACGCTATTTATGCCTATATAAAATTAATAAAAAAAAAATTCATCTT
 17385  TGTTAT
;;     G-cob ==> start
 17391  ATGCGT
;;     G-cob ==> start ;; 3,131
 17397  AACTTAAAAAGCCATCCACTTCTGAGATTACTTAACTCGTATCTAATAGATTCTGCCCAA
 17457  CCCTCAAATATAAGTTATTTATGGAATTTTGGTTCGTTATTAGCTTTTTGCTTAGTAATA
 17517  CAAATTGTGACAGGTATTACATTAGCAATGCATTACAACCCTAGTGTTTTAGAAGCATTT
 17577  AATTCTGTAGAACATATAATGCGTGATGTTAATAACGGATGATTAATACGTTATGTTCAC
 17637  TCAAACACAGCGTCTGCGTTTTTTTTTATAGTTTATTTGCACATAGGTAGAGGATTATAT
 17697  TACGGATCATATAGAGCCCCTAGAACATTAGTTTGAACTATAGGTACTGTAATTTTTATA
 17757  TTAATGATGGCTACAGCATTTCTGGGT
;;     G-cob ==> end
 17784  TTGTGAAATAGCCCAAAATGATTTGAATTCAACCATAACAAGAATGTAAACAAATTCAAC
 17844  TCTAGTTATACTAGAGCTGGTATCTTTAAAAGTGTAAATAAAGCAAATACAATAGCTATA
 17904  AGACATTTTTCTGTAACATCTGCGCGTAGGTTAATTAGTGAAGAGTTAAGCA
;     G-orf174 ==> start /note=GIY ;; evalue:1.7e-18
 17956  AATTTATATGCAAAAAAAACCTTAATCCCGTTTTTGATATATCAAGATCTATCACATAAA
 18016  ACGGTTAAATCTATAGTTTTGAATGATAGAGGTATTAGTGGTATTTATTTAATTTTAAAT
 18076  AAAGTTACTCTTGATTATTATATAGGATCAGCTTGAACCGGTAAATTCTATGCTAGATTT
 18136  TCTAATCATTTATTCAACTTTAATGGTAGTAAAGTAGTTAAAAATGCAGTAAAGAAATAT
 18196  GGTGTATCTTGTTCTGCATTTATAGTTTTAGAGTTGTTTCCTGACATAGTAAACAAAGAA
 18256  AATAATAAAAAATTATTAAATATAGAAGACTTTTACTTAAAATCTTTATTACCAAGTTAT
 18316  AACATATTAACGGAAGCGGGTTCAAGCTTTGGTTATAAACATAACGAAACCATTAGATTA
 18376  AATATGAAAGCTAATTATAGCGAACAGCGTAGACTAGCTATAGGTAGTTTAAAGGTAAAA
 18436  GCTTTTCTCCTAGTACTATTGAAGCAATGAAACAATCTGCTTTAA
;     G-orf174 ==> end
 18481  ATAGAGTAAAGCCTATTTATTCAGAACAGGGTATTAATAATATGAAAAAAAATTCTAAAG
 18541  CTGTACTGGTTTATAACACGGATTATACAGTATACGGTGAATTTACTAGTATAACAGACG
 18601  CATCAAAATCTTTAGGTTGTTCTCAAAAAACCATTTATAGAGCTTTACAAACACCCAAAA
 18661  AGATATTAACAAGACGTTTAATTGTTAAATATGTTTAAATACTGTTGTATTTTGAATTTA
 18721  AATTATAGTCCCACAGATACAACTTTTATGCAATTTCAGGAAAAAAATAAAAAGTAAAGT
 18781  GGAATAGCCCGACAGGGTTATTGAAGAAATGTTACATTTCTTTGGCAATGTCAGTGAAAA
 18841  CGATCAAAAAATTTTTTTTATTTATACTATCTAAATTAT
;     G-orf247 <== end
 18880  TTAACTACATAAAGCCTTTAGCAAACATACCATTTCCAACAAAATTCCACAAAGCAATCT
 18940  AAAAACTCAAACAGAAGATCTTGGGCTAGTGGTTTTCATATGAAAAAACAAGGTATCAAT
 19000  CTGTTTCTCATGTGTATTCAAGTCGAACACACACTTTTGTTGATAATCCTTTGCCTCCGC
 19060  GCGTGTATGGGTGCTCTTTTTCAAATTTTTGTAGTCGTGAAAAAGAGGTTCCAAGTCGTT
 19120  AGGCAAAGGATGAATGATGGTGGTGAGATTGTTTTGGATACTATATGGTTGAGTGAGAGA
 19180  AATACATCCCTTGAAGTGAGGGATGCCTTGTTCATCCAAGTTGGACACATCGTTGTGGTA
 19240  TTCAAAAAATCCTATTTTTGTACCACGTTGTACAACGATATATGCTTCGATAGAATCTTC
 19300  TAACGTTTCTGCGATTTCTTTAACGACCTGTGCGAGAGCATCTTCAAATCGATCACCATT
 19360  ACTCGCTTTCAATTCCATGAAAAGGTAATGGGATGATTGCGTCTCGCTTAGGGCTTTTTC
 19420  CACCACAAGATCAGGTCTTTTCTTGGAATACTGATCTACTTTTTCGGGTGTGATGATCCA
 19480  TTCGGCTTCCTTGAAAACCATACCCAACATGGTACAAGCCCAGGAACCTACATGGTGCTC
 19540  GTAGGGTCTTTCGTCGGGTGGATTTAGGATCCGGTGTTTTGCACACTGCAATGAGGCTGT
 19600  GGAGCAATAGTCTGGAACCGGCAT
;     G-orf247 <== start
 19624  CTTGATGTTGGCCGAGTGATTGAGAAGATTGTAATCAAGGTGGAATGTAGGGGGGGGAAA
 19684  GAGGTTTATATAATATTTTTACGCTGCTGATTTGTAATATGACGTCACACTATCAATTTG
 19744  TAATAAGACGTCATTTTTTTGATTATCAATCAAATCACGCAATAGATTTATAATATGACG
 19804  TCATTTTTTTGATTATCAATCAAATCACGCAATAGATTTATAATATGACGACATCTCATT
 19864  GATTAATAATAGACGTATCAGTTTTGTAATATGATGTCATCGATTTGTAATATCACGGCA
 19924  TTAATTTAATAGAACAACAAAATAGTTATAGATCGTCGGTTATCTTGATAATCGCGACAG
 19984  ACTGGGTCACTGATGGGTGGCTGAAATGCTGCTTAATGCACAGTCGGGACTTTTCACTTT
 20044  TAATAGTGAGTAGAGTAGACGAATTCAAAGCTATTCTAGCGT
;     G-orf335 ==> start /note=LAGLIDADG ;; evalue:6.8e-36
 20086  TGAATAACAATCAATGTAAGTTTG
;;     G-cob ==> start ;; 132,367
 20110  TATGTTTTACCTTATGGGCAAATGTCATTATGAGGTGCAACAGTTATTACTAATTTAATG
 20170  AGTGCTATACCATGGGTAGGACAAGATATAGTTGAGTCAAATAACGTCACAGAAACTTTC
 20230  ATAACTTTAAAAACTATCTCGGTTCTTCCTACAATAGGTACTGTTAGTATACATGCATTA
 20290  AAAAGAAGAAATATTAGCAAATTAGATAAATCAAAATATTTATCTCTTCCATTTTCATTT
 20350  CTAGCTTTTTTAACAGGGCTAATAGATGGAGATGGGTATATTCAAGTTACTAAAACGACC
 20410  AAAGGATTTATTACCATAAAACTAGTAATTTCAATA
;;     G-cob ==> end
 20446  CACTTAAGAGATATTTCTACTTTGGAGTATATTAAATCCGTATTAAATTTGGGTAAAATA
 20506  TCAACAAATAGAGATTATAAGAGCCCAAATTGTAAGTTAATTATTAATCGAACAGAATTA
 20566  CAAGAAATTTTATTTCCCCTTTTATTACATCACAACATTTTCTTTTTAACTGAAACTAGA
 20626  AGAGCTCAATTTGATCTTGCTATGTTTATATTAAAATCTGATAAAAAAATATATAGTGAA
 20686  ATGCCAAGTAAAAAAGAACTCTCTTCCCTATTTGAATTACCAAAAACACCTTTAGATTAC
 20746  TTAAATCTGGTTTTTTTTAATAACTGAATTGTAGGGTTTACAATGTCCGAAGGTTCCTTT
 20806  TTTGTAAAAAAAAATAATGATGGATGTTTTCAATTAAAACAAAGATTGCATGCTAATTTG
 20866  TTTGAAGCTTTTAAACTAGTATTTTATACAAATCGTAAAGTAACCGTAGATCAAGGTCTG
 20926  TATAATCAATTTGGTGTTAGCTCCAAAAAAGATATACAGACCGTAATTGACTTTTTTTCT
 20986  TATTCAGGTCATCATCCCTTAATAGGGTTGAAAAACATACAATATTTAAATTGATTAACT
 21046  AATTTACGTAATGGTGTACGCTATGCTAATCTTAATTTTCCTAAATAA
;;     G-cob ==> end
;     G-orf335 ==> end
 21094  GTGCATTTTTTTTTATTTTATTAAAATAAAAAAAAGAAATAAATGCTAACAGTGTTAAAG
 21154  TTTTTTGTTAATAGTATTAACGTGATAGGCTCCTTAAAACAGTAATGTTTTAGAGGCAAA
 21214  TGAGATTAATTGCAACAACATCTAATGAATATACCACCGTACATTAGATTATTTGCAGCG
 21274  AAATTTAACATGGTATATATTTATTGTTAAAAACGTCCAACGACTAATAAGTTATCGATA
 21334  CCACGATAAGCTTGACACGAATATCTCACAACCTTAAATTTGAGAATTTATTCAATTAAG
 21394  GTTGAAGACATAGTCTAAACAAAACTTTAAGGTTTTGGTTATAGGTTTAAATTACCTATA
 21454  TAAAACATTTTGTTATCTGAGGTGGTTTTAGTGTAAATAACGCAACTCTTAATAGATTCT
 21514  TTTCTTTACATTTTGTGTTACCTTTCATAATAGCTGCATTAGCATTA
;; G-orf246_cox2 ==> start
;     G-orf246 ==> start
 21561  ATGCACTTAATTACATTACATGATAGTGCAGGTTCAGGTAATCCTATAGGTGTATCAGGT
 21621  AATTATGATAGATTGCCTTTTGCTCCCTATTTTATATTCAAAGACTTAATTACAATCTTT
 21681  ATATTTATATTGGTATTATCTGTATTTGTATTTTTTATGCCAAATTTTTTAGGAGACAGT
 21741  GAAAATTATGTAATGGCAAATCCCATGCAGACTCCTCCTGCTATAGTACCTGAGTGATAT
 21801  TTATTACCATTCTACGCTATATTAAGATCTATACCTAATAAATTATTAGGTGTAATATCT
 21861  ATGTTTTCTGCTATATTAATATTATTAACAATGCCATTTGTTGATTTATCTAGATTAAGA
 21921  GGTGTACAATTCAGACCATTCAGTAAGGCAGCATATTTTATTTTTATAACTAATTTTTGA
 21981  ATCTTAATGCTATTAGGTGCTAAACATGTTGAATCTCCATATATAGAATTTGGACAAATA
 22041  TCCACAGTTCTCTATTTTGCGCATTTTTTGATTATAGTACCTTTCCTAAGTTTACTTGAA
 22101  AACACTCTTATTGAATTATCATATTCTCTTCCACGTTCTTATTTAATTGCATATTTACAA
 22161  ACACGTAAACATATAATTAGGTCTTTTTATAACGAAGGTTTATCTGCTGAAGATATGAAA
 22221  AAATATGCTGAAAAGGGATCAAGCAGTGTAAACGGATTTTCTTCTAAAATAAAAAAGTAT
 22281  ATTCTATTTAGTATAATT
;     G-orf246 ==> end
;     G-cox2 ==> start ;; mfannot: contiguous and in phase with orf246
 22299  ATGCTATACATACAACATATATATTGTTTAGTTAGTAATAGCTCAAGTTCAAGTGTATAT
 22359  TGTGATGCAGCTAGACCTTGAGGTATTTACTTTCAAGACAGTGCGTCACCCCAAATGGAA
 22419  GGTTTGATAGAACTTCATGATAATATTTTATTTTATTTAGTTATAATATTATTTGCTGTT
 22479  GCTTGAATATTAGTATCTTTAGCTAGAACTTATAGCAAGTTAGAATTTCCTGTGTCACAG
 22539  AAAAACGTAAGTCATGGTACATTAGTTGAACTAATCTGAACTATAACACCAGCATTAATA
 22599  TTAATGTTTATAGCCTTCCCATCTTTCAAACTATTATATTTAATGGACGAGGTTAGTGAT
 22659  CCGTCTATGGCAGTATTAGCAGAAGGCCATCAATGATATTGAAGTTATCAATATCCAGAT
 22719  TTTTTAAACAGTGATGACGAATTCATTGAATTTGACTCATATTTAATACCAGAATCTGAT
 22779  TTAGAACAGGGTGCTTTAAGAATGTTAGAGGTAGATAACAGAGTTATTATACCAGAACTA
 22839  ACTCACGTTAGATTCATTGTTACAGGTGCTGATGTTATACACTCTTTTGCTTGTCCTGCT
 22899  TTAGGTATTAAATGTGATGCTTATCCTGGTAGGTTAAACCAAGTATCTGTTCTTATTAAT
 22959  AGACAAGGTACTTTTTATGGTCAATGTTCAGAAATATGTGGTATACTTCACAGCTCTATG
 23019  CCTATAGTAATAGAGTCAGTTTCAATAGAAAAATTTGTTACTTGACTACAAGAACAATAA
;     G-cox2 ==> end
;; G-orf246_cox2 ==> end
 23079  CACCTCTATTGAAAATAAGGTTACAGTTCAGCATATTTATTACTTGTCACAGTATTATCT
 23139  TTCAAAGGAGTTCTTTTAACTGTTTAACAAGGGTATATTATACTCCTGTAGTTATAAGCC
 23199  CTTAAAGGTTAGCTCTAGAGTATATTCAAACTAATAGAGTTGTCACTTATTTAATTTTAA
 23259  ATAATATACTTAAAAGCAATATATATTTGTAACAGCCGAAAAATTAAAAGCCCTTTTTCT
 23319  TTTATTAAAAAAAAAAATACAATGGATAGAGTTTTAGATACCTATTAGTAATAATTATCA
 23379  AATTATGTTTGATAGCCTTGTAGGTAGGTATCAATATAGTGGTTTTCTAGGAGTATATGT
 23439  TTTTATACATAAACCTATGCGGTGAATGTATGTTCATCTAATCTTCTTAAACGGCGTTTA
 23499  GAATGTTATTTACAAAGCGAAACTAAGCATGCAGGTGGTAAATTTTTACCTCTTGTTAAC
 23559  AAACATGGTGTTAGTGCTTTTAAACTAAAAATCTCTAAACTAGATTTCTATAAGTTTAAT
 23619  GTTACTGATTCATTGATCTTTAAACAGTATATGTTACTAGATAAAAATTATCACTTAAAC
 23679  ATCTTAAGAGTTGTTAATTTTGGACCTAAGACGGGTAATTATGTATATTATATTTATAGC
 23739  ATATACGATCCTTTTTAAAGGGTACAGTTATAGTTTCAAACAATGTACATTATTTATCTG
 23799  TTTTGGCTGTGGCTGTAATATTTTTTACTTATTTGTTATATCCTTATAGATTATTAATGC
 23859  AAATAGTCATTACACATGTAAATCCTATTTGTAGTATGTATAATTCCCCACACATACCTT
 23919  GAACTGGCTCGGCTATGGCTAAACTTACGGTAAATAATAGTAATATTAGTGCTCAATTAT
 23979  GTAATATGCATAACTATGCATATAGTTATTTCCCATGCTTGAATAATATGGTAAGATTAC
 24039  TTGGATCCCCCCCTTTTTTTAATTAACTTGGATGCTCGTTTAACTCGAGAGGAAAAGTTA
 24099  GAAAGATATAGGGGTTGGATACATACAACGTAAGTTATGAATAGAAGTATTGAAGTATCT
 24159  TTTAGAGATAACTCGCTAGTTAGTATAATATCTACAAGGAAAATACAGCCAACGGTTTAT
 24219  GGAAGTTAACACCGTTAGTATGTTAAACGGTCCACATTTAACTAGAGCTCTCTAATACAT
 24279  TAATAGTATTAATATTAGTAAAAGAAACGTGGGTCACAATAGTAATTTGAATCCTAATAC
 24339  TGTTACGCTATAAGGCTTGGATACGTATTGTGAATCTATAGCTAATGTGTATACCACCTA
 24399  AGGTGCTTTTTTTAACTGTAAGATTAATAGAGTTAAAACAAACGCAAGAATGCATGGCTG
 24459  AAATCTTTAATTTTAGTAACATTTATTTTTAATCAATACCTGGTACACTACACATAATGT
 24519  ATTTTTTGATGTTTTGAACTCTATTTCTTGCCAGTTTTTAACTATGGGAGGTATTTCTGC
 24579  TTTTAAATTAATTATATATTTTCTTACAGTACATAAAACTATGTAAAATATAATCTAATA
 24639  CAATTATTATTATT
;     G-nad1 ==> start
 24653  ATGTTATATTCACCTTTAATTATGTCTATTCTTGAAGTTTTAATCTATACTGTATCAATG
 24713  TTGCTAATAGTAGCCTTTGTTACCGTGGCAGAAAGAAAAACAATGGCAAGTATGCAAAGA
 24773  AGATTAGGACCTAATATTATAGGGTATTATGGTTTGTTACAAGCATTTGCAGATGCTTTA
 24833  AAACTTCTCTTAAAAGAATATATTTCACCTACACAAGCTAATATCTTTTTATTTTTCCTT
 24893  GGACCAGTTGTAACCTTAATTTTTTCATTGTTAGGTTACTCAGTAATACCATATGGTCCT
 24953  GGTTTAGCAATATCAGACTTTAATTTAGGTATTCTTTATCTGTTAGCAGTTTCTTCATTA
 25013  TCCACTTACGGTATTTTACTTGCAGGCTGGTCTGCTAATTCCAAATATGCATTTTTAGGT
 25073  TCATTAAGAAGCACAGCTCAACTAATTAGCTATGAACTTATATTAAGTTCAGCTATATTA
 25133  TTAGTTGTGTTATTAACAGGTAGTTTAAGTTTAACTGTAAATGTAGAAGTTCAAAGAGCA
 25193  GTATGATTTATATTACCTTTATTACCAATTTTTATAATTTTTTTTATAGGTTCAATAGCA
 25253  GAAACAAACAGGGCTCCTTTTGATTTAGCTGAGGCTGAATCGGAGCTTGTTAGTGGTTTT
 25313  ATGACAGAACACGCAGCAGTTATCTTTGTATTTTTCTTTTTGGCTGAGTATGCTAGTATT
 25373  GTTCTTATATGTATATTAATAAGCATATTATTTTTAGGTGGATATCTGTTTAGTCCTCTT
 25433  AACTCATTTATTATTAGTGTAATTCATTTATTTAGCTTTAAAAACGTAATGATTTTGTTC
 25493  TCACTTGAAATAGATAGGCTTAGAGACAAGATTTTTATAACTACTATCACTATGCCTGTT
 25553  TCACTATGATTACCTATTATTTGTGATCATATTTCACATACTATAGCATATCTAGATTGC
 25613  ATAATTGTGGAATGAATGGAAGAGATCCCTACTTTATCATCTTACCCAATAATAGAAGGA
 25673  ATACTCTATGGTTTAATTTTAGGATTAAAAACATGTTTTATGATTTTCGTGTTTATATGA
 25733  GTTAGAGCGTCATTACCTCGAATACGTTTTGACCAGTTAATGTCATTTTGTTGAACTATA
 25793  CTATTACCCCTAGTTATTTCTTTTATAATAGCAATTCCTTTTGTTATACATAGTTTTGAA
 25853  ATAATAGCTACAAATGTGTTTTTATTATAA
;     G-nad1 ==> end
 25883  GTTATTAAATAATAATCAGGTTAGGGCCATCTATAATACATAGAAGATTTATTATGTAAA
 25943  TCATTATTAAATTTATTGGCTCGAAACATATTGACCAATAAGTTTTTTTTTTGCTAATCA
 26003  TTTTGCATTTTTGATTTTACATTTTTTTATTTTTGATTTTGTATTTAGTATTTAAGCACG
 26063  CGATCTGTAGTTAGCAGAAGTTACTTTTAATAGTCTTAATTAGACAATATATATATATTA
 26123  ATTTATCGATACGTAGTAGTACGTATAATAAAATATACGTACGTAGGCATTTAAAATCTA
 26183  ATGCATTATTATCTCATCTCACAGGTAGTTTTCATTATGGTCTGCATGAAAAACTAAATT
 26243  TGTTTAAAGTGATCTTGTTTAAACAAAAAAAAAGGCGTTGATTTAAGTAACGCATTAGGC
 26303  TTTCATAAGCTGGCACCTAAAATTATAGACAAGTTAAACTCTGGTCAAAAGCTAAATGAT
 26363  AACGAAATACATTTAGCCAAGTTAGCAGGCATTAGAATTATTAATGGTGCACCTGTGCCG
 26423  AAGCACAGACAAATCTTGCAATATTTTGCTAGTGATACTTAATGTAAAAAAAAAATAAAA
 26483  GCGTGCTATTAAACAAAATGAAAAATAAATAGAAAAGATGATTAAAGGTAAATTAAATAA
 26543  CAATCCTAAAATTCTTTGTGAGCTCAAAGTAATTATCAGGATAGCTAGGATATTACTAGC
 26603  GAGGGAGAGGGAAAGGGAGAGGGAGAGGGGGAGGGAGACGATGTGGATTATTTTGGAGAT
 26663  ATCTAAACTGTAATGCAATAAAAGTTAAGCATAGAAAAAAGGATATCTCAAGTGTTTTTA
 26723  ATTGCTATCTCTTAAAACTGTACTCTAGTAGTACAGTATTAACTGAGATAACAATTTA
;     G-nad4L ==> start
 26781  ATGAGTTTACCACTAATTTTATTTCTTATAGGAATTTTAGGCTTCGTCCTAAATAGAAAA
 26841  AATATAATTTTAATGCTTATTTCTATAGAGATAATGTTGTTAAGCATAACCTTTTTAATT
 26901  TTAGTAAGTTCACTTAGTTTTGATGATATATTAGGACAAACATATGCTATTTATATAATA
 26961  ACAATAGCTGGTGCAGAATCAGCTATAGGTTTAGGTATATTTGTAGCTTTCTACAGATTA
 27021  AGAGGAACAATAGCAATACAAAATAAATA
;     G-nad5 ==> start
;     G-nad5-E1 ==> start
 27050  A
;     G-nad4L ==> end
 27051  TGTACTTAGTGTTAATAGTTTTACCGTTGTTAGGGTCCACAATTTCTGGTTTTTTTGGTA
 27111  GAAAGGTGGGTGTTAGTGGATCACAACTAATAACATGCAGCTGTGTAATTGCGACAACTG
 27171  TGTTATCTCTAGTAGCATTTTTTGAAGTAGGTTTAAACAATATACCTGTAACCATAGAAT
 27231  TGTTTAGATGAATTGATTCAGAATCACTTAATGTATTGTGAAGTTTCCAGTTTGATTCGT
 27291  TAACAGTTTCTATGTTAATACCAGTACTAATAATTTCTTCTTTAGTACATGTGTATTCAA
 27351  TAGGTTACATGAGTCACGATCCTCACAATCAAAGATTTTTTAGTTATTTAAGTTTATTCA
 27411  CTTTTATGATGATTATACTTGTTACATCTAATAATTTTTTATTAATGTTTGTGGGTTGGG
 27471  AGGGTGTTGGAATTTGCTCATATCTTTTAGTGAGTTTTTGATTTACTAGAATAGCTGCAA
 27531  ATCAAAGTTCCATGTCTGCCTTATTAACAAATAGAGTAGGAGATTGCTTTTTAACAATAG
 27591  GTATGTTTGCTGTTTTGTGATCATTTGGTAACATAGATTACTCTACTGTATTTTCCCTAG
 27651  CACCTTTTGTAACAGAAAACACTGTTACAATAATAGGTATTTGTTTATTAATAGGTGCGA
 27711  TGGCTAAAAGTTCTCAAGTGGGATTACATGTATGGTTACCTCTTGCAATGGAAGGTCCTA
 27771  CACCTGTTTCTGCACTTATACATGCAGCAACAATGGTTACGGCTGGCGTATATTTACTAA
 27831  TACGTACATCGCCTTTAATAGAATATAGTTCTCTTGTTCTAATTCTTTGTTTATGAATAG
 27891  GGGCTATAACTACGGTATTTAGTTCTCTTATAGGTTTATTCCAGCAAGATATTAAAAA
;     G-orf389 ==> start /note=LAGLIDADG ;; evalue:3.4e-42
 27949  AGTTATAGCTTATTCCACAATGAGT
;     G-nad5-E1 ==> end
;     G-nad5-I1 ==> start /group=IB (1.17e-17)
 27974  caattggctcgagaatttttttgctatgcatagcaaaaaaattcaggcatcaaactatat
 28034  gcgtagaaattatttataaaataatcaattcgcagataaccaaagctcgtgatattaatc
 28094  acattaattataacctttttaattcgtttaccact
;     G-nad5-I1-orf329 ==> start
 28129  atgtggcttcataatattatgtttgaaaaacgaaaggttaaaattatatgcaagttagta
 28189  ggaatctcagaggccatacgtttgatattaatcttcatatatataaataatcttaatata
 28249  gttttatcatatctaaaacttttaataactaaatgttttgcttatttcactaatttattg
 28309  ctaatatctaaaaatatcaataattataaattttatagttatttaccatgttttacaaaa
 28369  ccagaccattatattgtaaataattttgattccacagattcattaaaatttaatgaatgg
 28429  ctagctggtctaattgacggtgatggttatttattattaacaaaaaaaggctatgttagt
 28489  tgtgtaatatgtatggatgtgcgagacaaaaaagcattagatattgtattacataagtac
 28549  gggggatcaataaaagcaatttcaggagctaaagctttaaaatataaattacggaataaa
 28609  aaaggtttgttacatttaataaatgatattaatggcttaattagaaaccctattcgtata
 28669  ttacaaataaataaattatgtgtaaaatatggaatagaattaaaatatcctaaaccttta
 28729  acatatcataacggctgattaagtggctttattgatagcgatggttcagtttatcttaat
 28789  gagaaatcaggacaagtgtttataagtgttagtcagaaaaataaattcttattagagcct
 28849  cttataagtttgtatggcggtaggatagatatacttagccccaaaatagaagcgtttaaa
 28909  tatgtagtttatagaaaaaatgaacttttttcgcttatagataactatttctctaattat
 28969  cctttaaaaacagaaaaatccaaaagaatacatcttataaaacacttctacgatttgcga
 29029  acatttagtaacagtgaaaacatatatgatatctctaaattaaacgcttgagttatattt
 29089  aaagataaatgagaaaaatataaagattaa
;     G-orf389 ==> end
;     G-nad5-I1-orf329 ==> end
 29119  taaagaa
;     G-nad5-I1-orf211 ==> start
 29126  atggtccgatattacaaatattcgcgatttgtggtaagccgttttaaattttatagaaaa
 29186  aacccttgactactatcttatgattttttaatattatatacattaacaggtatacttata
 29246  atagggttaaacatttatgttttagaattattaattttgcacacaatattattattaata
 29306  ttatttgtcgtattaatacgttataaaaaaatttattcctgctatgaactttctaattat
 29366  ttagttattatgtttttgcacatgtcttttttaaatattatttataattgcttgcctcta
 29426  agtaccactacttttccaattatatttattattatcttattattatgttctgcactatac
 29486  actttatatttacttagatttagcaagataacaaaaaaaactaaaactactatgtgagaa
 29546  atattaaaacaaatatgacaaaattttaagaaaatatcacaaacaataaaaagtgattat
 29606  acattaatgtttttattaattttaacatgtattatctgcgttgtcataaggtgcactata
 29666  cttttttatacaagcatattattttctcattgtatatgtttttgtattttttatttaatt
 29726  gtatttagtttatggctaccctttttcattaattag
;     G-nad5-I1-orf211 ==> end
 29762  atatacattaattcactattattattataataatagctttaatttttcaagttttaaaca
 29822  agagtttaatttagttaatttaaaaaaaattattttactagtacttatctgttttagtct
 29882  taaatgtctattgttcattgctttggatatcataatattttatggacctaagcttatttc
 29942  acattttgataaatatgttagtgatataaatacttatttatcaaaatataaacaacatca
 30002  tcatgtaaaaattagacctttatgcgcggcaccgggcaaatgggcgacttttgtaatagg
 30062  tgcacatttaccttttgtcgatgataaacatgattcctatatttggaatcctgctttctt
 30122  gaaagactataaagcattaattaataatggatttatatataacaactcgtcaaagttaat
 30182  acttcctaattcatataagctaaatcctgaccacggtgtttataaacaattagaaaattt
 30242  taaagatgctaataatatctatgttagagtatcaaaagataaagctgcgcttttatcgta
 30302  cttaaggacgcagtgcactaaatctttaaatacacaaagatatgat
;     G-nad5-I1-orf277 ==> start
 30348  atgttttcagttaaaggttttcctaatatttatagaaaaactgttctagatttagatatt
 30408  atgatgaaaagaaaagaagtcataaatacttatgataaaatggaaagccctacttatgga
 30468  tatctgaacgagttgttacatgatatctttaatgttaatgatggttatatgatagaccca
 30528  caatcggaacgaacaaatggtatagtagattttactattgaaaaagacggagacattata
 30588  tgcgtaatagaagctaaatccttaaatggtaattatagcttcacacagttatatactcaa
 30648  gctatagagtatgcaaatgctaatattagttgtgttaatgttcatgttatagttatgaaa
 30708  ggagatcttttatcgtttggtatgtatatacaagactttcatacaacaaatagtttttgc
 30768  aaaaaatctattctttttgatggatatcttggagtacaagtgcacaaagatctaagtgtt
 30828  caagtagtacctcaaatgaatgtttgagagcctcagcataaattatactgagcggggcat
 30888  aataacgagcaaaatacctctatttatagatgtttagaagaaataagacgagtaaacaaa
 30948  aatatagaccctagaaatattaaattagatggtcatgaattagatttgcaagcagcaata
 31008  gattgagacaaagctaagtatagattaggtgttagtgaggaagtaaataagaataataaa
 31068  aatttaatccctttacgtattaaatttgataatggaatagattgagataaaggtaaacat
 31128  agattttgtgccactcaagatgggaaaatatatgagagggctataaaaaattaa
;     G-nad5-I1-orf277 ==> end
 31182  taaaatttaatcataatataatatttataatatag
;     G-nad5-I1 ==> end
;     G-nad5-E2 ==> start
 31217  CAATTGGGAATGATGGTTATAGCAGTTGGTCTATCTTCATATAATCTTGCTTTATTCCAT
 31277  TTAGTTAACCATGCCTTTTACAAAGGACTTCTTTTTTTAGGAGCTGGTGCTGTTATACAT
 31337  GCTTGAGCTGACAACCAAGATTTTAGGAAATATGGGGCACTAAGAGTATTTTTACCATTA
 31397  ACATATACAGTTATGTTAATAGCTTCTCTTAGTTTAGTAGCTTTCCCATTTATGACTGGA
 31457  TTTTATAGTAAAGATTTTATACTTGAGTCAGCATACGGACATTACTCCTTTTCTAGTTTA
 31517  GTGATATATTTTATAGCCACTATAGGTGCTATGTTTACTACTTTATATTCAGTTAAAGTT
 31577  CTGTACTTAACATTTTTAACTAACCCTAACGGACCACTAAATAATTATAATAAAGCACAC
 31637  GAAGGTGACATATTTATGAGTATACCATTAATCATACTAGCATTGTTCTCTATTTTTTTT
 31697  GGTTATTTAACTAAAGATATTTTTATAGGTATAGCTTCTGGCTTTTTTTCGGACAATAGT
 31757  TTATTTATACATCCTTCACATGAAATTACCTTAGATACTGAATTTGCTGTAAATAGTTTA
 31817  TTTAAATTACTACCTTTAGCTTTAACAATATCATTAGCTATAGTATCTCTTGTATTATCT
 31877  GAATATCTGCCTTCTATACTTATATACTTTAAATATTCTAGACTAGGTTATAACATTTTC
 31937  AGTTTTTTTAACCAGCGTTTCTTAATTGAGCTTTTATATAACAAATATATAACACGTGTT
 31997  ATCTTTAAGTTAGGAGCACATACTACTAAAGTTTTAGATAAAGGTTTTCTAGAACTAATA
 32057  GGTCCTTTTGGTTTAGAAAAAGTATTACTAAATGTAAGTAAAAATATAGCTGGTTTAGAT
 32117  AGTGGTATAATTACATCTTACGCCCTTTATATTTCAATAGGTCTGCTTATGTATATATTA
 32177  ATACCTTATATATCACTTATTAATAGTAGCATGTTTTTACTTATTTTACTAGCCTTATAT
 32237  GCAAATTTAAATGATAGTAATAAAAACTACTCTTAA
;     G-nad5-E2 ==> end
;     G-nad5 ==> end
 32273  TATCTTATAAGTGTTTACAGTGTATGTAGGCTAGCTTCCAAAAGCCCCTCTCTCTTGTCA
 32333  GTTTATCTAGTAAAAGTAATAGAACGTTATAAGTCCTGAAAAAAAAAAATTATGATTTAA
 32393  CACGCACACAAAAGAGAAGTATTATAGGTAATATTACTGTAATTGTAGAGCTAGGATTTT
 32453  AAAATTTAATACCTATATTTGGTTACAAGTTACACTTTTATAGCTCTTTTTTATTATTTA
 32513  TATTTTAATTATTTTAGATATTGTTATAAGTATATATACTTTTTGTAACTATTTATCATA
 32573  TAAGGTGATACTGTATAAAATTCTATTTTATTTATTGTAATCATTACA
;     G-orf203_1 ==> start
 32621  ATGTCTTCACTTGAAACTACGGAAATTGTGAGTACCTCAGTTCAATATGGTATGTTAGAT
 32681  AAATTAGCTGATAACATCTGTAAAGATTTGTATAATTATGTTTTTATTGACATGCCAAAA
 32741  TCTTTTAATAATACTTTCATTAATTCCAAGGATACTATAGTATCTGCAGCACAATCAAAT
 32801  CCTATTAAATATAAGGAATCTATATTTAAGGTTGGTTTTGCTAATTTTTTGGTATATAGT
 32861  CCTCAAATGTTAAATTCAATACATCCTCTACCAATTGGAAATTATCCTATTGATTTAGGT
 32921  TTTGCTAAGTTTAATTTTACTATCTTAAGAGATATATCAGCAGGCTTATCAGGTATTTCA
 32981  TATAGTGCTGGACTGCACTTTAATTTATTTGGTATAGAATTTGGCACGGATTTTATATGT
 33041  TTAGCTATACAAAATTTTAACAGTAGCTTAGTAAGATTTCAACCTTACCCATCCTTTATT
 33101  TATCATCATCCAGAGTTAGCTGTGTTATATACTATAAAGTTTGCTTTTAAACCTTTTAAA
 33161  GCAATATTTGGCTACTTTTTTGGTGAGTGATTAATTTATTTATTATTACAAATAATGTTA
 33221  GGTTTACCTTAA
;     G-orf203_1 ==> end
 33233  AGATAGATAG
;; mfannot: G-nad4 ==> start Def by similarity
 33243  ATTGTTTGCTTCAAGTATTGAAGTAAGAACTATAATTTATTCTATCTTTTTTTTCTTTTT
 33303  TTTTTTGAAAGCATT
;     G-nad4_1 ==> start ;; mfannot: alternative ATG start pos 33438
 33318  TTGCCACCTTTATTTATATTAATAGGATTGTTTGGTTCAAGTAATAAAGTAAGAGCAAGT
 33378  TTTTACTTATTTATTTATACACTACTGGGGTCATTGTATTTATTATTATCTATTCTTACA
 33438  ATGTGCTCAATAATGGGAACTACAAACCTAGATGCTTTATGTAAAGCTAATTTTATTTAT
 33498  TCCAGTCAGTTATTTTTATTTTATGGTATTTTTATAGCTTTTGCAGTTAAAACCCCTACT
 33558  ATATTTTTAAACCTTTGACTCTTGAAGGCTCATGTTGAATCACCTTTATCAGGTAGTATA
 33618  ATTCTGGCTGGTATAGTTCTAAAACTAAGCCTATATGGTATACTTAGATTAATCTTACCT
 33678  CAATTAAGCAAAGCTTTTAAGGCTAGAGTTAATAAGCTTTCTTTTATTATTTATATTTTA
 33738  ATTATTTTAAATATTGTTGTAAGTATATATACTTTATGTAGCTATTTATCATATAAGGTG
 33798  ATACTGTCTAAAATTTTATTTTAG
;     G-nad4_1 ==> end
 33822  AGAGTAGTTACTAT
;     G-nad4_2 ==> start
 33836  ATGCTTATTTGACTATTACTAATACCACCAATAGGTATTTTAATTATATCTACAGCTATA
 33896  CCTATCAATAGATCAGATTTAAACATTCAACGAGCAAAATTAACAGCCCTAAGCACAAGT
 33956  ATAATAAATTTATTTTTGTCTCTAATTATTTTTATAATGTTTGACTTTAGCAACAACCAA
 34016  TATCAATTTGTACAAGAATACCATAAAGTAAGTTTATATGATATATACCTAGGTCTAGAT
 34076  GGTATTTCAATCTATTTTGTGATATTAACAAGTTTAATAGTATGTGTTTCACTATTGTCT
 34136  AATTGAACATCTATAAAAAAAAATGTAAAGTCGTATGTTATAATAATATTATTATTGGAA
 34196  ACACTGTTATTAGCGGTATTTTTAGTGTTAGATATTTTATTTTTTTATATTTTTTTTGAA
 34256  AGCATTTTGCCACCTTTATTTATATTAATAGGATTGTTTGGTTCAAGTAATAAAGTAAGA
 34316  GCAAGTTTTTACTTATTTATTTATACACTACTGGGGTCATTGTATTTATTATTATCTATT
 34376  CTTACAATGTGCTCAATAATGGGAACTACAAACCTAGATGCTTTATGTAAAGCTAATTTT
 34436  ATTTATTCCAGTCAGTTATTTTTATTTTATGGTATTTTTATAGCTTTTGCAGTTAAAACC
 34496  CCTACTATATTTTTAAACCTTTGACTCTTGAAGGCTCATGTTGAATCACCTTTATCAGGT
 34556  AGTATAATTCTGGCTGGTATAGTTCTAAAACTAAGCTTATATGGTATACTTAGATTAATC
 34616  TTACCTCTTTTAAGCAAAGCTTTTCTAGATTATACTTACATAGTACACTTTATAGGAGTT
 34676  ATTACAATAATTTATGCTAGTATAGGTACTTTAAGAACCATAGATGTTAAAGAACTTATT
 34736  GCTTATTCATCTGTATCACATGCTGCAGTATACCTTGTTGGATTATTAAGCAATACAATA
 34796  CAAGGCATAGAAGGTGGTATAGTATTAGGCTTAGCTCATGGATTCGTATCGTCTGGTTTA
 34856  TTCATTTGTGCTGGTGGTGTATTATATGACAGATCTTCAACAAGATTAATAACGCATTAT
 34916  AGAGGAATAGCTCAGATAATGCCCATATATTCTATAATGTTTTTTTTATTATGTTTGGCT
 34976  AATTGTGCTGTTCCTCTAACTCTAAATTTTGTTGGAGAGTTTATGTCACTATATGGTGTT
 35036  TTTGAAAGACTACCTCTTTTAGGCGTTTTTGCAAGCTCCTCTATAATATTCTCAGCTGCC
 35096  TACACTATATATATGTTTAATAGAATAGAATTTGCAGGTTCATATTGTAAAATTTTTAAT
 35156  ATTAACATACCAGATTTAAACAAACGTGAATTATATATTTTATTAACTTTAGTTATGTTA
 35216  ACAGTGGCATTTGGTATATATCCTTCTCCAATACTAGATGGCTTACATTATTATGTTTCC
 35276  TGCTTAATTTATTCTGTTTCGCCTTTGGCAATTTAA
;     G-nad4_2 ==> end
 35312  TGCTTTTATTTACTGTTTATATAAATTTAGATTAAATACATTAATTATTTAAAATTTTTT
 35372  TTTCTATGTTGTAGCAAAAAATAAATGACCACAGAGTACAGAGTAAATAAATGACATCTA
 35432  ATTAAAATAAAACAATTATTATACACTTACAATCTGAGTATATCCAGTTTTAAAACATCA
 35492  CCAAACCTCCAAATATCGCCCGGCTTTAAAACAACACCAAACCTCCTGATATCACCCGGT
 35552  TATGATATAACACCAAACCTATAGATATTACCCATCTTTTATATAGCTTCCGGTCTGTGA
 35612  CACCTAGTGAGAGTTCTCTAGTTTCCTAAGATATCTTTTATGGGGACAGAATGTGCATAA
 35672  ATTTTTCACAAAGATACATAAGTCAGCACTTGAGTGTTTATTACAGCTCTCTGTTTTCAT
 35732  ATGTCCTGATATTTCCAGATGTTATAAAGCTCTTTGTAGAGCCTATTATGTTGAATTTCG
 35792  AGGTTGTTTAGTATGTATTATGGCTTAACTTTAGTAGGCAGTACGAGTCCAAGTCTGAAT
 35852  CCAAGATATGCCTTTGACTCGTATTGAGTGAAAAGTGATCTGGTTCAACCTGCTATTTAG
 35912  AAGTTTTAAGTTTCCCGTATTATCATCAAGCTACATTTTACACGGATTTATATTGAAATG
 35972  ATACGTACCTAGTACCTACTAAAATCAATATTTGATGCCTTTTAAAATAAGACGTATTCT
 36032  AGATTACATGGTGATAAAATAACTGTTCAGCTCCTTTATGGTAAAATTAACCACAAAAAA
 36092  AGTTAATTAAATTAAAACTGTTAAAGGTGGTATAGCTGAGATTAAAATGAGTGTTAAATA
 36152  GAAAACATAAAAGCTTATTTGATGTTAAAAGAATTAACAGTAAAAGCTAGAATATTCATT
 36212  TTTATATCTTTACCCTACCTCCATAACTACATTCTACAGTTTATAATTTTAAATAAATCT
 36272  GGCCTAAAAAATTGCAAATAAATTTAATAATACAAAAAAAC
;     G-orf139 ==> start ;; mfannot: TTG upstream: 36283
 36313  ATGCCTGAACTACCTAACGAACTTATGGATATTATATTAAACTATGCGTGAAATAATTCT
 36373  GAGGACGTTATCCCCATAAATAAGGAGATAGCTGAAAATATTAAAATTTTGAATGATCTT
 36433  CAGACTGCTCTAGGTAATGAAAATTCTACCTTTTCATTAGCTATGGATGGGGACTATGAT
 36493  GAAGAAAAAAAATGTTGAGAAGATAATTTTACATATTTAGGCGGTCTTATAGACGCCGAT
 36553  ATTCAGAAATTAAAATATCTAAGGAAGAAATGTGTAATGCAATCTAGAAATGGTCTTCTA
 36613  GGAAATCATATACAGGATCTTATAAAAAAATCGGATAGTTACAAAGAGTTTAAGAAAACC
 36673  ATTAAATATAATGTATATATCATGAATCCAAAACGTTATCAAGATAGAGTGAGAAAGTAA
;     G-orf139 ==> end
 36733  TATTAGTTACTAGCCATACGTTAAACTTAATTAATTTATTTCTAGTAAATTCATCTTATA
 36793  ATTAGAAATATATTCGATTTATATTTCTAAATAAACCTGGGCACAGATTACTTCAAATAA
 36853  ATTAAATTCAAAAAAAAAAAAGGCC
;     G-atp8 ==> start
 36878  ATGCCTCAAATATTACCATTTTTTTTCATAAATCAAGTTATTTTTGCTTTTATCTTACTG
 36938  TTAGTAATTATATATGTATTCTCTAAATACATATTACCAAGGTTTGTACGTTTATTTTTA
 36998  ACACGTGTTTTGATTAGTAAACTATAA
;     G-atp8 ==> end
 37025  TTTATAAATTAGTAAACAATTTAAATGGGCCTGTGTTGCCTAACGCTCCATTATATTAAA
 37085  TTAGGCTTAAAATACCTTAATTTTTTTTTTTATTCAATCAATATGGGTCACGTTTGAAGT
 37145  GCTAACCTACAAAAACCACTCTTAGGTAATATAGCTTGGGCATTAGAACATTCTTGATCA
 37205  GCTTTTTGCATCCATACTCTAACTCACGACTGCTTCACGGATATACAGGAACTGTTTATC
 37265  TAGAAGTCAAACTGCTTCGGTCTGGGTTTTGGTCTCGGTCTCCACATAAGGTGGTGTACT
 37325  AAACACTAAACACTAAGAAAAACACTATTGCTTTTAGTAATATTATCCGTAACGGTTAGT
 37385  AGTTTGTTAAATGAGCCATTAACAATTTAGTTTAAAAATTAGATTTTTTGTTAACTAATA
 37445  CCTGGTTTACCTTAATAAGGTTATTTGCGATTCTATATAAGCGATATAACTGGTTATTAC
 37505  TATATATAGTAGTAACTTATTCTCAATATGCTTTTACACTTATAATTATTTGGTCATAAA
 37565  TAAAATATTAGGTACTTTGTGATTAGGTACTGGTAAATACACAAATAACTGTTACTATAC
 37625  TATACATTAGTAGAACAATATGAAACACCATGTCTATTAAACACTAATGTTAGATATGTT
 37685  AACAAAGAAAAAAAATAAAAAAGAAAAATCCTAAAATAATGGTAACTAGGTCTGTATTGA
 37745  GCTTTTTAATTACATACGCAACTTTCGGTTTTTTTAAATTTTTGATTAATCATGTACGCT
 37805  TATGTCTAACAATCCATTGCCTGAAGATTATACGTTAAATTATCCATCTGAAGCGGGTTT
 37865  TTCAAATAATTACGGTTCATTCTTATATAATACGTTGGAT
;     G-atp6 ==> start ;; mfannot: alternative ATG start pos 37806
 37905  GTGACAGGGAAAAAGCAATGCCCTACTTATTACGAGAGTATAAGTCCTTTAGATCAGTTT
 37965  GAGATAAGAAACTTATTAAGCATAGACGCGCCCATTCTTGGAAATATAAATATATCTATA
 38025  AGTAATATAGGCTTATACCTATCTATATCTGCACTAATAGTAGGATACTTAAACCTTTTA
 38085  GCAAATAACCACAACCATGTTGTAGCTGGAAACTGATCTGTAAGCATAGAGTCCCTATAT
 38145  GCTACTGTACATAGTATAGTTATAAACCAAATAAATAATGAACACGGACAAGAATACTTT
 38205  TCTTTTATATTTGCGCTTTTTATATTTATTTTAACAAACAATTTAATAGGTATGGTTCCC
 38265  TATAGTTTTGCCTCTACAAGCCATTTTATTTTAACATTTTTTATAAGTTTTAGTGTAGTG
 38325  CTCGGTGCAACAATATTAGGTTTTATAAAACATGGTTTTAAATTCTTTTCTTTATTTGTG
 38385  CCTGCAGGTTGTCCTCTAGCTTTGTTACCTTTATTAGTGTTAATAGAGTTTATTTCATAT
 38445  TTAGCCAGAAATATTTCACTTGGGCTTAGACTGGCTGCTAACATCTTAAGTGGTCATATG
 38505  CTGTTAAATATTCTAAGTGGTTTTGCTTATAATATTATGATTTCAAGTTTTATTTTTTTC
 38565  TTTGTAGGTTTAATACCTTTAGCTTTTATTATAGCTTTTTCAGGGCTAGAATTAGGAATA
 38625  AGCTTTATTCAAGCGCAGGTATTTGTAGTTTTAACTTGTAGCTATATTAAAGATGGTTTA
 38685  GATTTACATTAA
;     G-atp6 ==> end
 38697  CTTGTAAATTTTTTCCTAATCAACATGATTCTTCTAAACTTTTGTAAACATGAATAAATG
 38757  TTTTTTTTTAGTTAATGTGCTATTATTTCACTAAATTAAAAATTTTTTATATGCAGTAAT
 38817  CGTTTTACTAGAAAGTACGAACGACCAAATACGAACGACGAGCTATCTAACTATATATTA
 38877  TTTTAATGTGATTTTTTTTTTCATATCTGTTTGCATATCTTTAAGTGCACACTCGTGAAC
 38937  ACTCTAAATATATAGAAATACGTGTATTGAATATCGGACACTATCCTAATATTGTAAACA
 38997  GAAGTATCTAGAGATCTTTATTTAGATAACTGCCTATAAGCTGTTTATAAATGGATAACT
 39057  AATTAAAAATGTGTTCTTTATTAAGATATACAATATATAGTGCTTTACCTGTTTAAAAAG
 39117  TAAACTATATATATCTATTTTGCATAGTGATAGTGTAAAATATAAACATCTAGTTTTTCT
 39177  GTTACAACACATAAAAACTTTTAGTATTATGTAAGCGGTTTGCTGGAGATTTATATTATA
 39237  ATAATGTTAATAAGTCAGTAAAATTTAATTAAGCTACATGAAAAGGTTAATCATACAATG
 39297  ATCTTTTTACTTTTCGTTGTTTTATTAACATGCATGCATGTTAATTTATATTCCAAAATT
 39357  ATCTAGACAAGTATAACTTTTAGAGAACAGGACACAATTTTTTTTATTGATTGAAAAAAA
 39417  AAATAAGTATAAACAAAAACATACCTGTTTATTAGCATATTTTTAACCACCTCACCTCTA
 39477  AATATATTTATCTTTTTGTTTTAGTTTTAGACATAATTATATATCATAGAAAAGATTGAT
 39537  TGATAAGTATTTATTAAGATATTGTTTTAGTGTTACTAGATTACAAATATAATGTAATTA
 39597  TATAAACTACTATACTAATGTTAGTGCTATAAATAAAAATTAAAATATACGAATTAAAGT
 39657  ATTCTATATATAACGCCTATATAATTTCTGTGATATATATTGTATAATGCTATTTTTAAT
 39717  TAAATATCG
;     G-rnpB ==> start ;; mfannot: Approximate position
 39726  TAGGAAAGTCCAAAGCTAATAAGGTTCATGCAATATAGTTTTTTTAACTATAAACAGAGG
 39786  TGAAAATCTTGGTCTTTTACAGAAAATAATAACTACACAAACACAAATCATATTTGTAAA
 39846  AAAAAGAAAATTGTGCTTTTATTACTCAGTGTTGTATAGTAGCGAACCAAAAATCCTTTG
 39906  CCTAGCCTTTATTCAGTCTCATATACAATAACAGAAACTGGCTTAT
;     G-rnpB ==> end
 39952  TTGTACCCAGACAATTAATCTAATAATTATTTGTTCTATTTATAATAGACTTTTTCTCTC
 40012  TAGAGATAATTTTGGTTTTTACTATATAAATAGATCTATATATTAACAAAATCCTTATTT
 40072  ATTGCAATGTAAATGGTGTAAATTATACTTATTTATCTTAACTCTTAAAAAGATATTATT
 40132  ATTACTTTTTTTAAGCTGATAATCAGTTTGCCTTTAAATTTAAAACTTAAAATAATTTAT
 40192  CTGGTATACTATATATAATCCTGCTAAAAAAATATATCGACTTATGTATATTATTTAATC
 40252  TGCAAATTGTTTTTTGCGTTTAAATTATGTTTAAATAAATAAATAGTAAAGCTTTACCTG
 40312  AGTTATTTTCAACATCTTTAATAGATTCTTTAGTAAACTTTTAGCGTTTGCTTATAAAAT
 40372  TGTTTCGTGAACTTATTGTAAATTAACCAGTATATACAATTTTTCTTTACTTAAACTATA
 40432  ACCTTTGCAAATGTTTATTTTAGAGGCGTATTTTTTAGCAAAATTATATTATGCGTTAAA
 40492  GTATAAACCACTTTAAAAAATTAAATACTAAGGATTATTCTAACTGTTAAGTTAATATTA
 40552  AGGTTTATGATAAAACACATATTTTTTTATGTTTTAGATAAAGATAACTATTACTTGTCT
 40612  AGAGATAATAAATTAAGTGATAGTTTATCAGACCTTTG
;     G-orf108 <== end
 40650  TTAAACAGATGATCTTTTAAAGATACGCTCATTAAAGGTCCATAAAATAAAAAAAAATAA
 40710  TAAAACATTGTATAACGGTTTTAAGGAAAATTGTTTAATTACAGAGTAAAAACAGTGAAA
 40770  AATATAACTGATATAGTCAGCAGACACAGGCACAGTAACAGTAACAGCAAAATCAATATA
 40830  AAGGTTTTCAGTTAGAATTGTCCGGTTATGATTATTAGAATAAATATGTTTGTTATTATC
 40890  TTTTGCATTAAATTTTTTATCATCCTCCAATTTATTTTGGAATGATATATTATCATCATC
 40950  TAAAAAAACAGGGCTTTCCTCAAGCAT
;     G-orf108 <== start
 40977  AAACTATTATAGAGGTGCAATACTTAATAGTAAAAGTAATAAAAGTAGGTATCTAGCCCT
 41037  ATCTAAAGCACTTTTCTTAATGTCTATACAATTTTACCACTTATATATAGTATTTCTACT
 41097  TAATCGTTCTTGTCCATAGTATTAACAATAAGATCCTTGTTTTCATTTTCTGTTAGGTTA
 41157  ATGAAAGGAGGAATAGTATCTATTAATTCACTATTTGAAAATACTTTATTTCTATTAATA
 41217  AATGAACTAGGGTGTAATTCTACCTTATCTTAAATAATTCTTACGTATCCTTGATAATAA
 41277  TTAACGATTGAACGAGTTTTAGGTACAGTTATTATTTCGCCAGATACTAATTTACTTAAA
 41337  AGATCATATTTCAAATCTTCATTATCATGACCCTTTGACTTTTCGATAATTTTACCATGT
 41397  TTACAAATTAAAATATAAAGTTTAGGAGTTGGCATAACAGTTTA
; G-orf31 <== end
 41441  TTG
;;     G-dpo_1 <== end
 41444  TACAGTATGCTGTAACTTTAGTTTACCTATATTGGTAGGATCAACCATATATTCTGGTAA
 41504  CTCTATGATACTATCTGTATAAGAGTAATAAAC
; G-orf31 <== start ;; contain dpo
;;     G-dpo_1 <== start ;; HMM match pos. 976,1009 score 1.6e-09
 41537  TTA
; G-orf175 <== end
 41540  ACCTTCAAGTTCGTTAATTATACG
;;     G-dpo_2 <== end
 41564  TAACTTAAGAGTATTAATATGCACTCTAGAATACGTAGTAACAGCTGCTGTTGTGACAGA
 41624  AATACTTTTTATTACACTCTTAGGATCTGCTTTCGCAAATTCATCAGAATTTAAAGCATC
 41684  AGATAAATTCAACCCAAACCTTTTACATGTATCATAATAAGGGCGAAGTTTGTATGTAAT
 41744  CATAGTATGATTATCCGTCAGCTCTTTTTGGTTTACTTTATTTATAGTTAAAAGCATATA
 41804  ATCTGCCGTTTCTCTAGTAACTACTTTTGTAATATCTTGGTATGGACTCATACCAAACCT
 41864  AGCAAATAAATTATTTAAAAGCAGTTTAGCTATATTTTTAAGTATAGGGTCAGACGATAA
 41924  TGCTTTTAAAACAAATAATTTGTCAACATAATGTTTAAAAACATTATAACTTTTATCTCA
 41984  ATTAAACCCTTTAATTATTTTAATATTATAGCCATTATCTTTTACAAACTTTAACAATAC
 42044  ACTAAA
;;     G-dpo_2 <== start ;; HMM match pos. 806,969 score 3.2e-37
 42050  AGCTA
; G-orf135 <== end
 42055  ACT
;;     G-dpo_3 <== end
 42058  TTCCCAGGTA
; G-orf175 <== start ;; contain dpo
 42068  CTATTAGGATACAATACATGGGTATCAGATCTATAAGGTAATAATCCTATATATCTATCA
 42128  GATACTTCAATCTTACAATAATATAAACCAAAATGATTATGTGTAAGATCAATAGTTCTG
 42188  TCATTATATTCAAAATAAGTACAAGATAGACTTGGCATAGGGTTGTAAGCAGGAAATGGA
 42248  TATAAATAATTTACGTCATAATAGAAGAGATCTTTACTGTTAGGAATATAGACTTCAGAT
 42308  ATACCACCAAAATAAGCGTTTTTTATGTGATTATAAACATGAAGATTGCTAATGAAAAGT
 42368  ATTGTGTGGTCGCCTATATAGTTTTTTAGATAAATATCACTTGCTAGTTTACAAGCTGTC
 42428  ATACAATTTATTAATTCTACACCAAATTCTTTATG
; G-orf135 <== start ;; contain dpo
;;     G-dpo_3 <== start ;; HMM match pos. 667,802 score 6.4e-40
 42463  TTAAGTTATATTTGATGTTTTAACAATTTGATAAAGAGATATTAAGTCCTTTTCCAGATA
 42523  AATAAGGCTTTGTTTTTTTTATCTCATGTGTCTAGATACAACTCATTA
; G-orf65 <== end
 42571  TATGTCTTTTCAAACATATCTTATGAGTACTTTATATCTTGC
;;     G-dpo_4 <== end
 42613  ATATTTTTTTTTTTTATAAAACAAAGTGTTTGCTCTTGCAAGATTATAAGGGAAATCACC
 42673  TTTAAAAGTATCTATATTGTATTTCACCGATAACCTTTTTAAGTTATCTGTAAAAATAGC
 42733  ATAACAGTGATAAATATTAATAGTACGCTT
;;     G-dpo_4 <== start ;; HMM match pos. 564,617 score 6.7e-08
 42763  CAATTT
; G-orf65 <== start ;; contain dpo
 42769  TTAATAAATTCTTTATCTTTATCTGCTTTGTTATTGTTTTTTTTTTCTTTTTCTTTTTCT
 42829  TTTTATTTTTCTTATCTGGATTATTATAAGGATACTTATAAGGATTCTTTACTAAAAATG
 42889  ATTTACTAATTGTTAGCTTTAATGATTTTTCTTTATAAAAATAGAAGAAACTTCAAATGG
 42949  TCTTTTCTCTTTATTTGTAATTTTAATATTATATCTTAACAATGTATTAATAACAAAATG
 43009  AGGATAAAACCATCTAGATTATGGCAATATCAAGCAACAACGCTTTATTTGGAATCTAAC
 43069  ATCATTTTAAAACAATCTATAACAATTTTATCATTGTGTAAAGTTATATCAATATAAAAT
 43129  GTTAAAGGTATTTTTTCTAAGTTACAATAAAATACTAAGGCATAAACCTTTGTTTTTTCG
 43189  TGCCTCCTCCCTCGTCCAATCCATAAGTTTCGATATCAAAGGTACCTATGTTAGGGTTTG
 43249  GATAAGCAACATAATTTTATTTTTATTATATGGGTCTATTTTTATGGGATTAAATTTGTA
 43309  AATTTCATTTTTTGTAACTAATTTGTTATGTTTTATAATAACTTGTTATGTTTTATAATA
 43369  ACTTGTTTATTGTTATGGATTATTTTTTAAGAACCATCTGGTAATAAAATATCCTTAACA
 43429  TTAGATATCGCTATACTATTAATAAGCAGTTTTATTAACTTCATTTGAAGTTAAAAAATA
 43489  AAATTTAATAATAATAGGCTTGTTAGTAGCTGTATATTTTAGACCAAATACGTCTCTATT
 43549  TGTAATAGTAACTTTATGTTTAACTGGTAATAAAATATTTTGTTGTTTCACAATATCTAG
 43609  AAAATTAAAATTTCTATCTTGCAGTTCAACTTGTATATTTTCTACAATACCTTCAATAAC
 43669  ACCAACTTTTAGAGGTTTCACATCTTGAGTAACAGTATTATCAAAAATAGCACTATGTTT
 43729  GTATGGTTTTTCATATTATCAGGTAAGAAATAATCTATGCCATGTAAAGTATTAAACTTT
 43789  TTAGTATCAAAGTATATTTCTCTAAAAATGAATTAAATGTTTATAACGCCTTTATATTTA
 43849  AACTGATATTCATCTGCCAATACAGAAAAACAAGCTCAAAATGCTTATGTAAAGTGATAA
 43909  AACTTTCTTTATCACTATAAGCAGTAAATTCAAAACGTCTTTAAACTTCTAGCATATAGT
 43969  GTTTCTTGTCCAGATGGGTCGTTATAAGCTATTATAACAATCTATACATACGATTGATTA
 44029  GGAATCAAATCAATAGTTAAGGTATCAATAAAGTGATTAACATCAAATATATGCTTAATA
 44089  TCATAATATTTAATAATCCTGTTTCTAGCTAATTTTTGTTTAATTTCAACTAAATTTTCC
 44149  CGACCTGTAGAGTTATAATAGGGAGTGAAATTATTACGGAAAGATCTTTAATTATATCTA
 44209  TAAGTGTTTCTAATAGAGAGCGAATATAAATAATAAGTATGATTCATACTGTAGTAAGTA
 44269  ACAATAAAAATAATATAAATAAGGGCAAATAAGATAACAATTATTTATGAAATAGAATTT
 44329  AAAAAAGATTTGTTTATTCCCGATCACGAGCAGTTAACACATGCCAGACTTGAGCCTTTT
 44389  TTTTCTAAAAAGCTTATGGTTGTTGAAAAGAAGGTTTAACTTAAGAGGAAATGCGGGTTA
 44449  TAGAAAATATAGAGGATAAAAATCTACGTGAGATAGTGAAAAATCGTATATATATTGAAA
 44509  AGGCCAATAAAAACAAATAAAAAAAGTCCTCTAACTCTACTTATGTTATAAGACTTAAAA
 44569  AAAATAATTTAATACTTTTTTTTCTAATCTCTTTGATTGAAAATGGAGAGGTTGGTACTT
 44629  TTTTTCCTTTTTTATATTAATATAAATTGTGATTCTATTCTTTTAATTATACGTTTATTT
 44689  ATATCATGTTTATTTTTTACTCATTCTATGCTATGAAGTTCATAAATTATTTCTTCATGT
 44749  TTAAGTTATTTTTACTAATCTTTTTTATTTATCAATTATTTTACTTGCTTGTTCAATATA
 44809  ATTTAAAATATTTTTATAAAACTTATCTAAGTAGGCATCATTTGAATATATATCCATATA
 44869  AACCGAAGCTAACAAAGTTTTTAAAACATAAACTTTATCCATAGTAGTACCAAAACAATC
 44929  ATGAATAGCTAAAAATTTATGATTATTATATATCTAATTAAGTTTTACATATAATAAACT
 44989  TAATGAGCTAGCATCTAAAAAATGAATTAAATTAGGCATTAAAGCTCTAACTTGTTTGGC
 45049  CTTGTCATATTTATTCTTATTTACTACTTGAATATTTATTTTAACTCTATGTAAAAATGG
 45109  TCTAATTGACGATGATTTTACTTCTAAATAACTTTGTGTTACAGTTAAACCATGAGGTAA
 45169  AGATCATACAATAGGTAATCCTATAAGGGTTAATATTGTAGCTATATTTCTAAGATACTT
 45229  CATTAGTTTTTTAATTTTTTCAAAATCACCATGTACAATTCTATATATACAACTAATAAA
 45289  GATATGCCTTTATTATTAATAAAAGGTTTAGTTAGCTTCTCAGATTTATAAAATCATTCT
 45349  ATACTATCTTTACATTTTTTTTCTACTAAATATAAATTACC
;     G-orf131 <== end
 45390  TTAAATGTATTTTCTCATATTTTGTTGAGATGCGTTATATGGAATAGTCATAATAGCTTT
 45450  TTTTATACAAGCTCTGTATAAAACAAAACTTTTAAGTGTTTCATAAGAACCTTTTTTAGG
 45510  ATCTGTGGTATTTTCTGTATTATCTAATATATTCTTTTCTTGTTGTAAATTTTTATCAAA
 45570  TATATTACCTAATTTATGAACTAGAAAATTATAAAAGTCCTTAGGTGTATCATTATCACT
 45630  TACCAAATTAAGCTTTTTGAATAAAGTATCTTCATTACTCAATAAAGCTAAGTGTTGAAA
 45690  TCCATTACATGTAGCATCCAATTGTATAGGTAAATATGTATGGAAATCAAACGTGTTTTG
 45750  ATTATTTAAAAAATCCACATAACGACTATATTGCAT
;     G-orf131 <== start ;; mfannot: TTG upstream: 45827
 45786  ACAAAACGCCAAAAATAGTAATTTATCTTTAGCTTTATTCAATAATTTACCGTTATTATA
 45846  GTTAATAATATCTTCTATGTTATCTTTAATTCATTTTGTTTTAGCACTATC
;     G-orf293 <== end
 45897  TTAGATTTTATCTTTACCAAAACAATTAACACCATAATATTCTAAATATTTAACATCAGT
 45957  TAAATTAGCTTTGTTAATTACACCAGGAATGCTAAATAACAGAAGAGCTTTAGGTAATTC
 46017  ACAGGATTGATAATTTAAATAAGTACTAGAACAATACATTCTTCCTCTACTATCCATTCT
 46077  TACCGGAAAGTAAATTGATGGAAATTTTCTATTAAATTCTGCTATACCTAAGATAGTTTC
 46137  CTGTAAATTAATTTTTCTTATATGAGAACTATGTTTAGCTTGTTGATGTTTATTTCTCTT
 46197  CTCAATATTTGCATATTTACTTGGTTCATCTGGATCCATTAATAAACTGTGTTTATTAAC
 46257  TAAGATATAATCTAACAATTCATTATTAATTTTATAAAGCGTACTACTTATTTTATTGAC
 46317  CATATCATATATGACATTACCATGTTTTATAAGTGATTTATTTTTAATAATATCTTTATG
 46377  TATTATTAACTCTTCACTATACTTAACATTATTTAATAAATAACCACCTAAACTTTTTTT
 46437  ACTAAAATCTTTAGGTTTAGCAATCATAGGTAACTTGAAAGGAAAATCTACCATATATTT
 46497  AGAACGAACATCTAATAATTTATTATCAACTGTTAATATGTAATACTTCTCATCTTTATA
 46557  TTTGATAATTAATTCACTTTTAACCATGTTACAAAACTCTATTTGTATTACACTATACCC
 46617  TAAATAAGCTATAAATTTACCATTAGCAACATTATCAACTAAAGATTTGTCACTACTTAC
 46677  TTTTGCAGTGTATCAATCAGAATAACTAGCTTCTTTGAAATCATTATTTTTACACTTCAA
 46737  ACAATATAAGTATCTTCTGAGCATCTTTCTACCAATATCCAT
;     G-orf293 <== start ;; mfannot: TTG upstream: 47261
 46779  AGCAACATTTATAGAATAAAACTTTTCTTTATCCTCTGAGTTTTGATAGCTAAAAATTAT
 46839  GATAAAATGGAGTAAACATAAATTATAGATAAAATTTATATCTAACTCATTAATAACAGG
 46899  AGCTATATCTTTATCCAATTTTTTTTTTCTAACACTATTCTCTAAAGAAAAATTTTTAAA
 46959  ATCCAAAACTTTAGAATTTAATTCCGGATTTTTTTCTAAAATGTATGATTTTATTTTAGT
 47019  AGATAAAAGATATGTATTTATACCACCTAGATCATAACCTTTATAGTTTTTAAAAAGCAC
 47079  CTCATAGTGATTAAACACTATATGTTGAATACCTATTTGAGATTCTTGATTAGATATATA
 47139  TTGTTTATTTACATTATTGATAAATAAAGTATTTAAAATTTTACCTAGGACATTATTAAC
 47199  TTTTCTTTCCCCCCCCCTGACCGGTAGAATAAGGTCTAGAAAAAGAACAAGTTGTACTCC
 47259  CAATTTTATCGTTAGCTAAAAATAGAATGCAAGTGGTAACACCTTGATTACTCGGGTTGA
 47319  AAGAAAAACTATCCCATTATAAAATATTTTTTTTTTTCATTAAACTATTATGGAATCGAA
 47379  CCCAATATACTAAAATATAAGTATAAATCTAAAAATAGTCTGTATTAATAAAGTTAATTA
 47439  ATTTTTTTATTAATTAACTTTTTATTTGTAAAAGCGTAATCTGGTGTAATCAAGCGTAAG
 47499  CAATAATATAGAAAAAAAACTTTATGTGATGGTGGGAAAGCAGATACATCCGCTCCAAGT
 47559  AAAGGCAGATAAATTGTTAATCAGGGTGGTAGCAAAAACAAACAAAAAAAGATATTATGA
 47619  ACCCATATAATAATAAAAAAGCTTGTATACTAATTCCGTAAAATTACTAACCAATATTTT
 47679  ATAAAAAAGGCTAAAGTCTGGCACTTAGGTTATATATATATATTGTTCAAATCTAGTAAT
 47739  AACTGCAGTAAATAAATTATTTCTATCATACTAATAACATAAAAGAGACGGGTGGAGGGA
 47799  GGAGGAATAATGCCACAAAGATTTGTATATAGGTAAACTTTAAGATATCTTATAAATGAG
 47859  CCAAAGAAAAAAATATAAAGTTTTGGAAAATAATCTTAAACACAGATATGAAAATAAAAC
 47919  ATATTATATCCTAATGTACAATACTATGGTAAATACCAATTTTGAAAAAAATAAAATATA
 47979  CAATACTATGATAAATACCAACTTTGAAAAAAAAAAAATAAAATAATAAAATAAAAATTA
 48039  TAAAAAATTATAAAAGTGATAATATTATTATTAGGTTAATGTAAAGAAGTAGTGGTCTAT
 48099  AAGTGAAAGCTTTTAATAAACTTCTCTAATTAATATAT
;     G-rns ==> start
 48137  ATGTAAATGAGTTTGGTGATGGCTCTGAGTGAACGCTAACCAAATGCTTGACACATGCTA
 48197  ATCGAACGACCAGTATATTTTTACAAATTTACTGCTAGTGGTGTACAGGTGAGTAAAAGA
 48257  TAATGAAACCGCCCTGGAGTAAGGAGCAAAATCCCTTATAATATTATGGTTTAAATAATA
 48317  AAAAGAAGATATAGCTTTAGCTCATCTTTCGCTCTTGGAAGTTAATATCTCGGGTAGTAG
 48377  TAGTTAAGGTAATAGTTAACTAGCATAATACGCGTAGTCGTGACTGAGAGGTTGATCGAC
 48437  CACAGTGGGACCGAATAAATCCCATGACGACTGTCTCAGCAGTGAGGAATATTGGTCAAT
 48497  AGCCTAACGGCTGAACCAGCAACTTGGAGGAATGTATAGCGAGAGCTAGCTGCATTAGCT
 48557  TAGCGAAAGCTAAATTGGTGCAGGATTGTCTCGTCAAATAAAGTTCCGGGTAGGTTATGA
 48617  CGATGACATTTCCTATCTGTGTGTCTTGACCAAATTACGTGCCAGCAGTCGCGGTAATAC
 48677  GTAGAAGACTAGTGTTATTCATCTTTAATAGGTTTAAAGGGTACCTAGACGGTAAATCAA
 48737  GTCCAATAAGGATACTAATTTGACTAGAGTTATATGTGATGGGGCTATAGAGTACTGATT
 48797  AGTGTAGAGATGAAATTCAATCATACAATGTAAGGCACTGGCAAAGGCGAAAGCATCTCC
 48857  TTATGTAATAACTGACGTTGAGGGACGAAGGCTATGTGCAGCAAAAAGGATTAGATACCC
 48917  AAGTAGTCATAGCAGAAAATTATGAATGTCATAGGATGGAGACTTTTTCACTTTTTGCTT
 48977  GTTTTGATTGCAAAAAGCAAAATATAAATAGATCAGAAAAACAGGAACAAGAAATTTTTT
 49037  ATCTATAAATGATAGTGTAAGCATTCCACCTCAAGAGTAATTTGGCAACATTGGAACTGA
 49097  AATCATTAGACCGTTTCTGAAACAAGTAGTGAAGTATGTTGTTTAATTTGATGATCCGCA
 49157  AAATACCTTACCACAATTTGAATAGAAACTTTTTTTATACAAGCGCTGCACGGTTGTCTT
 49217  CAGTTAATGTCGTGAGATCTTGGTTAGTTCCATTAAATTAACGTAAACCCTTACTTTATT
 49277  TTTATATAGAGTAGTTCGCCGTTATATTGGTTGAGATAAAAGGGACTAAGACAAGTCATC
 49337  ATGGCCAAAATATTGTGGGCTATAGACGTGCCACATTTGCTTTACAAAGGGATGCAAAAT
 49397  TGCGAAATTGAGCTAATCCCCTAAAAATGGATAAAAACTTAATGGATTGTAGTCTGTAAT
 49457  TCGACTGCATGAAAAAGGAATTACTAGTAATCGTGAATAACTACGTCACGGTGAAACATA
 49517  TCTCAGATAGGTACTAACTACTCGTCAGGCGCTGAAAGAAGTATGTGCAATAAGTTTGGC
 49577  TACGATTTTTTTTTATTCTAAGCAATAGGGTCTAGATATGAAAATTAATAGTTTTCGTAT
 49637  GCGTGACTTTAATTAGTGTTAAGTCGAAATACGGTTCGTGTAGTGGAAATTGCACGGGAT
 49697  TAATTAATTTT
;     G-rns ==> end
 49708  AACAATAGAAACTGGATGTGTGTATTTAATCTTAATTTAAATACACATA
;     G-trnY(gua) ==> start
 49757  AGGAAGGTTCCGTTTGTAGGTATGACGGGTTGAGCT!GTA!AACTCAATAGCTAATGCTG
 49815  TCGAAGGTTCGAGTCCTTTTCTTCCTA
;     G-trnY(gua) ==> end
 49842  TTCTTGGGAAAACAATTTACTTAAACTTATATATTGTATTAGGTTTAAACAATTAATAAT
 49902  TTATTATGCTTTCAACTTGTTATATAAAAAAAAATAATAGCCTTATTAATTATATATAGT
 49962  ATTTTACCTGTCTAAAAAAAAACTGTCTATTTAACAATTACCAATCTTTTTAAAGATTTT
 50022  AAGTATGGATATAATGCATTTAATATAAAAAATTTTTTTTCATTTTTTGTTTATTATCTG
 50082  TTTA
;     G-trnR(acg) ==> start
 50086  GACATGTTGGCTAAATTGGTATAGCATTGTGCT!ACG!GACACAAATATTGTAAGTTCGA
 50144  GTCTTATACATGTCT
;     G-trnR(acg) ==> end
 50159  TTTTTTTTATAAAAAAAAAATAAAAAATAAAAATAAAAAAAATATATAAAAATAAAATAA
 50219  AAAAAAAAAAATAAATTAAATAAAAATAAAAAAAAAAATAGAAAAAGAAAATAAAAAAAA
 50279  AATAAATTAAATAAAAAA
;     G-trnN(guu) ==> start
 50297  GCCTTTATAGCTCAATGGTAGAGCGAAATACT!GTT!AATATTTTTATAAGTGTTCAATT
 50355  CACTTTAAGGGCT
;     G-trnN(guu) ==> end
 50368  TATATCCTAGATTAATTGTAGCCTTTATAGGTGTCTTCATTTAAGGTATCAGCCCTATTG
 50428  TTTTATTATTTCTAATAAAGACTTAAATGTAAAATAATATATTGTTACTTATAGTATGAG
 50488  TTGCTATATTTTTTATTAGACTCCAAAATTCCATTAAGCTTTTTTTCTTAAAAAATAAAA
 50548  GAACTCTTATTTAAACTTTATAAAATTTAAGATAGTGCTTTACTGTTTTAAATTAA
;     G-nad6 ==> start
 50604  ATGAATAGTTTGTTTGTTATTAACGAAAACATAACTAACGGTTATCTAACTATTTTTTTA
 50664  GATATCATCTCAATAGTCTCTGTTATGTCAGGAATACTAGTCATAATAAGTAAAAACCCT
 50724  GTAGTGTCTGTGTTATTTCTAATAGCTTTATTTCTAAGTTTAGCTTGTTATCTAATAATT
 50784  TTAGGCATAAGTTTTATAGGCTTATCTTACCTATTAGTATACGTTGGAGCAGTATCAATA
 50844  TTGTTCCTTTTTATTTTAATGTTAATTAATATAAGAGTATCTGAGTTGCATAGTGACACT
 50904  AGCAATGTAATACCTTTGGCTTTCTTTACAGGAATAAGTTTTATTTATCCTGTTTATCAA
 50964  TTATTACCCTATAATTTAAATTTTCTTAATTTATTACTAAATATCTCTAGCTATAAATAT
 51024  AATAATACTAATTATTCTGCTGATAATAGATCTATACTATTTGTTACTAGTATGTTATGA
 51084  GATGGTAGTTTGTCGGAAACTACACATATAACAAGTCTTGGTAATATTATGTATACTAGT
 51144  TATTCAATATGGCTTATTATAACATCTGCTATACTTTTATTAGCCATGGTTGGTGCAATT
 51204  GTTATAACTATAAAGCAAAAAAATTAA
;     G-nad6 ==> end
 51231  AAGTTAACTTTATAAAATTACAGATATTTAATTATATGTAAAGGTATAATAAACAGAGAT
 51291  AAATAATATTAA
;     G-trnK(uuu) ==> start
 51303  GAGACCTTAGTTTAATTGGTAAAATATGTGACT!TTT!GATCATCATTATGTGGGTTCAA
 51361  ATCCCGCAGGTCTTA
;     G-trnK(uuu) ==> end
 51376  ATTTAGTTTTGGCATATTTCATATTTAATATTTCATATTTCATATTAAAATAGTTATAAC
 51436  TAAATAACTAAATTAATGAAAATATATATTTAAATAAAACATCATATCTTTTTATCTCTA
 51496  TTGCGTTAATTTTTTGCCATTAGGTCTTTAGTTACTAAAAATTACAGTTATAAATATAAA
 51556  ATACATCTCATGAGTAGCGAAAAAAATTTATTAAAAAGAAAATTTTTCAAATTGATTAAA
 51616  TTTGTTTTTATTATCTATTACAGTTTCATTGTTGTTTAAGTGTCCAGCCAAGATACTTGT
 51676  TAAACATCTGGGTTCGGTAGACTCCCCTTTATATATGTTCTGCGTTATGTGCTATAATAG
 51736  CATTTCTTGTAATTCATTATAAAAAAAAATAAACTTATTTTTTATGTATTACCTGGTTTA
 51796  AGTTTAGTATGAGTTGGTGTTTATGCTATTCTA
;     G-orf169 ==> start
 51829  ATGACATATATAGTAAATCACTATTTTTCAGGTTATTTTGCGGATATAATTTTTATTTTA
 51889  TCCGTAGCTATAAATAACCTTAATACTATAACTATGGTTCAAGGTCATTTTCAACATATT
 51949  GTTCACTTTGATCAATATGAATATACTGATCGTAGAAAATTGAAAGGGCGTACAATAACT
 52009  GAGAGAGCTGGTAGTTCATCAGACGAAGATGCCAAAAGAGTACGGGCTAGAGAGCCTTCT
 52069  GAATATGAGCTATATGAATCTCAATTAAATGAATATAATAGGAAAAACCGTTTAGTGGTA
 52129  CAACGTTACCCTCACTTGTTATATAAAGGTTTAGTGGAAGGTAGATTAGTGCATATAAGA
 52189  CTCCGACTTCCATATCCTGAACGTGATTTAGGTAGTTGACATGTTATTAAAGAAGGTTTA
 52249  ATAGTAAATATAGACAAATACGGAAAGACTTATATTGTACCTAACTCTCAGAATATTGAG
 52309  CGAGGATTTAAACCGAAGGGGCTAATATAA
;     G-orf169 ==> end
 52339  AACAACAACAACAATATGCTCGTTCTATAGCGCAAGCAATTGTACACACACAATTGCATA
 52399  ACCAACGTCCTTCATTGGACAAGAACGCCATGGATTTTTTTTAATACCTTTTTACGTTAT
 52459  GCTAAACCCATGAACTTTGAAAAAGACGGGTCCGTTAGACCCTATATGTTTAGAAAACCA
 52519  GACAACGAGATAAGTCCTGTCGATAAAAGGGTTTTAGATTGTCTAAGAGACTTTGATAAA
 52579  GTAAGAATCAATTTTGGTAGCGATGACTAGGTTTAACTTAATGTCTTATATGTTATATTA
 52639  CTTGCTTTTTGTAATAAATTTCTTACGTTCTGAGGTAAAAAAAAGTATAATTTTTAATTA
 52699  CCTTTATTTTTATATTGGTTCTTTAGCTAAATAGGATTCACGGTATTTACCTCACAAGTA
 52759  AAATACGGATCAAGCTGTTAAAAACTACGGGTTAACTATCTACATGGTTCTACAAGTGAT
 52819  TTTATCACCCTTATTTTCCTGATTTCACTTGAGCTTACATTCGCTCTAATTGTTTATGTG
 52879  TAAACCTAATAAGGGTTAGTTTCACATTTTGTTAATACTAGTAGGTACAACGTACTTACG
 52939  TTAACTACTACTAAAAGATTCTTACTGTGGATGATCTGCATCGGAGGGTGAGTGAATGTT
 52999  TTGCAATAGGAAGAGGACGGATGAAGAAAACCTCACATGGTTGGATCCCACGTGGGGGGC
 53059  GTGTTTGGGGCTCCCTCAATTAGATTATGCAAAAACGGTAAACATTTATAGTTTAGATCT
 53119  AATATTTTAATTTTAGATAAAAAAAAGGGCTAGAACAAATTTATAAATTCTTTTTTAGTA
 53179  TTCATTAAAATGTAAACAGTATATCCCTTAGAAATTCTTAGTGAGCATTGGAAAACAAGA
 53239  TTAAATTAAGTTACATTTAACTTAACGTTTTAGCTTTATGATTTATTTTTTTCATGTTAT
 53299  TAGTTAAAAATTATATTGTGGGTGATTTGCATCGGAGGGTGAGTGAGTTTTTCGCAAGAG
 53359  GACGGGTGAAAATTGTAAAATTCACATGGTTGGATCCCACGTGAGGGGCGTGTTCGGGCT
 53419  CCCTCAATTAGATTGTGCAGAAACGGTATCCATACAATGCATAAGGTGTGTATCTTTATT
 53479  TTAGATTTGAACTCAAATGCTTTAAATTTATATTATGTTTTTTACTAGATACATATTTCT
 53539  CTGTATTTACCTACTAAAAGATTATTTAAGTTATCTAGTGAAACAGAAAATGTGGTCATG
 53599  AAGTTGCAGTGTGGGTTATCTGTAAAAAAAAAGTATATCTGTAAAAAAAAAAAATAAAAA
 53659  AAAAAAAATAAAAAAAAAACATACAAAACAAAGATAAAGCTTAATTACTGGTGATAAATA
 53719  ATTTCATTACTGATCCCTTTTCATAATACCATTTTTAGTTTATTGTTAATCCGATCCCTT
 53779  TATCACAATACTATTTTTAGTGTATAATTTTTTAAAACATCTAAAAATATACTTTAAGGG
 53839  AATACACACTAGAGAATAAAGCTCTAGTGAGACAGGGCAAGAACAGTGCATCACTGGTGA
 53899  TGCACTGGTTAAAGCCTAGGGCTTTTTTTTAGAATAATACTGTGAGTGATATTCTTTTTA
 53959  CACCTGTTTTTTTCATGCTTCCCTCTAAAGCATGAAAATAAAATGAAGCTAAAAA
;     G-trnV(uac)_3 ==> start
 54014  AGGGAATTAGCTCAACGGTAGAGCGACCGTTT!TAC!ACACGGTAGGTTAGGTGTTCAAA
 54072  TCACCTATTCCTTA
;     G-trnV(uac)_3 ==> end
 54086  ATAAGTTTCGTTTTACTAAATATTATACTAATGTTTAGTAAAAAGCGTGTATTACATATA
 54146  TTTATATATATATTATGTAAAAAGTTCGTATTCACAAAAATAATATATCAATGCATCGTA
 54206  ATATCTCGCGTAAAATGATAAATAAACTGAATTGATATTAAA
;     G-cox3 ==> start
 54248  ATGACAAATTTAACTAGAACGAACTTTCAAGCGCATCCTTTTCATTTAGTTTCTCCCTCA
 54308  CCATGGCCGATCTTTACATGTTTTTCTCTTCTATCTAGCACAGCTTCTGGTGTATTATCT
 54368  ATGCACGCATTTGTAAGCGCGCTTAATTTTATTAGCTTTGCCTTAATATCTCTGGTCTTT
 54428  TCTGCATGCTTTTGATTTAGAGATATTATTTCTGAGGCTACATATTTGGGTAATCATACC
 54488  TTAGCAGTGCAAAGAGGTTTAAATATGGGTGTTGCACTATTTATAGTAAGCGAGGCCTTA
 54548  TTCTTTTTAGCTATCTTCTGAACTTTTTTCCACAGTGCACTATCACCCACTGCTGAGCTT
 54608  GGAGCCCATTGGCCTCCTTCAGGTATAGAAGCAGTGAATCCTTTTGAGTTACCTTTACTT
 54668  AATACAATAATCTTGTTATCTTCAGGTGTTACGGTTACTTATTCCCACCATTCCATAATA
 54728  CAGGGTAACAGAAAAGGGGCTTTAGAAGGATTAGCCTACACAGTTATGTTAGCTGTTATA
 54788  TTTACAGCTTTACAAGGTATAGAGTACTTAATATCTCAATTTACTATTTCTGATGGTACA
 54848  TTTGGATCTATTTTTTACTTTAGCACTGGTTTTCATGGTTTTCATGTTATAATTGGTACT
 54908  GCTTTCATAGCTGTAGGACTTTGACGTGTATTAGCGTATCACTCCACTGAAAATCACCAT
 54968  TTAGGTTTAGAGTCTGGTATACTCTACTGACATTTTGTTGATATTGTTTGACTAATTCTT
 55028  TTTATATCTATTTATTACTGAGGATCATAA
;     G-cox3 ==> end
 55058  CTA
;     G-orf200 ==> start
 55061  ATGAAAGATAACATGGATAGAGAAATAAAAAAATTATTAGATAAAAAAAATAAATATTTA
 55121  TCTAAAGTAACAGAAAATATGGATACCGTTACTGATCAAACTAAAGACAGCACTGAATTG
 55181  TATGAAGCATTGCGTATATCTAAAAAAATAGATAATGGCGAAAACGTTAGTGAACAAGAA
 55241  AATGAAAAATTAAGTGATGTAAAAAAACATTACGAAAGTTTTTTTGAGGATGAGGATGGG
 55301  AATGTGGATGATTCAAATACCACGAATGGTTTAAATGATGCTATTAATGGCATCAAAGAA
 55361  GATAAATTATCTCTTATTAATGATGTTAATGAGCTAAGGAAAAAAGTAAAAATTCTTGAT
 55421  AAGGTAATAATTGAAAAAGAAAAAAAAGCTTCTCTTGCTGACGATTCTACAGAAATCGAA
 55481  TCAAAAAGCAAAAGAAGAAAAACTTCTCTTTCTGACGAATCTACAGAAGAGGAAACAAAG
 55541  GACAAACAAAAAGAAAGTTCTATTGGAGACGATTCTGCAGAAAAGGAAAAAGAAAAAAAA
 55601  AGTTCTTTACTAGATGATTATGCAGACACAAGTTTGGAAATGCCTGAGATTATCGATGAT
 55661  TAA
;     G-orf200 ==> end
 55664  TGTTTTAAGACTTACACGCTTAGAATAATAAACTTGACTTAGCACAAAGCTCCTTAAATT
 55724  TACGTATCTAACACATGAAAAATATAATCTAAAGCGATAGTATATTTATATGGCAGAGGG
 55784  ATTGTGGTTAACCCTATTAATAATTAACCCGTGTTTAGCTAAAATTTTTAATAAGAGCAA
 55844  AAAATTCAAAATTTTAGATTAAACTACA
;     G-trnG(ucc) ==> start
 55872  ACGGCCATAGGTTAATGGTAGACCTCTCGTCT!TCC!AAACGATTTGTGTCGATTCGATT
 55930  TCGACTGGCCGTA
;     G-trnG(ucc) ==> end
 55943  CTTATATATTATACCTCTTTTTTCCCTAATGAGAAAGGTATAAAA
;     G-trnD(guc) ==> start
 55988  GAGTTAGTAGTTTAATTGGTCAAATACTTTCTT!GTC!GAGAAAGAAGATGCCGGATCGT
 56046  GCCCGGTCTAACTCG
;     G-trnD(guc) ==> end
 56061  TTAGATAATAATAGAATAGTTATTATCTTTTTTTTTATCCTTTTTTTTCTGCTTTCGTAG
 56121  TAAAGCAAAAAAAATAATCCTAGCTTTCAA
;     G-trnS(gcu) ==> start
 56151  GGAAAAGTAGCTATTGGTAAAGCGAGATATTT!GCT!AAATATTGTGTATATACACCTGG
 56209  ATGTTCGAATCATCTCTTTTCCG
;     G-trnS(gcu) ==> end
 56232  AATGTAATTTAGTTTAAATTTTTTATGTGTAATAGCAAGTGTGTAAATGTTTAGACATTA
 56292  TATAATAAGAGCAATTATTATATAAATATAACATGTGTTATACTTATCTAGAAGATATTT
 56352  GTCGATTTATTCTTGGTTTTTATATTTTTTAGTAGCGTGCTAGTATTACACATCTTGTAG
 56412  GAATTATTACATAATATTTGATGTTTTTTTTTATTTATTTTTTTTTTCAGCAAGCCAAGA
 56472  AAAAAAATGAGATATTGATAGATAAAAATTATAAAAAAATAATTAGTTAATATGTGTACA
 56532  CTATGAAAC
;     G-trnC(gca) ==> start
 56541  GGGATATGAGAGTAGATGGTTCTACAGTTTGATT!GCA!GATCTAATTATTGGGGTTCGA
 56599  TTCCTCCGTATCCCT
;     G-trnC(gca) ==> end
 56614  TAATATCATTATAATATCTCTACTGTATGTTT
;     G-trnW(uca) ==> start
 56646  AAAAGTGTAGTTTAATTGGTAAAACAGGAAGCT!TCA!AACTTTTAGTTTTCAGTTCGAG
 56704  TCTGAGCACTTTTG
;     G-trnW(uca) ==> end
 56718  TATTCCAAACACAGATCTTTACAAAGTGTATCTAAATTTTATTTTAAAAGGTAAATAAAA
 56778  TTTA
; G-orf476 <== end
 56782  AAGCTTACTAAATACAAACTTAGAAAAATAAGC
;;     G-dpo_5 <== end
 56815  AAAGTTATAGGGAAATTTAGATTTAAGTGTAGGTACATTAAAATCTTTTCCTAGCTCATA
 56875  AAGCTTATTAGCTAACATTGGATAACTATCAACTATAGTTATAGTTTTACCTAACCTTGG
 56935  TACTTTCGCTCTTAAAATTCTATTATCTCTTAAAGTACAATTAGTAACATACTTAGTGTA
 56995  TTTAGGCCCTTTAGTAGATTCATATTTATTACGAACATAGATATAATAATCATTATAATA
 57055  TTCCAAACTATGTAATATGTAAATTAAATCATAACGACCAAAATTGTGGCAATAAAAAGT
 57115  AACATTTTCGTATTTAGACCTAAATATGTCATCCATTAATGATCTTACTAAATAATGAGA
 57175  GTCTAATCTCTTAGGATCTATATAATAAATAATAGGTATATTGTCTAAATTTTTTTTAAA
 57235  TCCAAGAGCATAAACACGTGTAATATTATCAATAGTTTTATATGTTTCTATATCTATAAC
 57295  ACCTCTATTACTATTTAAAACAAACAATCTTTTGGGTTTAGGTGATTCAATTGCTTTAAG
 57355  TTTTATGTTTTGTTCGGAAAATAAAATTTTATTATTATTCTTATTTATAGTAAGACGTGT
 57415  TTCACCTGAAGTCCTTATAATAACATTATTATTAATACTATCATTAACATGACTAATTAA
 57475  AACACCATTAAGTGTATATCTTATTTTATCAATAAATTTATCATTTATTTTGTTAATAGC
 57535  TAATACAAAATCAGTGTTATCTTTAAGTAAATAAAATTTAAAGTTATCGTTAAAAATGGT
 57595  AATATTATCTTTATCACTAAGTATAAGAACTTTTGCTTTCCTTCTTATAACATCTAAAAA
 57655  GTTTATCTTATGACCACTTATAGTAACATTGATATGAGTTATAAAGCAATTAGAAGTAAT
 57715  CACAGGTAAAGCCTTACCTAGAGATTCTTCATTAACAGACACAGGTATGGTTAATTTATT
 57775  TTGAGTTAGTTTAAAATCACCAGCATCATGATGGTATTTTTTATCTAAAGAAAATTCAGA
 57835  TAATAGTTTTTGATCCTTTTGTCTAAAACTGATCATAACATATCTAATATCTTTAAAATA
 57895  AATATTATATTCATCTAATAG
;;     G-dpo_5 <== start ;; HMM match pos. 272,600 score 1.3e-37
 57916  AACCTCTAATCTTTCATGTATAATAATTTGTAGTTCATTAACATCTTTACTACAAGAATA
 57976  TATAAAACCAAACTGATTACCAGCCATAATATATTCAGTGTTATATTTGAGCCTTATAAA
 58036  AACAGTATAAACAGAACCAAAAGTTAGTTTACTAATAATTTCAAGGGAAAATCTAGTTGT
 58096  ACCTATATCAAAAAGGATCGAAATTAATAGATATAGGTTTTTGTTTATTATAAACATAAA
 58156  CACTAGGTATAGCATTATAAAAAGGGATCATTGTGATCTACCTCAACCTCTTGAAAA
; G-orf476 <== start ;; contain dpo
 58213  CTAGTATTATGGTTAGTGCTATCATTTGTAGAGGAATAAAGAACAAAAGAACAAAATCTA
 58273  AACTTATCCTAACAAGTAACAGATAAACAAGCAGGTCTATATAAAGTAATAGATGTGCTT
 58333  GCTTAAAGTTCCAGTAAATTAATAATAGTAGAGAAATTTCTTCTAGTAATATCAATAGGT
 58393  ATTGCTAATAAAATATAAGGAGAATAAACCAAAGAGTACCCGTTTAAATTGTATAGATTA
 58453  CTTAGCTTGTTTCCGACATACATTACTTGTTTAGTAGCATATAAAATCATAGTTGTGTTA
 58513  GTGATCATAATAACTTGGTTATAGTGAAGCTCTAATATAGGATTCACTTTAAATATATCA
 58573  CTGCCGTGCCACTAAAGATAATATCGTTTAGATGCGAATACCAAAGCAGAAGGTACGTCC
 58633  TAAGGGTGGTTAACTATGAATATTTTCCCTCGGAGTCTCACCGATTACAACCCAATAAGG
 58693  GCTA
; G-orf82 <== end
 58697  TTCTCATGCATTAAAAATATTATATAAAATGAATAAATAATAGAAAAACGAATGTAGGCC
 58757  GAATAGTGGCCCATAGGCAAC
;;     G-dpo_6 <== end
 58778  TTTTAAGGAAGTTTTCAAATAAATACGTACAGCTAAACCTGAGATAGCTATACTCTCGGT
 58838  CATACTAGCATTGAAATCTATGAAAACTTGTTTATTAGCTTTGGTTAAAACTTCGTGTAA
 58898  ACTGTATAAATCATTATTTAGGTACTTAATAGTGTCGTCATA
;;     G-dpo_6 <== start ;; HMM match pos. 641,694 score 3.2e-16
 58940  AAAAAA
; G-orf82 <== start ;; contain dpo
 58946  TTA
; G-orf40 <== end
 58949  ATA
;;     G-dpo_7 <== end
 58952  ACTGCAACACAAGTGGTTATATTCTTCTCTAGTTATATCGTCATAATAATTAATACAAGG
 59012  TGTTACACCTTTATAAAACAAATTGTCAGTTGTAGCAAAGTAATA
;;     G-dpo_7 <== start ;; HMM match pos. 598,634 score 5.7e-09
 59057  TACAGACCTATCTAG
; G-orf40 <== start ;; contain dpo
 59072  TTATTATACCCTTAGAGGTATCTAGCACACAACTAAACTTAATAAAGGTATACACTACAA
 59132  TACATATTATTAAAAATTAAAAGAATGCAAGATAGGCTTTATATACTTTAATTAAAAATC
 59192  GAAATAAATTAGATATCTATAAGTAGATATAAATAAGCACATAAACGTACAAAATATTTT
 59252  ATTTTTTTACATAGTAAATGATTAACGAACGGCGATAAGTATAAAGTAAAAATGCTTTTT
 59312  AGAGGTTATAGACAAGCATTATCTTAAGTGCTATTATCATAAAAATAAAAATTCCTTTAT
 59372  AAATATATTAGTCTAGTTAAAAAAAATTATATATCAGGCTAAAGTTACTTAACTATTCTA
 59432  GTATTTACTTTGTGTGTTTATTAATAGAATTAAAAATTTTTTA
;     G-trnI(gau) ==> start
 59475  GGTTCTTTAACTTAATAGGTAAAGTGCGTTTTT!GAT!AAGAATGTTATTCAAGTTCAAG
 59533  TCTTGGAAGAATCA
;     G-trnI(gau) ==> end
 59547  TATGAGTAGACTTATGTATGCAACTAGACATGTCTCCAGAAATGTATAAGATTGTATCTA
 59607  TTGTTTAAACGCACTCTCCGTCTCACTCACACAGTTAAGAGAGGTTAAATAAAT
;     G-trnS(uga) ==> start
 59661  AGAGAATTGGCTGAGGGGTTTAAGGCGGTAAGCT!TGA!AACTTATTTGGTTAAAATGAT
 59719  CACATCCGTTCGAATCGGATATTCTCTG
;     G-trnS(uga) ==> end
 59747  TATTAGATAGTTTTATATAAAATAAAA
;     G-trnP(ugg) ==> start
 59774  CGGGTTAGAGCCAGGTTGGTTAGGCGCCTCATT!TGG!GTTGAGGAATTGTTATGTTCGA
 59832  ATCATAATAACCCGA
;     G-trnP(ugg) ==> end
 59847  TTATTATTATAGTGTTATCTAAAGCATAATACTAACGTAAACGATATGGATTGCATTTAT
 59907  TTGTTAATAAATTTATTAACATA
;;     rnl ==> ;; mfannot: 5' +/- 50 nt
 59930  TAGTATATAAAGAAACTATTATGGATAGATAGCTATATATTAAAGAGGGACAGATAAGTC
 59990  ATACAAAAAATAAGGTTAGAGATCAACACCTACTCACTTAATTAGAAGGCTCTACACCTA
 60050  TTCACTTGCTTAGTTTTAGCATTAACTCTTAGTTGAAAATCAATAAAAAAACGAAGTGAA
 60110  TTGAAATATCTTATTAGCTTCAGGAATATAAATCAAACGAGATTCTACAAGTAGTGTGAA
 60170  TGAAAGTAGAAAAGCCTTAAAGTATAACGGAGTGCATACCTGTTTGAACAAAAATTTAGA
 60230  GGGGAATCTTCCTCTAAGGCTAAATATAATATATAAGCGATAGCGATACAAAGTACCGTG
 60290  AGGGAAC
;;
 60297  ATCTTAAAATAGTGGTTTTATAAGCAGCTCAAGTAAATTTTAAATAATAAGAGCGTACCT
 60357  TTTGCATAATGGGTCAGCAAGTTAATATTAGATGCGAGCAGTAATGCGAAGATAAACCAA
 60417  TTGTGAGAGAATGATTTAGTATCTAAAATTAGACCCGAAGCCTAGTGATCTTACCATGAT
 60477  CAGGATTATAAAAGTCCGAACGGGTTATCGTTGTACAGATATCCGAAGAATTGTGGTAAG
 60537  TTAGTGAAAGACAATACAGACTAGGATAGCTGGTTTTCCGCGAAACCTATATTTGTAGGT
 60597  AATTTTAATAACATCAAAGCAGGTACAGAATTGTGATCTCATGCAACTTTTATATTAATT
 60657  TAACATTAATATATTTTTTGTGGACATTGGGGGATCGTGAAGATTTTATCAGTGAGTATT
 60717  TGTTCTCGGAAGGGCTTAGATGAATATTGAATAATCAGACATAGTACGATAAGGTTGTAT
 60777  GTCTAAAGGGAAAGAGCCCAGAACAAGAGTTAATAAGGTTCCAAAATTATTGTTAAGTGA
 60837  AATAAAGGTAGTTTTTGTCCTAACCGCTCAGGAAATGGGCTTAGAAGCGGCCATTTTTTA
 60897  AAGACCTCGTAATAGAGCACTGACTATAGTTAATCACTAAATGGGAAAACATGATTTAGT
 60957  TTTTAGTGGACAAAGGCATCTAAAATTTAACGGATCTAAATAATATACCGATACCTTGTA
 61017  CATATAGATACATATAAAACGAAACTTTGCCTATTTGCCTAAACCTATATTCCTATTTTC
 61077  CTATTTTACTGCACCTGTTTTCTTTTCGTAGGTTTTTGCTTATTATATACTCATGTTTTA
 61137  TAAATTTGCTTTTACTTGTATATATCCATATACATGTATTTTGCACATTTACTTTGGGTG
 61197  TATATTTTGCACATTTAATTTAATTATTTCTTTTCAAAATTTACTTATTTGGTGGTTTCT
 61257  TTTTCAGATTTACTTTAGACATTTTACACATATACTTTTGCCTTTGCTTTTGCCTTTGCT
 61317  TTTGCCTTTGCTTTTGCTTTTACTTGTAGATATGTATACATATCTACAAATTTTTCTATT
 61377  TTTGCTATTTTTTGTAGCTATCTAATTATATAGTCTATATGGGGTAGCGGAACGTTGGGT
 61437  AATTATTAGATTATTTCTTTTTAAGATTTAAAGATATGTAAATCCCAAGTGATAATGCTG
 61497  ACATGAGTAACGATAAAGGATAATATCCTCGCCTAAAGTTTAAGGAAGCTAATTATGTAA
 61557  CGGCCTCTAAGTTATAGTTCTAACGTGCTAAACGATGGAAAAATCATTGAGTAATTAACA
 61617  ACTTTTGTTTTTTTTTTTGACTCAAACAACTTTAAATATATAAATCTCAAAAATATGGAA
 61677  ATTATGATAGATGTTTTGGAAAAAAAAATGTAAATTGTGACAAATGTTCTGGAAAAAAAG
 61737  GATGCTCTGATTTTTTTTTTCTTAAATTTTTTTTTCCTAAGTTGTAAGAAAAAAGGATTG
 61797  TGCCTGAATGGGAGGGCGAGAAAAAAAAAAATAATGACCGTGCCTAGAATCTAACGCAAG
 61857  TAAACTAGTAGAGAATACGAAGGCGTTCGAGTGAACAATCATTAAGGAACTCGGCAAATT
 61917  GACTCACGTAACTTCGGGAGAAGGTGGGCCATTCCTGCTTATTTATAAAGTTAGGAAGAG
 61977  GAGGCACAGAATGGTGTTGTACGACTGTTTAATTAAAACACAACACACTGCAAAGACAAA
 62037  AATCGAAGTATAGGGTGTGATGTCTGCCCGATGACGGCTGGTTATCGGATTTGCTTAGTT
 62097  GATTAAGTTAGGCTTTGAAGGAACCCCCGTTCAATGGCAGCTTTACCTATGAGGGTTCTA
 62157  AGGTAGCGAAATACCTTGGCCGTTAAATGCGGTCTTGCATGAATGATGTAACGATACAGC
 62217  AGCTGTCTCAATGATTGGCTCGGTGAAATTGGAATAACTGTGCAGATACAGTTTACCTCT
 62277  AGATAGACGAGAGTGCGACTAGATAAGTGTCTAATAACAATGAGGTGAAAGCCCTCCTGA
 62337  TAGCCCATTATCAGAGCTCATGCGGCATGCGTAAAAAGTAATTTTTATGTGTGAAGCCCG
 62397  TTAATTATTAATTTATCCAACCCCCCCTTTTACAAGTGAGGTTGGTGAGCTAGATTACTA
 62457  AGGATAAAATTTTTTTGAATGCACGTTTAAAGCGTAACTAGGGTTTACGATAAAAATTTT
 62517  TATCGTGGACTGGTTAAATGTTAATACACATGATTGTAGACAGGTTTCTCGTATCTGACT
 62577  TTATGGGCCCCATAAACCTACGTATAGTGCAATCCTAAGGTAATCATTAAGGTGTTATTA
 62637  GATAAACTAGGTAAGCCCAATAATGCCCAATCATCATTGATCGTTGGTTGGAAGTATAAT
 62697  CGTGAGATTGTATATACATTAGTGGGTAAAGGATCTTCTAAAAAGCAAATGTCTTATAGT
 62757  AATGATAGGAATAGGTCAATTGACTAATTCGAAAGAATGCTGACTTAGAGAGGTACTAAT
 62817  TTTAATTTTTTTTTTTACATATTTAAAATAAATATCGGAATCAGACATTTGATACTGATA
 62877  TATTTTTACATAGATTATTCCATCTTTAGATACGAATCGAGTTTGTTCAGTTTAGCTTTT
 62937  TGCAGAATAAGCCACATGTGTTTTTATTACCTTCAAATGTGGTTTAATCCCTTTGAATAA
 62997  TAGATGAATTATCTATAGTAAAACCTTGTATGAAGTACAAGTAACGTACCGGATACCTCT
 63057  AAAAGTGTAAAGGTACTCGGGTCAATGGAAAGCTAACCCCTCTTACCCAATGATTCTTTT
 63117  GAAAGGATAACTACGAAAAACATATAAATGACACTTTTAATAAAAGTGAAAAAAAACTTT
 63177  TATAATTTATTATTTAAAGAGATCAATAATGGTAATAACGTAACTATACTAACTACATAG
 63237  TCAGATAGAAGCCTTAAAGCTTAAGAGTATTTTGAGCCAATAAGTTCTAAAGATTCAACC
 63297  ATGGAAAGTTTAGAATAAACACTTGAAAAAGCTGAAAAAGAGAAAATAATAGAAAGAGGT
 63357  GACCCAATAATATTAATTACTAAACCTACTGACCAGCCTTTACTAAGTTATTTTCAAGTA
 63417  TAACAACAACCTAGTAGAATTCAGGAACTAGAGAAATATTCTGCTTGATGTAAAAATGTA
 63477  GCTACTCAAAAGTATTGAGCTAATAAATATCCTCATATTGCAGAAACATATACTTAGATA
 63537  ATTACTATTAATGAAACAGTAGATAGATGAATTAATGCTTTAATCTCCAACCATTAAGGA
 63597  CAAAACATATCTCTACCTCCTCAAGATGAAAAAAAAATTAGGAGAAATAAATGATAACGA
 63657  CGATTTTAGTTATCTAAATATTCCTTTACCTCCAGACTTTTTATTTTTAGAGAAAAATGA
 63717  TAAACAATAATTAGATAAAGTCTAGTTATATTTCTATCGGTCCTTATCTAGTGTCGCTTT
 63777  TTCTATGACTAATTATATAATATTCGTTTGCCTATACTAACGTCTAATAATATGTAAAAA
 63837  AATAAAATAAAAAAAAAATTAGTGCTC
;; mfannot:     /group=II (1.01e-13)
 63864  gagccgtatgctatgaaagtagcacgtacggttcttagagggg
;; mfannot:
 63907  GAAATTTCAGTAATGAAACGACCTATCTCAACAGACCCTATGCAGCTTTACTGTTTCTAG
 63967  TTATTTGGTATGATATAAGCAGTTTTAGTGTATAAGGTAGTTGGTAAGATATAATTGAAA
 64027  CACCTTTACTTGGTTTATCATATTGTATCACCTTATCCAAAAAAGGCTGGAACATTTGCT
 64087  AGGTGGCAGTTTATGCGGGGCACAGATCCCATAAATAGTACCTGGGTATATCCAAATTTT
 64147  GTAAAGTTGCTAAATGCAATCAAACATGCCTAGGTTTTGCCTACATGTTTTTTTATTTTT
 64207  ACTTTGCTATTGGTTAATAGATAGAATAAAGAAGTGTTTATTATTATGTCTAATTAATTA
 64267  ACTGATTCAGTTATTATTCTATTTAAAGTGGAGCTTTTTTTTTTAGCTAAGTAAGATTTT
 64327  ACCTATCATAAATGTAGTTGTAATTAAAGTATTAATGAGATAAATAAGATTAAAAAAATA
 64387  ATATGGATAATTAAATCTAGATAAGGAAATGAGACATATTTATTTAAAATGAGATATGAG
 64447  AAAAACAATATACAGAAGTTTTTAGCTATTTCATCTTTTAATTACTATTTACTGTAATGC
 64507  TTTTTGTTATTAATTGATCTATTTGTCATGTAGTACACTATCTATGTTTAAATAGTTAAT
 64567  TAAATGATAATTTTTATTACCTATCAAGTTTAATGGCTTAATCTTGCTTTACTGATTGAC
 64627  TTACCGGTCTTTCAGTCGCGTAAGCGGGGCATATGATCACAAGACGCTTAAAGAAAAGGT
 64687  CTTGGATTTTCGAAAAAGTTACGCTAGGGATTAAATGTTAGTCCTCCAATGTATAAAACT
 64747  ATTGGTAAATATATGGGTAAAATTCAAGAAAAACTTTTATCAACTATACACATAAAAGTG
 64807  TATTTGAAGCGACACTCTCTTAAGCATTTCTAGACAGATAAGTGAGAACGTTCAACGACT
 64867  AGAAGGTGAGTATTGCTAACAATAATCCTTTTATTAACGCCCAACATTAACAATAAAACT
 64927  CTCTAATCTAATAATTAGATTTCTCTTAGTTTTTAGAGATCTCTGTATAATTATTAATTT
 64987  TACATGTAAAATTAATGAAAAAGACTTAACTCTGTGTTTAAAAGTTAAGCATAGAACATA
 65047  ATCATAAAAGTTCTTACAAACATAGAACAAATAAATATATCTA
;     G-rps3 ==> start
 65090  ATGTTAAATATTTCCAAACTAATACATAAGCCAAACTTTATTAAACATTTAAGGTTGGGT
 65150  AATAAAGTAGCCCAAACTAGGCATTACCCTCCTGCTAATAAGGAATGATTTAATAGTATT
 65210  TATGCATATAATAAAAACACTATTAAATTACTACCTGTAGCCGATAAGGTAACACTTAAA
 65270  GTTCTCCAAAGTTATTTCAATTTATACAGCCCTAGTTTGAATAGGAAAACTAGATTACCT
 65330  CGTATAAGAAAAAGACTTCTAAGATTATCAACTAATAGAATACTTATTAGTAGACCAGAA
 65390  TTCAAACATACTAGTAAAAAAGTAGTAATTAGTGTTTATGTTTGTAATATACAAAAATTA
 65450  TACTATCTTAGAAAACTTGTAATGAGATTACATGGAGTTCGATATTTAGATACAGAAATA
 65510  ATAAATAACACAAAAAAAAAATGCTTAAAAGCTGTGTCTAAAGTATATAAACAAAAAAAA
 65570  AAATTGCTTAAAACACTGCCTAAAAGAAATCATATAATAAAAAACTACGAATCGAAGTAT
 65630  TTAAAAAGTTTTTTCTCTAAGTGTTTAAAAAAAGAAATAACTTTATTATACTACAGACAA
 65690  ATTATATCATTTAACAAATTTAAATTCGAAAAAACTTATCTTCTACCTTTAACTGCATAT
 65750  ATTAAAAATATATACAAAAAAGAGATAGAATTTAATTTAGTTAACTTAAAGCATTTATAT
 65810  TTGAATAGCTATATTTTTTCACAAGCTTTAGTTACAAAGATAAGAAATAGGAAAAACAGA
 65870  CTTTTAAGTGTACTAAGGGCTTGTTTAATAATGTTCCCTTTAGCTACTATTGATAACTTA
 65930  ACTATCTTTAACGATATGTATAATAGAAAAAAAAAGTTACAGAACTCGAAAGTTAATTAT
 65990  CTAAGATTTGGAAACCAGATAAAAGCTCATGACATAAATGTAATAAAAAAAGAAGTTTCT
 66050  ATTTCTAAAGAAAAAAAAGATATAAAAGATAAAAAAAATTCTTTTATAACTGTTATGCAG
 66110  AATAATCAAGTAGAAACTAGTAATACAACAGATAGTGTTTTGGCTTCTATTAAAAATAAG
 66170  TCTATTACGGGTATAAGAATAGAAGCATCAGGTAGATTAACCAGGCGTTATGTTGCTGCA
 66230  AAATCCATTCATAAACTTAGATATAAAGGTAGCTTAAAAAATCTGGATTCTTCTTACAAA
 66290  GGCTTATCATGTGTACTATTCAGAGGTCATGCCAAATATAATGTACAGTATACAAAATTA
 66350  AAATCTAAACTTCGTATTGGATCATTTGGTTTAAAAGGATGAGTAAGTAGTAATTAA
;     G-rps3 ==> end
 66407  AGGGTAATTAATCACTTATAAGTAAATATAAAATAAACGGATTTAATCTTTTTCACTAGT
 66467  GTCTAGATACGCTGCGGTAGCATATGTTCTCATATTTTAGAGTTCTATGAGAGAGAGATA
 66527  ATGTTTTTAGAGAGCTTTATGAGAAACAGATAAAATTAATGTATCGCGTTGCAAGTATTA
 66587  GAGAGAAAAAAAAAATGAAGAAATAGTCTGAACCACTTTGTGAGAAGTGGAAATAATGGA
 66647  TAAAGAGCCATTATGATAACAAAAATTGAACAGGCTAATTGCGCCAGAGAGCTCAAATTG
 66707  AGTGCGCAGTTTGGCACCTCGAT
;;
 66730  GTCGGCTTAGCTTATCCACATGAATGCAAGAGTCATGCAGGGTGCGACTGTTCGTCGATT
 66790  AAAAAGCTACACGAGCTGGGTTAAATACGTCGTGAGACAGTATGGTTTCTATCTTCTAGA
 66850  GGCACTTAGAATAAAATAAGGATAGCCCCCTAGTACGAAAGGATCTGGGTATGTTAATCT
 66910  ATGGTTTACCTGTTGTTTGTGTACCTATATTAAAGTAATATAACTTAGACGTTGTCTCTA
 66970  TGATTTATAGTGGGGTTTACTTATCACCATAGTAATGCTTAACACAGGCACGGCAGGAAA
 67030  GCTATGTTAATTAAAGATAAGAGCTGAATGAATATAGGCATGAAACTTACCTTAAGATAT
 67090  TCTTATAAACACGTAGTTTAACACTACGATTTTAAATAACATTTATAAAATATAATTATG
 67150  AAAAACAAACTTATTTAATTAATAGGCTTAAGTTGAAGGAGTTGTGA
;;     rnl ==> ;; mfannot: 3' -20/+180
 67197  GATTCTTAGGCATTAAGTACTAATTTTTCAATTTACTGTATAATACCCTTATCATTACAC
 67257  CATAATTATAAAGATAG
;     G-trnT(ugu) ==> start
 67274  GCCTAGTTAGCATAAAAGCAATGCAGCCGTTT!TGT!AATCGGCAGAAGTAAGTGCGATA
 67332  CTTGCACCGGGCT
;     G-trnT(ugu) ==> end
 67345  TGCTTTTTATTTTTTTCTATAAAAAATAAAAACAAAAAGAAAAAGAAAAAGAAAAATAAA
 67405  AATAAAAATAAAAATAAAAATAATAATGAAAATAAAAATAATAATAAAAATAATAATAAA
 67465  AATATAAATAAAAACAACAAAATAAAAATATAAAAATTTTATAATAGAATTAATATTAAA
 67525  TTTAAAAATATAAATGAAATTAATTAAAAAAAAAAATTAAAATATATTTAAGATTAAATA
 67585  AAAAAACTTTAAATTAATATTAAAAATAAAAATATAAATAAAATTAAATTAAAAAAATTT
 67645  TAAAATAGAATTAATATTAAATAAATAAAAATTAAATTACAAAATTTAAAATAAAAAAAA
 67705  ATTATATATTAAAAAATTTAAATTAAAAATTTTAAATTAAAATTATTAAAAATAAAAATT
 67765  AAAATTAAATTACAAAATTTAAAATAGAATTAATATTAAATAAAAAAAAAATTAAATTAA
 67825  AAAATTTAAATTAAATAATTTAAATTAAAATTAATATTAAAAATAAAAATTAAATTACAA
 67885  AATTTAAAATAAAATATAAAAAAAAAAGTATAAATATAAATAAATAAGATAGCCTAAACA
 67945  TTAAGTTGTCTATAA
;     G-trnE(uuc) ==> start
 67960  GGCCCAGTGGTCTAGTGGTTAAGACGTAATACT!TTC!AATATTAACATCGGGGATTCGA
 68018  ATTCCCCCTGGGTCA
;     G-trnE(uuc) ==> end
 68033  TTAGATATTTAATTCTAATAAA
;     G-trnM(cau)_1 ==> start
 68055  TGCGGGTTGATGTAATAGTAACATAATTGGCT!CAT!GACCAATATATAAAGGTGCAAAT
 68113  CCTTTGCCCGCAC
;     G-trnM(cau)_1 ==> end
 68126  TATAATTATTTAAACAAA
;     G-trnM(cau)_2 ==> start
 68144  AAGGCTATAGCTTAAATGGTAAAGCTAGCTGCT!CAT!GACAGTTGAGATGAGTGTTCAA
 68202  ATCATTCTGGCCTTA
;     G-trnM(cau)_2 ==> end
 68217  TATCTGGCTAATCTGCACTAGGCATAATACAAAGGCGTCAGTGTAAGAACTTGTTATAAA
 68277  AATATAGAGTATTTTGCTTTCTCCTGCAAGATACAGACCGCTCTGAATCTCGACTAAATA
 68337  TAAACCGCTTTGAGCCTCTACAAAATACAGATCGCGTTGAGTCTCTACAAGATACAAACC
 68397  GCCTTGAGGCTGAAAAGGCTACAAAGCGCCTTGAGCTCGATCCAGATGCAACACACTGTG
 68457  TGAAGAGTAAACAACGAGCTCATGGCGGAACACATAAGCTACAAACCGCTTTGAGTATAC
 68517  ACAAGGTTCCTGATCTTGCACGCTTTCTGGAGACTACACAGTGCGCGGCCTTGACC
;     G-orf289 ==> start ;; mfannot: GTG upstream: 68456
 68573  ATGCTGCACCATCCGAGGCCATCATGCTGCACAGTACGTGGACTGGACCATGCTGCACAG
 68633  TTCGCGGATTGGATCATGCTGCACAGTTCGCGGGTTGAACCATGCTGCACAGTTCGCGGC
 68693  CTAAACCATGCCAAAGATACGCACTCTCTGAGAAATAGCCGACAAGTTTCAACCCGGCTT
 68753  AACAAGCAACACACTGTCTGGAGAAGACTCCATTTGCAACTCCCGGATATAGAAAGAGAA
 68813  GGCATACCCTTGTATAAAAAGAAAAAACGCCTTTTGCGACTCCCGGATATAGATAGAGAA
 68873  GGCATACCCCTGTATAAAAAGAAAAAACGCCTTTTGCGACTCCCGGGTATCAAAGGCAAG
 68933  CACAAGACTCCATTTGGGACTCACGGGTATCAAAGGCAAACACAAGACTTCATTTGCTAC
 68993  TTCTGGATTTCAAAGGAGAAAACATCCGGATATCGAAAAAAAAACACAGTAGCTGAATCC
 69053  GTAAGTGGAGGGACAGCAAGTGAATGTGAACAGGATAACACAGCCTTCACGACATCAGGG
 69113  TATGGAAGGAGAAGACCCAATTTGCGACTCCCGGATATAGAAAGAGAAGGCTGATCCATG
 69173  TATCAAAGCAAAACACTCGACAAGGACGAGCTGCAAATCGCCTATAGCCTTGACAAGATA
 69233  CACACGGCACGGGTTTCGGCCGTGGCAAGATACACGGATTTCGGTTTTCACAAGATACGG
 69293  AATTCGGCCTCACTGTATGGAGAAGACTTCCTTTGCCACTTCCGGATATTGAAAGAGAAG
 69353  GCAAAGGAGAAAAATTCTGGGTTTCTGAGGAAAAAACTACATCTCCGGCTATCGAAGGAG
 69413  AAAACTCTCGGATATCGAAAGTGAACATAG
;     G-orf289 ==> end
 69443  GCCCATGTATAGAAGGAAAAGGCAAACATCTGCCACTACTTATTTTCGGTATCAATATGG
 69503  TTGAGCCTACCTTATTAACGGTGGTCGGTATGAATATGGAAGAACCAACCATTTTGAGTA
 69563  TGAATAAGGACAAACCGATTGTGTTAAGGGTTTTAGGTTTCAATATGAACGAAGCCACTA
 69623  TCTTAAGCTAAGTGTTAAACACACTAAAAAAAAAAGTAGAACTAACATTAAAAAAGGAGT
 69683  TATAACTTAACTAATAAAACTTAAATGACGAAATAAGCTACATATAACATGGATTAAAGT
 69743  TAAATTTTTTATGCCCATGTTTCTGATATGTGTCTTGTGTAAATACATGACACATCTCG
;     G-trnL(uaa) ==> start
 69802  GTCCGAGTGCTGGAATTGGTAGACAGCGCTAAGT!TAA!GTTTAGCTGATTTCAAATCGT
 69860  AAACGTTCAAGTCGTTTCTCGGATA
;     G-trnL(uaa) ==> end
 69885  AAAATGTTAAATACTTTTATTAATTTATTACTATACTCTTATGCCGTCAATTTAAGACGT
 69945  GACAAATAATTTTTTCATACGCAATTTGCCAATATCTCTATTCGCCACATATTTAATAAT
 70005  TCTCATAAACCCGACACATGTAATCTTTATCCTGATTTTTGCAGAAATTCTACACATATT
 70065  AGCAACAATAATTAAATATATAAAAAGAAAAAAAACACAAAGTGCAACCACAAGTTATGC
 70125  CTGCTGTTACTTATTCTAATGCAGATATTTATAAACTTGATATATTAAAAGATAATAGTA
 70185  ATAAAACAGGTATATACAAATGAACTAATAAATTAACGGGAAATTTTTAGATCGGCTCTA
 70245  AATTTAAAAAAGAGATTTATAAATTACCATAACATTACTTATTTAGAAACTAAAGGTAAT
 70305  AACAGCATTATTTATAAATCATTACTAAAACATGGTTATTATAATTTTAAATTGGATATT
 70365  ATTGAATATTGCAGTCCTTAAGATCTTATAGAGAACAATACTATTTACAAAACCTGAATA
 70425  TAACATATTAAAAACAGTAGGTTCTCTATTAGGATTTAAACATAGTGAAGCTGCTATTGA
 70485  GATTAAACGTAACGCTAAATTAGGAAAAAAAAAATTACAAATTAGAAAATTGCAAATAGA
 70545  AAAAGGTAATACTGAACCACAAAGTGTTTTTGTGATAAACTATATAACAGGAGAGAGCAA
 70605  GGAATTCTCTTATAGAATAAAAGTCGCAATATACGTTAAAAAGCATCTTTCATATATAAG
 70665  CAAATGTATCATAAACGATAATATATATAGAGGAAATAATTAATTAATTAAACCTATAAA
 70725  TAAAGAATTTATTTGGAAAAGGATAGATATCGTAACGTTCAAGTCGTTTTTGGGACAAAA
 70785  ATTTGTCTCTTTTTTATCTTAGAAAGATAAAAATGGATAAAAGTTTTTATATTATAACTA
 70845  A
;     G-trnA(ugc) ==> start
 70846  GGGGATATAGTTTAATTGGTAAAACGTCGATTT!TGC!ATATCGTTATTTCAGGATCGAG
 70904  TCCTGATATCTCCA
;     G-trnA(ugc) ==> end
 70918  AAATAAATAAGGTTTAGTTTTTTAA
;     G-trnF(gaa) ==> start
 70943  GCTCGAGAAGCTCAACTTGGTAGAGCGGAACTCT!GAA!GATGTTTAGGCTATAAGTTCA
 71001  AATCTTATCTCGAGCA
;     G-trnF(gaa) ==> end
 71017  TAGGTTTATACCTTATATTATTACTATTATTAAATGCTTCCTCTCTATCAATAGAAGGAA
 71077  TGAAAATTTACTAGTTAGCAACTAGCAACCACTCGCCTGGCTATAACTCTTTTAGAGGTA
 71137  TACCACCTCTTATAGAATTTTTTGCCAAGCAAGTGGCATTATCTGCTGCATACACTAAGA
 71197  ATAGTAGTATCCTACTGAATATAATATAGTTTTTAAAAATGTTACCTGGAAGTGTTGCTA
 71257  ATCTATATCCTAATACTAATCCTTTACCTCCCTCTGATGCAACCTATGTACATGGACCAG
 71317  TACTTATGTAAACAGTAGCAGGATTTAAGCATGATGTTTCACTCGGTTTTCATACTAACG
 71377  GGCAATCTATTTAGGTTGTTGGTAGAATGATTTCTGATCATTTTCTATTTTTACGTTCTA
 71437  ATAATTTAACTTCTAGTAAAACATATTTCAATCAGTATATGGAAGATTGATAGCATGATT
 71497  GATCTTTTGCTAATAATCGTTCGTTTCATGATAAAGTTTTTGCAGGTATGGCTTACAACG
 71557  AAGCCCGCCACTAAAACATGCCTAACACTAAAGCTATACGTAATGAATTAAGTAATTTAC
 71617  CTTAAAGTTAGTGCTACATTTTATTTTTTTCTCTAAAAA
;     G-trnL(uag) ==> start
 71656  ATAGATATGTTGGAATTGGTAGACAATTTCCATT!TAG!GATGGAATGGCTTCAGCCGTA
 71714  CAAGTTCGAGTCTTGTTATCTATA
;     G-trnL(uag) ==> end
 71738  CATAGAGAACTTAAAATGGATTAAATTAAACAAACAGGGCTTCATATCCAACAATTATAA
 71798  AAATATATTGAGTAATAATGCAGGTATATATGCATATTGGTTAATTTCTGATAACACTAA
 71858  AATTTACATAGGTTCAGCTCAAAATCTTTCGCAGCGCTTTAGACAGCATAGATATAGATA
 71918  CTCTATATACAAAGGAAACAACAGCAAATTTTACAACATGGTAAATAAATATGGCTGGAA
 71978  TAATATTGAGTATACCATACTAGAAATATTAAAAAGCATAAGCAATGCTAAAATATTTTA
;     G-orf116 ==> start
 72038  ATGGAAAAACAACAACGGTATCTGGATAAATATTTTTCTTCTTTAAATATTAATAAAAAG
 72098  GCGGAATCTACGGCAGGCTATAAACACTTAGACATCCTTAAATTAAAATTTGGTGAGATG
 72158  TACAGGGGTAAACCCTATAGAAGACTATACAAAACAAATATAAAATGTTTAGTGAGTGAC
 72218  GAAACTAAAAATAAATTAAGATTAAGATCAAGAGGTGCTCCTGTTTTAGTTTACGATAAA
 72278  AATCTAAATTTAGTAAAATCATCTAAAACTATAAAAAAACTGGAGTATTTGTGGGATCGT
 72338  TGCCTAGTAGCGTTAGTAAATATATATAAACAAGGGTACTATATGAAATAA
;     G-orf116 ==> end
 72389  TAAATATTATTTTAAATATAAATAATGTATTAAGTATTAATCATGTTATATATAATAATT
 72449  TTTTTTTGTTTGTTTCAATTTCAAACGTGTTATAAATGTTATGACAATTATCGTGGGATA
 72509  ATAAATTATTAATATGTAATTTATTCAATGCTTATTATTTTTTTAGAAGAAATCTAATAG
 72569  ATGCTAAAAATAATAAATAAA
;     G-trnQ(uug) ==> start
 72590  TATGTTGTAGACTAATTGGTAAGTCATAAATTT!TTG!GTATTTATCATTGAGTGTTCGA
 72648  ATCACTCCAACATAA
;     G-trnQ(uug) ==> end
 72663  GCGGTTAGCCCTTGCAAAGCAAGGCAAAGCAATACAAGGTATAAATTGTTAGGATACCAT
 72723  AAGTTTTACTCTTATAAAAATGTTAAGCAAATTAAATATATTATTACTAGCATTTAATAC
 72783  CGTGTTCTTTTTTGCAAAGCAGAGCATAAGACGAAACAAATCATTATTTAAATAAGTTAC
 72843  AATTTGCACCTTTCTCTAAATAAGATCGTAACAATATAGGTGCTTATCATGTTGGCCTTT
 72903  GCGATGCATTCAATACCGATAACCCTGTGCCCCTTGTTGACGCCAGCATCGAGCAGATTA
 72963  TAGCGGTTGTTCCTTGCAGCGAAAAAAAGATAACATTTGTTCCACGTATGATTTATAATA
 73023  ATGCTGATACTATGAAGCTTTAAAAAACAACAAAGGAAAAGTAGGCATTTCTCGTTGAAT
 73083  TCATGCAGACTCAGGCAAATCCTATCTTGGTTGATCTTAAAGAAAGGATAGCCAAATAAT
 73143  TTAGCGTAAACATCATGCTAAAGGAGCTTGAGTATAGCGAGAGTTTAATTTAGAGAGCCC
 73203  TGTTAAAGTACGGTTATTCCGCCTTTCGTTTAGACATCATTGACTACTGTTATATCTCCA
 73263  TTTTAACAGAACGGGTACAGTACTATTTAGATAATTTGAATCACGAATACAATATACTTC
 73323  CGTTTGCTTATACTACGTTAGCTAACAAGCATAGACCAGAGACATTAGAAAAAATTAGGA
 73383  GATCTCGTTTAGAGTTTAGAGAAAAATGTGTCTGGAGTAAATCATCCCTTCTATGGTAAA
 73443  AGGCAGAGCGCTGGGGCTAAAGAGAAATTGAAAGAATTTAAATATAACAGAATGTACACA
 73503  CCCCATATGAAAGGTTCCGGTAAAGAGAGAAAGATAATAGACCTAGATACTGGTAATAAA
 73563  CCGTATACGGGTCTAGACGTTTTACTGCTGAATCAATAGGTGTATGTGATTTTACTATAC
 73623  ATAAAAGCGATAAATATTTGAAAAATACAGGTGTTAATGAACCAATAAAACCTAAAAAAA
 73683  TGGGTGGCTTATATTTATTTGTTATAAAAAGAAAAAAAGGAGTAAAACAAGATTAAAATA
 73743  TCCCATTCAGTTAATGGAGAAAAGCGTAGTAAGAAAAAAAAAATAAAA
;     G-trnH(gug) ==> start
 73791  GGTGGTTATAGTTCAATGGTAGAACAACTGTAT!GTG!GAACAGTCCGTTCCCTGTTCGA
 73849  GTCAGGGTATCCACC
;     G-trnH(gug) ==> end
 73864  CTAGTGTTTAAGATTTTACACGAAGTTTTGTCTGTTTATTCTTTTTTTTTCATAGATTCT
 73924  TTAGACAAATCTGTAATATATTAAATAAAACTAAAGCAAA
;     G-trnM(cau)_3 ==> start
 73964  GCCCGAGTAGTTCAACAGGTTAGAACGTTAATTT!CAT!GCATTAAGAATGAGAATTCGA
 74022  GTTTCTCCTCTGGCT
;     G-trnM(cau)_3 ==> end
 74037  TGATCGTGATTAAAAACACTTTATACATTAAAAAAGCATGAGTGTTACATATTTTCAGGT
 74097  AAATCCTACTCCTTGTGTAGGCTAGGTACTAATCCATATTTTAGTCTAATTGTTAATTGT
 74157  TATATTGGAGATTCTGTAAAACCTTATTTTTAGGTTAGATTCGTTAAAGCCAAATAAGAT
 74217  AATATTTACTGTTATGGTTATTAATTAAAAATATAAGAAATTTAATTAATATAAAAGGGG
 74277  GGGGGTAAACAATTTCTTAAAAAAAAGAGTGTTCACTTTGCTGTTATTAATAATAAGTGC
 74337  TAAATTATATATATCTAGTAGATACATAGTATATATTTTTTATTTTTAATAAGCTAGAAA
 74397  TTACTTATATCTAAAAGTAATGGTAGAACAAAATTAGATAGGTTTTTACAATTTATAGAA
 74457  AAATTTTTACATATCTTGTGTAAATATTGTGTCTTTTCTTAGATAACATATTAGCCAAAT
 74517  AAAAAGTTATTTAATTTAAACTCTAAGCGAGTTACTGTCTCGGGATCTCTCGAGGTTAAC
 74577  TATAACTAAAAAAAAA
;     G-nad2 ==> start ;; mfannot: alternative ATG start pos 74686
 74593  GTGTTGTTTTATTATATAGTTTTACTACTTTCGTCTAATGCCGTCTCTATTAGACGAGAT
 74653  AAATCAATTCTATATTGTAGAGTAGCTATAGTAATGTTAATATATGCATTTATAAATGCA
 74713  TCTAACTTAAACGTAGCGTTTTCATATAAGGGAATAGGCTTGTATGGAGGATTATATACA
 74773  GCTACAAATATAACACAAACATTTCATATGTTTATAATTGCTATTTGTGTTATAATTTTG
 74833  CAATTAACTGCTTTTTACCCTAGGAAGTTATGACTTCATGACATCTGATCATCTACCATT
 74893  TTCTGACCTATGAGGAGTGTGTTTACTTATAATAATACTAATGTAATTAACAAAATGGGT
 74953  GAACAATTTAGAATAATAGAGTATCCCCTTATTTTATTATTTATAATAACAGGCTCTATA
 75013  TTATTAGTATCTAGCAGCGACTTAGTATCAATTTTTTTATCTATAGAATTACAAAGTTAT
 75073  GGCCTCTACTTACTTTCTACAATATATAGAAACTCTGAATTGTCTACTTCTGCTGGCCTT
 75133  ACATATTTTTTATTAGGAGGTTTGTCTTCTTGTTTCATTCTTTTATCTACAAGTTTAATA
 75193  TATGCAAACTCTGGTTTAACAAACATGGATGGTATATATGTTTTAACTAGTTTGCCTAGT
 75253  AGCACACAAGATAAAAGTGCCTTAATAGGCTTAAAACCTTTTTATTTAAATATGTCACTT
 75313  CTTATAATGTCAGTTGGTTTTTTATTTAAGGTGTCATCTGTTCCTTTCCACTTTTGAAGT
 75373  CCAGATGTATATGATGCTATACCTACAATAGTTACAACTTTTGTGGCAATAGTAGCAAAA
 75433  ATATCTATTTTAGTTTTTTTTTTGGAACTGGTACACTATACTAATAACTCATATTTCCCG
 75493  CTTAATTTTAGTTGAAGATCTAGTTTATTACTAAGTTCTCTATTATCTCTTATAATAGGA
 75553  AGCGTACTAGGTTTAACGCAATTAAGAATAAAAAGGCTTTTCGCATATAGTACAATATCA
 75613  CATCTTGGATTTATATTATTAGCTTTAGCTGTTAATAGTATAGAATCCATACAAGCTTTT
 75673  ATTTTTTACTTGATGCAATACAGTGTTTCAAATTTAAATGCTTTTCTTATAGTTATTAGC
 75733  ATTGGTTACTCGTTATACCCTTACATATATAGTAGTGTATCTCAACAACAGGATAAAAAC
 75793  TTGTTAGACAAAAACTATTCACCTATACAGCTTATTAGTGAAATTAAAGGTTATTATTAT
 75853  CTAAATTCTTATCTAGCTTTATGTTTAAGTGTAACACTTTTTTCTCTTGTAGGTATACCA
 75913  CCTCTTATGGGGTTTTTCGCCAAACAAATGGTATTATCCTCCGCATTGGATAGTGGTTAT
 75973  GTTTTTATTACACTTGTTGCTATATTAACTAGCGTAATTAGCGCTGTTTATTATTTGGGT
 76033  GTTATAAAACAAATATTTTTTGATGAAAATGAATATATCTTAAGTAGAAATGTAACAGAG
 76093  CTATCATACACTTGTAAAGTTAAATCTTTATTTCTAGTTAGAAGTTATCTATTTCCAATG
 76153  TGTATAGATGACACGAATATGAACACCTCCTATCTCAACATCTTCACCTCCTATCTCAAC
 76213  ATCTTCACCCTCTATGAAGATATGTATGATGACAAGTTCACGATACATAATGTAGTACTA
 76273  TCAAACTACTTAACTATAACTATATCTATTTTAACTTTGTTATTAGTGCTGTTTGTATTT
 76333  ACTCCTCAAGAAATTCTAAGTATGGCCAACATATTAGCATTAATATTATTTAATAGTTAA
;     G-nad2 ==> end
;     G-nad3 ==> start
 76393  ATGTCTAGTACTATCTTTTTTTTTATATTTGTACCTATTTTAGCATTTGTATTATTGTTA
 76453  ATTAATTTCTTATTTGCTCCACACAACCCATATCAAGAAAAAAAGAGTGTATTTGAATGT
 76513  GGTTTTCATTCCTTCTTGGGGCAGAATAGAACACAATTCAGTATTTCTTTTTTTATATTT
 76573  GCCCTTTTGTTTCTTTTATTTGATTTAGAGATTCTTTTAGTATATCCTTATATAGTTAGT
 76633  GCCTATACTAACGCAGTGTATGGTTTGTTTATAATGTTAATGTTTTTTATTGCTTTAACG
 76693  ATTGGTTTAGGTTTCGAGTTGGGTAAGAAAGCGCTTAACATAGATAGTAGACAAAATAAT
 76753  GGCTCAAATTTTAACAGTGTGATTAGGAGTTCAAGTAAAAAAGTAAACACCCGTCCATTT
 76813  ATTCCCTTTTCACTAAATCTTAGAAAATTAATAATATATACTAGTAATAATATTCGTAAA
 76873  TATTTTAAATTTGCTCACATAGAAAAAAAAAAAATATTCTAA
;     G-nad3 ==> end
 76915  ACAGGGTAAAGATTTTTTGGCGTAACAGATATAGAATTCTATCTTATATTAATAAAAAGA
 76975  ATATTAAAAACTTATCTCTAAATTTTATTAATAAGATAAGGCGTGATAAAGCCTTAATTA
 77035  TATCCACTTTAGCTATAAGTGTATTACATGGTATTATACCAAAACGT
;     G-orf203_2 ==> start
 77082  ATGGTTATAGATTTAGCTTTAGAATATTCTAATCTCTTAGCTTTATATTTTGGTTTTGTA
 77142  TATAGCACGATACACTTTTACAAAATGTGTTATAAGGGTTTTCATGTTTTTTCTTTAAAA
 77202  TCATTTAGTCTTAGGACAATTTTAGGTTATATTATTTTCAAACTAGTAGTGTGTTTTAAA
 77262  GGTGCACAGTTATTATTGGGATTAATATGCGGCCTATTTATTTGTCCTAATTATATAGTG
 77322  CAAATATTTAGCTATATTCTGGACAATTATCTTGGCAAACATAAATGTATAAAACCCTTT
 77382  TATGTTAATCCTGCTGAAGTTGGAGATGTACATGAACCTAGACATGTAGAATTACTTTCT
 77442  TCTTTTAGAAATGATGATGGTTCTGTACCTGATGAATATTTGGGGGTACACGAAGGGTTA
 77502  ACGGCCTACCCTTATTTCACAGATTCTAATAATTATCCTTATTGTGTGGATGACCAAGCA
 77562  GCAAGGTCAGATAGGTTTAATATAGAAGCTGAAAATAAAGGTTATGGTTATTTAGGTGGT
 77622  AGAATAGAAGGTAACGCAGATTTTAGCACCTTCGAAACTATACACAAAAACTGATCCTTT
 77682  TATAGACGATAA
;     G-orf203_2 ==> end
 77694  TAATATGATTAAATCTAGCACACCTTATTGAAAATCTATGAGGGATATATATCTACCATA
 77754  TACGGGAAACCAACCCTGATACAGCCCGGTGG
;     G-orf130 ==> start
 77786  ATGCGTATGATGCATACTCAGGATATTGAATCGTTAAGAGGTCATTCTGCTGCTGCTCCT
 77846  TATATCCAACATGTACCCATTACAGGTAATCAAGCGCCCCACGAAACAGGCATAATAGTG
 77906  CATGTTGTACCCAAAGATAGTTGTTATCATAGTTTATCTAAAGAGGAATTTACAAAGGCT
 77966  AAATATGCCTGTAGATTTTTTATAAGAGTACATCAAAAATATGTAGAAAGTGCTCAGGTG
 78026  GATATGTCAGACGATTTTTACACTCCTCGCGAACGTAAGGCCCCTTTAGCTAGAAATGTT
 78086  CATGAGTATTATGCCTTAAAACATCATTACCATCTTTTAAGTATAGATCACATGATGATA
 78146  AATATGGTTCCTCATAATTTTTATAACCGTTAA
;     G-orf130 ==> end
 78179  ATGTATAGTACAATCTTATTTTTTCTTTTTGTACCTATTTTTGCATTTCTACTGTGGTTA
 78239  ATTAATTTCTTATTTGCTCCACACAACCCATATAA
;;     G-nad3 ==> start ;; First GTG found at 78397 HMMmatch = 38,113
 78274  AAAAAAAAGAGTGTATTTGAATGTGGTTTTAATTCCTTGTTAGGGCAAAAAATAACACAA
 78334  TTCAGTATTTCTTTTTTCATATTCGCCCTATTGTTTCTTTTATTTCATCTAAAGATTCTT
 78394  TTAGTGTATCCATATATAGTATGTGCCTATACTAACGCAGTGTATGGTTTGTTTATAATG
 78454  TTAATGTTTTTTATTGCTTTAACGATTGGTTTAGGCTTCGAGTTGGGTAAAAAAAGCGCC
 78514  TAA
;;     G-nad3 ==> end
 78517  CATATATAGTAGACAAAATTTTTGCTCAAATAATCAGGTCAAAATGGGTAGAAATTAGGT
 78577  AGGAAATCAGTCTCCTTCTATGTTAATTTACTTGGGGTTAACAGATTTTCTAGTTAAATT
 78637  AAAAAGATCTAGTAGCCGTTATTTCAGCAAATATTATAACCTACATGAAATTGATTTAAA
 78697  GGTAAAAAGAGAACAATATCTAAAAAGATTATGGCCTGACAAATATTTAATTCTGTCCTC
 78757  TGTTAATAAAAAAATTTTTTATTGAATGTAAGTGCGTTTATAACTGCTCCTATGTTACAT
 78817  ACGAATAAATAATGGATTATGGAATGCAATATACTAAAAAAAAAATAAA
;     G-trnW(cca) ==> start
 78866  AAAAGTGTAGCTTAATGGTAAGGCGGGAAACT!CCA!AACTTCTAAATACCAGTTCGATC
 78924  CTGGTCACTTTTG
;     G-trnW(cca) ==> end
 78937  ACTCATATGAGTCCTAGATCTCTCTCGAATTCGCTACTTTAGATAAGTCATAATACAAAC
 78997  TAAACAATACAGAAATTAGACATAATAGGCTCTATCAGCAGAAGTGAAGGAAAAGCGGAG
 79057  CTTTACAAGATTTTGATACCTCACAAGATATGAAACAAGAAAGCTCTAATAAGGACTTCA
 79117  TATTCTACTTCCGCACTTTTTTTTATAAAAAAACCGAAAGATAACGGTTTTATATAAAAA
 79177  ATATCTCAGGAGATATTAAAACAAAGAGCTAAGATAAATAATTTAATATCGGCTTCCACA
 79237  TCATTGTTAAATATTACGGCTGATATCTTTCCTCAATAAAGGTTAACTTTGGGCTGAGAT
 79297  ATAAACCATAAACTTACTGAAAAGAGGTATAATGGAAGCCCAA
;     G-trnR(ucu) ==> start
 79340  TTCTTATTAGCTCAATGGTAGAGCAGAATACT!TCT!AATATTTGGATTTAGGTTCGAAT
 79398  CCTAAATAAGAAT
;     G-trnR(ucu) ==> end
 79411  AATATGTCTAGCTTATCTTAAAACTACCTATTTTTATATTTAATTACTGTGTGGTTTTCT
 79471  ATTAATCACCTCTATGATAATACTTTTATACAAAAAAAAAGCCTAACATCTTTTATTTTC
 79531  TTAAAAAAAAAATAAATAAAAAAAAAATAAGTTTATAGAGGATTAAATATAACAATTTAA
 79591  TATGGTTTAACTTAAAATATAAGCCTTATGTATTATGGAAGTGTTAATAGCCAAGGGTGC
 79651  TTAGATAAAGGAGTTACTTGGTTATTGCTAGTTTTCCAAAACTAGGATAGATGTGATTAT
 79711  TCATGTTAAAAGAATACACTTGTGGGATTAATTAGTTATTAATTTTACATGTAAAATAAA
 79771  ATCATAAAGGAAAATTGCTTTAAACGATCTCTCTAAATGTGTTTACGGAAAAAAGATAAT
 79831  CATATAAAATAAGTAGGCACTTTTATAATATTT
;     G-orf104 <== end
 79864  TTAATAGTTAAAAAAGTTGTTATAGTCATACCTGATTTTAACAAAAACAGTATATCTACT
 79924  ATCACTAGCAATTTTAGACGAAGCCTTATCATGAAACCCCTTAACCCGAATTTCATACAT
 79984  ACTAAGAAATAAAAGATCAGGTTTAGATCTAGAAACAATATATTCGTTAAGAATAATATT
 80044  TTCAAAAGGAAAACATTTAGTAGTATCGGAAAGAGAACAAGATGGAGAAAAATCATCGAG
 80104  TGAGAGGTTGTGTGAATTATAAAAAAATGTTATATATCTAAAATAATTCGGATGGCTAAA
 80164  AAAAGGTACAAGCAT
;     G-orf104 <== start
 80179  TTTCTAGAGAGAAAAGATTCTTTTTAACTGTAAATGTACAATTAATAAAGTTAATTTGTT
 80239  TGTTAATAATAAAAAATAAATAAAAAAAAAAAGTAGCATATAAGCGGTAAAAAATCTAAC
 80299  AGGAATTAAATAAAATATTATTATAAATATTATAAAAAAAAAATAAGCTAGATTAAAAAA
 80359  ATAAAATAAAAAAATTAATAAAATAAAAATAATTAATATTAATAATAATATTTAATAAAA
 80419  AAAATAATAAATAAAAAAAAAAACCGGTTTAGACTTTTCCTTTATTAAAAATCTTATCTT
 80479  TAATTATCTACTATGTGTAGTTTCATATTTGTAGATTAGTTAGATAATTCACTTATTTAA
 80539  ATTGTGTAGTATTTATCTAGTGTACTATAACAATTAACTTACATCACTTTAATTGATGTA
 80599  TTTAACTAATATTATTTTTTTTTTGTCGTAAACAATAAAAAAAAAACATAACATAACTAG
 80659  TATTGTATATTTTTTTTTTTATATT
;     G-orf401 ==> start
 80684  ATGATTAATAGAGTTAGTGATACGTCTTATAGCGATATGGTTTGTACTAAAGAGGGATTG
 80744  ACTAGAAGAGATGTTTTTGAAGAGGTAAAAAATTCATTTATCCATAAAACTTCTAATTAT
 80804  ATTCTTTCTTGTAAGTTTATTGATCATGCTTTTACTAAAAATATTGAAAAGTTACATTTT
 80864  AATGTTCTTGCTAATAAATTGAGTATTATTAATAGGGTAGATGGTAAATTGGACAAATAT
 80924  AGTATTGATTTCTCTAAAAAAGAAATACATTTTTTTTATTCTGAGATTCATGGTAAGGAA
 80984  TTACCTATTTATTGAAATCTTTACTATGTAGATGCGTTTTATTCTATTTTGGGTGATGTT
 81044  TTATACAATGGGGTGTTAAATAGATTATTTAAGGATAATACTCTTATGTTGAATCTAGAG
 81104  GAAAAAGATTTATTGAAAGATTTTATTCGTGATTTTCTGTTGGATTCTAATGTGAGTGTT
 81164  AAAATATTAATAAGTAATGAGTTTGGTATTACATACCTTGATGTAGATGATCAGCTAGCT
 81224  TATCTACGTGATCCTTTTTCTGTATTTAAAGCTGACCTGGATGATCGAAATACTTTAACA
 81284  GGGATTTTTAATAGATTAGAAGTTCATGGTGTTATGAATCCGTCTGACGAGAGTTACAAT
 81344  AACTTTATATACAGGCTGTATGATTGTGATCTCTTTAAACATGGGGATTATACAAATATG
 81404  ACACAGATGCCTGTACAATTTTTTGGTGATAATTCTTTTGTTTGGGTTAAACAGTTGTAT
 81464  GTTGATGCTAATTATCTAAATGATTTAGATAAAAATGATTATGATGCATTGGGTATTAAT
 81524  AGAGTTTATTCTGATTTACATATTGATTTAAGTAATAATTTTGTTCTCAGTACTTATGAT
 81584  AATGAAAATATGTTTATGGTGGATAGAAAAACTGAATTTAATACTAGTTTATCAGATTTA
 81644  GATGAAATATCTAGATTAGATGATATAGTTAGTGTTGATTCTGATGGATTACCTAATATT
 81704  GGAATTAGTCAAGTAGGTGTTCATAACGAACAATCATCTAATATTGCTGTTAGAAATTCT
 81764  GTTTTAGATAGTGGAGAAATGACGGATATATCAGCTGTATTAAGTAATAATGATTCAATG
 81824  AATTCTAGCATTATAAATAGAAATAATTCACTTACTACTGATATTACTGATATTACTGAT
 81884  GTATAA
;     G-orf401 ==> end
 81890  ATTTAGTGATT
;     G-orf273 ==> start ;; mfannot: GTG upstream: 81895
 81901  ATGTCTTTTATATTTATTATTTTTTTTATCAGATTTTACAAAAATTTGTATTGTATATTA
 81961  TTTATAAATTGTAATAAAATGTTCGTAATTGTGAAAAAAAAATTTTTTGTTTTATTTAAT
 82021  AGTTTCAAATTAGGTTTTTGCATATTTGCACAAAATTATCGTAGCGATGATTTTTATAGA
 82081  AAAGTTATATATAGCTTATATAAATCTAAGGGAAAGATCTATATTGATGATGATAAATTA
 82141  AATATGTTGTGAAAAAATATTATTGTTTTTGAAAATAAGGATTCATTTCATTTTATCTTA
 82201  AGACACTTTTTAAGTTTTTTTGAAAAAAGTATTGTGTTAAAAATATTTAAAATAATAGGA
 82261  ATTTCTTGTATTATTTTAGGTATTACTTTTTCCGCTGAAAATGTTGATTGTAAATATTTA
 82321  GATTTAATTAGGTGTTTTGGGTTTTTATACACTATATATAATTTTATATCTTGACTTTTT
 82381  AAGGTGATAATTATGTTTAGTAGATTGTTTTCTTTATTTAACAATGATTTCAAGTTATGG
 82441  TCTGTGTTAGACTCTAAAACCGAGAAGATATTTTTTGTGTTAGGTATTTTAACGCATTTG
 82501  TTATTGGATTTAGTGTTTATATTAGCATCTTTACTATTGCAATGTTTAATAGTTGATTTA
 82561  TATTTTAATAATATGTTTGGAAATAAGTTTTTTAATATAGAAAGGGTTATTTCTGAATCA
 82621  ATGAAAGATTCTAATGGTCAGAAAGACGGTTTTAAAAGTTTATTTGATAAGGTGTTAGTT
 82681  ATGTTTGCTGTTTTTTGATTTTTTAAAAGTATAGGATTTTAA
;     G-orf273 ==> end
 82723  TGTAGTGTTATACGAAATTTGTAAAATTAGTATAATAAAAATTAAATAATATCTACATCA
 82783  GGCGAACCTTATTTAAGCTCCATACAATAGGTAGACTGTATTGTACGTAATTTATAAAGT
 82843  AACAATAAATTCAAAAAAGCTAAGGCACCCCATATACCCAGTAAGTGATGCGAAACTATA
 82903  TCTCCAATAACCACAGCGATATATTTTTATCTGCCAAAGAAATATAGCGTATAAAATAAA
 82963  TAAATAAAATAAATAAAATAAAAAAACGGTAATATAACGCAGTAAAATAAATAAAATAAA
 83023  AATAAAAAAAAAATCAAAAAAGTGAGCCATACCTCCAATAAATCTAAAAAAAATATTGTT
 83083  AGAAGAACAAAATTACCCAAATTTCTGATAAAATAAGCCGTATTCTAGCATCAACTAATT
 83143  TTATAAGTATTAAACCAAAAAACTCGAAAAGAAAATTTTACTCCGTAGCTGGGAGACTTA
 83203  AATGTTTGTATTTATTGTTTATTTATATATAAACTAGTTAATTTTTTCTTTTTTCAACTC
 83263  ACATAATAATAGTTAAAGATATAAAAGCTAATAGTTTTTTATTAACTACGTAAAAAAACA
 83323  CAATAGATAGTAGATAGTGTAATTTTAGCGCGTTTATTTAAATTATATTACTATTTTTTA
 83383  TATAAGGCACATACCTAACGTTAATTAAAATTAACTTTTTATAATATAGTTTTTCTTATT
 83443  AGTATGTGAGTTAGAGATTATTATAAAATAAAAAAAAA
;     G-trnR(ccu) ==> start
 83481  TTCTTATTAGCTCAATGGTAGAGCTGGGCATT!CCT!AATGCTTAGATCTGAGTTCAAAT
 83539  CTCAGATAAGAAC
;     G-trnR(ccu) ==> end
 83552  AATATATGATTATTTTATCTCTATTTTTTTTATTACTCTAATGTTATTAAAGGTACATGG
 83612  TACAAACACACTAAATATTTAAGCCTTGCCCTAATCAATATACCAGTTGCTCTAAAACAG
 83672  ATTGCTAACGTAAACACCAATATACCAGTTGCTCTAAAGTATATTACTAAGGTAAACACC
 83732  AATATACCAGTTACGTAAAATAGATTACTAAAGTAAACACCAATATACCAGTTGTTCTAA
 83792  AGTATAATACTAACGTAAACACAAATATACCAGTTACGTAAAAAAAAAATAGATTACTAA
 83852  AGTAAACACCAATATATGAATAATATCTTCTTTAAGTGGTTTCTACTTTTTAACGGATAG
 83912  AGCCTAATGACCCTGAATCCCCCGCAGATAATGATAATCTCATGTTTAAAACCCCTACAC
 83972  AAGCGAGAGCGAGAGCAATAGTGCTAGAAGATACCACAAAGTATGACATGCCTTCACGGA
 84032  GTGTTAATATCCCTTATTGTTTGGCTTTGTCCTCTGAAAACTTTTCTAATGACGAAC
