# Supplementary material for: Global Characterization of Fungal Mitogenomes: New Insights on Genomic Diversity and Dynamism of Coding Genes and Accessory Elements
Source: Front Microbiol. 2021 Dec 1;12:787283. doi: 10.3389/fmicb.2021.787283 (PMC8672057; doi:10.3389/fmicb.2021.787283)
Supplement: Supplementary File 1 — de novo annotation files of the 685 mitogenomes investigated in this study. Annotation was performed with the Mfannot program. [file Data_Sheet_1.ZIP › Supplementary_FileS1/NC_039722.1_Cladonia_subtenuis_voucher_NYBGLendemer_49895_mitochondrion_complete_genome_mitogenome.mfres]

;; Masterfile modified automatically by mfannot version 1.35
;; on Fri Dec 25 02:33:57 2020 by user pfonseca on host LGCM-PROC
;;    - Gene Totals: 56
;;    - List of genes added:
;;      atp6                 atp8                 atp9                
;;      cox1 (3 introns)     cox2                 cox3                
;;      nad1 (1 introns)     nad2                 nad3                
;;      nad4                 nad4L                nad5 (1 introns)    
;;      nad6                 orf117               orf128              
;;      orf150               orf171               orf173              
;;      orf187               orf217               orf231              
;;      orf239               orf244               orf324              
;;      orf331               orf334               orf352              
;;      orf439               orf606               orf633              
;;      rnl                  rns                  trnA(ugc)           
;;      trnC(gca)            trnD(guc)            trnE(uuc)           
;;      trnF(gaa)            trnG(ucc)            trnH(gug)           
;;      trnI(gau)            trnK(uuu)            trnL(uaa)           
;;      trnL(uag)            trnM(cau)            trnN(guu)           
;;      trnP(ugg)            trnQ(uug)            trnR(ccu)           
;;      trnR(ucg)            trnR(ucu)            trnS(gcu)           
;;      trnS(uga)            trnT(ugu)            trnV(uac)           
;;      trnW(uca)            trnY(gua)           
;;
;; end mfannot
;;


>NC_039722.1 Cladonia subtenuis voucher NYBGLendemer 49895 mitochondrion complete genome gc=4
;     G-cox1 ==> start
;     G-cox1-E1 ==> start
     1  ATGGATAAAAAAAATCAAAAAAATAAGCTAAACATTAAGTTTAGTCATATATCGTTAAGG
    61  TCAGAAAGATGATTTTTATCATCAAATGCAAAAGATATTGGAACTTTATACCTTATTTTT
   121  GCTTTATTCTCAGGTTTAATAGGTACAGCTTTTTCTGTGTTAATCAGATTAGAGCTATCT
   181  GCACCTGGAGTTCAATTTATAGCAGATAATCAGTTGTATAATAGTATAATAACTGCTCAT
   241  GCTCTTGTTATGATATTTTTTATGGTCATGCCAGCTATGATAGGAGGGTTTGGTAATTTT
   301  TTATTGCCATTGTTAATAGGGGGAGCCGATATGGCATTTCCTAGGTTAAACAATATTAGT
   361  TTTTGGCTCTTAATACCAAGTATAGCATTATTTTTATTTGCTAATGGTATAGAGAATGGA
   421  GCAGGTACAGGCTGAACTCTCTATCCACCCCTATCAGGAATACAAAGCCATAGTGGACCC
   481  AGTGTAGATTTAGTTATATTTGCTTTACATTTATCTGGAATAAGCAGCTTATTAGGGGCT
   541  ATGAATTTTATATCTACTATTCTTAACATGAGATGCCCAGGTATTAGATTACATAAGTTA
   601  GCACTATTTGGGTGAGCTGTTGCTATAACAGCTGTATTACTTCTGTTATCTTTACCTGTG
   661  CTAGCCGGTGGAATTACTATGATATTAACAGACAGAAACTTCAATACATCTTTTTTTGAA
   721  GTAGCTGGTGGTGGTGATCCTATATTATATCAACATCTTTTCTGATTTTTTGGTCACCCA
   781  GAGGT
;     G-cox1-E1 ==> end
;     G-cox1-I1 ==> start /group=IB (2.95e-22)
   786  t
;     G-cox1-I1-orf334 ==> start /first_aa=K /note=LAGLIDADG ;; evalue:6.5e-44
   787  aaatttgtaggcctcttaacattgctgtatgctgggactactttgttacaaagttttaga
   847  tactccatcggtgcgcagctagcgcagcaacacgacatagttaaaaagctaaaacaaaaa
   907  agtaaatcagcaggtaacatttcattatacggaacaaatacaatgaatggaacctcagag
   967  actctacgcaatggaattgtagtaaattcagaacatgtaaaacgtacatcaagacatgtt
  1027  cctaaacacttgaagcctcttaataatggacaattaggttattatttagcaggtttaatt
  1087  gatggtgatggtcattttagtaaagctcaacaattagttatagtatttagctcttcagat
  1147  gcatttcttgcttattatgtaaaagaaaaattaggtaattgtaatgttagaaaagtaaaa
  1207  gataaaaacgcatatcttttaatagtgtccaaaaaggaaggaatactaaatgtgcttaac
  1267  ttaataaatggtaaattaaggtcagaaaatagatttaatcaagtaattgatgatatatta
  1327  aatcatgttagatataaggatataaatattaattttactatgaacttgaccaacgatttt
  1387  tacaatcactgattagcaggtttttctgatgcagatgctagttttcaagttaagattatt
  1447  aatcgtactacgagaaacaagccagaaataagattaaattataaaatagatcaaaaaaat
  1507  aatatactattaaggaaaataaaaaattatctaggtggtaatattggatatagaaaatcc
  1567  caagatacttactattatggttctactagttttggttctgctaaaaatgttatagaatat
  1627  tttaatcaatttaatttacaatctagaaaacacataagttatttaagatgaagaaaagtc
  1687  tacacattaatacaagatagagaacatttaactgataaaggcttaataaaaattataaaa
  1747  ataaagtccttaattaaccaccatgaagaaaatactacaatttaa
;     G-cox1-I1-orf334 ==> end
  1792  gataaagtcctaacaagaatataaaagtttttgaaaattaatgagggctccgcagctccg
  1852  cagaacaaactttgatttatagttgatgctgttcaattaattaaaatatttg
;     G-cox1-I1 ==> end
;     G-cox1-E2 ==> start
  1904  CTACATATTAATAATACCAGGTTTTGGAGTAATTAGTACTACAATATCAGCCAGCTCAAA
  1964  TAAGAGCGTATTTGGTTATCTTGGTATGGTATATGCCATGATGTCCATAGGTGTTCTAGG
  2024  TTTTGTTGTCTGATCACACCACATGTATAGTGTTGGTCTAGACGTGGAT
;     G-cox1-E2 ==> end
;     G-cox1-I2 ==> start /group=IB (5.43e-13)
;     G-cox1-I2-orf324 ==> start /first_aa=K /note=LAGLIDADG ;; evalue:5.2e-45
  2073  aaaattgtgttcacggtaaaaatcttgctgtatgctggaaactcctgtttaagtggtcca
  2133  ctcgtattaattacgttaggtaaaatctgcttaaagtataataaactaccaggacaatca
  2193  gcaggaaactttggttttagtgcaagtgctacggctgacactaaaaatacttataatagt
  2253  tatactaaactttcttctatttctgaacatgtatctaaacataaatcttaccttactgat
  2313  actgagtttggttattttttaactggcttaatagaaggggacggttgatttggtaaaaag
  2373  cagttatacatcatttttgctgaaaatgatgtagcactagcttactatatcaaaaaacaa
  2433  ataggttatggtaatgtatacaaaattaaaaacaaaaaagcagttagatatatttgtaaa
  2493  aatgcaaaaggtttatcatacatcttatctttaattaatggtaaatttgtaagtagacct
  2553  aaatatgaacaattacttaaacacaattatgatgtagattttaattataccatattgcca
  2613  cccctaaattgtttgtcattagataaccattgactggcgggctttacccaggcggatggt
  2673  tgctttcatatcagcgttataaaaagtaaagcacataatacgggatttagtgtaagatta
  2733  gagttttttttaaaacaaaatgacgttgtacctttaaaacttctctatgatacagttaaa
  2793  atgggtaatatttctcaatataacaccggcatatggtgctataaaagtacagggtttaaa
  2853  actgcacagattctaattaattattttgatatatataaagtgtttgctggtaaatatgta
  2913  aactatctgaaattcagaaaagtgtacattatgataactaatggtcaacacttggaagta
  2973  agaggtataactaagataaaaagtattgcaactaaaggatcctcagagacaagtacgcaa
  3033  gaagtcaatctgtaa
;     G-cox1-I2-orf324 ==> end
  3048  aaaaactgactaagatactgtccaaaatttaatg
;     G-cox1-I2 ==> end
;     G-cox1-E3 ==> start
  3082  ACAAGAGCGTATTTCACAGCTGCTACTTTAATTATAGCAGTGCCAACAGGAATTAAAATA
  3142  TTCAGTTGGTTAGCTACATGTTACGGAGGATCTTTTCAATTAACACCTTTTATGTTATTT
  3202  GCCTTAGGATTCGTATTTATGTTCACAGTAGGAGGATTGAGTGGTGTTGTTTTAGCTAAC
  3262  GCTTCACTTGACATTGCATTTCACGATACCTATTACGTAGTAGCT
;     G-cox1-E3 ==> end
;     G-cox1-I3 ==> start /group=IB (1.27e-21)
;     G-cox1-I3-orf352 ==> start /first_aa=Q /note=LAGLIDADG ;; evalue:9.2e-29
  3307  caaatgggcctagataatatatctttttttaaatattattttgaaattgactatatgctg
  3367  gaaactatgttttttgtgtattgtttactatttattaatacgttttgtctttacaaacta
  3427  gaccacagtaggtataatatacttttaagtagtgaaaataacagtacaaaattatcaata
  3487  aaggatataaacatacaatcagcagaaaactgtaaaggattctcagagactgtacgtcaa
  3547  ttgccagatactaaagattataaattttgaaattgatttgcgggggtattagatggagac
  3607  ggtaattttgatattagaaaatctcctagcaatggtcaaaaagttgttaaacaaattaga
  3667  attaaattacataacagagatattagaatattaacacgtatccaaaattatttacatatg
  3727  ggtagaattagatctgacaaaaacaaaccttattctatatttatagtgtctactaaagaa
  3787  tctatgaattatattttaaatggtgttaatggtcttattagattaaaagtcccctcgttt
  3847  aaacaggcgtgtgttttgtctaatattggttatattgagcctgattataatatagcctta
  3907  tatgacccttatttttcaggcttagttgatactgatggtagtgtagtatttaattactct
  3967  ggtaacagaatagaatgcaacttagagtttaaatataatgagtacagctcaaaattaaat
  4027  ttcaataatactatacccaaatgtaaaccctacataataaaacgtagtaaatcttctaat
  4087  atgcaaggttctaaacaatttttatctatcgcttttaaatttcaaaatgttaatgctatg
  4147  ctatttatatatgactatttcatgcataatagattatattgtgatatgaagttttataga
  4207  gttacaaaaattaaaccttttatagagattagaaaatacaaaacatcacctataaatagt
  4267  ctagaacataaaatatactcagattttgtcattaattgaattaaatatgaaaatccttta
  4327  tgatataaagttactttcatatctaatttacaacaatag
;     G-cox1-I3-orf352 ==> end
  4366  tttagcattactggtaatgatacagtccagtataaaagatatacgcaaatattttcatat
  4426  agatggtcaattttttcatttattgtgttcatttttgcatttaaattttatttattg
;     G-cox1-I3-orf187 ==> start
  4483  atgttagaacatagtacgatgcgtcatataacgttatatattctattatacataacgtta
  4543  tatattctatgaacagtttttttttcaaaacccttactttgtgattcatttgttagtgag
  4603  atggatagtggggctatagctagaactcctttattgcaacccgggcaaagcttagcaact
  4663  cttcaacctggcttatatagggtaacaggtggtcatgttaatgtaggatttttacctaaa
  4723  ggcactgtaattaaaataattggtgttatggtggatcaataccccactaatttagcgggg
  4783  tgaaattaccaacatggtaaccaaccttttaataaaaactttgctaaagttctttatgaa
  4843  ttaagtgcagcgggtaagaaaacatgtagctatagtagcttagattttgcttacgctggt
  4903  agagatcttgcgcaagcaaatcttaattcccaatatctccaaggttttaaggctgctagg
  4963  ggattaggtgttaattcagaaaatcatggagaattcagcataacaaacagaattttaaat
  5023  gctttagctgaacaagaacattaa
;     G-cox1-I3-orf187 ==> end
  5047  acagatcaatgtataaaagaaaaattacaaaaag
;     G-cox1-I3 ==> end
;     G-cox1-E4 ==> start
  5081  CATTTCCACTACGTATTATCAATGGGTGCTGTTTTTGCGCTATACAGCGCCTGATATTTT
  5141  TGAATACCTAAGATATTAGGTGTAGATTACAACAGATCCATGGGAAAAGTACATTTCTGA
  5201  ATCTTATTCATAGGGGTTAATGTTACGTTTTTCCCTCAACACTTTTTAGGTTTGCAGGGT
  5261  ATGCCTAGAAGAATAAGTGATTATGCTGATGCTTTCGCAGGTTGAAACATGATATCTAGT
  5321  TTTGGTTCTATAATAAGTGTGATAGCAACTTTCTTGTTTTTACAAATATTATATACACAG
  5381  TTGACAATAGGTAAACCTATATTAAATTATATTTGATATATGCCTAGCTATTATACCGAT
  5441  GCATTACAAGCTCTTATCATTAGATCATTTGATTCCTTAGAGTGAGCATTAAGTAGCCCA
  5501  CCTAAACCTCATGCTTTCGTAAGTCTGCCTGTGCAAAGTAGAAACTTTTCATTGATTAAT
  5561  AAAATTTCTTTATTATTATTAACTGCTTTCTTTATATTAGCATTTAGATGACCAATTAAA
  5621  GCTATATTTGGACAATTAGATATGCTCGTATATTATCCTATTGCTAATGCATTCATATCA
  5681  CTAGTTTTAGCTTATTTCGTGACTGCCGTTTCGCTTAAAAAATTATCTAATTTTAGAATA
  5741  GCATCTATCATAATTATAGGTGCGGTATTACCTTTATCAGTCTTATTTATAACTAAAAAT
  5801  GCTGATGACCTATGCTTATGTATTGGAGCACTTATTCATTTATATGCATTATTCACTATG
  5861  CACTTTTCTCCTATAAAATTGGGTAGTATTTCATTTGCTTCAGCAGCTGGCCAAAATATA
  5921  GGCAGCTCTAGTGGTGCCGGGATAGGCAGCTCTAATGGTGCAGGAGTTGGCAGCTCCACA
  5981  GCTGCTAACGTAGATAGTACTTCTTTACGAGATGAGATAGCTAAAGCTAAAGCTGAAGCT
  6041  ACCAAAGCTGATCTTGAAGCTATCAAAGCTGATCTTGAAGCTATCAAAGCTCGAAAGGAG
  6101  GAACTTAAGGAAGCTACTGATAATCTAGATTATAATGCATTTAAAGAGAATTTACTACGT
  6161  AGAGCGAACTCAATCTTGGAAGAGCAAAAGCGGGAAATAGATTTCTCTTGTGAAGAGTTT
  6221  AATGATTCTGATAGCCATAAGAAAGCGCTATTGGATGATATAGAAAAGAATACTGAAGAA
  6281  TATATTGCTTTTGAGCTTGAAGCTCGTAAATTATTACTGGCTGCTGTTAATTCTCCCTAT
  6341  GCAGGATCATGGAAAGAGAACCAAAACTCTCCAGGTGTAATATTAGACTTAGTACAGAAA
  6401  TCAGGTGTGAATGCTATTCACGATGTATTAAACAAGGATCAAAGAAAAAGTATATACAAT
  6461  CAATGTAAGGAAGCAATAAAATACCAACCATATCCTAAAGATGATAGTTTAACTTCAAAT
  6521  TTAAACAAGCAGATAGCGTACCTAAACGTTCGGGCTCGTATTAGACTGGAACTTGCAGCA
  6581  TTGGATGAAACAAAGAGGGTTAACCCTAGTGTAATTTCTGATGAGCATTTAAAAACCAGT
  6641  AAAGCTACCCTGAGTTTAGCTGAACTGGTTGTAAAATGAAGAAGCAAATGGTTTAGAGAG
  6701  CGAGTACTTAAAGATGAGGAACGTGAAACGTTATCAAAAATTGTTAGCCTTGAAGGGGAT
  6761  ACTTATTATCGACCTCGTGCACCTAAGAAAATGAAAAAAAGTGTTAAGTGACCTGTAAGC
  6821  TATAATAATGATGAAACCTCTGATAGTGATGTTGATTAA
;     G-cox1-E4 ==> end
;     G-cox1 ==> end
  6860  GCATGCGTGATGTATACTAGTAAAACGTGATTATAATGCCAGGTGTATGTTTTATTTCTA
  6920  TTTAATTAACTAGCCTTTTGTACCCTAGCCTTACATCTAGGATCGTTGCCATATAATATC
  6980  ATAAAAAGCAAGGAGGCAAAATATCTGGTTGTTGTCACTGTATTACGCGGGGCCGGGGCG
  7040  TAATACCCTGTGTCTATATACCTTTTTACGTTTATATAATAATAATTAATAATTTGTACA
  7100  TTTTCTACGTTATAAGTTCCTATTAAATGTATACACACGTGATAAATGTAGTAGATGTTT
  7160  GAGGCTTTGCTTATAAAAAGTAAGCATAATACTTAAGTTGGCTAAAATTACATAGCCGGC
  7220  TATTTATTAAAACTTATACGATATTTCGTTTTATTGTTAACCTAATTTTTTAATATGACA
  7280  TATACTTTTTCTGCATACTCACTGTAGAACTTGGCTTATACTATGTAAGCAATCACTACA
  7340  TTGGCTTATTATTTCTAGTTTCTAGCTGATACATTGTACTGTTTACGAAGTAAAGCTGCT
  7400  GCTAGCATTTAAAGCTGCGCTGGCGCCAGCTACATAATAATGCGTGCTTACGAAGTTATG
  7460  CAGGCATAAGTTTGTGTGCTTACCTAGTTATGCAAGCACCACGCCATACAGCTTAATTTC
  7520  ACTTAGCATGTCAAAGGTGCTTAGTATTACCATGTATATAGCATTACGAAGTAAAGCATA
  7580  CTTACGAAGTTATGCAAACCAGTCAAGAAAAGATTATACACTTAATTTTACATT
;     G-nad1 ==> start
;     G-nad1-E1 ==> start
  7634  ATGTTATATTTACCCATACTGATTTCTATTGTAGAAGTTTTAATAGTAACTGTTCCCGTT
  7694  TTACTAATTGTAGCATTTGTTACGGTTGCTGAAAGAAAAACTATGGCAAGCATGCAAAGA
  7754  AGATTAGGCCCCAATATAGTGGGATACTATGGTCTTTTACAAGCATTTGCAGACGCTTTA
  7814  AAGCTTTTACTAAAAGAATATGTTTCCCCTACGCAAGCTAATTTAATTTTATTTTTTCTT
  7874  GGACCTATAATAACGTTAATATTTTCTTTGTTAGGATTTTCTGTTGTACCTTATGGACCC
  7934  GGGTTGGCTATATCGGATTTTAACCTCGGTATACTTTATATGTTAGCTGTTTCTTCTTTA
  7994  TCTACGTATGGTATATTATTAGCAGGTTGATCTGCTAATTCTAAATATGCATTTCTGGGA
  8054  TCATTAAGAAGTACAGCTCAATTAATTAGTTATGAGTTGATTTTAAGTTCAGCTATTTTA
  8114  CTTGTAATATTGTTATCAGGTAGTTTAAGTTTAACTGTTAACATTGAATCTCAAAAAGCA
  8174  GTATGATACATCATACCACTATTACCTATATTTATCATATTTTTTATAGGGTCCATAGCA
  8234  GAAACAAATAGAGCTCCCTTTGATTTAGCCGAGGCT
;     G-nad1-E1 ==> end
;     G-nad1-I1 ==> start /group=IB (2.02e-22)
  8270  attgactaaaaacaatatgatttggtctcgtaaaagattgctatatgctggaaaacctta
  8330  atattataagacaatcagcaggaaacaaacagatactaaggtatcctagtagaatcttca
  8390  gagactacacgcaatcattaaatacaaatttatattgtatttaataaaatatagtccaac
  8450  cttatatgtgaatgtaaaaataatatatatataagaaatctaggttgtgtacaactaata
  8510  cttataaaataggattccgtacctatatcgaacaaaaaagaggctattctagtttgattt
  8570  ctagatctttttcttcctctcaatcgttgaacaatttatctactcctgtgcctataaaaa
  8630  cttttcataatttaaataataatgaaacggttatttcatataaaaaaatattaagaaata
  8690  aagcaggtatatactgttttgtaaatactgtaaataataagcgatatatacgtagcgcga
  8750  aggatttatacttaagacttattgaacatcttgcaaacaaaaaatctaatatcgctttac
  8810  aaaatgctatattaaaatatggcttaaataagtttgagttttgtgtttacgaatatttta
  8870  cttatcatagtaaactggcaagtaataaagctttaacagacttaggaacaagttatatta
  8930  aaaaatatccctttgatagcttgtataatttt
;     G-nad1-I1-orf128 ==> start /note=GIY ;; evalue:1.3e-47
  8962  atgagaacagctacaagtattgaaggctataaacatacagacgaagctaaattaaaaatg
  9022  ttaaaaagatttgaaaataaatctaatcatcctatgtacggtaaatcacataaggaggaa
  9082  actttaaaattgataagtaaaccaggtgagttgaaccctatgtttggtaaaaaacatagt
  9142  gaagaagcaaataaaatgataagcgatagattaagtaaacatagaaacggtgtaggtata
  9202  tttgatttaaaaaataatctaattaaaaactttaaaaataatgttgaattagccaagtat
  9262  ttaaatatatctaaagttacagttggtaaatatttaaattcatgccttatttctaaaaag
  9322  cagtatagatttaaagtgaataactaa
;     G-nad1-I1-orf128 ==> end
  9349  taaataaactaaaaggtttatttctcttatatatatattacacgag
;     G-nad1-I1 ==> end
;     G-nad1-E2 ==> start
  9395  GAATCAGAGTTAGTTAGCGGTTTCATGACAGAACATGCAGCAGTTATTTTTGTTTTTTTC
  9455  TTTCTAGCTGAATATGCTAGTATTGTTCTTATTTGTATACTGACAACTATACTTTTTTTA
  9515  GGAGGCTACATAATTAATTTCATACCCCTCATATATTTGTTTAAAGAAGTTGATCCCTAT
  9575  TTATATGTTAATATTATAAACTCAGATTATGAAACTCTATTATCTGATCCTATAATAGAA
  9635  GGAATGGTGTATGGGCTTACATTAGGGTTAAAATCCTGTATAATGATATTTATTTTTATA
  9695  TGGGCTAGAGCCTCATTCCCTAGAATACGTTATGATCAATTGATGTCATTTTGTTGAACA
  9755  ATACTTTTACCCCTTGTACTGGCTTTTATATTTTTATTTCCTTGCATTCTTATTAGCTTT
  9815  GATTTAATACCTAGTAATGTGCATTTACTATAG
;     G-nad1-E2 ==> end
;     G-nad1 ==> end
  9848  ACTATATAATGTTTGACGCATGCATCAAACTAGCCATTGCTAATACCCAACCACCTCTAA
  9908  TTTTGATCTCTTTTTTATACTTTAATAGTATCATACTACGTGATTTTTCCTTTTAGTATG
  9968  AAAAAAAATCAACAAAACCTTATTAGATTTAGTTGGAGGGACTATTTTTAATCAATCATA
 10028  AAATAAAAATGGCTATCATAACAGAAAAAAAATAAATATATAGTAAGTATTTTTTAGATG
 10088  TGTAACAAAAGCTAACATACGTGTAGCAAAAAATACGCATATGCCTTATATCTATTTAGT
 10148  TAATAAATAAGACATTCATAGGGTAAAACGTATAGAATCTTACTGCATGCATGCAATAAG
 10208  TATGAATAATTAAGTAACCCTACAAAAATATAAATTTCACAGTTTGATATTGATACTACG
 10268  TACACTTTTTTCGCAAACTTTACTTTTCTAGCTTGTAGTTTGAGGGTTACACCATCGATA
 10328  CACCCTAGTATAATTATTAATATATATGTAAATAGTTAACAATATAGGTAATAAAAGTAT
 10388  TATGTGGTAAATTTTTTATATGACGTATGTTTCGTGATAATAATACTAATACTATTAATA
 10448  CCTTTGGCAGGAGTATTTATTATTTCCACATTAATGTATAATGTTAAACCTGAAGCTCTT
 10508  ACTGGCGATATCGATAAAACAAAAATTAAAGCTGTTACTGGCGATAAGGACGAAAACCCA
 10568  AATGTGAAGAAAGTAGTGTTTAATTCTGGGGATTCTTATCTAGCATATGCAGGTGCGTAT
 10628  GCAGAT
;     G-nad4 ==> start ;; mfannot: alternative ATG start pos 10481
 10634  GTGAGTTATAATAACGAGTTAGACCATCAATCCCTACCGCTGACACAAAAAAAATTTTCA
 10694  GAAGTAAAAACAGTCAACAAACCACGCATGTTAAAGCCTAATGTGCCAATGGTTAAATAT
 10754  ATAACTACGTGGACGAACATATCCCTTAAATCTACAGCATTGAAAACATCAATATTAGCC
 10814  TTATTTGTATCTTTAGTGTTATTTGCATTTTTTGATTTCACTAACAATCAATTTCAATTT
 10874  GTACAAGAATATCATGAAGTAAATACCTTTAGTTTTTATTTAGGTGTAGATGGTTTATCT
 10934  ATATATTTTGTCTTGTTAACAACAATAATAATGCCTATTGCATTGTTATCGAATTGAACA
 10994  TCTATATCCCACAACTTGAGATCGTTTCTCATAATAATATTGTTGTTGGAAACACTACTA
 11054  TTGTGCGTGTTTCTAGTACTAGATATTTTATTGTTTTACATTTTTTTTGAAAGTATATTA
 11114  CCTCCTTTGTTCATATTGATAGGGTCTTTTGGTTCAAGCAACAGGGTAAGAGCTAGTTTT
 11174  TACTTATTTTTATACACACTTTTGGGTTCTTTATTTTTATTATTGTCTATAGTTACAATG
 11234  TCTTCCATAATAGGAACCACCGATTTTGATGCTTTATATAAAACTAATTTAAACTATTAT
 11294  ACTCAATTTTTCTTATTTTGTGGTATTTTTATAGCTTTTGCGGTTAAAACACCAGTAATT
 11354  ATTTTAAATACTTGACTGTTAAAAGCTCATGTTGAATCACCATTAAGTGGTAGTATAATA
 11414  TTAGCAGGAATAGTTCTTAAACTAAGCTTATATGGTATACTTAGATTAATGTTACCTTTA
 11474  TTACCAAAAGCTTGTTTAAATTACACCTATATCATATATTTAATTGGTGTTATTACTATT
 11534  ATATATGCTAGTATAAGTACATTAAGAACGATAGATGTAAAAGAGCTTATAGCGTATTCA
 11594  TCTGTATCACATGCTGCAGTTTACCTTATAGGTGTTTTTAGTAATACAATACAAGGTATA
 11654  GAAGGAGGGATAACACTGGGTTTAGCTCATGGCTTTGTCTCTTCTGGCCTATTTATTTGT
 11714  GTAGGAGGTGTTTTATATGATAGATCTTCTACTAGACTGATAACTTATTATAGAGGTATG
 11774  GCCCAATTAATGCCCTTGTTTTCTATTGTTTTGTTCATACTATGTTTGGGTAATTGTGGT
 11834  GTACCTCTTACCTTAAATTTTGTAGGTGAATTTTTATCATTATACGGAGCGTTTCAAAAG
 11894  TCTACAATATTGGGAGTTTTAGCTAGTTCATCTATTATATTTTCTGCTGCTTATACCATA
 11954  TACATGTTCAACAGAATAGCTTTTGCTGGATCATATTCTAAATTTTTCAATGTAAACGTT
 12014  CCTGATCTTAATAAACGTGAATTCTATATCTTATTAACATTGGTTTTATTTACATTAGTT
 12074  TTAGGTATATACCCCGCCCCCGTATTAGATGGTTTACATTATTCTGTAACAACTTTAATA
 12134  TACTCTCCCCGCATGTTTTAA
;     G-nad4 ==> end
 12155  ACCTAAGCAAGTTTTTAGTTTTAATATATATATATATATACTATTATTTAACATATATTT
 12215  TTGCTTATATACTTGTATGTTTTTACTTAATACATACTTATAGTTATATAAAATATACTT
 12275  GTATACTATAAGTAAATAGTATACTTGTACAAATGTTATACATTAGCACTTAAGTTTTTA
 12335  ATGGTAAGGGCTTTATTTACTGATGCTTCATACTCCTGATGTTACACACTCCTATTACCT
 12395  GATGCCTCGCTACTTCGTACTTTTTTTTCCTGGTGTTTCACACTCCTCTTCACCCTGGTG
 12455  TTACACACTTTTTCTTATATTACATATTACTTTTTCCTTATATTACATATTACTTTTTCC
 12515  TTGTGTTTAGCTGCCTCGCACCCCTATTTACTGATGCTTACTACCTCCAATGTTATACAT
 12575  TCCTTTATTTCTTTAATTTTAATTAAATAGTGTGTAATGTGCTATGTAAATTAATTATAG
 12635  ATTTATTAACTATATGGCTTATTAACTATATGGCTTATATATTACATTAATATTACTTAT
 12695  ATGTATAAAATCAATTATATTTTTTATTGTATTATGCAACGTTAATCTATTTAAGCTCTA
 12755  CCCTAAGATTAAGTATGGTTGCAGCTGATATTCTATACTACAAATGCAAAATTTAGTCCT
 12815  GTTTTCTCTTATTTTTTTAAGCTTTGCTGTGTGTGCTTAACTTATGTCATGGCTCAGTGT
 12875  GCATGTTTACGTATTTATGCAATCAGGTAATCGAGGCATGATAGCAAAAAATAAGCGTAA
 12935  AACATCATTTATTTACGAAAATAGGTATGCTTAGCTTCTTATATTTATAGTTTATTAAGT
 12995  ATATTTACGAGGTTAATCTATTGAAGATAAGTTTGCATATTGCTACCTAGTAAAGTATCC
 13055  AAGCTTGCATGTAGAATACTTGCTGGTTAAACATTTTCTATTATATATTATATTTATGAT
 13115  TGCATGTTTTACCATAGAAATATTATACAATAGCCTATATTATAAGGTAGTGTATTATAA
 13175  ATACTACATATATTATGTTTTACATAACAGTGATCAATAATTAACATGAATATTTCCTGC
 13235  TTTTTACATTAATTAATATACTGTAATGTGTGTTAAATATTAACGCATATTATCTTTAGC
 13295  TGTATGGATGCTTACGAAGTTATGCAATTATATCACTACATACGCTTAGTTGTTTTATTT
 13355  ATTTATTTCCGATACTTCGCTGATTAGCTACTTAGCACTCCCAATTTTATACACTATTTT
 13415  TCTTTATTCTACTTCAGGAATGTGTAACACTTAGGGAGGAAATGATATATATCAAAATAA
 13475  AATAATGAAACAAGGCGTGCAAAGCACGCTAGTAGCATCAGAAGTTAACCATTACTAACT
 13535  TCTTGCTGGTTGCTCATACTTCCTAAACATTGCATGTAATAAAGTAAGCCATAAGTAAAA
 13595  CGTGCTTATCGCTCTACAACGCAATACAAAAGATAAAAATAACGGATTGACTTTAGTCCT
 13655  CCAATGTTTAAGTAATCATTGGCAAACA
;; mfannot:     /group=IA(5') (1.64e-08)
 13683  ctgagcaaatttcaaagaacacttgttatttataagtgtatttgaagcgaaattcactag
 13743  agctttatatatgtttattgcatatagatcatataaatagtgaaaacgttcaacgactag
 13803  atggtgagtattgctaactataaccttccaactatgctcgg
;; mfannot:
 13844  CATCTTTAAAAACTTTCTATATTTTTTGGAATATCATATTTTTACTTTTTATTAATTTAA
 13904  TTAGTAATCATTATATTTGTATTAATTTTTACCATATGTGTTTATGTTTCAATACTAGCT
 13964  TGCATACTATAAGTTGTGCATGTTATGTAATACCGGAAATAAAAACCTAAGGGTTAGTTT
 14024  CAAGGGCAGTATATAGTATACAAATAAAGCTATATATAAAAGTAAAGCTATACAGCTAAT
 14084  CATGTCCTTTTTAATATTATATATTAGCTATTTTATATATTAGTATACATGTCACTATAT
 14144  AATTTAAATAAAAAATAATTATAATTTTTTGAAAATATC
;     G-orf633 ==> start
 14183  ATGGAGAAAAATAATTATTGAAAAAAAGTTTGTAGCAATAACATTATTTATAATTATAAT
 14243  GAATTTAACGGTAATCTGCGTTATATTACGAGGCAATCAGTAGGAAATGGATTGCTATTG
 14303  TTTTACAACCACCTTAGTAAAGTAAATAAAAATAAACGTTCATTAGTAAATAAAGCACAG
 14363  TATACTACTGATGCGTGCAAAAGGTTAGAGAGACAATCATCAAAAAAATATAAATTATCA
 14423  AAAAGGCTAACAAATATGAAGGCGAACAACTACATAGGTAAACCGCGACATTTTTCTCCA
 14483  TTGAGTAATGAATGGTACAATAGTATCTACACATTTAATATGAATCTGCTCAAAATTTTA
 14543  CCTACTCTTAATAAGATCCTACTTAGAATAGTAAAAAGTTATTTTAATTTTTACAGCCGC
 14603  AAGTTAGAAAAAAATATTAAATCTCGTCGTTTGCGTATTAAAGCTAGAAGGCTGTCTATT
 14663  AACAAGATATTAACTAGCAAACCACAACTAAAACACACAAATGACCAAATAATTATTACT
 14723  TTATATACTTACAATAGGCAAAAAATATATTATCTTAACAAACTAAAAAAGATTGCTTCT
 14783  TTAGATGTAATGGATACTTTTTTACCTAATTTTTTAAAAGAAAAAATTCTTAAATCTAAC
 14843  ACAGAAGACTGACCTTCTAACATTAAATTAAGAACAATTAAAAATAAAGGTTTAGATCTC
 14903  TTGGTCCTTAACTCCAAAATAAACCAGCAAAAAAGTAACATTTCAATAAATATGGATGCT
 14963  GTTGCACAGGCTAATGCTGTCAATAATTCTATATACAAAGATTTAATTGCAAATATATCT
 15023  AATGAGAAGTTTTATTCTTTTTACAAAAATTACGCTGCTAAATGTTTACGTGAAGAAATA
 15083  CTATCTGTTTACATTAAACAGTTAATATACTTTAACAAGTCTAAATTTGATCAAAGGTAC
 15143  ATTATGCCTTTGGTAGACCTGGTAAAAAAAATTTACAATAAAAATATTAAATTTAATATT
 15203  GTTGACCTTAAATATATATATCTTAATAGTTATATTTTTTCAGAAACACTGCTGACAAAA
 15263  TTAAAAAATAGAAAAAATAATATACTTAAGGTATTAGATAAATCTTTGTGGTTATTTACG
 15323  GTACCAGATATGGATAAATTAGCCGTATATAATGACATATATACTCGCGAAAAGAGATTA
 15383  CAAAACATAAAAGCAAACAGCTTTACTAAAGTTGAGGGCTTAAACCTAAAAACAAGTAAT
 15443  AACAATAAAATTTTACAACTACTTTTCAGTGGTAATAGTGAAATTTCGAGAGTAAATACC
 15503  GTGAATAACAAGCAAAACATAAAGATTAATAGTTATGAAGATTTTTTACATGTAGAACCA
 15563  AAAAATAATGATGGAGTAGATTCACTATTATCAGCAGTATATACTACTCGAAGTTTGGAT
 15623  ATATTTAAAAATTATAAAACGTCTAAACATGTAGACAATATTTGCAAGACTTACAATGGT
 15683  ATATCTATTGAAAATCAAAAACAAGCAACCTGTGCAGCCATAGCGTCAAACTTAAGATGT
 15743  TGTGATTATACACATGATAGACAACAAAAAGTGTTTAAAAATATAAAAAATGTGGACGTA
 15803  ACTGGTATAAGAATTGAGGCAGCTGGAAGATTAACTAAGCGTAACACTGCTGCTAAATCT
 15863  GTTTCTAAACTTAGATACACGGGTAATATAAAAGATATGGATTCTTCTTACAAAGGCTTA
 15923  TCTTCAGTTACTTTAAGAGGTTTTGCAAAATCTAATCTGCAGCATACCAAATCTGAATCT
 15983  TACATACGTATTGGATCTTATGGTATGAAAGTGTGGATCAGTAGTTTTTTATCTAAACGT
 16043  ATATATTTATTATTAATATCAATATATCTTTTTCACATTTAA
;     G-orf633 ==> end
 16085  TCTACTTATAGTCATATGTTGGTTACGTTTATTCTGTTTATAAATACATATGTTTATACC
 16145  TAAAAATACATTTATTGATTGATGTTTTACTGCGATATGTTTTGCGTATTTACTAATACT
 16205  TAATTATATTATTTTTCTTTTTAAGTTAAGAAAAATAAGAATAATGTTTACATGTGAGTC
 16265  TACAATTACAAGTGTGCCATTTGTACATATCTTGCTTTGCGTTAAATATAGGAAGTAATT
 16325  AAAGATGATGAAATAGTCTGAGCCGTCTTGTAAAAGCCGGAAATGTGACATAAACAACTC
 16385  ACATAAAACAAAAACTGATTTAAATACGGTTAAGTATATTATATATAATCCACGGTTTAT
 16445  TTATTTTTATTGCATAGCTTTATACGTATGATAAAAATACCAGAAGTTAAGTAACAAAAA
 16505  AATAAATATAAAAAAGAAAAATAAATGTTTGTGGATGCTTACAAAATTATGCAATCACAT
 16565  TACAAGCATATAGATATGAAAATATTTACTATTATATTTATAAAATATATTGCGTTTTAA
 16625  TATACAGTTCGCAATAAATCATAAGACAGATTGCGCTTCAATATACAATTTGCAATAAAT
 16685  CATAAAACCCACAATAACCTTATTTGTTTTGTAGGCACATTAATTTTTATAAATAAAGTT
 16745  ATAATATAAATATATATGAAAATGAGAATATTCAAGAGTCATCCTTTATTAAAATTGGTT
 16805  AATTCATATCTGATAGATTCATCGCAACCATCTAATTTAAGTTTTTTATGAAACTTTGGT
 16865  TCTTTATTAGCCTTTTGTTTAATAATACAAATAATCACAGGAGTAACATTAGCAATGCAT
 16925  TACAATTCTAATGTTTTAGAAGCATTTGATTCAGTAGAACATATTATGCGTGATGTTAAC
 16985  AATGGATGATTGATACGATATTTACATTCAAACACAGCTTCTGCATTCTTCTTTATAGTT
 17045  TATTTTCACATAGGGAGAGGATTATATTATGGATCATATAAAGCTCCTAGAACATTAGTT
 17105  TGAACCATAGGTACAGTTATATTTATTTTAATGATGGCTATAGCCT
;     G-orf331 ==> start /note=GIY ;; evalue:2.1e-23
 17151  TTCTGGGTTACCAACATAGCCCAAAATGATCTAAAAATTCATACTGTACGAAGCAATAAT
 17211  AATAACTTATTGTTTCGTACCTGCGCTTGCTCCCTGCGGTGCGGAGCAAGTAAAAAACTT
 17271  AATAAATTTAACTTAACGGCTAAAAGATATAATTGTAACTTAATATTACCTTTAAACACG
 17331  GAAGGTTATAAATCATGTGATGTTGCAGAGCAACATAACACACAAGAAAAAAGCCAAATT
 17391  TTAATTAATTTCTTTAAAGAAAAAAATTTAAACCCGATTTATAGTTATGAAAATTTAAAT
 17451  TTAGATTCTACAAAGAAAAGGATTAAGTCAGAAACTACAAATCTTAGTGGTATATATTTA
 17511  ATATTAAATAAAGTTACTTTAGATTATTATGTAGGGTCCGCCTCTACAAATAAATTTTAT
 17571  GCTAGATTTTCTAACCATTTGTTTAATTTTCATGGAAGTAAAATTGTTAAAGCAGCAGTA
 17631  AAAAAGTATAATATATCTGAATTTTCTTTTATTATATTAGAATTATTTCCTAACTTAGTA
 17691  ACTAAAGAAAATAATAAAGAATTATTAGATTTAGAGGACTTTTATCTGAAATCTTTATTA
 17751  CCTAACTATAATATATTGACAGAAGCTGGGTCAAGTTTTGGTTATAAACATACTGAAATA
 17811  ACTAGGATAAAAATGAAATCTAATTTTAGTTTAGAGCGTCGTATGCAAATAGGGAGTTTA
 17871  AATAAAGATAAGAAATTTAGTAAAGAAATAATAGAAATAATGAGAGTAAGTGCTTTAAAT
 17931  AGAAAAAAACCCTTTTATTCAGAACAAGCTAAATTAAATATTAAAAAAAAATCTAAATCC
 17991  TTGTTAATTTATAATCTAGATTATACAGTATATGGCAAATATCCTAGCATTATAGAAGCA
 18051  GCTAAATGTTTAGATTGTAATGAAAAAACCATTAGAAGGGCTTTAAAAACTAGAAAAAAA
 18111  TTATTAAAAAGACGTTGAATAGTTAAGTATATTTAA
;     G-orf331 ==> end
 18147  ATATGAAGTTTAATTTAGATCATAGTCCCGCAAGTTTAAATTTCTATGCAATCTTTAGAG
 18207  AAAAATAGTTTATTAGTTACAAGTATAAATTTAATGTTTATTATACTAATAAACCTGGAC
 18267  AAATTAAAGTCCTGGAAATAAAGTGGAATAACCCGACAGGGATATTGAAGAAATGTACAA
 18327  TGTTATCATTTCTTTGGCAATGTTAGTGAAAACGATCAAAGAATTTTTTATTCTTAATAT
 18387  CATAAATTATAAACACCTGTAATACATATTTTTAGCAAGTAAAAATTAAAATCAAAACTA
 18447  TCAATTTAATCGTGACATTATGCTACTTGTTTTAGCCTTTTTATATTATTACCAATACAT
 18507  AAGACAAGACTAAATAACAATAAGTCTCAATAAGCTATGCGGATGCAACAGACTATATAA
 18567  GACAATATAGCTTATTTTATCAGCTAATTTATGTGTTAGCCAAACATACCTTACGTTAAA
 18627  CAGTGATAAG
;     G-orf244 <== end
 18637  TTACCAAGATGATCTTGGCACATGGCTTTCCATGTACTGAAAAACAGCATGAACCTCTTT
 18697  TTCATGCTTTATCAGGTCAAAAACACATGGAGTAGGATAGTCCTTTGCGTCTCTTCGTAT
 18757  AGGAGTCTCGTTTTTCAATTTATCGGCATTGAAAAAAAGCCTTTCCAAGTCGTTTGGTAT
 18817  GAATTTGTTTTCAATTGCGATTGCGTCTTGTCCTTTAATCTTGTAATCTTGGGTGAGGGA
 18877  AACACAACCTCGGAAGTGTGGAATACCTTGTTCGTCCAAGATGCCCTCGTCGGAATGGTA
 18937  TTCGAAAAAGGCGATTTTGAGGCCACATTGTACAACTGCATAGACCTCAAATGCAGACTC
 18997  GTCTGCATTTCCCTTTTCATCTGTAGTTTCAATGATAGCTTTAGTAAGCTGGTCCAACGC
 19057  ATCTTCCATGCGTTCACCCCCTTTCTTCAACTCCATACCCAAATGTATCTCTAAGTCAAC
 19117  GCTAACTCCAGCCTTTCCGGTTGCCTTTTCCACCACTAAATCTGGCTTTTTTCCGGTATG
 19177  CGAATCTTTTTGTTCGGGTGTTATAGCCCATTTCCTGTCGTAGAATATCTCTTTCAGCTT
 19237  TGTGCAAGCCCAGGTGCTGATATGGTGTTCATATTTTTTAAAAGCAGACGTGCCTTTTTT
 19297  GTTGTATGCTTCGGGAGGTGTTTGGATTCTTTGAAGTGCTCCCTTGAGTGCAAGACTAGA
 19357  GGTATAAGTAGACAT
;     G-orf244 <== start
 19372  GATGAAGCTTTGAAGTTGAGATAGAGTAATATTAAGGCTGAGTTAGGTTGAGGTTTGAGA
 19432  AGGGATGGTTTGATGCTTAAGATGAGGAAAAGACTCCTACTTATATAGACTTTATGGTAG
 19492  CAAGATCTTGTAAGAATGGTTGCGATCATCATGAAGATAGGATTGACAAATCTGTAATCA
 19552  ATAGGTGGGTCATAGGCTCATAACGGGTGATCATGAGATCATAACGGGTGATCATGAGAT
 19612  CATGAAATCATAACCGGTGATCATGAGATCATAACCGGCGACCATGAGATCATTACCGGT
 19672  GATCATAAGATAAGAATCAACCAATCGGTAAGAAATAATTGAGTCATAGCATCATGGATG
 19732  TAACTTGTTATTGCATTAATGATGTAAGATAAATAATCGTATGAAGGATATGAGTCATTA
 19792  CATGAAGGATGTGACCTCAGTGTTGCATGAAGAATGTGACTCACCTCACCGCATTAAGAG
 19852  TGTGACCACGTCATTGCATGAAGAATGTGACTAGCGTCATTACATTAAGGGTGTGGCGTC
 19912  AGGACGTGATGTGTTGATGTAGCGTGATGACGTGACCTGATGATATTATATGTTAATGTG
 19972  GCGTGATGATGTTAACTGATGATGTGGCGTGATGATGTTAACTAATCATGTGGCATGATG
 20032  ACGTGACATAGTGATATGATAATGTGATATGATTATGTAAAGTGATATAATGTAGTGGTG
 20092  TAATAGTATTATGTCACATGATAAAAAATATGACGTGGGATTTAAGAAACAAGTTTTTTT
 20152  AACAAGGGATTATGTATTATAAAATAATTTAGTTTATGAGTGGTTTATATTGATAGTATA
 20212  AATAAAATTTAAGATCGTCGGTTATCTAAATAATCGCGACAGACTGGGTCACTAATGGGT
 20272  GGCTGAAATGCTGCTTAATGCACAGTCGGAACTTTTAGTCATAATATGTCTAATAGAATA
 20332  TACGAATTCAAAGTTATTCTAGCTTAGTTTTATAATTTAAACGCTAAGTAAGTATGTATG
 20392  TTTTACCTTATGGTCAAATGAGTTTATGAGGCGCAACAGTTATTACTAGTCTTATGAGCG
 20452  CCATACCTTGAGTTGGACAAGATATAGTTGAGTTTATCTGGGGTGGTTTCAGTGTAAATA
 20512  ATGCTACATTAAATAGATTTTTTGCCTTACATTTTGTTTTACCTTTTGTATTAGCTGCTT
 20572  TAGTTTTAATGCACATGATTGTACTGCATGAGAAAGCAGGTTCAGGTAATCCTTTGGGTG
 20632  CTTCAGCTAATTATGATAGATTACCATTCGCCCCTTATTTTATTTTTAAAGATTTAATTA
 20692  CCTTATTTATCTTTATATTAGTATTATCTGTATTCGTATTTTTTATGCCTAATAAATTAG
 20752  GAGACAGTGAAAATTATGTAATGGCTAATGCAATGCAAACCCCCCCTGCCATAGTACCTG
 20812  AGTGATAAATAAAAGATGTCACTTAATCTCGCTGTTTGCTGGAAAATCCTAAACTTATAT
 20872  TTACCTTTTGTGTTGCAGAGCAATAAGCGTGATATAATTATGGTTAGGATTATCAGCAGG
 20932  AAACCAACGGATTTACTGGCTTATTTGTGTTAGCATTTTATGCCATTATCCTACTAGGTT
 20992  CCTCAGAGACTATACGCGAGACTTTTTATGAGCCGGCTCTTAAAAATGAAGAGATAGTCC
 21052  AAATATTGTAGTAATACAATAAATATAAATATATATATATGTTGTATTTATAAAATTAAC
 21112  AT
;     G-orf231 ==> start /note=LAGLIDADG ;; evalue:1.8e-07
 21114  GATTCATTTAATATTATTTTATGATCTAGTGGTGCATTATATGCAGCTCGACCCACAAAA
 21174  GGTATTACACGTTTATCTTCAACTGATAGAGCTTTGATAACACTACCTCAAGTAATAAAA
 21234  GATATATTAATTGGTATTATACTAGGTGATGCCCACATAGTAAGAAGATCCTCTACTGGT
 21294  AACTCTAGATTGGTGTATGCTCAATCTAGCATAGAACATAAAAAGTACTTTAATTATGTA
 21354  TTTAGCTTTTTTAAGCCTTTTTGTGTTAATGGTTATACACCTCAATCTAGAATAGTCAAA
 21414  GATAATAGAACTAAAAAGACATATAGTGCTATCTCTTCTACAACTATGCTACTTCCTTGT
 21474  TTTAATGTATATAGAGAAATGTTTTATCCATCAAATGTAAAAAGGATTCCTTATAATATT
 21534  TATGAATTACTAACACCTAGAGGGCTAGCCTTTTGAATAATGGATGACGGAAGCCGTCAC
 21594  GGGCTCGGTTTGCATTTGAGTGTTTATGCTTTCTCTAATGAAGATGTAGATAAACTTATG
 21654  TTTGTTCTACAAGATAAATTTAACTTAAGATGTTCAATACATTATAACAGAGATAATAAA
 21714  CCCCGTATTTATATTTTCAAAGAAAGTATGGATAATTTAAGATCATTAACTAGTCCATAT
 21774  TTTGTTAATAAAATGTTATATAAATTGAGGTTATAA
;     G-orf231 ==> end
 21810  AGCTCACACTAACGGTTTGATTATTTTTTAAGTTTATAATTTAAAGATTAAATCGCATGT
 21870  TAAAATAAAATTGATCTTTTACCATTTTATGCTATACTTAGATCTATACCTAATAAACTG
 21930  TTAGGTGTAATTGCT
;; G-orf217_cox2 ==> start
;     G-orf217 ==> start
 21945  ATGTTTTCTGCTATATTAATATTACTAATTATGCCCTTCACTGATCTTTCTAGATCTAGG
 22005  GGTATACAATTTAAACCTTTAAGTAAAGTAGTTTTTTTTTTATTTGTAGGTAATTTTTTA
 22065  ATCTTGATGGAACTAGGTGCTAAACACGTGGAATCCCCATTTATAGAATTTGGACAAATA
 22125  TCTACAGTTGTTTACTTTGCATATTTTTTAATTATAGTTCCATTAATTAGTTTAATTGAA
 22185  AATACATTAATTGAACTGTCTATGGAATCAGATGATAGAACACAGTTATGACATGGTTTA
 22245  AATATGGTTCAATCTAATCCTATAGCTTTAACTAAGATCGCTGCCTCTAGGGTAAAAAAA
 22305  ATGCCTAAGTTAGGTAAAAATGATTTTCCTAGTGATGGTGGTTTAAGTAAGGATGGAACA
 22365  ACCGTTATATGCCCTCCTCATCCTGAGAAACCAGCTGGCCTGTATTCACCTGATATAAAC
 22425  CCTGATAAAATCCAGGGAGATATACCTCCAAAATTGACTAAGCACCTTATAAAAGTTGAG
 22485  CATCCAAATGGAGATTGTGAGATGATAGATCCTTATACCGGGTGATATATTACAATAACA
 22545  CGTTATATAAAAAAAATAGGAGGTGGTGAAGTTAATCCTGATTACATACAA
;     G-orf217 ==> end
;     G-cox2 ==> start ;; mfannot: contiguous and in phase with orf217
 22596  GTGCAGGGAATCATTGATGCAAATAAAGGTTCTTTAATTACATCAGGTCGTGGTAACTTT
 22656  GGGGATGGAAATGGTTTAATC
;; mfannot: G-cox2 ==> start Def by similarity
 22677  AATGAGCGTATTATTCATGATGGCTTTCATAGTATTGCAAGAGCAGCTTCTGCTTTTAGG
 22737  GATGCGCGTACTGATGCACCTAGACCTTGAGGTTTATATTTTCAAGATAGTGCATCACCG
 22797  CAAATGGAAGCTTTAGTAGAATTACATAATAATATACTGTTTTATCTAGTGATAATACTA
 22857  TTTGGAGTAGGATGATTATTAATAATCATAGTTAGAAAATATACTACTACAGAATCACCT
 22917  ATTTCATTTAAATATTCAAGTCATGGTACATTGATTGAATTGATATGAACTATTACTCCT
 22977  GCTTTAATATTAATTTTAATCGCTTTTCCGTCTTTTAAGTTATTATATTTAATGGATGAA
 23037  GTAATTGATCCAGCTATGGCTATATTAGCAGAAGGACATCAATGGTATTGAAGTTATCAG
 23097  TATCCTGACTTTTTAAACAGTGATGATGAGTTTATTGAATTCGATTCATACTTAATACCA
 23157  GAATCTGATTTAGAAGATGGTACGCTTAGAATGTTGGAGGTAGATAACAGACTTATTTTA
 23217  CCAGAACATACTCATATAAGGATTATTGTAACAGGGGCTGATGTTATACATTCTTTAGCT
 23277  TGTCCTGCATTAGGTCTAAAATGTGATGCTTATCCTGGACGATTAAACCAAACATCTGTT
 23337  ATTATCAGTAGAGAAGGAACTTTTTATGGACAATGCTCGGAGATTTGTGGTATATTACAT
 23397  AGTTCTATGCCTATTGTTATAGAGTCGGTTTCCATAGAAAAATTTGTATCATGATTACGA
 23457  GAACAATAA
;     G-cox2 ==> end
;; G-orf217_cox2 ==> end
 23466  TTATATCGATGATAAGTTGCAAATTTTATTTTGTTTTTCTTAGATGCGCTACATTTACTG
 23526  CACATGCTGCATCCCTTACAACCGCGGCATCCACTACATTGATTGTTTTTTCTAAAATAA
 23586  AAAGACAAATCCTAACAAAATATCGTGTTGTGTTAACAAAAAATTAATAGGTGCAGTACC
 23646  GTGTGGTATGGTTGCTTCTGAAGTTATGCAATTACACCACTACTAATGCTTCGTAGGCGA
 23706  GAAGTATTAGTAATTTGTATTAGCAAAACAATTAGATCGTATACCACCCATTAATTTACT
 23766  TATCTACGCAATTACTTATATACACAATCACTATTAATATTA
;     G-trnR(ucu) ==> start
 23808  TTCTTATTAGCTCAATGGTAGAGCAGAATACT!TCT!AATATTTGTATCTAAGTTCGAGT
 23866  CTTAGATAAGAAT
;     G-trnR(ucu) ==> end
 23879  TCACTCTTTTAGCTACTTGCTAATTTATATTTCATCTATACAATTTTTTTATTTTAAGTT
 23939  TTTAGTAACTTACTAGTTATTATATTTTACTTGTTTTGTACTATTTTAAAATGCAATAAA
 23999  TTTGACTTTATTTACTTTAACTAGCATGCCTCTATGGATACTTACGAAGTCATGCAATCA
 24059  CACTTAGGCATATCAGTAGTTAAGCACATATAACAATTAAAACTTACAGATTAAAACCGA
 24119  TTATACTTTAATATCAAACATATATACATTAAAATAA
;     G-trnC(gca) ==> start
 24156  GGGATATGTTGTACAAGGTAGTGCGGTTTGATT!GCA!GATCATATATAAGAGGTTCGAT
 24214  TCCTCCATATCTCT
;     G-trnC(gca) ==> end
 24228  AATAAATTAAATAAAAACAAATCTATCTATGTTTGCATTATTAATGTTTTATCTATAAAT
 24288  AAATAAAAATTTTCATA
;     G-trnR(ccu) ==> start
 24305  TTCTTATTAGCTCAATGGTAGAGCAGAATATT!CCT!AATATCTGGATCTAAGTTCGAAT
 24363  CTTAGATAAGAAT
;     G-trnR(ccu) ==> end
 24376  TTACTTTAATTTTTATCTATATAATAATTAATAATTTGTACGTTTTAAAAGTTAAACCTA
 24436  TCTTTTTATGAAAACTTTCTAAGCATGTTTGCAAAAGCTATATACTAAATTGAAACTATA
 24496  CTGCCGACTAAGATTATATATTAAATACATATAGATATTATCATCGATTTAAAATTTATT
 24556  TTATTTTTAATCCTATTTTTTTTATATATAACATATATATATTATTATACGCATCTATGC
 24616  TAATGCCCTTTTTTACCCAAATTTAATGATTTACTTTTTTTCCTGCTGTTTCGCACTTTT
 24676  TTCATATTACACACTCCTAATTTGTCTAATGCTCCCTAATAAGAAAGAAATGTGTAACAT
 24736  TCAATATAAAGGGTAATAAGACATGCTTAACTTATTGTTTTGCATGTAAAAAAGTTAACA
 24796  TCTCTTAAAAAGATGTGAATGGCTAGGTAAATAAAAAATTAGAGTATAATTATAAACATA
 24856  ATAATTAATAGAAAGCAAAACCCTTTTAATGCAGATGAAATTTTTATTTATTAATCAATA
 24916  GTACTTAGTAGGGTATACAACACTTGTTTTTTATTAGTACTACGTAGGTTTGCATCTTTT
 24976  GGTTTATAAAGCGCAAAATTGATTTAGTGACTTTCAATATACTGTATTATGTGTATGACA
 25036  CACATTATTAATCATACCTACTAAAGATTAAGATAAGGAGACAAAATATCTGGCTGTTGT
 25096  CACTGTATTACGCGGGCATGGGGCGTAGTACCTTGTATTTTTATATATATGCATAAGCTT
 25156  TTTATTGATATATAGCTAGATATACCTTAGTGTTAACATTCAGCAATATATCCTTAATAT
 25216  GTAAATGTAAAAGCGTTAAACCATATAGGAATGGAGATACATGCATTAAAATCCCATTGG
 25276  TATCGTATGATACAATTATTATGACTGTTATAGACTTAAACTTCTTGTTTTTTTCAACAA
 25336  TTTAAATTATTAAATATGATTTTTCATTTATAGGGATTTAACTCTTTTTATTAGTTATTT
 25396  GGCAATATTTTTAATACTATTAATAGCTTAAAATCCCCTCACAT
;     G-orf239 ==> start
 25440  ATGCTCAAGCAAATTTCAAATAGAATACTAAATAAAAAGTTTATTTATAGCTGTATTATT
 25500  GTATTTTGTACAGGCTTTTTTAGCAGGTATCTTATTTTAATTTATTTGGATGTCAATGTT
 25560  TTTACAGACATATTCAATAAAATTTCTATTTTTTATTATGCTGTAATGAGCGTACATATC
 25620  CGTTTAGTAGGTGAAATAATCAATGAATCATTAAAACCCTCTGAAATTATGATGAGTACT
 25680  AGTACTTCAGTTGGTGGCAATCCGCCTATGGGTAGTGCAAATGCACCTGCACCTGCACCT
 25740  GCAGGTAGTGCTAATGCCCCCGTAGGTGGTGGTGGTGCGGCTAATCCACCTGCTGGGCAA
 25800  GGCGCTAATAATACAGGTATAGATGGTACTTTAAAGGCTAATCGTATTAACGGAGCTATT
 25860  GTCGTAGATGACCCTTACGACCAAAAGCACGAATATGTACCTGGAGGTACAAACCAACCT
 25920  TATTGTCGTAATTTTGGTAGAACTTTAAACCACCAACGCCAAATAGGTAGTCCTGGATTT
 25980  AGTAGATTTATGTTTACGGATACTCAAGCACGATATTTCTTAAGTTTTTTAAAGGATCAA
 26040  CATCCCGAGCTTCATGACCGATTTTTTCGCGATAAACAAGGTAATCGTACTGATAAACCT
 26100  GTGTGATATACAATACCTAATACCAAGAAGTTTACGGATACCTTTGAAAAACCAAAATAA
;     G-orf239 ==> end
 26160  AATGGGGGTGTTCATGTTTTCAAGCATGAACACACCTGGGCAGTTGCTGCCCTGTCAAGC
 26220  CCTGCTAGCGAATTTGGTGTATGGGTTGATCTCTTACTAAGACTACTTTTGTGGGCACAC
 26280  TGTCTAGAAGAACATTTCCCTAGGATCTTCTGGTGGGGTGGTTTATCCTGTCTGGAAGAA
 26340  CAATTTCCTACGATCTTCTGGAGGAGTGATCGTGCTCAGGCACTCTTCCTTTTCCCTGGA
 26400  AGGGCCCAAACGTGCCGAGGTTTTAAAACTAAAAGGGGACGGGGGGCCTCGCTATTGCGA
 26460  GGCCCCCCATCATGCTATTATAAATTATTAAATATGCTTTTTCATTTATAGGGATTTAAC
 26520  TCTTTTCATTAGTTATTTGGCAATATTTTTAATACTATTAATAATTTAAGATGTTTACA
;     G-atp9 ==> start ;; mfannot: alternative ATG start pos 26570
 26579  ATGATACAAGCGGCAAAAATTTTAGGTACAGGTATGGCTACAACAGGTTTAATTGGAGCC
 26639  GGTGTTGGTATAGGTGTTGTTTTTGGAGCATTAATCTTGGGTGTCGCTAGAAACCCTGCC
 26699  TTGAGAGGACAGTTGTTTGCTTATGCTATATTAGGCTTTGCTTTTGCAGAAGCTACAGGA
 26759  TTATTTGCTCTTATGATGGCATTTTTATTATTGTATGTAGCATAA
;     G-atp9 ==> end
 26804  AATTTATTTATGTTGTTAATAAAATAACCTAAAATAAGCGCAAAAAATAGAAATAGGTAT
 26864  GTAATATAAAGAGATACACAAGCCAATCAAGTGGTTAGCAGATCAATCAAATGGTCTGCA
 26924  TATCAAAATCCATCGATCAAATGATCTGCAAGGGGTGGTGGGAGAGAGATGTACTGCAAA
 26984  GACAGTACTGCCGAAGGCTTGAAACCCTTCGGACGCTATAAGTAAGCCTTTCGGGCCGGG
 27044  GTATAGCATTTAGTCCACTAGCTTATGGGATTCTTCATAACTATTAGTCATAGACTGAAT
 27104  AAGATGTGAGAGGGATCCCCAAGCCAGTGGACAACCCCCTTTTTACTTTTATCTATACGC
 27164  TGATAAAAATTCTATTTATCCGACTGTGTTTATGTTACTATGAATAGCATAAACTAAATG
 27224  AACTTTTATAAAAAACAGATTTACTTTTATTTATAAACACATTATTCATAAGGTTTTACG
 27284  TCCCAATCCCGCGTATGCAGTGGCAACAGCCAGACGTTTTGTCTCCTTATCTTTATAATA
 27344  TTACTTGGCAATAACCCGATTTGTAAAGTTAAGATACAAAAGGCGAATTAATAGTTTATT
 27404  TATTTTAACGGACAAAAAAAAATTTTTATTATTGCATTTTTTTTATGAACAAATCTAATT
 27464  AGTTTTGGATTTTATGCTATTAATTATAAGATACTGTGAATTAATAATTAACAAGTATGA
 27524  TTAATTATTAGTGCCACCAGCTTATATATCTATAGTTATAAAAATTACATTGAGCCCAGA
 27584  CGCCTTGCCACCAGTTTTCATATGCCTTGTCAGTAGCCCACTTATACATGTTTAGCTATA
 27644  AAAATTAAGCCCTGTCTTGCCACCAACATACATTAATATGTAAGCTAGTACCAAGGCAAC
 27704  AAAACAACTACACAATGGGGCAATAGAGCAGCTTTTATATATAAAGCCTGATCTTCTAGT
 27764  ATTTTTTACATTTAAAGATTTATATGAGTTATTTTAGCAAAATGCGATTGTTACCTAGAT
 27824  TTATTTTACTATACATGCGAAAGTATTCAATTACTTTAGCTGTATTTGTATATTTAATCC
 27884  TATTGTTTGCTCTCTTACCTCTCATTGGTGAAGTTTGGTCAGCACTTAGCTACTATTTTT
 27944  TTATTATTAGTACCCAAGAAGAATGTGCAATATCAGAAATAAAAAATTTAACTTATATAG
 28004  GAAAACACAATAATATA
;     G-atp6 ==> start ;; mfannot: alternative ATG start pos 27787
 28021  ATGTTTTATATAAGAAAAGAAATGCCCCACACAGCTAATAGCCCACTCGACCAGTTTGAA
 28081  ATTAGAGATCTTATAAGTTTAAATGCTCCTATTTTAGGTTATTTACGGATATTTGTAACC
 28141  AATATAGGACTTTATTTAACAACTGCTACAGTTATCGCTTTGGCTTTTAATTTATTAGGT
 28201  ACTAATATAGATAAGATAGTAGCTAATCATTGATCAATAAGTCAAGAATCAATATATGCT
 28261  ACTATTAATAGCATAGTTATAAACCAAATAAACTCCAAGAAAGGACAGGTTTACTTCCCT
 28321  TTTATATACACATTATTCATTTTTATACTAATAAACAACCTAATAGGTATGGTTCCATAT
 28381  AGTTTTGCATCTACTTCTCATTTTATTTTAACATTTTTTATTAGTTTTACAGTAGTGTTA
 28441  GGAGCAACTATATTAGGTTTTCAAAAACATGGCTTAAAATTATTTTCTTTATTTGTACCT
 28501  GCAGGTTGTCCTTTGGGTCTTTTACCTTTATTAGTATTAATAGAATTTATTTCGTATTTA
 28561  GCCAGAAACGTATCGCTGGGATTAAGATTAGCAGCTAATATTTTAAGCGGGCATATGTTG
 28621  CTCAACATATTAAGTGGGTTCGCATATAATATTATGAATTCAGGTTTTGTTTATTTTTTT
 28681  GTAGGTTTAATACCTTTAGCGTTCATTATAGCATTTTCAGGGTTGGAACTGGGAATAGCT
 28741  TTTATACAAGCACAAGTGTTTGTAGTATTAACTTCTTCATATATTAAAGATGCTTTGGAC
 28801  TTACACTAG
;     G-atp6 ==> end
 28810  ATAAGGACAAACATGTGAAATATTTCATCTACTTTCAAAAGTTAGTTATATATAGCTTAT
 28870  TTGCAGATAATAAATTAATACTTATACGTTAAATAACCTGCTAACCGTAATTTATTACAC
 28930  TGTATCAAAAAAATGTCAAGATATATTAACTTGTTTTATTACGATTGCAAAATTATAATT
 28990  TAAAATTCCGTATTATATTATTGGGAATAATTCAGGCAATAATAGGGAATAAATTTATAA
 29050  CACTGTTTCACACAGTGCTTTATTTCCGTTATGTCTAACTTCTTGCTAATTGTTGATACT
 29110  CCTAGCGTGCTTATTTTTTTTTTGAATATATATCAGCCTCAAAATATATAAATATAATAT
 29170  ACTCTTTTGCTTTAGTTAACCCTATCTTTAGTTAGATTATGATGCAGAAATCAGTAATGA
 29230  TAGCACCAACTTATAATTTTTATCTATATT
;     G-atp8 ==> start
 29260  ATGCCACAGTTGGTACCTTTCTATTTCTTAAATCAAATTATATTTGCCTTTGCCTTACTT
 29320  ACAATAATGATATATATGTTTTCAAAATATATTTTACCGAAATTCATTCGTTTATTTACA
 29380  GCTCGTATATTTTTAACAAAACTATAA
;     G-atp8 ==> end
 29407  TTAAACGTACTGATATATATATATATATGTTTCTGCTTTATTATGAAATTAAACCTAGTT
 29467  TTCGAAGCATACCTGGAGTAACGCATACTTAACGTTTAAAACATATATATACACTTACAT
 29527  CGTTTCACTATTTGTTTACACTCCCTTTGTGCAATTAAACAAGGTTTTATGGTTTTTTTA
 29587  GCTTTGTTCTAAAAAAATAAACAAATATTTTATTGTGATACATATTGTTTCATGCTATAT
 29647  TAGGGTTAATAGCATAGGGAAGTCCAAAGCTAATTAGATTTATGCCTAAAAAAGATGCAA
 29707  AGATAAAATTTTTGGTTTTTAACAGTAAATATATTATATACTCTTTATATATGATATATC
 29767  TTAGTTTAGTATAATAATAGTTGAAATATCAATCCCAAATTTAGCCTTTGTTTAGAGTAA
 29827  TTAACAACAACAGGAACCGGCTTACTTGTATCCGTAATTATGCGTAAAAGTTAAGTTATC
 29887  ATTTATTTTTTGATAATCTAACAAATAGAATTTATTCTTTTTTATTTTTTTTATGCTTAA
 29947  CCAGGTAAACATAAAAAACAACAATCGAAAAATATAAGTATAAAGGTAAATTAATGATAA
 30007  AATATTATGTTTGTTATATATATATATTAAAATTTACTATACAATTGTTAAAATACTGTA
 30067  ATGGTGGTATGTAAAACATTATTATATATCACACAAACGAAATAATATAAGTTATAGGAT
 30127  TATAATGTAAGATATGCATATGTAATAAAAGCATTAACATTTACATAAACAAA
;     G-rns ==> start
 30180  AATAAGTTGAGTTTGATGATGGCTCTGAGTGAACGCTGTCCAAATGCTTGACACATGCTA
 30240  ATCGTACGACTTCGCTCATTTTTTCAAAAAATGAGCGAAGTAGTGGTGTACAGGTGAGTA
 30300  TAAGATAACGTGACCGCCTTGGAGTAAGGAGAAAGATCCCTTATATTAATAAAGAAACTA
 30360  AGGTTTCGCTCTTAGAAGCATGTATCTCGTGTAGTTGTAGTAGTTAAAGTAGTGGTTTAA
 30420  CTAGCCTTTTACACGTAGTCGAAACTGAAAGGTTGATCGATCACAGTGGGACTGAACAAA
 30480  TCCCACGATTATTATCACAGCAGTGAGGAATATTGGTCAATAGCCTAACGGCTGAACCAG
 30540  CAATTTGGAAGAATGTATAGCAATAGCTGATTGCACCAACAAACAGTTGATGCAAAATTG
 30600  ATTATATCAAATAAAATTCTAGGTAGATTTTTGATAATGACATTGCTTACCTAAGTCTTG
 30660  ACCAAATTACGTGCCAGCAGTCGCGGTAATACGTAAAAGACTAGTGTTATTCATCTTTAA
 30720  TTGGTTTAAAGGGTACCTAGACAGCGAATAAAGCCATAGTAGGGACTGATTCGCTAGAGT
 30780  TACTTATGAGGGGGTATTAAAGTACTACAGGTGTAGAGATGAAATTTTGTTATACCTCTT
 30840  TTCGTATGAGAAACTATGGCACAGGTATAGGTGAAAGCATCCCCTTATGTGATAACTGAC
 30900  GTTGAGGGACGAAGGCTTTTTGTCGCGAACAGGATTAGATACCCCAGTAGTCAAAGCAGA
 30960  AAATGATGAATGTCATAGATTAGATATACAATTTATTCTATAAATGAAAGTGTAAGCATT
 31020  CCACCTCAAGAGTAATTTGGCAACATTGGAACTGAAATCATTAGACCGTTTCTGAAACCA
 31080  GTAGTGAAGTATGTTGTTTAATTTGATGATACGCAAAAAACCTTACCACAATTTGAATAT
 31140  TTATATATATCTTTTATTGATTTTTACTAACATATATGTAGACAATTAAAATGATGCTTA
 31200  TCTCTAGTTTGTGAGACTAAGCATCAAAAAAGATAGTATATTTACAAGCGTTGCACGGCT
 31260  GTCTTCAGTTAATGTCGTGAGATTTTGGTTAGTTCCATTAAATTAACGTAAACCCTTACT
 31320  TTATTTCTATATAAAGTAGTTCTCCGCTATATTGGATATGATAACAGGGACTAAGACAAG
 31380  TCATCATGGCCTGAATATTGTGGGCTATAGACGTGCCACATAAACCTTACAAAAGGATGT
 31440  GAAATTGTGAAATTGAGCTAATCCTCCAAAAATGGATAAACATTTAATGGATTGCAGTCT
 31500  GTAACTCGACTGCGTGAAAAAGGAATTACTAGTAATCGTGTATAAGTACGGCACGGTGAA
 31560  TCTAATCTCAGATAGGTACTAACTACTCGTCAGGCGCTGAAAAAAGTATGTGCAATAAGT
 31620  TTGGCTAGTGCTTATTTAAATTTTGGACGATCTTGTCCAAAAACTTAGGCATGTTGTCTT
 31680  CGTATGCGTGACTTTAATTAGTGTTAAGTCGAAATACGGTTCGTGTAGTGGAAATTGCAC
 31740  GGGATTTATGTATATT
;     G-rns ==> end
 31756  AAAATCACCCCTCCTCCCCGGTTGTGAAAGAATATAATATGCCTATTAAGTGGCTACTTA
 31816  TTTAACTAAAAGCTAAATAAAACTAATAGTTGTTTAAGGAGCATATTTTATTCTTTTATA
 31876  ACACCCCCTAATACTCAATGCTTTTTTGTTGTGTTTATTTGTTTGTTTGTTTGTATGTGT
 31936  TTTTTACAAACTAAACATCAGTTATTACGTTTATGCTTAACTTTGCAAAATGTTTACTTT
 31996  TATCATAAAAATAGTAACTAGGTATAATACTAACATTAAGTAAATAAGCAGTGACATGGT
 32056  GTTTTAACTAGTATATTATATGAAAAATTATTATAAAAACACA
;     G-trnY(gua) ==> start
 32099  AGGAAGGTTCCGTATGTTGGTACAACGGGTTGAGCT!GTA!AACTCAATAGCTTTTGCTG
 32157  TCGAAGGTTCAATTCCTTTCCTTCCTA
;     G-trnY(gua) ==> end
 32184  TTTTGTTATAACTTTTTACGTTAAGTAAAATATTTTTTATATAACAATTTATGATTTATA
 32244  AAGGATTATTTATATTACGTACGCTTGCATGTAAGCATGATTATTCTTTTTCCTTTTTTT
 32304  ATTATTTATCTGTATCTTGCTATGTTTTTCTATATTTTATTTATTTTGGATTTTATTTCT
 32364  TTTGTTTTTTTTGTTACATATTACTTGCATATTTTATATTATTTGGTTTTTTGCATTAAA
 32424  TACTTTTTAATTAAAAAGGAAATAGAAATGCGAAGCATCAGAAATAAAGGATATGTCAAT
 32484  AAACATCTATCATAAATGCTTACAAAATGTCAATATGTAAGGTAAGTTTTTTGCTGAAAT
 32544  TTTTATAACGCGGTAACAGTAATTAGCATAAGCCATAAATAAAAATATATAGGCATAAAC
 32604  ATAAAACCTGCATGATGTGAAGTATATT
;     G-trnW(uca) ==> start
 32632  AAGAATATAATTTAAGGGTAAAATGAGAAGCT!TCA!GTCTTCTTTTTCTCAGTTCGAAT
 32690  CCGAGTGTTCTTG
;     G-trnW(uca) ==> end
 32703  AGTAAGTTTATTTTAACTTATACCAATAATATTTAATATAAAAACGCAAAAATTTTAATT
 32763  GTTATTTTTCCTTTCTCATTTGAAAAATAAAAAAGCCTAAAAATATATATATAAGTTACA
 32823  TCAGATAAAGCATTTTTTTTAGATTAGAATTTTAAATTTTATAGTGTATAATCTGTGCTT
 32883  TAATTTTTACACCTTAAAATCTAAGCTTTAAATTTTAGACTTTGTGTTTTAATTGTTATT
 32943  TTTCTTTAATA
;     G-trnN(guu) ==> start
 32954  GCCTTTGTAGCTCAACGGTAGAGCGAAATACT!GTT!AATATTTTGATAAGTGTTCAATT
 33012  CACTTTGAAGGCT
;     G-trnN(guu) ==> end
 33025  TTGCTTTTATAGGCAACATTTATAGTGTACGTGCCCACAACTTAATTTTTTAATGTACAT
 33085  GCCCACAATTTAATTTTGTAGTGTACATGCCTCTCATTATATAACTATATATTGATAAAG
 33145  ATCAATATTGCTTATTTATTTATCACAAAGCCAAGTGGTGTATATGCTTACGAAAACATG
 33205  CAATTACATCTTATAACCTAGCACGGTTTTTCTTTTTTATTAATTTTTATATATTTTTCT
 33265  ATTTTTTCCCTTACCATCATTTTGTTTGTAGCATAGTAAATATTACTATTTTTGTAACAT
 33325  TCAAGGAAAAGAATAGTGTGTGTAACATAATAAAAATTAAAACAGGTATATAATAGTAAA
 33385  TGCAAAGCATATGCATATACAGGTATTTTTAGATAAAAATTTTATGCATATAA
;     G-trnR(ucg) ==> start
 33438  GGCATGTTAGCTTAATTGGTTAAGCGATGTGTT!TCG!GCCACAAGGATTGTAAGTTCGA
 33496  GTCTTACACATGTCT
;     G-trnR(ucg) ==> end
 33511  CTCTTGTTTGAAAACATATGTATAGTTAATCATCAACTTCTTATATATAATAAATACGAT
 33571  AATAATGCAATAGTTATTATTGTTTTTTATTATATATTAAGACAGATATATATGCCTTAA
 33631  TATT
;     G-nad6 ==> start
 33635  ATGTTTAGTTTATTGCTTATAGACGAAACTTACACCAACGGGTATAAGACTGAGTTTTTA
 33695  AATGTTATTTCATTGGCATCTATACTATCGGGTATCTTTGTTATAATCAGCAAAAACCCT
 33755  ATAGTTTCGGTATTGTTTTTGATAGGCCTTTTTTTGAGTATAGCTTGTTATCTGTTTATA
 33815  TTAGGTATAAACTTTATTGGTTTATCATACTTATTGGTTTATGTTGGAGCAGTATCTATT
 33875  TTATTTTTATTTATATTAATGTTAATTAATGTTAGAATATCTGAACTTTTAAACGATACA
 33935  AGTAGTAGCATCCCTTTAGCAATGGTTATTGTTATCTCTTTTAATTACTCTGTTTATCAA
 33995  ATATTACCTATTAATATGTTAACTATGAATGCTTCTAGCTTTAAAAGCGATTTTATAGAT
 34055  GATTTAAAATTTTATTTAAATGATTTAAATCTTAATACCAAGGCTAGTGAGTACATATTT
 34115  ATGTTTTTTAATTTTTTTAGTTATAACCAAAGTAAGCAAATATTGTATGTAACATCTAAA
 34175  TTTTGAGATGGTAATTTGACAGAAACAGCTCATATTTCTAGTATAGGTAATATTATGTAC
 34235  ACTAGTTACTCTATATGATTAGTAATAACTTCTATTATATTACTGTTAGCCATGGTTGGT
 34295  GCTATTGTTATAACAATAAAACAAAAAAATTAG
;     G-nad6 ==> end
 34328  TTTGTTTTAAACATCACAATTAAAGTGTAAACAGAAAATATGGTAATTTATTTATTCATA
 34388  TCCGCAAAAGCAACGTAGGCTAGTATTATCATTTTAATTATACTGTATATTATACTGCTC
 34448  ACATATATAATCAGCGCTTATATTTTATTTCTTATGATGTTTCTTTATATTGATTGCTTG
 34508  AAAAGTAACTTTCATGATAATATCTCTAAACCAAAATGACATATAAAGTATTACCCCATG
 34568  CATAATAAATGCAAAAAAAATCTGATTATAGATACTAGTGTAAGTTACTTTCACAATATA
 34628  TAAATAAAAATA
;     G-trnK(uuu) ==> start
 34640  GAGACCTTAGTTTAATTGGTAGAATGTATGACT!TTT!AATCATTAATACGTGGGTTCAA
 34698  ATCCCACAGGTCTTA
;     G-trnK(uuu) ==> end
 34713  TTTAATATAATCATTTTAATATAATCATTTTAATATAATCGTTTTAATATATATATTAGC
 34773  TGATTGTTGTGCTTTTTATGTTGCATTATTTCGGGCATGCTTGACAAAGTAAGCTAACAA
 34833  GAACATCACTTTATGTTATTTATATCTTCCTCTTTTTTACGAAGTTAAGCATGCATAGTT
 34893  ATTTGCTTAATTTCGTGTTCCATACTATTAGTTTGGTTTATTTCATACAATTATGGGGGC
 34953  TATTAGCAAAAAAAAATTAAGGCATATGTAAAACATGATATGAAATTAGCAATTGAATAA
 35013  TGCATAAAATAGCAGCAAACCATAGTATGCACAAGTAAAATAAGCATAAGGT
;     G-cox3 ==> start
 35065  ATGATATATAAAACAAGAAACAGTTTTCAGGTTCACCCGTTTCACTTAGTATCACCTTCA
 35125  CCTTGACCTATATATACTTCTATATCTCTTTTAGTACTTACTACATCAGGTGTACTCACT
 35185  ATGCATGGGTTTTTTTCTGCACAAGATTTCGTGTTTTTGGGTTTATTATCTGTGATACTT
 35245  TCTATGTCATTTTGATTTAGAGATATTATCAGTGAAGCAACATATTTAGGTAATCATACT
 35305  TTAGCAGTACAAAGAGGATTGAACATGGGTGTTGGTCTATTTATAGTAAGTGAAGCTTTA
 35365  TTTTTTTTAGCAATATTTTGAACTTTTTTTCACAGTGCGTTATCACCAGCTGTAGAAGTC
 35425  GGAGCTCAATGACCACCTAAAGGTATAGATTCTGTTAATCCCTTTGAATTACCTTTACTT
 35485  AACACAGTAATATTATTATCATCTGGATTTACAGTTACTTTTGCTCATCATTGTTTAATA
 35545  CAAGGATACAGAAGAGGAGCCTTACATGGAATATTTTATACAATAGTACTAGCTATAATA
 35605  TTTACTGCTTTACAAGGATTAGAATACACAGTTTCTTCTTTTACTTTATCTGATAGTACA
 35665  TATGGTTCTTGTTTTTATTTTGGTACCGGTTTCCACGGCCTACATGTAATGATAGGGACT
 35725  GCTTTTATTGCAGTAGGTTTTTGAAGATTTCTAGCTTATCATTTTACTGAAAATCATCAT
 35785  TTGGGTTTTGAGACTTCCATACTTTATTGGCATTTCGTTGATATAGTTTGATTAATTTTA
 35845  TTTATATCCATTTACTATTGAGGGTCATAA
;     G-cox3 ==> end
 35875  TTGTTTTTAACAACATAAACAAATATAAATTTTACACAACTAATAAACCATAATATCAGT
 35935  ATGATCGTAAAACTGATTTTGAATATGATTCAGATATATAGCTATGAATTTTAACATAGT
 35995  TTATATACAAAAATTTAGCGGTAAATAAAGGGTAATTATATAATTACATTAGTTTTCAGA
 36055  CTTATATCCCTTAATGTAAAAATATTAATA
;     G-trnG(ucc) ==> start
 36085  ACGGGCATAGGTTAATGGTAGACCATTTGTCT!TCC!AAACAAAGTGTGTCGGTTCGATA
 36143  CCGACTGACCGTA
;     G-trnG(ucc) ==> end
 36156  ATATCATATGGTGTATTTTTATTATATTTATCTTTATTTATTATCAAATACACATCGTAG
 36216  TATGGCTTGGTACATTGGTTTAATTTTTTAAACCAATATACCAAGCCATGCAGAGCCTAC
 36276  GAAGTATCAGCAGTTAAACAGGCTTATTACATTAAGCCTTATTAATGCTTAATTTCTTAT
 36336  AATTTGTATGTTATGCATTAAAAAAAGTATGCAGCTGATAAAAAAAAGCAAAAATACACA
 36396  TA
;     G-trnD(guc) ==> start
 36398  GGGTTAGTAACTTAATAGGCAAAGTCCTTTCTT!GTC!GAGAAAGTGGATGCCGGATCGA
 36456  GGCCGGTCTAACTCG
;     G-trnD(guc) ==> end
 36471  TACGTATTTATAGTAATACATGTATTGCATATTACTTAGTGTTTATTTTAAAGCAATATG
 36531  TGAAG
;     G-trnS(gcu) ==> start
 36536  GGGAAAATAGCCAATGGTAAGGCAATGTATTT!GCT!AAATATTGTGTAATTAACACCTA
 36594  GATGTTCGAATCATCTTTTTCCCG
;     G-trnS(gcu) ==> end
 36618  CCTGTTTTATTAGATTAATCTTATCTTATTAAGGGTTTATTATAGATATGTAGTATAAAT
 36678  AGTTTACTAAATTAATTCTCTTTATCTTTTATTTTCGTTTATACTTATTGTTATACATAT
 36738  AATAGTTATGACATATAAGCAATAAACCTGTACTAATTTTGTTTTTGATGCTATGCTTCG
 36798  TATTTCCTGATGATTTGTACTTATTTTTTCTGGTGTTTCATATTTTTTTATGTTAAGCAC
 36858  TCCTGGTCATACATGCATATAAAATAAAGGAAAATAAAATAAAGTATAATATAAGAATAT
 36918  ATAAGAATAAATTGAGTAAAACATCCATTAAACTTAGTTTATGGGACAAGTTAGGATAAA
 36978  GCATGCTTATTAAAAAAAAATAAGTATGTACAGTTTACGATATTTTGCATGCAAGATCAG
 37038  CAAATTATATAACAACTATTAATCTTGTTTTATTATAATTATTTTTTCAAGCATAAGCAC
 37098  TTATACAATATACTGCAACATATTACAA
;     G-trnI(gau) ==> start
 37126  GGTTCCTTAACTTAATAGGTAAAGTATACTTTT!GAT!AAGAGTAGGTTTGGCGTTCAAT
 37184  TCGCTGAGGAATCA
;     G-trnI(gau) ==> end
 37198  ACTATAATGCTTGCAATTTATGATATGTATGATTCGTATACACCAGCCGTAAATGAGCCA
 37258  CAATCATATAATAAA
;     G-trnS(uga) ==> start
 37273  AGAGAATTGACCGAGTGGTCTAAGGTGATAAGCT!TGA!AACTTATTCGGTTCGTTTGAC
 37331  CACATCCGTTCGAATCGGATATTCTCTG
;     G-trnS(uga) ==> end
 37359  TAGCAATGCCTTATCATAAAAAAGAAGCTGCTTTCTATAACATAACTTTGTAAGTACACA
 37419  AAAATAATTTATTATCATATATAATTATATATACTATAATTGACTATTATATATATTTAT
 37479  ATTAATA
;     G-trnP(ugg) ==> start
 37486  CGGGTTAGAGCCTGGTTGGTTGGGCGCCTCATT!TGG!GATGAGGAATTTTTATGTTCGA
 37544  ATCATAATGACCCGA
;     G-trnP(ugg) ==> end
 37559  GTTTATGTGTATTAGTTTTATATAGTAATTATTGTTTTATAATAATTATCGTTTTATTAT
 37619  GTGTTTTTTATTAGTGGCATGTTAGTCTATTTACACAAATATTGCTGTTTTGTTGCATAA
 37679  TTTCTTTTCTAAACAAGTTATACACACAAATAATTTTTTATAAAAAATAAACTTACAATA
 37739  TACAGTAATGATACAGATGATATGGATAATATTATTT
;     G-rnl ==> start
 37776  TGCTGCGCATTCTTTTAAAGTATGAAAAAAAAGGATGAAAAAATAAAAGAATGCGCAGCA
 37836  CACAAGTATACAAAGAGATTGTTATGGAATCACAGCTATATATTAAATAGAGCCTAAAAG
 37896  GGCCAACAAAAGAATAATTCTAATAATAAATTATATATCTAAAAAACGAAGTGAATTGAA
 37956  ATATCTTAATAACTTCAGGAAAAAAAATCAAAAGAGATTTCTTAAGTAATGTGAATGAAA
 38016  CAGAATAAGTCTTGTTTTTGTATTTGGTCTTTTTCTCCATTTTTGATTGCTCTAGCATAT
 38076  TGTTATTTAAAAATTTTAATGCTTGCTTGTAATACTAAGCAAGCTTAGGTAGTTATCATA
 38136  ATAAAAAAAGAAAAAGACACATGCTTGTTAAATTAAACGAGCTGGTGTTACGTACAGAAA
 38196  GGAAAAAGTAAAATGGAGTGCATATCTGTTTGAATAAAAGGGGAACCTTCCTCTAAGACT
 38256  AAATATAATATATAAGCGATAGCGAATAGTACCGTGAGGGAAAGGATTGAAATAGTAATT
 38316  TTATAAGCAGCTCAAAAATAGTTTAAATAAACAATGAGAGCGTACCTTTTGCATAATGGG
 38376  TCAGCAAGTTAATATTCGATGCGAGCAACAATGCAAAGATAAAACAATTATGATATAATG
 38436  ATGTAGTATCGAAATTAGACCCGAAGCCTAGTGATCTTACCATGATCAGGGTTATAAAAG
 38496  TCCGAACGGGTTATCGTTGTAAAGATATCCGAAGAATCGTGGTAAGTTAGTGAAAGACAA
 38556  TTCTGACTAGGATAGCTGGTTTTCTGCGAAACCTATATAAGTAGGTAATTTAAATAGAAT
 38616  ATCAGAAGGTACAGAATTGTGATCTCATGCAACCAGTATTTATTTTTATATTAATCCGAA
 38676  AAATAACAGCTTGTTTGTGTGCTTGTGCTTATATTAGGTTATGCTACGTAAGTATTTATG
 38736  CATGTATGCATTTTTTAGGGTAATTTATAATATAAATATATATATACTTTTTGTGGACAT
 38796  TGGGGGGTCGTGAAGACTCTATCAGTGAGTATTTGTTCTCGGAAGGACTAGATATGTAGA
 38856  TTGAATAATCAGACATAGTACGATAAGGTTGTATGTCTAAAGGGAAATAGCCCAGAACAA
 38916  GAGTTAATAAGGTTCCAAAATTTTTGTTAAGTGAAATTAAGGCAGTATTTATCCCAATCG
 38976  GCCAGGGAATAGGCTTAGAAGCGGCCATTTTTTGAAGACCTCGTAACAGAGCACTGGTTT
 39036  TCTCTTTTATGGATAAAAGCACCGAAAATTTAACGGATCTAAACAAAATACCGATACCTT
 39096  GTCCATATATATTAATGTGTATATTATATATTGTATATATGGGGTAGCGGAACATTGGGT
 39156  AGCTATTTTTAATCCTTTATAAGGATTAATTTGTTTAGAGTTTAACTTATTATTCTCTGG
 39216  ACTAAACAAGCCCAAGTGATAATGCTGACATGAGTAACGATAAAGGATCAACCAGGACAG
 39276  ATAAGATCGCCTGGACAGATAATATCACCAAGACAGATGCTGTCACCAAGACAGATAATG
 39336  TCAGAGAATCCTCGCCTAAAGCTTATGGAATTTATTAAAGTTACGGCCTCTAAGTTTATT
 39396  TTTTTTTCATAACTTTCAACTATTTATATGTAGATGTTAAATATATACTAGATATGAATA
 39456  TGTACTATTTATGTAAATTACCTAGTGGTATAGACGATGAGAAAACCTAGAGTTTACAGT
 39516  AATTAACGTTTTTTATTTACGTAGTAACCGAAATTCCGCTTCTCCCCTTGAATTATTATT
 39576  TTAATAATTTATTTTTAAAGGGAAAACGGAAGCTGTTTGCTAATATTTTAAGTAAATTAA
 39636  GTGAAAAATGTTCTGGAAAACTGTAGGCTCCGTAAGTAATATAAAATAAGTAAAACAAAA
 39696  ATATATTGTAAGCTTACGCTATAATACCGTACCTAAATACTAACACAAGTGAGCAAGTAG
 39756  AGAATACGAAGGCGTTCGAGCTAACAATCATTAAGGAACTCGGCAAATTGACTCTCGTAA
 39816  CTTCGGGATAAGGTGGACCATTTCTTCTGATTAATATCAGGCAAGAAACAGGAGGCATAG
 39876  AATGGTGTTGTACGACTGTTTAATTAAAACAAAGCACGCTGCGAAGAAATAAATTCGAAG
 39936  TATTGAGTGTGATCTCTGCCCGATGGCGGCTGGTTAACTAATTTGCTTAGTTAAATCTAA
 39996  TAAGCTAGGCTTTGATGGAAACCCCGTTCAATGGCGGCCTTACCTATAAGGGTCCTAAGG
 40056  TAGCGTAATACCTTGGCCGTTAAATGCGGTCTTGCATGAATGATGTAACGATACAACAGC
 40116  TGTCTCTATGATTGGCTCGGTGAAATTGGAATAACTGTGCAGATACAGTTTACCTTTAGT
 40176  TGGACGAGAAGACCCTATGCAGCTTTACTGTTGCTAGTTACTGAATATGATATAATGAGT
 40236  TGTAGTGTATAAGGTAATTAATATAAAATTGAAACACCTTTACTTCATTTATCATATTAT
 40296  ATAAACCTTACAAGCAAATCGCCAGTAAAGTCAATAAATATGATTGCTGGTTGTGAAAAT
 40356  TGATAGGAACAATTGTTAGGTGGCAGTTTATGCGGGGCACAGATCCCATAAAGAGTACCT
 40416  GGGAGTATCCAAAGACGTTTTTTTAGATTGCAATTTGCAATTTAATATGAACTTTTATTA
 40476  GTATAAATTCATATTTTTTAGTTTGCAATAAGTGTTATATTATAATATAACGCTAATTTA
 40536  ATTATAAATCCATTTAAGTTGGAACTTTTTTTTTAATTAGGTAAGATTTTCACTATATTT
 40596  AAATATAGATGTAATTAAATCATTATGTGCTGCCAGTAAGGCATATTAACGTAACTAGAG
 40656  ATAATATAATGCGGTGTGATATGTTTTTTTACGAATGTATACCTATAAGTTGTTGATATT
 40716  TTTTGTATTTCTTATTTCTTGATGTTTAACTTATGATACTTATAGCATATATACTAAGTT
 40776  ATGCCTGCTTATGGAGTATGAGGAAAAACTAAAAAAAAAAAAGAAATATAAAAAACAACA
 40836  AAAGGGATCAGTTAATGAAAAAGAAATAAGGTATCACTTTTTATTGTTAACTTCTTGTGT
 40896  GTATGCTTACAAATATATGCAATCACGCCATTACTTATGCAGGCATAGGTAAAAATTTAT
 40956  TAGCTATTATATTTTAATTAGTTTGCATAACGATTTTTGTTGTATACTAGTCTACATAAT
 41016  GTATTAAATATATTTACGAGTTAAATATATATGTATATGTTTATATACCATGTATATGAT
 41076  AGTTATTTTGCTTATCAAGTTTAACGGCTTAATCTTGCTTTACTGTTTGACTTACATGTC
 41136  TTTCAGTTGCGTAAGCGGGGCATATGATCACAAGATGCAGAAAGGAAAGGTCTTGGATTA
 41196  TTGAAAAAGTTACGCTAGGGATAACAGGCTAATCCCGCCAGAGAGTTCAAATTGAGTGCG
 41256  GGGTTTGGCACCTCGATGTCGGCTTAGCTCATCCACATGAATGTAGGAGTCATGAAGGGT
 41316  CCGACTGTTCGTCGATTAAAGAGCTACACGAGCTGGGTTAAATACGTTGTAAGACAGTAT
 41376  GGTTTCTATCCTCTAAAGGAAGTTGGAATAAATTAAGGATAGCCCCTTGTACGAGAGGAA
 41436  TTGGGTATATTAACCTATGGTTTACCTGTTGTTTGTATTGCCATATTATTGTAACTGATA
 41496  GAGATACTGTATCCATTTTGTTATAGCCCCTGAGTTTATAACCAAGAACGCAATATTCTG
 41556  GGTGTCATGGCTTATGCTGGTAATTACTTTTCACTAAAGTAATATTTACTTAGGCAGTAA
 41616  GAAACTGAAATAGATGATATGTCTAGTAAAAAGGCACGGCAGGAAAGCTACGTTAGTTAA
 41676  TGATAAGTGCTGAATGCATATAGGCACGAAACATACCTTAGAATATTCTCATATATACGT
 41736  AGTTTAATACTACAATTTTAATTTTTATTAATAGGCTTTAGCTTAAAGAATTGTGATATT
 41796  TTTAGGCATTAAGTACTAATTTTATAGTCTACTA
;     G-rnl ==> end
 41830  TATAATACGCTTATCGTAAATATCTGTATCTCATCTTTTTTTTTTATTTTTTGCTTATAA
 41890  AATACCACTTAGTGGTACATATCTACGAAGTAGTATAAGTAATGTATTAAACATCACATG
 41950  TCTATACTTTACACCTAAGATTACTCGGCTAATCTGCATATACAGTATCAAAATATGCAA
 42010  CATAATAATCCATAGAATTAAGCACCACTTCCCTTACATTTGGGTCTTTGTATTTAACAA
 42070  CTACAACAATTATAATTTTTGCTTTAGCGATATTGCCAGCAATAGTCTCAGGTTTCACAT
 42130  TGTGCATTAATGTGGAAATAATAAATACTCTTGTCTAAGGTATCAATAGTATTAGTATTA
 42190  TTATTACGAAACATACGTCATATAAAAATTTTACCACATAATACTTTTATTATCTATATT
 42250  GTTAACTATTTACATATATATTAATAATTATACTGGGGTGTATTGACTGCAAAATATAAA
 42310  AGTAGTGCTAATACTCCGTACGCATATAAAAAGCAAAACTTGCCAAATGTTGATAAAAA
;     G-trnT(ugu) ==> start
 42369  GCCTGGTTAGCATAAAAGTAATGCAACCGTTT!TGT!AATCGGTAGAAGTAAGTGCGATA
 42427  CTTGCACTGGGCT
;     G-trnT(ugu) ==> end
 42440  CTTTTTTATTTTCATTAATTTGCTTGCTGATACTACGTATCGGTGTGATTCAGGCAAATT
 42500  AATATAATGTAATAAAAAATAAATTAATAATTTTATGTCTTATACATA
;     G-trnE(uuc) ==> start
 42548  GGCCCAGTAGTCTAGTGGTAAAGACATATTGTT!TTC!ACCAATGTATCAAGGGTTCGAT
 42606  TCCCTTCTGGGCTC
;     G-trnE(uuc) ==> end
 42620  TCTACTTAAGGATTAGTTTGATTCTAGTCTTGCATGTCCGTATTATTAAGAAGTTATTCC
 42680  TAACTTCGCGGTAAAGCTAATAATATGTAATTAGTAAATACCTATTATGCAGTATGCATA
 42740  AAACTCCTAATAAGTATTTCGATGTATTTTATTAATGCTCTTGAGCTTTACTTATTAGGG
 42800  TTATATTAGTTAAGACATTAAAAAGTAAATAAAAGATATTAAATATCCTGATCTAAGTAC
 42860  ATAATTTATAATATA
;     G-trnM(cau)_1 ==> start
 42875  TGCGGATTGATGTAACAGTAACATAACCGGCT!CAT!GACCAGTATATAAGGGTGCGATT
 42933  CCTTTATCCGCCT
;     G-trnM(cau)_1 ==> end
 42946  TTTATCTTATAATATCAAAGTCATAAAAGTTTGGTTTTAGATGATGATTAGATAGATGAA
 43006  CTGATGATAATTATCCCTGATATCTTTATCTAATAATATAAATTATAA
;     G-trnM(cau)_2 ==> start
 43054  AGGGCCATAGCTTAATAGGTAAAGCAAGCTGCT!CAT!AACGGTTTAGATGAGTGTTCAA
 43112  GTCATTCTGGCCTTA
;     G-trnM(cau)_2 ==> end
 43127  AATTAGTATTTATATCTGCATATGTTTATTACATGTGCGA
;     G-trnL(uaa) ==> start
 43167  GTCCGAGTGCTGAAATTGGTAGACAGTGCAAATT!TAA!GCTTTGCTGATTATATATCGT
 43225  AGACGTTCAAGTCGTCTCTTGGATA
;     G-trnL(uaa) ==> end
 43250  CATGATGAACAACAATTTAAAGTAGAATAATTCTACTAGCAAAAATAATAATTTCATAGA
 43310  TAACATATTAACACTTGTCCACCGCAAATTATCACCAATTGGATCAATTAAGCCTATTAG
 43370  AACCTATTTAAAGGCGTATATTCAGAAAGTATATAAAAGATAGTCAAGGAAAAACAATAG
 43430  CTCACATATTAACACCTAAAAATCTAGGTAAACTCTAAGTAGGTTCAGCTGAAAACATTA
 43490  AGTGTATATTTAAAAATTATTATAACGTGTACTACTTAGAAAATTAAATTAATAAAAATA
 43550  AAAATTTTATTTATAGAACCTTTTTAAAGTACAACTACTATTCCTTTAATTTTTATATTA
 43610  TTGAGTATTGTGATATAACTTTTTTATTGAGCAATAACAGTATTATTTAATTTTATTAAA
 43670  ACCTGTAGATATTATCCATAAGTTTCCTTATTGTCCGGCTGATTTAAAACATACTGAAGC
 43730  TATTAAAGATCTTATGCACTCATTGATAATAAATCGTATATATATTGAAGGTACAAAAAA
 43790  TAGCAGTCAATACTGCTGCATGATAATTATTACAGACATTAAAACAGGTGAGACCTAACA
 43850  GTTTATATATATCAGAATAATGGCGGATTATAGAAATTAAGTACAAATATCTTATATTGC
 43910  TAAAAGTCTTAATAACAAAGGTATATATAAAGTAAAATATTAAACTAAAAAAAAAATAAC
 43970  ATAGTTACTTAGGTTGGCTACTTTAACTAAGTTATAGTTAACCCACGGTTTATACAACAA
 44030  AAAAGATAAAACAAAATTAAAATTTATGGTTTATCATCGTTAATGTTAAAGTCGTTTTTT
 44090  GGATACTTGTTTAATAAAAGCACAGGTATAATTTAACTATTAAAATAACATAAAGATATA
 44150  TTTTTATATGGCTTTATCCAAAACCATTGTTATAGCTAAA
;     G-trnA(ugc) ==> start
 44190  GGGGATATAGTTTAATTGGTAAAACATCTATGT!TGC!ATATCGTCATTTCGGGTTCAAT
 44248  TCCTGATATCTCCA
;     G-trnA(ugc) ==> end
 44262  TATTTATATTTTGCTTTTTATTTAATTATTGGCAACAAACAATAAGTATAAATTTATGGT
 44322  TTATTTGTTTTTCTTTATTTTTTATATAATTTTCCTATTTATTTATATATTTAGCATGCT
 44382  TAACTTTGTAGGCATGTATTAAGAGTATAGCAGGCTTAATCTAACATGTATAACTTATTG
 44442  TGTGTATCAGTGCCACAAACGCTGTAGATATAACAAAATTTAATAGAAAACAATGCACTT
 44502  GTAAACTTATAATTAGTTTTATTTTTTATATACACTATCTTATTTGTTTTATAATGTTTA
 44562  TTTTTTTCATAATAGATAGCTTTTTATAAAATATAATTATTTATAACATATTACCTTTGT
 44622  AAAACACAGTTTTTTGTATTGTGTAATTATTAACAATGTCTAGCATTATGTAACTTATGA
 44682  ATGTTTATAACATATAACTTTTATATGGTATATGTATAAAAAAATAAACATGTAAAATTA
 44742  AATGTGATATA
;     G-trnF(gaa) ==> start
 44753  GCCTAAGAAGCTCAACTGGTTGAGCGGAACTCT!GAA!GATGTTTAGGTTATAAGTTCGA
 44811  ATCTTATCTTGGGCA
;     G-trnF(gaa) ==> end
 44826  TTTAATTTCTAGATAAGTTAAAATATATAAGACAAAGGATAGTTAGGATAAAAGGTAGTC
 44886  AGGATAAGTGATAGTCAGTATAAATTATAGTCAGGATAAAATACAGATATAAAAAAAGGT
 44946  TAAATATATAAAACCTTAATAATTTTGTTATGGTTTTAATCTATAATATTAAGCAAAACA
 45006  CTGGTGTAATTAAATGTTACAAATTTTATACTATTAGTTTTAATTTAAACTTTAACTAAT
 45066  AAATCCTTATTTTTTATGCTTATATAACTAATGAGTTAAGTATAATAAAAAAAGTCATTA
 45126  ACAAAATGTTAAATAATAAATAAAGGTGCTTGCATTATCTAAAATAATAAATTAGCAGTG
 45186  AACAATAATATACGTGAATAATGGTATATTAGTTTTGTACTTAATTAAGTAAATATTAGA
 45246  AAT
;     G-trnL(uag) ==> start
 45249  AGGGTAGTGATGGAATTGGTAGACATGAGTAGTT!TAG!GACTATTTGATTTTAATATCT
 45307  TATCCGTTCAAGTCGGATTTACCTTA
;     G-trnL(uag) ==> end
 45333  AACAGTTGTTATATTTAATATCAAAGCTAATAATTACTAAATACAGATTTTTAATATTAT
 45393  TTTATATTAATACTATATTTTTATCTACATTTATATTATCTATATTTTATTTAGATTGCA
 45453  ATTTTTAATTATACTGTTTTATTATTTACTAGTTTAATACCTTATTAACGTTAAGA
;     G-trnQ(uug) ==> start
 45509  TATGTTGTAGACTAATAGGCAAGTCATAAATTT!TTG!GTATTTATTATTGAGTGTTCGA
 45567  ATCACTCCAACATAA
;     G-trnQ(uug) ==> end
 45582  AACTAAGTAACATTAATATTGCTTTTTTGGTATAAACCTATACTGGGAAATATTTAAGAT
 45642  ACATCTTTAGATAATTAAGCATAGCTTATGCCTTACTGTAACATCGTTGAAACAAGTAAA
 45702  AAGTACAGTATTCTGCATTAATATA
;     G-trnH(gug) ==> start
 45727  GGTGGTTATAATTCAATGGTAGAATGACTGTAT!GTG!GAACAGATTGTTCCCTGTTCAA
 45785  ATCAGGGTATCCACC
;     G-trnH(gug) ==> end
 45800  CTTTAACCTAAATAGCTAAGTTTATATAATATTTAAAAAATAAAAAATAATAGATAAAAC
 45860  ATGCACGGTCTGTGTGCATTCATAACTTCGTGTGGACGTTTATGCATCCGAAACTATGCA
 45920  ACTACATCACTAGGTTGACTTAGTTTTTGATGCTTAACTTATTAACTACGTTAATAGTAT
 45980  CAGAAATTGATAATGCAGCTAACATTATTACCTAGTGCTGCGTAAAAG
;     G-trnM(cau)_3 ==> start
 46028  GCCAGGATAGTTCAACTGGTTAGAACGTTAATTT!CAT!ACATTAAGAATGAGAATTCGA
 46086  GTTTCTCTCCCGGCT
;     G-trnM(cau)_3 ==> end
 46101  AGTATAAAATATTTTTTCTTGATCACATAAAATTAGATATATAGTTTTATAGTTTACTGA
 46161  TTGCGTATACTTCGTAAGCATTGCAAAAATTATCTGGATATTTCCTATATCATTATAATA
 46221  ACTACATAAACAAAATATCTTTTATTACATGGTTTTTGTTATATATTATTTAACATATAT
 46281  TGTTTTATGCACAGAGAAAACATTTTATTTCATATATTAAAAAGGCATGTCTCCTTCAAT
 46341  AATCTGTTGTTAATATATTGTAACAGTAGAAATATCTACTTATAATAAATAAATTATGTA
 46401  AATATTTTATATAAAATTTAATGATATGCATGTTATAACCTTTTCTTCTAATGAATATTA
 46461  TTTTACTTGGTAAATACATTACTTTTAATACTTCGTAAACATGCCTCAGAAACAAAAGCA
 46521  AAGTCTAAAAATATCACAGTAAAACAATACAAAAAATTCACTTAATATATATATATAAAG
 46581  TATATGTTTTATGAAAGGCTTATCTTCTTTAGCTAGCTAAACAAACTTTTTTTCTGTTTT
 46641  TAGTTAAATTTTCATTCGGTTACTTATTTATGGCACGTCTCAACGGCGTGGATGCTAAAA
 46701  GTTAAATACATACAACTAAAGCTAAACATTTATAAGAAAAACAACAAAAAATAGGTAGGT
 46761  TTAAATCCTACAAAAACA
;     G-nad2 ==> start
 46779  ATGGCTGTATTTTCTATATTATTTTTGTTATTATCTAATGCCGTCACGTTTAGACGAGAA
 46839  AAATCTATTCTTTATTCCAGAGAAACTATAATAATTTTATTATGCTCTTGTTTCATAGCA
 46899  TCAAATAATTTAAATATGTCTTTTTTAGACAAGGGTTTGGGTTTATATGGCGGTCTATTG
 46959  CATGTTACACCTATTACACATGTTTTTCATCTTTTTCTTTTTTTACTAAGCGCAATTATT
 47019  TTTCTACTAACTGCTTTTTATCCTAGAAAACTTTTACTTAAGGATTCTGCATATAGTGAT
 47079  GTTTTACCTTATTCTATAAATTCTGTATATTCTCCTTTCACTTTTATTTATGATACAAAC
 47139  TTAATAAATAAAATCGGACAACAGTTTAGGTTAATAGAATATCCTTTAATAATACTATTT
 47199  ACAATAATAGGAGGTAGTTTTTTAGTTTCAGCTAGTGACATTGTTTCAATTTTTTTATGT
 47259  ATAGAGCTACAAAGTTATGGCTTATATCTGCTTGCTACAATCTATAGAAACTCTGAACTA
 47319  TCTACATCAGCAGGTCTTACTTATTTTTTATTGGGTGGTTTATCATCATGCTTAATATTA
 47379  TTAGGCACGAGCTTATTATACGCAAATTCTGGTACAACAAGTCTAGATGGTTATTACATA
 47439  ATAACAGGCTTATCTAGCGTAGCAAATGAGTATGCAAGTACTATGTTAGATTGATATAAA
 47499  CCTTTTTACTTAAACATTTCTCTTTTAATAATGTCGGTAGGGTTTTTATTTAAAATATCA
 47559  GCAGCTCCTTTTCATTTTTGGAGTCCAGATGTATACGATGCTATCCCTACTATAGTAACG
 47619  ACTTTCGTTGCAATAATACCTAAAATTTCTATCTTAGTTTTTTTATTAGAATTAGTACAT
 47679  TACACCAGTAATTTTTATTTTGTATTTAATTTTACATGAACCTCTGGCTTATTATTTAGT
 47739  TCATTTTTATCTTTAATAATAGGTGCTGTTTTAGGTTTAACACAATTTAGAATAAAAAGG
 47799  TTATTTGCATATAGTACTATATCACATTTAGGTTTTATACTTTTAGCTTTAAGCATAAAC
 47859  AGTTTAGAATCTGTTCAAGCCTTTATCTTTTATTTAATGCAGTATTCTATTTCAAACTTA
 47919  AATGCATTTGTCTTGCTAGTTAGTATAGGATTTTCCTTGTACCCCTTTATAAATAAAGAT
 47979  ACTAGTAAAATAGAGTATAACAATTTACCAGATAGTAACAACTCTCCTATACAACTTATT
 48039  ACTCAACTAAAGGGTTATTTTGATCTTAACCCTGTAATAGCTTTAAGCTTAGCTATCACT
 48099  TTATTTTCTTTTATTGGTATACCACCTCTTGTTGGCTTTTTTGCAAAACAAATGGTATTA
 48159  TCTGCTGCGTTAGATAGTGGGTATGTATTTTTAACTCTTGTAGCCATATTAACTAGTGTT
 48219  ATTGGTGCTGTTTATTACTTAAATATAATTAAACAAATGTTTTTTGATGTACACGAATAC
 48279  AAGGTAAATAAAAAATACGCTGATAAAACTTTACAAGGTAGTATCCAATGTCATAGTAAG
 48339  CCTGAAACAATATATACAAGTAACAGCTTAAACACATATAAATGCATTAATCTTTTAGGA
 48399  AAGGGTGTATTACTTAAGTATGCCAAAAATAAAGCAAGTGATATATATTTTAAAATAGAT
 48459  AATGTAGTTTTATCATCTTGTTTAGCCATTATTATTTCTATTTTAACTTTAATGTTGTTA
 48519  TTATTTATATTTGTAACTAATATACTTATAAGATTATCAAGTGTACTTGCAATTATAATG
 48579  TTTAACCCTTAA
;     G-nad2 ==> end
;     G-nad3 ==> start
 48591  ATGTCTAGTACTACTTTTTTTTTTTTATTTATACCTTTATTAAGTTTTGTTTTATTGGCT
 48651  GTAAATTTAGTATTTGCTCCACATAACCCGTATCAGGAAAAAGACAGTGCATTTGAATGT
 48711  GGGTTTAGTTCATTTTTAGGACAAAATAGAACACAATTTAGCATATCTTTTTTCATATTT
 48771  GCTTTGTTGTTTTTGCTGTTTGACTTAGAAATTTTATTAGTGTATCCATATCTGGTGAGT
 48831  GCTTATACAAATGGTGTTTATGGCTTAACTATTATGTTAGTATTTCTTTTAGCTTTAACT
 48891  TTAGGCTTTGCCTTTGAATTGGGTAAGAAAGCATTATCTATTGATAGTAGACAAATCTTA
 48951  AACGATAGCAATAAACAGTTTAACCTATAA
;     G-nad3 ==> end
 48981  ATTTAACAGCTTAACCTATAAATTTAACATTAAAAAGGTAATAAAATAAACGATGTTTAT
 49041  TGTGTAGGTAATCATACGGAATACTCAGATGATTCTTATGAGCATTAGCAAAGCTATTGA
 49101  GATCAAGATTGGGATAGTAAAGCTATACCAATTAGGATACCAAGACCAGAAAGGGTTGCA
 49161  AAGTAAAAAGTTAGGCATAAAAGAACAATCTAAAAATATAAGTATAAAGGTAAATTAATG
 49221  ATAAAGTATTATGCCTGTTATATACATATTAAAATTTACTATATTTTTGTTAAAATACTG
 49281  TAATGGTGATATGTATATCTATATGGTATCATACCTAAAAGATTGTTTATTAGTATGAAC
 49341  CTCTCTATAATTAACTAGCCTTTTATACCTTAGCCTTACATCTCGGATCGTTGCCATATA
 49401  ATATTATAAAAAGCAAGGAGGCAAAATATCTGGTTGTTGTCACTGTATTACGCGGGCATG
 49461  GGGCGTAGTACCTTGTGTCTATATATTTTGTTACGTTTATATAATAATAATTAATAATTT
 49521  GTACATTTTCTATGTTATAAGTTCCTATTAAATGTATACACATGCCATAAATGTAGTAGA
 49581  TGTTTGAGGGTTTGCTTATAGAAAGTAAGCACAATACTTAAGTTGGCTAAAATTACATAG
 49641  CCACCTCTTTATTAAAACTTATACGAAAATTCGTTTTATTGTTAACCTAATTTTTTAATA
 49701  TGACATATACTTTTTCTGCATACTGCCTGTGAAAGTAAGCTTATGTTATGTAAGCTTATA
 49761  TTATCTAAGCAATCACTACAATGGGTTATTATTTCTAGTTTCTAGCTGATACATTGTAGT
 49821  GATTGCATAATTTTGTGAGCACCACACCATATAGCTTAATTTCACTAAGCAGGCCAGAAG
 49881  CTATGCAGGTACTTCGTATTACCATGTAGACAGCATTACGAAGTAAAGCATACTTACGAA
 49941  GTTATGCAAACCAGTCAAGAAAAGATTATACACTTAATTTTACATTATGTTATATTTACC
 50001  CATACTGATTTCTATTGTAGAAGTTTTAATAGTAACTGTTCCCGTTTTACTAACTGTAGC
 50061  ATTTGTTACGGTTGCTAGTTTAATTTTATTTTTTCTTGAATCTATAATAACGTTAATATT
 50121  TTCTTTGTTAGGATTTTCTGTTGTACCTTATGGATTCGGGTTGGCTATATCGGGTTTTAA
 50181  CCTCGGTATACTTTATATGTTAGCTGTTTATTCTTTATCTGCGTATGGTATATTATTAGC
 50241  AGGTTGATCTGCTAATTCTAAATATGCATTTCTGGGATCGTTAAACAGCCCACCTAAACC
 50301  TCATGCTTTCATAAGTATGCCTGTACAAAGTAGTATTAACTTTAGATTAATTAATAAAAC
 50361  TTCATTGTTATTATTAACTGCTTTCTTTATATTAGCATTTAGATGACCAATTAAAGCTAT
 50421  ATTTGGACAATTAGATATGCTCGTATATTATCCTATTGCTAATGCATTCATATCACTAGT
 50481  TTTAGC
;     G-orf171 <== end
 50487  TTATTTCGTGACTGCCGTTTCGCTTAAAAAATTATCTAATTTTAGAATAGCATCTATCAT
 50547  AATTATAGGTGCGGTATTACCTTTATCAGTCTTATTTATAACTAAAAATGCTGATGACCT
 50607  ATGCTTATGTATTGGAGCACTTATTCATTTATATGCATTATTCACTATGCACTTTTCTCC
 50667  TATAAAATTGGGTAGTATTTCATTTGCTTCAGCAGCTGGCCAAAATATAGGCAGCTCTAG
 50727  TGGTGCCGAGATAGGCAGCTCTAATGGTGCAGGAGTTGGCAGCTCCACAGCTGCTAACGT
 50787  AGATAGTACTTCTTTACGAGATGAGATAGATGAAGCTAGAAGAGCTAAACAAGAGGAACT
 50847  TGATAGAGCTATTAGGAATCTAGCTAATCTTAGACTTGAGCAGCACCTAAAAGTTAAGAC
 50907  GGCAGGTTTAATGGAGAATGCAAAGAGAGGCATAGAAGAGTTTTGTAGAGAAAACTCAAA
 50967  ATCTGCTGAGTTTAAGGCCGAGTCAATAAAGGACAT
;     G-orf171 <== start
 51003  GGAACGTTATTTTACACAACAGTTTGATTTTGAGATCGAGGCAGAAAAATTACGGCAAAT
 51063  TGCTGGTAATGCTCCCCATGCAAATACATGAAGAGATGAGCTAGACGCCCCTGGTACTTT
 51123  GTTAAAGAAAGTACATGACGATGGTGTGCATGATTGTGATGAGCTAAACAAGGCTAAAAG
 51183  AAAAGCTATATTCCGTGAAACTAGGAATGCAATAAAATACGAAGCACCACCTAAGGATAT
 51243  GCTTGAAAACTCAACCTTAAAAAAGCACCTGGGGTACCTAAACGTTTTGGCCCGAATTGA
 51303  ATTGGAACTTGCAGGATTGGACACAGCAAAGAGTCGTTACCCTGAGGCGGTTTCTGAAAA
 51363  AAAAATAACTGAAAATAAAGCTAGCCTGAATCTAGCTAAGCTACTTATAACAAATAGATT
 51423  AGGCTATCGGACTAGTAAATATAATACTCAGGATCGTGAAACGTGCGAAAATAATGTTAG
 51483  CTATTTAGGAGATACTTATTATCGATCTCAGGATCAGAGTAAAAATAATGTTAGGTGACC
 51543  TGCAAACCATGATCATGATAATAATAATGATGTTGACTAAGCATGCTTAGTGTATACTAA
 51603  TAAAACGTGACTATAATGCCAGGTGCATATCTTATTTCTACTTAATTAACTAGCCTTTTG
 51663  TACTTTAGCCTTACATCTCGGATCGTTGCCATATAATATTATAAAAAGCAAGGAGGCAAA
 51723  ATATCTGGTTGTTGTCACTGTATTACGCGTGGTTGGGGCGTAACACCTTGTGTTTATATC
 51783  TTTGCCTTTGTGAGGGTGGGCGTGATACCTTGTGTTTATATCTCTGCCTATGTTGGGTTG
 51843  GGGTGTAATACTATGTAAATAATGTGTAGATAAAAGTAAAAACAATTAAATTATCGGAGC
 51903  GCCTATACGACTCAGCCTTCTCGTAGAGGTTAGGGTGCTCCAGATTTTCGTCATTCAAAT
 51963  TGTGGCGATTCAGACCCTCGTCTTCCTGATGATTGTAACCCAAATTGTTATGGTCGTGTT
 52023  CTAGCCCTACAGCAAAGGACCGATACACGGCCAGAGAATGGTCACACATAACTATACAGT
 52083  GTTAAACAATAATTAATACGTAACAATGCTAGTAGTATCGCAAGTTAATAATGGTTAATT
 52143  TCTGGTGCTACTAGCGTGCTTTGTATGCCTTATTTCGCAATGAAACATTACGAAGTATAA
 52203  TGTTTTGGTTTTCTTTCTTTTAACGAAAAAAAAAATGATGCTTTGTGTATGCACACCATA
 52263  TGTGCATTCTCTCGGTATAAAATAAGCACCTAAGTAATGCTTGTAAACTTACATTTTTTT
 52323  TTGTAATACTATATAATA
;     G-nad4L ==> start
 52341  ATGAATTTATCACTAATATTATTTTTAATAGGTATATTAGGTTTTGTTTTAAACAGAAAA
 52401  AATATAATTTTAATGCTTATATCCATAGAAATAATGCTTTTAGCTATTACATTTTTAATA
 52461  CTGGTAAGCTCACTTAGCTTTGATGATATATTAGGACAAACATATGCTATCTATGTAATA
 52521  GCAATAGCCGGAGCAGAATCAGCAATAGGCCTGGGTATATTAGTAGCTTTTTACAGATTA
 52581  AGAGGAAGTATAGCAATAGAACATAAATA
;     G-nad5 ==> start
;     G-nad5-E1 ==> start
 52610  A
;     G-nad4L ==> end
 52611  TGTATTTAGCCATAATTATCTTACCTTTATTAGGTTCAATAGTTTCCGGTTTTTTTGGTA
 52671  GAAAAGTAGGGGTTAGCGGAGCACACTTAATTACATGTATGTGTGTAATAGTAACAACAT
 52731  TGTTAGCGTTATTTAGTTTTTTTGAGGTAGGTTTAAATAATATACCTGTTTCCATTATAT
 52791  TATTCAAATGAGTCGATTCAGAATCACTTGATGTATTATGAGGTTTTAGCTTTGACTCCT
 52851  TAACAGTTTCTATGCTAATACCTGTATTAATTGTTTCTTCTTTAGTTCATATATATTCCA
 52911  TAGGTTATATGAGTCATGACCCT
;     G-nad5-E1 ==> end
;     G-nad5-I1 ==> start /group=IC2 (1.70e-39)
;     G-nad5-I1-orf439 ==> start /first_aa=R /note=LAGLIDADG ;; evalue:2e-21
 52934  cggggtcacgttaggggaaaacgtgtctatgggggtaaattgtcaaactccgggaaactc
 52994  ctaaagcttaaggtaccaagctctaaatgaaaatgtatgagtggctgaagtaattactca
 53054  ggtacggtaataagtcttaagatgagtgaaaacgaaatggacaatcgcggatctaagtca
 53114  actatactaaacagtatagctgtaaaagagcaacgagtagacggcagttgattaattgag
 53174  cccagtttggttaatttaaggtgtactctaaggggttccgaaaggagtagaggtgtaata
 53234  ctcagtttcaacaagagacaaggttgaaattcccatgtcaaaaccctgtctaagctattc
 53294  gatttaaaaaaattttctacctgtaattctgtttatgattccactattgtaaatcctggc
 53354  gtctgatctggtttaatagacggtgagggttcgtttagtataataatagataaaaataaa
 53414  acatgtaaattaggttgacgtgttcaattgaaatttcaaataggcctacacataaaagat
 53474  cttaacttattatataaactacaacaatatttagatggtgtagatataggttctatacat
 53534  ttagctcgaaatcgtgaaatggttaattattcaatagattcaaataaaggtttaagtaaa
 53594  cttattattcatttagaagaatatccgttattaactaaaaaaaatgtagattttatgttg
 53654  tttaaacaagcggtaaaacttgtcaataataaagctcatcttactgttcaaggtttaaat
 53714  gaaatagtgaatataaaagcatccatgaatttaggtttatctgacatgttaaaatcagaa
 53774  tttgatggacatattcctgttgaaaaacctcttatcgataataataacataatcatagac
 53834  cctaattgaatttcaggttttgttagcgctgaaggaaactttgacgttcgtataccatca
 53894  accaatagtaaattaggttatcgagtacaattgagatttagaatttctcaacatgatagg
 53954  gattttaaattaatggaaaagatagttgaataccttgggtgcaagcagggaaagatatat
 54014  aaatatggcggtaaatccgctgtgagtttaacaatagtagactttgccgatatcactaat
 54074  agaatagttccattttttaataaataccctattttaggtataaaactctatgattatctt
 54134  aattggtgtaaaatacataatttaatgattaatcgtttacattttacggttcaaggtata
 54194  aattcaattagaaatataaaatctggtatgaacacaggtagaagttttaaagataaataa
;     G-nad5-I1-orf439 ==> end
 54254  ccactgttaatatcttatgcaataaatcaatagtaagacaaatttggcttaaatg
;     G-nad5-I1 ==> end
;     G-nad5-E2 ==> start
 54309  CATAACCAAAGATTTTTTAGTTATTTAAGTTTATTTACTTTCATGATGATTATACTTGTT
 54369  ACAGCAAATAATTTCTTACTTATGTTTGTAGGATGAGAGGGTGTTGGAGTTTGTTCCTAT
 54429  CTTTTAGTAAGTTTTTGATTTACTAGAATAGCAGCTAACCAAAGTTCCATGTCTGCTTTT
 54489  TTAACTAACAGAGTCGGTGATTGTTTATTAACTATAGGTATGTTTACTATTATATGAACA
 54549  TTTGGTAACTTGGATTACTCTACCGTATTTTCATTAGCTGCTAATATAAGTGAAAATATT
 54609  GTTACTATTATTGGTATTTGTTTATTAATAGGGGCTATGGCTAAAAGTTCACAAATTGGG
 54669  CTTCATGTTTGGTTACCTCTTGCCATGGAAGGTCCTACACCTGTTTCTGCTTTGATTCAT
 54729  GCCGCTACAATGGTTACAGCTGGTGTGTATTTATTAATGCGAGCATCTCCTCTAATAGAA
 54789  TATAGTTCAACAGTGTTAATACTTTGTTTATGAATAGGTAGCATTACTACTGTGTTTAGT
 54849  TCTCTAATAGGTTTATTCCAACAAGATATAAAAAAGGTTATAGCTTACTCTACTATGAGT
 54909  CAATTAGGCATGATGGTTATTGCAGTAGGCTTGTCTTCATATAATGTTGCTCTATTTCAC
 54969  TTAGTTAACCACGCCTTTTATAAAGGACTTTTGTTTTTAGGAGCAGGTGCTGTAATACAT
 55029  GCTGTAGCTGATAATCAAGACTTTAGGAAATATGGTGGTTTAATAAGATTTTTACCTTTA
 55089  ACTTATTCAGTTATGCTTATAGCTTCCCTTAGTTTAGTGGCTTTTCCTTTTATGACTGGT
 55149  TTTTATTCTAAAGATTTTATACTTGAGTCTGCATATGGACAATTTCAATTTTCTAGTATT
 55209  GCTGTGTATTTTATAGCAACTATTGGTGCTATGTTTACTACCTTATATTCAGTTAAAGTT
 55269  TTATATCTAACATTTATAACTAATCCTAATGGGCCTTTAGCTAATTATAAAAAAGCACAT
 55329  GAAGGTGATATGTTTATGAGCTTACCCTTAATTATATTGGCAGTTTTTTCTATATTTTTT
 55389  GGTTATATAACTAAGGATATATTTATAGGATTAGCTTCTAACTTCTATGCAGACAACAGC
 55449  TTATTTATACATCCTTTACATGAAATTATGTTAGAAACTGAATTTGCTGTTCCTAATTTT
 55509  TTCAAATTATTGCCCTTATTATTAACGGTTATATTAAGTGCAGTATCATTAATATTATCT
 55569  GAATACCTATTTAGTTTACTTATTAAGTTTAAGTTTACTAGACTGGGCTACAACACTTTT
 55629  AGTTTTTTTAATCAACGCTTTATGATCGAGCTTTTTTATAACAAATATATTACTCGTTTT
 55689  ATACTTAACTTGGGAGGACAAACCACTAAAGTTTTAGATAAGGGTTCAGTAGAATTATTA
 55749  GGGCCCTATGGCTTAGAAAAAGGACTACTGATATTAAGCAAAGGCCTAAGCAGTCTAAAT
 55809  ACTGGTATCATAACTTCTTATGCTCTATATATATTAGTTGGTTTAATCATATATATATTA
 55869  ATACCTTATATGTCTATTAGAGACATTGGTTTATTATTGTTAATAATGTTTGTTCTACTT
 55929  ACAATAACCATTGATTTAGATTCATATAAGTTTAGTGTATTTATTAGCTTACCTGTACAA
 55989  AGCAATATCTTTTTTTGTGAAAAGTAA
;     G-nad5-E2 ==> end
;     G-nad5 ==> end
 56016  TAACCTTTCTGTTATTACTGCAAAGTTAATACAAATGATAGCGGATTAAACAGACTTATC
 56076  ACTAAATAATCAGTCTGATCTAGCTCATACTATATTAAAAAATTTTGCAAGATGTGTTTT
 56136  TGTGGAATATTTTTTAATATACCCTGATTGTGCAAGGTATTATTTTACATATAAAGATGT
 56196  GTTTATTATTTGACAAAAAACCATTTGTGGTGATCTAAAAAGATTGATTTATTATAAACA
 56256  TTGCTATACACATGGTTCTACTATTTTTAATCAAAATATATCATCTAAACGTCATTAATT
 56316  TTTTTATATAGTAAGTGCTAGATACAAAATAGGTAGTGTTAAAAAGATGAAACAGGCTCC
 56376  CGATAGCTTTGCTGAATGAAGTAGGAATACAATAAGCAAACGAGTTAAAAGACCCACATA
 56436  TATATTATTGCTTATTTTGCGTTTACAATAAATTTATAAAAAACGTTAGAAAATTTTAAA
 56496  GTGCATACATTGTGAAATCTTTTTGATGACTTTCAATAAAACAAATAGTAATAAAA
;     G-trnV(uac) ==> start
 56552  AAGGGATTAGCTCAATGGTAGAGCAATCGTTT!TAC!ACACGAAAGGTTAGGTGTTCAAA
 56610  TCACCTATCCCTTA
;     G-trnV(uac) ==> end
 56624  TGTATAATTAGGTTTACTAAGCTATATTCTAAATATAAAGATATATATCCAATATTACAC
 56684  ATTAACGTTTGTTTTTTATTGATGCATAACTTCTGATATTACTAGCATATTATAAGTTAT
 56744  GTATACAAAGCAATAAGTTTAGTTTTTCACATGCAATGCTTACGGAATATTAGACATCAG
 56804  CAATATATTAAGCATGACATATCTAGAAAAAACCTAAAAAATAATGAGTATTATACACAT
 56864  ATAAATGTACTCACAAGACTACGAATTATTAAATGTAAACATTAAAAATTCAACTGCATA
 56924  GCTAACGTTTAACTCTTTCTTATAAGAAAGGTATACCCATGAAAGATTAAAAAAATTTGT
 56984  CCCACCCTAATGGAAGCAGCTACCGGGGTCAACTTTTTTTATTATTTTTATTTTATTTTT
 57044  ATTTTTTAATAGTAAAGTACGTTTTTTGTACTCTTCTTATAAACTTTTTTACTTTTTATT
 57104  TTATTTATTTTTTTTTTTAATACAATATATTGTAATCTGGTATATATTATTTCTTTTTTA
 57164  TATACTATTTGAGTTTATATAGCCAAGCTCTTATAAATATCGGTAGAAGTCCTAGGCTCT
 57224  TCGTAGTTAAAATGTAAAATGTTTATATGAAGTACTAGGCTGGGCTCATGATCCCACGAA
 57284  CCATGCACTTTTTTTTTAATTTTAAATATGATGATAATGATGATAA
; G-orf606 ==> start ;; contain dpo
 57330  TGATGAACTGAACTAGACCTTTCCGTAATTTATATTGCAAGTAGGCCTCTTCTTACTGGT
 57390  TCCAGAAAGAGATATTTCGGCTTTTTAGCTCATATTCCCAAATTATATACCTATTCTTCT
 57450  CTTGTCTCTAGACGGCATTCTATGGGTAAGAGTGTAAGGTATTATTCAGATCTTATCTTA
 57510  CATGATATTATTACAGACTGAGAAAATACGGAACCTTTGACTAAAGAAAAGTTGCTTACA
 57570  CCTATTTATTTTTTCCCTTCTACTCTAGATGATATAGATTTATTTACTACTAAGTTGCCT
 57630  CCGTTAGAGTATAACGTAAGACACTCTATTTTATTAAAGGTTTGTTACGGTAACGCTCAA
 57690  ACATTTAAGATGTTAGGAGAACAAATACCCTGTATTTTTATAGGTCCTTCCTATGTTTCT
 57750  AGTCTATGTGATATTATAAAAGATAGACTTGAAAATTCTATGTTAGTTTATGACTATCGA
 57810  CACGAGGATGTGTCTTTTATTCAATTACTTATCTATAAAGTCGAT
;;     G-dpo_1 ==> start ;; HMM match pos. 294,701 score 6.9e-80
 57855  TATACCGATAAAGTAAAAAAGGCCTCCAAGGGGGGGAGTTCCCCTCCAGCTGATTCAAGT
 57915  GATAACACTGATTTAATAAACCTTAGTAAGTTCAATAGTCGTTTAGTTTTAAATAAATTG
 57975  GTTCCTTTATCTATGGATTTAAGTGATTATAAAAAAGGTCTTACACCTTTATCATCAACA
 58035  GAGAAAGCTCGTGTAATTGAACGTAACTCTTTAAAAAGTGATAATTGTGAGATCTATAAA
 58095  AAGGATATGTATACTATAGTAATAACTAAATCGTCTACAGATGAAAACAAACAACAAAAT
 58155  GATGTTTCTATTTATAGTGATAGTGGTTTTAAAGTAACTAATTTTACAGATGTTGAAATA
 58215  GATAAAAACAAATTTGTAAGAAAAACATCTAATGTATATAATACTATATATAATGGTGTT
 58275  GTTACAAAATCTAGAGTCTCCATACCTTTAGCTCCTGTTAGAGGTAGAAAAACGTCAAAA
 58335  CGTATAAAAAACCTAATTATACCAGATCCACATATTGGTTCCTTTGATTTAGAAACATAT
 58395  AGAGATCAAGGTGTATCAAAGGTTTACTCTCTTGGTTATTATACCAAAACACATGGTGTA
 58455  AAGATTTTCTATATCGATAAAGAATCATTAGATTCAGATAAACTTATTATTAAATGTATA
 58515  GATTCAATGCTTGAGAATAAATATTCTGGATTTACATTTTATGTACATAATTTAGGTTTA
 58575  TATGATATAGTTTTCTTACTTTCACCTCTTTTAAAGGCTAAAAAAGAGGATGAATCACCT
 58635  AAATACAAATTTAAACCTGTATGTCGTGATGATTTAATGTTAAGTTTTACTATAACTAAA
 58695  CAGGATAATCGTAAACTTTCTATAAAATTTGTTGATTCTCTTAATCTACTAAATCATCCA
 58755  CTTGAGAAGTTGTGTAATACTTATAATACAGAGGTAACCAAAGGTTTATTTCCATATGAT
 58815  TTTGTTAGTAAGAAGACACTTTTTTATGAGGGTGAAAAACCTCCTATAAATTGTTTTAGT
 58875  AAAAATGTTGAGGTTATAGAAAAGGATTATAATTTAATTCCATTAGATAACTGGAGTACG
 58935  GAGCTAGAAACAATTAAATACTTGGAGAAGGATTTAGTTAGTTTATATCAAGTTATAGAG
 58995  AAATTTAGTGGTATTATATATGATGAAAATGAAATTCAGGTTACTCAGAGTCTTACAATT
 59055  TCATCCTTGGCTATGAAAATATATCTAAAAAATTTTTATAAGAATAATGTTGCTCTC
;;     G-dpo_1 ==> end
 59112  ATAATCTTTCATGGGTATACCTTTCTTATAAGAAAGGTA
; G-orf606 ==> end
 59151  TAGCCATGCTAATATTTATTTTCATATTAATCCATGTTATCTAAAAGACTATAGCCTAAA
 59211  TTAATTTAATTCTTAAACGCTCCCATATATATATCATCTTTATTTATAATTGTTGTTGTA
 59271  AGCTCATATAAGCGTGGATATTGTCGAACACCTTTATCTAGGCCCATATATGTATCTGGT
 59331  ACAGTCACAGGCTGGTATTGTAGCTTCAACAATAGAGGTTGGTGCTATTGTTATAACAAT
 59391  AAAACAAAAAATTACTTTGTTTTAAACACCACTATTAAGGTGTAAACAGAAAGTATTAAA
 59451  ATTTTTTTTATTCATATCTGCAAAAGCAAGGTACACTAATATTATCATTTTAATTAATAC
 59511  GTGTTAAAGTGGTTAATTGTTATTATTGTTATGAATATAAGTAAGGTAAAATTAATTTAC
 59571  GATAGAATGGTTTAATTAAACCTACAAACACATTTATAACGATTAGGCTAGAAACTTTTT
 59631  ATTTAGTTTTTTATCGAGGCTTAAATTTGTAAGCATGCTAGAAGTATTATAAGTTAAGCA
 59691  TCCATAAAAATCAAAAAAAAAATATTGAAATAGCAATATTTCATATAAGCATTAAGTTTA
 59751  ATGCTTGGTTTATGTAGTCCTTTACTTATATATTGCCTATTCCTATGGATGATACCACTG
 59811  ATTCAGAACAAAAGATGCAGTTATTGAATAACAATACTGTAAAAAAAGATTTAAAATATT
 59871  ATTACGAA
