# Supplementary material for: Global Characterization of Fungal Mitogenomes: New Insights on Genomic Diversity and Dynamism of Coding Genes and Accessory Elements
Source: Front Microbiol. 2021 Dec 1;12:787283. doi: 10.3389/fmicb.2021.787283 (PMC8672057; doi:10.3389/fmicb.2021.787283)
Supplement: Supplementary File 1 — de novo annotation files of the 685 mitogenomes investigated in this study. Annotation was performed with the Mfannot program. [file Data_Sheet_1.ZIP › Supplementary_FileS1/LR813516.2_Saccharomyces_cerevisiae_strain_HLJ1_genome_assembly_organelle_mitochondrion_mitogenome_g3.mfres]

;; Masterfile modified automatically by mfannot version 1.35
;; on Sun Dec 27 01:53:07 2020 by user pfonseca on host LGCM-PROC
;;    - Gene Totals: 45
;;    - List of genes added:
;;      atp6                 atp8                 atp9                
;;      cob (5 introns)      cox1 (4 introns)     cox2                
;;      cox3                 orf280               orf301              
;;      orf348               orf372               orf379              
;;      orf386               orf469               rnl                 
;;      rnpB                 rns                  rps3                
;;      rrn5                 trnA(cgc)            trnA(ugc)           
;;      trnC(gca)            trnD(guc)            trnE(uuc)           
;;      trnF(gaa)            trnG(ucc)            trnH(gug)           
;;      trnI(gau)            trnK(uuu)            trnL(uaa)           
;;      trnM(cau)            trnN(guu)            trnP(agg)           
;;      trnP(ugg)            trnQ(uug)            trnR(acg)           
;;      trnR(ucu)            trnS(gcu)            trnS(uga)           
;;      trnT(ugu)            trnT(uuag)           trnV(uac)           
;;      trnW(uca)            trnX(auua)           trnY(gua)           
;;
;; end mfannot
;;


>LR813516.2 Saccharomyces cerevisiae strain HLJ1 genome assembly organelle mitochondrion gc=3
     1  AAGGGGACTTTATATTTATAAAGTAATTATATTATTATTATTATTATTATTTATTTATTT
    61  ATTTTTTTTATTATTTTATTATATATATTATATATTAATA
;     G-trnP(ugg) ==> start
   101  CAGATAGAAGCCAAAAGGTCAGGCGCTTTCTT!TGG!GAGAAAGACCTAGTTAGTTCGAG
   159  TCTATCCTATCTGA
;     G-trnP(ugg) ==> end
   173  TAATAATTTAATTTAATTAAACATTAAAAAAAAATATATATATTTATCATAATATATTAA
   233  ATTTTATTACATTACATTACAAATAAATACTTTTATTTTATATTTATAAAAATATGAACT
   293  CCATATTATTATTATTATAATTATTATTATAATTATTATTATAATTATTATTATAATTAT
   353  TATTATAATTAAAGAGTTTTGGATACCAATATGATATAATATGATATAGGATCGAAACCC
   413  CTCATTTTATCATTTATTTATAATATTATAAATAAAAAAAATATTATATGTTATAATAAA
   473  ATTAATATCATAATATATTATATTATATATTATATTATATATATATATATATATATTCTT
   533  ATATAAAATTTATATTCTTCTTATTAAAATTTAAAATTTAAAATTAAAAAGGGAGCGGAC
   593  TTTTAATTATATTTAATTATAGTTTTTAATCATTGGTTGAGATTTAAAAATAAGGTATAA
   653  TATTTATATTATTCTTTAACAAATATTATATTATATTATAAAAAAGATATAATATTTATA
   713  TATTATTATTAATATTATTTTTTCAGTTCCGGGGCCCGGCCACGGGAGCCGGAACCCCGA
   773  AAGGAGAAACTTATAATTTTTATATCATTATTTATTATTATTTTTAATTTCAACTCCTTT
   833  TGGGGGTTTCTATTTTACCTTCAGCAGAGACTTTCTAATTATAATTATATATATATAAAT
   893  TTAAATACATTTATAAAAAAGTATATAATATAATTATATTATATATAATAATATTATTAA
   953  ATGAAGTATTCTTTATTATTAATTATAGGATATCTGGGGTCCATTAATAATTATTATTGT
  1013  AAATAATAATAGGGACCCCCCCCATTATCTAATTAATAAATATATAAATAATCATTAATA
  1073  AATATATTAATAAATAATAATAAATATATAAATAATCATTAATAAATATATAAATAATAT
  1133  ATTATATTATAAAAATATAATAATAATAATTTATTATTAAAATATAATAATTTATTATAA
  1193  AAATATAATAATTTATTATTAAAATATAATAATTTATTATAAAAATATAATAATAACTCT
  1253  TTTCGGGGTTCACACTTTTATAAATAATAAATAATAAATAATAAATAATAAATAATAAAT
  1313  AATAAATATTAGTGTTCACTAATAAATATATAAAATAATAATTATAAAAATAATCATTAT
  1373  TAAAAATATTATTAATTATTAAATTAAATACAATTAATATAATTTAGTTGTTTATATAAT
  1433  TTTAAATAATGTTTATATCAATTTAATAAAATTAAATTTATAGTTCCGGGGCCCGGCCAC
  1493  GGGAGCCGGAACCCCGAAAGGAGTTTATCTATATATTATAATAACTATATGAATTTAATT
  1553  ATTAAAAATAATAAAAATAAGGAATTTTAATAAGAAGTAATATTTATTATATAATATATA
  1613  AAAAAAATATATATATATAAAAATATATATAATAAGTTTTATTATAATATATATTAAATT
  1673  AATTATTATGAGGGGTTCGGTCCCCTTCCGGGCCCCAATTCATCTCATCTCATTTTATTT
  1733  CATTTCAATATCATCTAATCTCATTTCTTTATAGATTTTACATATATATAAATATAAATA
  1793  TAAGATATTCACATTTATATATAATATAATATAATATAATAGATATTCATTCCTCTTTGA
  1853  TTAAACTAATAATTAATAATTAATAATTAATAATTAATAATTAATAATTAATAATTATTC
  1913  GGTAGAACTATTATTAAATAATTTATAATTTATTATTTATTAATATATTTATATAATATA
  1973  ATATAATATTATTAATACTTTTTATTAATATAAAGAAAAGAGTTTCAATTATTTATTTAT
  2033  TTATTTATTTATTTATTTTAATGAAAATAAGAATTAATTTAAATAATTTATTTAATGAAA
  2093  TTATTAATTATAAATAAAAATAATAATTTTTAAAGATGTAATATAAAAATAAATATAATA
  2153  TAATTTAGGATAATTATATAAAATATTTATTATATATAGTTTTCTATAAGGATTTAAAAA
  2213  AGTGATAATATAATATATAATATTTATAAGTTATTTATATATATATAATTATAATCTTAT
  2273  TAATTATTTATATATATATTTAATATTATTTTTATATAATTTTATATTAAAGTATTATAA
  2333  TTATATATTTAATATTATTTTTATATAATTTTATATTATTTATTTATTTATTTATTTATT
  2393  TAAAAATATTATAATCATATATTTAATATTATTTAATATATTTTATATATTATATCTTTT
  2453  ATTGATTTATATATATATAGATTTAATAAATATATATATATATATATATATAAATATTCA
  2513  TTATATATTTATTATTATTATTATTATTTATTATTTATTATTTATTACTATTTTTATTAT
  2573  ATATTAATAATATATATATTATTAGTTATGGGTATCCTAATAATATATTATTATTTTTAA
  2633  TAATAATTTATGATTTATGAATAATAAATAAGTAGGGAATCGGTATGAATATCGAAAGGA
  2693  GTTATATATTATTAATTATTTATAATTATTTTATATATTATTAATTATTTATAATTATTT
  2753  TATATATTTATAATTATTTTATATAGATAGGATAGATAGGATAGATAGGATAGATAGGAT
  2813  AGATAGGGGTCCCATTTATTATTTACAATAATAATTATTAATGGGACCCGGATATCTTAT
  2873  TGTTATTAATTTATATATTATTCATTATTATTAATATATATTTAATATAATTAAATATTA
  2933  TATTATATTATATTATTTATTAAAAAAATCTATTACTTATTTTTTTATTAATATATAAAT
  2993  TATTTATATAATTTATCATTTTTATTTATATATTATTATTTTTTATATATAAATTAATAT
  3053  ATATATATATTATATATACTTTTTTTTTATAATATATCTATATATATAAATTAATATATT
  3113  ATATTATATTTTTATATAATATATTATTAATTATTATTTTAATTTTCTATTCTATTGTGG
  3173  GGGTCCCAATTATTATTTTCAATAATAATTATTATTGGGACCCGGATATCTTCTTGTTTA
  3233  TCATTTATTATTTTATTAAATTTATTATTATTTTTAATTTATATTTATATTATATAATTA
  3293  ATTATATCGTTTATACTCCTTCGGGGTCCCCGCCGGGGCGGGGACTTTATATTTTATTAT
  3353  ATAATATATTATATTCTTATAATATATTTATTGATTATATTATAAAATTTATTCTATGTG
  3413  TGCTCTATATATATTTAATATTCTGGTTATTATCACCCACCCCCTCCCCCTATTACGTCT
  3473  CCGAGGTCCCGGTTTCGTAAGAAACCGGGACTTATATATTTATAAATATAAATCTAACTT
  3533  AATTAATAATTTAAATAATATACTTTATATTTTATAAATAAAAATAATTATAATCTTTTT
  3593  TATAATTATATATAATAATAATATATATTATCAAATAATTATTATTTCTTTTTTTTCTTT
  3653  AATTAATAATTAATTAATTAATTAATATTTTATAAAAAATATATTTCTAAATAAAATATA
  3713  TTATTAATAATATTATATAATATAATAATAATATAATAATTTTATATAAATATATATTTA
  3773  TATATTAAATTAAATTATAATTTTATTATGAAAATTATATCTTTTTTTATATTTTTATAT
  3833  AATAAAAATATGTTATATATATATTAATAATAAAAGGTAGTGAGGATTAAATAAATTATA
  3893  TAATAATTATAACTCTTAATTATAAAATAAATATATATATATATAAGTATTCATTTCCAT
  3953  AAAATCTTTTAATAAATATTAATAAATATTAAAAAAATAATATTATAATATTTTAGTATA
  4013  TAATTCAATAAAATTCATTGGAGGGGTAAATAATAATAATTTACTAATGGCAAGTTATAG
  4073  TCTTAAAGGTTTTTATTTTATTAAATTAATAAAATAATAATACCATTTATATATTCCATT
  4133  ATATATATATATTTAATAAAAATAATAATATCATTTATATATTTTATTATATATTATATA
  4193  TATTTTATATAAAATAATAATAATAAATTTATATTTTTATATATTATTATTAAATAATAA
  4253  TAATATAAATAACTCCTTCTTAAGAATAAAAAGGGGTTCGGTCCCC
;; mfannot:
  4299  tcccgttagtacacgggagggggtctctcactccttcttaaaaaataaaaaggtggaagg
  4359  actaatataatttttaataataattaatactttaataataatttgtatttctttattatt
  4419  aatatattaaatataataataattaatataattacaatatattaatattatcaaatatta
  4479  ataaatatatttttatataatttatctccttcggggtccgccccgcgggggcgggccgga
  4539  ctatttatttttttattattaaactaattataattgtaatttcgtaaagggggtgggagt
  4599  aaatatatataatttataatctatatatatatatataatttcttaataaatattaataaa
  4659  tatttataaaaagaataatttatatttataatatataatttatatattttatttttatta
  4719  tacaattaatataaaatataaaatataaaatattaaatattaaatattaaatattaaata
  4779  ttaatttttataggggttatataataattatatttataattatataatattaaaaagggt
  4839  atttttataattattacatttttattttatttataaaaatattaattttaataagtattg
  4899  aatactttatataatataaatattaattacataattaataattaaataatatttaataat
  4959  attatttaaatttattatttataattatttatttataaaattctatttttattattatta
  5019  tttttattttattattaaaaattaatataataattattaatatattaaaaatcttttatt
  5079  atattaatatttataaaaaagtatttaataaaaaagatgtataaatttataaattatata
  5139  atattattaatttatataataataatattataactttgtgattgtcaatttagttaatca
  5199  ttgttattaataaaggaaagatataaaaaata
;     G-trnP(agg) ==> start ;; mfannot: evalue : 6.58e-06
  5231  ttctccttcggggttcggtccccctcccatt!agg!gagggggtccctcactccttcggt
  5289  cggactccttcggggtccgccccgcgggggcgg
;     G-trnP(agg) ==> end
  5322  gccgg
;; mfannot:     /group=IB(5') (1.34e-03)
  5327  ACTAATTTAACTTTTAATATTAATATTAATATTATTTATATTTTTAATATATAAAAATAA
  5387  ATAATTTTATTTTTATTAATAGTATATTATATAAACAATAAAATAGTATTAATTATATAA
  5447  AATTTATATAAAATATATATAAATTTATTATATATATATATATTAATATTTTAATAAAGT
  5507  TTTTATTATAAATTTATTTATTTATTTATTATAATATTAATAATTTATTTATTATTATAT
  5567  AAGTAATAAATAATAGTTTTATATAATAATAATAATATATATATATATATATATAATTAT
  5627  ATTAGTTATATAATAAGGAAAAGTAAAAA
;     G-rns ==> start
  5656  ATTTATAAGAATATGATGTTGGTTCAGATTAAGCGCTAAATAAGGACATGACACATGCGA
  5716  ATCATACGTTTATTATTGATAAGATAATAAATATGTGGTGTAAACGTGAGTAATTTTATT
  5776  AGGAATTAATGAACTATAGAATAAGCTAAATACTTAATATATTATTATATAAAAATAATT
  5836  TATATAATAAAAAGGATATATATATAATATATATTTATCTATAGTCAAGCCAATAATGGT
  5896  TTAGGTAGTAGGTTTATTAAGAGTTAAACCTAGCCAACGATCCATAATCGATAATGAAAG
  5956  TTAGAACGATCACGTTGACTCTGAAATATAGTCAATATCTATAAGATACAGCAGTGAGGA
  6016  ATATTGGACAATGATCGAAAGATTGATCCAGTTACTTATTAGGATGATATATAAAAATAT
  6076  TTTATTTTATTTATAAATATTTAATATTTATAATAATAATAATAATAATATATATATATA
  6136  AATTGATTAAAAATAAAATCCATAAATAATTAAAATAATGATATTAATTACCATATATAT
  6196  TTTTATATGGATATATATATTAATAATAAAATTAATTTATTATTATTAATAATATATTTT
  6256  AATAGTCCTGACTAATATTTGTGCCAGCAGTCGCGGTAACACAAAGAGGGCGAGCGTTAA
  6316  TCATAATGGTTTAAAGGATCCGTAGAATGAATTATATATTATAATTTAGAGTTAATAAAA
  6376  TTAATTAAAGAATTATAATAGTAAAGATGAAATAATAATAATAATTATAAGACTAATATA
  6436  TGTGAAAATATTAATTAAATATTAACTGACATTGAGGGATTAAAACTAGAGTAGCGAAAC
  6496  GGATTCGATACCCGTGTAGTTCTAGTAGTAAACTATGAATACAATTATTTATAATATATA
  6556  TTATATATAAATAATAAATGAAAATGAAAGTATTCCACCTGAAGAGTACGTTAGCAATAA
  6616  TGAAACTCAAAACAATAGACGGTTACAGACTTAAGCAGTGGAGCATGTTATTTAATTCGA
  6676  TAATCCACGACTAACCTTACCATATTTTGAATATTATAATAATTATTATAATTATTATAT
  6736  TACAGGCGTTACATTGTTGTCTTTAGTTCGTGCTGCAAAGTTTTAGATTAAGTTCATAAA
  6796  CGAACAAAACTCCATATATATAATTTTAATTATATATAATTTTATATTATTTATTAATAT
  6856  AAAGAAAGGAATTAAGACAAATCATAATGATCCTTATAATATGGGTAATAGACGTGCTAT
  6916  AATAAAATGATAATAAAATTATATAAAATATATTTAATTATATTTAATTAATAATATAAA
  6976  ACATTTTAATTTTTAATATATTTTTTTATTATATATTAATATGAATTATAATCTGAAATT
  7036  CGATTATATGAAAAAAGAATTGCTAGTAATACGTAAATTAGTATGTTACGGTGAATATTC
  7096  TAACTGTTTCGCACTAATCACTCATCACGCGTTGAAACATATTATTATCTTATTATTTAT
  7156  ATAATATTTTTTAATAAATATTAATAATTATTAATTTATATTTATTTATATCAGAAATAA
  7216  TATGAATTAATGCGAAGTTGAAATACAGTTACCGTAGGGGAACCTGCGGTGGGCTTATAA
  7276  ATATC
;     G-rns ==> end
  7281  TTAAATATTCTTACATAAATATTATTATAAATATAAATATAAATATTTATAGTTCCGGGG
  7341  CCCGGCCACGGGAGCCGGAACCCCGAAAGGAGAAATATTAATATAAATATAAATATAAAT
  7401  ATTAATATAAATATAAATATAATATATTTTAATATAATATAAATATAAATATAATATATT
  7461  TTAATATAATATAATATAATATATAATATATTATATAAATATAATATATAAATAATATAA
  7521  TAAAATATTTTAATATATATATAATATAATATAATTATTATTATAATTTAATATAATTAT
  7581  TATTATAATTTAATATAATAAATAAATAAATAATTATAATTATAATTATAATCTCAATAT
  7641  ATAAATGATAAATTATTATAAATACGAAGAAAATAATTGATTTTTAAACATATTTAATAA
  7701  AATATATAATATAAATTATACTTTTTTGTTATTATATAATAATTATATTAATATATTTAA
  7761  TAGAATTAAACTCCTTCGGGGTTCGGTCCCCCTCCCATTAGGGAGGGGTCCCTCACTCCT
  7821  TCGGGGTCCGCCCCGCGGGGCGGACTATTAATATAAATAAATAATAAATATTTATAATAA
  7881  AATAATATACATCTTCTTTAAATAAAAAAAGGGGACATTATAAATAGTATATAAATATAT
  7941  TATATCTTTTTTATTATTATTATTAATAAATAATAATAATAATTTATATATTTATAATAT
  8001  ATTTAATAGAATGTATTATAATTATTACATATAATTATTATTATTCACTTCTTATTAAAA
  8061  ATAATACTCTATATAATTTATATAATTTATTTTAATATATATATATTTATATATAATATA
  8121  ATATATATATTTATTTATTATAATCATTTATTTTTAACTTAAAATAAAACTTATTATAAT
  8181  TTATATAATTTATAATTTTTATATAAAAATAATTATATAATTTTTTTTTTTTATTTATAT
  8241  AATAATAATATTATTTGTTATATATTATATATTATATATATAATAAATAAATAAATAATA
  8301  AATAATAATAAT
;     G-trnW(uca) ==> start
  8313  AAGGATATAGTTTAATGGTAAAACAGTTGATT!TCA!AATCAATCATTAGGAGTTCGAAT
  8371  CTCTTTATCCTTG
;     G-trnW(uca) ==> end
  8384  ATAATAATAATAAAAATATGTATTTATTTAATTATTTTAATATTTCTCCTTTCGGGGTTC
  8444  CGGCTCCCGTGGCCGGGCCCCGGAACTATTAATATAATATAATATAATATAAATATTCAT
  8504  TTATCTTTTTTTTAATATTCTTAATTAATTAATTAATATATTAATTATAAAAAATATATT
  8564  ATAATTTTATTATTAATAAGTATAAATATATTATTAATAATAATTTATTAAAAATATATT
  8624  ATTATAATATATTAATATATCATAATTATAATCAATATTATATTATTTAATTTTATAATA
  8684  CTTAATTATTAATATATTATTCATATATATATAAATTAAATTAAATTAATTATATTGAAT
  8744  ATATAAATATATATATATATAAATATATAAAAAATTATATAAATTATTTTAAGTTCCGGG
  8804  GCCCGGCACGGGAGCCGAAACCCCGAAAGGAGAAATATTATAATATATTTAATATTTTAT
  8864  TTTTTTTTATTTTAATTTATTAAATAATTTAATAATTAAATAAATTAATGATTTGATTTT
  8924  ATTCTATTATTATTATTATTATATTTTATTATATAAAAATAAATAATAAATAATAAATAG
  8984  TATGATACAATTTATTAATAATATAATTATAAATTATAAATAATAATTTATTTTAATAAT
  9044  TCTAATATAAATAATGATAATAATTTTATCATTATGAACTATTAATATATTAATCTATTA
  9104  ATATTCTTTGATATTTATTTTTATTTAATGAACATCTAATTTAATTAAATAAAATAGTCC
  9164  GGTCCGCCCCATGGAGGGGGCGGACCTCGAAGGAGATATGAATCTTTAATATAAATAATC
  9224  ATAAATTCTAAATATTAGAATTATTATTTTATCTTTTTATTTATTAATAATTAAATATAA
  9284  ATTATTATTAATAATAATTATAATATTCTCCTTTCGGGGTTCCGGCTCCCGTGCCGGGCC
  9344  CCGGAACTTAAAAATAATATTAATAAAAATTATACAATAATAATAATAAATATTCATTAT
  9404  TATTTAATTAATATCTCCTTTACTTATTTTTCCTCCGTTGGGGACTTATTATTAAGTATA
  9464  TTATTATATACTACTTAAGATTATATATATAATATATATATATATTATATATAAAATATA
  9524  AATATATAAATAATATAAAAATTAATAAAATAAATAAAATAAATTAGTCCGATCGAATCC
  9584  CCTATTTAATTAAATTAAATTAAATTAAATTAAGAAAGAGATAAATTTATATAAAATATT
  9644  ATTTATAATTAATTATAATTAAATTATAATATAATATAAATAATAATATAATAAAAATAA
  9704  AATAATATTAGATTATATTATATAATTTATATAATTTTTAATAATAATAATAAATAAGTT
  9764  TATTTATAATTATAAATATAAATATAAATAAAGAAGGTATTATATTTTATAAAATATAAT
  9824  AATAATACAAAATTTATATTTTAATAAATATTAATATAAGTTTAAAGTTCCGGGGGCCGG
  9884  CCACGGGAGCCGGAACCCCGAAAGGAGAAATAAATAATATATTTATAAAAAATTAAATAA
  9944  ATAAATATTATCTATTTCAAAATAAATATAATATAATATAATATAATAATTCTAAATATA
 10004  AATAATATTTATTATAATTATTATAATAATTGTATTATTTATTAATAATATATATAATTA
 10064  TATTAAAACTAATATTACATTATTTTGTATATTTAAACAATTAAATTGATTATTCTTATT
 10124  TGTAATCTTTATTTATTTTATTATATCTTATTAATGATAAATTATAATTATTATTAAAAT
 10184  AATAATTTACTTCTTTTGATATAAAAATAAAATAATATTAGAAAATATATTATATTTTTA
 10244  TTCCTTCCTATTAAAGGTAAAGACTCGACTCTCATAATTAAATTTATATCCTTCGGCCGG
 10304  ATTAATTTATTTTATTTATATTTATATTTATATTTATAGTGAATACCTTTTTTAATATTT
 10364  ATTTTTAATATTTATTTTTAATATTTATTTTTAATATTTTATTTTTAATAAAATATAATC
 10424  TTGTAAGTAAGAAAAGAATTTCGGTGATTGGAACCTTGAAAGGATAAATTTCTTATTTAT
 10484  TATAATATTTATATTATAGTATTATTAAACATTTAATATATTATATTAATATTTAATTTA
 10544  AATGATTAATATATTATTATAATAATATTTATTTTATATTAAAATATTATAATTAATATA
 10604  TATATATTTATTTTAATAATATTATTATTATTATTATTAAAATTATTATTTTTATAAATA
 10664  TATATATATATATATATATATTATTTTTATTCTTATATAAATTATATAAAAAAAATATAT
 10724  ATAATATATAATTAATTAATATATATTATTTAAATTATATATTATTTAAAATACTTTTTA
 10784  TATTATATCTTCTTTAAATTAAAATATAATTATTATTTATATTATAATTATTTATGAAAT
 10844  ATTATTCTTAAAATAAAAAAGAGGTTTAGACTATATATTTATTATTTATAAACTTATTAT
 10904  ATTATTTATTATTAATAGTTCCGGGGCCCGGCCACGGGAGCCGGAACCCCGAAAGGAGAA
 10964  ATAAATAAAATAAAAAATAATAAATATTAATATTATTAAATATTATTTATAATAAATATT
 11024  AATATTATTAAATATTATTCATATTAATAAATTTTATTATTATTTGTAATATATTAAATA
 11084  TTAATAATATATATATTATTTATTATAATGAAAACCTATCCTAAATTATCCTATCATATA
 11144  ATATCATATCATATTATATTATATCTTATTATATGATATATAAAGTATTCACTCTATATG
 11204  AGGTTATGATTATTATATAAATCTTATTTTATTTTATTTTTATTTGGACTAATAATAATT
 11264  ATAATAATAATTATTGATATGTTCTAATATTAATAAATACATATTTATATTATAATATAA
 11324  ATATTCATTTCTTACTAATAAAAAGTTTTTATATTCATTATAATATAAATATATAAATAT
 11384  ATATAAATATTTTAATAATTATAATTATATTAAGATATTATAAATATATATTTATTTTTT
 11444  TTATAAAATAAATAAATAAATAAATAATTAATATTTTTATATTATAACTTATTTTTATAA
 11504  TAATAATAAGTATTTTATTTTTTATTATATTATTATTTATATAATTATATATATATTAAT
 11564  TTCAATTTAATTAATTAATTAATTGGTATTTGGCATATGAGATCAATTAATTGTAATTCT
 11624  TATAAGAATTAATTAATATGCTTTTTATATAATTTATACTTTTATATTTATATTTATATT
 11684  ATTATTATTTTTATTTATTTATTATTAAAATATAATAATAAATAAAATTATATTTTTATA
 11744  TAATAATTTATATTTCTATATATATATATATATATTATATATAAATATTATTATATATAT
 11804  TTTTATATATATTATTATATTCATTAATATTTTATTATAGTGGTGGGGGTCCCAATTATT
 11864  ATTTTCAATAATAATTTATCATGGGACCCGGATATCTTCTTGTTTTTATTTATTATTTTA
 11924  TTAAATTTATTTTAATTATTTATTTATAATTTATATTATACAATTTATTATTTCGTTAAT
 11984  ACCTTTATTTATATTATATAATATATTATATTATTATAATATATTTATTGATTATATTAA
 12044  TACATTTAACTAATGTGTGCTCTATATATATTTAATATTCTGGTTATTATCACCCACCCC
 12104  CTCCCCCTATTACGTCTCCGAGGTCCCGGTTTCGTAAGAAACCGGGACTTATATATTTAA
 12164  TACTAAAAATATAACTACATTACTTTTTTAATATATATAACATATATATATATATATATA
 12224  TTAATTATATAAAATATAATACTCTATATTAAATATAATTTTTATCAATATTTATTTATA
 12284  TATATAATAATAATAATAATAATCAATATTAATTATTTATATATATAAGATTAATATTAT
 12344  TTAATATATTATGAATAATTTAATTAATAAATCTTTAAATATTATCATAAAAATATAAAT
 12404  TAAATAATTTCTTATTTATAATAAAGAATAATAATATATATAAATATAATAAAGAATGTA
 12464  AATAATATATATATAATATAATATAAAAAATATATATATATATAAATATATATATAATAT
 12524  AATATATAGATAATAATATTTTTATATAATTTATTTTATTATTAAGTAATGAATAATATA
 12584  AAATCAATATATTAAATAATATATTTATATTAGTTCGGTCTAGTTGGTATTTTGTAATGA
 12644  GTAAAAAGTAATATATAATATTAAATAATAAGTATTGATATAAGTAATAGATATAATAAT
 12704  AATATTATTAATATTTTATATAAATAATATTAATAATATAGATTATGAAAGAGAGTATTA
 12764  ATATCATTAAATATATATATATGTTATATAATTTAAATGATTTTAATATATATATATATT
 12824  ATATTATAGATTATGATACATTTATATAAATAATATATATATAAAAATTAATTATACTAT
 12884  TACTTTATAATATAATAATATTTATTTATAAAGATATAAAAGAATTGTTTAAAGTTATAA
 12944  CTAAAATATTATATAGTATTCATTAATAATTAATATTATAAATTCAACTATTGTTATATT
 13004  TATAAATAGAATAATATATTATTATCCTTTAAAATATAACAATAATTATTTAAATTAAAT
 13064  TTAATTAATTTTTTTTTAATGAATATAATAATAATAATATTATTAAAATTAATATATAAA
 13124  AAAAAAGTAAAA
;     G-cox1 ==> start ;; mfannot: alternative ATG start pos 13082
;     G-cox1-E1 ==> start
 13136  ATGGTACAAAGATGATTATATTCAACAAATGCAAAAGATATTGCAGTATTATATTTTATG
 13196  TTAGCTATTTTTAGTGGTATGGCAGGAACAGCAATGTCTTTAATCATTAGATTAGAATTA
 13256  GCTGCACCTGGTTCACAATATTTACATGGAAATTCACAATTATTTAATGTTTTAGTAGTT
 13316  GGTCATGCTGTATTAATAATTTTCTTCTTAGTAATGCCTGCTTTAATTGGTGGATTTGGT
;     G-cox1-E1 ==> end
;     G-cox1-I1 ==> start /group=IB (2.00e-36)
 13376  aaagataaaaatatgaaagtaataataataatcaaataataaaaaataaataatataata
 13436  gttttaatctaaaataaaattatgataatttagaatcttatttagttgaattaattgaag
 13496  gtgatggaactattctagttcaagattcattaacaaaaagtaaacaaaaaaatatagatc
 13556  tataattattctaatattaaaattataatatttttaattagctaattatttatataattt
 13616  aattaaatgtggtaaagtatataaaaaattaattgtaattatgtattatgacttatttat
 13676  gatttaaaaggtgtatatacattattaaatattattaatggatatataagaacacctaaa
 13736  tatgaaacatttgtaagaagtgtttaatttataaataattatattaattctcctttcggg
 13796  gttccggctcccgtggccggaactccgaaactataaaaattcatctatctatcttatggg
 13856  atgaagactaaataataaataaaaaaatataaataatattaaaattaaaccattagatat
 13916  attagatattggttcaaacgcttaattagatggtatgactgatgcggatggtaatttttc
 13976  tattaatttaataaatagtaaaatcgttctaataaagcaatgccttattattgtttataa
 14036  ttaaaacttattattactaaaaataataataatattaatttatcatattttaatattatg
 14096  tttataattgcactatattttaatgttaatttatataatagagaacgtaatttaaattta
 14156  caatcttctctaaaaatacatataactatattatagttataaagtaatattagctaatct
 14216  atataaaaatatttattaaagttataaaatactttaataaatattttttattatcatcta
 14276  aacatttagattatttatattgatctagattagttattttaatttataatgaaggtcaaa
 14336  gtataaacttaatggtagttaagaattaggtctaaatttacgtaaaaattataataaaac
 14396  tataactacatttaattaattagataaaaaaaatacatatttataaaataaataatatat
 14456  tttctattttatggtttttattattactttttctccaccaaacttgttaataatataata
 14516  acaagtcaataatttcgtaatataaagatgtaacgaaattattaataaaataagttgccg
 14576  taatatattgtaaaatatattattattacaacactatatgcgggaaaatcctaaagttat
 14636  aatataatattttgtggaaattcaattaagttatgaatgtactataatattaaaaattat
 14696  tataaataattatcctcattaattataattataattctaattataatataaaaagttagg
 14756  ataaatatggacaatccgcaggaaaccaaataataataggaatatatattaagatatata
 14816  tatatatatttatatatattctttttttttttcaatatattatatttagtattattggaa
 14876  gagggggtaatatatatttaattattacgtaggatcctcagagactacacgtgttgcacc
 14936  cattatattaatattatattatattttattataatgggttgaagatatagtccaaatata
 14996  attgaaagattataataaaaatg
;     G-cox1-I1 ==> end
;     G-cox1-E2 ==> start
 15019  AACTATTTATTACCATTAATAATTGGAGCTACAGATACAGCATTTCCAAGAATTAATAAC
 15079  ATTGCTTTTTGAGTATTACCTATGGGGTTAGTATGTTTAGTTACATCAACTTTAGTAGAA
 15139  TCAGGTGCTGGTACAGGGTGAACTGTCTATCCACCATTATCATCTATTCAGGCACATTCA
 15199  GGACCTAGTGTAGATTTAGCAATTTTTGCATTACATTTAACATCAATTTCATCATTATTA
 15259  GGTGCTATTAATTTCATTGTAACAACATTAAATATGAGAACAAATGGTATGACAATGCAT
 15319  AAATTACCATTATTTGTATGATCAATTTTCATTACAGCGTTCTTATTATTATTATCATTA
 15379  CCTGTATTATCTGCTGGTATTACAATGTTATTATTAGATAGAAACTTCAATACTTCATTC
 15439  TTTGAAGTAGCAGGAGGTGGTGACCCAATCTTATACGAGCATTTATTTTAC
;     G-cox1-E2 ==> end
;     G-cox1-I2 ==> start /group=ID (6.24e-35)
;     G-cox1-I2-orf379 ==> start /first_aa=K /note=LAGLIDADG ;; evalue:7.9e-46
 15490  aaaggctacataataaataataatgttattttaaatttcttaccaataatattattatta
 15550  ttaaataatgattcttatatcataataataataaaattaacaatattattatctaataat
 15610  catctattattattatcttcatctataaataataaagataaactatcaataaaattagat
 15670  acttctaaagatactttaaaatcattattagatttaacaaataatgacattaataaatat
 15730  aattgagaatgagataataataattttaattttgataaattttataaagaatttaaaaaa
 15790  gttaaacctaataataaattaccatctaaagaatttttagaatgatttattggttttttt
 15850  gaagctgatggttgtttacttattcctaaaaataaacaattatatgctattattctttct
 15910  aatagtaaagatttaaatctattaaattatattaaagataatataacatttggtaatgta
 15970  ctatatcattcaaaaaaattaaatacttatagatgagtagtatataatgaaacagatatt
 16030  ttattattaattcatttatttaatggtaatctagtattacctgtaagatatgtaaaatta
 16090  gaaatatttatctctaatataaatataaaattattaaaaaataataaacttattattaaa
 16150  ttaattaataaatgtaaaatacctaaattaaataatgcttgattagcaggttttactgat
 16210  ggtgaaggttgtttttatacaggtaaatctaaatctttttattacctaagttatattatt
 16270  actcaaaaatatttagctaataaaattgtttttgatatattattattattattacaaaat
 16330  ataattaatattaaatctggtggtgttaataaccattctaaagataatctttatgtttta
 16390  cgtattagtagtttagaagcttgttctaaattaaaattatattttgataaatatccttta
 16450  agaagttataaattattaatctataaagattgattaaattttattgatatagctataaat
 16510  gataatttatcaaaaaatattagaaaaattaatttaataaaaatattagatattattagt
 16570  tccggggcccggcacgggagccagaaccccggacggagaaataaaaagaaattattataa
;     G-cox1-I2-orf379 ==> end
 16630  tttataaaaaaataaataaatttattatgtaaagagaaataaaaaatataattaaatgta
 16690  aatttatatataaatatatattattttattattctttatttattaaagaaataataataa
 16750  tatttatataatattttttatatagttttatatcttttattatttgaaactttttattta
 16810  ttaatagttcatctatttaattatatatggacaataattaaataatagtatttatttatc
 16870  ttaaagatatatataataaatataaagaatatgttatattttagtttttatatattataa
 16930  ttatatatatacttaatttatatatataacgtaaaaattacaaaatgtaatttttattga
 16990  taattatcttattattattatattaaattatataatataataagtttatattaataataa
 17050  ttattataatataaagtatataaaggcgacactgatagtacggttaataatcttctttag
 17110  gatcaagaccgtcggttaattaagtgatcgctacagactgctttatcggtggctttaata
 17170  atatatatatatatatatatatatatattataaggttaatgtacagtcggaactctcaat
 17230  atatatattatatttttttttttattaaataaatatatatataaattggttattattatt
 17290  aaataataaataaaatatattgtaagtgaaatatttatattttatatgagtttgga
;     G-cox1-I2 ==> end
;     G-cox1-E3 ==> start
 17346  TTCTTTGGTCATCCAGAAGTATATATTTTAATTATTCCTGGATTTGGTATTATTTCACAT
 17406  GTAGTATCAACATATTCTAAAAAACCTGTATTTGGTGAAATTTCAATGGTATATGCTATG
 17466  GCTTCAATTGGATTATTAGGATTCTTAGTATGATCACATCATATGTATATTGTAGGATTA
 17526  GATGCAGATCTTAGAGCATATTTCCTATCTGCACTAATGATTATTGCAATTCCAACAGGA
 17586  ATTAAAATTTTCTCATGATT
;     G-cox1-E3 ==> end
;     G-cox1-I3 ==> start /group=IB (1.70e-43)
 17606  a
;     G-cox1-I3-orf301 ==> start /first_aa=M /note=LAGLIDADG ;; evalue:2.1e-11
 17607  ataaatccctttagcaaggataaaaataaaaataaaaataaaaagttgatcagaaattat
 17667  caaaaaataaataataataatataataaaaacatatttaaataataataatataattata
 17727  ataaatatatataaaggtaatttatatgatatttatccaagatcaaatagaaattatatt
 17787  caaccaaataatattaataaagaattagtagtatatggttataatttagaatcttgtgtt
 17847  ggtatacctatatatactaatattgtaaaacatatagtaggtattcctaataatatttta
 17907  tatattataacaggtattttattaacagatggttgaattgattatctatctaaaaaagat
 17967  ttagataaaaaaacaattatagaaattaattgtagatttagattaaaacaatcaataatt
 18027  catagtgaatatttaatatatgtatttatattattatcacattattgtataagttatcct
 18087  aaaataaaaattgctaaagttaaaggtaaatcatataatcaattagaattttatactaga
 18147  tcattaccatgttttactattttaagatatatattttataatggtagagtaaaaattgta
 18207  cctaataatttatatgatttattaaattatgaatctttagctcatataattatatgtgat
 18267  ggttcatatgtaaaaggtggaggtttatatttaaatttacaatcttttctaattaaagaa
 18327  ttaatttttattataaatattttaaaaattaaatttaatttaaattgtctattacataaa
 18387  tctagaaataaatatcttatttatataagagtagaatctgttaaaagattatttcctata
 18447  atttataaatatattttaccttctataagatataaatttgatattatattatgacaaaaa
 18507  atataa
;     G-cox1-I3-orf301 ==> end
 18513  tataattaattaattaatttatttattatttacttttttgatatatatagaggcaaactc
 18573  gaggaaaaccatataattagaataagtaataattatatgacaaccgtcgaactaaatcat
 18633  attcaagaaattaatatgtaaaagcgtagagattagacgcctctggttatctaagtaata
 18693  tatatatatatattatatgataacataaggtataatccaatgagatcagtaatgatttta
 18753  aaacaataattttgttttaagtattaataataatattaatattcgacctcttaattgagg
 18813  atattatatcataattttttatattataatataaaatttaactagctagataatattata
 18873  taaataaaataatattatataaattaattaaaataatttttattaattgaaactgaaatg
 18933  ttttaaagttaaatcaaag
;     G-cox1-I3 ==> end
;     G-cox1-E4 ==> start
 18952  AGCTCTAATCTATGGTGGTTCAATTAGATTAGCACTACCTATGTTATATGCAATTGCATT
 19012  CTTATTCTTATTCACAATGGGTGGTTTAACTGGTGTTGCCTTAGCTAACGCCTCATTAGA
 19072  TGTAGCATTCCACGAT
;     G-cox1-E4 ==> end
;     G-cox1-I4 ==> start /group=I(derived) (9.35e-10)
 19088  attaatttaataagtgtcgtgcttaaaattcactaaaataatatataataaattataata
 19148  aatatataaaaaaaataaaaaaaataaaaaaaaattaatatctttatcattaatttatat
 19208  aaataaaaatttattaaatattattggttatatatatatatatattaataataaaaaaat
 19268  atatatatatatatagctaacggggaaactcttataattattatttatataataaataag
 19328  acaatcccgtgataactttaatatatatatattatatattaaagtattgtagagactaaa
 19388  cgtgaatgattttaatattatttaaatattaaaattaagagatagtccaatcttatatgt
 19448  aaatataagttaatattaaaaaaaaatattaaatatatatattattatattagttataaa
 19508  tatataatctttttttttattattttttttttataaaagattataaactgatataaaatt
 19568  taaatt
;     G-cox1-I4-orf372 ==> start /note=LAGLIDADG ;; evalue:2e-22
 19574  atatattttattttttttttacaggctttaattattctaataggattattattaaataat
 19634  aataatataatttctaataataatataataataaataataatataagtttagcatcacaa
 19694  attcatttaattactggttttgcgactgtgaatgatattaataatatttataaagatatt
 19754  ttaaataattataaagatattatagataaatattcaataaaattatataaagataataat
 19814  aataatttaccaaaaatattagaagattttactgaagaagagaaaggttattatttatct
 19874  ggtttatttgaaggagatggtaatatttatactagaacattttcaattgtattttctatt
 19934  gaagatgcacctttagctcattatttatgtcaatattttaaaataggatatattgattat
 19994  aaaaataattctcctccggcgtccgccccgcgggcgggccggactaaaaaagaattaaca
 20054  gtagttaaatgaaatattataaaagaatcagaacaaagaatttttcttaattatattaat
 20114  ggtaaattattaacatataaaagatatgatcaatattacaaatataattttgataaaaaa
 20174  ttaaatattttattaataaaacctatagaatttaatgtattattaaatccatgattaata
 20234  ggatttactgatgcagatggttatttttatagtggtttaagtaataaattacttattgtt
 20294  ataaaatatgaattatctcaaaaagaaagttatattttagatattattaaaaaatatagt
 20354  aatcttggtacagtatataaaagagattttaaatctggtacttatgctcatatttatcta
 20414  gtaacttctaatattggtataaaaccttttattgaatattttaataaatataaaccatta
 20474  agtattagaagatatagacaatatttattattaaatattacttatttattaagaattaat
 20534  aaaatacaatctatatctaatattaaacctatatttattgatttactatattttagtaaa
 20594  ctattattaatatcttctaatataaaaaataaacaattaaataatgctataattattatt
 20654  aattattatagaaaattaagaaatttaaatgaaaaataa
;     G-cox1-I4-orf372 ==> end
 20693  tattcttattaattataaaaaaaataaaaataaaaataaataatatatatatataatatt
 20753  tattttgtag
;     G-cox1-I4 ==> end
;     G-cox1-E5 ==> start
 20763  ACTTACTATGTTGTGGGGCATTTTCACTATGTATTATCAATGGGTGCTATTTTCTCTTTA
 20823  TTTGCAGGATACTATTATTGAAGTCCTCAAATTTTAGGTTTAAACTATAATGAAAAATTA
 20883  GCTCAAATTCAATTCTGATTAATTTTCATTGGGGCTAATGTTATTTTCTTCCCAATGCAT
 20943  TTCTTAGGTATTAATGGTATGCCTAGAAGAATTCCTGATTATCCTGATGCTTTCGCAGGA
 21003  TGAAATTATGTCGCTTCTATTGGTTCATTCATTGCACTATTATCATTATTCTTATTTATC
 21063  TATATTTTATATGATCAATTAGTTAATGGATTAAATAATAAAGTTAATAATAAATCAGTT
 21123  ATTTATGCTAAAGCACCCGATTTTGTAGAATCTAATCTTATCTTTAATTTAAATACAGTT
 21183  AAATCTTCATCTATCGAATTCTTATTAACTTCTCCACCAGCTGTACACTCATTTAATACA
 21243  CCAGCTGTACAATCTTAA
;     G-cox1-E5 ==> end
;     G-cox1 ==> end
 21261  GTTATAATATTTAATTATTTACTTAATAATTAAAAAAAAAAAAGTAAATATTATATCTAA
 21321  AACTTAATAATATAATAATAATATTCTTATAAAAAAAAATATATAAAAAAAAATATATAA
 21381  AATTTATTAAAATATCTTAATATATTATCCTTTTTGGGAACTATATAAATAAATACTAAT
 21441  ATAATCCTATTATATATATATATATATAAAATAATATATATATATAATTAATATAAATAA
 21501  TATTTATAATTATTTTTTAATAATATATATAATTTAATATATTAATTAATATTATATAAT
 21561  TATTAAATATATTATAATATTATTATTATTTTATAATAAAAATATTTTTAATACTAATTA
 21621  TTATTTATTATTTATAAATATATAAATAGTATGTTTAATATTATTAATATTAAAAAAAAT
 21681  ATAATTATAATTAGGATCTAACAATACATTTATCTGATTAATATTAATATTAATATTAAT
 21741  ATTTATATTAATAAAGGGATTAAATTAATTGTATCCAATTTAATTAAATTATAGATATAT
 21801  TATTTATAATATTAATATATTGTTTTATTAAAAAGGTAAAAATAGTTTTTATTTTATATA
 21861  TAAATATAGGATATAAATAAATATATTATATATATATTAAGAATATATTTCTATTTTACA
 21921  TATAATTATTTATAATATAAATATCTCCGCAAAGCCGGATTAATGTAATTATTTAATTAT
 21981  TTTATTTAATAATTTATTAAAATAAATATTTACATTTAATAATATTTATATTATGTCAGT
 22041  TATTTTATATTAATGTTTAATCTATTATAATATTTTTTTTTATAAATATATTATTTATAT
 22101  TAATAAATATATATATTATTTTTATAATATATATATATTTTTATTAAATATTTATTAAAT
 22161  ATTTATTAAATTATTATAATGTTGTTATTAATCTTATTAAAAAATATATATAAAA
;     G-atp8 ==> start ;; mfannot: alternative ATG start pos 22204
 22216  ATGCCACAATTAGTTCCATTTTATTTTATGAATCAATTAACATATGGTTTCTTATTAATG
 22276  ATTCTATTATTAATTTTATTCTCACAATTCTTTTTACCTATGATCTTAAGATTATATGTA
 22336  TCTAGATTATTTATTTCTAAATTATAA
;     G-atp8 ==> end
 22363  TATATATTATTAATTTATTTATTCATATAAATATTATTATTATATATAAATATTAATAAT
 22423  ATTTATACTTATTTAATAATAATAATAAAATAAAAAAATAATTATAATTTAATATATTTA
 22483  ATATATTTCCTTACGGACTATATATTTATATATATATATTAAATACAATTTAATTTAATT
 22543  TAATTATGTTATTTATTAAATAAAGTTATATTATAATATAATAACAATATTATATATTAT
 22603  TATATAATTATAATATATTTTAATATAATTATCAAAAGAAATAATAAAAAATATTAATAA
 22663  GAATATAATTTAATAATTATTAAAAAAAATTCTTATTTATAGTCCGGTCCGCCCCCGCGG
 22723  GGCGGACCCCAAAGGAGGAGTAATAAAAATTATTAAATACAAATATTATATATATATAAT
 22783  TCATTATATATATATATATATAATAATTAATCTTATTTTTTATATATTTATTTATATATC
 22843  TATTTATATTTATATTTTATATATATTTATTTATATATCTAAGGGGTTTGGTCCCTCCCC
 22903  CGTAAGTATAAGTATACGGGGGAGGGTCCCTCACTATTTATATTTATATTTATATTTATA
 22963  TTTATATTTTATATATTTTATATATTTATAAATAAAGTATAATAAGATATAATTATGATT
 23023  AATTATTTATAAGTTATAGTTTTATAAATTTATAATTATT
;     G-atp6 ==> start ;; mfannot: alternative ATG start pos 23054
 23063  ATGTTTAATTTATTAAATACATATATTACATCACCATTAGATCAATTTGAGATTAGACTA
 23123  TTATTTGGTTTACAATCATCATTTATTGATTTAAGTTGTTTAAATTTAACAACATTTTCA
 23183  TTATATACTATTATTGTATTATTAGTTATTACAAGTTTATATCTATTAACTAATAATAAT
 23243  AATAAAATTATTGGTTCAAGATGATTAATTTCACAAGAAGCTATTTATGATACTATTATA
 23303  AATATGCTTAAAGGACAAATTGGAGGTAAAAATTGAGGTTTATATTTCCCTATGATCTTT
 23363  ACATTATTTATGTTTATTTTTATTGCTAATTTAATTAGTATGATTCCATATTCATTTGCA
 23423  TTATCAGCTCATTTAGTATTTATTATCTCTTTAAGTATTGTTATTTGATTAGGTAATACT
 23483  ATTTTAGGTTTATATAAACATGGTTGAGTATTCTTCTCATTATTCGTACCTGCTGGTACA
 23543  CCATTACCATTAGTACCTTTATTAGTTATTATTGAAACTTTATCTTATATTGCTAGAGCT
 23603  ATTTCATTAGGTTTAAGATTAGGTTCTAATATCTTAGCTGGTCATTTATTAATGGTTATT
 23663  TTAGGTGGTTTACTATTTAATTTTATGTTAATTAATTTATTTACTTTCGTATTCGGTTTT
 23723  GTACCTTTAGCTATGATCTTAGCCATTATGATGTTAGAATTCGCTATTGGTATCATTCAG
 23783  GGATATGTCTGGGCTATTTTAACAGCATCATATTTAAAAGATGCAGTATACTTACATTAA
;     G-atp6 ==> end
 23843  ATTATAAAATAAAATTATAAAATAAAATAATTTACATATGGAGTATTAAACTATAATAAA
 23903  TACAATATACCCCACCCCCCCTTTTAATAATATTCTTTTATCTAATAAAATATTTATTTA
 23963  TTAATATTATTATTATCTTCTTCAAGGACTTATTTAATATATTTAATAACTTATTATACT
 24023  TATTTATATTTATAATTAATACAAATATATTATTAATCTTACTCCTTCGGAGTTCGGTCC
 24083  CCCCATAAGGGGGGGACCTCACTCCTTCCCCACTGCACTGGATGCGGGGACTTATTTTTA
 24143  TTATTATTATTTAATCTTTATTTATAAAATTATATATTATATATAAATTATTATACTTAA
 24203  TAATTAAAAAAAAAACCTCTAATTATTATTAATATTATATATAATATATATATTCTCATT
 24263  AATGTTATATATAATATATATATTCTCATTAATATATTAATATAGTATTAAAAAAAATAA
 24323  AATATTTAATAAATATTATTATTAATAATATTTATTAAAAATAATATAACATAATAAATA
 24383  TAAGATTATTATATAATATATTTATTATATCATATAGAATTATAACATATTTTTTAATAA
 24443  TATTCATATTTATTTTATATACAAATAAATATATTTATTTAGAATAATAAAAAAAAAAAA
 24503  ATAATAAATAAATATATTATTATCATTATTATACTTTATTCATTATTTATTATAATAATT
 24563  ATATATAACAATTATAATATATAATTATATTTTATATAATATTATATTAATATTTAATAT
 24623  ATTTATTATTATTATTACTTCTATGGAAACTTTATATTTTAGATATTTTTATTATTATTA
 24683  TTAATTTATAATGTTATATTTTTGATTTATAAATATATAAGTCCCGGTTTCTTACGAAAC
 24743  CGGGACCTCGGAGACGTAATAGGGGGAGGGGGTGGGTGATAATAACCAGAATATTAAATA
 24803  AATACAGAGCACACATTAGATAAATTTTATAATATAACCAATATATAATAATTATAAAAT
 24863  AATTAATTATATAATATAAATAATGTATAAACAATATAATTAATGATATAATATAAATAT
 24923  AAATTAAAAATAATAATAAATTAAATAATATAATAATAGTCCGGCCCGCCCCACGGGGGG
 24983  GGGGCGGACCCCGAAGGAGATAAACAAGAAGATATCCGGGTCCCAATAATAATTATTATT
 25043  GAAAATAATAATTGGGACCCCCACCATAAAATAAAATAAAAATAATTAATATATATATAT
 25103  AAATATAATAAATTATTATATATAAATATATATAATTTTTATAATAAATATTAATAATAT
 25163  TATATAAATAAATAATTATAATATATAATAAATATATAATAATAATAAAAATATTAACAA
 25223  TATAATAAAAATTTATAATATAAATATAAATAATAAATAAGTTAAATTAATAAAATAATA
 25283  AATGATTAACAAGAAGATATCTGGGGTCCCATTAATAATTATTATTTTCAATAATAAATG
 25343  GGACCCCCCACCATTATAATATCATATTAATTAATATAATAATAATGTATATAAAATAGA
 25403  AATAATAATTAATATAATAATAATGTATATAAAATAGAAATAATAATTAAATATATATAT
 25463  AAATAATTATTTATATAATATATTATAAATAATAATAATAATAAATATTTATTAATTAAT
 25523  AATGATTATAAATATTTTATTAATATAAATTTATAACTATTTTATTATATATATATTTTT
 25583  TATTCATAAAAATTTCTTTTGAGGATTTTTATTTTATATAAATATCTTTTAATATTTATA
 25643  ATAAATAATAATATATTCATTATATTTATAATTATATATAATGTAATACGGGTAAACATT
 25703  ACCCGTTGTTCACGGGTAATGTTTACCCTATTTTATATAATTCTTAATAAATATATTTAT
 25763  ATTTTTATATAAAAAAAAATTATAATAATTTATTAATTCTCCTTTCGGGGTTCCGGCTCC
 25823  CGTGGCCGGAACTCCGGAACTATAAAAATAATTTTAATATAATTTATATATTTTATGATT
 25883  AATATAATATATTATTAATGTAACTCCTTCGGGATTCGGTCCCCCTCGTAAGTATATAGT
 25943  ATATAGTATATAGTATATAGTATACGGGGGGTCCCTCACTCCTTCGGGGTTCGGTCCTCC
 26003  CTTACGGGTACGGATACGGATACGAATATGGGGAGTCCCTCACTCCTTATCACTACGCTG
 26063  AAGGTGGAATTTATTTTATATTATTATTAAATCTTTATTTATTTAATTATATATTTAATA
 26123  TATATATTATTATAATAAAACACCTAATTATTATTAATGTTATATTTAATATAATATATA
 26183  TATTCTTAAAAATTTATATAATATAAATAAATAAAAAAAAAAAGAAAGTACATAATTAAT
 26243  ATTATTATAAATAATATTATTAAAAAGAATATAATATAATTAATAGAAAGACGTTTTAAA
 26303  AATAAAAATAAAAATAAAAATAAAAATAAAAATAAAAATAAAAATAAAAATAAAAATAAA
 26363  AATAAAAATAAAAGAGTTTTGGTTTACATATCAAGACCCAATTCAATTGAAACTATTTAT
 26423  TTATTAATCTCCTCCCCTCCCCCTCACTATTATTATAAGTACAATTAGGGCGCCAACCCC
 26483  GCAGTGTTATTTACTGGGAAATGTTTATCCCAATTAATATAATAACGAGAGTTATTAATT
 26543  ATTATTTATAAATTCATATAATGTAATATAATGTAATGTAATTAATAGAACATTATTGTG
 26603  TTATTCACCAGTGTTAAGATATATTAATCCCAATTTTATTTAATAGTGAAGATTATATTT
 26663  TATTAATTATGAATCCATATTATTATTATTTAATATATTTATAATATTATATATAATTAT
 26723  AATTATAAATAATTTATATAAAAAAAGTTTTATTAAAAAATATTATTAAAAATATAATAT
 26783  TAATAATAAATAAAAATAATATTATACTCTTAATAGAATTTATAATGATAAAAATTAAGA
 26843  TGAAGACTTTTTTTTTATAATTATTATAAATTTATATAAAAATAATATATATATATTTAT
 26903  ATTTATTTTATTAATATATATAATATATTTATGTATATTAAAAAGATATATTTAAATATT
 26963  TTTATTTTTTTATAAGATAATTTTTGTAAATATATAAGTAATAAATTAAGTTTTATAGGG
 27023  GGAGGGGGTGGGTGATTAGAAACTTAACTGAATAATATATATAAAGCATACATTAGTTAA
 27083  TATTTAATAATATAATCAATATATAATAATTATAAAATAATTAATTATATAATAATAATA
 27143  ATGTATAAACAATATAATAAATTGTATAAAATAAAATATAAATCATAAATAAAGCTAAAT
 27203  TAATAAAATAATAATTGATAAACAAGAAGATATCCGGGTCCCAATAATAATTATTATTGA
 27263  AAATAATAATTGGGACCCCATATAGAATATAAATAATTAAATATATATATATAAATAATA
 27323  ATTTATATAATATATTATAAATAAATAATAATAAATATTATTAATCAATAATAATTATAA
 27383  ATATTTTATTAATATAAATTTAATAATTATATATACTTTTTATAATAACTCCGAAAGAGT
 27443  AAGGAGATATTAATTTCTTATAAAAATTTATTAATAATAATAATATATAAAATATATAAA
 27503  TAATATATTATATATAAAATAAAATAAAATAAATAATATATTAAAAATATTGAAAGTATT
 27563  TTAATAAATAATAAATTTAAAATTCATATTTATAATAATAAATAAATAAATAAATAAATA
 27623  AATAAGTAAATATTTAGATTCTCATTAATATTAATATTTATATTTCTTTTTTTTTATAAT
 27683  AATAAAAATATCATATATAAATATAATATAATATAATATAATAAATTATTATATATAAAT
 27743  AATAAATATTAAATATAATATATAATAATATATAATCTTACAATTTATAATTTAATAAAG
 27803  AAGGAAATAAATAATAATAACTCCTTTTGGGGGTTCCGGCGGGGTTCACACCTTTATAAA
 27863  TAATAAATAATAAATAAAGATGTTCACTAATAATATTTTATATAATAATAATAATATATT
 27923  AATATAATTTCATTATTAATAAATATCTCCTGCGGGGTTCGGTTCCCCCCGTAAGGGGGG
 27983  GGGGTCCCTCACTCCTTCGGAGCGTACTATTATTATAAATAATTATATATTATAATATAA
 28043  TTAAAAAGTATTATAATTGAAACGAAAATTGTAATTTTAAATGGAATAATAATTATTATA
 28103  TATTTAATATATTTAATAAAGTTATAATATCTCCTTCGACTGGATTATTTTATTTATTTT
 28163  TATAAAAGAAAAATAGTAATAATATTATCTTCTCCTCCTTTCGGGGTTCCGGCTCCCGTG
 28223  GCCGGGCCCCGGAACTATTAATTATATAATATAATATGATACGGATCAAACATTACCCGT
 28283  TGTTCACTGGCAATGTTTAATCCTATTGTATATAAATATAATAAAATAATTACCCCTCTC
 28343  GTAATTCACATCTATAAAATATAAAATATAAAATATAAAATAATAATATTATGATTATTA
 28403  TAATATATATATATATATATATATAAATATATATATATAATTTATAATTTATATGATTAA
 28463  TATATTATATATATAAAAAATATATTAAATTTACTTTTTATAGAAAGGAGATATTTATTT
 28523  TAATACTTATATAGTATTTATTAATAATATAATAATTGTTATTATAAATATTAATAATAA
 28583  TATAAAAATAGGGTAAATAATATAAATAATATGAATAAATATAAAAACATATTAAATATA
 28643  AAATATATCATAAATTTAATAAATATTATAATAATTTATAAATGATAGATATCTGGGGTC
 28703  CTATAAATAATAATTATTTTCAATAATTATAGGGACCCCCACCTATTATATAAATATAAA
 28763  TATAAATATAAATACAAATATAATATATATAAATATATAAATATAATATAAATACAAATA
 28823  TAATATATAAATATAAATATAAATATATAAATATAAGTATAAATAAAAATTAATAATATA
 28883  TATATAATTATAATAAAAATAATAATATAATATATAATAAAATATAACTTATTAATATAA
 28943  TATTAAAAATATAATTAACAAGAATAAATAGTCCGTGGGATCGAACACCCTTTTTTATTT
 29003  AATATTAAATATTTAAAGAAGGAATTGTTTATATATATTAATATCTTATTTGGGGATTAA
 29063  TATAATATATAAGTTTTGGATACCAGGCCAAAGACCGGAATCCCAAAAGGAGATTATATA
 29123  AATATTATTTATCTCCCTTTTTTAATATTATAATAATTTTATTAAAAATAAAATAATAAT
 29183  AATAATTATAATTTATAATAACAATTATAATAATTTAATTAATTAATTAATTAATTAATT
 29243  AATTAATTAATAATAAATATAAATATAAAAATATAATTTATAATTTATAATAAATTTATA
 29303  TATATATATATATATTAAATAAAATATTTACTTCATTAATATAAAATATAAATATATTTA
 29363  ATTAATAAGTATATATATATAATAATATATAATAACCTATTTATATATATAATCTTAATA
 29423  TAATTATAAGAAATATTATATAAGTAATATATAAAAATAATATAAAATAATTATAATTCA
 29483  ATTTATATATTAATAGTTCCGGGGCCCGGCCACGGGAGCCGGAACCCCGAAAGGAGGAAT
 29543  AAGATAAATATATAAATTATATTAATAAATATAAATTTTAAATGAATTAATAAAATTAAT
 29603  ATATATATGTATATATATATATATATTAAAAATATTTAATTATTTTTAGGAAGGAGTGAT
 29663  AGATCCCTTTGGGGGACCGAACCCCGAAGGAGTGCGGGACCCCGTGGGAACCGAACCCCT
 29723  TTTTAATTTTTAATTTAAAGAAGAAGTTTTATTTTATTTTATTTTATTTTATTTTATTTT
 29783  ATTTTATTTTATTTTATTTTAATTAGGTTAATAAATAGTAATAATAAACTTAATAATAAT
 29843  AATAATAATTTTATTTTTATAATTTATTAATAATAATAATAATTATATATATATATATTA
 29903  TTAATAAATATA
;     G-trnE(uuc) ==> start
 29915  GACCTTATCGTCTAATGGTTACGACATCACCTC!TTC!ATGTTGATAATATCGGTTCGAT
 29973  TCCGATTAAGGTTA
;     G-trnE(uuc) ==> end
 29987  TTCATAATAATAAATATTTGTAAAAAAAGTATATATAATTAAACATATTCTTTATATTAA
 30047  TTAATAATTATTAATAATATACATTTTATATAATACAATTATATATATATATATATTTTT
 30107  TTTAATACAAATAATATATTCATAATAATAAATACCGATTGTTATTATACTATAATAAAA
 30167  TATATAATATATTTTTCATTATAATATTTTTAAATAAATATTATAATAAATTATATAAAT
 30227  AATATTTATGTATAATAATAATAATAATAATTGTTATTAATTAATTCTATAATTATTATA
 30287  TATTTAATTTTTTAAATATAATATATAATAATAGAATTTATTTTATTTTTTTTTATAGTT
 30347  CCGGGGCCCGGCCACGGGAGCCGGAACCCCGAAAGGAGAATATAAATTAATAATAATATA
 30407  AATAACATATTAACAATAAATTATTGTTAATATAATAATAATAATAACAATATTAATAAA
 30467  TAATATAAAAATTATTAATATTATATTTATATAATATTAATATAAAAATCTTTCATAATA
 30527  TTAATTATTATTAAATAATAATTATATCATTAATATTAATATAATCGTCAATATTATTTA
 30587  TTTATTTATTTATTTATTTATTATTAAATAAATATTTTTAAATATTATATTATATTATTA
 30647  ACTTTTTATAAAAAAAATTAATAATGATATAATATAATTAATATTATCCACGGGACCAAT
 30707  GACCAACCCGATAGTTGACCGGATTGGCGCCCGCGAGGTTTATATTTAATAAATAATAAT
 30767  AATAATATTAATAAAATCTATTAACTTTTTTTTTTAATGGATTATATTAATGAAAAAAAA
 30827  ATGAGAAATATCTTTTTTTTTTTTATAATTATAATTTATATATAATAAAATATGTATATA
 30887  TAATAAAAAAAATAGTTTTTAATATTATAATATAATTATATATATAATTATAAATATATA
 30947  TATATATAATAAGTATTAATTAATAATATATATTTATATATTTTTTTTATTAATTAATAT
 31007  ATATAAAATATTAGTAATAAATAATATTATTAATATTTTATAAATAAATAATAATAAT
;     G-cob ==> start
;     G-cob-E1 ==> start
 31065  ATGGCATTTAGAAAATCAAATGTATATTTAAGTTTAGTGAATAGTTATGTTATTGATTCA
 31125  CCACAACCATCATCAATTAATTATTGATGAAATATGGGTTCATTATTAGGTTTATGTTTA
 31185  GTTATTCAAATTGTAACAGGTATTTTTATGGCTATGCATTATTCATCAAATATTGAATTA
 31245  GCTTTTTCATCTGTTGAACATATTATAAGAGATGTGCATAATGGTTATATTTTAAGATAT
 31305  TTACATGCAAATGGTGCATCATTCTTTTTTATGGTAATGTTTATGCATATGGCTAAAGGT
 31365  TTATATTATGGTTCATATAGATCACCAAGAGTACTATTATGAAATGTAGGTGTTATTATT
 31425  TTCATTTTAACTATTGCTACAGCTTTTTTAGGTTATTGTTGTGTTTATGGACAGA
;     G-cob-E1 ==> end
;     G-cob-I1 ==> start /group=II(derived) (5.23e-13)
 31480  gtgagacaagtataagtatattattataatatcataccattaaataaattattttaatga
 31540  aatgattatgtttatatataacatatacctaattagacatgcattattagtaataatttt
 31600  gtatgaaactctaataataataattattattaattattaaggtaagattcatatggatag
 31660  cgtaagtcaatctaatattataaaatatcgtaacataaacaatatttttctattattaat
 31720  taataaataataataaataaaaataattatatgagaagtaagatattcaattctgtctag
 31780  aatacatatatatacgttaatactcatcggtataaaattagaatcctaagtgaattattg
 31840  aaagtataataatataaacttggtaagcccaattatttccatataatattaatataaata
 31900  ttatatggtagttatatataatattattaaataaataataatagaaattataatatagat
 31960  aagtgggtaaaagactattgaaaaagctaaagattatatgtaatgtataatatagatcaa
 32020  attatttatatattttaataaaaatatattaataatggttaatattattattaattaatt
 32080  aattaattaattaataataataacgaataaatgattaatgtgaaagcatgctaacttcaa
 32140  tataggatgatttatatagtatataaattgtttgagctgtatactatgaaagtagtacgt
 32200  acagttctgagtgggggaaaatttgtaaagatctacctatcacaat
;     G-cob-I1 ==> end
;     G-cob-E2 ==> start
 32246  TGTCACATTGAGGT
;     G-cob-E2 ==> end
;     G-cob-I2 ==> start /group=ID (1.96e-22)
;     G-cob-I2-orf280 ==> start /first_aa=N /note=LAGLIDADG ;; evalue:3.2e-10
 32260  aatataaatatcgcctcaaatatatttaatataataaaactaatttatataataatgtta
 32320  atattattaatttatattttttatacgattatgataagacaaataataaaaactaaagaa
 32380  tatcttatattaattaagagtatagattatattaataaaaataaatatataattaattta
 32440  aatataacaaataagaaagatataaataataatattggtccattaaatatagacatttta
 32500  tcaattatttatggttcaatattaggagatggtcatgctgaaaaaagaaaaggtggtaaa
 32560  ggaacaagaattgtatttcaacaagaatattgtaatattaattatttatattatttacat
 32620  agtttattagctaatttaggttattgtaatactaatttacctttaattaaaactagatta
 32680  ggtaaaaaaggtaaaattagacaatatttaaaatttaatacatgaacttatgattcattt
 32740  aatatgatttattcagaatggtatattaaaaatatatctggaaaaggtaatattaaagtt
 32800  attcctaaatctttagacaattatttaactcctttagctttagctatttgaattatagat
 32860  gatggatgtaaattaggtaaaggtttaaaattcacaactaattgttttagttataaagat
 32920  gttcaatatttactttatttattacataataaatataatattaaatctactattcataaa
 32980  ggcaataaagaaaatacacaatttgttatttatgtatgaaaagaatctatacctatttta
 33040  actaaaattgtatctccttatattattcctagtataaaatataaattaggtaattattta
 33100  taa
;     G-cob-I2-orf280 ==> end
 33103  taaaatatatagtattatattaattattatattattataatgcgatattattgaaaacat
 33163  gtcaaaattatattattaagtaacaagacagtgggttatataattatatgatcccaacag
 33223  aatacaccaataataggtattattataaaaaaaaaataataatatttaatgtttattcga
 33283  agaaaatttataatattattattataacacaaggtttaataatctatatatatatattat
 33343  atatataactactgttattattccatttacctaattaatatataaataatgaattataat
 33403  tattatgattaatatttttataataataaccccatcataacatttatatataacatttat
 33463  atataacatttatatataatatttatattatggtattattaggtataaatatttattcat
 33523  aagagaaaatagtgattaaatggaattataaaaagggtagatattattaaatacagggta
 33583  ttatttatattaataaatcaataaatattgagattattattattaaaaaataataataat
 33643  ttataaataatattattttcttg
;     G-cob-I2 ==> end
;     G-cob-E3 ==> start
 33666  GCACTAGTTATTACTAATTTATTCTCAGCAATTCCATTTGTAGGTAACGATATTGTATCT
 33726  TGATTATGAGGTGGGTT
;     G-cob-E3 ==> end
;     G-cob-I3 ==> start /group=IB(3') (5.63e-05)
 33743  t
;     G-cob-I3-orf348 ==> start /first_aa=N /note=LAGLIDADG ;; evalue:2.1e-52
 33744  aatatagaggatccatattatagtaatataatattaaataaatctgttttatgctgaaat
 33804  atcttcatttgaataataaattactatattattcaattaattatttataataatataatt
 33864  tgaaataaaaataatatagttaaaatatttattataagaagaaaattagcagtaattaat
 33924  atatatatatatataaaattaattattcagagactttatagttattatataaataatact
 33984  attatttatgataaaaatcataaattaaacacagataatcctatttatgcatatattgtt
 34044  ggtttatttgaaggagatggttgaattactatttcaaaaaaaggtaaatatttattatat
 34104  gaattaggtattgaaatacatattagagatattcaattattatataaaattaaaaatatt
 34164  ttaggtattggtaaagtaacaattaaaaaattaaaaataaaagatggtactattaaagaa
 34224  atatgtaaatttaatgtaagaaataaaaatcatttaaagaatattattattcctattttt
 34284  gataaatatcctatattaactaataaacattatgattatttatattttaaagataattta
 34344  ttaaaagatattaaatattataatgatttatcttattatttacgtcctattaaaccattt
 34404  aatactcttgaagatattttaaataaaaattatttttcttcatgattaattggttttttt
 34464  gaagctgaaagttgttttagtatttataaacctataaataaaaaaataaaacttgctagt
 34524  tttgaagtatctcaaaataatagtatagaagttatattagctattaaatcatatttaaaa
 34584  attactcaaaatatttatacagataaatttaataattcaagaataacacttaaaagtatt
 34644  aatggtattaaaaatgttgtaatatttattaataataaccctattaaattattaggttat
 34704  aaaaaattacaatatttattattcttaaaagatttacgtcttattcttaaatataataat
 34764  tattttaaaattcctcctaaatattaa
;     G-cob-I3-orf348 ==> end
 34791  tcttatataaaaatataataataatatatttatatattatataattatataaacaaaata
 34851  taatttatatataattatttattataaatatagtccggcccgccccgcgggggcggaccc
 34911  cgaaggagtgagggacccctccctattctaacgggagggggaccgaacccctttttattt
 34971  ttaattaagaaagagtttaattatatattaaatatattattatcaataaataattccttt
 35031  gaactatttattattttattatatttattttctccttcattattaatttttattaataat
 35091  taaaatcttatcattttatggtattttatttctattttaggatatcgaaactataaatta
 35151  aaaagtataattttattaattataatttatgattaataaataagaaataaaaactttaga
 35211  agtaatatttatctttttttttttataaataaatattatgattaatatataatcatttat
 35271  aaatatttatatataattatatatatacataaataggattaagatatagtccgaacaata
 35331  tagtgatatattgataatagttttcaaatatgtaactatttaaacattaaag
;     G-cob-I3 ==> end
;     G-cob-E4 ==> start
 35383  CTCAGTATCTAACCCTCTAATCCAGAGATTCTTTGCGTTACATTATTTAGTACCTTTTAT
 35443  CATTGCTGCAATGGTTATTATGCATTTAATGGCATTACATATTCATGGTTCATCTAATCC
 35503  ATTAGGTATTACAGGTAATTTAGATAGAATTCCAATGCATTCATACTTTATTTTTAAAGA
 35563  TTTAGTAACTGTTTTCTTATTTATGTTAATTTTAGCATTATTTGTATTCTATTCACCTAA
 35623  TACTTTAGGT
;     G-cob-E4 ==> end
;     G-cob-I4 ==> start /group=IB (4.66e-21)
;     G-cob-I4-orf386 ==> start /first_aa=Q /note=LAGLIDADG ;; evalue:6.2e-45
 35633  caaaatatggccttattattaattacatatgtaattaatattttatgtgctgtatgctgg
 35693  aaatctttatttattaaatatcaatgaaaaatttataataaaactctatattattttatt
 35753  attcaaaatattttaaatacaaaacaattaaataatttcgtattaaaatttaattgaaca
 35813  aagcaatataataaaataaatattgtaagtgatttattaaatcccgatagagtaaaatat
 35873  tattataaagaagataatcagcaggtaaccaatataaattcttctaatactcacttaacg
 35933  agtaataaaaagaatttattagtagatacttcagagactacacgcacactaaaaaataaa
 35993  tttaattatttattaaatatttttaatataaaaaaaataaatcaaattattcttaaaaga
 36053  cattatagtatttataaagatagtaatattagatttaaccaatgattggccggtttaatt
 36113  gacggagatggttatttttgtattactaaaaataaatatgcatcttgtgaaattcttgta
 36173  gaattaaaagatgaaaaaatgttaagacaaatccaagataaatttggtggttctgtaaaa
 36233  ttaagatcaggtgttaaggctattagatatagattaaaaaataaagaaggtataattaaa
 36293  ttaattaatgccgttaatggtaatattcgtaatagtaaaagattagtacaatttaataaa
 36353  gtatgtattttattaaatatcgattttaaagaacctattaaattaactaaagataatgct
 36413  tgatttataggattctttgatgctgatggtactattaattattattattccggtaaatta
 36473  aaaattagacctcaattaactattagcgttacaaataaatatttacatgatgttgaatac
 36533  tatagagaagtatttggtggtaatatttattttgataaagctaaaaatggttattttaaa
 36593  tgatctattaataataaagaattacataatattttttatctttataataaaagttgtcct
 36653  tctaaatctaataaaggtaaacgtttatttttaattgataaattttattatttatatgat
 36713  ttattagcttttaaagcacctcataatacagctttatataaagcttgattaaaatttaat
 36773  gaaaaatgaaataataattaa
;     G-cob-I4-orf386 ==> end
 36794  attttctccgtattcattattatattctctaatttataaaatatttaaagattccttata
 36854  ataatataacatctttgtaaattattgttaaagataatataaattattatgaatcggtag
 36914  attatatttttacaatcttattaaataaaattctgatcattaaacatgattgaataaata
 36974  ataatagtttatgaaataggatagtgtaatataaatttttatgaagatatagtccatttt
 37034  atatttattataaaag
;     G-cob-I4 ==> end
;     G-cob-E5 ==> start
 37050  CATCCTGATAACTATATTCCTGGTAATCCTTTAGTAACACCAGCATCTAT
;     G-cob-E5 ==> end
;     G-cob-I5 ==> start /group=IA (4.15e-23)
 37100  tgatattaaaaatattaataaaattattattatttaatcttatttattttatataaaaaa
 37160  aaataaataataattattaataaaaatatattatttatttctcctttcggggttatttat
 37220  atatattcctttataatttatatttaatatattatattaaatatatgaaaaattataata
 37280  aataaataaattaattaattaataataaataataataaaaagtacagtagcattaaatat
 37340  tcttaagtttccgctttgtgggaactcccataaggagtttaatgattaaaaattggttaa
 37400  ttgtcaagaaaatctaaggtattaataaataaataatactatgacaacttgcagcgaagt
 37460  ttatatcatctctatattatatattaatatatatatataataataataataatattaata
 37520  taatataagatataaaaacgttcaacgactagaaagtgaactgagatagtaatacctttc
 37580  cacgaaaaccaattaatttataaattatttttaaataaagaatagattattaattttttt
 37640  tatatattaatatatattatatataaaataaaaaatatatatatatatattataaaatat
 37700  caaaagttttaatcttttattataaattaatgacatagtctgaacaataatgaaaattat
 37760  tgagataagataataatcttatgttaacatatataaattg
;     G-cob-I5 ==> end
;     G-cob-E6 ==> start
 37800  TGTACCTGAATGATACTTATTACCATTCTATGCTATTTTAAGATCTATTCCTGATAAATT
 37860  ATTAGGAGTTATTCTAATGTTTGCAGCTATTTTAGTATTATTAGTTTTACCATTTACTGA
 37920  TAGAAGTGTAGTAAGAGGTAATACTTTTAAAGTATTATCTAAATTCTTCTTCTTTATCTT
 37980  TGTATTCAATTTCGTATTATTAGGACAAATTGGAGCATGCCATGTAGAAGTACCTTATGT
 38040  CTTAATGGGACAAATCGCTACATTTATCTACTTCGCTTATTTCTTAATTATTGTACCTGT
 38100  TATCTCTACTATTGAAAATGTTTTATTCTATATCGGTAGAGTTAATAAATAA
;     G-cob-E6 ==> end
;     G-cob ==> end
 38152  TATATAATTAAATTAATACATAGATATAATATATATATAATTATTATTAATAATATAATA
 38212  AAAATAAAAATAAAAAAATTATTAATAATAATAATACTTTAATAATATTCTTAAAAATAA
 38272  TATATCTCTAATTTATAAAAATTAAATAATAATAATAAAAAAAAATATTATAAAATATAA
 38332  ATTAATTAATAATGAAATAATATACTTATTAAATTAATATAAATAAATGAATAATATAAT
 38392  ATAACTATATTGAATTATAATCTATCTATCTTTTTTTTTCATATAATTATAATATATATA
 38452  TTAATATATATAATTATTATTTTATATATTATAGATTTATTAATTATTATTATCATTATT
 38512  ATTTTTTATTTAATCTTATTTATTATAAAATAATTAATTATCATAAAGCATAATTATTAT
 38572  AGAATCTTATTATTTTCTTTATTTAAATTTATAAAAATATAAAGTCCCCGCCCCCTTTTT
 38632  ATTTTATTTAATTATTTATTTTTAAAAAGGAGTGAGGGACCCCCTCCCGTTAGGGAGGGG
 38692  ACCGAACCCCGAAGGAGTACTCATTTAATATAAATATTAAATAAAAATTATTTTATATAT
 38752  ATTAATGATTATTAATATTGATAATATAAATTATTTTATAATTAATTATTATAAATATAT
 38812  AACTATTAATAATTAATTTTTAATCTAGGGGTTTCCCCCACTTACATATACTTACGTATA
 38872  CTTACATATACTTATGTATACTTACATATACTTACGTATACTTACATATACTTATATATA
 38932  CTTACGTATACTTACATATATGGGGGATCCCTCACTTCTCCGGCGTCCTACTCACCCTAT
 38992  TTATTAATCATTAATAAGAAATTATTATTAAAAAAATTATAATTTACTCAAAGTTAATTA
 39052  TAAATATATTTTTAAATATCTATTTTATTAATCTTTTATAAAATTTAAATTAATTGTAAT
 39112  TAATTAATATTATAATAATTATTCTTAGGAAGGATATTTATTTATTTTAATTATGAATTC
 39172  CTGACATAGAGACAATTAATTAGAACTTCTTATTATTATTATAGTAATAATAAAAATATT
 39232  CTAAATATATTATATATATTATTATTTTTTTTTATTATTAATAAAATATTATAATAAATT
 39292  TAAATAAGTTTATAATTTTTGATAAGTATTGTTATATTTTTGATTTCCAAATATATAAGT
 39352  CCCGGTTTCTTACGAAACCGGGACATCGGAGACGTAATAGGGGGAGGGGGTGGGTGATAA
 39412  GAACCAAACTATTCAATAAATATAGAGCACACATTAGTTATTATTTAATAATATAACTAA
 39472  TATATAATAATTATAAAATAATTAATTATATAATAAAATATAAAGTCCCCGCCCCGGCGG
 39532  GGACCCCGAAGGAGTATTAACAATATAATAAATTGTATAAAATAAATTATAAATATTAAA
 39592  TAAAAACCAAATAAATAATATAATAAATGATAAACAAGAAGATATCCGGGTCCCAATAAT
 39652  AATTATTATTGAAAATAATAATTGGGACCCCCACCTAAAATATACATATTAACTAATAAT
 39712  ATATTATATATATTAATATATAATAATATTATTAAAATATAATATTATATTATATTATTA
 39772  AAAAATATATATATATAAAATAAGATATATATATATAAATATATATATTCTTAATAAATA
 39832  TTATATATAATAATAATAAATTATTTCATAATAAATTATTTCTTTTTATTAATAAAAATT
 39892  ACTTATCTCCTTCGACCGGACTCCTTCGGGGTCCGCCCCGCGGGGGGCGGCCCGGACTAT
 39952  TAAATATTTAATATTTAATATTTAATATTTAATATTTTATTCTATAAATATTCATATGAA
 40012  AAATAATAAGTATATAATTATGATAATGAATATATTTTTATTTATAATTTATTATTATAA
 40072  AAATATTTTAATTTAATAATAATAATAAATCATTATATTAATTCTTTTAAGAATTTATAA
 40132  TTGTCATTATTTATTATATACTTCTTATTAAAAAGGGATTCGGTTTTCCTCATCCTCATG
 40192  GGTATTCCTCACTCCTTCTGATAATTAATTTTATAATAATAATAAAATAAACTTAATTAA
 40252  ATATTATATATTTATTTACAATTATATATATATATTACTCATAATTTAATTAAATTAAAT
 40312  TAAATTAAGATGCAATTCAATACGGTTGTATTATATTATTCATCAAATATTATTAATATT
 40372  GATACCTACAGAGATATTTAATATTTTTATTATTATTATCCATTACTTTTTTTATTATAT
 40432  TTTAATTATATTAATAATTGTATTTTTATTTATTTATTTATTTATTTATTTATTTATAAT
 40492  AATAATATTTCATATTATCAATTATTATTTTTTTTTTTTATAATATATAATTAAATTATT
 40552  TATATAGTTCCCTGAAAGGAGAATAAATAAAATATTATATAAATATTTATATTTTTATTA
 40612  ATATTAATATAAGTAATATATATAGTTTATGATATTTAATTTTATCATAATATAATAATA
 40672  ATTATATAAATCTTATACACATTTATATAAGTATATATATATATTATTAATATAATGAAC
 40732  ATCTATTAAATAAAATAATTGTAAATCTCAAGTAAATTATTATTATTTATTTTTAATAAT
 40792  AATTTATGATTTATAATTAATAAATAAAAGAGTAATTATATGATAAAAAAGGTAATAAAT
 40852  AAAATTTATAGTTCCGGGGCCCGGCCACGGGAGCCGGAACCCCGAAAGGAGTTTATTTAT
 40912  ATATATATATGAATTAATATTTAATAATAAATAATAATATAATTAATAATATTATTATTA
 40972  TTATAATTTTTTTTTATAATATTAATAAAATATATAAATAAGTCCCTTTTTTTTTATTTA
 41032  AAATAAAGAAGGAATAATTAAATAATATTTTAATAATTTAATTAAATAGTGTATTAAAAG
 41092  ATAATAAAAAGTAATATTAATATATTAATTATATATAATATATTTATATATAATTATATA
 41152  TATATATATAAATAATAATAAATATATATATAATATAAAAATAAGAATAGATTAAATATT
 41212  TAATAAATAAATATT
;     G-atp9 ==> start
 41227  ATGCAATTAGTATTAGCAGCTAAATATATTGGAGCAGGTATCTCAACAATTGGTTTATTA
 41287  GGAGCAGGTATTGGTATTGCTATCGTATTCGCAGCTTTAATTAATGGTGTATCAAGAAAC
 41347  CCATCAATTAAAGACCTAGTATTCCCTATGGCTATTTTAGGTTTCGCCTTATCAGAAGCT
 41407  ACAGGTTTATTCTGTTTAATGGTTTCATTCTTATTATTATTCGGTGTATAA
;     G-atp9 ==> end
 41458  TATATATAATATATTATAAATAAATAAAAAATAATGAAATTAATAAAAAAATAAAATAAA
 41518  ATAAAATCTCATTTGATTAAATTAATAACATTCTTATAATTATATAATTATTATAAAATA
 41578  TATAAATATTATAATAATAATAATATATATAAATTATAATAAAAAATAATAATAATATAT
 41638  AATATACCTTTTTTTTAATATATTAATATATAAATAAATAAATAATGGATAATATATAAT
 41698  TACTTTTTTTATATTATTAATAATAATAATTTATAAATATTGTTATAATAAACATTTATA
 41758  AAAATAAATATAAATTACCATAATAAGATATATTATTTATTTATAATAAAAATATTTATT
 41818  AATAAATAAGAAATATATATATTATGATAATATTTATTAATAAATAATAAATTCTTTATA
 41878  TATAAATATATTAAATATATTTAATTGAACACAATATAATTTTTATTGTATTATTCATTG
 41938  AATAATATTAATATTAATATTAATATTAATATTAATATAATATTAGTGAACATCTATTAA
 41998  TATTTAATAAAATATATATAATTTATAATTTTCATATAATTAATATAATAATTAGGTTTA
 42058  TAAATAAATTATAATATATTATAAACAATATAATAAAATATATTATAAATCTATCTATAT
 42118  AATATATAAATTTATATATACATTAATAATATTTAATTATAATTATTTAAATATTTAATT
 42178  TATTAATATTTATATTATTTAAATATTAAATATTAAATAATAATTTATATTATATTAATA
 42238  AATATAATAAATTAAAAATATATGATTAATTATATAATAATAATAATAATTATTTTAATA
 42298  TTATAATTTATAAAATTAATTATATTAATTATATTAATTCTTATTATATAATAATTATTA
 42358  ATAATAATTTATTTTAAGAAAGGAGAAAATAAATTAATAAAAGTTTAAAAGTTCTTATAT
 42418  TAATAATTATATAATATTATATTAAAGATTTTTATAATATATATATATAATATATTTATA
 42478  GTTCCGGGGCCCGGCCACGGGAGCCGGAACCCCGAAAGGAGTTTATTTAATATTTATATT
 42538  TATATTAATATTTATATTTATATTTATATTTATATTCCTCTTAA
;     G-trnS(uga) ==> start
 42582  GGATGGTTGACTGAGTGGTTTAAAGTGTGATATT!TGA!GCTATCATTAGTCTTTATTGG
 42640  CTACGTAGGTTCAAATCCTACATCATCCG
;     G-trnS(uga) ==> end
 42669  TAATAATACATATATATAATAATAATTTTAATATTATTCCTATAAAAATAAAATAAATAA
 42729  ATAAATAATAATAATTAATTAATTAATTAATTTTAATAAATATAAAATATATAAAAATAA
 42789  TAATAATAATAATTATTATTTTAATAATATTATTTATATAATAGTCCGGCCCGCCCCCGC
 42849  GGGGCGGACCCCGAAGGAGTCCGACCCTTTTTATTCTATTCTTAAGAAGGGATTTTATTT
 42909  TATTAATTAATAATAATATATTAAAAATTATAAATAATTAATAATTCTTTATATTTATAT
 42969  ATATATATATATATTTATATATTTATATATATATTTTAATAATATTATGATATATTTTAT
 43029  TTTATAATATTTTTATATATAAAATTATAATATTTTATTTTATAAAATTATTCATATATA
 43089  AATTATTAATAATAATTATTTTTATTTGGAATTTATATTATTATTATAAAGAATATAATG
 43149  TTATTAATAACTGCAAATAATATCTAATATATTATTATTTATAATAATAAATAATATTAT
 43209  AATAAGGATGCATATTATATATATATATATTATATTTATATTAATATTAATATTAATATA
 43269  TATATATAATAGATAAAAAGTAAAAATAAAAAATA
;     G-rps3 ==> start ;; mfannot: potential frameshift / alternative ATG start pos 43301
 43304  ATGAGATTAAAATTATTAAATATAATTTTATCAATAATAAATAAACTTAATAATAATAAT
 43364  AATATTATTATTAATAATCTATTAGATTCATTAATAAATAAGAAATTATTATTAAAGAAT
 43424  ATATTATTAGATATAAATAATAAAAAAATAAATAATATAAAAAGAATATTAAATAATAAT
 43484  AATATAAATATTAATAATAAATTACAACATTTAAATAATATAAATAATTGAAATCTACAA
 43544  ATTTATAATTATAATAAAAATATAGAAATTATAAATACTATAAATGATAAATTAATTAAT
 43604  AAATTATTATATAAAATAATAACTTTAAAATTAAATAATATAAATATTAATAAAATTATT
 43664  ATAAGTAAACTTATTAATCAACATAGTTTAAATAAATTAAATATTAAATTTTATTATTAT
 43724  AATAATGATATTAATAATAATAATAATAATAATAATAATAATAATAATATTATATAAATA
 43784  TAATAAATAAATTAATAAATATTATAAATAATAATATAAATAATAATTTATGTAATATTT
 43844  TAAGTTATTATTATAATAAAAAAGTAACTATTGAACCTATTAAATTATCATATATTTATT
 43904  TAAATAGTGATATTTTTAGTAAATATATTAGTTTAAATGATATAGATAAATATAATAATG
 43964  GTATCTTAACTAATTATCAACGTATATTAAATAATATTATGCCTAAATTAAATGATCATA
 44024  ATATTTCTATAAATTATATTAATAATATTAATAATATTAATAATAATAAATATAATAATA
 44084  TAATTAATTTATTAAATAATAATAATAATAATAATAATATTAATAATAATAATTATAATA
 44144  ATAATAATAATAATTATATTGGTAATATTAATAATATTTATAATAATATAACTATTGATA
 44204  ATATTCCTATAGATATTTTAATATATAAATATTTAGTTGGTTGATCTATTAAATTTAAAG
 44264  GTAGATTAAGTAATAATAATGGTAGAACTAGTACACTTAATTTATTAAATGGTACTTTTA
 44324  ATAATAAAAAATATTTATGAAGTAATATTAATAATAATTATAAATTAAATTATATCCCTT
 44384  CTAATCATAATTTATATAATAATTCTAATATTAATAAAAATGGTAAATATAATATTAAAG
 44444  TTAAATTAAACTTTATTTAA
;     G-rps3 ==> end
 44464  TATATATATTAATAAAAATAAAATAAATATAATAAATAAATAAATAAATAAATAAATAAT
 44524  ATATATATATATATAAATATATAAAATAATATTTACTTTTTATATATATATAATTATATA
 44584  TAAATAAATATAATATAATATCATATAATTATATAAAAATAAAATTATAATTTATTTATA
 44644  TTAAAAATATTAATTAATTTTTTTATATAATTATTATAATAATAATTTAATTAAAAATAA
 44704  ATATCAAATAAAATTATAAATTAATCCTACTTTGGGATTCTATTTATATTTTATTATTAT
 44764  AAATAATTATTATTGATAGTTAATTAAATAAAAATATATATATATATTACTATTATAATT
 44824  ATTATTAATATATTAATTATTAAATTATATAAATTAGTTATTTATATTAATATATTTTAT
 44884  ATTAATATATAATACTCTTTTTTCTATTATATTTTAATATATAATATTAAAAATAAATAA
 44944  AATAATATTCTTAATTTTTATTCTTTATCTTCTTTAACCAAA
;     G-trnX(auua) ==> start
 44986  CTCCTTCTTTAAAAGGGGTTCGGTCCCCCTCCC!ATTA!GGGAGGGGTCCCTCACTCCTT
 45044  CGGGGTCCGCCCCGCGGGGGCGG
;     G-trnX(auua) ==> end
 45067  GCCGGACTATTTTAAATTTTAATTTAAATTTTATAAATATAATATTTAATTATAGATTTA
 45127  ATAATAATATATAAAAAATATATATATGGTTAATATATATAAAAATTATAATCTTTTAAT
 45187  TAAATAAAGGAAAATTTATTATATAATTTTCTCTATAGTTATATATTTAAAACTTATTTT
 45247  TTTTTTATAAATAATAATTATAATAAATAATATTAATTATTTATTATATAATTAATTGAC
 45307  CCCCATGCTGGGTTCCGGAACTCCTCCTTCTCGCGATGTTAACACCTATTATATAACTAT
 45367  AACTATAACTATAACTATAACTATAACTATAACTATAATTATAATTATAACTATAACTAT
 45427  AAATATTCATTTTAATAATAATAATAATAATAATATTAATATAAATAGTCGAAGAATATA
 45487  TTTATTTATTTTAATATAAATAAAAATAAAAAGTTTCAATTAATTTGAATTTGGAATTAA
 45547  ATTATTACTTCATATGGGGTTATGGATTTCGTTCGGAACTCCTCCCTCCTACCTCTATTT
 45607  ATTAATCATAAATCATAAATTATTATTAATTAATAATAATAATTTACTCGAGGTTCATAC
 45667  CTATTTTAATATTAATATTGATAAAATATATATTCACTAAAAAGTATATAATTTACTCAA
 45727  TTTATACTATAATTTTATATTTTTTATTATAATTTAATTATTTCAAATAAAGTAATTATA
 45787  ATAATATATATCCTTTATTAAATATATATTAATTAATATATATATAAAAAGTAAATATTA
 45847  TTAATTGTATATAATTATAAATAATTAATATTTATTAAAATATATATAATTTATAATTCT
 45907  CATATAATTAATATAATGAATAATATAACACAATGTAATTTAATTTAATTTAATTACATA
 45967  ATAAATTTATTATTATTATAATTATTATTTATTTATTTATTTATTATTATAAATTATAAA
 46027  TATTATTATAATTAAAATCAATTATTAATTATTAATGATAAATAATTAATGATAAATTAT
 46087  CAATAACCAATTAGATTATTTATCGATATTTAATTATATTATATTATATTATATTATATA
 46147  TATATATATATATTATATTATAAAATTTATTTATAAATATTTGTTTATTTATTTATTTAT
 46207  TGAATAACAATAGAATTAAATATTGTCAATAAATAATAAATAATGTTTAATATATATTAT
 46267  ATTATATTATATTAATATTAATATTATTATTATTTTTTTTATTATATTAATATAATTTAT
 46327  AAAAATATAAAATTATTATTTTTATTATAATTTATATATATATAATATATATATTTATTA
 46387  AAATATTTTAAGAAAGGAGAAAAATAATTAAATTAAATTAAATTATTTATTATTATTATT
 46447  ATTATTTATATAATAATATATTATTTAAATATTTATATATTATTTTTATATTAATATTTA
 46507  TAGATGGGGGTCCCTATTATTATTGAAAATAATAATTATTAATGGACCCCAGATAGCTTC
 46567  TTGTTTATCATTTATATATATATATATATTATTAATTATTTTATTCTATATAATATTATT
 46627  ATTAATTATTTAATTAATATTATAATCATATAATTTAATATTTTATTTAATTTTATTAAA
 46687  ATTTAATATATATATTTTTATTATTATTTAATTAATTTATAAATATAAAATATTCTTAAT
 46747  ATTAAAAATAAATAAATAATAAAGTTTATAAATCATATATTATAATTATTTATTATTTTT
 46807  ATATTATATTAATAAAATATTATTATTATAAAAAAATAGAAATTTTATAATATTTTTATA
 46867  TATTTTTAATTATTATTATTAATATTTATTAAAGGAAATATAAAAACCGAAGGAATATTA
 46927  TAATTATAATTATAATTATAATTATTATTATATTTAATTTATTATTATAATAATAATAAT
 46987  AGTCTGCTCCCCTCTTTATCTTTATCTTATCTTTATCTTTATCTTTATTTTTATTTTAAA
 47047  GAAGGATATTTAATAATTTATAATATTTAATTCATATATATATATATATATTTTATTTTT
 47107  TATATATATATTTAATATATTATATTTATATTTATATTTCTCCTTTCGGGGTTCCGGCTC
 47167  CCGTGGCCGGGCCCCGGAACTATTATTATTATATTTATATTATATTATTTAATTATTTTT
 47227  TAATAATATATTATTAATATTTTACCTTTTGATAAATAAAAATTTATTAAAAATTTTATA
 47287  ATAAGTATTAAAATATCATAAAAGTATAATATTTATATAAAATGTATAAATTTATAATCT
 47347  TCTAATTAAATTAAATAAATAAAATAAAATAAATTAAACTCCTTTTGAGATTCACACCTA
 47407  TTTTATTAAAAATAGGTATTCACTTAATTAAATTAAATTAAATTAAATTAAATTAAATTA
 47467  AATTAAATTATGGATAATTTATTTAATAAATATATATATTAATTATAAAATAATAGTCCG
 47527  GCCCGCCCCGCGGGGCGGACCCCGAAAGAGTCTGCCCCTTTTTATTTAATATTTAATATT
 47587  TAATATTTAAAGAAGGATATATTTATAATTTATCATAATATTATTTAATAAGAAATTATT
 47647  AATTAATTAATTAATTTATTTATTTATTGTTTATATTTATTAATGTTAATATAATAAAAA
 47707  TGTAAAATACTTAATATTATTAATATTATTATATATAATATATATAATAATATATATATT
 47767  TATATCTCCTTTATTCCTTTTTCCCCCGCTGGGGACTTATTATATTATTATATATTTCTT
 47827  CGATAACTTTATATATATTTTATTTTTATAAAAAATATTTATATATTATTATTTACAATA
 47887  ATAATTATTAATAGTCCGGCCCGCCCCGCGGGGGGGAACCGAAGGAGTGAGGGACCCCCT
 47947  CC
;     G-trnA(cgc) <== end
 47949  CTAATGGGAGGGGACCGAACCCCTATTTAAGAAGGAGT!GCG!GGACCCCGTGGGAACCG
 48007  CATCCCTTTTTATTT
;     G-trnA(cgc) <== start
 48022  TTAATTAAGAAGGAGTCTTTTTTCTATTTATTAATAATAACTATAAATTATATTTAAAAT
 48082  AATAATTTACTTGTTATAATCTTAATGTTCCGGGGCCCGGCCACGGGAGCCGGAACCCCG
 48142  AAAGGAGAAGTATATAAATATTTACTTGTTATAATTTATTATATATTTATAACCTCCTTC
 48202  TTAAAATTATCTTTACTTTATAATAAAAATTAATATAATATAATCTGATAATAATCGAAT
 48262  TTTATTATATTTAATTTAATTAATAATAGACAATTATTATTATTATTTTACTTATTAATA
 48322  TTAATTTATATTTATATATATAAATATTATTAATTTTATATTAATTTTTTATTAATTATT
 48382  TATTTTTATATTCATATTTTTTATTAATATTATTTTTATTAATAACTTTTTAAATAATTA
 48442  TAAACTATATATTATTTATATTTATAATAAATGAAACAATTATAATAAAAATTACAATTA
 48502  CAATTATATTATAATTATGATTACAATAGGGTTAAACATTACCTGTGAACAACTGGTAAT
 48562  GTTGAACCCGTATTATTATTTATTATATTATATATATATTAAAATATTAATATTAATATT
 48622  AATATTATATTATATTATATTATATTATATTATATTATATTATATTATATTTATAATTAT
 48682  ATTATATAATTTATATACTTTTATAATTCTTATTATTATTTATTTATTATTTATTTATTA
 48742  TTATTTAAATATATTATTATTATATATAATAATATATATATTATTTTATATATTTTATTT
 48802  AATATAAATTATTTATATTTTTATATTTTATTATGAGGGGGGGTCCCAATTATTATTTTC
 48862  AATAATAATTTATCATGGGACCCGGATATCTTCTTGTTTATCATTTATTATTCTTATTAT
 48922  TTGGTTTTTATTTAATATTATAATTTATTTTATACAATTTATTATATTGTTTATACCTTA
 48982  TTATTATTATATAATTTATTATATTATTATAATAATTTAATTAATTATATTATAAAATAT
 49042  TAACTAATGTGTGCTCTATATATATTATTCATTCTAGTTTCTAATCACCCACCCCCTCCC
 49102  CCTATTACTTATATATCTAGAAATAAAAATACATAACATATATTTTAAATATATATATAT
 49162  AATTATATAATAATTATTATATATAAAATATATATATATATAATATATATTTATAAAATA
 49222  ATAATAATAAATATTATTACTCCATTAGGGGTTTTGGTCCCATATCGGGAACCGAAACTA
 49282  TAATAATATATAATATTATAATATAATATATTATTAAATAAATTAATAATAATTATAATA
 49342  TATATATATTTATTATTAATTAAATTAATAATAATTATAATATATATATATAATATATTA
 49402  TAATATATTTATTCGAAAACTTTTTATTTATTATAAAATAAAATATTTTATTTATTATTT
 49462  AGTTTTTTTTATTAAACATTTTTATAAAAATATAAATGTTAATAATATTATGATTAATAA
 49522  GTAATAATAAATTTATTTATTTTTATTAATTACTTCTTCGAGGTATTAGTATCAGTATCA
 49582  GTATCAGTATCAGTATCAGTATCAGTATCAGTATCAGTATCAGTATCAGTATCAGTATCG
 49642  TAAAAAACGGGTGACTAAAATATATATATATATAAAATTATAAATAAAAATATTATAATA
 49702  ATTTTAAATAAATAAATATCAATATATTATTATTATTTATATTATAATAAATATTATCTA
 49762  ATAATAGTCCGAACCCCTTTTTTATTTAATTTTATTTAAAGAAGGAGTGAGGGACCCCTC
 49822  CCTATTCTAACGGGAGGGGGACCGAACCCCGAAGGAGATAATTAGATATAATTATATTTT
 49882  ATTTTATATAAATTATATAATATTATATAATAATAATTATATAATAAGTTAATAATAATT
 49942  ATATAATAAGTTAATAATAATCATATCTCCTTTATAAATGAACTTTTATTAAATATATTT
 50002  TATTAAATATTAAATATATTTTTTATAATATTAAATATATTTTATTAAAATATTAAATAT
 50062  ATTTTATTAAATATTAAATATATTTTATTAAATATTAAATATAAATAAAGGTTTATATTA
 50122  TAATTCATTATTTATATCTTCTTTATAAATTAATATTCGTATTAGATCCTTATTTAATTT
 50182  ATAATCCTTTAAAAAACTTTTAATAAATATAATATAATATATATATAATTTTTATTATTT
 50242  TTATATTATTTTTATTATTTAAATATATTATATATTTCATTATAATAATTATTTAAAAAG
 50302  TTATTTAATAAATAATCTGATATTATATTTTATAATTAATTTTATTTATTTTATTTATTA
 50362  TATATATATTATTATATATAATTAAAATTATAATTACAATTATAACTATAATTAAATTGG
 50422  ATTAAATTAAATTGGGCGCCAAGCCGGTTGTTCACCGACTTGGTCCCAATATAATATGAT
 50482  ATAATATAATATACTATATGATATAACATAAATATAATATATTATATGATATAACATAAA
 50542  TATAATATACTCCTTCGGGGTCCGCCCCCGCGGGGCGGACCGAACTATATGAATATATTA
 50602  TTATTATTATAATTATAAAATTATATTAAATAAATAAAATTTCTTTAATAATTATTAATT
 50662  AATATTATTAATTTATTTACAAATATTTTATTAATTTTTATTTTTATTAAATATAAATAT
 50722  ATAAATATATATATATATTTATTTATAATATTATTTATATTTATTATATATTATTATTAA
 50782  ATATATTTTTATTATATATCATTAAATATTAATATATTATTATAGTGGTGGGGGGTCCCA
 50842  ATTATTATTTTCAATAATAATTATTATTGGGACCCCGGATATCTTCTTGTTAATCAATTA
 50902  TTATATTATTTAATTTATTTATTTCTTATTTATAATTTATTTTATATAATTTATTATATT
 50962  GTTAATACTTTTATTTATATTATTAATTATATTATATTATTATAATATATTTAATTGATT
 51022  ATATTATAAAATTATAACTAATGTATGCTTTGTATTTATTGAATAGTTTGGTTCTTATCA
 51082  CCCACCCCCTCCCCCTATTACGTCTCCGATGTCCCGGTTTCGTAAGAAACCGGGACTTAT
 51142  ATATTTGGTAAATAAAAATATAACTTATATAAATATTTAATAAATATATATTAAATATAT
 51202  TATTATTAATAATTTATTATTATATAATAAAATAATAAATATTATTAATGATTTAAATTA
 51262  TATAAATATTAATTATTAAATAAATAATTATCTTTCTCCTTTCGGGGTTCCGGCTCCCGT
 51322  GGCCGGGCCCCGGAACTTAAAAATAATATATATATATATAAAAGTATTTTATAATAATTA
 51382  GTTTAATTATTATTCTTTTTTTATTAAATATAAAATCATTTTATGTTATTAATTTTTATT
 51442  TATTAAAAATAAATTTTATAATTAATATTTCTCCTTTCTTAAAATAAATAATATTATTTT
 51502  TTATAATTATTAATTAATGAATACTCCTTTGGGGTTCGGTCCCCCCTCCCGTATACTTAC
 51562  GGGAGGGGGTCCCTCACTCCTTTTGAGACTTTAATTTTATAAATATAAATATAAATATAA
 51622  TAAGATGTTAACTCTTTTATAAATAAATAATAAATATAATTCTATTTTTAATAATAATAT
 51682  ATAATATTTTTATAATAAAATATATAAATAATAATATTTATATATATATATATACTTTTT
 51742  TTTTATATAAGAATAATATATATAGTCCACATTGGAGGCGAGTGAAAGGAGATAAGAAAT
 51802  ATAATATAATATAATAATAAAAATATAATGAATAATAATAATAAAAATTTATATAATAAC
 51862  AAAATAGTCCGACCGAAGGAGATGAGATTATTAATATTATTAAATAATAAAATGTATTAA
 51922  TTATAAAATATAAAACCTATAAATAATTTATAATATAATTTATATTATGATAATAATAAT
 51982  ATATATATTATAATATTTTATATATATATTTATTATATTTATATTTATATAAAAAAAGTG
 52042  ATATTGATTAATTTAATTAATTTATAATTAATAATTATTAATATAGTCCGGCCGAAGGAG
 52102  TGAGGGACCCCTCCCTATTCTAACGGGAGGGGGACCGAACCCCTTTTATCTTTAATTAAG
 52162  AAGGAGTTTATTATATATATTAAATAAGATTTATAATATAATTAATATATATTTTAATAA
 52222  ATATAAAAGATTATATTATATTATAAAAAGTATATTTTATATTTATATTTATATATATAT
 52282  TTTATTTATTATTATTATATATATAAGTAGTAAAAAGTAGAATAATAGATTTGAAATATT
 52342  TATTATATAGATTTAAAGAG
;     G-rnl ==> start
 52362  ATAATCATGGAGTATAATAATTAAATTTAATAAATTTAATATAACTATTAATAGAATTAG
 52422  GTTACTAATAAATTAATAACAATTAATTTTAAAACCTAAAGGTAAACCTTTATATTAATA
 52482  ATGTTTTTTTTTATTATTTTTATAATAAGAATAATTATTAATAATAATAAACTAAGTGAA
 52542  CTGAAACATCTAAGTAACTTAAGGATAAGAAATCAACAGAGATATTATGAGTATTGGTGA
 52602  GAGAAAATAATAAAGGTCTAATAAGTATTATGTGAAAAAAATGTAAGAAAATAGGATAAC
 52662  AAATTCTAAGACTAAATACTATTAATAAGTATAGTAAGTACCGTAAGGGAAAGTATGAAA
 52722  ATGATTATTTTATAAGCAATCATGAATATATTATATTATATTAATGATGTACCTTTTGTA
 52782  TAATGGGTCAGCAAGTAATTAATATTAGTAAAACAATAAGTTATAAATAAATAGAATAAT
 52842  ATATATATATATAAAAATATATTAAAATATTTAATTAATATTAATTGACCCGAAAGCAAA
 52902  CGATCTAACTATGATAAGATGGATAAACGATCGAACAGGTTGATGTTGCAATATCATCTG
 52962  ATTAATTGTGGTTAGTAGTGAAAGACAAATCTGGTTTGCAGATAGCTGGTTTTCTATGAA
 53022  ATATATGTAAGTATAGCCTTTATAAATAATAATTATTATATAATATTATATTAATATTAT
 53082  ATAAAGAATGGTACAGCAATTAATATATATTAGGGAACTATTAAAGTTTTATTAATAATA
 53142  TTAAATCTCGAAATATTTAATTATATATAATAAAGAGTCAGATTATGTGCGATAAGGTAA
 53202  ATAATCTAAAGGGAAACAGCCCAGATTAAGATATAAAGTTCCTAATAAATAATAAGTGAA
 53262  ATAAATATTAAAATATTATAATATAATCAGTTAATGGGTTTGACAATAACCATTTTTTAA
 53322  TGAACATGTAACAATGCACTGATTTATAATAAATAAAAAAATAATATTTAAAATCAAATA
 53382  TATATATATTTGTTAATAGATAATATACGGATCTTAATAATAAGAATTATTTAATTCCTA
 53442  ATATGGAATATTATATTTTTATAATAAAAATATAAATACTGAATATCTAAATATTATTAT
 53502  TACTTTTTTTTTTAATAATAATAATATGGTAATAGAACATTTAATGATAATATATATTAG
 53562  TTATTAATTAATATATGTATTAATTAAATAGAGAATGCTGACATGAGTAACGAAAAAAAG
 53622  GTATAAACCTTTTCACCTAAAACATAAGGTTTAACTATAAAAGTACGGCCCCTAATTAAA
 53682  TTAATAAGAATATAAATATATTTAAGATGGGATAATCTATATTAATAAAAATTTATCTTA
 53742  AAATATATATATTATTAATAATTATATTAATAATATATATAATTATATTAATATTATATA
 53802  TTTTTTTTTATATAATATAAACTAATAAAGATCAGGAAATAATTAATGTATACCGTAATG
 53862  TAGACCGACTCAGGTATGTAAGTAGAGAATATGAAGGTGAATTAGATAATTAAAGGGAAG
 53922  GAACTCGGCAAAGATAGCTCATAAGTTAGTCAATAAAGAGTAATAAGAACAAAGTTGTAC
 53982  AACTGTTTACTAAAAACACCGCACTTTGCAGAAACGATAAGTTTAAGTATAAGGTGTGAA
 54042  CTCTGCTCCATGCTTAATATATAAATAAAATTATTTAACGATAATTTAATTAAATTTAGG
 54102  TAAATAGCAGCCTTATTATGAGGGTTATAATGTAGCGAAATTCCTTGGCCTATAATTGAG
 54162  GTCCCGCATGAATGACGTAATGATACAACAACTGTCTCCCCTTTAAGCTAAGTGAAATTG
 54222  AAATCGTAGTGAAGATGCTATGTACCTTCAGCAAGACGGAAAGACCCTATGCAGCTTTAC
 54282  TGTAATTAGATAGATCGAATTATTGTTTATTATATTCAGCATATTAAGTAATCCTATTAT
 54342  TAGGTAATCGTTTAGATATTAATGAGATACTTATTATAATATAATGATAATTCTAATCTT
 54402  ATAAATAATTATTATTATTATTATTAATAATAATAATATGCTTTCAAGCATAGTGATAAA
 54462  ACATATTTATATGATAATCACTTTACTTAATAGATATAATTCTTAAGTAATATATAATAT
 54522  ATATTATATATATATTATATATAATATAAGAGACAATCTCTAATTGGTAGTTTTGATGGG
 54582  GCGTCATTATCAGCAAAAGTATCTGAATAAGTCCATAAATAAATATATAAAATTATTGAA
 54642  TAAAAAAAATAATATATATTATATATATTAATTATAAATTGAAATATGTTTATATAAATT
 54702  TATATTTATTGAATATATTTTAGTAATAGATAAAAATATGTACAGTAAAATTGTAAGGAA
 54762  AACAATAATAACTTTCTCCTCTCTCGGTGGGGGTTCACACCTATTTTTAATAGGTGTTCA
 54822  CCCCTCTTCGGGGTTCCGGTTCCCTTTCGGGTCCCGGAACTTAAAAATAATTATGGAAAG
 54882  AATTAAATTAATATAATGGTATAACTGTGCGATAATTGTAACACAAACGAGTGAAACAAG
 54942  TACGTAAGTATGGCATAATGAACAAATAACACTGATTGTAAAGGTTATTGATAACGAATA
 55002  AAAGTTACGCTAGGGATAACAGGGTAATATAACGAAAGAGTAGATATTGTAAGTTATGTT
 55062  TGCCACCTCGATGTCGACTCAACATTTCCTCTTGGTTGTAAAAGCTAAGAAGGGTTTGAC
 55122  TGTTCGTCAATTAAAATGTTACGTGAGTTGGGTTAAATACGATGTGAATCAGTATGGTTC
 55182  CTATCTGCTGAAGGAAATATTATCAAATTAAATCTCATTATTAGTACGCAAGGACCATAA
 55242  TGAATCAACCCATGGTGTATCTATTGATAATAATATAATATATTTAATAAAAATAATACT
 55302  TTATTAATATATTATCTATATTAGTTTATATTTTAATTATATATTATCATAGTAGATAAG
 55362  CTAAGTTGATAATAAATAAATATTGAATACATATTAAATATGAAGTTGTTTTAATAAGAT
 55422  AATTAATCTGATAATTTTATACTAAAATTAATAATTATAGGTTTTATATATTATTTATAA
 55482  ATAAATATATTATAATAATAATAATTATTATTATTAATAAAAAATAT
;     G-rnl ==> end
 55529  TAATTATAATATTAATAAAATACTAATTTATCAGTTATCTATATAATATCTAATCTATTA
 55589  TTCTATATACTTATTACTCCTTATGGGGTCCCGGCTGGACTGAGACTCCTCCCTTGCGGG
 55649  GTTGGTTCACACCTTTATAAATAAATTAAATAAAGGTGTTCACTAATAAATATATATATA
 55709  TATATATATATATATTATATTATAATATTATTTAATACTTAATATATTATATATTTTATA
 55769  TTTAATAAAAAATAATATTAATAAATAATAATATTAATAATAAAGAAATTATAATTAATA
 55829  CCCTCTATATATAATTCTAATTAATTAAATTAAATATTTATATATAATAATCAATATATT
 55889  ATTAATTTAATAATTATTATAATAGTTTATAAAAGATATATTTTTATATTATATTATATT
 55949  TAATAAATATTACTTTTTTTATTATTATTTTTATATATTATATAATATTATTAATTTTTA
 56009  TTATAATATTATTTACTTTTTTATTGGATTATTTATTTATTTATTTATTTATTAATTAAT
 56069  TAATTAATTAAATATTTATTAATTAATATATATATTAAATATTAATATTTCATTAAAAAA
 56129  AAGAGATATATGAATAATATATTATGTTATATTATATTATATAATTATATTATTTTTTAT
 56189  AATATTAATAATTAAAAATAAGAACTTATTTAAAAATTATAATTATGATAATAAATTAAT
 56249  ACTTTTTAATTTATAAAAATATAAATTTCTTTATATATATATATATATATTATTATTATT
 56309  TATATTAATCATAATTTTAATATTTATAATAAATTTATATAAAATCAATTATAATATTAT
 56369  ATACTTTTTATATACTTTATAATCTTTATATCTTCACCCCCCTTTTTTTAATAATATATT
 56429  ATATTAAAAATATAATAATTTATATGATTTATTAATACTTTTTATATAATTATATTATTA
 56489  TTTTTTTTTTATAGATGTTATATTATTTTTTATAATAATTTTTTTTTTATTTAAATAAAA
 56549  TTTATAACTCCTTCTTAATTAAAGATAAAAGGGGTTCCCCCCTTAAGTATAAGTATACGG
 56609  GGGGGGGGGTCCCTCACTCCTTCGTTAATTTATATATATTATTAATAATTATTTAATTTT
 56669  TATTATTTATTTATATATAAAAATATTCTAAAATTATTAATATTTATAATAGAATAAATA
 56729  TTATAAAGTATAATTATAAATAATTAATTATTTTAATAATAATAATATATTTATTATTAT
 56789  ATAATAAATATATTATAAATAATA
;     G-trnT(ugu) ==> start
 56813  GTTATATTAGCTTAATTGGTAGAGCATTCGTTT!TGT!AATCGAAAGGTTTGGGGTTCAA
 56871  ATCCCTAATATAACA
;     G-trnT(ugu) ==> end
 56886  ATAATAATGATAAAATATTAAAATAAATATAATATTTATAAAAAATTTATTAATTTATAT
 56946  AAAAAATATATATATAAATAATAATTATAATAAAACATTTTATAATCAATAATTTAATAA
 57006  ATAATCTTCTTATTATAATATTATGTTTAAATATTACTCTTTATGAGGTCCAACAAACTA
 57066  ATAAGATATAAATATATATATATTATATAATAATAATAATAATAATATATTATTTAATAT
 57126  ATTATCAAAGAGATAAATATAAATAATATTTTAATAATTTTAAATAAATCTAATTTATAT
 57186  ATTAATAATTAATAATCTTAATATTTATTATCATTATTTCATATTTATATTATATAAATA
 57246  TTTATTTAAATAAAAAATATTAAAGAGTTTATTTTATTTATTATAAATTATTTAATAAAA
 57306  TATATATAATAATATATAGAATAAAGATATAAATAATTATAAGTATATAAAGTAGTAAA
;     G-trnC(gca) ==> start
 57365  GGAGATGTTGTTTTAAGGTTAAACTATTAGATT!GCA!AATCTACTTATTAAGAGTTCGA
 57423  TTCTCTTCATCTCTT
;     G-trnC(gca) ==> end
 57438  AAATAAATAATATAATAATAAAATATTATAAATAAATATATATATATTTATAATAATTAT
 57498  ATAATAAA
;     G-trnH(gug) ==> start
 57506  GGTGAATATATTTCAATGGTAGAAAATACGCTT!GTG!GTGCGTTAAATCTGAGTTCGAT
 57564  TCTCAGTATTCACC
;     G-trnH(gug) ==> end
 57578  CTATAAATAATAATAATAATATATTTTATTATTCTTAAATTTTTTATTCTTTATATTATA
 57638  TATATAATATTAATATTATTACTTTATAATAACAAAATATTATAATTAATTGATATATAT
 57698  ACCAAATATAATTAATTGAAATTAAATAATAAATAAAATATTTACTTCTTTATTAAAATT
 57758  CTAATTAATTGATTCTTTTTATTGAATATTAAATTCTATTATAACTTATTAATTAATTAA
 57818  TTAATTAATTATAATAATAATAATATTAATTATTAATTATTAAATATTTATTATTATATA
 57878  TAAGATTTAATTTTAAATATTAATAAAAAAAGAATAAAATAAAATAAAATGAATAATATT
 57938  TCTTTATCTCTTTCGATCGGACTCCTTCGGGGTCCGCCCCGCGGGGGGGCGGGCCGGACT
 57998  ATTTATTATTATAATATAATATTTAATCAATAGATTTATAATTTATTTAATGAATATTTT
 58058  ATAAATATGTAAAACAATTCCTTTTTATTATTATAAATTTTTCATTATTTATTTATTTAT
 58118  TTATTTATTTATTTATTCAATATATAAAAATAATTATAAAAAAGATTATTAAAAATAATA
 58178  ATTTAATGATAAATATATATTATATATATTAATATAAAAATAATAAATATAAATATATTA
 58238  TGTAAATATTATATAAATTTGTATATGTATATATTATAATAATGTTATATAAGTAATAAT
 58298  ATAATAAAATATTTTATGTAATTTATATATATTTATAATTATAAAATAAAAATATTATAA
 58358  ATAATAAAATTAATAATAATAATAATTTTAATAAAATAAATTATATATTTAATTTTATTA
 58418  TGAAGTTTATACTTAATATAAATTATATTTCCTTTATAAATTATTAATATATCCTTTTTA
 58478  ATTATTATAAAATAAAAAGGGGCGGACTCTTATTATAAATATTAATAATTAATTTTTTTT
 58538  ATTTATATTTATATATATATATTAAAGATTAAATATATTATTAATACTAATTTATAATTT
 58598  ATTATTAATAAATAGTTCGGCTTAAATTATAATTTAATAATTTTTATTTATTAATAGTTT
 58658  TATTATTAATATAAAAAGAGTAAGGATAATAATAAATTCTTTTAATTTATTTTTAATAAA
 58718  ATATAATTTTAAAATAGTTTTTATAGTCCGGCCCGCCCCGCGGGGCGGACCCCGAAGGAG
 58778  TTCGGTCTGGCATTAATTATAATAATTATATTAATATTATTATTATTTATTATATTATAA
 58838  TATATTTATTTATATTTTATAATATTAATAATTATTTTATATTTAATAAATATAATATAT
 58898  ATATTATTTTTTTTAATAACTATCTAATTAATA
;     G-trnL(uaa) ==> start
 58931  GCTATTTTGGTGGAATTGGTAGACACGATACTCT!TAA!GATGTATTACTTTACAGTATG
 58989  AAGGTTCAAGTCCTTTAAATAGCA
;     G-trnL(uaa) ==> end
 59013  ATAAATATATATAATATATATAATATATATAAA
;     G-trnQ(uug) ==> start
 59046  TGAGTCGTAGACTAATAGGTAAGTTACCAAAAT!TTG!AGTTTGGAGTTTGTTTGTTCGA
 59104  ATCAAACCGATTCAA
;     G-trnQ(uug) ==> end
 59119  TATTATAATATATATATTATTTATATATAAATATATAATTATACTCCTATTTTTATATTA
 59179  ATTAATTAATTAATTAATAATATATGATAATATAAAAATTATTGAATTATTAACTCTTAT
 59239  TAATAATAATAATAATCATAATAATAATATATATATATATAGTATATATATAAAAGTTTT
 59299  ATTATATTATATTATATTATATTATATTATATTATATATTTATTTATATATAATTCTTAT
 59359  TAATTGAAAAAGAATAATTAATAATCTTATTAAAAAATAAATACTTTCATTTTATTTTAT
 59419  TTAATTTAATTATAATATATAAATATTAAAAAAAGGATATAAGTTTTTTATAAGATATAA
 59479  TATATATATATATTAAATATAAAGAAGTTAATATTTATATTTTAATTATAAAATGTTAAT
 59539  ACTCTTTCGGGGACTTATTAATTAAATTATTAATTAATAATAATTTATGATTTATAAATA
 59599  ATAAATAAAGGAATAAGTATCAATTAATTAATATATTATATTTAATATTTTATATTTAAT
 59659  ATTTAATATTTAATATTTTAAGTTCCGGGGCCCGGCCACGGGAGCCGGAACCCCGAAAGG
 59719  AGTAGTATTAATTATGGATAGTGAGGGTGGATTTAATCCTTTTGTTATGTTATTAATTAA
 59779  TTAATTAATTTATATATATAAAATATTTTAATTAATTTTTATATAAATATATATATATAT
 59839  ATATATTAATAATAGTAATATATATTATGTATAAACAATA
;     G-trnK(uuu) ==> start
 59879  GAGAATATTGTTTAATGGTAAAACAGTTGTCT!TTT!AAGCAACCCATGCTTGGTTCAAC
 59937  TCCAGCTATTCTCA
;     G-trnK(uuu) ==> end
 59951  TAATATTATATATATATATATTCTCCTTTCTAAAAATAATAATAATTATATATAATAATA
 60011  ATATAATTATATATATATATATTATAATAATAATAATAATAAATAATAATAATTATTTTT
 60071  ATTAATAATATTAATATATTATAATTATTAATAAATATTAATAAAAATA
;     G-trnR(ucu) ==> start
 60120  GCTCTCTTAGCTTAATGGTTAAAGCATAATACT!TCT!AATATTAATATTCCATGTTCAA
 60178  ATCATGGAGAGAGTA
;     G-trnR(ucu) ==> end
 60193  ATTATATTATATTAATAATCCCCCCCCCATTTTTAATTTAATTAAGAAGTTTAATTTACT
 60253  ATTTAATAATAAATGAAATAATAATA
;     G-trnG(ucc) ==> start
 60279  ATAGATATAAGTTAATTGGTAAACTGGATGTCT!TCC!AAACATTGAATGCGAGTTCGAT
 60337  TCTCGCTATCTATA
;     G-trnG(ucc) ==> end
 60351  ATTAATATTAATATAAATTAATATCCTATAATTAATTAAATACAAAATTATATTAAAACT
 60411  TATATTATATTATAATATTATATTATTATTATATAAAAATATAATAATAATAATATTTAA
 60471  TTTTATTTAATAATAATATTTTATATAATAAAATAATCATAGTTATAATATTTAATATTA
 60531  ATAATAATTTATTATAATTATTCTTTAATATACTTATTTATTATTATTTTAATAAATAAA
 60591  TATAATTCTTATAAATATATTATAACAAAATATATTATATTTTAATTAAATACAATATTA
 60651  TAAATATATATATATATATATAAATATTTATATAAAAATAAATTAAAATATTTTAATAAT
 60711  TATTCTTTATAAATAAATAATGATAATAATAATTTATAATAATCTCCTTGTGGGGTTTCG
 60771  GCTCCCGTGGCCGGGCCCCGGAACTATAATATATTTTTAATATATTTTTTATTACTCCTA
 60831  TAATAATTTTTTTTATTGATAAAAAGTATATATAATATAATTAATATATTTCTTTTTATA
 60891  AAAATTATAAATATTAATTTATAATAAAAAAAGTATATATAATATTATATATTTAATAAA
 60951  TAATATAATAATAATATAAATAAATATATATATATTATTAATATATTAAATTTTATAATA
 61011  ATAATTATAATAATAGTAGTAGGTATAAATTTTAATAAAGAGTTTTATTCCAATGGAGTA
 61071  ATAATAATAATAATAATAAAATAAA
;     G-trnD(guc) ==> start
 61096  GGATCTGTAGCTTAATAGTAAAGTACCATTTT!GTC!ATAATGGAGGATGTCAGTGCAAA
 61154  TCTGATTAGATTCG
;     G-trnD(guc) ==> end
 61168  TATATTTATACTTAATATAAAAAAAATAAATAATAAAATATATATATTTAATAATATTTT
 61228  TCTTTATTATAATAATATATAAAAATAAATAATAATCTTTTTTTATTATTATATTTATAT
 61288  TTATTAATAATAAATTATTTTGTTATTATTATTAATTTATATTAATATTTTATATAAATT
 61348  ATTTATTTAATCTTTCATTATATATTTAATATATTATTAATATTAATTAATATTTTATAA
 61408  TAAATAAATAAAATAAATATTTTAATATAATACTTATTTTTATATTTATTAATAATAATT
 61468  AATTTTTATATAAATTTATTATTTCTTACAATATATTTATTACTATTATTTTTTAATAAT
 61528  CTTATATATAATATATAAAATATATATATATTATATATATATATAAATATAATATATATT
 61588  ATTATAAATATTTATAATCTTATTAATTAAATTATATTATATTAGATCATATTATATTAT
 61648  ATTATATTATATTATATTATTATTATTAATATTTTTATTTTTATTTTATATTTAATAGTA
 61708  AAAAATCATAATTTTATAATTTATTAATTATTATATAATTTCATTAATATATTTCTTCTT
 61768  TTTATTTATTTATTACTTATTAATAGTTCCGGGGCCCGGCCACGGGAGCCGGAACCCCGA
 61828  AAGGAAAATAATATAAAAAATAATTATAATTTATTATAATTTATTAATTTATTAATTTAT
 61888  TTATTTATTTATTAATTTATTAATTTATTTATTATTATATTTTTTTTAATAAA
;     G-trnS(gcu) ==> start
 61941  GGAAAATTAACTATAGGTAAAGTGGATTATTT!GCT!AAGTAATTGAATTGTAAATTCTT
 61999  ATGAGTTCGAATCTCATATTTTCCG
;     G-trnS(gcu) ==> end
 62024  TAT
;     G-trnR(acg) ==> start
 62027  ATATCTTTAATTTAATGGTAAAATATTAGAAT!ACG!AATCTAATTATATAGGTTCAAAT
 62085  CCTATAAGATATT
;     G-trnR(acg) ==> end
 62098  ATATTATATTATATAATATTATATATTAATAAATATTATTAATTAATTTATTTATTTATT
 62158  TATTTATTATTAAATAAAAATATTTAATAAAATAATATAAAATATTATAATTATTTATAT
 62218  ATTAATTATTAATTATTTATTATTTATTATTTATTATATAAAAAGTATATAATTTTGTAT
 62278  TTTAATATAGGGTTAATTAATTAATTATTAATTTTTTATAATAAGATAATAATATATTAA
 62338  AAACTTATTATAAATTTATAAAATAATATTTATTTAATTTGATATTATTTTTAATCTTTC
 62398  ATTAATATATATTTTATTATAAGTAATAATATAGTTTAATTTAATTAATATAAATAAATT
 62458  ACATAAGAATAATATTATAATAATATTATATATTATATAAAGAAATAATAATTTATATTT
 62518  TATTTTTTATAAATAATATAAATATAAATATAAATATAAT
;     G-trnA(ugc) ==> start
 62558  GGGGTTATAGTTAAATTTGGTAGAACGACTGCGT!TGC!ATGCATTTAATATGAGTTCAA
 62616  GTCTCATTAACTCCA
;     G-trnA(ugc) ==> end
 62631  ATAATTATATTATATAATATATATATTAATAAATTATATATATATATATATATATAAATA
 62691  TTAAATAAATATTATATTAATAAATAATATAAATTATCTAATCGAAGGAAATATTTATAA
 62751  TATAATATAAATATTTTAATAAATTAAAATAATATTATATTAATAAATAATTAATAAATA
 62811  TATAAATTATAATAAATTTTAATATTATTATATAACTTAATTAAATATAATAATTAATGA
 62871  AATA
;     G-trnI(gau) ==> start
 62875  GAAACTATAATTCAATTGGTTAGAATAGTATTTT!GAT!AAGGTACAAATATAGGTTCAA
 62933  TCCCTGTTAGTTTCA
;     G-trnI(gau) ==> end
 62948  TATTATATATCATTAATATATAAAATATAAATATATATATTATAATAATAATAATAATAA
 63008  ATATAAATATAATTATATATATATATATATATAAATAAATAATTATTTAATTTATAATAA
 63068  ATATATATAGTTTTATTATTAATTATATTTAATAAATATTAATTATTAATTTTATATTTA
 63128  TAAATAAATTTATTACTCCTTCGGGGTCCGCCCCCTCCCCTGCGGGAGGGGAGCGGACTA
 63188  TTTTATTAAAAATATTATAATTAAATAATAATATAAATAATTTATAATATAATAATATAT
 63248  ACTTATAAATAATATTTAAATCTTATTATTAATTTATAAATCATAAATTATTATTAATAA
 63308  ATATCTCTTTTAGATAAATTGAACTTATATTTATATTATATATATATAGATATAAATCTT
 63368  AAATAGAGTAAATATATTATAATAATTATATAAATATATATATATTATATTAAGATAATA
 63428  ATATATATATATATTAATATATAA
;     G-trnY(gua) ==> start
 63452  GGAGGGATTTTCAATGTTGGTAGTTGGAGTTGAGCT!GTA!AACTCAATGACTTAGGTCT
 63510  TCATAGGTTCAATTCCTATTCCCTTCA
;     G-trnY(gua) ==> end
 63537  TAATTTATTATTAATTATATATTATTATAAATCAAATCCATTGAAATTAATATAATCCAA
 63597  TGAATAATTAATTTAATACATAATTTAATATATAAAATTATATATATATATACTTTATAA
 63657  AAAAAAAATTATATAATAATTATATTAATATATTTATATATATAAATAAATAAATAATAA
 63717  TAATTATAATTATAATTATAATTAATTAATTAATAAATAAATAATAATTTATATTATCTT
 63777  TATATAATATATATATACTTTTATAAAAAAAAAATATATAAATAATTTTAAAATGTATAT
 63837  TTTTATTAATAAAATTAATAATAAAATAATTATTATCTGTATTTAATAAATTTAATTAAA
 63897  GAGTTATATTTCTATATATTTATATATTTATTTATTCTCCTTCCGGGGTTCCGGCTCCCG
 63957  TGACCGGGCCCCGGAACTAATGAAATATCTAAAATAAGGGTTTTTATTTATTTAATTAAT
 64017  ATATATTTATTCTTTTATATAATAT
;     G-trnN(guu) ==> start
 64042  GTCCTTATAGCTTATCGGTTAAAGCATCTCACT!GTT!AATGAGAATAGATGGGTTCAAT
 64100  TCCTATTAAGGACG
;     G-trnN(guu) ==> end
 64114  ATAATAATATATATATATTTTAATTTATATATTATATATATATATATATTAAAGAAAAAT
 64174  AATAATATAAAAATATGTATTAATAATAATAATAAATAAATAATAATAAATAATTTTATT
 64234  ATATTATATTATATTATATTATATTTATTGATATATTTATTGATATTTATTAATTTAAGA
 64294  TTATTCATTAAATATATAATTATTAATAATTTAATATATTTTATAATTTTTATTATATTT
 64354  TATGTAAGAAGAAACTATTTTATATATTATATATATATATATAATTTTTATAAAATGATA
 64414  AATTTTATATTATAAATATTATTAAAATATTTTTATAAATATTTAAATTATTTATAAAAA
 64474  GGTATATAATAATAATTATTAATATTATATTATATTATATATTTATTTATATTATATATA
 64534  ATAATATATTTATATATATATTAATTAATAAATTAAATAAGTATCTATATTTTATATTAT
 64594  ATTATTTTATTTTATTAGTTCCGGAAGGAGAATAAAAAGTATTCTAAAGAATTATATATT
 64654  TATTATTTTTATTAATATATTATAAATTAATAAAAAATAAATATGTATATATAAATTATA
 64714  TTTATTATGTTTAATTATTTATAATTTATTATAATAAATAGTATAAGATATCTTATTTAT
 64774  ATTTATATATAATAAAGAATATTATTAAACTAACACCTATATTATATATATTATATTATA
 64834  TAATATTATATATATATTAATTACTAAGAATAAATTTATAATTAGATAATATTTATATTT
 64894  ATTTATTTATTTAATTAACAAATATATTAATATTTTTAATTAATTAATAATACCTTTATA
 64954  TATATATATATATATATATTAATTTTAATTATATAATTATCTTTTTTTTATTAATAATCA
 65014  TAAATATATTATATATTTTATATAATAAGATTATAATTTTATAATTATTTTATTTTTTAT
 65074  TAAAAATTATTATTATTATAATTATTATATTATAATTATAAATTATTAAAGAATATATTT
 65134  ATTAATATTTTAATAATTAATATCTTTTATTTATATTTATAAAATAAGGTGTAAATATTG
 65194  ATAATAAAGAGTAAATATTGTATTAATTATAATAATAATTATAATTAAGGA
;     G-trnM(cau)_1 ==> start
 65245  GCTTGTATAGTTTAATTGGTTAAAACATTTGTCT!CAT!AAATAAATAATGTAAGGTTCA
 65303  ATTCCTTCTACAAGTA
;     G-trnM(cau)_1 ==> end
 65319  ATAATGATTATAATATTTATATATATTAAAATAATATTAATAAATAATTACTCCTCCTAG
 65379  CAGGATTCACATCTCCTTCGGGGTCCGCCCCGCGGGGGGCGGGCCGGACTATTTTATTAT
 65439  TATTATTATTAAATAGATGTTCATTAAATAATTATAAATATAATTTATCTTTTAAATATA
 65499  TATATATAATATAATATTTAAATATATATTATAAATAAATAAATAAATAATTAATTAATA
 65559  AAAACATATAATGTATATTTATCTATAAAAAATATTAATTAAATTAATATATTATTACAG
 65619  ATAAATAAATAAATAAATATAAATAATTATCCTTCTTTAAAATAAAAAGAGACGGACCGG
 65679  ACTATTTTATTTTTAAATATATATTATATTAATAATATAAATATAAGTATAAATAAAAAT
 65739  TAATAATATATTATATATATATTATATTAATAATAATAATAATAATAATAATAATAAATA
 65799  ATAACTCCTTACTTCATACCTTTATAAATAAGGTAATCACTAATATATTATAATAATAAA
 65859  AATTATATATATTATATATAATCTAAATATTATATATTTTAATAAATATTAATATATATG
 65919  ATATGAATATTATTAGTTTTCGGGAAGCGGGAATTCCGTAAGGAGTGAGGGACCCCTCCC
 65979  TATACTAACGGGAGGGGGACCGAACCCCGAAGGAGTGCGGGACCCCGTGGGAACCGTATC
 66039  CCTTTTTATTTTTAAGAAGGAGTGAGGGACCCCCTCCCTAATGGGAGGGGGACCGAACCC
 66099  CGAAGGAGTTTTATTTTTAGTATTTTTTTTATAAAATATATATTTATATGATTAATAATA
 66159  TTATATATATTATTTATAAAAATAATATATAATTTTAATTATTTTTAATAAAAAAAGGTG
 66219  GGGTTTGGTAATATAATATTTTATATTTATAATATATAATAATAAATTATAAATAAATTT
 66279  TAATTAAAAGTAGTATTAACATATTATAAATAGACAAAAGAGTCTAAAGGTTAAGATTTA
 66339  TTAAA
;     G-cox2 ==> start
 66344  ATGTTAGATTTATTAAGATTACAATTAACAACATTCATTATGAATGATGTACCAACACCT
 66404  TATGCATGTTATTTTCAGGATTCAGCAACACCAAATCAAGAAGGTATTTTAGAATTACAT
 66464  GATAATATTATGTTTTATTTATTAGTTATTTTAGGTTTAGTATCTTGAATGTTATATACA
 66524  ATTGTTATAACATATTCAAAAAATCCTATTGCATATAAATATATTAAACATGGACAAACT
 66584  ATTGAAGTTATTTGAACAATTTTTCCAGCTGTAATTTTATTAATTATTGCTTTCCCTTCA
 66644  TTTATTTTATTATATTTATGTGATGAAGTTATTTCACCAGCTATAACTATTAAAGCTATT
 66704  GGATATCAATGATATTGAAAATATGAATATTCAGATTTTATTAATGATAGTGGTGAAACT
 66764  GTTGAATTTGAATCATATGTTATTCCTGATGAATTATTAGAAGAAGGACAATTAAGATTA
 66824  TTAGATACTGATACTTCTATAGTTGTACCTGTAGATACACATATTAGATTCGTTGTAACA
 66884  GCTGCTGATGTTATTCATGATTTTGCTATCCCAAGTTTAGGTATTAAAGTTGATGCTACT
 66944  CCTGGTAGATTAAATCAAGTTTCCGCATTAATCCAAAGAGAAGGTGTTTTCTATGGACAA
 67004  TGCTCAGAGTTGTGCGGACTGGGACATGCCAACATGCCAATTAAAATTGAAGCAGTATCA
 67064  TTACCTAAATT
;     G-orf469 ==> start /note=LAGLIDADG ;; evalue:2.6e-31
 67075  TTTGGAATGATTAAATGAACAATAA
;     G-cox2 ==> end
 67100  TTAATATAAATTTGTTATTAATACTTTTAATAATTATTAATAATTTAATTTTTAAAAATA
 67160  ATAATAATAATAATAATTATAATAATATTCTTAAATATAATAAAAATATAAAAATATATT
 67220  CTATTCAATCACCTTATATTAATAATATAAATGTTATTAAAAGAAGATATCATACTTCTT
 67280  TAAATAATAATTTAATTATTGTTCAAAAAAATAATAATGAAGATAATTTAAAATTAAATA
 67340  ATTTAGAAATTAATAATTTTCATAAATGATTAGTAGGTTTTACAGATGGAGATGGTTCTT
 67400  TTTATATAAAAGGTCTAGAAAAAGATTTAAAATTCTTTTATGGATTCCATTTACATAAAG
 67460  ATGATATCTCCTGTTTAGAACATATTAAAAATAATTTAAAAATACCTAATAATATTAATA
 67520  TTAGAGAACTATCGGTTCAATTACTAGTGACAAAGAAACAATGAATAAGTGATAATTTAT
 67580  TACCTATTTTTGATAAATATCCTTGTATAACTATAAAATATTATAGCTATTATAAATGAA
 67640  AAAAAGCTATAATTGATAATTTAAATGGTATAACTTATAATAATAATGATGTATTAAATA
 67700  TTAAAAATACAATTAATAATTATGAAGTTATACCTAATTTAAAAATTCCATATGATAAAA
 67760  TAAATGATTATTGAATTTTAGGTTTTATAGAAGCTGAAGGTTCATTTGAAGTAATTAAAA
 67820  CTCGTAATATTTGTAGTTTTAATATTTCACAACACCAACGTAGTATTGAAACATTAAAAG
 67880  CAATTAAATCTTATATTTTAACTAATTGAAAACCTATTGATAATACTCCATTAATAATTA
 67940  AAAATCAATTATTAAAAGATTGAGATTCATCTATTAAATTAACTAAACCTGATAAAAATG
 68000  GAGTTATTAAGTTAGATTTCTATAGAATAGATTTTTTATATTATGTTATTATTCCTAAAT
 68060  TTAATAGTATAAATTGATATAGTCCCCGCCCCGGCGGGGACCCCGCTAGGAGTATTAAAT
 68120  ATAATAGCTACATAAATTGACAATCTATAGTTAATATTTATATAAAAGGTTTACATAAAA
 68180  TTAATAATAAAGATATTATTAATTATATTGAACATATTAAAAATTTAAATAAAAAAGGTA
 68240  TTAATAAAATTAATTATAATATTGAATTATATAATAATATTATTAATAATAATAAACCAT
 68300  TATATAATAAAAATTATACATATAGACTTAATAGTATTATTCATAGTAAAAAGAATATTA
 68360  CAGGTGTAGGAGTATTTGTATATGATTTAAATAATACATTAATTATAACATTTACAGGAT
 68420  ATGTACCTGCCAGTTTACATTTTAATTGTTCTCCTTTTCGGGGTCCCGGCTGGGGCCGGG
 68480  ACTAA
;     G-orf469 ==> end
 68485  ACATGAGATTGCTAAATATATTAAAAATGGTAATGTATTTATAAATAAATATATTTTAAA
 68545  AAATATTTTATTAGATTAATTATTATTTTTATTTCTTCTTAAAATTAAAAAAGGAGACTT
 68605  TTTTATATTTATATAAATTATATATAAATTATTCTTTTATTATAAATATATAAAATTATT
 68665  TTCTTTTAATTATTTTAATAATAAATTAATTAATTAATTCTTCATGGCTATAGTCATAAC
 68725  TTTTAATAATATTCTTTTATTCTTTATTATTATATATATATTTATTATTTATTATTATAG
 68785  AATTTATATTTATAAAAATATTAATATTTTATTTAAAATAAATAATGATTAATTTATAAA
 68845  ATATATATTAATTAAGTTTCGGGTCCCGGCTACGGGAGCCGGAACCCCCGAAAGGAGTTA
 68905  TTATATTTATAATTAAATCTTTAAATAATATATCTTAAATTATTATATTGATATTAATAT
 68965  TATATTGATATTAATATTAAATATATATTTAATATTTAGCTTATTATTTTATAAAATTAT
 69025  ATTTATATATTATAATATAATTAAATATATTATAAATTTAATAATTTAATAAAAATATTC
 69085  TTTTTATAATTATTATAATAATTAAATAAATAAATAATAATAAGAATAATTAATGTATAA
 69145  TTTTTATAAATATTATATATTTTTATATTAAT
;; mfannot:
 69177  agttccggggcccggccacgggagccggaaccccgaaaggagaaatattaataaaataaa
 69237  ataaaattataatataattaaattataagaattatatttactccttttataatttatatt
 69297  tataatataatataatataaaataaatataatataatataaaataaatataatgtaatag
 69357  gtattcactcctctttggggttccgatcccccatacggatacggatacggatacgaatac
 69417  ggatacggatacggatacggatacggggggccgtcccccagaacttaatattatatctta
 69477  aataattaatataaatataatatattatttaataataataataaataaataaataaataa
 69537  ataaataaataaattaaataaataataatattattataattactttttaataaataatat
 69597  taatataatattatattagtattataaatagactttttattattttatatataatataga
 69657  aatatattatataattattatttttaattataaataaaatataattattatttattatat
 69717  aatttatataaatatatatatatatttattatatatataaatataaatataaatataata
 69777  attaactttatatagtaattctaataataataataataataaatataaaatagtccggcc
 69837  cgccccctgcggggcggaccccgaaggagtgagggacccctccctatactaacgggaggg
 69897  ggaccgaacccctttttattcttaagaaggagatgttcattaaataattaaatatatata
 69957  attaataatattaaagttttatatatattaatatattataaaaggtttatatatatataa
 70017  taagataagtaataaattaattaattaataatataaaaatatatattatatattatgttt
 70077  tatttatatatatatatatattatgtattattatataaatatatatatatattatattat
 70137  aagtaataataagtattatattatatata
;     G-trnF(gaa) ==> start ;; mfannot: evalue : 3.45e-11
 70166  gcttttatagcttagtggtaaagcgataaatt!gaa!gatttatttacatgtagttcgat
 70224  tctcattaagggca
;     G-trnF(gaa) ==> end
 70238  ataataataatatattaattaataattaatttataataaatatattataataattaatat
 70298  atatataatatattttatacaaagaaaatatatattatatctcttatttatttatttatt
 70358  aatattttaataaatataatattataaaaaaaagtttatatatttataaatataaatata
 70418  aatataaatataatataagtttggtattcatttaattatattatttaattaaaaatattc
 70478  taaataagaataaatatcaataaaggagttataaatatatatatatattaatatatatat
 70538  aaaaatatatattattattagttcccgcttcgcgggaacccc
;; mfannot:     /group=IB(5') (3.68e-07)
 70580  GTAAGGAGTTTTATTATAATAAAATTTATATATATTTAATATATAATTATAAAAATATTA
 70640  TATAATAAATAATAAATAATTATTAATAATAAATAAATATAATAATAATATTATAATAAA
 70700  TTTATAAATGATTATAATAAATTTATATTAATTTTTTATTT
;     G-trnT(uuag) <== end
 70741  TGTAAATACTAAGATTTGAACTTAGATAATATGCAC!CTAA!AAACATACATTTTACCAT
 70799  TAAATTATATTTAC
;     G-trnT(uuag) <== start
 70813  CTTATTAATTATATAAATTTTATTAAATATATAATATATTAATTATATAAAAATTATTAA
 70873  ATAAATATATAATATATTATATATAATTTATAATATAAATATTATAAATATTATTATATA
 70933  TAAAATATAATATACTACTTATAAAAATATATATATATATATAAATATATATATAAATAA
 70993  ATATTTTATATATTAAATTAAATAATTATTAATAAATTTAATTATAAAGTATAATTTTCA
 71053  ATAGGAATATTAAGAAGATTATAATAATTATATGAATTATTATAATTATATATATATAAA
 71113  TAAATAAAATAATAATTATAATAATTAATAAGAGTTTTGGATATATATCTGTGGAGTATA
 71173  TATTTTATAA
;     G-trnV(uac) ==> start
 71183  AGGAGATTAGCTTAATTGGTATAGCATTCGTTT!TAC!ACACGAAAGATTATAGGTTCGA
 71241  ACCCTATATTTCCTA
;     G-trnV(uac) ==> end
 71256  AATCTAGATATAATATTATATCTATCTTAATATAATAATATTTATTTATTTATTAAATAA
 71316  AAAAAAATAAATAATATTAATTAATATAAGATTCTTTTTAATTATAATAATAAATAAATA
 71376  AAAAGAAGATATTATCAATGATTTATATTAATAATAAATATAAATAATAAAAAATATATA
 71436  TAATATAATATAATAAATATATTTCCTTTAATATTAATAAATTAATAATAATAATAATAA
 71496  TAATAATAAAATATTTAAATAAATTATATTCAATACAAATTAATTATTTATATTATTAAT
 71556  AATTGAATAAATAAAAATAATCCGGTCGAAAGAGATATTAATTCGATTATATTATTTATT
 71616  TAATTATATTTAATTTAAATATATAAATTAATATATATATATTGAATTATATATAAATTT
 71676  ATTTTATAATTTTATAAATAATATATTATTATAAATATTTAATATAATTTATATTATTAT
 71736  TAAATAAAAGATTTATTAAATTAATATTATTATTTAATTTTATTATATAGTTTTAGGGAT
 71796  AATATTTTATTAATATTTTTTTTATTTATTTATTTAATTATATTATATATATAATATATA
 71856  TATAACAATAAATTT
;     G-cox3 ==> start ;; mfannot: alternative ATG start pos 71853
 71871  ATGACACATTTAGAAAGAAGTAGACATCAACAACATCCATTTCATATGGTTATGCCTTCA
 71931  CCATGACCAATTGTAGTATCATTTGCATTATTATCATTAGCATTATCACTAGCATTAACA
 71991  ATGCATGGTTATATTGGTAATATGAATATGGTATATTTAGCATTATTTGTATTATTAACA
 72051  AGTTCTATTTTATGATTTAGAGATATTGTAGCTGAAGCTACATATTTAGGTGATCATACT
 72111  ATAGCAGTAAGAAAAGGTATTAATTTAGGTTTCTTAATGTTTGTATTATCTGAAGTATTA
 72171  ATCTTTGCTGGTTTATTCTGAGCTTATTTCCATTCAGCTATGAGTCCTGATGTACTATTA
 72231  GGTGCATGTTGACCACCTGTAGGTATTGAAGCTGTACAACCTACCGAATTACCTTTATTA
 72291  AATACTATTATCTTATTATCTTCTGGTGCTACTGTAACTTATAGTCATCATGCCTTAATC
 72351  GCAGGTAATAGAAATAAAGCCTTATCAGGTTTATTAATTACATTCTGATTAATTGTTATC
 72411  TTTGTTACTTGTCAATATATTGAATATACTAATGCTGCATTCACTATCTCTGATGGTGTT
 72471  TATGGTTCAGTATTCTATGCTGGTACAGGATTACATTTCTTACATATGGTAATGTTAGCA
 72531  GCTATGTTAGGTGTTAATTATTGAAGAATGAGAAATTATCATTTAACAGCTGGACACCAT
 72591  GTTGGATATGAAACAACTATTATTTATCTACATGTTTTAGATGTTATCTGATTATTTTTA
 72651  TACGTAGTCTTCTACTGATGAGGAGTCTAA
;     G-cox3 ==> end
 72681  GGCTGTAAAATTATATATCTAAATGATTAATATATATATTATTAATAATTAACAATAATT
 72741  AATATATTATAATTTATATATATATATTTTATATTATTATAATAATATTCTTACAAATAT
 72801  AATTATTATATATTATTCTTTCAAAACTCCTTACGGGATTCCCGCGAAGCGGGAACTTAA
 72861  TAATATAATCATTATACTTTTTTTCATTTACCTTTTATAAAGATAATTAATAAATTTATT
 72921  TAATATTTATAAAAAAAAATATAATATTAATATAATATAATAATGTAATTATTTATATTT
 72981  TTATATTCCTTCGAGGTCACCGCCTCACCTCCAGCGGGACTTTTTTAATATGATATAATA
 73041  TAATATAAATATTATTAATTTAACTAATATATAAATTCATATATATATATATATTATTAA
 73101  TATTATTTTATAAAAAATATTTTTATTTGATTATTATTAAATATTATATAAAAATATTAA
 73161  TATATTATAAATATACTATTTATGTAATTATTTTTTGAAGTGAGCACCTATTTTATATAT
 73221  ATTTTATATATATTTTATTATATTTTATTAAAAATAGGTGTGAACCTCCATGAGAGAGGA
 73281  ATGAATACCTATTTTATAAAGTATATTTTATATTCTATATATTATAAATATGAACCAAAA
 73341  AAAGGAGTTTAAAATTTAATTAAATTTAATTAATTGAATTTCTTTATTATTATTATCATA
 73401  ATTATTAAACCCTTTATTAATATAATAATATATTATTTATTATCAAAATACCTACCCTTT
 73461  TTATAATTTATATCTTTAATAATATAATTAAATATAAAATGTTTATTAAATATTATATAA
 73521  AAAAAAATAAAAATATATATATATATATAAATGATAAATAATAAGGAATTCACACTTATA
 73581  TAAATTTAAATATAAAGTCCCAAAAGAAGTATTCATTAAATAAATTATCATTAATTAATT
 73641  ATAATAAACTTATTTAATATTATTAAAGATTAATTTATAATAATAATTATTATTATTATT
 73701  ATTAATATTAATAGTTCCGGGGCCCGGCCACGGGAGCCGGAACCCTGAAAGGAGAAATAT
 73761  ATAAATAATTAAATAGTTCATATATTAAAAAGAATTAGAATTAAACTTTAATAAGTGTAT
 73821  TTAATATATAGAATATTAATAGAATATTTATTCTATTTATATATATATTTATATATATAT
 73881  ATATTAAATAATATTATTTATATTATATTTTATATATATATTATTAATATAAAAAGTATA
 73941  TTATATGTATTATATATATTATATATTATATATTTAATAATATATTACTATTATAATTAA
 74001  TAATTTTATAAAAAAAATAAATAATTATATATTTCCTTCGTGGTTCGGTTCCCCCTCCCG
 74061  TATACTTACGGGAGGGGGTCCCTCACTCATTCAAACTATAATTTAATATATTATAATATT
 74121  ATTTATAATTTATAATATAATGTATAATATTATATTATAAATATTATATAAAAATAAAAT
 74181  GATAATAATAATAATAATAATAAAAATAGAAAAGAATAATTTTTATTATTTTAGTATATA
 74241  TAAGAATTTAATAAGTTAGATTATTGCGGACACCGTTACGCGGAGTGGGGACTATTATAT
 74301  TTTACCTATATATATTAATATTATTATAATTTCCTTCTTTAAAAGAAAAAAGGGATTCGA
 74361  GAACTTATTATTATATTAATATATTAATAATAAATAATAATAAATAATAAAAAAGTAAAT
 74421  AAATATAAATTATATAAAAATATAATTTTATTATTAAGGAGTGAGGGACCC
;     G-rrn5 <== end
 74472  CCCTCCCTATTCTAACGGGAGGGGGGG
;     G-rrn5 <== start ;; mfannot: only core
 74499  GACCGAACCCCAAAGGAGTTTAAATATAAAATATAATATTATCATTAAATTCTAATAAGG
 74559  GTATATAATGAAGATCTATTAGAACCTAAAAAGAATATTAATATATCTTTTATAAAATAA
 74619  TAATAATAAATATAAATATAAAAATAAATTGTAATAAATAATAATATTTATAAATAATAA
 74679  AAAAATAAGAAATATATTAATTATTAATAATAAATAAATTATATTAAAATATAATATTAT
 74739  TATTAAATTAAAGAAATATATTAAATATATTTATTAAAATTTTATAAATAAGTTAATATT
 74799  TTATTAAATAATATTATAAATAAATAAAAAATAAGTATATAATTATTAATATATTAATTT
 74859  ATTATGTTATATATTTTTATATTTCAAATATATAAGTCCCGGTTTCTTACGAAACCGGGA
 74919  CCTCGGAGACGTAATAGGGGGAGGGGGTGGGTGATAATAACCAGAATATTAAATAAATAC
 74979  AGAGCACACATTAGTTAATATTTAATAATATAATCAATAAATATATTATAATAATATAAT
 75039  ATAATTAATAATAGATATAAAGTATAAACAATATAATAAATTATATAAAATAAATATAAA
 75099  TTAAAAATAAAAACTAAATAATTAATATAATAAATGATAAACAAGAAGATATCCGGGTCC
 75159  CAATAATAATTATTATTGAAAATAATAATTGGGACCCCCACAATAGAATAAAAAATAAAA
 75219  AGAATTAATAATATATAAATAATATAAATATATTATATATATAATATAATATATATATAT
 75279  ATAAAATAATAAATTATATAATATATATATATATATATAATAATAAATTATATATATATA
 75339  TATAAAATAATAAAAATAATAATCATATGAATTTTATAAATATAATTATTATTAATAATA
 75399  ATAATAATAATAATAAAGAGATAATAATTTATAAAAATTAATATTTATTTTATGTAATAT
 75459  TAATATTAATATTAATATTAATATAATATAATATAATACGGATTAAATATTACCAGTTGT
 75519  TCACAGGTAATATAAAATCCTATTGTTTCACCTATTATTAATTAATAGTTCCGGGGCCCG
 75579  GCCACGGGAGCCGGAACCCCGAAAGGAGAATAAGTATATATAATAAAAATTTAATAAAAA
 75639  ATAATTATATAATAAATATATATATTATAATATTAATAAATATAAAATATAATTGATATT
 75699  AACATTATATAATTAATAATATAATCAAATAATATAAATATAATATAAAAGTTTTAATTA
 75759  TTAAAATTATATAAATATTATTTAATAAAAATAAAAATAATAATAATAATAATAAAGTCC
 75819  GGTCCGCCCCGCGGAGGGGGCGGACCCCGAAAGAGATAAATATTTATATCTTTATTTATA
 75879  ATTATATATAAATAAAAGTTTATTAAAATTTATAATAATAATATAAAAAAGTATATAATA
 75939  AATTTATTATAAATAAATAAATATTTAGTAATAATATTTAATAAAATTATAAATATTATA
 75999  AATAAAATATTAATAATAAATAATAAATATATAATATAATATAATATAATATAATATAAT
 76059  AAATTAATAACAAGAAGATATCCGGGTCCCCTAAATAATTATTATATAAAATAATAATTG
 76119  GGACCCATACATATAAATATAAAATATTTTAATATTTATATATAAATAATAATAATATAT
 76179  ATATATTTATATTATAATATAACCCCTCCAATTAATATTAATATTAATATTAATATTAAT
 76239  ATTAATATTAATTACTTCCTTAAAAAAAATAATAATTAATTAATTGATTTTTATATTAAT
 76299  ATAAAAAAGTTAATATATATATTTATATATAAATAATATAATTAATATAAAGATAATAAG
 76359  TCCCCGCTTTCAGCGCAGTGAGGGACCCCCTCCCGTAAGTATACGGGAGGGGAAACCGAA
 76419  CCCCAAAGGAATAATAAATAATAGTATGTATTTAAATAATATTTAATATACTATTTTTTT
 76479  ATTATTTTTATTATTATAATATATTTATAATAATATATTTAATTATAATTTATAAAAAAG
 76539  AGATATAATATTTTATTATATATAATATTAATATAATACAAATTAACATTATTTAATTAT
 76599  TATTAATAATATTTAACTTTATTATTATCTTCTACGGTTGGATTATTATTACTATTTATT
 76659  TATTAATAATAAATAATAAATTATAAAGTCACTGAAAGAGTGAGGAATTTCCCATGGGGG
 76719  GAATTCCAAAGGATAATATAAATATTATAAAATTTTTATTAAATAATATAAAATTCAATA
 76779  AAATAATTTTAATTAATTAATTAATTAATTAATATAAAAATAAATATTTTTAATTAATAT
 76839  TAATATAAATATAAATATAATAGTATAGTATATAGGAAGTTAATAATAATATAAATATTA
 76899  TATAATATATATATGTATATATATTATATAATTAATTTTCTCCTTTTGGATTTACATCTT
 76959  AATAAAATATAAAATATAAAATGTTATTAACAATAAAAATTATTAATCTTTATAATATTA
 77019  ATAATAGTAAATTTATTTATATATCTCCTTTAAGATGGACTATTTTTATTTAAAAAAATA
 77079  TTAAATATTATAAATATATTATAAATATATTATAAATATGTTATAAATATATTATAAATA
 77139  AAATAGAATATAATATTATATATTATAATGATAAAGATTATATATATTTTCTTTTTTTTA
 77199  TTTATTATTTTTAATAAGTAAAAATTATATTATATATATATATATTAAATTTTATAAGTA
 77259  ATATAATATAAGTATTAATTATATAAA
;     G-trnM(cau)_2 ==> start
 77286  TGCAATATGATGTAATTGGTTAACATTTTAGGGT!CAT!GACCTAATTATATACGTTCAA
 77344  ATCGTATTATTGCTA
;     G-trnM(cau)_2 ==> end
 77359  ATAAATTAATATATAATATCTCCTTTCTATAAAAAGTATAATAAAATATATTATAAGAAG
 77419  AATATATTATATAATATAATAATTATATTAATAATATTAATAAATAATATATAAATAATT
 77479  ATAAAAAAGTATATAATATTAATCAATTAATTAATTAATAAATATAAATAATATATTAAT
 77539  TTTTAATTAATTTGAATAAGATATTTATATTATTAA
;     G-rnpB ==> start ;; mfannot: Approximate position
 77575  TAGGAAAGTCATAAATATATAAATTATATTATATAATTAATATAATAATAAAATAAATTA
 77635  TATATTTTATTTATAATATTATTTCTTTATAAGATAAATATTATCTAATTAATAATTAGA
 77695  TTGAATAATATTTATAAAGAAATATATATATATATAAAAAGTCATTATATAAATTTAATT
 77755  ATAATTTAAATAAATTTTATATAAATTAATATAATATTAATAAAGTAATTAGTATAAATA
 77815  AATAATATGAAAATAAAACTTAATAAATATATAAATATAGTCCATATATATATATTAATA
 77875  AAAAGTAATATATATATATATATTGGAATAGTTATATTATTATACAGAAATATGCTTAA
;     G-rnpB ==> end
 77934  TTATAATATAATATCCATATTCATAATTAATTTTTTATATATATATTATATTATAATATT
 77994  AATTTATATTATAAAAATAATATTTATTATTAAAATATTTATTCTCCTTTAGGGGTTCCG
 78054  GCTCCCGTGGCCGGCCCCCGGAACTATTAATTAATAATAAATTATTATTAATAATTATTT
 78114  ATTATTTTATTATTAAAATATATAAATAAATAAAAATATTAAAAAGATAAAAAAAATAAT
 78174  GTTTATTCTTTATTATAAATTATATATATATATATATATAATTAATTAATTAATTAATTA
 78234  ATTAATAATAAAAATATAATTATAAATAATATAAATATTATTCTTTATTAATAAATATAT
 78294  ATTTATATATTATAAAAGTATCTTAATTAATAAAAATAAACATTTAATAATATGAATTAT
 78354  ATATTATTATTATTATTTATAAAATTATTAATAATAATCAATATGAAATTAATAAAAATT
 78414  TTATAAAAAAGTAATGAATATTCCTTTTTAAAAATACCTTCTTAATTAAATAAAATAAA
