# Supplementary material for: Global Characterization of Fungal Mitogenomes: New Insights on Genomic Diversity and Dynamism of Coding Genes and Accessory Elements
Source: Front Microbiol. 2021 Dec 1;12:787283. doi: 10.3389/fmicb.2021.787283 (PMC8672057; doi:10.3389/fmicb.2021.787283)
Supplement: Supplementary File 1 — de novo annotation files of the 685 mitogenomes investigated in this study. Annotation was performed with the Mfannot program. [file Data_Sheet_1.ZIP › Supplementary_FileS1/CP006544.1_Saccharomyces_cerevisiae_YJM1417_mitochondrion_complete_genome_mitogenome_g3.mfres]

;; Masterfile modified automatically by mfannot version 1.35
;; on Sat Dec 26 21:05:29 2020 by user pfonseca on host LGCM-PROC
;;    - Gene Totals: 47
;;    - List of genes added:
;;      atp6                 atp8                 atp9                
;;      cob (5 introns)      cox1 (5 introns)     cox2                
;;      cox3                 orf106               orf152              
;;      orf175               orf268               orf271              
;;      orf316               orf328               orf335              
;;      orf348               orf354               orf387              
;;      orf785               rnl                  rnpB                
;;      rns                  rps3                 trnA(ugc)           
;;      trnC(gca)            trnD(guc)            trnE(cuc)           
;;      trnE(uuc)            trnF(gaa)            trnG(ucc)           
;;      trnH(gug)            trnI(gau)            trnK(uuu)           
;;      trnL(uaa)            trnM(cau)            trnN(guu)           
;;      trnP(ugg)            trnQ(uug)            trnR(acg)           
;;      trnR(ucu)            trnS(gcu)            trnS(uga)           
;;      trnT(ugu)            trnT(uuag)           trnV(uac)           
;;      trnW(uca)            trnY(gua)           
;;
;; end mfannot
;;


>CP006544.1 Saccharomyces cerevisiae YJM1417 mitochondrion complete genome gc=3
     1  TTCATAATTAATTTTTTATATATATATTATATTATAATATTAATTTATATTATAAAAATA
    61  ATATTTATTATTAAAATATTTATTCTCCTTTCGGGGTTCCGGCTCCCGTGGCCGGCCCCC
   121  GGAACTATTAATTAATAATAAATTATTATTAATAATTATTTATTATTTTATTATTAAAAT
   181  ATATAAATAAATAAAAAATATTAAAAAGATAAAAAAATAATGTTTATTCTTTATTATAAA
   241  TTATATATATATATATATATAATTAATTAATTAATTAATTAATTAATAATAAAAATATAA
   301  TTATAAATAATATAAATATTATTCTTTATTAATAAATATATATTTATATATTATAAAAGT
   361  ATCTTAATTAATAAAAATAAACATTTAATAATATGAATTATATATTATTATTATTATTTA
   421  TAAAATTATTAATAATAATCAATATGAAATTAATAAAAATTTTATAAAAAAGTAATGAAT
   481  ATTCCTTTTTAAAAATACCTTCTTAATTAAATAAAATAAAAAGGGGACTTTATATTTATA
   541  AAGTAATTATATTATTATTATTATTATTATTTATTTATTTATTTTTTTTTTATTATTTTA
   601  TTATATATATTATATATTAATA
;     G-trnP(ugg) ==> start
   623  CAGATAGAAGCCAAAAGGTCAGGCGCTTTCTT!TGG!GAGAAAGACCTAGTTAGTTCGAG
   681  TCTATCCTATCTGA
;     G-trnP(ugg) ==> end
   695  TAATAATTTAATTAAACATTAAAAAAAAATATATATATTTATCATAATATATTAAATTTT
   755  ATTACATTACATTACAAATAAATACTTTTATTTTATATTTATAAAAATATGAACTCCATA
   815  TTATTATTATTATAATTATTATTATAATTATTATTATAATTATTATTATAATTATTATTA
   875  TAATTAAAGAGTTTTGGATACCAATATGATATAATATGATATAGGATCGAAACCCCTCAT
   935  TTTATCATTTATTTATAATATTATAAATAAAAAAAATATTATATGTTATAATAAAATTAA
   995  TATCATAATATATTATATTATATATTATATTATATATATATATATATATATTCTTTTATA
  1055  AAATTTATATTCTTCTTATTAAAATTTAAAATTTAAAATTAAAAAGGGAGCGGACTTTTA
  1115  ATTATATTTAATTATAGTTTTTAATCATTGGTTGAGATTTCAAAATAAGGTATAATATTT
  1175  ATATTATTCTTTAACAAATATTATATTATATTATATTATATTATAAAAAAGATATAATAT
  1235  TTATATATTATTATTAACATTATTTTTTTTCAGTTCCGGGGCCCGGCCACGGGAGCCGGA
  1295  ACCCCGAAAGGAGAAACTTATAATTTTTATATCATTATTTATTATTATTTTTAATTTCAA
  1355  CTCCTTTTGGGGGTTTCTATTTTACCTTCAGCAGAGACTTTCTAATTATAATTATATATA
  1415  TATAAATTTAAATACATTTATAAAAAAGTATATAATATAATTATATTATATATAATAATA
  1475  TTATTAAATGAAGTATTCTTTATTATTAATTATAGGATATCTGGGGTCCATTAATAATTA
  1535  TTATTGTAAATAATAATAGGGACCCCCCCCATTATCTAATTAATAAATATATAAATAATC
  1595  ATTAATAAATATATTAATAATTATTAATAAATATATAAATAATCATTAATAAATATATAA
  1655  ATAATATATTATATTATAAAAATATAATAATAATAATTTATTATTAAAATATAATAATTT
  1715  ATTATAAAAATATAATAATTTATTATTAAAATATAATAATTTATTATAAAAATATAATAA
  1775  TAACTCTTTTCGGGGTTCACACTTTTATAAATAATAAATAATAAATAATAAATAATAAAT
  1835  AATAAATAATAAATAATAAATAATAAATAATAAATAATAAATATTAGTGTTCACTAATAA
  1895  ATATATAAAATAATAATTATAAAAATAATCATTATTAAAAATATTATTAATTATTAAATT
  1955  AAATACAATTAATATAATTTAGTTGTTTATATAATTTTAAATAATGTTTATATCAATTTA
  2015  ATAAAATTAAATTTATAGTTCCGGGGCCCGGCCACGGGAGCCGGAACCCCGAAAGGAGTT
  2075  TATCTATATATTATAATAACTATATGAATTTAATTATTAAAAATAATAAAAATAAGGAAT
  2135  TTTAATAAGAAGTAATATTTATTATATAATATATAAAAAATATATATATATATAAAAATA
  2195  TATATAATAAGTTTTATTATAATATATATTAAATTAATTATTATGAGGGGTTCGGTTCCC
  2255  TTCCGGACCCCAATTCATCTCATCTCATTTTATTTCATCTCAATATCATCTAATCTCATT
  2315  TCTTTATAGATTTTACATATATATAAATATAAATATAAGATATTCACATTTATATATAAT
  2375  ATAATATAATATAATAGATATTTATTCCTTTTTGATTAAACTAATAATTAATAATTAATA
  2435  ATTAATAATTAATAATTAATAATTAATAATTATTCGGTAGAACTCCTTCGGGGTCCGCCC
  2495  CGCAGGGGGCGGGCCGGACTATTATTAAATAATTTATAATTTATTATTTATTAATATATT
  2555  TATATAATATAATATAATATAATATTATATTATTCATACTTTTTATTAATATAATATAAT
  2615  ATTATTCATACTTTTTATTAATATAAAGAAAAGAGTTTCAATTATTTATTTATTTATTTA
  2675  TTTATTTATTTTTTATAAAAATAAGAATTAATTTAAATAATTTATTTAATGAAATTATTA
  2735  ATTATAAATAAAAATAATAATTTTTAAAGATGTAATATAAAAATAAATATAATATAATTT
  2795  AGGATAATTATATAAAATATTTATTATATATAGTTTTTATAAGGAGTTTAAAAAGTGATA
  2855  ATATAATATATAATATTTATAAGTTATTTATATATATATAATTATAATCTTATTAATTAT
  2915  TTATATATATATTTAATATTATTTTTATATAATTTTATATTAAAGTATTATAATTATATA
  2975  TTTAATATTATTTTTATATAATTTTATATTATTTATTTATTTATTTATTTAAAAATATTA
  3035  TAATCATATATTTAATATTATTTAATATATTTTATATATTATATCTTTTATTGATTTATA
  3095  TATATATAGATTTAATAAATATATATATATATATATATATAAATATTCATTATATATTTA
  3155  TTATTATTATTATTATTTATTATTTATTATTATTTTTATTATATATTAATAATATATATA
  3215  TTATTAATTATGGGTATCCTAATAGTATATTATTATTTTTAATAATAATTTATGATTTAT
  3275  GTATAATAAATAAGTAGGGAATCGGTACGAATATCGAAAGGAGTTATATATTATTAATTA
  3335  TTTATAATTATTTTATATATTATTAATTATTTATAATTATTTTATATATTTATAATTATT
  3395  TTATATAGATAGGATAGATAGGATAGATAGTATAGATAGGGGTCCCATTTATTATTTACA
  3455  ATAATAATTATTAATGGGACCCGGATATCTTATTGTTATTAATTTATATATTATTCATTA
  3515  TTATTAATATATATTTAATATAATTAAATATTATATTATATTATATTATTTATTAAAAAA
  3575  AATCTATTACTTATTTTTTTATTAATATATAAATTATTTATATAATTTATCATTTTTATT
  3635  TATATATTATTATTTTTTATATATAAATTAATATATATATATTATATATATATATACTTT
  3695  TTTTTTTAATAATATATCTATATATATAAATTAATATATTATATTTTTATATAATATATT
  3755  ATTAATTATTATTTTAATTTTCTATTCTATTGTGGGGGTCCCAATTATTATTTTCAATAA
  3815  TAATTATTATTGGGACCCGGATATCTTCTTGTTTATCATTTATTATTTTATTAAATTTAT
  3875  TATTATTTTTAATTTATATTTATATTATATAATTAATTATATCGTTATACTTTATATTTT
  3935  ATTATATAATATATTATATTCTTATAATATATTTATTGATTATGTTATAAAATTTATTCT
  3995  ATGTGTGCTCTATATATATTTAATATTCTGGTTATTATCACCCACCCCCTCCCCCTATTA
  4055  CGTCTCCGAGGTCCCGGTTTCGTAAGAAACCGGGACTTATATATTTATAAATATAAATCT
  4115  AACTTAATTAATAATTTAAATAATATACTTTATATTTTATAAATAAAAATAATTATAACC
  4175  TTTTTTATAATTATATATAATAATAATATATATTATCAAATAATTATTATTTCTTTTTTT
  4235  TTTCTTTAATTAATAATTAATTAATTAATTAATATTTTATAAAAATATATTTCTCCTTAC
  4295  GGGGTTCCGGCTCCCGTAGCCGGGGCCCGAAACTAAATAAAATATATTATTAATAATATT
  4355  ATATAATATAATAATAATATAATAATTTTATATAAATATATATTTATATATTAAATTAAA
  4415  TTATAATTTTATTATGAAAATTATATCTTTTTTTTATATTTTTATATAATAAAAATATGT
  4475  TATATATATATTAATAATAAAAGGTAGTGAGGATTAAATAAATTATATAATAATTATAAC
  4535  TCTTAATTATAAAATAAATATATATATATATATAAGTATCCATTTCCATATAATCTTTTA
  4595  ATAAATATTAATAAATATTAAAAAAATAATATTATAATATTTTAGTATATAATTCAATAA
  4655  AATTCATTGGAGGGGTAAATAATAATAATTTACTAATGGCAAGTTATAGTCTTAAAGGTT
  4715  TTTATTTTTTATTAAATTAATAAAATAATAATACCATTTATATATTCCATTATATATATA
  4775  TATTTAATAAAAATAATAATATCATTTATATATTTTATTATATATTATATATATTTTATA
  4835  TAAAATAATAATAATAAATTTATATTTTTATATATTATTATTAAATAATAATAATATAAA
  4895  TAACTCCTTCGGGGTTCGGTCCCCACGGGTCCCTCACTCCTTCTTAATTAAGAATAAAAA
  4955  GGGGTTCGGTCCCCCTCCCGTTAGTACACGGGAGGGGGTCTCTCACTCCTTCTTAAAAAA
  5015  TAAAAAGGTGGAAGGACTAATATAATTTTAAATAATAATTAATACTTTAATAATAATTTG
  5075  TATTTCTTTATTATTAATATATTAAATATAATAATAATTAATATAATTACAATATATTAA
  5135  TATTATCAAATATTAATAAATATATTTTTATATAATTTATTTATTTTTTTATTATTAAAC
  5195  TAATTATAATTGTAATTTCGTAAAGGGGGTGGGAGTAAATATATATAATTTATAATCTAT
  5255  ATATATATATATATAATTTCTTAATAAATATTAATAAATATTTATAAAAAGAATAATTTA
  5315  TATTTATAATATATAATTTATATATTTTATTTTTATTATACAATTAATATAAAATATAAA
  5375  ATATAAAATATTAAATATTAAATATTAAATATTAAATATTTATTTTTATAGGGGTTATAT
  5435  AATAATTATATTTATAATTATATAATATTAAAAAGGGTATTTTTATAATTATTACATTTT
  5495  TATTTTATTTATAAAAATATTAATTTTAATAAGTATTGAATACTTTATATAATATAAATA
  5555  TTAATTACATAATTAATAATTAAATAATATTTAATAATATTATTTAAATTTATTATTTAT
  5615  AATTATTTATTTATAAAATTCTATTTTTATTATTATTATTATTTTATTATTAAAGATTAA
  5675  TATAATAATTATTAATATATTAAAAATCTTTTATTATATTAATATTTATAAAAAAGTATT
  5735  TAATAAAAAAGATGTATAAATTTATAAATTATATAATATTATTAATTTATATAATAATAA
  5795  TATTATAACTTTGTGATTGTCAATTTAGTTAATCATTGTTATTAATAAAGGAAAGATATA
  5855  AAAAATATTCTCCTTCTTAAAAAGGGGTTCGGTTCCCCCGTAAGGGGGGGGTCCCTCACT
  5915  CCTTTGGTCGGACTAATTTAACTTTTAATATTAATATTAATATTATTTATATTTTTAATA
  5975  TATAAAAATAAATAATTTTATTTTTATTAATAGTATATTATATAAACAATAAAATAGTAT
  6035  TAATTATATAAAATTTATATAAAATATATATAAATTTATTATATATATATATATTAATAT
  6095  TTTAATAAAGTTTTTATTATAAATTTATTTATTTATTTATTATAATATTAATAATTTATT
  6155  TATTATTATATAAGTAATAAATAATAGTTTTATATAATAATAATAATATATATATATATA
  6215  TATTATTATATTAGTTATATAATAAGGAAAAGTAAAAA
;     G-rns ==> start
  6253  TTTTATAAGAATATGATGTTGGTTCAGATTAAGCGCTAAATAAGGACATGACACATGCGA
  6313  ATCATACGTTTATTATTGATAAGATAATAAATATGTGGTGTAAACGTGAGTAATTTTATT
  6373  AGGAATTAATGAACTATAGAATAAGCTAAATACTTAATATATTATTATATAAAAATAATT
  6433  TATATAATAAAAAGGATATATATATAATATATATTTATCTATAGTCAAGCCAATAATGGT
  6493  TTAGGTAGTAGGTTTATTAAGAGTTAAACCTAGCCAACGATCCATAATCGATAATGAAAG
  6553  TTAGAACGATCACGTTGACTCTGAAATATAGTCAATATCTATAAGATACAGCAGTGAGGA
  6613  ATATTGGACAATGATCGAAAGATTGATCCAGTTACTTATTAGGATGATATATAAAAATAT
  6673  TTTTATTTTATTTATAAATATTAAATATTTATAATAATAATAATAATATATATATATAAA
  6733  TTGATTAAAAATAAAATCCATAAATAATTAAAATAATGATATTAATTACCATATATATTT
  6793  TTATATGGATATATATATTAATAATAAAATTAATTTATTATTATTAATAATATATTTTAA
  6853  TAGTCCTGACTAATATTTGTGCCAGCAGTCGCGGTAACACAAAGAGGGCGAGCGTTAATC
  6913  ATAATGGTTTAAAGGATCCGTAGAATGAATTATATATTATAATTTAGAGTTAATAAAATA
  6973  TAATTAAAGAATTATAATAGTAAAGATGAAATAATAATAATAATTATAAGACTAATATAT
  7033  GTGAAAATATTAATTAAATATTAACTGACATTGAGGGATTAAAACTAGAGTAGCGAAACG
  7093  GATTCGATACCCGTGTAGTTCTAGTAGTAAACTATGAATACAATTATTTATAATATATAT
  7153  TATATATAAATAATAAATGAAAATGAAAGTATTCCACCTGAAGAGTACGTTAGCAATAAT
  7213  GAAACTCAAAACAATAGACGGTTACAGACTTAAGCAGTGGAGCATGTTATTTAATTCGAT
  7273  AATCCACGACTAACCTTACCATATTTTGAATATTATAATAATTATTATAATTATTATATT
  7333  ACAGGCGTTACATTGTTGTCTTTAGTTCGTGCTGCAAAGTTTTAGATTAAGTTCATAAAC
  7393  GAACAAAACTCCATATATATAATTTTAATTATATATAATTTTATATTATTTATTAATATA
  7453  AAGAAAGGAATTAAGACAAATCATAATGATCCTTATAATATGGGTAATAGACGTGCTATA
  7513  ATAAAATGATAATAAAATTATATAAAATATATTTAATTATATTTAATTAATAATATAAAA
  7573  CATTTTAATTTTTAATATATTTTTTTATTATATATTAATATGAATTATAATCTGAAATTC
  7633  GATTATATGAAAAAAGAATTGCTAGTAATACGTAAATTAGTATGTTACGGTGAATATTCT
  7693  AACTGTTTCGCACTAATCACTCATCACGCGTTGAAACATATTATTATCTTATTATTTATA
  7753  TAATATTTTTTAATAAATATTAATAATTATTAATTTATATTTATTTATATCAGAAATAAT
  7813  ATGAATTAATGCGAAGTTGAAATACAGTTACCGTAGGGGAACCTGCGGTGGGCTTATAAA
  7873  TATC
;     G-rns ==> end
  7877  TTAAATATTCTTACATAAATATTAATCTAAATATTAATATAAATATTAATATTAATAGTT
  7937  CCGGGGCCCGGCCACGGGAGCCGGAACCCCGAAAGGAGAAATATAAATATAAATATAAAT
  7997  ATATTTTAATATAATATAATATAATATATAATATATTATATAAATATAATATATAAATAA
  8057  TATAATAAAATATTTTAATATATATATAATATAATATAATTATTATTATAATTTAATATA
  8117  AATTATTATTATAATTTAATATAATAAATAAATAAATAATTATAATTATAATTATAATTA
  8177  TAATCTCAATATATAAATGATAAATTATTATAAATACGAAGGAAATAATTGATTTTTAAA
  8237  ATATATTTAATAAAATATATAATATAAATTATACTTTTTGTTATTATATAATAATTATAT
  8297  TAATATATTTAATAGAATTAATATAAATAAATAATAAATATTTATAATAAAATAATATAC
  8357  ATCTTCTTTAAATAAAAAAAAGGGGACATTATAAATAGTATATAAATATATTATATCTTT
  8417  TTTATTATTATTATTAATAAATAATAATAATAATTTATATATTTATAATATATTTAATAG
  8477  TTCCGGGGCCCGGCCACGGGAGCCGGAACCCCGAAAGGAGAATGTATTATAATTATTACA
  8537  TATAATTATTATTATTCACTTCTTATTAAAAATAATACTCCTTCTTAAAAAGGGGTTCGG
  8597  TCCCCCTCCCATTAGTATAATATACATTAGTATAATATACGGGAGGGGTCCCTCACTCCT
  8657  TCGGGGTCCCCGCTGGGGGCGGAGACTCTATATAATTTATATAATTTATTTTAATATATA
  8717  TATATATTTATATATAATATAATATATATATTTATTTATTATAATCATTTTTTTTTTACT
  8777  TAAAATAAAACTTATTATAATTTATATAATTTATAATATTTCTCCTTTCGGAACTTAAAA
  8837  ATAATTATATAATTTTTTTTATTTATATAATAATAATATTATTTGTTATATATTATATAT
  8897  TATATATATAATAAATAAATAAATAATAAATAATAATAAT
;     G-trnW(uca) ==> start
  8937  AAGGATATAGTTTAATGGTAAAACAGTTGATT!TCA!AATCAATCATTAGGAGTTCGAAT
  8995  CTCTTTATCCTTG
;     G-trnW(uca) ==> end
  9008  ATAATAATAATAAAAATATGTATTTATTTAATTATTTTAATATTTCTCCTTTCGGGGTTC
  9068  CGGCTCCCGTGGCCGGGCCCCGGAACTATTAATATAATATAATATAATATAAATATTCAT
  9128  TTATCTTTTTTTTAATATTCTTAATTAATTAATTAATATATTAATTATAAAAAATATATT
  9188  ATAATTTTATTATTAATAAGTATAAATATATTATTAATAATAATTTATTAAAAATATATT
  9248  ATTATAATATATTAATATATCATAATTATAATCAATATTATATTATTTAATTTTATAATA
  9308  CTTAATTATTAATATATTATTCATATATATATAAATTAAATTAAATTAATTATATTGAAT
  9368  ATATAAATATATATATATATATATAAATATATAAAAAATTATATAAATTATTTTAAGAAA
  9428  GGAGAAATATTATAATATATTTAATATTTTATTTTTTTTTATTTTAATTTATTAAATAAT
  9488  TTAATAATTAAATAAATTAATGATTTGATTTTATTCTCCTTTCGGGGTTCCGGCTCCCGT
  9548  GGCCGGGCCCCGGAACTATTATTATTATTATTATATAAAAATAAATAATAAATAATAAAT
  9608  AGTATGATACAATTTATTAATAATATAATTATAAATTATAAATAATAATTTATTTTAATA
  9668  ATTCTAATATAAATAATGATAATAATTTTGTCATTATGAACTATTAATATATTAATCTAT
  9728  TAATATTCTTTGATATTTATTTTTATTTAATGAACATCTAATTTAATTTAATTTAATTTA
  9788  ATTTAATTTAATTTAATTTAATTTAATTTAATTTAATTTAATAAAATAGTCCGGTCCGCC
  9848  CCGCGGAGGGGGCGGACCTCGAAGGAGATATGAATCTTTAATATAAATAATCATAAATTC
  9908  TAAATATTAGAATTATTATTTTATCTTTTTATTTATTAATAATTAAATATAAATTATTAT
  9968  TAATAATAATTATAATATTCTTTAAAATAATATTAATAAAAATTATACAATAATAATAAT
 10028  TAATATTCATTATTATTTAATTAATATCTCCTTTACTTATTTTTCCTCCGTTGGGGACTT
 10088  ATTATTAAGTATATTATTATATACTACTTAAGATTATATATATAATATATATATATATAT
 10148  TATATATAAAATATAAATATATAAATAATATAAAAATTAATAAAATAAATAAAATAAATT
 10208  AGTCTGATCGAATCCCCCTATTTAATTTAATTTAATTTAATTTAATTTAATTTAATTAAG
 10268  AAGGAGTGAGGGACCCCAAGGGAACCCCTTTTTTTATTCTTAAGAAGGGGATAAATTTAT
 10328  ATAAAATATTATTTATAATTAATTATAATTAAATTATAATATAATATAAATAATAATATA
 10388  ATAAAAATAAAATAATATTAGATTATATTATATAATTTATATAATTTTTAATAATAATAA
 10448  TAAATAAGTTTATTTATAATTATAAATATAAATATAAATAAAGAAGGTATTATATTTTAT
 10508  AAAATATAATAATAATACAAAATTTATATTTTAATAAATATTAATATAAGTTTAAAGTTC
 10568  CGGGGGGGGGCCGGCCACGGGAGCCGGAACCCCGAAAGGAGAAATAAATAATATATTTAT
 10628  AAAAAATTAAATAAATAAATATTATCTATTTCAAAATAAATATAATATAATAAATATAAT
 10688  ATAATATAATAATTCTAAATATAAATAATATTTATTATAATTATTATAATAATTGTATTA
 10748  TTTATTAATAATATATATAATTATATTAAAACTAATATTACATTATTTTGTATATTTAAA
 10808  CAATTAAATTGATTATTCTTATTTGTAATCTTTATTTATTTTATTATATCTTATTAATGA
 10868  TAAATTATAATTATTATTAAAATAATAATTTACTTCTTTTGATATAAAAATAAAATAATA
 10928  TTAGAAAATATATTATATTTTTATTCCTTCCTATTAAAGGTAAAGACTCGATTCTCATAA
 10988  TTAAATTTATATCCTTCGGCCGGATTAATTTATTTTATTTATATTTATATTTATATTTAT
 11048  ATTTATATTTATATTTATAGTGAATACCTTTTTTAATATTTATTTTTAATATTTATTTTT
 11108  AATATTTATTTTTAATATTTTATTTTTAATAAAATATAATCTTGTAAGTAAGAAAAGAAT
 11168  TTCGGTGATTGGAACCTTGAAAGGATAAATTTCTTATTTATTATAATATTTATATTATAG
 11228  TATTATTAAACATTTAATATATTATATTAATATTTAATTTAAATGATTAATATATTATTA
 11288  TAATAATATTTATTTTATATTAAAATATTATAATTAATATATATATATTTATTTTAATAA
 11348  TATTATTATTATTATTATTATTATTAAAATTATTATTTTTATAAATATATATATATATAT
 11408  ATGTATATTATTTTTATTCTTATATAAATTATATAAAAAAATATATATAATATATAATTA
 11468  ATTAATATATATTATTTAAATTATATATTATTTAAAATACTTTTTATATTATATCTTCTT
 11528  TAAATTAAAATATAATTATTATTTATATTATAATTATTTATGAAATATTATTATTAAAAT
 11588  AAAAAAGAGGTTTAGACTATATATTTATTATTTATAAACTTATTATATTATTTATTATTA
 11648  ATAGTTCCGGGGCCCGGCCACGGGAGCCGGAACCCCGAAAGGAGAAATAAATAAAATAAA
 11708  AAATAATAAATATTAATATTATTAAATATTATTTATAATAAATATTAATATTATTAAATA
 11768  TTATTCATATTAATAAATTTTATTATTATTTGTAATATATTAAATATTAATAATATATAT
 11828  ATTATTTATTATAATGAAAACCTATCCTAAATTATCCTATCATATAATATCATATCATAT
 11888  TATATCATATCTTATTATATGATATATAAAGTATTCACTCTATATGAAGTTATGATTATT
 11948  ATATAAATCTTATTTTATTTTATTTTTATTTGGACTAATAATAATTATAATAATAATTAT
 12008  TGATATGTTCTAATATTAATAAATACATATCTATATTATAATATAAATATTCATTTCTTA
 12068  CTAATAAAAAGTTTTTATATTCATTATAATATAAATATATAAATATATATAAATATTTTA
 12128  ATAATTATAATTATATTAAGATATTATAAATATATATTTATTTTTTTTATTAAATAAATA
 12188  AATAAATAATTAATTAATTAATATTTTTATATTATAACTTATTTTTATAATAATAATAAG
 12248  TATTTTATTTTTATTATATTATTATTTATATAATTATATATATATTAATTTCAATTTAAT
 12308  TAATTAATTAATTGGTATTTGGCATATGAGATCAATTAATTGTAATTCTTATAAGAATTA
 12368  ATTAATATGCTTTTTATATAATTTATACTTTTATATTTCTCCTTCCGGGGTTCCGGCTCC
 12428  CGTGGCCGGGCCCCGGAACTATTATTATTATTTTTATTTATTTATTATTAAAATATAATA
 12488  ATAAATAAAATTATATTTTTATATAATAATTTATATTTCTATATATATATATATATATTA
 12548  TATATAAATATTATTATATATATTTTTATATATATTATAATTATATTCATTAATATTTTA
 12608  TTATAGTGGTGGGGGGTCCCAATTATTATTTTCAATAATAATTTATCATGGGACCCGGAT
 12668  ATCTTCTTGTTTTTATTTATTATTTTATTAAATTTATTTTAATTATTTATTTATAATTTA
 12728  TATTATACAATTTATTATTTCGTTAATATCTTTATTTATATTATATAATATATTATATTA
 12788  TTATAATATATTTATTGATTATATTAATACATTTAACTAATGTGTGCTCTATATTTATTG
 12848  AATAGTTTGGTTCTTATCACCCACCCCCTCCCCCTATTACTTATATATTTAATACTAAAA
 12908  ATATAACTACATTACTTTTTTTTTAATATATATAACATATATATATATATATATATTAAT
 12968  TATATAAAATATAATACTCTATATTAAATATTATTTTATCAATATTTATTAATATATATA
 13028  ATAATAATAATAATAATCAATATTAATTATTTATATATATAAGATTAATATTATTTAATA
 13088  TATTATGAATAATTTAATTAATAAATCTTTAAATATTATTATAAAAAGTATAAATTAAAT
 13148  AACTTCTTATTTATAATAAAGAATAATAATATATATATATATAAATATAATTAAAGAATG
 13208  TAAATAATATATATATAATATAATATAAAAAATATATATATATATAATATATATATAATA
 13268  TATAGATAATAATATTTTTATATAATTTATTTTATTATTAAGTAATGAATAATATAAAAT
 13328  CAATATATTAAATAATATATTTATATTAGTTCGATCTAGTTGGGATTTTTGTAATGAGTA
 13388  AAAAGGTAATATATAATATTAAATAATAAGTATTGATATAAGTAATAGATATAATAATAA
 13448  TATTATTTAATATTATATATAAATAATATTAATAATATAGATTATGAAAGAGAGTATTAA
 13508  TATCATTAAATATATATATATGTTATATAATTTAAATGATTTTAATATATATATATATAT
 13568  TATATTATAGATTATGATACATTTATATAAATAATATATATATAAAAATTAATTATACTA
 13628  TTACTTTATAATATAATAATATTTATTTATAAAGATATAAAAGAATTGTTTAAAGTTATA
 13688  ACTAAAATATTATATAGTATTCATTAATAATTAATATTATAAATTCAACTATTGTTATAT
 13748  TTATAAATAGAATAATATATTATTATCCTTAAGGATATAACAATAATAAAAAAATTTAAT
 13808  AATTTTAATGAATATAATAATAATAATATTATTAAAATTAATATATAAAAAAAGTAAAA
;     G-cox1 ==> start ;; mfannot: alternative ATG start pos 13852
;     G-cox1-E1 ==> start
 13867  ATGGTACAAAGATGATTATATTCAACAAATGCAAAAGATATTGCAGTATTATATTTTATG
 13927  TTAGCTATTTTTAGTGGTATGGCAGGAACAGCAATGTCTTTAATCATTAGATTAGAATTA
 13987  GCTGCACCTGGTTCACAATATTTACATGGTAATTCACAGTTATTTAATGTTTTAGTAGTT
 14047  GGTCATGCTGTATTAATGATTTTCT
;     G-cox1-E1 ==> end
;     G-cox1-I1 ==> start /group=II (1.66e-16)
 14072  gt
;     G-cox1-I1-orf785 ==> start /first_aa=A
 14074  gcgccgtttcgcttaatttatcactgtattgaagtgttaattgataaacatatctctgtt
 14134  tattcaattaatgaaaactttaccgtatcattttggttctgattattagtagtaacatac
 14194  atagtatttagatacgtaaaccatatggcttacccagttggggccaactcaacggggaca
 14254  atagcatgccataaaagcgctggagtaaaacagccagcgcaaggtaagaactgtccgatg
 14314  gctaggttaacgaattcctgtaaagaatgtttagggttctcattaactccttcccacttg
 14374  gggattgtgattcatgcttatgtattggaagaagaggtacacgagttaaccaaaaatgaa
 14434  tcattagctttaagtaaaagttgacattcggagggctgtacgagttcaaatggaaaatta
 14494  agaaatacgggattgtccgaaaggggaaaccctggggataacggagtcttcatagtaccc
 14554  aaatttaatttaaataaagtgagatactttagtactttatctaaattaaatgcaaggaag
 14614  gaagacagtttagcgtatttaacaaagattaatactacggatttttccgagttaaataaa
 14674  ttaatagaaaataatcataataaacttgaaaccattaatactagaattttaaaattaatg
 14734  tcagatattagaatgttattaattgcttataataaaattaaaagtaagaaaggtaatata
 14794  tctaaaggttctaataatattaccttagatgggattaatatttcatatttaaataaatta
 14854  tctaaagatattaacactaatatgtttaaattttctccggttagaagagttgaaattcct
 14914  aaaacatctggaggatttagacctttaagtgttggaaatcctagagaaaaaattgtacaa
 14974  gaaagtatgagaataatattagaaattatctataataatagtttctcttattattctcat
 15034  ggatttagacctaacttatcttgtttaacagctattattcaatgtaaaaattatatgcaa
 15094  tactgtaattgatttattaaagtagatttaaataaatgctttgatacaattccacataat
 15154  atgttaattaatgtattaaatgagagaatcaaagataaaggtttcatagacttattatat
 15214  aaattattaagagctggatatgttgataaaaataataattatcataatacaactttagga
 15274  atccctcaaggtagtgttgtcagtcctattttatgtaatatttttttagataaattagat
 15334  aaatatttagaaaataaatttgagaatgaattcaatactggaaatatgtctaatagaggt
 15394  agaaatccaatttataatagtttatcatctaaaatttatagatgtaaattattatctgaa
 15454  aaattaaaattgattagattaagagaccattaccaaagaaatatgggatctgataaaagt
 15514  tttaaaagagcttattttgttagatatgctgatgatattatcattggtgtaatgggttct
 15574  cataatgattgtaaaaatattttaaacgatattaataacttcttaaaagaaaatttaggt
 15634  atgtcaattaatatagataaatccgttattaaacattctaaagaaggagttagtttttta
 15694  gggtatgatgtaaaagttacaccttgagaaaaaagaccttatagaatgattaaaaaaggt
 15754  gataattttattagggttagacatcatactagtttagttgttaatgcccctattagaagt
 15814  attgtaataaaattaaataaacatggctattgttctcatggtattttaggaaaacccaga
 15874  ggggttggaagattaattcatgaagaaatgaaaaccattttaatgcattacttagctgtt
 15934  ggtagaggtattataaactattatagattagctaccaattttaccacattaagaggtaga
 15994  attacatacattttattttattcatgttgtttaacattagcaagaaaatttaaattaaat
 16054  actgttaagaaagttattttaaaattcggtaaagtattagttgatcctcattcaaaagtt
 16114  agttttagtattgatgattttaaaattagacataaaataaatataactgattctaattat
 16174  acacctgatgaaattttagatagatataaatatatgttacctagatctttatcattattt
 16234  agtggtatttgtcaaatttgtggttctaaacatgatttagaagtacatcacgtaagaaca
 16294  ttaaataatgctgccaataaaattaaagatgattatttattaggtagaatgattaagata
 16354  aatagaaaacaaattactatctgtaaaacatgtcattttaaagttcatcaaggtaaatat
 16414  aatggtccaggtttataa
;     G-cox1-I1-orf785 ==> end
 16432  taattattatactccttcggggtccgccccgcgggggcgggccggactattaaatatgcg
 16492  ttaaatggagagccgtatgatatgaaagtatcacgtacggttcggagagggctcttttat
 16552  atgaatgttattacattcagataggtttgctactctac
;     G-cox1-I1 ==> end
;     G-cox1-E2 ==> start
 16590  TCTTAGTAATGCCTGCTTTAATTGGAGGTTTTGGT
;     G-cox1-E2 ==> end
;     G-cox1-I2 ==> start /group=IB (1.99e-35)
;     G-cox1-I2-orf335 ==> start /first_aa=N /note=LAGLIDADG ;; evalue:3.9e-37
 16625  aaccaaaaaagatatgaaagtaataataataataatcaagtaatagaaaataaagaatat
 16685  aatttaaaattaaattatgataagttgggaccttatttagctggattaattgaaggtgat
 16745  ggaactattctagttcaaaattcatcttcaataaaaaaatctaaatatagaccgttaatt
 16805  gttgtagtatttaaattagaagatttagaattagctaattatttatgtaatttaactaaa
 16865  tgtgggaaagtgtataaaaaaattaatcgtaattatgtattatgacttattcatgattta
 16925  aaaggtgtatatacattattaaatattattaatggatatatgagaacacctaaatatgaa
 16985  gcatttgttagaggtgctgaatttataaataattatattaattcaacaacaattctacat
 17045  aataaattaaaaaatatagataatattaaaattaaaccattagatacatcagatattggt
 17105  tcaaacgcttgattagctggtatgacagatgcagatggtaatttttctattaatttaata
 17165  aatggtaaaaatcgttctagtagagcaatgccttattattgtttagaattaagacaaaat
 17225  tatcaaaaaaattctaataataataatattaatttttcttatttttatattatgtctgca
 17285  attgcactatattttaatgttaatttatatagtagagaacgtaatttaaatttattagta
 17345  tctcttaataatacgtataaactatattatagttataaagtaatagtggctaatctatat
 17405  aaaaatattaaagtaatagaatactttaataaatattctttattatcatctaaacactta
 17465  gattttttagattgatctaaattagttattttaattaataatgagggtcaaagtataaaa
 17525  cttaatggtagttgagaattaggtataaatttacgtaaagattataataaaactagaact
 17585  acgtttacttgatctcatttaaaaaatacatatttagaaaataaataa
;     G-cox1-I2-orf335 ==> end
 17633  ataaattattattactttcttcccctccgaatccgtaatatatttacggatatataatct
 17693  cgtagtgtaaaaggtgtaacgagattattaataagttgccgtaatatattgtaaaatata
 17753  ttattattacaacactatatgcgggaaaaccctaaagtcataatataatattatccccac
 17813  gagggccacacatgtgtggccctcgcggggtatggaaaatttaattaagttataaatgta
 17873  ctatagtattaaaaattattatgaataatttccccacccccatgcgaagcatgggggggg
 17933  tataagtatggacaatccgcaggaaaccaaataataaataatatcctgaacaaagtaagt
 17993  gaaggagatatcttaaaatatatataatatatattttataaattattacgtaggatcctc
 18053  agagactacacgtgttgcacccattatattatgtataatgggttgaagatatagtccaaa
 18113  tataattgaaagattataataaaatg
;     G-cox1-I2 ==> end
;     G-cox1-E3 ==> start
 18139  AACTATTTATTACCATTAATGATTGGAGCTACAGATACAGCATTTCCAAGAATTAATAAC
 18199  ATTGCTTTTTGAGTATTACCTATGGGGTTAGTATGTTTAGTTACATCAACTTTAGTAGAA
 18259  TCAGGTGCTGGTACAGGGTGAACTGTCTATCCACCATTATCATCTATTCAGGCACATTCA
 18319  GGACCTAGTGTAGATTTAGCAATTTTTGCATTACATTTAACATCAATTTCATCATTATTA
 18379  GGTGCTATTAATTTCATTGTAACAACATTAAATATGAGAACAAATGGTATGACAATGCAT
 18439  AAATTACCATTATTTGTATGATCAATTTTCATTACAGCGTTCTTATTATTATTATCATTA
 18499  CCTGTATTATCTGCTGGTATTACAATGTTATTATTAGATAGAAACTTCAATACTTCATTC
 18559  TTTGAAGTAGCAGGAGGTGGTGACCCAATCTTATACGAGCATTTATTTTGATTCTTTGGT
;     G-cox1-E3 ==> end
;     G-cox1-I3 ==> start /group=IB (2.79e-21)
;     G-cox1-I3-orf316 ==> start /first_aa=Q /note=LAGLIDADG ;; evalue:2.8e-47
 18619  caaacagtggcccttattattatattaataatatataatgatatgcatttttctaaatgc
 18679  tggaaattattaaaaaaatgaattacaaatattataagtctattatttaaagccttattt
 18739  gtaaaaatattcatatcttataataatcagcaggataagataataaataatcttatatta
 18799  aaaaaagataatattaaaagatcctcagagactacaagaaaaatattaaataattcaata
 18859  aataaaaaatttaatcaatgattagctggattaattgatggtgatggatattttggtatt
 18919  gtaagtaagaaatatgtatcattagaaattctagtagcattagaagatgaaatagcttta
 18979  aaagaaattcaaaataaatttggtggttctattaaattaagatcaggtgtaaaagctatt
 19039  agatatagattacttaataaaactggtataattaaattaattaatgcagttaatggtaat
 19099  attagaaatactaaaagattagtacaatttaataaagtttgtattttattaggtattgat
 19159  tttatttatccaattaaattaactaaagataatagttgatttgttggattttttgatgct
 19219  gatggtacaattaattattcatttaaaaataatcatcctcaattaacaatttctgtaact
 19279  aataaatatttacaagatgtacaagaatataaaaatattttaggtggtaatatttatttt
 19339  gataaatcacaaaatggttattataaatgatccattcaatcaaaagatatagtattaaat
 19399  tttattaatgattatattaaaataaatccatcaagaacactaaaaataaataaattatat
 19459  ttaagtaaagaattttataatttaaaagaattaaaagcttataataaatcttctgattca
 19519  atacaatataaagcatgattaaattttgaaaataaatgaaaaaataaataa
;     G-cox1-I3-orf316 ==> end
 19570  attatttaataaagatatagtccaaattatatatatataatatatatatatataacaag
;     G-cox1-I3 ==> end
;     G-cox1-E4 ==> start
 19629  CACCCTGAAGTATATATTTTAATTATTCCTGGATTTGGTATTATTTCACATGTAGTATCA
 19689  ACATATTCTAAAAAACCTGTATTTGGTGAAATTTCAATGGTATATGCTATGGCTTCAATT
 19749  GGATTATTAGGATTCTTAGTATGATCACATCATATGTATATTGTAGGATTAGATGCAGAT
 19809  ACTAGAGCATATTTCCTATCCGCACTGATGATTATTGCAATTCCAACAGGAATTAAAATC
 19869  TTTTCTTGATTAGCCCTAATCTACGGTGGTTCAATTAGATTAGCACTACCTATGTTATAT
 19929  GCAATTGCATTCTTATTCTTATTCACAATGGGTGGTTTAACTGGTGTTGCCTTAGCTAAC
 19989  GCCTCATTAGATGTAGCATTCCACGAT
;     G-cox1-E4 ==> end
;     G-cox1-I4 ==> start /group=I(derived) (3.89e-09)
 20016  attaatttaataagtgtcgtgcttaaaattcactaaaataatatataataaattataata
 20076  aaatatataaaaaaataaaaaaaaataaaaaaaattaatatcttatgattaattttatat
 20136  aaataaaaatttattaaatattattggttatatatatatatatattaataataaaaaaat
 20196  atatatatatatatagctaacggggaaactcttataattattatttatataataaataag
 20256  acaatcccgtgataactttaatatatatatattatatattaaagtattgtagagactaaa
 20316  cgtgaatgattttaatattatttaaatattaaaattaagagatagtccaatcttatatgt
 20376  aaatataagttaataccaaaaaaaaaataatattattttgacttattat
;     G-cox1-I4-orf354 ==> start /note=LAGLIDADG ;; evalue:7.7e-27
 20425  atattaatattattaataataattttaactaataataaagtttttatagaaactttatat
 20485  tattatttaatatttaattttcaattaatatctccttttggggttccggtccctggtccg
 20545  gcccccgaaactaaagatattaagaatttatatgaatcaattataaataattatattaat
 20605  attttaaataaatatcttattaatattaataaagataatattaataaattaaaattttta
 20665  gataattatactgaagaagaaaaaggttattatttatctggattatttgaaggagatggt
 20725  aatatttatactagatgtttttcaattactttttctttagaagatgttttattagctaat
 20785  tatttatgtctttattttaaaattggtcatattacagctaaatataattctaataaagaa
 20845  ttaacagctgttaaatgaaatattataaaaaaaaaagagcaagaagtatttataaattat
 20905  attaatggtaaattattaacatataaaagatatgaccaatattttaaatataattttaat
 20965  aatcgtttaaatattaaattattaaaacctaaagaatttgatttactattaaatccttga
 21025  ttaacaggttttaatgatgctgatggttatttttatctaggttttcaaaaacataaaaat
 21085  agtcaatgattaaaatttcatttagaattatcacaaaaagatagttatattttagatatt
 21145  attaaaaaatattttaaacttggaggtattttaaaaagagattataaatctggtgctaca
 21205  gcttatatttataaagctcaatcatcaaaagctataaaaccttttattgaatattttaat
 21265  aattatcaaccattaagtcttagaagatataaacaatatttattattaaatattgcttac
 21325  ttattaaaattaaataaattacatatattacttaattctttattaatattaaaagaattg
 21385  atattattacaaagtgttaaaaatatatctttagaaataaaaaatgaattaaataataga
 21445  gttaaaattattattaataaacttcattataacaatatcgaataa
;     G-cox1-I4-orf354 ==> end
 21490  tgataatattaaagagtaaaattcttaaagtgttaattaaataatattcttttttttatg
;     G-cox1-I4 ==> end
;     G-cox1-E5 ==> start
 21550  ACTTACTACGTGGTGGGACATTTTC
;     G-cox1-E5 ==> end
;     G-cox1-I5 ==> start /group=II (9.00e-19)
 21575  gagcggtctgaaagttatcataaataatatttaccatataataatggataaattatattt
 21635  ttatcaatataagtctaattacaagtgtattaaaatggtaacataaatatgctaagctgt
 21695  aatgacaaaagtatccatattcttgacagttatattataaaaaaaagatgaaggaacttt
 21755  gactgatctaatatgctcaacgaaagtgaatcaaatgttataaaattacttacaccacta
 21815  attgaaaacctgtctgatattcaattattatttattattatataattatataataataaa
 21875  taaaatggttgatgttatgtattggaaatgagcatacgataaatcatataaccattagta
 21935  atataatttgagagctaagttagatatttacgtatttatgataaaacagaataaacccta
 21995  taaattattattattaataataaaaaataataataataccaatatatatattatttaatt
 22055  tattattattatattaataaaatttaatatatattataaataattattggattaagaaat
 22115  ataatattttatagaaattttctttatatttagagggtaaaagattgtataaaaagctaa
 22175  tgccatattgtaatgatatggataagaattattattctaaagatgaaaatctgctaactt
 22235  atactataggtgatatgcctatctttatttatatatatattattattattaataataaaa
 22295  aaaaaaattaaaaaaaagataggaggtttatatataactgataaatatttattatattat
 22355  tttttttataataaatattaaaagatattgcgtgagccgtatgcgatgaaagtcgcacgt
 22415  acggttcttaccgggggaaaacttgtaaaggtctacctatcgggat
;     G-cox1-I5 ==> end
;     G-cox1-E6 ==> start
 22461  ACTATGTATTATCAATGGGTGCTATTTTCTCTTTATTTGCAGGATACTATTATTGAAGTC
 22521  CTCAAATTTTAGGTTTAAACTATAATGAAAAATTAGCTCAAATTCAATTCTGATTAATTT
 22581  TCATTGGGGCTAATGTTATTTTCTTCCCAATGCATTTCTTAGGTATTAATGGTATGCCTA
 22641  GAAGAATTCCTGATTATCCTGATGCTTTCGCAGGATGAAATTATGTCGCTTCTATTGGTT
 22701  CATTCATTGCACTATTATCATTATTCTTATTTATCTATATTTTATATGATCAATTAGTTA
 22761  ATGGATTAAATAATAAAGTTAATAATAAATCAGTTATTTATAATAAAGCACCTGATTTTG
 22821  TAGAATCTAATCTTATCTTTAATTTAAATACAGTTAAATCTTCATCTATCGAATTCTTAT
 22881  TAACTTCTCCACCAGCTGTACACTCATTTAATACACCAGCTGTACAATCTTAA
;     G-cox1-E6 ==> end
;     G-cox1 ==> end
 22934  GTTATAAAATTTAATTATTTACTTAATAATTAAAAAAAAAGTAAATATTATATCTAAACT
 22994  TAATAATATATAATAATATTCTTATAAAAATATATAAAAAAAAATATATAAAATTTATTA
 23054  AAATATCTCCTTTCGGGAACTATAATATATTTATATAAATAAATACTAATATAATCCTAT
 23114  TATATATATATATATATATAAAATAATATATATATATAATTAATATAAATAATATTTATA
 23174  ATTATTTTTTAATAATATATATAATTTAATATATTAATGAATATTATATAATTATTAAAT
 23234  ATATTATAATATTATTATTATTTTATAATAATAATATTTTTAATACAAATTATTATTATT
 23294  TATTATTTATTAATATATAATAGTATGTTTAGTATTATTAATACTAAATAAAATATAATT
 23354  ATAATTAGGATCTAACAATACATTTATCTGATTAATATTAATATTTATATTAATAAACGG
 23414  GTTAAATTAATTGTATCCAATTTAATTAAATTATAGATATATTATTTATAATATTAATAT
 23474  ATTGTTTTATTAAAAAGATAAAAATAGTTTTTATTTTATATATAAATATAGGATATAAAT
 23534  AAATATATTATAGTGAACCCCGAAAGGAAAATATATTAAGAATATATTTATATTTTACAT
 23594  ATAATTATTTATAATATAAATATCTCCATAAATTTAAATTAAATTCGGACTAATGTAATT
 23654  ATTTAATAATTTATTTAATAATTTATTAAAATAAATATTTACATTTGATAATATTTATAT
 23714  TATGTCAGTTATTTTATATTAATGTTTAATCTATTATAATATTTTTTTAATAAATATATT
 23774  ATTTATTTATATTAATTATATATATATATTATTTTTATAATATATATATATTTTTATTAA
 23834  ATATTTATTAAATATTTATTAAATTATTATAATGTTGTTATTAATCTTATATAAAAAAAA
 23894  TATATAAAAAA
;     G-atp8 ==> start ;; mfannot: alternative ATG start pos 23884
 23905  ATGCCACAATTAGTTCCATTTTATTTTATGAATCAATTAACATATGGTTTCTTATTAATG
 23965  ATTCTATTATTAATTTTATTCTCACAATTCTTTTTACCTATGATTTTAAGATTATATGTA
 24025  TCTAGATTATTTATTTCTAAATTATAA
;     G-atp8 ==> end
 24052  TATTATTTATATGATTTATTTATTTAAATAAACATAATAAAATTATTCTCCTTTCGGGGT
 24112  TCCGGCTCCCGTGGCCGGCCCCCGGAACTATTAATAAAAAATAATATTTATGTTTATTTA
 24172  TATATATATAATAATTAATAATTTATATATTTATATATTTATATATTTATATTGAATACA
 24232  TTTTAATTGAATAGTATTATATTATATTATTCATTAAATAATATTAATATTTATTTCATA
 24292  AGTAAATAACAATATTATATATTATTATATAATTATAATATATTAATTTAGAAATAAAAT
 24352  ATTAATAAGAATTATATATTATATATTATATTAATGAGGAGGTTTTTTACCATTAATAAA
 24412  TTATTATTATTTTTAATAATCATTTATGATTTATTATTAATAAATAATATATGGTTAAGG
 24472  ATTTTTTTTTCATTAATTATAATAAATTAATAATTATAAAAATTCTTATATTAATAAAAA
 24532  TTATTAAATACAAATATTATATATATATAATTCATTATATATATATATATATAATAATTA
 24592  ATCTTATTTTTATCTTTATATTTATTAATATATTTATATATATTATATATTTTATATTAT
 24652  ATAAATTATATTATAATTAAAGATTATTATGATTAATTATTTATAAGTTATAGTTTATAA
 24712  ATTTATATATTATT
;     G-atp6 ==> start ;; mfannot: alternative ATG start pos 24708
 24726  ATGTTTAATTTATTAAATACATATATTACATCACCATTAGATCAATTTGAGATTAGACTA
 24786  TTATTTGGTTTACAATCATCATTTATTGATTTAAGTTGTTTAAATTTAACAACATTTTCA
 24846  TTATATACTATTATTGTATTATTAGTTATTACAAGTTTATATCTATTAACTAATAATAAT
 24906  AATAAAATTATTGGTTCAAGATGATTAATTTCACAAGAAGCTATTTATGATACTATTATA
 24966  AATATGCTTAAAGGACAAATTGGAGGTAAAAATTGAGGTTTATATTTCCCTATGATCTTT
 25026  ACATTATTTATGTTTATTTTTATTGCTAATTTAATTAGTATGATCCCATACTCATTTGCA
 25086  TTATCAGCTCATTTAGTATTTATTATCTCTTTAAGTATTGTTATTTGATTAGGTAATACT
 25146  ATTTTAGGTTTATATAAACATGGTTGAGTATTCTTCTCATTATTCGTACCTGCTGGTACA
 25206  CCATTACCATTAGTACCTTTATTAGTTATTATTGAAACTTTATCTTATTTCGCTAGAGCT
 25266  ATTTCATTAGGTTTAAGATTAGGTTCTAATATCTTAGCTGGTCATTTATTAATGGTTATT
 25326  TTAGCTGGTTTACTATTTAATTTTATGTTAATTAATTTATTTACTTTAGTATTCGGTTTT
 25386  GTACCTTTAGCTATGATTTTAGCTATTATGATTTTAGAATTCGCTATTGGTATTATCCAA
 25446  TCTTATGTTTGACTTATCTTAACAGCATCATACTTAAAAGATACATTATACTTACATTAA
;     G-atp6 ==> end
 25506  ATTATAAAATAAAAATTATATAAAAAAAATATAATAATAATAATAATATAAAATAAAGAA
 25566  TAAAAAATAAAACA
;     G-orf328 ==> start
 25580  ATGAAAAAACAAAATTTAAATTCTATTTTATTAATGTATATTAATTATATTATTAATTAT
 25640  TTTAATAATATTCATAAAAATCAATTAAAAAAAGACTGAATTATAGAATATGAATATATA
 25700  TATAAATTTTTAATAAATAATATACTATGTTTTATTAAATGAGATAATAATAAAATTTTA
 25760  TTATTATTAGATATATATTATAATGTATTATATAACTATCATAAACAACGTACACCTATA
 25820  TCTAATAAAAGATTAATAAATTCAAAAAATATTATAGATTATAAATTATTATATCTTTAT
 25880  TTTTATATTTTAAATAAAATAAAAATAGAAATAGATAATTATAATAATAATAATAATAAT
 25940  ATTTCATTAAAATATAATGAATTATTAAAAAATATTATAAATAATTTAAATTATAAACTA
 26000  TCTAATATTGAACTTAATTTATCTAATAATTTTTATTTAATAGATAAATATTTAATTAAT
 26060  AAATATATAAAATATTTAGATATATTAAATATAATTCCTAATAATTATATATTTAATAAT
 26120  ATTAATTATAAAGGTAAATTAAATATTAAAACAGTATTAGATTTAAATAATAATGAATTT
 26180  TATGATTATTTATCAGGGTTAATTGAAGGTGATGGTTATATTGGTCCTGGAGGTATTACA
 26240  ATTCTAAATCATGCTAATGATGTATTAAATACTATCTTTATTAATAAAAGAATTAAAAAT
 26300  AGTATTTTAGTAGAAAAATGAATAGATACTTTAAAAGATAATCCTTATTTTGTTAATGCT
 26360  TTCTCTATTAATATTAAACTTAATTTAGCTAAAGAAAAGATTTTTCTTAATATTTATAAT
 26420  AAATTATATAGTGATTATAAAATTAATCAAATTAATAATCATATCCCTTATTATAATTAT
 26480  TTAAAAATTAATAATAAATTACCTATTAAAAATATTATAGTTT
;     G-orf175 ==> start /note=LAGLIDADG ;; evalue:2.3e-12
 26523  CGGGGCCCGGTCACGGGGACCGGAACCCCGCAAGGAGATATTAA
;     G-orf328 ==> end
 26567  AAATAATTATTGATTAGCTGGTTTTACAGCTGCAGATGGTTCTTTTTTATCATCTATATA
 26627  TAATCCTAAAGATACATTATTATTTAAAAATATAAGACCTAGTTATGTTATTTCACAAGT
 26687  TGAAACACGTAAAGAATTAATTTATTTAATTCAAGAATCTTTTGATTTATCTATTTCTAA
 26747  TGTTAAAAAAGTTGGTAATAGAAAATTAAAAGATTTTAAATTATTTACCAGAACTCTTGA
 26807  TGAATTAATAAAATTTATTTATTATTTTGATAAATTTTTACCTTTACATGATAATAAACA
 26867  ATTTAATTATATTAAATTTAGATTTAATCTATTTATTAAATCATATAATTGAAATAATAG
 26927  AGTATTTGGTTTAGTATTATCTGAATATATCAATAATATTAAAATTGATAATTATGATTA
 26987  TTATTATTATAATAAATATATTAATATACATAATGCACGTAAACCTAAAGGATACATTAA
 27047  ATAA
;     G-orf175 ==> end
 27051  TTAATTATCCTTACTATTATAATTATTCTATATATTATATATAAAAATAAATATATAAAA
 27111  TTTTATAATACAAAAAGAATTCTCATATTCTTTTTTTTTAATAATATTCTTTCATATCAT
 27171  AAATATATCTAAGGGGTTCGGTCCCTCCCCCGTAAGTATAAGTATACGGGGGAGGGTCCC
 27231  TCACTATTTATTTATATTATTATTATTATCATCTTAAAAGACTTATTTAATATATTTAAT
 27291  AATTTTATTATACTTATTTATATTTTATAATTAATATAAATATATTATTAATCTTATTCC
 27351  TTCTTAAAAAGGGAACTTATTTTTATTATATTATTTAATCTTTATTTATAATATTATATA
 27411  TTATATATAAATTATATATAATAAAATTACTAGTTATTATTAATGTTATATATAATATAA
 27471  TATAATAGAATATATATATTATTTAAATATATTTATATAATATTTAATATAAAATACATA
 27531  ATTAATATTATTATAAATAATATTTATTATAAATAATAATAATAAAAAAAAATAAAATAT
 27591  AATATAATATAATATAATATAATAGAAAAATGGAATTGTATATTATTAATGATAAATCAT
 27651  AAATTAATAAAATATTAATTTACTCCTTTTTGGGTTTTCGATTACTATATCGATACCTCA
 27711  ATTGGAACTATTTATTAATTCCTCTTCATAATTATAATTATAATTAGGACACAATTAAAT
 27771  CTCATTGTTAATTAGAAAAAATATTTATTCTAATTAATTTAACTATGAAAGTTATTAATT
 27831  ATTATTAATAAATCTTTATAATGTAATACAATATAATATAATTAATAGAACACTATTATG
 27891  TTATTTATTGAAATTAAATTATATTATATTAATTCTAATTTTATTATGAAGATTAATAAA
 27951  ATATTATTAAAGATATAATATTAATAATAAAAATATAAAAAATAATATTTATACTTTAAT
 28011  AGTATTTATAATAATTATAATGAAGATGAATATTTTTTATTATTATTTATAATAAATTTA
 28071  TATAAAGTAATATATATATATTTGTATTTATTTTTATTAATATATATAATATATATATAT
 28131  ATATTATTAAAAAGAGATATTTAGATATTTTTTATCTTTATTATTTTTGCAAATATATAA
 28191  GTAATAAATTAAATTTTATAGGGGGAGGGGGTGGGTGATTAGAAACTTAACTGAATAATA
 28251  TATATAAAGCATACATAATATAAATTTAATAATATAATCAATAGATAATAATTATAAAAT
 28311  AATTAATTATATAATAAAAATAATGTATAAACAATATAATAAATTATATAAAATAAAATA
 28371  TAAATCATAAATAAAAACCAAATAAATAATATAATAAATGATAAACAAGAAGATATCCGG
 28431  GTCCCAATAATAATTATTATTGAAAATAATAATTGGGACCCCCACAATAAAATAAAATTA
 28491  AAATAATTAATATATATATATAAATATAATAAATTATTATATATAAATATATATAATTTT
 28551  TTATAAATAAATATTATAATATTATATAAATAAATAATTATAATATATAATAAATATATA
 28611  AATAATAATAAAAATATTAACAATATAATAAAAATTAATAATATAAATATAAATGATAAA
 28671  TAAGTTAAATTAATAAAATAATAAATGATTAACAAGAAGATATCTGGGGTTCCATTAATA
 28731  ATTATTATTTTCAATAATAATTGGGACCCCCCACCATTATAATATCATATTAATTAATAT
 28791  AATAATAATGTATATAAAATATAAATAATAATTAATATAATAATAATGTATATAAAATAT
 28851  AAATAATAATTAAATATATATATAAATAATTATTTTATATAATATATTATAAATAATAAT
 28911  AATAATAAATATTTATTAATTAATAATGATTATAAATATTTTATTAATATAAATTTATAA
 28971  CTATTTTATTATATATATATATATTTTTTTTATTCATAAAAATTCCTTTTGAAGATTTTT
 29031  ATTTTATTTTTATATAAATATCTTTTAATATTTATAATAAATAATAATATATTCATTATA
 29091  TTTATAATTATATATAATGTAATACGGGTAAACATTACCCGTTGTTCACGGGTAATGTTT
 29151  ACCCTATTTTATATAATTCTTAATAAATATATTTATATTTTTATATAAAAAAAAATTATA
 29211  ATAATTTATTAATTCTCCTTTTAGGGTTCACTATAAAAATAATTTTAATATAATTTATAT
 29271  ATTTTATGATTAATATAATAATTCCTTTTTTAATAAATTAAATAAAAAGGGACGGACTCC
 29331  TTCGGGGGACTCCTTCGGGGTCCGCCCCCCCGCGGGGGGCGGGCCGGACTATTATTATAA
 29391  ATAATTATATATTATAATATAATTAAAAAGTATTATAATTGAAACAAAAATCGTAATTTT
 29451  AAATGGAATAATAATTATTATATATTTAATATATTTAATAAAGTTATAATATCTCCTTCT
 29511  ACCGGACTCCTTCGGGGTCCGCCCCCTCCCCTGCGGGGGGGCGGACTATTTTATTTTATT
 29571  TTATTTTATTTTATTTTTATAAAAGAAAATAGTAATAATATTATCTTCTCCTCCTTTCGG
 29631  GGTTCCGGCTCCCGTGGCCGGGCCCCGGAACTATTAATTATATAATATAATATGATACGG
 29691  ATCAAACATTACCCGTTGTTCACTGGCAATGTTTAATCCTATTGTATATAAATATAATAA
 29751  TTACCCCTCTCGTAATTCATATATATATAAAATATAAAATATAAAATAATAATATTATGA
 29811  TTATTATAATATATATATATATATATATAAATATATATATATAATTTATAATTTATATGA
 29871  TTAATATATTATATATATAAAAAATATATTAAATTTACTTTTTATTTATATTTATTTTAA
 29931  TACTTATATAGTATTTATTAATAATATAATAATTGTTATTATAAATATTAATAATAATAT
 29991  AAAAATAGGATAAATAATATAAATAATATGAATAAGTATAAAAACATATAAAATATAAAA
 30051  TATATCATAAATTTAATAAATATTATAATAATTTATAAATGATAGATATCTGGGGTCCTA
 30111  TAAATAATAATTATTTTAAATAATTATAGGGACCCCCACCTATTATATAAATATAAATAT
 30171  AAATATAAATACAAATATAAATATATAAATATATAAATATAATATAAATACAAATATAAT
 30231  ATATAAATATAAATATAAATATAAATATATAAATATAAGTATAAATAAAAATTAATAATA
 30291  TATATATAATTATTATTAAAAATAATAATATAATATATAATAAAATATAACTTATTAATA
 30351  TAATATTAAAAATATAATTAACAAGAATAAATAGTCCGTGGGATCGAACCCCCTTTTTTT
 30411  ATTTAATATTTAATATTTAATATTTAAAGAAGGAATTGTTTATATATATTAATATCTTAT
 30471  TTGGGGATTAATATAATATATAAGTTTTTGATACCAGGCCAAAGACCGGAACTCCAAAAG
 30531  GAGATTATATAAATATTATTTATCTCCCTTTTTTAATATTATAATAATTTTATTAAAAAA
 30591  AAATAATAATAATAATAATTATAATTTATAATAACAATTATAATAATTTAATTAATTAAT
 30651  TAATTAATTAATTAATTAATTAATTAATTAATAATAAATATAAATATAAAAAGAATATAA
 30711  TTTATAATAAATTTATATATATATATATATTAAATAAAATATTTACTTCATTAATATAAA
 30771  ATATAAATATATTTAATTAATAAGTATATATATATAATAATATATAATAACCTATTTATA
 30831  TATATAATCTTAATATAATTAATAGAAATATTATATAAGTAATATATAAAAATAATATAA
 30891  AATAATTATAATTCAATTTATATATTAATAGTTCCGGGGGGCCGGCCACGGGAGCCGGAA
 30951  CCCCGAAAGGAGGAATAAGATAAATATATAAATTATATTAATAAATATAAATTTTAAATG
 31011  AATTAATAAAATTAATATATATATGTATATATATATATATATATTAAATATATTTAAATA
 31071  GTTTCCGAAGGAGTGATAGATCCCTTTGGGGGAGACCGAACCCCGAAAGAGTTTTATTTT
 31131  ATTTTATTTTATTTTATTTTATTTTATTTTATTTTAATTAGGTTAATAAATAGTAATAAT
 31191  AAACTTAATAATAATAATAATAATTTTATTTTTATAATTTATTAATAATAATAATAATTA
 31251  TATATATATATATTATTAATAAATATA
;     G-trnE(uuc) ==> start
 31278  GACCTTATCGTCTAATGGTTACGACATCACCTC!TTC!ATGTTGATAATATCGGTTCGAT
 31336  TCCGATTAAGGTTA
;     G-trnE(uuc) ==> end
 31350  TTCATAATAATAAATATTTGTAAAAAAAGTATATATAATTAAACATATTCTTTATATTAA
 31410  TTAATAATTATTAATAATATACATTTTATATAATACAATTATATATATATATATATTTTT
 31470  TTTTAATACAAATAATATATTCATAATAATAAATACCGATTGTTATTATACTATAATAAA
 31530  ATATATAATATATTTTTCATTATAATATTTTTAAATAAATATTATAATAAATTATATAAA
 31590  TAATATTTATGTATAATAATAATAATAATAATTGTTATTAATTAATTCTATAATTATTAT
 31650  ATATTTAATTTATTAAATATAATATATAATAATAGAATTTATTTTATTTTTTTTTTTATA
 31710  GTTCCGGGGCCCGGCCACGGGAGCCGGAACCCCGAAAGGAGAATATAAATTAATAATATT
 31770  ATAAATAACATATTAACAATAAATTATTGTTAATATAATAATAATAATAACAATATTAAT
 31830  AAATAATATAAAAATTATTAATATTATATTTATATAATATTAATATAAAAATCTTTCATA
 31890  ATATTAATTATTATTAAATAATAATTATATCATTAATATTAATATAATCGTCAATATTAT
 31950  TTATTTATTTATTTATTTATTTATTTATTTATTATTAAATAAATATTTTTAAATATTATA
 32010  TTATATTATTAACTTTTTATTAAAAAAATTAATAATGATATAATATAATTAATATTATCC
 32070  ACGGGACCAATGACCAACCCGGTAGTTGACCGGATTGGCGCCCGCGGGGTTTATATTTAA
 32130  TAAATAATAATATTAATAAAATCTATTAACTTTTTTTTTTTTAATGGATTATATTAATGA
 32190  AAAAAAAAAATGAGAAATATCTTTTTTTTTTTATAATTATAATTTATATATAATAAAATA
 32250  TGTATATATAATAAAAAAATAGTTTTTAATATTATAATATAATTATATATATAATTATAA
 32310  ATATATATATATATAATAAGTATTAATTAATAATATATATTTATATATTTTTTTTATTAA
 32370  TTAATATATATAAAATATTAGTAATAAATAATATTATTAATATTTTATAAATAAATAATA
 32430  ATAAT
;     G-cob ==> start
;     G-cob-E1 ==> start
 32435  ATGGCATTTAGAAAATCAAATGTATATTTAAGTTTAGTGAATAGTTATGTTATTGATTCA
 32495  CCACAACCATCATCAATTAATTATTGATGAAATATGGGTTCATTATTAGGTTTATGTTTA
 32555  GTTATTCAAATTGTAACAGGTATTTTTATGGCTATGCATTATTCATCAAATATTGAATTA
 32615  GCTTTTTCATCTGTTGAACATATTATAAGAGATGTGCATAATGGTTATATTTTAAGATAT
 32675  TTACATGCAAATGGTGCATCATTTTTTTTTATGGTAATGTTTATGCATATGGCTAAAGGT
 32735  TTATATTATGGTTCATATAGATCACCAAGAGTACTATTATGAAATGTAGGTGTTATTATT
 32795  TTCATTTTAACTATTGCTACAGCTTTTTTAGGTTATTGTTGTGTTTATGGACAGA
;     G-cob-E1 ==> end
;     G-cob-I1 ==> start /group=II(derived) (2.27e-12)
 32850  gtgagacaagtataagtatattattataatatcataccattaaataaattattttaatga
 32910  aatgattatgtttatatataacatatacctaattagacatgcattattagtaataatttt
 32970  gtatgaaactctaataataataattattattaattattaaggtaagattcatatggatag
 33030  cgtaagtcaatctaatattataaaatatcgtaacataaacaatatttttttctattatta
 33090  attaataaataataataaataaaaataattatatgagaagtaagatattcaattctgtct
 33150  agaatacatatatatacgttaatactcatcggtataaaattagaatcctaagtgaattat
 33210  tgaaagtataataatataaacttggtaagcccaattatttccatataatatttatattaa
 33270  tattatatggtagttatatataatattattaaataaataataatagaaattataatatag
 33330  ataagtgggtaaaagactattgaaaaagctaaagattatatgtaatgtataatatagatc
 33390  aaattatttatatatttttattaaaatatataataatggttaatattattattaattaat
 33450  taattaattaataataataacgaataaatgattaatgtgaaagcatgctaacttcaatat
 33510  aggatgatttatatagaatataaattgtttgagctgtatactatgaaagtagtacgtaca
 33570  gttctgagtgggggaaaatttgtaaaaatctacctatcacaat
;     G-cob-I1 ==> end
;     G-cob-E2 ==> start
 33613  TGTCACATTGAGGT
;     G-cob-E2 ==> end
;     G-cob-I2 ==> start /group=ID (2.64e-21)
;     G-cob-I2-orf271 ==> start /first_aa=N
 33627  aatatatatatcgccttaaatatgttttatattataataataataataaatataataatt
 33687  ttaatatataataaatatattattaatataaaaataattaataagaaggaaataaataat
 33747  tatattggaccattaaatatagatattatatctattatttatggttctatattaagtaat
 33807  agttatgctttaaaaattaaaggtggtactaaaattatttttcaacaagaaaatatacat
 33867  aatgattatttatattatttacatagtttattagctaatttaggttattgtaatactaat
 33927  ttacctattattaaaacaaaattaaataaaaaaggtaaaattataaaatatttaaatttt
 33987  gaaacttgaaaatataaatcttttaattatatttttatagattgatataaaaaaaataaa
 34047  ttaaataaaaattatattaaagttttacctaaatctttaaatatatatttaacaccatta
 34107  gctttagctatctgaatcatagataataattgtaaatttaataaaaaattaatattcttt
 34167  ataaattattttaaatataatgatatattattcttaaaaaatttattatattataaatat
 34227  aatattaatactactatttataataataataataataataataataatttaaataataca
 34287  caatatattatttatgtatctaaagaatcaataccacttttaaataaaattgtatcacca
 34347  tatattattccaagtataaaatataaattaaataattatttagttccggggcccggcaac
 34407  gggagccggaaccccgaaaggagtataaatatataa
;     G-cob-I2-orf271 ==> end
 34443  aataaaaaaatatatataatataatataaaacatatagtattataattttatttatttat
 34503  tataatgcaatattattgaaaacatgtcaaaattatattattaagtaacaagacagtggg
 34563  ttatataattaatatgatcccaacagaatacaccaataatagatattattataaaaataa
 34623  tataataatatttaatgtttattcgaagaaaatttataatatttattattataacacaag
 34683  gtttaataatctatatatatatatatatatatatatataactactattattattattaca
 34743  tttatttaattaatatataaataatgaattataattattatgattaatatatttataata
 34803  ataatcttattataatattaatatataatagttccgggccccggccacgggagccggaac
 34863  cccggaaggagtaatatataatatttaatatataacattaatatataacattaatatata
 34923  acattaatatataatatttatattatagtattattaagatataatatttatttataatat
 34983  agatattgattaaatgtaattataaatataaagggtagatattattaaatacagggtatt
 35043  atttatattaataaatcaataattaattaattgatattattattattaaaaaaaaaataa
 35103  taataatttataaataatattattttcttg
;     G-cob-I2 ==> end
;     G-cob-E3 ==> start
 35133  GCACTAGTTATTACTAATTTATTTTCAGCAATTCCATTTGTAGGTAACGATATTGTATCT
 35193  TGATTATGAGGTGGGTT
;     G-cob-E3 ==> end
;     G-cob-I3 ==> start /group=IB(3') (9.21e-05)
 35210  t
;     G-cob-I3-orf348 ==> start /first_aa=N /note=LAGLIDADG ;; evalue:4.2e-52
 35211  aatatagaggatccatattatagtaatataatattaaataaatctgttttatgctgaaat
 35271  atcttcatttgaataataaattactatattattcaattaattatttataataatataatt
 35331  tgaaataaaaataatatagttaaaatatttattataagaagaaaattagcagtaattaat
 35391  atatatatatatataaaattaattattcagagactttatagttattatataaataatact
 35451  attatttatgataaaaatcataaattaaacacagataatcctatttatgcatatattgtt
 35511  ggtttatttgaaggagatggttgaattactatttcaaaaaaaggtaaatatttattatat
 35571  gaattaggtattgaaatacatattagagatattcaattattatataaaattaaaaatatt
 35631  ttaggtattggtaaagtaacaattaaaaaattaaaaataaaagatggtactattaaagaa
 35691  atatgtaaatttaatgtaagaaataaaaatcatttaaagaatattattattcctattttt
 35751  gataaatatcctatattaactaataaacattatgattatttatattttaaagataattta
 35811  ttaaaagatattaaatattataatgatttatcttattatttacgtcctattaaaccattt
 35871  aatactcttgaagatattttaaataaaaattatttttcttcatgattaattggttttttt
 35931  gaagctgaaagttgttttagtatttataaacctataaataaaaaaataaaacttgctagt
 35991  tttgaagtatctcaaaataataatatagaagttatattagctattaaatcatatttaaaa
 36051  attactcataatatttatacagataaatttaataattcaagaataacacttaaaagtatt
 36111  aatggtattaaaaatgttgtaatatttattaataataaccctattaaattattaggttat
 36171  aaaaaattacaatatttattattcttaaaagatttacgtcttattcttaaatataataat
 36231  tattttaaaattcctaataaatattaa
;     G-cob-I3-orf348 ==> end
 36258  tcttatataaaaatataataataatatatttatatattatataaatatataaacaaaata
 36318  taatttatatacaattatttattataaatatagtccggcccgcccgcgggggcggacccc
 36378  aaaggagtgagggacccctcccgtaagtatacgggagggggaccgaacccctatttaaga
 36438  aggagtgagggacccctccctatactatactaatgggagggggaccgaaccccgaaggag
 36498  tttaattatatattaaatatattattatcaataaataaattcctttgaactatttattat
 36558  tttattatatttattttctccttcattattaatttttattaataattaaaatcttatcat
 36618  tttatggtattttatttctattttaggatatcgaaactataaattaaaaagtataatttt
 36678  attaattataatttatgattaataaataagaaataaaaactttagaagtaatatttatct
 36738  tttttttttataaataaatattatgattaatatataatcatttataaatatttatatata
 36798  attatatatatatacataaataggattaagatatagtccgaacaatatagtgatatattg
 36858  ataatagttttcaaatatgtaactatttaaacattaaaag
;     G-cob-I3 ==> end
;     G-cob-E4 ==> start
 36898  CTCAGTATCTAACCCTCTAATCCAGAGATTCTTTGCGTTACATTATTTAGTACCTTTTAT
 36958  CATTGCTGCAATGGTTATTATGCATTTAATGGCATTACATATTCATGGTTCATCTAATCC
 37018  ATTAGGTATTACAGGTAATTTAGATAGAATTCCAATGCATTCATACTTTATTTTTAAAGA
 37078  TTTAGTAACTGTTTTCTTATTTATGTTAATTTTAGCATTATTTGTATTCTATTCACCTAA
 37138  TACTTTAGGT
;     G-cob-E4 ==> end
;     G-cob-I4 ==> start /group=IB (2.40e-20)
;     G-cob-I4-orf387 ==> start /first_aa=Q /note=LAGLIDADG ;; evalue:7e-45
 37148  caaaatatggccttattattaattacatatgtaattaatattttatgtgctgtatgctgg
 37208  aaatctttatttattaaatatcaatgaaaaatttataataaaactctatattattttatt
 37268  attaaaaatattgctttaaatacaaaacaattaaataatttcgtattaaaatttaattga
 37328  acaaagcaatataataaaataaatattgtaagtgatttatttaatcccgatagagtaaaa
 37388  tattattataaagaagataatcagcaggtaaccaatataaattcttctaatactcactta
 37448  acgagtaataaaaagaatttattagtagatacttcagagactacacgcacacaaaaaaat
 37508  aaatttaattatttattaaatatttttaatataaaaaaaataaatcaaattattcttaaa
 37568  agacattatagtatttataaagatagtaatattagatttaaccaatgattggccggttta
 37628  attgacggagatggttatttttgtattactaaaaataaatatgcatcttgtgaaattctt
 37688  gttgaattaaaagatgaaaaaatgttaagacaaatccaagataaatttggtggttctgta
 37748  aaattaagatcaggtgttaaggctattagatatagattacaaaataaagaaggtataatt
 37808  aaattaattaatgccgttaatggtaatattcgtaatagtaaaagattagtacaatttaat
 37868  aaagtatgtattttattaaatatctattttaaagaacctattaaattaactaaagataat
 37928  gcttgatttataggattctttgatgctgatggtactattaattattattattccggtaaa
 37988  ttaaaaattagacctcaattaactattagcgttacaaataaatatttacatgatgttgaa
 38048  tactatagagaagtatttggtggtaatatttattttgataaagctaaaaatggttatttt
 38108  aaatgatctattaataataaagaattacataatattttttatctttataataaaagttgt
 38168  ccttctaaatctaataaaggtaaacgtttatttttaattgataaattttattatttatat
 38228  gatttattagcttttaaagcacctcataatacagctttatataaagcttgattaaaattt
 38288  aatgaaaaatgaaataataattaa
;     G-cob-I4-orf387 ==> end
 38312  attttctccgtattcattattatattctctaatttataaaatatttaaagattcctttat
 38372  aataatataacatctttgtaaattattgttaaagataatataaattattatgaatcggta
 38432  gattatatttttacaatcttattaaataaaattctgatcattaaacatgattgaataaat
 38492  aataatagtttatgaaataggatagtgtaatataaatttttatgaagatatagtccattt
 38552  tatatttattataaaag
;     G-cob-I4 ==> end
;     G-cob-E5 ==> start
 38569  CATCCTGATAACTATATTCCTGGTAATCCTTTAGTAACACCAGCATCTAT
;     G-cob-E5 ==> end
;     G-cob-I5 ==> start /group=IA (1.38e-22)
 38619  tgatattaaaaatattaataaaattattattatttaatcttatttattttatataaaaaa
 38679  aaaaaaataaataataattattaataaaaatatattatttatttctccttccggggttat
 38739  ttatatatattcctttataatttatatttaatatattatattaaatatatgaaaaattat
 38799  aataaataaattaattaataataaataataataaaaagtacagtagcattaaatattctt
 38859  aagtttccgctttgtgggaactcccataaggagtttaatgattaaaaattggttaattgt
 38919  caagaaaatctaaggtattaataaataaataatactatgacaacttgcagcgaagtttat
 38979  atcatctctatattatatattaatatatatatataataataataataatattaatataat
 39039  ataagatataaaaacgttcaacgactagaaagtgaactgagatagtaatacctttccacg
 39099  aaaaccaattaatttataaattatttttaaataaagaatagattattaatttttttttat
 39159  atagttccgggccccggccacgggagccggaaccccggaaggagtaatatatattatata
 39219  taaaataaaaaatatatatatatatattataaaatatcaaaagttttaatcttttattat
 39279  aaattaatgacatagtctgaacaataatgaaaattattgagataagatattaaataatct
 39339  tatgttaacatatataaattg
;     G-cob-I5 ==> end
;     G-cob-E6 ==> start
 39360  TGTACCTGAATGATACTTATTACCATTCTATGCTATTTTAAGATCTATTCCTGATAAATT
 39420  ATTAGGAGTTATTCTAATGTTTGCAGCTATTTTAGTATTATTAGTTTTACCATTTACTGA
 39480  TAGAAGTGTAGTAAGAGGTAATACTTTTAAAGTATTATCTAAATTCTTCTTCTTTATCTT
 39540  TGTATTCAATTTCGTATTATTAGGACAAATTGGAGCAAGCCATGTAGAAGTACCTTATGT
 39600  CTTAATGGGACAAATCGCTACATTTATCTACTTCGCTTATTTCTTAATTATTGTACCTGT
 39660  TATCTCTACTATTGAAAATGTTTTATTCTATATCGGTAGAGTTAATAAATAA
;     G-cob-E6 ==> end
;     G-cob ==> end
 39712  TATATAATTAAATTAATACATAGATATAATATATATATAATTATTATTAATAATATAATA
 39772  AAAATAAAAATAAAATTATTAATAATAATAATACTTTAATAATATTCTTAAAAAATAATA
 39832  TATCTCTAATTTATAAAAATTAAATAATAATAATAAAAAAAAAAATATTATAAAATATAA
 39892  ATTAATTAATAATGAAATAATATACTTATTAAATTAATATAAATAAATGAATAATATAAT
 39952  ATAACTATATTGAATTATAATCTATCTATCTTTTTTTTCATATAATTATAATATATATAT
 40012  TAATATATATAATTATTATTTTATATATTATAGTGAACACCTTTATTTATTTATAAAGGT
 40072  GTGAACCCCGCAAGGGAGGAGTTCCGGGGCCCGGTCACGGAAGCCGGAACCCCGCAAGGA
 40132  GATTTATTAATTATTATTATCATTATTATTTTTTATTTAATCTTATTTATTATAAAATAA
 40192  TTAATTATCATAAAGCATAATTATTATAGAATCTTATTATTTTCTTTATTTAAATAAAAT
 40252  ATAAAGTCCCCTTTTTATTTTATTTAATTATTTATTTTTATATTTTATTTAATTATTTAT
 40312  TTTTATATTTTATTTAATTATTTATTTTTAAAAAGGAGTGAGGGACCCCCTCCCGTTAGG
 40372  GAGGGGGACCGAACCCCGAAGGAGTACTCATTTAATATAAATATTAAATAAAAATTATTT
 40432  TATATATATTAATGATTATTAATATTGATAATATAAATTATTTTATAATTAATTATTATA
 40492  AATATATAACTATTAATAATTAATTTTTAATCTAGGGGTTCCCCCACTTACATAAACTTA
 40552  CGTATACTTACATATACTTATGTATACTTACATATACTTACGTATACTTACATATACTTA
 40612  TATATACTTACGTATACTTACATATATGGGGGGATCCCTCACTTCTCCGGCGTCCTACTC
 40672  ACCCTATTTATTAATCATTAATAAGAAATTATTATTAAAAAAATTATAATTTACTCAAAG
 40732  TTAATTATAAATATATTTTTAAATATCTATTTTATTAATCTTTTATAAAATTTAAATTAA
 40792  TTGTAATTAATTAATATTATAATAATTATTCTTAGGAAGGATATTTATTTATTTTAATTA
 40852  TGAATTCCTGACATAGAGACAATTAATTAGAACTTCTTATTATTATTATAATAATAATAA
 40912  AAATATTCTAAATATATTATATATATTATTATTTTTTTTTATTATTAATAAAATATTATA
 40972  ATAAATTTAAATAAGTTTATAATTTTTGATAAGTATTGTTATATTTTTTATTTCCAAATA
 41032  TATAAGTCCCGGTTTCTTACGAAACCGGGACCTCGGAGACGTAATAGGGGGTGGGTGATA
 41092  AGAACCAAACTATTCAATAAATACAAAGCACACATTTGTTAATATTTAATAATATAACTA
 41152  ATATATAATAATTATAAAATAATTAATTATATAATAAAATATAAAGTCCCCGCCCCGGCG
 41212  GGGACCCCGAAGGAGTGAGGGTCCCCCTCCCGTTAGGGAGGGGGACCGAACCCCTTTTTA
 41272  TTAAAAAAAAAGGAGTTATAAACAATATAATATATTGTATAAAATAAATTATAAATAAGA
 41332  AATAAAAACCAAATAAATAATATAATAAATGATAAACAAGAAGATATCCGGGTCCCAATA
 41392  ATAATTATTATTGAAAATAATAATTGGGACCCCACCATAAAATATATATATAACTAATAA
 41452  TATATTATATATATTAATATATAATAATATTATTAAAATATAATATTATTAAAAAAAAGT
 41512  ATATATAAAATAAGATATATATATATAAATATATATATTCTTAATAAATATTATATATAA
 41572  TAATAATAAATTATTTCATAATAAATTATTTATTTTTATTAATAAAAATTACTTATCTCC
 41632  TTCGACCGGACTCCTTCGGGGTCCGCCCCGCGGGGGCGGGCCGGACTATTAAATATTTAA
 41692  TATTTAATATTTAATATTTTATTCTATAGATATTCATATGAAAAATAATAAGTATATAAT
 41752  TATGATAATGAATATATTTTTATTTATAATTTATTATTATAAAAATATTTTAATTTAATA
 41812  ATAATAATAAATCATTATATTAATTCTTTTAAGAATTTATAATTGTCATTATTTATTATA
 41872  TACTCCTTATTAAAAGGGATTCGGTTTCCCTCATCCTCATGGGTATCCCTCACTCCTTCT
 41932  GATAATTAATTTTATAATAATAATAAAATAAACTTAATTAAATATTATATATTTATTTAC
 41992  AATTATATATATATATTACTCATAATTTAATTAAATTAAATTAAGATGCAATTCAATACG
 42052  GTTGTATTATATTATTCATCAAATATTATTAATATTGATACCTACAGAGATATTTAATAT
 42112  TTTTATTATTATTATCCATTACTTTTTTTATTATATTTTAATTATATTAATAATTGTATT
 42172  TTTATTTATTTATTTATTTATTTATTTATTTATTTATTTATTTATAATAATAATATTTCA
 42232  TATTATCAATTATTATTTTTTTTTTTTATAATATATAATTAAATTATTTATATAGTTCCC
 42292  TGAAAGGAGAATAAATAAAATATTATATAAATATTTATATTTCTCCTTCCGGGGTTCCGG
 42352  CTCCCGTGGCCGGGGCCCGGAACTATTAATATTAATATAAGTAATATATATAGTTTATGA
 42412  TATTTAATTTTATCATAATATAATAATAATTATATAAATCTTATACACATTTATATAAGT
 42472  ATATATATATATTATTAATATAATGAACATCTATTAAATAAAATAATTGTAAATCTCAAG
 42532  TAAATTATTATTATTTATTTTTAATAATAATTTATGATTTATAATTAATAAATAAAAGAG
 42592  TAATTATATGATAAAAAAGGTAATAAATAAAATTTATAGTGAACCCCGAAAGGAGTTTAT
 42652  TTATATATATATATGAATTAATATTTAATAATAAATAATAATATAATTAATAATATTATT
 42712  ATTATTATAATTTTTTTTTTTATAATATTAATAAAATATATAAATAAGTCCCTTTTTTTT
 42772  TTTATTAAAAATAAAGAAGGAATAATTAAATAATATTTTAATAATTTAATTAAATAGTGT
 42832  ATTAAAAGATAATAAAAAGTAATATTAATATATTAATTATATATAATATATTTATATATA
 42892  ATTATATATATATATATAAATAATAATAAATATATATATAATATAAAAATAAGAATAGAT
 42952  TAAATATTTAATAAATAAATATT
;     G-atp9 ==> start
 42975  ATGCAATTAGTATTAGCAGCTAAATATATTGGAGCAGGTATCTCAACAATTGGTTTATTA
 43035  GGAGCAGGTATTGGTATTGCTATCGTATTCGCAGCTTTAATTAATGGTGTATCAAGAAAC
 43095  CCATCAATTAAAGACCTAGTATTCCCTATGGCTATTTTAGGTTTTGCCTTATCAGAAGCT
 43155  ACAGGTTTATTCTGTTTAATGGTTTCATTCTTATTATTATTCGGTGTATAA
;     G-atp9 ==> end
 43206  TATATATAATATATTATAAATAAATAAATAAATAATGAAATTAATAAAAAAAAATAAAAT
 43266  AAAATCTCATTTGATTAAATTAATAACATTCTTATAATTATATAATTATTATAAAATATA
 43326  TAAATATTATAATAATAATAATATATATAAATTATAATAAAAAATAATAATAATATATAA
 43386  TATACCTTTTTTTTTAATATATTAATATATAAATAAATAAATAATGGATAATATATAATT
 43446  ACTTTTTATATATTATTAATAATAATAATTTATAAATATTGTTATAATAAACATTTATAA
 43506  AAATAAATATAAATTATCATAAGAAGATATATTATTTATTTATAATAAAAATATTTATTA
 43566  ATAAATAAGAAATATATATATTATGATAATATTTATTAATAAATAATAAATTCTTCATAT
 43626  ATAAATATATTAAATATATTTAATTGAACACAATATAATTTTTATTGTATTATTCATTTA
 43686  ATAATATTAATATTAATATTAATATAATATTAGTGAACATCTCCTTTCGGGGTTCCGGCT
 43746  CCCGTGGCCGGGCCCCGGAACTATTAATATTTAATAAAATATATATAATTTATAATTCTC
 43806  ATATAATTAATATAATAATTAGGTTTATAAATAAATTATAATATATTATAAACAATATAA
 43866  TAAAAATATATTATAAATCTATCTATATAATATATAAATTTATATATACATTAATAATAT
 43926  TTAATTATAATTATTTAAATATTTAATTTATTAATATTCCCCGCGGGCGCCAATCCGGTT
 43986  GTTCACCGGATTGGTCCCGCGGGGTTTATATTATTTAAATATTAAATATTAAATAATAAT
 44046  TTATATTATATTAATAAATATAATAAATTAAAAATATATGATTAATTATATAATAATAAT
 44106  AATAATTATTTTAATATTATAATTTATAAAATTAATTATATTAATTATATTAATTCTTAT
 44166  TATATAATAATTATTAATAATAATTTATTTTTCTCCTTTCTTAAAATAAATTAATAAAAG
 44226  TTTAAAAGTTCTTATATTAATAATTATATAATATTATATTAAAGATTTTTATAATATATA
 44286  TATATAAATATATTTATAGATTTATTTAATATTTATATTTCTCCTTTCGGGGTTCCGGCT
 44346  CCCGTGGCCGGGCCCCGGAACTATTAATATTTATATTTATATTTATATTTATATTTATAT
 44406  TCCCTCTTAA
;     G-trnS(uga) ==> start
 44416  GGATGGTTGACTGAGTGGTTTAAAGTGTGATATT!TGA!GCTATCATTAGTCTTTATTGG
 44474  CTACGTAGGTTCAAATCCTACATCATCCG
;     G-trnS(uga) ==> end
 44503  TAATAATACATATATATAATAATAATTTTAATATTATTCCTATAAAAAATAAATAAATAA
 44563  ATAATAATAATTAATTAATTAATTAATTAATTAATTTTAATAAATATAAAATATATAAAA
 44623  ATAATAATAATAATAATTATTATTTTAATAATATTATTTATATAATAGTCCGGCCCGCCC
 44683  CCCGCGGGGGGGCGGACCCCGAAGGAGTCCAACCCTTTTTATTCTATTCTTAAGAAGGGA
 44743  TTTTATTTTATTAATTAATAATAATATATTAAAAATTATAAATAATTAATAATTCTTTAT
 44803  ATTTATATATATATATATATATTTATATATTTATATATATATTTTAATAATATTATGATA
 44863  TATTTTATTTTAATAATATTTTTATTTTTATATATAAAATTATAATATTTTATTTTATAA
 44923  ATTATTTATATATAAATTATTAATAATAATTATTTTTTTTTATTTATTTGGGATTTATAT
 44983  TATTATTATAAAGAATATAATGTTATTAATAACTGCAAATAATATCTAATATATTATTAT
 45043  TTATAATAATAAATAATATTATAATAAGGATGCATATTATATATATATATATTATATTTC
 45103  TCCTTCCGGGGTTCCGGCTCCCGTGGCCGGGGCCCGGAACTATTAATATTAATATATATA
 45163  TATAATAGATAAAAAGTAAGAATAAAAAATA
;     G-rps3 ==> start ;; mfannot: alternative ATG start pos 45191
 45194  ATGAAATTAAAATTATTAAATATAATTTTATCAATAATAAATAAACTTAATAATAATAAT
 45254  AATATTATTATTAATAATCTATTAGATTCATTAATAAATAAGAAATTATTATTAAAGAAT
 45314  ATATTATTAGATATAAATAATAAAAAAATAAATAATATAAAAAGAATATTAAATAATAAT
 45374  AATATAAATATTAATAATAAATTACAACATTTAAATAATATAAATAATTGAAATCTACAA
 45434  ATTTATAATTATAATAAAAATATAGAAATTATAAATACTATAAATGATAAATTAATTAAT
 45494  AAATTATTATATAAAATAATAACTTTAAAATTAAATAATATAAATATTAATAAAATTATT
 45554  ATAAGTAAACTTATTAATCAACATAGTTTAAATAAATTAAATATTAAATTTTATTATTAT
 45614  AATAATGATATTAATAATAATAATAATAATAATAATAATAATTATTATATAAATATAATA
 45674  AATAAATTAATAAATATTATAAATAATAATATAAATAATAATTTATGTAATATTTTAAGT
 45734  TATTATTATAATAAAAAAGTAACTATTGAACCTATTAAATTATCATATATTTATTTAAAT
 45794  AGTGATATTTTTAGTAAATATATTAGTTTAAATGATATAGATAAATATAATAATGGTATC
 45854  TTAACTAATTATCAACGTATATTAAATAATATTATGCCTAAATTAAATGATCATAATATT
 45914  TCTATAAATTATATTAATAATATTAATAATATTAATAATAATAAATATAATAATATAATT
 45974  AATTTATTAAATAATAATAATAATAATAATAATAATATTAATAATAATAATAATTATAAT
 46034  AATTATAATAATAATTATATTGGTAATATTAATAATATTTATAATAATATAACTATTGAT
 46094  AATATTCCTATAGATATTTTAATATATAAATATTTAGTTGGTTGATCTATTAAATTTAAA
 46154  GGTAGATTAAGTAATAATAATGGTAGAACTAGTACACTTAATTTATTAAATGGTACTTTT
 46214  AATAATAAAAAATATTTATGAAGTAATATTAATAATAATTATAAATTAAATTATATCCCT
 46274  TCTAATCATAATTTATATAATAATTCTAATATTAATAAAAATGGTAAATATAATATTAAA
 46334  GTTAAATTAAACTTTATTTAA
;     G-rps3 ==> end
 46355  TATATATATTAATAGTTCCGGGGCCCGGCCACGGGAGCCGGAACCCCGAAAGGAGAAATA
 46415  AAATAAATATAATATAATAAATAAAATAAATAAATAAATAATATATATATATATATAAAT
 46475  ATATAAAATAATATTTACTTTTTATATATATATAATTATATATAAATAAAATATAATATA
 46535  ATATCATATAATTATATAAAAATAAAATTATAATTTATTTATATTAAAAATATTAATTAA
 46595  TTTTTTTATATAATTATTATTATAATAATAATTTAATTAAAAATAAATATCAAATAAAAT
 46655  TATAAATTAATCCTACTTTTGGATCCTATTTATATTTTATTATTATAAATAATTATTATT
 46715  GATAGTTAATTAAATAAAAATATATATATATATTACTCCTTTGGGGTCCGCCCCACGGGG
 46775  CGGGCCGGACTATTATAATTATTATTAATATATTAATTATTAAATTATATAAATTAGTTA
 46835  TTTATATTAATATATTTTATATTAATATATAATACTCTTTTTTCTATTAATATTTTAATA
 46895  TATAATATTAAAAATAAATAAAATAATATTCTTAATTTTTATTCTTTATATTCTTTAACC
 46955  AAACTCCTTCGGGGTCCGCCCCGCGGGGGCGGGCCGGACTATTTTTAATTTTAATTTTAT
 47015  AAATATAATATTTAATTATAGATTTAATAATAATATATAAAAAATATATATATGGTTAAT
 47075  ATATATAAAGATTATAATCTTTTAATTAAATAAAGGAAAATTTATTATATAATTTTTCTC
 47135  TATAGTTATATATTTAAAACTTATTTTTTTTTTTATAAATAATAATTATAATAAATAATA
 47195  TTAATTATTTATTATATAATTAATTGGCCCCCCATGCTGGATTCCGGAATTCCTCCTTCT
 47255  CGCGAGGTTAACACCTATTATATAACTATAACTATAACTATAACTATAACTATAACTATA
 47315  ACTATAACTATAATTATAATTATAACTATAACTCCTCCTTCGGGGTCCGCCCCGCGGGGG
 47375  CGGGCCGGACTATAAATATTCATTTTAATAATAATAATAATAATAATATAAATATAAATA
 47435  ATCTAGTCGAAGAATATATTTATTTATTTTAATATAAATAAGAATAAAAAGTTTCAATTA
 47495  ATTTGAATTTGGAATTAAATTATTATTTCATATGGGGTTATGGATTTCGTTCGGAACTCC
 47555  TTTCTCCTACCTCTATTTATTAATCATAAATCATAAATTATTATTAATTAATAATAATAA
 47615  TTTATTCGAGGTTCATACCTATTTTAATATTAATATTGATAAAATATATATTCATTAAAA
 47675  AGTATATAATTTATTCAATTCATACTATAATTTTATATTTTTTTTTATTATAATTTAATT
 47735  ATTTCAAAAAGAGTAATTATAATAATATATATCCTTTATTAAATATATATTAATTAATAT
 47795  ATATATAAAAAGTAAATATTATTAATAGTTCCGGGCCCCGGCCACGGGAGCCGGAACCCC
 47855  GGAAGGAGTATATAATTATAAATAATTAATATTTATTAAAATATATATAATTTATAATTT
 47915  TCATATAATTAATATAATGAATAATATAATACAATGTAATTTAATTTAATTTAATTACAT
 47975  AATAAATTTATTATTATTATAATTATTATTTATTTATTTATTTATTTATTTATTATTATA
 48035  AATTATAAATATTATTATAATTAAAACCAATTATTAATTATTAATGATAAATAATTAATG
 48095  ATAAATTATCAATAACCAATTAGATTATTTATCGATATTTAATTATATTATATTATATTA
 48155  GATTATTTATCGATATTTAATTATATTATATTATATTATATTATATATATATATATATTA
 48215  TATTATATTATAAAATTTATTTATAAATATTTGTTTATTTATTTATTTATTGAATATATC
 48275  CTTCTTATTATTATTTATTATTTATTATTATAAGTATAAACCTTTTATTATAATAATTAT
 48335  AATAATTATAAATAGTCCGGTCCGGCCTAAGAATAATATCTAATATTTATTATTTTTATT
 48395  TAATTAATAATAATAATTATATTATAGAATTAGATAATTATTTATTATATATTTATAATT
 48455  TCCTTTATAATTTATTATTTATTATTATAAGTCCCCAGCGAGGGAAGGAGGTATAATAAT
 48515  AGTCCGGTCCGCCCCACGGACGACCCCGAAAGAGATAACAATAGAATTAAATATTGTCAA
 48575  TAAATAATAAATAATGTTTAATATATATTATATTAATATTAATATTATTATTATTATTTT
 48635  TTATTATATTAATATAATTTATAAAAATATAAAATTATTATCTTTATTATAATTTATATA
 48695  TATATAATATATATATTTATTAAAATATTTTAAGAAATATAATAAAATTAAATTATTTAT
 48755  AATTATTATTATTATTTATATAATAATATATTATTTAAATATTTATATATTATTTTTATA
 48815  TTAATATTTATAGATGGGGGTCCCTATTATTATTGAAAATTATAATTATTAATGGACCCC
 48875  AGATAGCTTCTTGTTTATCATTTATATATATATATATATTATTAATTATTTTATTCTCCT
 48935  TTCGGGGTTCCGGCTCCCGTGGCCGGCCCCCGGAACTTTATAATATTATTATTAATTATT
 48995  TAATTAATATTATAATCATATAATTTAATATTTTATTTAATTTTATTAAAATTTAATATA
 49055  TATATTTTTATTATTATTTAATTAATTTATAAATATAAAATATTCTTAATATTAAAAATA
 49115  AATAAATAATAAAGTTTATAAATCATATATTATAATTATTTATTATTTTTATATTATATT
 49175  AATAAAATATTATTATTATAAAAAAAATAGAAATTTTATAATATTTTTATATATTTTTAA
 49235  TTATTATTATTAATATTTATTAAAAGGAATAAAAAAAAAATCGAAGGAATATTATAATTA
 49295  TAATTATAATTATATTTAATTTATTATTATAATAATAATAATAGTCCGTCCCCCTCTTTA
 49355  TCTTTATCTTTATCTTTATCTTTATCTTTATCTTTATCTTTATCTTTATCTTTATCTTTT
 49415  ATTTTAAAGAAGGATATTTAATAATTTATAATATTTAATTCATATATATATATATATATT
 49475  TTATTTTTTATATATATATTTAATATATTATATTTATATTTATATTATTATTATATTATA
 49535  TTATTTAATTATTTTTTTAATAATATATTATTAATATTTTACCTTTTGATAAATAAAAAT
 49595  TTATTAAAAATTTTATAATAAGTATTAAAATATCATAAAAGGATAATATTTATATAAAAT
 49655  GTATAAATTTATAATCTTCTAATTAAATTAAATTAAATTAAATAAATAAATAAAATAAAA
 49715  TAAATTAAACTCCTTTTGAGATTCATACCTATTTTATTAAAAATAGGTATTCACTTAATT
 49775  AAATTAAATTAAATTAAATTAAATTAAATTAAATTAAATTAAATTAAATTAAATTAAATT
 49835  AAATTATGGATAATTTATTTAATAAATATATATATTAATTATAAAATAATAGTCCGGCCC
 49895  GCCCCGCGGGGCGGACCCCGAAGGAGTCTGCCCCTTTTTTATTTAATATTTAAAGAAGGA
 49955  TATATTTATAATTTATCATAATATTATTTAATAAGAAATTATTAATTAATTAATTAATTT
 50015  ATTTATTTATTGTTTATATTTATTAATATTAATATAATAAAAATGTAAAATACTTAATAT
 50075  TATTAATATTATTATATATAATATATATAATAATATATTATATTTATATCTCCTTTATTC
 50135  CTTTTTCCCCCGCTGGGGACTTATTATTATTATATTATTATATATTTCTTCGATGACTTT
 50195  ATATATATTTTATTTTTTTTATAAAAAATATTTATATATTATTATTTACAATAATAATTA
 50255  TTAATAGTCCGGCCCGCC
;     G-trnE(cuc) <== end
 50273  CCGCCCCGCGGGGGGGGGAACCCCTTTTTAAAGAAGGAGT!GAG!GGACCCGTGGGGACC
 50331  GAACCCCGAAGGAGTC
;     G-trnE(cuc) <== start
 50347  TTTTTTCTATTTATTAATAATAACTATAAATTATATTTAAAATAATAATTTACTTGTTAT
 50407  AATCTTAATGTTTCGGGGCCCGGCCACGGGAGCCGGAACCCCGAAAGGAGAAGTATATAA
 50467  ATATTTACTTGTTATAATTTATTATATATTTATAACCTCCTTCTTAAAATTATCTTTACT
 50527  TTATAATAAAAATTAATATAATATAATCTGATAATAATCGAATTTTATTATGTTTAATTT
 50587  AATTAATAATAGACAATTATTATTATTATTATTATTTTACTTATTAATATTAATTTATAT
 50647  TTATATATATAAATATTATTAATTTTATATTAATTTTTTATTAATTATTTATTTTTATAT
 50707  TCATATTTTTTATTAATATTATTTTTATTAATAACTTTTTAAATAATTATAAACTATATA
 50767  TTATTTATATTTATATTTATAATAAATGAAACAATTATAATAAAAATTACAATTACAATT
 50827  ATATTATAATTATGATTACAATAGGGTTAAACATTACCTGTGAACAACTGGTAATGTTAG
 50887  ACCCGTATTATTATTTATTATATTTTATTAATATTATATTAATAGTTCCGGGGCCCGGCC
 50947  ACGGGAGCCGGAACCCCGAAAGGAGAAATATTAATATTATATTATATTATTATTATTATT
 51007  ATATTATATTATATTATATTATATTATATTTATAATTATATTATATAATTTATATACTTT
 51067  TATAATTTTTATTATTATTATTATTATTATTATTATTTATTTATTATTATTTAAATATAT
 51127  TATTATTATATATTAATAATATATATATTATTTATATATTTTATTTAATATAAATTATTT
 51187  ATATTTTTTATATTTTTATTATGGGAGGGGGTCCCAATTATTATTTTCAATAATAATTAT
 51247  TATTGGGACCCGGATATCTTCTTGTTTATCATTTATTATTCTTATTATTTGGTTTTTATT
 51307  TAATATTTATAATTTATTTTATACAATTTATTATATTGTTTATACCTTATTATTATTATA
 51367  TAATTTATTATATTATTATAATAATTTAATTAATTATATTATTAAATATTAACTAATGTG
 51427  TGCTTTATATATATTATTCATTCTAGTTTCTAATCACCCACCCCCTCCCCCTATTACTTA
 51487  TATATCTAAAAATCAAAATACATAACATATATTATAAATATATATATATAATTATATAAC
 51547  AATTATTATATATAAAATATATATATATAATATATATTTATAAAATAATAATAATAAATA
 51607  TTATTACTCCATTAGGGGTTTTTGCCCTATACCGTAAACCGAAACTATAATAATATATAA
 51667  TATTATAATAAAGATATTCTTATTTATAATATATTATTAAATAAATTAATAATAATTATA
 51727  ATATATATATAATATATTATAATATATTTATTCGAGAACTTTTTATTTATTATAAAATAA
 51787  AATATTTTATTATTTAGTTTTTTTTATTAAACATTTAATAAAAATATAAATGTTAATAAT
 51847  ATTATGATTAATAAGTAATAATAAATTTATTTATTTTTATTAAATTACTTATTCGAGGTA
 51907  TTAGTATCAGTATAAGTATAAGTATAAGTATCAATATCAGTTTCATAAAAAAAATGGGGA
 51967  TAAAAATATATATATAAAATTATAAATAAAAATATTATAATAATTTTAAATAAATAAATA
 52027  TCAATATATTATTATTATTTATATTATAATAAACATTATCTAATAATAGTTCGCCTCGCA
 52087  GGAGATAATTAGATATAATTATATTTTATTTTATATAAATTATATGATATTATATAATAA
 52147  TAATTATATAATAAGTTAATAATAATTATATAATAAGTTAATAATAATCATATCTCCTTT
 52207  ATAAATGAACTTTTATTAAATATATTTTATTAAATATATTTTTTTTATATTAAATATATT
 52267  TTATTAAATATTTAATATATTTTATTAAATATTAAATATATTTTATTAAATATTAAATAT
 52327  AAATAAAGGTTTATATTATAATTCATTATTTATATCTTCTTTATAAATTAATACTCATAT
 52387  TAGATCCTTATTTAATTTATAATCCTTTAAAAAACTTTTAATAAATATAATATAATATAC
 52447  TATAATATAATATATATATAATTTTTATTATTTTTATATTATTATTTATTATTTCTTATT
 52507  ATTATTATTATTATTCATTATAAATTATTATAATATTAAATTCATAATTTTATTTTTTTT
 52567  TATAATTAATTAATTAATTAATTGAGATTTATTATTATTATTCTTTATTATTATTTAAAT
 52627  ATATTATATATTTCATTATAATAATTATTTAAAAAGTTATTTAATAAATAATTTGATATT
 52687  ATATTTTATAATTAATTTTATTTATTTTATTTATTATATATATTATTATATATAATTAAA
 52747  ATTATAATTACAATTATAACTATAATTAAATTAAATTAAATTAAATTGGATTAAATTAAA
 52807  TTGGGCGCCAAGCCGGTTGTTCACCGACTTGGTCCCAATATAATATGATATAATATAATA
 52867  TACTCCTTCGGGGTTCGGTCCCCCACGGGTCCCTCACTCCTTCGGGGTCCGCCCGCCTCC
 52927  CGCGGGGCGGCCCGGACTATATGAATATATTATTATTATTATAATTATAAAATTATAATA
 52987  AATAAAATTTCTTTAATAATTATTAATTAATATTATTAATTTATTAACAAATATTTTATT
 53047  AATTTTTATTTTTATTAAATATAAATATATAAATATATATATATTTATTTATAATATTAT
 53107  TTATATTTATTATATATTATTATTAAATATATTTTTATTATATATCATTAAATATTAATA
 53167  TGTTATTATAGTGGTGGGGGGGGGTCCCAATTATTATTTTCAATAATAATTATTATTGGG
 53227  ACCCCGGATATCTTCTTGTTAATCAATTATTATATTATTTAATTTATTTTATTTCTTATT
 53287  TATAATTTATATTATATAATTTATTATATTGTTAATACTTTTATTTATATTATTAATTAT
 53347  ATTATATTATTATAATATATTTAATTGATTATATTATAAAATTATAACTAATGTATGCTT
 53407  TGTATTTATTGAATAGTTTGGTTCTTATCACCCACCCCCTCCCCCTATTACTTATATATT
 53467  TGGTAAATAAAAATATAACTTATATAAATATTTAATAAATATATATTAAATATATTATTA
 53527  TTAATAATTTATTATTATATAATAAAATAATAAATATTATTAATGATTTAAATTATATAA
 53587  ATATTATTATTAAATAAATAATTATACTTTCTCCTTTCGGGGTTCCGGCTCCCGTGGCCG
 53647  GGCCCCGGAACTTAAAAATAATATATATATATAAAAGTATTTTATAATTATTAGTTTAAT
 53707  TATTATTCTTTAATTCTTTTTTTAATTAAATATAAAATCATTTTAGGTTATTAATTTTTA
 53767  TTAAAAATAAAATTTATAATTAATATTTCTTTAAATAAAATAAATAATATTTTTATATAT
 53827  AAAATATATAAATAATAATATTTAGATATATATATATACTTTTTTTTATATAAGAATAAT
 53887  ATATATAGTCCACATTGGTTGTGGTTGGAAGGAGATAAGAAATATAATATAATATAATAA
 53947  TAAAAATATAATGAATAATAATAATAAAAATTTATATAATAACAAAATAATCCGACCGTA
 54007  GGAGAGTAGATTATTAATATTATTAAATAATAAAATGTATTAATTATAAAATATAAAATC
 54067  TATAAATAATTTATAATATAATTTATATTATGATAATAATATATATATTATAATATTTTA
 54127  TATATATATTTATTATATTTATATTTATATTTATATTTATATTTATATTTATAAAAAAGT
 54187  GATATTGATTAATTAATTAATTTATAATTAATAATAATTAATATAAGTTTATTATATATT
 54247  ATTAAATAAGATTTATAATATAATTAATATATATTTTAATAAATATAAAAGATTATATTA
 54307  TATTATAAAAAGTATATTTTATATTTATATTTTTATTTATTATTATTATATATATATATA
 54367  TATATAAGTAGTAAAAAGTAGAATAATAGATTTGAAATATTTATTATATAGATTTAAAGA
;     G-rnl ==> start
 54427  GATAATCATGGAGTATAAAAATTAAATTTAATAAATTTAATATAACTATTAATAGAATTA
 54487  GGTTACTAATAAATTAATAACAATTAATTTTAAAACCTAAAGGTAAACCTTTATATTAAT
 54547  AATGTTTTTTTTTTATTTTTATAATTAAGAATAATTATTAATAATAATAAACTAAGTGAA
 54607  CTGAAACATCTAAGTAACTTAAGGATAATAAATCAACAGAGATATTATGAGTATTGGTGA
 54667  GAGAAAATAATAAAGGTCTAATAAGTATTATGTGAAAAAAATGTAAGAAAATAGGATAAC
 54727  AAATTCTAAGACTAAATACTATTAATAAGTATAGTAAGTACCGTAAGGGAAAGTATGAAA
 54787  ATGATTATTTTATAAGCAATCATGAATATATTATATTATATTAATGATGTACCTTTTGTA
 54847  TAATGGGTCAGCAAGTAATTAATATTAGTAAAACAATAAGTTATAAATAAATAGAATAAT
 54907  ATATATATATAAAAAAATATATTAAAATATTTAATTAATATTAATTGACCCGAAAGCAAA
 54967  CGATCTAACTATGATAAGATGGATAAACGATCGAACAGGTTGATGTTGCAATATCATCTG
 55027  ATTAATTGTGGTTAGTAGTGAAAGACAAATCTGGTTTGCAGATAGCTGGTTTTCTATGAA
 55087  ATATATGTAAGTATAGCCTTTATAAATAATAATTATTATATAATATTATATAAATATTAT
 55147  ATAAAGAATGGTACAGCAATTAATATATATTAGGGAACTATTAAAGTTTTATTAATAATA
 55207  TTAAATCTCGAAATATTTAATTATATATAATAAAGAGTCAGATTATGTGCGATAAGGTAA
 55267  ATAATCTAAAGGGAAACAGCCCAGATTAAGATATAAAGTTCCTAATAAATAATAAGTGAA
 55327  ATAAATATTAAAATATTATAATATAATCAGTTAATGGGTTTGACAATAACCATTTTTTAA
 55387  TGAACATGTAACAATGCACTGATTTATAATAAATAAAAAAAATAATATTTAAAATCAAAT
 55447  ATATATATATTTGTTAATAGATAATATACGGATCTTAATAATAAGAATTATTTAATTCCT
 55507  AATATGGAATATTATATTTTTATAATAATAATAAAAATATAAATACTGAATATCTAAATA
 55567  TTATTATTACTTTTTTTTTAATAATAATAATATGGTAATAGAACATTTAATGATAATATA
 55627  TATTAGTTATTAATTAATATATGTATTAATTAAATAGAGAATGCTGACATGAGTAACGAA
 55687  AAAAAGGTATAAACCTTTTCACCTAAAACATAAGGTTTAACTATAAAAGTACGGCCCCTA
 55747  ATTAAATTATATAAGAATATAAATATATTTAAGATGGGATAATCTATATTAATAAAAATT
 55807  TATCTTAAAATATATATATTATTAATAATTATATTAATTAATTAATAATATATATAATTA
 55867  TATTATATATTATATTTTTATATATAATATATATAATATAAACTAATAAAGATCAGGAAA
 55927  TAATTAATGTATACCGTAATGTAGACCGACTCAGGTATGTAAGTAGAGAATATGAAGGTG
 55987  AATTAGATAATTAAAGGGAAGGAACTCGGCAAAGATAGCTCATAAGTTAGTCAATAAAGA
 56047  GTAATAAGAACAAAGTTGTACAACTGTTTACTAAAAACACCGCACTTTGCAGAAACGATA
 56107  AGTTTAAGTATAAGGTGTGAACTCTGCTCCATGCTTAATATATAAATAAAATTATTTAAC
 56167  GATAATTTTATTAAATTTAGGTAAATAGCAGCCTTATTATGAGGGTTATAATGTAGCGAA
 56227  ATTCCTTGGCCTATAATTGAGGTCCCGCATGAATGACGTAATGATACAACAACTGTCTCC
 56287  CCTTTAAGCTAAGTGAAATTGAAATCGTAGTGAAGATGCTATGTACCTTCAGCAAGACGG
 56347  AAAGACCCTATGCAGCTTTACTGTAATTAGATAGATCGAATTATTGTTTATTATATTCAG
 56407  CATATTAAGTAATCCTATTATTAGGTAATCGTTTAGATATTAATGAGATACTTATTATAA
 56467  TATAATGATAATTCTAATCTTATAAATAATTATTATTATTATTATTATTAATAATAATAA
 56527  TATGCTTTCAAGCATAGTGATAAAACATATTTATATGATAATCACTTTACTTAATAGATA
 56587  TAATTCTTAAGTAATATATAATATATATTATATATATATTATATATAATATAAGAGACAA
 56647  TCTCTAATTGGTAGTTTTGATGGGGCGTCATTATCAGCAAAAGTATCTGAATAAGTCCAT
 56707  AAATAAATATATAAAATTATTGAATAAAAAAATAATATATATTATATATATTAATTATAA
 56767  ATTGAAATATGTTTATATAAATTTATATTTATTGAATATATTTTAGTAATAGATAAAAAT
 56827  ATGTACAGTAAAATTGTAAGGAAAACAATAATAACTTTCTCCTCTCTCGGTGGGGGTTCA
 56887  CACCTATTTTTAATAGGTGTGAACCCCTCTTCGGGGTTCCGGTTCCCTTTCGGGTCCCGG
 56947  AACTTAAATAAAAATGGAAAGAATTAAATTAATATAATGGTATAACTGTGCGATAATTGT
 57007  AACACAAACGAGTGAAACAAGTACGTAAGTATGGCATAATGAACAAATAACACTGATTGT
 57067  AAAGGTTATTGATAACGAATAAAAGTTACGCTAGGGATAACAGGGTAATATAACGAAAGA
 57127  GTAGATATTGTAAGTTATGTTTGCCACCTCGATGTCGACTCAACATTTCCTCTTGGTTGT
 57187  AAAAGCTAAGAAGGGTTTGACTGTTCGTCAATTAAAATGTTACGTGAGTTGGGTTAAATA
 57247  CGATGTGAATCAGTATGGTTCCTATCTGCTGAAGGAAATATTATCAAATTAAATCTCATT
 57307  ATTAGTACGCAAGGACCATAATGAATCAACCCATGGTGTATCTATTGATAATAATATAAT
 57367  ATATTTAATAAAAATAATACTTTATTAATATATTATCTATATTAGTTTATATTTTAATTA
 57427  TATATTATCATAGTAGATAAGCTAAGTTGATAATAAATAAATATTGAATACATATTAAAT
 57487  ATGAAGTTGTTTTAATAAGATAATTAATCTGATAATTTTATACTAAAATTAATAATTATA
 57547  GGTTTTATATATTATTTATAAATATAATATAATAATTATTATTATTAATAAAAAAAATAT
 57607  TAATTATA
;     G-rnl ==> end
 57615  ATATTAATAAAATACTAATTTATCAGTTATCTATATAATATCTAATCTATTATTCTATAT
 57675  ACTTATTACTCCTTTTTAATTTAATTAAAAAGGGGTTCGGTTCCCCCCCCATAAGTATGA
 57735  TTATAATTATAATTATAATATAAGGGAGGGGTCCCTCACTCCTTACGGGGTCCCGGCTGG
 57795  ACCGAGACTCCTCCCTTGCCTTGCGGGGTGGGGTTGGTTCACACCTTTATTTATTTATAA
 57855  AGGTGTTCACTAATAAATATATATATATATATATTATATTATAATATTATTTAATACTTA
 57915  ATATATTATATATTTTATATTTAATAAATAAAAAATATTAATAAATAATAATATTAATAA
 57975  TAAAGAAATTATAATTAATACCCTCTATATATAATTCTAATTAATTAAATTAAATATTTA
 58035  TATATAATAATCAATATATTATTAATTTAATAATTATTATAATAGTTCCGGGGCCCGGCC
 58095  ACGGGAGCCGGAACCCCGAAAGGAGTTTATAAAAGATATATTTTTATATTTTATTATATT
 58155  TAATAAATATTACTTTTTTTATTATTATTTTTATATATTATATAATATTATTAATTTTTA
 58215  TTATAATATTATTTACTTTTTTATTGGATTATTTATTTATTTATTTATTTATTAATTAAT
 58275  TAATTAAATATTTATTAATTAATATATATATTAAATATTAATATTTTATTAAAAAAAGAG
 58335  ATATATGAATAATATATTATGTTATATTATATTATATAATTATATTATTTTTTTATAATA
 58395  TTAATAATTAAAAATAAGAACTTATTTAAAAATTATAATTATGATAATAAATTAATACTT
 58455  TTTAATTTATAAAAATATAAATATGGGGTCCCGCACTCCTTTGGGGTTCGGTCTCCCCTC
 58515  CCGTAAGTATAGTATAGTATAGTATAGTATAGTATAGTATAGGGAGGGGTCTCTCACTCC
 58575  TTCGTTAATTTATATATATTATTAATAATTATTTAATTTTTATTATTTATTTATTTATTT
 58635  ATTTATAATATATATTAAAATATTATAAAATTATTAATATTTATAATAGAATAAATATTA
 58695  TAAAGTATAATTATAAATAATTAATTAATTATTTTAATAATA
;     G-trnT(ugu) ==> start
 58737  GTTATATTAGCTTAATTGGTAGAGCATTCGTTT!TGT!AATCGAAAGGTTTGGGGTTCAA
 58795  ATCCCTAATATAACA
;     G-trnT(ugu) ==> end
 58810  ATAATAATAATAATAAAATATTAAAATAAATATAATATTTATAAAAAATTTATTAATTTA
 58870  TATAAAAAATATATATATAAATAATAATAAAACATTTTATAATCAATAATTTAATAAATA
 58930  ATCTTCTTATTATAATATTATGTTTAAATATTACTCCTTATGAGGTCCAACTGGACCGAA
 58990  CTCCTCCCTTGCGGGGTGGGGTTGGGTTGGTTCACACCTTTATTTATTTATAAAGGTGTT
 59050  CACTAATAAGATATAAATATATATATATTATATAATAATAATAATAATAATATATTATTT
 59110  AATATATTATTAATAAATATAAATAATATTTTAATAATTTTTAATAAATCTAATTTATAT
 59170  ATTAATAATTTAATAATCTTAATATTTATTATCATTATTTCATATTTATATTATATAAAT
 59230  ATTTATTTAAATAAAAAAAATATTAAAGAGTTTATTTTATTTATTATAAATTATTTAATA
 59290  AAATATATATAATAATATATAGAATAAAGATATAAATAATTATAAGTATCTAAAGTAGTA
 59350  AA
;     G-trnC(gca) ==> start
 59352  GGAGATGTTGTTTTAAGGTTAAACTATTAGATT!GCA!AATCTACTTATTAAGAGTTCGA
 59410  TTCTCTTCATCTCTT
;     G-trnC(gca) ==> end
 59425  AAATAAATAATATAATAATAAAATATTATAAATAAATATATATATATTTAGAATAATTAT
 59485  ATAATAAA
;     G-trnH(gug) ==> start
 59493  GGTGAATATATTTCAATGGTAGAAAATACGCTT!GTG!GTGCGTTAAATCTGAGTTCGAT
 59551  TCTCAGTATTCACC
;     G-trnH(gug) ==> end
 59565  CTATAAATAATAATAATAATATATTTTATTATTCTTAAATTTTATTTATTCTTTATATTA
 59625  TATATATATATAATATTAATATTATTACTTTATAATAACAAAATATTATAATTAATTGAT
 59685  ATATATACCAAATATTATTAATTGAAATTAAATAATAAATAAAATATTTATTTCTTTATT
 59745  AAAATTCTAATTAATTGATTCTTTTTATTGAATATTAAATTCTATTATAACTTATTAATT
 59805  AATTAATTAATTAATTATAATAATAATAATATTTATTATTAATTATTAAATATTTATTAT
 59865  TATATATAAGATTTAATTTTAAATATTAATAAAAAAAGAATAAAATAAAATAAAATGAAT
 59925  AATATTTCTTTATCTCCTTCGGTCGGATTATTTATTATTATAATATAATATTTAATCAAT
 59985  AGATTTATAATTTATTTAATGAATATTTTATAAAGATGTAAAACAATTCCTTTTTATTAT
 60045  TATAAATTTTTCATTATTTATTAATTTATTTATTTATTCAATATATAAAAATAATTATAA
 60105  AATGATTAAATAATAATAATAATAATTATTTTATATTACTTCTTATGGTTATGGGGGTCT
 60165  CGGTTGGACCGGGCTCCTCCCTTGCGGGATGGGGTTGGGTTGGTTCACACCTTTATAAAT
 60225  AAATAATAAATAATAAATAATAAATAATAAATAATAAATAATAAATAATAAATAATAAAT
 60285  AATAAATAATAAATAATAAATAATAAATAATAAATAATAAATAAAGGTGTTCACTAATAA
 60345  AATATATAAAAATAATTATAAAAAAGATTATTAAAAATAATAATTTAATGATAAATATAT
 60405  ATTATATATATTAATATAAAAATAATAAATATAAATATATTATGTAAATATTATATAAAT
 60465  TTGTATATGTATATATTATAATAATGTTATATAAGTAATAATATAATAAAATATTTTATG
 60525  TAATTTATATATATTTATAATTATAAAATAAAAATATTATAAATAATAAAATTAATAATA
 60585  ATAATAATTTTAATAAAATAAATTATATATTTAATTTTATTATGAAGTTTATACTTAATA
 60645  TAAATTATATTTCCTTTATAAATTATTAATATATCCTTTTTAATAAAATAAAAAGGGGCA
 60705  TTATAAATATTAATAATTAATTTTTTTTATTTATATTTATATATATATTAAAGATTAAAT
 60765  ATATTATTAATACTAATTTATAATTTATTATTAATAAATAATTCGGCTTAAATTATAATT
 60825  TAATAATTTTTATTTATTAATAGTTTCGGGGCCCGGCCACGGGAGTCGGAACCCCGAAAG
 60885  GAGTTTTATTATTAATATAAAAAGAGTAAGGATAATAATAAATTCTTTTAATTTATTTTT
 60945  TAATAAAATATAATTTTAAAATAGTTTTTTATAGTCCGGCCCGCCCCGCGGGGGCGGACC
 61005  CCGAAGGAGTCTGGTATTAATTATAATAATTATATTAATATTATTATTATTTATTATATT
 61065  ATAATATATTTATTTATATTTTATAATATTAATAATTATTTTTATATTTAATAAATATAA
 61125  TATATATTTTATATTTTAATAACTATCTAATTAATA
;     G-trnL(uaa) ==> start
 61161  GCTATTTTGGTGGAATTGGTAGACACGATACTCT!TAA!GATGTATTACTTTACAGTATG
 61219  AAGGTTCAAGTCCTTTAAATAGCA
;     G-trnL(uaa) ==> end
 61243  ATAAATATATATAATATATATAATATATATAAA
;     G-trnQ(uug) ==> start
 61276  TGAGTCGTAGACTAATAGGTAAGTTACCAAAAT!TTG!AGTTTGGAGTTTGTTTGTTCGA
 61334  ATCAAACCGATTCAA
;     G-trnQ(uug) ==> end
 61349  TATTATAATATATATATTATTTATATATAAATATATAATTATACTCCTATTTTTATATTA
 61409  ATTAATTAATTAATTAATAATATATGATAATATAAAAATTATTGAATTATTAACTCTTAT
 61469  TAATAATAATAATAATCATAATAATAATATATATATATATAGTATATATATAAAAGTTTT
 61529  ATTATATTATATTATATTATATTATATTATATATTTATTTATATATAATTCTTATTAATT
 61589  GAAAAAAGAATAATTAATAATCTTATTAAAAAATAAATACTTTCATTTTATTTTATTTAA
 61649  TTATAATATATAAATATTAAAAAAAGGATATAAGTTTTTTATAAGATATAATATATATAT
 61709  ATATTAAATATAAAGAAGTTAATATTTATATTTTAATTATAAAATGTTAATACTTATTAA
 61769  TTAAATTATTAATTAATAATAATTTATGATTTATAAATAATAAATAAAAGGAATAAGTTT
 61829  CAATTAATTAATATATTATATTTAATATTTTATATTTAATATTTAATATTTAATATTTTA
 61889  AGTTCCGGGGCCCGGCCACGGGAGCCGGAACCCCGAAAGGAGTAGTATTAATTATGGATA
 61949  GTTAGGATGGATTTAATCCTTTGTTATGTTATTAATTAATTAATTAATTTATATATATAA
 62009  AATATTTTAATTAATTTTTATATAAATATATATATATATATATATTAATAATAGTCCGGC
 62069  CCGCCCCGTGGGGCGGACCCCAAAGGAGTAATATATATTATGTATAAACAATA
;     G-trnK(uuu) ==> start
 62122  GAGAATATTGTTTAATGGTAAAACAGTTGTCT!TTT!AAGCAACCCATGCTTGGTTCAAC
 62180  TCCAGCTATTCTCA
;     G-trnK(uuu) ==> end
 62194  TAATATTATATATATATATTCTCCTTTCTAAAAATAATAATAATTATATATAATAATAAT
 62254  ATAATTATATATATATATATTATAATAATAATAATAATAATAATAAAAAAATAATAATTA
 62314  TTTTTATTAATAATATTAATATATTATAATTATTAATAAATATTAATAAAAATA
;     G-trnR(ucu) ==> start
 62368  GCTCTCTTAGCTTAATGGTTAAAGCATAATACT!TCT!AATATTAATATTCCATGTTCAA
 62426  ATCATGGAGAGAGTA
;     G-trnR(ucu) ==> end
 62441  ATTATATTAATAGTCCGATCCCCCCCCTTTTTAATTTAATTTAATTAAAAAGTTTAATTT
 62501  ACTATTTAATAATAAATGAAATAATAATA
;     G-trnG(ucc) ==> start
 62530  ATAGATATAAGTTAATTGGTAAACTGGATGTCT!TCC!AAACATTGAATGCGAGTTCGAT
 62588  TCTCGCTATCTATA
;     G-trnG(ucc) ==> end
 62602  ATTAATATTAATATAAATTAATACCCTATAATTAATTAATTAATTAAATATAAAATTATA
 62662  TTAAAACTTATATTATATTATAATATTATATTATTATTATATAAAAATATAATAATAATA
 62722  ATATAAAATTTTATTTAATAATAATATTTTATATAATAAAATAATCATATTTATAATACT
 62782  TAATATTAATAATAATTTATTATAATAATTCTTTAATATACTTATTTATTATTATTTTAA
 62842  TAAATAAATATAATTCTTATAAATCTATTTATTATAAAATATATTTATATTTTAATAAAA
 62902  TACAATATTATAAATATATATATATATAAATATTTAATAAAAATTAAGATATTTTTATAA
 62962  TTATTCTTTATAAATAATAATAATAATAATAATTTATAATAATCTCCTTGCGGGGTTCCG
 63022  GTCCCCGTGACCGGGCCCCGAAACTATAATATATTTTTAATATATTTTTATTACTCCTCC
 63082  T
;; mfannot:     /group=IB(5') (7.49e-04)
 63083  ttggggtccgccccgcgggggcgggccggactataataattttttttttttattgttaaa
 63143  aagtatatataatataattaatatatttctttttatataaattataaatattattttata
 63203  ataaaaaaagtatatataatattatatatttaataaataatataataataatataaataa
 63263  atatatatatattattaatatattaaattttataataataattataataatagtagtagg
 63323  tataaattttaataaagagttttattccaatggagtaataataataataataataaaata
 63383  aa
;     G-trnD(guc) ==> start ;; mfannot: evalue : 7.69e-10
 63385  ggatctgtagcttaatagtaaagtaccatttt!gtc!ataatggaggatgtcagtgcaaa
 63443  tctgattagattcg
;     G-trnD(guc) ==> end
 63457  tatatttatacttaatataaaaaaataaataataatcttttttattattatatttattaa
 63517  taataaattattttgttattattattaatttatattaatattttatataaattatttatt
 63577  taatctttcattatatatttaatatattattaatattaattaatattttataataaataa
 63637  ataaaataaatattttaatataatactccttcggggtccccgccggggcggggacttatt
 63697  tttatatttattaataataattaatttttatataaatttattatttcttaaatatattta
 63757  ttattattgttttttaataatcttatatataatatataaaatatatatatattatatata
 63817  tatataaatataatatatattattataaatatttataatcttattaattagattatatta
 63877  tattagatcatattatattatattatattatattattaatagtttcggggataatataat
 63937  attagtattattaatatttttatttttattttttatttaatagtaaaaaattataatttt
 63997  ataatttattaaattattatataatttcattaatatatttcttcttttttatttatttat
 64057  ttattacttattaatagttccggggcccggccacgggagccggaacc
;; mfannot:
 64104  CCGAAAGGAGAATAATATAAAAAATAATAATAATTTATTATAATTTATTTATTTATTTAT
 64164  TTATTTATTTATTTATTTATTTATTTATTAATTTATTAATTTATTTATTATTATATTTTT
 64224  TTTTTAATAAA
;     G-trnS(gcu) ==> start
 64235  GGAAAATTAACTATAGGTAAAGTGGATTATTT!GCT!AAGTAATTGAATTGTAAATTCTT
 64293  ATGAGTTCGAATCTCATATTTTCCG
;     G-trnS(gcu) ==> end
 64318  TAT
;     G-trnR(acg) ==> start
 64321  ATATCTTTAATTTAATGGTAAAATATTAGAAT!ACG!AATCTAATTATATAGGTTCAAAT
 64379  CCTATAAGATATT
;     G-trnR(acg) ==> end
 64392  ATATTATATTATATAATATTATATATTAATAAATATTATTAATTAATTTATTTATTTATT
 64452  TATTTATTATTAAATAAAAATATTTAATAGTTCCGGGGCCCGGCCACGGGAGCCGGAACC
 64512  CCGAAAGGAGAATAATATAAAATATTATAATTATTTATATATTAATTATTAATTATTAAT
 64572  TATTTATTATATAAAAAGTATATAATTTTGTATTTTAATATAGGGTTAATTAATTAATTA
 64632  TTAATTTTTTTATAATAAGATAATAATATATTAAAAACTTATTATAAATTTATAAAATAA
 64692  TATTTATTTAATTTGATATTATTTTTAATCTTTCATTAATATATATTTTATTATAAGTAA
 64752  TAATATAGTTTAATTAAATTAATATAAATAAATTACATAAGAATAATATTATAATAATAT
 64812  TATATATTATATAAAGAAATAATAATTTATATTTTTATTTTTTTAATAAATAATATAAAT
 64872  ATAAATATTAATATAAATATAAATATAAT
;     G-trnA(ugc) ==> start
 64901  GGGGTTATAGTTAAATTTGGTAGAACGACTGCGT!TGC!ATGCATTTAATATGAGTTCAA
 64959  GTCTCATTAACTCCA
;     G-trnA(ugc) ==> end
 64974  ATAATTATATTATATAATATATATATTAATAAATTATATATATATATATATATATAAATA
 65034  TTAAATAAATATTATATTAATAAATAATATAAATTATCTAATCGAAGGAAATATTTATAA
 65094  TATAATATAAATATTTTAATAAATTAATAAATATTATATTAATAAATAATTAATAAATAT
 65154  ATAAATTATAATAAATTTTAATATTATTATATAAATTAATTAAATATAATAATTAATGAA
 65214  ATA
;     G-trnI(gau) ==> start
 65217  GAAACTATAATTCAATTGGTTAGAATAGTATTTT!GAT!AAGGTACAAATATAGGTTCAA
 65275  TCCCTGTTAGTTTCA
;     G-trnI(gau) ==> end
 65290  TATTATATATCATTAATATATAAAATATAAATATATATATTATAATAATAATAATAATAA
 65350  ATATAAATATAATTATATATATATATATATATAAATAAATAATTATTTAATTTATAATAA
 65410  ATATATATAGTTCCCGCGAAGCGGGAACCCCATAAGGAGTTTTATTATTAATTATATTTA
 65470  ATAAATATTAATTATTAATTTTATATTTATAAATAAATTTATTAACTATTTTATTAAAAA
 65530  TATTATAATTAAATAATAATATAAATAATTTATAATATAATAATATATACTTATAAATAA
 65590  TATTTAAATCTTATTATTAATTTATAAATCATAAATTATTATTAATAAATATCTCTTTTA
 65650  GATGAATTAAACTTATATTTATATTTATATTATATATATAGATATAAATCTTAAATAGAG
 65710  TAAATATATTATAATAATTATATAAATATATATATATTATATTAAGATAATAATATATAT
 65770  ATATATTAATATATAA
;     G-trnY(gua) ==> start
 65786  GGAGGGATTTTCAATGTTGGTAGTTGGAGTTGAGCT!GTA!AACTCAATGACTTAGGTCT
 65844  TCATAGGTTCAATTCCTATTCCCTTCA
;     G-trnY(gua) ==> end
 65871  TAATTTATTATTAATTATATATTATTATAAATCCAATCCATTGAAATTAATATAATCCAA
 65931  TGAATAATTAATTTAATACATAATTTAATATATGAAATTATATATATATATACTTTATAA
 65991  AAAAAAATTATATAATAATTATATTAATATATTTATATATATAAATAAATAAATAATAAT
 66051  AATTATAATTATAATTATAATTAATTAATTAATAAATAAATAATAATTTATATTATCTTT
 66111  ATAATATATATATATACTTTTATAAAAAAAAAATATAAATAATTCTAAAATGTATATTTC
 66171  TCCTTTCGGGGTTCCGGCTCCCGTGGCCGGGCCCCGGAACTATTAATAAAATAATAATAA
 66231  AATAATTATTATCTGTATTTAATAAATTTAATTAAAGAGTTATATTTCTATATATTTATA
 66291  TATTTATTTATTTATTTATTCTCCTTCCGG
;; mfannot:
 66321  ggttccggctcccgtggccgggccccggaactaatgaaatatctaaaataagggttttta
 66381  tttatttaattaatatatatttattattttatataatat
;     G-trnN(guu) ==> start ;; mfannot: evalue : 1.31e-17
 66420  gtccttatagcttatcggttaaagcatctcact!gtt!aatgagaatagatgggttcaat
 66478  tcctattaaggacg
;     G-trnN(guu) ==> end
 66492  ataataatatatatatattttaatttatatattatatatatatatatatattaaagaaaa
 66552  ataataatataaaaataagtccccgccccggcggggaccccgaaggagtgagggacccct
 66612  cccgtatattatactaatgtatattatactaatgtatattatactaatgggagggggacc
 66672  gaacccctttttaagaaggagtattaataataataataaataaataataataaataattt
 66732  tattatattatatttattgatatatttattgatatttattaatttaagattattcattaa
 66792  atatataattattaataatttaatatattttataatttttattatattttatataagaag
 66852  aaactattttatatattatatatatatatataatttttataaaatgataaattttatatt
 66912  ataaatattattaaaatatttttataaatatttaaattatttataaaaaggtatataata
 66972  ataattattaatattatattatattatatatttatttatattatatataataatatattt
 67032  atatatatattaattaattaataaattaaataagtatctatattttatattatattatat
 67092  tatattatattattttattttattagtttcggaaggagaataaaaagtattctaaataaa
 67152  ttatatatttattatttctcctttcggggttccggctcccgtggccgggccccggaacta
 67212  ttaatatattataaattaataaaaaataaatatgtatatataaattatatttattatgtt
 67272  taattatttataatttattataataaatagtccggcccgcccccgcggggcggaccccga
;; mfannot:     /group=IB(5') (1.79e-04)
 67332  AGGAGTATAAGATATCTTATTTATATTTATATATAATAAAGAATATTATTAAACTAACAC
 67392  CTATATTATATATATTATATTATATAATATTATATATATATGAATTACTAAGAATAAATT
 67452  TATAATTAGATAATATTTATATTTATTTATTTATTTAATTAACAAATATATTAATATTTT
 67512  TAATTAATTAATTAATAATACCTTTATATATATATATATATATATATTAATTTTAATTAT
 67572  ATAATTATCTTTTTTTTAATAATCATAAATATATTATATATTTTATATAATAAGATTATA
 67632  ATTTTATAATTATTTATATTTTTTTTTATTAAAAATTATTATTATTATAATTATTATATT
 67692  ATAATTATAAATTATTAAAGAATATATTTATTAATATTTTAATAATTAATATCTTTTATT
 67752  TATATTTATAAAATAAGGTATAAATATTGATAATAAAGAGTAAATATTGTATTAATTATA
 67812  ATAATAATTATAATTAAGGA
;     G-trnM(cau)_1 ==> start
 67832  GCTTGTATAGTTTAATTGGTTAAAACATTTGTCT!CAT!AAATAAATAATGTAAGGTTCA
 67890  ATTCCTTCTACAAGTA
;     G-trnM(cau)_1 ==> end
 67906  ATAATGATTATAATATTTATATATATTAAAATAATATTAATAAATAATTACTCCTCCTAG
 67966  CAGGATTCACATCTCCTTCGGCCGGACTATTTTATTATTATTATTATTAAATAGATGTTC
 68026  ATTAAATAATTATAAATATAATTTATCTTTTAAATATATATATATAATATAATATTTAAA
 68086  TATATATTATAAATAAATAAATAAATAATTAATTAATAAAAACATATAATGTATATTTAT
 68146  CTATAAAAAATATTAATTAAATTAATATATTATTACAGTTCCGGGGGCCGGCCACGGGAG
 68206  CCGGAACCCCGCAAGGAGATAAATAAATAAATAAATATAAATAATTATTCTTCTTTAAAA
 68266  TAAAAAGGGGCGGACCGGACTATTTTATTTTTAAATATATATTATATTAATAATATACTA
 68326  TATAAGTATAAATAAAAATTAATAATATATTATATATATATTATATTAATAATAATAATA
 68386  ATAATAATAAATAATAACTCCTTGCTTCATACCTTTATAAATAAGGTAATCACTAATATA
 68446  TTATAATAATAATAATTATATATATTATATATAATCTAAATATTATATATTTTAATAAAT
 68506  ATTAATATATATGATATGAATATTATTAGTTTTCGGGAAGCGGGAATTCCGTAAGGAGTG
 68566  AGGAACCCCTCCCTATACTAACGGGAGGGGGACCGAACCCCTATTTAAGAAGGAGTTTTA
 68626  TTTTTAGTATTTTTTTTATAAAATATATATTTATATGATTAATAATATTATATATATTAT
 68686  TTATAAAAATAATATATAATTTTAATAATTTTTAATAAAAAAAGGTGGGGTTTGGTAATA
 68746  TAATATTTTTATTTTATTTATAATATATAATAATAAATTATAAATAAATTTTAATTAAAA
 68806  GTAGTATTAACATATTATAAATAGACAAAAGAGTCTAAAGGTTAAGATTTATTAAA
;     G-cox2 ==> start
 68862  ATGTTAGATTTATTAAGATTACAATTAACAACATTCATTATGAATGATGTACCAACACCT
 68922  TATGCATGTTATTTTCAGGATTCAGCAACACCAAATCAAGAAGGTATTTTAGAATTACAT
 68982  GATAATATTATGTTTTATTTATTAGTTATTTTAGGTTTAGTATCTTGAATGTTATATACA
 69042  ATTGTTATAACATATTCAAAAAATCCTATTGCATATAAATATATTAAACATGGACAAACT
 69102  ATTGAAGTTATTTGAACAATTTTTCCAGCTGTAATTTTATTAATTATTGCTTTTCCTTCA
 69162  TTTATTTTATTATATTTATGTGATGAAGTTATTTCACCAGCTATAACTATTAAAGCTATT
 69222  GGATATCAATGATATTGAAAATATGAATATTCAGATTTTATTAATGATAGTGGTGAAACT
 69282  GTTGAATTTGAATCATATGTTATTCCTGATGAATTATTAGAAGAAGGTCAATTAAGATTA
 69342  TTAGATACTGATACTTCTATAGTTGTACCTGTAGATACACATATTAGATTCGTTGTAACA
 69402  GCTGCTGATGTTATTCATGATTTTGCTATTCCAAGTTTAGGTATTAAAGTTGATGCTACT
 69462  CCTGGTAGATTAAATCAAGTTTCTGCTTTAATTCAAAGAGAAGGTGTCTTCTATGGACAA
 69522  TGTTCAGAATTATGTGGACTAGGACATGCTAACATGCCAATTAAAATTGAAGCAGTATCA
 69582  TTACCTAAATTTTTGGAATGATTAAATGAACAATAA
;     G-cox2 ==> end
 69618  TTAATATAAATTTGTTATTAATACTTTTAATAATTATTAATAATTAAATTTTTAAAAAAT
 69678  AATAATAATAATTATAATAATATTCTTAAATATAATAAAAATATAAAAATATATTCTATT
 69738  CAATCACCTTATATTAATAATATAAATGTTATTAAAAGAAGATATCATACTTCTTTAAAT
 69798  AATAATTTAATTATTGTTCAAAAAAAAAAAAATAATAATGAAGATAATTTAAAATTAAAT
 69858  AATTTAGAAATTAATAATTTTCATAAATGATTAGTAGGATTTACAGATGGTTCTTTTTAT
 69918  ATAAAAGGTCTAGAAAGAGATTTAAAATTCCTTTATGGATTCCATTTACATAAAGA
;     G-orf268 ==> start /note=LAGLIDADG ;; evalue:9.4e-23
 69974  TGATATCTCCTGTTTAGTCCCGACCCCAATCGGGACCCCGAGGAAGGAGAACATATTAAA
 70034  AATAATTTAAAATTACCTAATAATATTAATATTAATATTAATATTAATATTAATATTAAT
 70094  ATTAGAGAGCTATCGGTTCAATTACTAGTAACAAAGAAACAATGAATAAGTGATAATTTA
 70154  TTACCTATTTTTGATAAATATCCTTGTATAACTATAAAATATTATAGCTATATAAAATGA
 70214  AAAGAAGCATTAATAAAAAGTTTAAATAAAGTATCATCAAATAAAGAATTATTAAATTAT
 70274  AAATTATTAATTAATAATTATGAGATTATTGATAATATAAAAATTCCTTATAATCATATA
 70334  AATGATCATTGAATTTTAGGTTTTATAGAAGCTGAAGGTTCATTACTTATTGAAAGTAAA
 70394  AGAAATAGTTGTAAATTATTTATTTCACAACATGAAAAAAGTAAAAAAACATTAGAAGCT
 70454  ATTAAAGATTATATTTTAAATAATTGAAAACCTATTGATAATATACTAATATTTATTAAA
 70514  AATTATTTATTAAATAATTGAAACAATATAATTTACTTATATAAACTTAATAAATGTAAT
 70574  GTTATCAATTTAACACTAGCTAATATAGACTTTTTATATTATGTTATTATCCCTAAATTT
 70634  AATAGTATAAATTGATATAATATCAAATACAATAGTTTTATAAATTGACAATCTATTATT
 70694  AATATTTATATAAAAGGTTTACATAAAGTTAATAATAAAGATATTATAAATTATATTGAA
 70754  TATATTAAAAAAAAAAATTTTAAATAA
;     G-orf268 ==> end
 70781  AAAAGGTATTAATAAAATTAATTATAATATTGAATTATATAATAATATTATTAATAATAA
 70841  TAAACCATTATATAATAAAAATTATACATATAGACTTAATAGTATTATTTCATAGTAAAA
 70901  AGAATATTACAGGTGTAGGAGTATTTGTATATGATTTAAATAATACATTAATTATAACAT
 70961  TTACAGGATATGTACCTGCTAGTTTACATTTTAATTGTTCTCCTTTTCGGGGTCCCGACT
 71021  GGGGCCGGGACTAAACATGAAATTGCTAAGTATATTAAAAATGGTAATATATTTATAAAT
 71081  AAATATATTTAAAAAAATATTTTATTAGATTAATTATTATTTTTATTTATTCTTAAAATT
 71141  AAAAAAGGAGACTTTTTTATATTTATATAAATTATATATAAATTATTCTTTTATTATAAA
 71201  TATATAAAATTATTTTCTTTTTATTATTTTAATAATAAATTAATTAATTAATTCTTCATA
 71261  GCTATAGCCATAATTTTTAATAATATTCTTTTATTCTTTATTATTATATATATATTTATT
 71321  ATTTATTATTATAGAATTTATATTTATAAAAATATATAATATTTTATTTAAAATAAATAA
 71381  TGATTAATTTATAAAATATATATTAATTAAGTTTTGGGCCCCCGGATACGGGAGTCGGAA
 71441  CCCCCAAAAGGAGTTATTATATTTATAATTAAATCTTTAAATAATATATCTTAAATTATT
 71501  ATATTGATATTAATATTATATTGATATTAATATTAAATATATATTTAATATTTAGCTTAT
 71561  TATTTTATAAAATTATATTTATATATTATAATATAATTAAATATATTATAAATTTAATAA
 71621  TTTAATAAAAATATTCTTTTTATAATTATTATAATAATTAAATAAATAAATAAATAATAA
 71681  TAAGAATAATTAATGTATAATTTTTTATAAATATTATATATTTTTATATTAAT
;; mfannot:
 71734  agttccggggcccggccacgggagccggaaccccgaaaggagaaatattaataaaataaa
 71794  ataaaattataatataattaaattataagaattatatttactccttttataatttatatc
 71854  tataatataatataatataaaataaatataatataatataaaataaatataatgtaatag
 71914  gtattcactcctctttggggtgaacttaatattatatcttaaataattaatataaatata
 71974  atatattatttaataataataataaataaataaataaataaataaattaaataaataata
 72034  atattattataattactttttaataaataatattaatataatattatattagtattataa
 72094  atagactttttattattttatatataatatagtccggcccgcccccgcggggcggacccc
 72154  gaaggagaaatatattatataattattatttttaattataaataaaatataattattatt
 72214  tattatataatttatataaatatatatatatatttattatatatataaatataaatataa
 72274  atataataattaactttatatagaaattctccttacggggttcccgcgaagcgggaacta
 72334  ataataataataataataaatataaaatagtccggcccgccccctgcggggcggaccccg
 72394  aaggagtgagggacccctccctatactatacttacgggagggggaccgaaccccttttta
 72454  ttcttaattaagaaggagtgagggacccctcccgtatattatactaatgtatattatact
 72514  aatgggagggggaccgaaccccgaaggagatgttcattaaataattaaatatatataatt
 72574  aataatattaaagttttatatatattaatatattataaaaggtttatatatatataataa
 72634  gataagtaataaattaattaattaataatataaaaatatatattatatattatgttttat
 72694  ttatatatatatatatattatgtattattatataaaaatatatatatattatattataag
 72754  taataataagtattatattatatata
;     G-trnF(gaa) ==> start ;; mfannot: evalue : 9.88e-11
 72780  gcttttatagcttagtggtaaagcgataaatt!gaa!gatttatttacatgtagttcgat
 72838  tctcattaagggca
;     G-trnF(gaa) ==> end
 72852  ataataataatatattaattaataattaatttataataaatatattataataattaatat
 72912  atatatataatatatttaatacaaagaaaatatatattatatctcttatttatttattaa
 72972  tattttaataaatataatattataaaaaaaaagtttatatatttataaatataaatagtt
 73032  ccggggcccggccacgggagccggaaccccggaaggagaaatataaatataatataagtt
 73092  tggtattcatttaattatattaattaattaaaaatattctaaataagaataaatatcaat
 73152  aaaggagttataaatatatatatatattaatatatatataaaaatatatattattattag
 73212  ttcccgcttcgcgggaacccc
;; mfannot:     /group=IB(5') (5.05e-06)
 73233  GTAAGGAGTTTTATTATAATAAAATTTATATATATTTAATATATAATTATAAAAATATTA
 73293  TATAATAAATAATAAATAATTATTAATAATAAATAAATATAATAATAATATTATAATAAA
 73353  TTTATAAATGATTATAATAAATTTATATTAATTTTTTATTT
;     G-trnT(uuag) <== end
 73394  TGTAAATACTAAGATTTGAACTTAGATAATATGCAC!CTAA!AAACATACATTTTACCAT
 73452  TAAATTATATTTAC
;     G-trnT(uuag) <== start
 73466  CTTATTAATTATATAAATTTTATTAAATATATAATATATTAATTATATAAAAATTATTAA
 73526  ATAAATATATAATATATTATATATAATTTATAATATATATATTATAAATATTATTATATA
 73586  TAAAATATAATATACTACTTATAAAAATATATATATATATATAAATATATATATAAATAA
 73646  ATATTTTATATATTAAATTAAATAATTATTAATAAATTTAATTATAAAGTATCATTTTCA
 73706  ATAGAAATATTAAGAAGGTTATAATAATTATATGAATTATTATAATTATATATATATAAA
 73766  TAAATAAAATAATAATTATAATAATTAATAAGAGTTTTGGATATATATCTGTGGAGTATA
 73826  TATTTTATAA
;     G-trnV(uac) ==> start
 73836  AGGAGATTAGCTTAATTGGTATAGCATTCGTTT!TAC!ACACGAAAGATTATAGGTTCGA
 73894  ACCCTATATTTCCTA
;     G-trnV(uac) ==> end
 73909  AATCTAGATATAATATTATATCTATCTTAATATAATAATATTTATTTATTTATTAAATAA
 73969  AAAAAAAAAAATAAATAATATTAATTAATATAAGATTCTTTTTAATTATAATAATAAATA
 74029  AATAAAAAGAAGATATTATCAATGATTTATATTAATAATAAATATAAATAATAAAAAATA
 74089  TATATAATATAATATAATAAATATATTTCCTTTAATATTAATAAATTAATAATAATAATA
 74149  ATAATAATAATAATAAAATATTTAAATAAATTATATTCAATACAAATTAATTATTTATAT
 74209  TATTAATAATTGAATAAATAATCCGATCGAAAGAGATATTAATTCGATTATATTATTTAT
 74269  TTAATTATATTTAATTTAAATATATAAATTAATATATATATATTGAATTATATATAAATT
 74329  TATTTTATAATTTTATAAATAATATATTATTATAAATATTTAATATAATTTATATTATTA
 74389  TTAAATAAAAGATTTATTAAATTAATATTATTATTTAATTTTTATTATATAGTTTTGAGG
 74449  ATAATATTTTATTAATATTTTTTTTTTATTTATTTATTTAATTATATTATATATATAATA
 74509  TATATATAACAATAAATTT
;     G-cox3 ==> start ;; mfannot: alternative ATG start pos 74510
 74528  ATGACACATTTAGAAAGAAGTAGACATCAACAACATCCATTTCATATGGTTATGCCTTCA
 74588  CCATGACCAATTGTAGTATCATTTGCATTATTATCATTAGCATTATCACTAGCATTAACA
 74648  ATGCATGGTTATATTGGTAATATGAATATGGTATATTTAGCATTATTTGTATTATTAACA
 74708  AGTTCTATTTTATGATTTAGAGATATTGTAGCTGAAGCTACATATTTAGGTGATCATACT
 74768  ATAGCAGTAAGAAAAGGTATTAATTTAGGTTTCTTAATGTTTGTATTATCTGAAGTATTA
 74828  ATCTTTGCTGGTTTATTCTGAGCTTATTTCCATTCAGCTATGAGTCCTGATGTACTATTA
 74888  GGTGCATGTTGACCACCTGTAGGTATTGAAGCTGTACAACCTACCGAATTACCTTTATTA
 74948  AATACTATTATCTTATTATCTTCTGGTGCTACTGTAACTTATAGTCATCATGCCTTAATC
 75008  GCAGGTAATAGAAATAAAGCCTTATCAGGTTTATTAATTACATTCTGATTAATTGTTATC
 75068  TTTGTTACTTGTCAATATATTGAATATACTAATGCTGCATTCACTATCTCTGATGGTGTT
 75128  TATGGTTCAGTATTCTATGCTGGTACAGGATTACATTTCTTACATATGGTAATGTTAGCA
 75188  GCTATGTTAGGTGTTAATTATTGAAGAATGAGAAATTATCATTTAACAGCTGGACACCAT
 75248  GTTGGATATGAAACAACTATTATTTATCTACATGTTTTAGATGTTATCTGATTATTTTTA
 75308  TACGTACTATTTTATTGATGAGGTGTTTAA
;     G-cox3 ==> end
 75338  TAAAAAAAATATTTATTTAAAATCAAAATTTAATAAACATAAACTAAATATGTATAATAC
 75398  ATCACTTTGTAAGCTTAATTTTAATTTAGTTGGGTTTACCAATATGAATAATATAAAAA
;     G-orf106 ==> start /note=LAGLIDADG ;; evalue:5.3e-12
 75457  TATTACCTATTATTAATAATAATATTTTTATTAGTTCTGGGGCCCGGCCACGGGAGCCGG
 75517  AACCCCGTAAGGAGAAATATACATATAGATAATAAATCTTTAATTATAGCAGATAATAAA
 75577  TTATATAATAATCTTTTATTAAATAAGATTAAAGATACTCTATTTATATCTATAAAACAT
 75637  TTTAAGAATTGATTATCAGGTTTTGTAGTTGGAGATGGTTATTTTGGTATTAAAAAGAAT
 75697  ATGCTTCATTCTTTTAATATTCTATTAAAAAAACTCCTTACGGGGTTCCCGCGAAGCGGG
 75757  AACTGGATATTATTCTATTAG
;     G-orf106 ==> end
 75778  AGAATATTAAATATTATTTAAATTTACTTAGTAAAATTTATGTAGATAATAAATATAATA
 75838  AAGTACAATTACATCTAGAAAAATTAAGTATTATTATTGAAAAAATTATTCCTTTATTTA
 75898  AAGAATATCCTTTATTAAGTAATAAATATTATAGTTTTGAACAATGATCTAAAAGTGCTG
 75958  AAATAATTTATTATAATAAGGATAAATCATTAGCTAATAAAATTATTATAAATAATAATT
 76018  TAAATAAAGGTTTAGTTTTATCTAATAGTAAAATTCCTTTTAATAAAATAAATAAATCAT
 76078  TTATTTTAGGATTTATTGAAGCTGAAGGTACTTTTAATATTTGTATAAAAAATAATTCAT
 76138  GACAATTACTTATAAAATTAGATCAAGTAACTCTTAATAATGAAGTATTAAAACATATTG
 76198  CTAAAAATATTGAAACTTGAACATTTATAGATAATATAAAAGTACCTAATTCTATTAAAG
 76258  AATCTTTAAAAGATATTGAATATTCAACTATTAAATTAAATAGTATTAAACCTTATACTA
 76318  ATTTAAATAATATTCTTAATCTTTATTCTTTATTAAAATATAATAAAATTGATTTATTAT
 76378  ATTATATTATTTGTCCTAATTTAAATAAAATAAA
;     G-orf152 ==> start
 76412  ATGATTTTCTACTCCTTACGGGGTTCCCGCGAAGCGGGAACTAAATATATTAATTTTATT
 76472  GCATTTATAATAGCATTAGAAATTATTATTAAAGGTTTATATCATACTGATAAAGGTCAT
 76532  AATTTTATATTAAAATTGGATGAATTATCTAATAGTAATTTACTTGATATTAATCATTTA
 76592  CCTTGAAATATATATTCTGAATTATTAAAAATAGATCCTATTTATGATTTAAATATACCT
 76652  CATAGAATAAATTGTCAAAATTATGCTATATCTCTTAGATATAATAAACCAGTGAAAACT
 76712  GGAGTATTTATTTTTGATTTAAATAATAACTATATTATACTAGTAGGTGGTCAAGCTAAA
 76772  ACTGCTAAATATTTTAATGTTAAACTTAGTGAAGTAGTTAGACATATTAGAAATAAGACA
 76832  ATCTTTTTAAATAAATATTATTTAAAACCTCTTAAATAA
;     G-orf152 ==> end
 76871  TAAAATTTAACACATATAACCAACCCTTAAAATTATATATCTAAATGATTAATATATATA
 76931  TTATTAATAATTAACAATAATTAATATATTATAATTTATATATATATATTTTATATTATT
 76991  ATAATAATATTCTTACAAATATAATTATTATATATTATTCCTTCAAAACTCCTAACGGGG
 77051  TTCCCGCGAAGCGGGAACTAATAATAATATAATCATTATACTCTTTTTTCATTTACCTTT
 77111  TATAAAGATAATTAATAAATTTATTTAATATTTATAAAAAAAAATATAATATTAATATAA
 77171  TATAATAATGTAATTATTTATATTTTTATATTCCTTCGAGGTCACCGCCTCACCTCCAGC
 77231  GGGACTTTTTTAATATGATATAATATAATATAAATATTATTAATTTAACTAATATATAAA
 77291  TTCATATATATATATATATTATTAATATTATTTTATAAAAAATATTTTTATTTGATTATT
 77351  ATTAAATATTATATAGTTCCGGGGCCCGGCCACGGGAGCCGGAACCCCGAAAGGAGAAAT
 77411  ATTAATATATTATAAATATACTATTTATATAATTATTTTTTGAAGTGAGCACCTATTTTA
 77471  TATATATTTTATTATATTTTATTATATTTTATTAAAAATAGGTGTGAACCTCCATGAGAG
 77531  AGGAATGAATACCTATTTTATAAAGTATATTTTATATTCTATATATTATAAATATGAACC
 77591  AAAAAAAGGAGTTTAAAATTTAATTAAATTTAATTAATTGAATTTCTTTATTATTATTAT
 77651  CATAATTATTAAACCCTTTATTAATATAATAATATATTATTTATTATCAGAATTCCTACC
 77711  CTTTTTATAATTTATATCTTTAATAATATAATTAAATATAAAATGTTTATTAAATATTAT
 77771  ATAAAAAAAAATAAAAGTATATATATATATATAAATGATAAATAACAAGGAATTCACACT
 77831  TATATAAATTTAAATATAAAGTCCCAAAAGAAGTATTCATTAAATAAATTATCATTAATT
 77891  AATTATAATAAACTTATTTAATATTATTAAAGATTAATTTATAATAATAATTATTATTAT
 77951  TATTATTAATAAAAATATATAAATAATTAAATAGTTCATATATTCAAAAGAATTAGAATT
 78011  AAACTTTAATAAGTGTATTTAATATATAGAATATTAATAGAATATTTATTCTATTTATAT
 78071  ATATATATTTATATATATATATATTAAATAATATTATTTATATTATATTTTATATATATA
 78131  TTATTAATATAAAAAGTATATTATATGTATTATATATATTATATATTATATATTTAATAA
 78191  TATATTACTCCTTTGGGGTCCGCCCCACGGGGCGGGCCGGACTATTATAATTAATAATTT
 78251  TATAAAGAATAAATAATTATATATCTTCTTCTTAATTAAATTAAATTAAATTAAAAAGGG
 78311  GTTCGGTCCCCCTCCCGTTAGGGAGGGGGTCCCTCACTCATTCAAACTATAATTTAATAT
 78371  ATTATGATATTATTTATAATTTATAATATAATGTATAATATTATATTATAAATATTATAT
 78431  AAAAATAAAATGATATATATAATAATAATAATAATAATAATAAAAAAATAGAATAGAATA
 78491  ATTTTTATTATTTTAGTATATATAAGAATTTAATAAGTTATATTATTGCGGACACCGTTA
 78551  CGCGGAGTGGGGACTATTATATTTTACCTATATATATTAATATTATTATAATTTCCTTCT
 78611  TTAAAAGAAAAAAGGAATTCGAGAACTTATTATTATATTAATATATTAATAATAAATAAT
 78671  AATAAATAATAAAAAAGTAAATAATTATAAATTATATAAAAATATAATTTTATTATTAAG
 78731  AAAGGAGTTTAAATATAAAATATAATATTATCATTAAGTTCTAATAAAGATATATAATGA
 78791  AGATCTATTAGAACCTAAAAAGAATATTAATATATCTATTATAAAATAATAATAATAAAT
 78851  ATAAATATAAAAATAAATTGTAATATTTATAAATAATAAAAAAAAAAATAAGGAATATAT
 78911  TAATTATTAATAATAAATAAATTATATTAAAATATAATATTATTATTAAATTAAAGAATT
 78971  ATATTAATATATTTATTAAAATTTTATAAATAAGTTAATATTTTATTAAATAATATTATA
 79031  AATAAAATAAAAAATAAGTATATAATTATTAATATATTAATTTATTATGTTATATATTTA
 79091  TATATTTCAAATATATAAGTAATAGGGGGAGGGGGTGGGTGATAATAACCAAACTATTAA
 79151  ATATATATAGAGCACACATTAGTTAAATGTATTAATATAATCAATTAAATATATTATAAT
 79211  AATATAATATATTATATAATAGATATAAAGTTATAAACAATATAATAAATTATATAAAAT
 79271  AAATATAAATTAAAAATAAAAACTAAATAATTAATATAATAAATGATTAACAAGAAGATA
 79331  TCCGGGGTCCCAATAATAATTATTATTGAAAATAATAATTGGGACCCCCACAATAGAATA
 79391  AAAAATAAAAAGAATTAATAATATATAAATAATATAAAATATATTATATATATATATAAT
 79451  ATATATATATATAAAATAAAAAAAATATATAATATAATATATATATATAAAATAATAAAT
 79511  TATATATATATATATAAAATAATAAAAAATGATAATCATATGAATTTTATAAATATAATT
 79571  ATTATTAATAATAATAATAATAATAATAATAAATAGATAATAATTTTATAAAAATTAATA
 79631  TTTATTTTATGTAATATTAATATTAATATTAATATAATATAATATAATACGGATTAAATA
 79691  TTACCAGTTGTTCACAGGTAATATAAAATCCTATTGTTTCACCTATTATTAATTAATAAA
 79751  ATAAGTATATATAATAAAATTTAATAAAAAAAAAATAATTATATAATAAATATATATATT
 79811  ATAATATTAATAAATATAAAATATAATTGATATTAACATTATATAATTAATAATATAATC
 79871  AAATAATATAAATATAATATAAAAGTTTTAATTATTAAAATTATATAAATATTATTTAAT
 79931  AAAAATAAAAATAATAATAATAATAATAATAATAAAGTCCGGCCGAAGGAGTGAGGGACC
 79991  CCCCGTATACTTACGGGGGGGAGAACCGAACCCCTTTTTTATTTAAAGAAGGAGTGAGGG
 80051  ACCCGTGGGGACCGAACCCCGAAGGAGATAAATATTTATATCTTTATTTATAATTATATA
 80111  TATATAAAAGTTTATTAAAATTTATAATAATAATATAAAAAAGTATATAATAAATTTATT
 80171  ATAAATAAATAAATATTTAGTAATAATATTTAATAAAATTATAAATATTATAAAAAAAAT
 80231  ATTAATAATAAATAATAAATATATAATATAATATAATATAATATAATAAATTAATAACAA
 80291  TAAGATATCCGGGTCCCCTAAATAATTATTATATAAAATAATAATTGGGACCCATACATA
 80351  TAAATATAAAATATTTTAATATTTATATATAAATAATAATAATATATATTTATATTATAA
 80411  TATAACCCCTTCCAATTAATATTAATATTAATATTTAATTACTTCCTTAAAAAAATAATA
 80471  ATTAATTAATTGATTTTTATATTAATATAAAAAAGTTAATATATATATTTATATATAAAT
 80531  AATATAAATTAATATAAAGATAATAAGTCCCCGCTTTCAGCGCAGTGAGGGACCCCCTCC
 80591  CGTAAGTATACGGAAGGGGAAACCGAACCCCAAAGGAATAATAAATAATAGTATGTATTT
 80651  AAATAATATTTAATATACTATTTTTTTATTATTTTTATTATTATAATATATTTATAATAA
 80711  TATATTTAATTATAATTTATAAAAAAAGAGATATAATATTTTATTATATATAATATTAAT
 80771  ATAATACAAATTAACATTATTTAATTATTATTAATAATATTTAACTTTATTATTATCTTC
 80831  TTCGGTTGGATTATTATTATTATTTATTTATTAATAATAAATAATAAATTATAAAGTCAC
 80891  TGAAAGAGTGAAGAATTTCCCATGGGATAATTCCAAAGGATAATATAAATATTATAAAAT
 80951  TTTTATTAAATAATATAAAATTCAATAAAATAATTTTAATTAATTAATTAATTAATATAA
 81011  AAATAAATATTTTTAATTAATATTAATAGTTCCGGGGCCCGGCCACGGGAGCCGGAACCC
 81071  CGGAAGGAGAAATATAAATATAATAGTATAGTATATAGGAAGTTAATAATAATATAAATA
 81131  TTATATAATATATATATGTATATATATTATATAATTAATTTTCTCCTTTTGGATTTACAT
 81191  CTTAATAAAATATAAAATATAAAATGTTATTAACAATAAAAATTATTAATCTTTATAATA
 81251  TTAATAATAGTAAATTTATTTATATATCTCCTTTAGGATGAATTATTTTTATTAAAAAAA
 81311  AATATTAAATATTATAAATATATTATAAATATATTATAAATATATTATAAATATATTATA
 81371  AATAGAATATAATATAATATTATATATTATAATGATAAAGATTATATATATTTTCTTTTT
 81431  TTTTTATTTATTATTTTTAATAAGTAAAAATTATATTATATATATATATATTAAATTTTA
 81491  TAAGTAATATAATATAAGTATTAATTATATAAA
;     G-trnM(cau)_2 ==> start
 81524  TGCAATATGATGTAATTGGTTAACATTTTAGGGT!CAT!GACCTAATTATATACGTTCAA
 81582  ATCGTATTATTGCTA
;     G-trnM(cau)_2 ==> end
 81597  ATAAATTAATATATAATATCTCCTTTCTATAAAAAGTATAATAAAATATATTATAAGAAG
 81657  AATATATTATATAATATAATAATTATATTAATAATATTAATAAATAATATATAAATAATT
 81717  ATAAAAAAGTATATAATATTAATCAATTAATTAATTAATAAATATAAATAATATATTAAT
 81777  TTTTAATTAATTTGAATAAGATATTTATATTATTAA
;     G-rnpB ==> start ;; mfannot: Approximate position
 81813  TAGGAAAGTCATAAATATATAAATTATATTATATAATTAATATAATAATAAAATAAATTA
 81873  TATATTTTATTTATAATATTATTTCTTTATAAGATAAATATTATCTAATTAATAATTAGA
 81933  TTGAATAATATTTATAAAGAAATATATATATATATATAAAGTCATTATATAAATTAAATT
 81993  ATAATTTAAATAAATTTTATATAAATTAATATAATATTAATAAAGTAATTAGTATAAATA
 82053  AATAATATGAAAATAAAACTTAATAAATATATAAATATAGTCCGGCCCGCCCCCCGCGGG
 82113  AGGCGGGCGGACCCCGAAGGAGTGAGGGACCCCTCCCTAATGGGAGGGGGACCGAACCCC
 82173  TTTTTAAGAAGGAGTCCATATATATATATTAATAAAAAGTAATATATATATATATATTGG
 82233  AATAGTTATATTATTATACAGAAATATGCTTAA
;     G-rnpB ==> end
 82266  TTATAATATAATATCCATA
