# Supplementary material for: Global Characterization of Fungal Mitogenomes: New Insights on Genomic Diversity and Dynamism of Coding Genes and Accessory Elements
Source: Front Microbiol. 2021 Dec 1;12:787283. doi: 10.3389/fmicb.2021.787283 (PMC8672057; doi:10.3389/fmicb.2021.787283)
Supplement: Supplementary File 1 — de novo annotation files of the 685 mitogenomes investigated in this study. Annotation was performed with the Mfannot program. [file Data_Sheet_1.ZIP › Supplementary_FileS1/LR813499.1_Saccharomyces_cerevisiae_strain_HN1_genome_assembly_organelle_mitochondrion_mitogenome_g3.mfres]

;; Masterfile modified automatically by mfannot version 1.35
;; on Sun Dec 27 01:50:07 2020 by user pfonseca on host LGCM-PROC
;;    - Gene Totals: 45
;;    - List of genes added:
;;      atp6                 atp8                 atp9                
;;      cob (4 introns)      cox1 (4 introns)     cox2                
;;      cox3                 orf149               orf280              
;;      orf301               orf348               orf351              
;;      orf366               orf379               orf384              
;;      orf387               rnl                  rnpB                
;;      rns                  rps3                 trnA(ugc)           
;;      trnC(gca)            trnD(guc)            trnE(cuc)           
;;      trnE(uuc)            trnF(gaa)            trnG(ucc)           
;;      trnH(gug)            trnI(gau)            trnK(uuu)           
;;      trnL(uaa)            trnM(cau)            trnN(guu)           
;;      trnP(ugg)            trnQ(uug)            trnR(acg)           
;;      trnR(ucu)            trnS(gcu)            trnS(uga)           
;;      trnT(ugu)            trnT(uuag)           trnV(uac)           
;;      trnW(uca)            trnX(guug)           trnY(gua)           
;;
;; end mfannot
;;


>LR813499.1 Saccharomyces cerevisiae strain HN1 genome assembly organelle mitochondrion gc=3
     1  AAGGGGACTTTATATTTATAAAGTAATTATATTATTATTATTATTATTATTTATTTATTT
    61  ATTTTTTTTATTATTTTATTATATATATTATATATTAATA
;     G-trnP(ugg) ==> start
   101  CAGATAGAAGCCAAAAGGTCAGGCGCTTTCTT!TGG!GAGAAAGACCTAGTTAGTTCGAG
   159  TCTATCCTATCTGA
;     G-trnP(ugg) ==> end
   173  TAATAATTTAATTAAACATTAAAAAAAAATATATATATTTATCATAATATATTAAATTTT
   233  ATTACATTACATTACAAATAAATACTTTTATTTTATATTTATAAAAATATGAACTCCATA
   293  TTATTATTATTATAATTATTATTATAATTATTATTATAATTATTATTATAATTATTATTA
   353  TAATTAAAGAGTTTTGGATACCAATATGATATAATATGATATAGGATCGAAACCCCTCAT
   413  TTTATCATTTATTTATAATATTATAAATAAAAAAAATATTATATGTTATAATAAAATTAA
   473  TATCATAATATATTATATTATATATTATATTATATATATATATATATATATTCTTTTATA
   533  AAATTTATATTCTTCTTATTAAAATTTAAAATTTAAAATTTAAAATTAAAAATTAAAAAT
   593  TAAAAATTAAAAAGGGAGCGGACTTTTAATTATATTTAATTATAGTTTTTAATCATTGGT
   653  TGAGATTTCAAAATAAGGTATAATATTTATATTATTCTTTAACAAATATTATATTATATT
   713  ATATTATATTATATTATATTATATTATAAAAAAGATATAATATTTATATATTATTATTAA
   773  CATTATTTTTTTTCATAAACTTATAATTTTTATATCATTATTTATTATTATTTTTAATTT
   833  CAACTCCTTTTGGGGGTTTCTATTTTACCTTCAGCAGAGACTTTCTAATTATAATTATAT
   893  ATATATAAATTTAAATACATTTATAAAAAAGTATATAATATAATTATATTATATATAATA
   953  ATATTATTAAATGAAGTATTCTTTATTATTAATTATAGGATATCTGGGGTCCATTAATAA
  1013  TTATTATTGTAAATAATAATAGGGACCCCCCCCATTATCTAATTAATAAATATATAAATA
  1073  ATCATTAATAAATATATTAATAATTATTAATAAATATATAAATAATCATTAATAAATATA
  1133  TAAATAATATATTATATTATAAAAATATAATAATAATAATTTATTATTAAAATATAATAA
  1193  TTTATTATAAAAATATAATAATTTATTATTAAAATATAATAATTTATTATAAAAATATAA
  1253  TAATAACTCTTTTCGGGGTTCACACTTTTATAAATAATAAATAATAAATAATAAATAATA
  1313  AATAATAAATAATAAATAATAAATAATAAATAATAAATATTAGTGTTCACTAATAAATAT
  1373  ATAAAATAATAATTATAAAAATAATCATTATTAAAAATATTATTAATTATTAAATTAAAT
  1433  ACAATTAATATAATTTAGTTGTTTATATAATTTTAAATAATGTTTATATCAATTTAATAA
  1493  AATTAAATTTATAGTTCCGGGGCCCGGCCACGGGAGCCGGAACCCCGAAAGGAGTTTATC
  1553  TATATATTATAATAACTATATGAATTTAATTATTAAAAATAATAAAAATAAGGAATTTTA
  1613  ATAAGAAGTAATATTTATTATATAATATATAAAAAAAATATATATATATAAAAATATATA
  1673  TAATAAGTTTTATTATAATATATATTAAATTAATTATTATGAGGGGTTCGGTCCCTTTCC
  1733  GGGCCCCAATTCATCTCATCTCATCTCATTTTATTTCATTTCAATATCATCTAATCTCAT
  1793  TTCTTTATAGATTTTACATATATATAAATATAAATATAAGATATTCACATTTATATATAA
  1853  TATAATATAATATAATAGATATTCATTCCTCTTTGATTAAACTAATAATTAATAATTAAT
  1913  AATTAATAATTAATAATTAATAATTATTCAGTAGAACTATTATTAAATAATTTATAATTT
  1973  ATTATTTATTAATATATTTATATAATATAATATAATATAATATTATTCATACTTTTTATT
  2033  AATATAATATAATATTATTAATACTTTTTATTAATATAAAGAAAAGAGTTTCAATTATTT
  2093  ATTTATTTATTTATTTATTTTTTATAAAAATAAGAATTAATTTAAATAATTTATTTAATG
  2153  AAATTATTAATTATAAATAAAAATAATAATTTTTAAAGATGTAATATAAAAATAAATATA
  2213  ATATAATTTAGGATAATTATATAAAATATTTATTATATATAGTTTTCTATAAGGATTTTA
  2273  AAAAGTGATAATATAATATATAATATTTATAAGTTATTTATATATATATAATTATAATCT
  2333  TATTAATTATTTATATATATATTTAATATTATTTTTATATAATTTTATATTAAAGTATTA
  2393  TAATTATATATTTAATATTATTTTTATATAATTTTATATTATTTATTTATTTATTTATTT
  2453  AAAAATATTATAATCATATATTTAATATTATTTAATATATTTTATATATTATATCTTTTA
  2513  TTGATTTATATATATATAGATTTAATAAATATATATATATATATATATATAAATATTCAT
  2573  TATATATTTATTATTATTATTATTATTTATTATTTATTATTATTTTTATATATTATTATT
  2633  AATAATATATATATTATTAGTTATGGGTATCCTAATAGTATATTATTATTTTTAATAATA
  2693  ATTTATGATTTATGTATAATAAATAAGTAGGGAATCGGTACGAATATCGAAAGGAGTTAT
  2753  ATATTATTAATTATTTATAATTATTTTATATATTATTAATTATTTATAATTATTTTATAT
  2813  ATTTATAATTATTTTATATAGATAGGATAGATAGGATAGATAGTATATATAGGGGTCCCA
  2873  TTTATTATTTACAATAATAATTATTAATGGGACCCGGATATCTTATTGTTATTAATTTAT
  2933  ATATTATTCATTATTATTAATATATATTTAATATAATTAAATATTATATTATATTATATT
  2993  ATTTATTAAAAAAAAATCTATTACTTATTTTTTTATTAATATATAAATTATTTATATAAT
  3053  TTATCATTTTTATTTATATATTATTATTTTTTATATATAAATTAATATATATATATATTA
  3113  TATATACTTTTTTTTTATAATATATCTATATATATAAATTAATATATTATATTATATTTT
  3173  TATATAATATATTATTAATTATTATTTTAATTTTCTATTCTATTGTGGGGGTCCCAATTA
  3233  TTATTTTCAATAATAATTATTATTGGGACCCGGATATCTTCTTGTTTATCATTTATTATT
  3293  TTATTAAATTTATTATTATTTTTAATTTATATTTATATTATATCATTAATTATATCGTTT
  3353  ATACTTTATATTTTATTATATAATATATTATATTATTATAATATATTTATTGATTATATT
  3413  ATAAAATTTATTCTATGTGTGCTCTATATATATTTAATATTCTGGTTATTATCACCCACC
  3473  CCCTCCCCCTATTACGTCTCCGAGGTCCCGGTTTCGTAAGAAACCGGGACTTATATATTT
  3533  ATAAATATAAATCTAACTTAATTAATAATTTAAATAATATACTTTATATTTTATAAATAA
  3593  AAATAATTATAATCTTTTTTATAATTATATATAATAATAATATATATTATCAAATAATTA
  3653  TTATTTCTTTTTTTTCTTTAATTAATAATTAATTAATTAATTAATTAATTAATATTTTAT
  3713  AAAAAATATATTTCTAAATAAAATATATTATTAATAATATTATATAATATAATAATAATA
  3773  TAATAATTTTATATAAATATATATTTATATATTAAATTAAATTATAATTTTATTATGAAA
  3833  ATTATATCTTTTTTTATATTCTATATAATAAAAATATGTTATATATATATTAATAATAAA
  3893  AAAGTAGTGAGGATTAAATAAATTATATAATAATTATAACTCTTAATTATAAAATAAATA
  3953  TATATATATATATAAGTATTCATTTCCATAAAATCTTTTAATAAATATTAATAAATATTA
  4013  AAAAAATAATATTATAATATTTTAGTATATAATTCAATAAAATTCATTGGAGGGGTAAAT
  4073  AATAATAATTTACTAATGGCAAGTTATAGTCTTAAAGGTTTTTATTTTTTTTATTAAATT
  4133  AATAAAATAATAATACCATTTATATATTCCATTATATATATATATTTAATAAAAATAATA
  4193  ATATCATTTATATATTTTATTATATATTATATATATTTTATATAAAATAATAATAATAAA
  4253  TTTATATTTTTATATATTATTATTAAATAATAATAATATAAATAACTCCTTCTTTAAATA
  4313  AAAAGGGGGTTCGGTTCCCACGGGGTCCCGCACTCCTTTGGGTTCGGTCCC
;; mfannot:     /group=IB(5') (1.17e-03)
  4364  cctcccgttagtacacgggaggggggtctctcactccttcttaaaaaataaaaaggtgga
  4424  aggactaatataattttaaataataattaatactttaataataatttgtatttctttatt
  4484  attaatatattaaatataataataattaatataattacaatatattaatattatcaaata
  4544  ttaataaatatacttttttatataatttatttatttatttatttttttttattaaactaa
  4604  ttataattgtaatttcgaaaagggggtgggagtaaacatatataatttataatctatata
  4664  tatatatatataatttcttaataaatattaataaatatttctaaaaaagaataatttata
  4724  tttataatatataatttatatattttatttttattatacaattaatataaaatataaaat
  4784  ataaaatattaaatattaaatattaaatattaaatattaatttttataggggttatataa
  4844  taattatatttataattatataatattaaaaaggtatttttataattattacatttttat
  4904  tttatttataaaaatattaattttaataagtattgaatactttatataatataaatatta
  4964  attacataattaataattaaataatatttaataatattatttaaatttattatttataat
  5024  tatttatttataaaattctatttttattattattattattttattattaaagattaatat
  5084  aataattattaatatattaaaaatcttttattatattaatatttataaaaaagtatttaa
  5144  taaaaaagatgtataaatttataaattatataatattattaatttatataataataatat
  5204  tataactttgtgattgtcaatttagttaatcattgttattaataaaggaaagatataaaa
  5264  aatattctccttcggggttcggt
;     G-trnQ(uug)_1 ==> start
  5287  ccccccgtaagggggtccctcactcct!ttg!gtcggactccttcggggtccgccccgcg
  5345  gg
;; mfannot:
  5347  GGCGGC
;     G-trnQ(uug)_1 ==> end
  5353  CCGGACTAATTTAACTTTTAATATTAATATTAATATTATTTATATTTTTAATATATAAAA
  5413  ATAAATAATTTTATTTTTATTAATAGTATATTATATAAACAATAAAATAGTATTAATTAT
  5473  ATAAAATTTATATAAAATATATATAAATTTATTATATATATATATATTAATATTTTAATA
  5533  AAGTTTTTTATTATAAATTTATTTATTTATTTATTTATTTATTAATTATTATATTTTAAT
  5593  TTATTAATTTATTATTATATAAGTAATAAATAATAGTTTTATATAATAATAATAATATAT
  5653  ATATATATATATATTATTATATTAGTTATATAATAAGGAAAAGTAAAAA
;     G-rns ==> start
  5702  TTTTATAAGAATATGATGTTGGTTCAGATTAAGCGCTAAATAAGGACATGACACATGCGA
  5762  ATCATACGTTTATTATTGATAAGATAATAAATATGTGGTGTAAACGTGAGTAATTTTATT
  5822  AGGAATTAATGAACTATAGAATAAGCTAAATACTTAATATATTATTATATAAAAATAATT
  5882  TATATAATAAAAAGGATATATATATAATATATATTTATCTATAGTCAAGCCAATAATGGT
  5942  TTAGGTAGTAGGTTTATTAAGAGTTAAACCTAGCCAACGATCCATAATCGATAATGAAAG
  6002  TTAGAACGATCACGTTGACTCTGAAATATAGTCAATATCTATAAGATACAGCAGTGAGGA
  6062  ATATTGGACAATGATCGAAAGATTGATCCAGTTACTTATTAGGATGATATATAAAAATAT
  6122  TTTTATTTTATTTATAAATATTTAATATTTATAATAATAATAATATATATATATATAAAT
  6182  TGATTAAAAATAAAATCCATAAATAATTAAAATAATGATATTAATTACCATATATATTTT
  6242  ATATGGATATATATATTAATAATAAAATTAATTTATTATTATTAATAATATATTTTAATA
  6302  GTCCTGACTAATATTTGTGCCAGCAGTCGCGGTAACACAAAGAGGGCGAGCGTTAATCAT
  6362  AATGGTTTAAAGGATCCGTAGAATGAATTATATATTATAATTTAGAGTTAATAAAATTAA
  6422  TTAAAGAATTATAATAGTAAAGATGAAATAATAATAATAATTATAAGACTAATATATGTG
  6482  AAAATATTAATTAAATATTAACTGACATTGAGGGATTAAAACTAGAGTAGCGAAACGGAT
  6542  TCGATACCCGTGTAGTTCTAGTAGTAAACTATGAATACAATTATTTATAATATATATTAT
  6602  ATATAAATAATAAATGAAAATGAAAGTATTCCACCTGAAGAGTACGTTAGCAATAATGAA
  6662  ACTCAAAACAATAGACGGTTACAGACTTAAGCAGTGGAGCATGTTATTTAATTCGATAAT
  6722  CCACGACTAACCTTACCATATTTTGAATATTATAATAATTATTATAATTATTATATTACA
  6782  GGCGTTACATTGTTGTCTTTAGTTCGTGCTGCAAAGTTTTAGATTAAGTTCATAAACGAA
  6842  CAAAACTCCATATATATAATTTTAATTATATATAATTTTATATTATTTATTAATATAAAG
  6902  AAAGGAATTAAGACAAATCATAATGATCCTTATAATATGGGTAATAGACGTGCTATAATA
  6962  AAATGATAATAAAATTATATAAAATATATTTAATTATATTTAATTAATAATATAAAACAT
  7022  TTTAATTTTTAATATATTTTTTTATTATATATTAATATGAATTATAATCTGAAATTCGAT
  7082  TATATGAAAAAAGAATTGCTAGTAATACGTAAATTAGTATGTTACGGTGAATATTCTAAC
  7142  TGTTTCGCACTAATCACTCATCACGCGTTGAAACATATTATTATCTTATTATTTATATAA
  7202  TATTTTTTAATAAATATTAATAATTATTAATTTATATTTATTTATATCAGAAATAATATG
  7262  AATTAATGCGAAGTTGAAATACAGTTACCGTAGGGGAACCTGCGGTGGGCTTATAAATAT
  7322  C
;     G-rns ==> end
  7323  TTAAATATTCTTACATAAATATTAATCTAAATATTAATATAAATATAAATATTAATATAA
  7383  ATATAAATATAATATATTTTAATATAATATAATATAATATAATATATAATATATTATATA
  7443  AATATAATATATAAATAATATAATAAAATATTTTAATATATATATAATATAATATAATTA
  7503  TTATTATAATTTAATATAAATTATTATTATAATTTAATATAATAAATAAATAAATAATTA
  7563  TAATTATAATTATAATCTCAATATATAAATGATAAATTATTATAAATACGAAGGAAATAA
  7623  TTGATTTTTAAACATATTTAATAAAATATATAATATAAATTATACTTTTTTGTTATTATA
  7683  TAATAATTATATTAATATATTTAATAGAATTA
;     G-trnE(cuc) ==> start
  7715  AACTCCTTCGGGGTTCGGTCCCCACGGGGTCC!CTC!ACTCCTTCTTAAATTAAAAAGGG
  7773  GTTCGGTCCCCCTCCCGTTAG
;     G-trnE(cuc) ==> end
  7794  AATAGGGAGGGGTCCCTCACTCCTTCGACCGGACTATTATTCATTTTATATATTAATGAT
  7854  AAATCATTAATTATTATTAATAAATTTATTTATAATATTTAATTTTATATATTATTATTT
  7914  ATAATAAAAAAATTATATTATAACAATTTAATTTTAATTTTTATTTTTAAATTATAAAAT
  7974  TAATAATTTATTTATTTATATAATAATTTAAACTCCTTCGGGGTTCGGTCCCCCTCCCAT
  8034  TAGGGAGGGGGTCCCTCACTCCTTTGGGGTCCGGCCCGCGGGGCGGGCCGAACTATTAAT
  8094  ATAAATAAATAATAAATATTTATAATAAAATAATATACATCTTCTTTAAATAAAAAAAGG
  8154  GGACATTATAAATAGTATATAAATATATTATATCTTTTTTATTATTATTATTAATAAATA
  8214  ATAATAATAATTTATATATTTATAATATATTTAATAGAATGTATTATAATTATTACATAT
  8274  AATTATTATTATTCACTTCTTATTAAAAATAATACTCTATATAATTTATATAATTTATTT
  8334  TAATATATATATATTTATATATAATATAATATATATATTTATTTATTATAATCATTTTTT
  8394  TTTACTTAAAATAAAACTTATTATAATTTATATAATTTATAATTTTTATATAAAAAAAAT
  8454  AATTATATAATTTTTTTTTATTTATATAATAATAATATTATTTGTTATATATTATATATA
  8514  TAATAATAAATAAATAATAATAATAATAAT
;     G-trnW(uca) ==> start
  8544  AAGGATATAGTTTAATGGTAAAACAGTTGATT!TCA!AATCAATCATTAGGAGTTCGAAT
  8602  CTCTTTATCCTTG
;     G-trnW(uca) ==> end
  8615  ATAATAATAATAAAAATATGTATTTATTTAATTATTTTAATATTTCTCCTTTCGGGGTTC
  8675  CGGCTCCCGTGGCCGGGCCCCGAAACTATTAATATAATATAAATATTCATTTATCTTTTT
  8735  TTTAATATTCTTAATTAATTAATTAATTAATATATTAATTATAAAAAATATATTATAATT
  8795  TTATTATTAATAAGTATAAATATATTATTAATAATAATTTATTAAAAATATATTATTATA
  8855  ATATATTAATATATCATAATTATAATCAATATTATATTATTTAATTTTATAATACTTAAT
  8915  TATTAATATATTATTCATATATATATAAATTAAATTAAATTAATTATATTGAATATATAA
  8975  ATATATATATATATAAATATATAAAAAATTATATAAATTATTTTAAGTAAAAATAATATT
  9035  AATAAAAATTATACAATAATAATAATAAATATTCATTATTATTTAATTAATATCTCCTTT
  9095  ACTTATTTTTCCTCCGTTAGGGACTTATTATTAAGTATATTATTATATACTACTTAAGAT
  9155  TATATATATAATATATATATATATTATATATAAAATATAAATATATAAATAATATAAAAA
  9215  TTAATAAAATAAATAAAATAAATTAGTCCGATCGAATCCCCTATTAAATTAAATTAAGAA
  9275  AGAGATAAATTTATATAAAATATTATTTATAATTAATTATAATTAAATTATAATATAATA
  9335  TAAATAATAATATAATAAAAATAAAATAATATTAGATTATATTATATAATTTATATAATT
  9395  TTTAATAATAATAATAAATAAGTTTATTTATAATTATAAATATAAATATAAATAAAGAAG
  9455  GTATTATATTTTATAAAATATAATAATAATACAAAATTTATATTTTAATAAATATTAATA
  9515  TAAGTTTAAAGTTCCGGGGGCCGGCCACGGGAGCCGGAACCCCGAAAGGAGAAATAAATA
  9575  ATATATTTATAAAAAATTAAATAAATAAATATTATCTATTTCAAAATAAATATAATATAA
  9635  TATAATATAATTATTCTAAATATAAATAATATTTATTATAATTATTATAATAATTGTATT
  9695  ATTTATTAATAATATATATAATTATATTAAAACTAATATTACATTATTTTGTATATTTAA
  9755  ACAATTAAATTGATTATTCTTATTTGTAATCTTTATTTATTTTATTATATCTTATTAATG
  9815  ATAAATTATAATTATTATTAAAATAATAATTTACTTCTTTTGATATAAAAATAAAATAAT
  9875  ATTAGAAAATATATTATATTTTTATTCCTTCCTATTAAAGGTAAAGACTCGATTCTCATA
  9935  ATTAAATTTATATCCTTCGGCCGGATTAATTTATTTTATTTATATTTATATTTATAGTGA
  9995  ATACCTTTTTTAATATTTATTTTTAATATTTATTTTTAATATTTATTTTTAATATTTTAT
 10055  TTTTAATAAAATATAATCTTGTAAGTAAGAAAAGAATTTCGGTGATTGGAACCTTGAAAG
 10115  GATAAATTTCTTATTTATTATAATATTTATATTATAGTATTATTAAACATTTAATATATT
 10175  ATATTAATATTTAATTTAAATGATTAATATATTATTATAATAATATTTATTTTATATTAA
 10235  AATATTATAATTAATATATATATATTTATTTTAATAATATTATTATTATTATTATTAAAA
 10295  TTATTATTTTTATAAATATATATATATATATATATATATTATTTTTATTCTTATATAAAT
 10355  TATATAAAAAATATATATAATATATAATTAATTAATATATATTATTTAAATTATATATTA
 10415  TTTAAAATACTTTTTATATTATATCTTCTTTAAATTAAAATATAATTATTATTTATATTA
 10475  TAATTATTTATGAAATATTATTATTAAAATAAAAAAGAGGTTTAGACTATATATTTATTA
 10535  TTTATAAACTTATTATATTATTTATTATTAATAGTTCCGGGGCCCGGCCACGGGAGCCGG
 10595  AACCCCGAAAGGAGAAATAAATAAAATAAAAAATAATAAATATTAATATTATTAAATATT
 10655  ATTTATAATAAATATTAATATTATTAAATATTATTCATATTAATAAATTTTATTATTATT
 10715  TGTAATATATTAAATATTAATAATATATATATTATTTATTATAATGAAAACCTATCCTAA
 10775  ATTATCCTATCATATAATATCATATCATATTATATTATATCTTATTATATGATATATAAA
 10835  GTATTCACTCTATATGAAGTTATGATTATTATATAATCTTATTTTATTTTTATTTTTATT
 10895  TTTATTTTTATTTGGACTAATAATAATTATAATAATAATTATTGATATGTTCTAATATTA
 10955  ATAAATACATATTTATATTATAATATAAATATTCATTTCTTACTAATAAAAAGTTTTTAT
 11015  ATTCATTATAATATAAATATATAAATATATATAAATATTTTAATAATTATAATTATATTA
 11075  AGATATTATAAATATATATTTATTTTTTTTTTATAAAATAAATAAATAAATAATTAATTA
 11135  ATATTTTTATATTATAACTTATTTTTATAATAATAATAAGTATTTTATTTTTATTATATT
 11195  ATTATTTATATAATTATATATATATTAATTTCAATTTAATTAATTAATTAATTGGTATTT
 11255  GGCATATAATATCAATTAATTGTAATTCTTATAAGAATTAATTAATATGCTTTTTATATA
 11315  ATTTATACTTTTATATTTATATTATTATTATTTTTATTTATTTATTATTAAAATATAATA
 11375  ATAATAATAAAATTATATTTTTATATAATAATTTATATTTCTATATATATATATATATAT
 11435  TATATATAAATATTATTATATATATTTTTATATATATTATAATTATATTCATTAATATTT
 11495  TATTATAGTGGTGGGGGGGTCCCAATTATTATTTTCAATAATAATTTATCATGGGACCCG
 11555  GATATCTTCTTGTTTTTATTTATTATTTTATTAAATTTATTTTAATTATTTATTTATAAT
 11615  TTATATTATACAATTTATTATTTCGTTAATACCTTTATTTATATTATATAATATATTATA
 11675  TTATTATAATATATTTATTGATTATATTAATACATTTAACTAATGTGTGCTCTATATTTA
 11735  TTGAATAGTTTGGTTATTATCACCCACCCCCTCCCCCTATTACGTCTCCGAGGTCCCGGT
 11795  TTCGTAAGAAACCGGGACTTATATATTTTATACTAAAAATATAACTACATTACTTTTTTA
 11855  ATATATATAACAATATATATATATATATATATTAATTATATAAAATATAATACTCTATAT
 11915  TAAATATTATTTTTATCAATATTTATTTATATATATAATAATAATAATAATAATCAATAT
 11975  TAATTATTTATATATATAAGATTAATATTATTAAATATATTATGAATAATTTAATTAATA
 12035  AATCTTTAAATATTATCATAAAAATATAAATTAAATAATTTCTTATTTATAATAAAGAAT
 12095  AATAATATATATAAATATAATAAAGAATGTAAATAATATATATATAATATAATATAATAT
 12155  AATATAAAAAATATATATATATATAAATATATATATAATATAATATATAGATAATAATAT
 12215  TTTTATATTAATTTATTTTATTATTAAGTAATGAATAATATAAAATCAATATATTAAATA
 12275  ATATATTTATATTAGTTCGGTTTAGTTGGTATTTTGTAATGAGTAAAAAGTAATATATAA
 12335  TATTAAATAATAAGTATTGATATAAGTAATAGATATAATAATAATATTATTAATATTTTA
 12395  TATAAATAATATTAATAATATAGATTATGAAAGAGAGTATTAATATCATTAAATATATAT
 12455  ATATGTTATATAATTTAAATGATTTTAATATATATATATATATTATATTATAGATTATGA
 12515  TACATTTATATAAATAATATATATATAAAAATTAATTATACTATTACTTTATAATATAAT
 12575  AATATTTATTTATAAAGATATAAAAGAATTGTTTAAAGTTATAACTAAAATATTATATAG
 12635  TATTCATTAATAATTAATATTATAAATTCAACTATTGTTATATTTATAAATAGAATAATA
 12695  TATTATTATCCTTTAAGATATAACAATAATTATTTAAATTAAATTAAATTTAATTAATTT
 12755  TTTTTTAATGAATATAATAATAATAATATTATTAAAATTAATATATAAAAAAAAAGTAAA
 12815  AATGGTACAAAGATGATTATATTCAACAAATGCAAAAGATATTGCAGTATTATATTTTAT
 12875  GTTAGCTATTTTTAGTGGTATGGCAGGAACAGCAATGTCTTTAATCATTAGATTAGAATT
 12935  AGCTGCACCTGGTTCACAATATTTACATGGAAATTCACAATTATTTAATGTTTTAGTAGT
 12995  TGGTCATGCTGTATTAATAATTTTCTTCTTAGTAATGCCTGCTTTAATTGGTGGATTTGG
 13055  TAAAGATAAAAATATGAAAGTAATAATAATAATCAAATAATAAAAAATAAATAATATAAT
 13115  AGTTTTAATCTAAAATAAAATTATGATAATTTAGAATCTTATTTAGTTGAATTAATTGAA
 13175  GGTGATGGAACTATTCTAGTTCAAGATTCATTAACAAAAAGTAAACAAAAAAATATAGAT
 13235  CTATAATTATTCTAATATTAAAATTATAATATTTTTAATTAGCTAATTATTTATATAATT
 13295  TAATTAAATGTGGTAAAGTATATAAAAAATTAATTGTAATTATGTATTATGACTTATTTA
 13355  TGATTTAAAAGGTGTATATACATTATTAAATATTATTAATGGATATATAAGAACACCTAA
 13415  ATATGAAACATTTGTAAGAAGTGTTTAATTTATAAATAATTATATTAATTCTCCTTTCGG
 13475  GGTTCCGGCTCCCGTGGCCGGAACTCCGGAACTATAAAAATAATTTTAATATAATTTATA
 13535  TATTTTATGATTAATATAATATATTATTAATGTAACTCCTTCGGTATTCGGTCCCCCCTC
 13595  ATAAGTATATAGTATATAGTATATAGTATATAGTATATAGTATATGGGGGGTCCCTCACT
 13655  CTCACTCCTTCGGGGTTCGGTACTCCCTTACTGATACGGATACGGATACGGATACGAATA
 13715  TGGGGAGTCCCTCACTCCTTATCACTACGCTGGAGGTGGAATTTATTTTATATTATTATT
 13775  AAATCTTTATTTATTTAATTATATATTTAATATATATATTATTATAATAAAACATCTAAT
 13835  TATTATTAATGTTATATTTAATATAATATATATATTCTTAAAAATTTATATAATATAAAT
 13895  AAATAAAAAAAAAAGAAAGTACATAATTAATATTATTATAAATAATATTATTAAAAAAAA
 13955  AAATATAATATAATTAATAGAAAGATGTTTTAAAAATAAAAATAAAAATAAAAATAAAAG
 14015  AGTTTTGGTTTACATATCAAGATCTAATTCAATTGAAACTATTTATTTATTAATCTCCTC
 14075  CCCTTCCCCTCACTATTATTATAAGTACAATTAGGGCGCCAACCCCGCAGTGTTATTTGT
 14135  TATTTGTTATTTGTTATTTGTTATTTGTTATTTACTGGGAAATGTTTATCCCAATTAATA
 14195  TAATAACGAGAGTTATTAATTATTATTTATAAATTCATATAATGTAATATAATGTAATGT
 14255  AATTAATAGAACATTATTATGTTATTCACCAGTGTTAAGATATATTAATCCCAATTTTAT
 14315  TTAATTGTGAAGATTATATTTTATTAATTATGAATTCATATTATTATTATTATTTAATAT
 14375  ATTTATAATATTATATATAATTATAATTATAAATAATTTATATAAAAAAAGTTTTATTAA
 14435  AAAATATTATTAAAAATATAATATTAATAATAAAATAAAAATAATATTCATACTTTTAAT
 14495  AGAATTTATAATGATAAAAATTAAGATGAATACTTTTTTTTTTATAATTATTATAAATTT
 14555  ATATAAAAATAATATATATATATTTATATTTATTTTATTAATATATATAATATATTTATG
 14615  TATATTAAAAAGATATATTTAAATATTTTTATTTTTTATAAGATAATTTTTGTTAATATA
 14675  TAAGTAATAAATTAAGTTTTATAGGGGGAGGGGGTGGGTGATTAGAAACTTAACTGAATA
 14735  ATATATATAAAGCATACATTAGTTAATATTTTATAATATAATCAATATATAATAATTATA
 14795  AAATAATTAATTATATAATAATAATAATGTATAAACAATATAATAAATTGTATAAAATAA
 14855  AATATAAATCATAAATAAAGCTAAATTAATAAAATAATAATTGATAAACAAGAAGATATC
 14915  CGGGTCCCAATAATAATTATTATTGAAAATAATAATTGGGACCCCCACAATAGAATAAAA
 14975  AAATAAAAAGAATTAATAATATATAAATAATATAAATATATTATATATATAATATAATAT
 15035  ATATATATATAAAATAATAAATTATATAATATAATATATATATATATAATAATAAATTAT
 15095  ATATATATATATAAAATAATAAAAATAATAATCATATGAATTTTATAAATATAATTATTA
 15155  TTAATAATAATAATAATAATAATAATAATAAAGAGATAATAATTTATAAAAATTAATATT
 15215  TATTTTATGTAATATTAATATTAATATTAATATAATATAATATAATACGGATTAAATATT
 15275  ACCAGTTGTTCACAGGTAATATAAAATCCTATCGTTTCACCTATTATTAATTAATAGTTC
 15335  CGGGGCCCGGCCACGGGAGCCGGAACCCCGAAAGGAGAATAAATATTTTAATAATAAATA
 15395  TTATTTTTATAATATAAATTAATATTATAATATAATATATATATAAAAAAATTAATTATG
 15455  AATATGGATATTATATTATAA
;     G-rnpB_1 <== end
 15476  TTAAGCATATTTCTGTATAATAATATAACTATTCCAATATATATATATATATTACTTTTT
 15536  TTTTATTAATATATATATATGGACTCCTGCGGGGTCCGCCCCGCGGGGCGGGCCGGACTA
 15596  TATTTATATATTTATTAAGTTTTATTTTCATATTATTTATTTATACTAATTACTTTATTA
 15656  ATATTATATTAATTTATATAAAATTTATTTAAATTATAATTAAATTTATATAATGACTTT
 15716  TTATATATATATATATTTCTTTATAAATATTATTAGATAATATTTATCTTATAAAGAAAT
 15776  AATATTATAAATAAAATATATAATTTATTTTATTATTATATTAATTATATAATATAATTT
 15836  ATATATTTATGACTTTCCTA
;     G-rnpB_1 <== start ;; mfannot: Approximate position
 15856  TTAATAATATAAATATCTTATTCAAATTAATTAAAAATTAATATATTATTTATATTTATT
 15916  AATTAATTAATTGATTAATATTATATACTTTTTTATAAAATGATTATTTTATAAGCAATC
 15976  ATGAATATATTATATTATATTAATGATGTACCTTTTGTATAATGGGTCAGCAAGTAATTA
 16036  ATATTAGTAAAACAATAAGTTATAAATAAATAGAATAATATATATATATATAAAAATATA
 16096  TTAAAATATTTAATTAATATTAATTGACCCGAAAGCAAACGATCTAACTATGATAAGATG
 16156  GATAAACGATCGAACAGGTTGATGTTGCAATATCATCTGATTAATTGTGGTTAGTAGTGA
 16216  AAGACAAATCTGGTTTGCAGATAGCTGGTTTTCTATGAAATATATGTAAGTATAGCCTTT
 16276  ATAAATAATAATTATTATATAATATTATAATTTATAATATTTAATTCATATATATATATA
 16336  TATATTTTATTTTTTATATATATATTTAATATATTATATTTATATTTATATTATTATTAT
 16396  ATTTATATTATATTATTTAATTATTTTTTAATAATATATTATTAATATTTTACCTTTTGA
 16456  TAAATAAAAATTTATTAAAAATTTTATAATAAGTATTAAAATATCATAAAAGTATAATAT
 16516  TTATATAAAATGTATAAATTTATAATCTTCTAATTAAATTAAATAAATAAATAAAATAAA
 16576  ATAAATTAAACTCCTTTTGAGATTCACACCTATTTTATTAAAAATAGGTATTCACTTAAT
 16636  TAAATTAAATTAAATTAAATTAAATTAAATTAAATTAAATTATGGATAATTTATTTAATA
 16696  AATATATATATTAATTATAAAATAATAGTCCGGCCCAAGGAGTCTGCCCCCCTTTTTATT
 16756  TAATATTTAAAGAAGGATATATTTATTAAATATTTATTTTAATAAATTATTAAATAAGAT
 16816  TATTAAATAATTACATTAATCCGGCTTTGCGGAGATATTTATATTATAAATAATTATATG
 16876  TAAAATATAAATATATTCTTAATATATATATAATATATTTATTTATATCCTATATTTATA
 16936  TATAAAATAAAAACTATTTTTACCTTTTTAATAAAACAATATATTAATATTATAAATAAT
 16996  ATATCTATAATTTAATTAAATTGGATACAATTAATTTAATCCGTTTATTAATATAAATAT
 17056  TAATATTAATATTAATATTAATATAATAATAATAATAATATAAAATAAAAAATAAAAAAT
 17116  AAAACAATGAAAAAACAAAATTTAAATTCTATTTTATTAATATATAATAATAATATTATT
 17176  AATATTTTATATAAATAATATTAATAATATAGATTATGAAAGAGAGTATTAATATCATTA
 17236  AATATATATATATGTTATATAATTTAAATGATTTTAATATATATATATATATTATATTAT
 17296  AGATTATGATACATTTATATAAATAATATATATATAAAAATTAATTATACTATTACTTTA
 17356  TAATATAATAATATTTATTTATAAAGATATAAAAGAATTGTTTAAAGTTATAACTAAAAT
 17416  ATTATATAGTATTCATTAATAATTAATATTATAAATTCAACTATTGTTATATTTATAAAT
 17476  AGAATAATATATTATTATCCTTTAAGATATAACAATAATTATTTAAATTAAATTAAATTT
 17536  AATTAATTTTTTTTTAATGAATATAATAATAATAATATTATTAAAATTAATATATAAAAA
 17596  AAAAGTAAAA
;     G-cox1 ==> start ;; mfannot: alternative ATG start pos 17552
;     G-cox1-E1 ==> start
 17606  ATGGTACAAAGATGATTATATTCAACAAATGCAAAAGATATTGCAGTATTATATTTTATG
 17666  TTAGCTATTTTTAGTGGTATGGCAGGAACAGCAATGTCTTTAATCATTAGATTAGAATTA
 17726  GCTGCACCTGGTTCACAATATTTACATGGAAATTCACAATTATTTAATGTTTTAGTAGTT
 17786  GGTCATGCTGTATTAATAATTTTCTTCTTAGTAATGCCTGCTTTAATTGGTGGATTTGGT
;     G-cox1-E1 ==> end
;     G-cox1-I1 ==> start /group=IB (1.07e-36)
 17846  aaagataaaaatatgaaagtaataataataatcaaataataaaaaataaataatataata
 17906  gttttaatctaaaataaaattatgataatttagaatcttatttagttgaattaattgaag
 17966  gtgatggaactattctagttcaagattcattaacaaaaagtaaacaaaaaaatatagatc
 18026  tataattattctaatattaaaattataatatttttaattagctaattatttatataattt
 18086  aattaaatgtggtaaagtatataaaaaattaattgtaattatgtattatgacttatttat
 18146  gatttaaaaggtgtatatacattattaaatattattaatggatatataagaacacctaaa
 18206  tatgaaacatttgtaagaagtgtttaatttataaataattatattaattctcctttcggg
 18266  gttccggctcccgtggccggaactccggaactataaaaattcatctatctatcttatggg
 18326  atgaagactaaataataaataaaaaaatataaataatattaaaattaaaccattagatat
 18386  attagatattggttcaaacgcttaattagatggtatgactgatgcggatggtaatttttc
 18446  tattaatttaataaatagtaaaatcgttctaataaagcaatgccttattattgtttataa
 18506  ttaaaacttattattactaaaaataataataatattaatttatcatattttaatattatg
 18566  tttataattgcactatattttaatgttaatttatataatagagaacgtaatttaaattta
 18626  caatcttctctaaaaatacatataattatattatagttataaagtaatattagctaatct
 18686  atataaaaatattaaagttataaaatactttaataaatattttttattatcatctaaaca
 18746  tttagattatttatattgatttagattagttattttaatttataatgaaggtcaaagtat
 18806  aaacttaatggtagttaagaattaggtctaaatttacgtaaaaattataataaaactata
 18866  actacatttaattaattagataaaaaaaatacatatttataaaataaataatatattttc
 18926  tattttatggtttttattattactttttctccaccaaacttgttaataatataataacaa
 18986  gtcaataatttcgtaatataaagatgtaacgaaattattaataaaataagttgccgtaat
 19046  atattgtaaaatatattattattacaacactatatgcgggaaaatcctaaagttataata
 19106  taatattttttggaaattcaattaagttatgaatgtactataatattaaaaattattata
 19166  aataattatcctcattaattataattataattataattctaattataatataaaaagtta
 19226  ggataaatatggacaatccgcaggaaaccaaataataataggaatatatattaagatata
 19286  tatatatatatttatatatattcttttttttttcaatatattatatttagtattattgga
 19346  agagggggtaatatatatttaattattacgtaggatcctcagagactacacgtgttgcac
 19406  ccattatattaatattatattatattttattataatgggttgaagatatagtccaaatat
 19466  aattgaaagattataataaaaatg
;     G-cox1-I1 ==> end
;     G-cox1-E2 ==> start
 19490  AACTATTTATTACCATTAATAATTGGAGCTACAGATACAGCATTTCCAAGAATTAATAAC
 19550  ATTGCTTTTTGAGTATTACCTATGGGGTTAGTATGTTTAGTTACATCAACTTTAGTAGAA
 19610  TCAGGTGCTGGTACAGGGTGAACTGTCTATCCACCATTATCATCTATTCAGGCACATTCA
 19670  GGACCTAGTGTAGATTTAGCAATTTTTGCATTACATTTAACATCAATTTCATCATTATTA
 19730  GGTGCTATTAATTTCATTGTAACAACATTAAATATGAGAACAAATGGTATGACAATGCAT
 19790  AAATTACCATTATTTGTATGATCAATTTTCATTACAGCGTTCTTATTATTATTATCATTA
 19850  CCTGTATTATCTGCTGGTATTACAATGTTATTATTAGATAGAAACTTCAATACTTCATTC
 19910  TTTGAAGTAGCAGGAGGTGGTGACCCAATCTTATATGAGCATTTATTTTAC
;     G-cox1-E2 ==> end
;     G-cox1-I2 ==> start /group=ID (3.06e-35)
;     G-cox1-I2-orf379 ==> start /first_aa=K /note=LAGLIDADG ;; evalue:4.5e-46
 19961  aaaggctacataataaataataatgttattttaaatttcttaccaataatattattatta
 20021  ttaaataatgattcttatatcataataataataaaattaacaatattattatctaataat
 20081  catctattattattatcttcatctataaataataaagataaactatcaataaaattagaa
 20141  actccttttcggggtttcggttccgtgtcggaccccaaaacttctaaagatactataaaa
 20201  tcattattagatttaacaaataatgacattaataaatataattgagaatgagataataat
 20261  aattttaattttgataaattttataaagaatttaaaaaagttaaacctaataataaatta
 20321  ccatctaaagaatttttagaatgatttattggtttttttgaagctgatggttgtttactt
 20381  attcctaaaaataaacaattatatgctattattctttctaataataaagatttaaatcta
 20441  ttaaattatattaaagataatataacatttggtaatgtactatatcattcaaaaaaatta
 20501  aatacttatagatgagtagtatataatgaaacagatattttattattaattcatttattt
 20561  aatggtaatctagtattacctgtaagatatgtaaaattagaaatatttatttctaatata
 20621  aatataaaattattaaaaaataataaacttattattaaattaattaataaatgtaaaata
 20681  cctaaattaaataatgcttgattagcaggatttacggatggtgaaggttgtttttatgta
 20741  ggtaaaactcaatctttttatcgtctaagttatattattactcaaaaatatttagctaat
 20801  aaaattgtttttgatatattattattattattacaaaatataattaatattaaatctggt
 20861  ggtgttaataatcattctaaagataatctttatgttttacgtattagtagtttagaagct
 20921  tgttctaaattaaaattatattttgataaatatcctttaagaagttataaattattaatc
 20981  tataaagattgattaaattttattaatatagctataaatgataatttatcaaaaaatatt
 21041  agaaaagttaatttaataaaaatattagatattattagaaataaaaagaatttattataa
;     G-cox1-I2-orf379 ==> end
 21101  tttataaaaaaaattttttaatttattatgtaaagagaaataaaaaatataattaaatgt
 21161  aaatttatatataaatatatattattttattattctttatttattaaagaaataataata
 21221  atatttatataatattttttatatagttttatatcttttattatttgaaactttttattt
 21281  attaatagttcatctatttaattatatatggacaataattaaataatagtatttatttat
 21341  cttaaagatatatataataaatataaagaatatgttatattttagtttttatatattata
 21401  attatatatatacttaatttatatatataacgtaaaaattacaaaatgtaatttttattg
 21461  ataattatcttattattattatattaaattatataatataataagtttatattaataata
 21521  attattataatataaagtatataaaggcgacactgatagtacggttaataatcttcttta
 21581  ggatcaagaccgtcggttaattaagtgatcgctacagactgctttatcggtggctttaat
 21641  aatatatatatatatatatatatatatatattataaggttaatgtacagtcggaactctc
 21701  aatatatatatatatttttttttattaaataaatatatatataaattggttattattatt
 21761  aaataataaataaaatatattgtaagtgaaatatttatattttatatgagtttgga
;     G-cox1-I2 ==> end
;     G-cox1-E3 ==> start
 21817  TTCTTTGGTCATCCAGAAGTATATATTTTAATTATTCCTGGATTTGGTATTATTTCACAT
 21877  GTAGTATCAACATATTCTAAAAAACCTGTATTTGGTGAAATTTCAATGGTATATGCTATG
 21937  GCTTCAATTGGATTATTAGGATTCTTAGTATGATCACATCATATGTATATTGTAGGATTA
 21997  GATGCAGATCTTAGAGCATATTTCCTATCTGCACTAATGATTATTGCAATTCCAACAGGA
 22057  ATTAAAATTTTCTCATGATT
;     G-cox1-E3 ==> end
;     G-cox1-I3 ==> start /group=IB (7.18e-44)
 22077  a
;     G-cox1-I3-orf301 ==> start /first_aa=M /note=LAGLIDADG ;; evalue:4.1e-12
 22078  ataaatccctttagcaaggataaaaataaaaataaaaataaaaagttgatcagaaattat
 22138  caaaaaataaataataataatataataaaaacatatttaaataataataatataattata
 22198  ataaatatatataaaggtaatttatatgatatttatccaagatcaaatagaaattatatt
 22258  caaccaaataatattaataaagaattagtagtatatggttataatttagaatcttgtgtt
 22318  ggtatacctctatatactaatattgtaaaacatatagtaggtattcctaataatatttta
 22378  tatattataacaggtattttattaacagatggttgaattgattatctatctaaaaaagat
 22438  ttagataaaaaaacaattatagaaattaattgtagatttagattaaaacaatcaataatt
 22498  catagtgaatatttaatatatgtatttatattattatcacattattgtataagttatcct
 22558  aaaataaaaattgctaaagttaaaggtaaatcatataatcaattagaattttatactaga
 22618  tcattaccatgttttactattttaagatatatattttataatggtagagtaaaaattgta
 22678  cctaataatttatatgatttattaaattatgaatctttagctcatataattatatgtgat
 22738  ggttcatttgtaaaaggtggaggtttatatttaaatttacaatcttttctaactaaagaa
 22798  ttaatttttattataaatattttaaaaattaaatttaatttaaattgtctattacataaa
 22858  tctagaaataaatatcttatttatataagagtagaatctgttaaaagattatttcctata
 22918  atttataaatatattttaccttctataagatataaatttgatattatattatgacaaaaa
 22978  atataa
;     G-cox1-I3-orf301 ==> end
 22984  tatgattaattaattaattaattaatttatttattatttacttttttgatatatatagag
 23044  gcaaactcgaggaaaaccatataattagaataagtaataattatatgacaaccgtcgaac
 23104  taaatcatattcaagaaattaatatgtaaaagcgtagagattagacgcctctggttatct
 23164  aagtaatatatatatatatattatatgataacataaggtataatccaatgagatcagtaa
 23224  tgattttaaaacaataattttgttttaagtattaataataatattaatattcgacctctt
 23284  aattgaggatattataatcataattttttatattataatataaaatttaactagctagat
 23344  aatattatataaaaaaaaataatattatataaattaattaaaataatttttattaattga
 23404  aactgaaatgttttaaagttaaataaaag
;     G-cox1-I3 ==> end
;     G-cox1-E4 ==> start
 23433  AGCTCTAATCTATGGTGGTTCAATTAGATTAGCACTACCTATGTTATATGCAATTGCATT
 23493  CTTATTCTTATTCACAATGGGTGGTTTAACTGGTGTTGCCTTAGCTAACGCCTCATTAGA
 23553  TGTAGCATTCCACGAT
;     G-cox1-E4 ==> end
;     G-cox1-I4 ==> start /group=I(derived) (7.08e-10)
 23569  attaatttaataagtgtcgtgcttaaaattcactaaaataatatataataaattataata
 23629  aaatatataaaaaaaaataaaaaaaattaatatcttatgattaattttatataaataaaa
 23689  atttattaaatattattggttatatatatatatatattaataataaaaaaatatatatat
 23749  atatatagctaacggggaaactcttataattattatttatataataaataagacaatccc
 23809  gtgataactttaatatatatatattatatattaaagtattgtagagactaaacgtgaatg
 23869  attttaatattatttaaatattaaaattaagagatagtccaatcttatatgtaaatataa
 23929  gttaatattaaaaaaaaatattaaatatatatattattatattagttataaatatataat
 23989  ctttttttttattatttttttttataaaagattataaactgat
;     G-cox1-I4-orf366 ==> start /note=LAGLIDADG ;; evalue:3.8e-21
 24032  ataaaatttaaattatatattttatttttttttttacaggctttaattattctaatagga
 24092  ttattattaaataataataatataatttctaataataatataataataaataataatata
 24152  agtttagcatcacaaattcatttaattactggttttgcgactgtgaatgatattaataat
 24212  atttataaagatattttaaataattataaagatattatagataaatattcaataaaatta
 24272  tataaagataataataataatttaccaaaaatattagaagattttactgaagaagagaaa
 24332  ggttattatttatctggtttatttgaaggagatggtaatatttatactagaacattttca
 24392  attgtattttctattgaagatgcacctttagctcattatttatgtcaatattttaaaata
 24452  ggatatattgattataaaaataattctaaaaaagaattaacagtagttaaatgaaatatt
 24512  ataaaagaatcagaacaaagaatttttcttaattatattaatggtaaattattaacatat
 24572  aaaagatatgatcaatattacaaatataattttgataaaaaattaaatattttattaata
 24632  aaacctatagaatttaatgtattattaaatccatgattaataggatttactgatgcagat
 24692  ggttatttttatagtggtttaagtaataaattacttattgttataaaatatgaattatct
 24752  caaaaagaaagttatattttagatattattaaaaaatatagtaatcttggtacagtatat
 24812  aaaagagattttaaatctggtacttatgctcatatttatctagtaacttctaatattggt
 24872  ataaaaccttttattgaatattttaataaatataaaccattaagtattagaagatataga
 24932  caatatttattattaaatattacttatttattaagaattaataaaatacaatctatatct
 24992  aatattaaacctatatttattgatttactatattttagtaaactattattaatatcttct
 25052  aatataaaaaataaacaattaaataatgctataattattattaattattatagaaaatta
 25112  agaaatttaaatgaaaaataa
;     G-cox1-I4-orf366 ==> end
 25133  tattcttattaattataaaaaaaataaaaataaaaataaataatatatatatataatatt
 25193  tattttgtag
;     G-cox1-I4 ==> end
;     G-cox1-E5 ==> start
 25203  ACTTACTATGTTGTGGGGCATTTTCACTATGTATTATCAATGGGAGCTATTTTCTCTTTA
 25263  TTTGCTGGATACTATTATTGAAGTCCTCAAATTTTAGGTTTAAACTATAATGAAAAATTA
 25323  GCTCAAATTCAATTCTGATTAATTTTCATTGGGGCTAATGTTATTTTCTTCCCAATGCAT
 25383  TTCTTAGGTATTAATGGTATGCCTAGAAGAATTCCTGATTATCCTGATGCTTTCGCAGGA
 25443  TGAAATTATGTCGCTTCTATTGGTTCATTCATTGCACTATTATCATTATTCTTATTTATC
 25503  TATATTTTATATGATCAATTAGTTAATGGATTAAATAATAAAGTTAATAATAAATCAGTT
 25563  ATTTATGCTAAAGCACCCGATTTTGTAGAATCTAATCTTATCTTTAATTTAAATACAGTT
 25623  AAATCTTCATCTATCGAATTCTTATTAACTTCTCCACCAGCTGTACACTCATTTAATACA
 25683  CCAGCTGTACAATCTTAA
;     G-cox1-E5 ==> end
;     G-cox1 ==> end
 25701  GTTATAATATTTAATTATTTACTTAATAATTAAAAAAAAAAGTAAATATTATATCTAAAA
 25761  CTTAATAATATAATAATAATATTCTTATAAAAAAAAATATATAAAAAAAAATATATAAAA
 25821  TTTATTAAAATATCTTAATATATTTTCCTTTTGGGGAACTATATAAATAAATACTAATAT
 25881  AATCCTATTATATATATATATATATAAAATAATATATATATATATAATTAATATAAATAA
 25941  TATTTATAATTATTTTTTAATAATATATATAATTTAATATATTAATGAATATTATATAAT
 26001  TATTAAATATATTATAATATTATTATTATTTTATAATAAAAATATTTTTAATACTAATTA
 26061  TTATTTATTATTTATAAATATATAAATAGTATGTTTAATATTATTAATATTAAAAAAAAT
 26121  ATAATTATAATTAGGATCTAACAATACATTTATCTGATTAATATTAATATTAATATTAAT
 26181  ATTTATATTAATAAACGGATTAAATTAATTGTATCCAATTTAATTAAATTATAGATATAT
 26241  TATTTATAATATTAATATATTGTTTTATTAAAAAGGTAAAAATAGTTTTTATTTTATATA
 26301  TAAATATAGGATATAAATAAATATATTATATATATATTAAGAATATATTTATATTTTACA
 26361  TATAATTATTTATAATATAAATATCTCCGCAAAGCCGGATTAATGTAATTATTTAATAAT
 26421  CTTATTTAATAATTTATTAAAATAAATATTTACATTTAATAATATTTATATTATGTCAGT
 26481  TATTTTATATTAATGTTTAATCTATTATAATATTTTTTTTATAAATATATTATTTATATT
 26541  AATAAATATATATATTATTTTTATAATATATATATATTTTTATTAAATATTTATTAAATA
 26601  TTTATTAAATTATTATAATGTTGTTATTAATCTTATTAAAAAATATATATAAAA
;     G-atp8 ==> start ;; mfannot: alternative ATG start pos 26643
 26655  ATGCCACAATTAGTTCCATTTTATTTTATGAATCAATTAACATATGGTTTCTTATTAATG
 26715  ATTCTATTATTAATTTTATTCTCACAATTCTTTTTACCTATGATCTTAAGATTATATGTA
 26775  TCTAGATTATTTATTTCTAAATTATAA
;     G-atp8 ==> end
 26802  TATATATTATTAATTTATTTATTCATATAAATATTATTATTATTATATATAAATATTAAT
 26862  AATATTTATACTTATTTAATAATAATAATAAAATAAAAAAAAATAATTATAATTTAATAT
 26922  ATTTAATATATTTCCTTACGGACTATATATTTATATATATATATTAAATACAATTTAATT
 26982  TAATTTAATTATGTTATTTATTAAATAAAGTTATATTATAATATAATAACAATATTATAT
 27042  ATTATTATATAATTATAATATATTTTAATATAATTATCAAAAGAAATAATAAAAAATATT
 27102  AATAAGAATATAATTTAATAATTATTAAAAAAAATTCTTATTTATAGTCCGGCCCGCCCC
 27162  CGCGGGGCGGACCCCAAAGGAGGAGTAATAAAAATTATTAAATACAAATATTATATATAT
 27222  ATAATTCATTATATATATATATATATAATAATTAATCTTATTTTTTATATATTTATTTAT
 27282  ATATCTATTTATATTTATATTTTATATATATTTATTTATATATCTAAGGGGTTTGGTCCC
 27342  TCCCCCGTAAGTATAAGTATACGGGGGAGGGTCCCTCACTATTTATATTTATATTTATAT
 27402  TTATATTTATATTTTATATTTATATTTATATTTATATTTTATATATTTTATATATTTATA
 27462  AATAAAGTATAATAAGATATAATTATGATTAATTATTTATAAGTTATAGTTTTATAAATT
 27522  TATAATTATT
;     G-atp6 ==> start ;; mfannot: alternative ATG start pos 27523
 27532  ATGTTTAATTTATTAAATACATATATTACATCACCATTAGATCAATTTGAGATTAGACTA
 27592  TTATTTGGTTTACAATCATCATTTATTGATTTAAGTTGTTTAAATTTAACAACATTTTCA
 27652  TTATATACTATTATTGTATTATTAGTTATTACAAGTTTATATCTATTAACTAATAATAAT
 27712  AATAAAATTATTGGTTCAAGATGATTAATTTCACAAGAAGCTATTTATGATACTATTATA
 27772  AATATGCTTAAAGGACAAATTGGAGGTAAAAATTGAGGTTTATATTTCCCTATGATCTTT
 27832  ACATTATTTATGTTTATTTTTATTGCTAATTTAATTAGTATGATTCCATATTCATTTGCA
 27892  TTATCAGCTCATTTAGTATTTATTATCTCTTTAAGTATTGTTATTTGATTAGGTAATACT
 27952  ATTTTAGGTTTATATAAACATGGTTGAGTATTCTTCTCATTATTCGTACCTGCTGGTACA
 28012  CCATTACCATTAGTACCTTTATTAGTTATTATTGAAACTTTATCTTATATTGCTAGAGCT
 28072  ATTTCATTAGGTTTAAGATTAGGTTCTAATATCTTAGCTGGTCATTTATTAATGGTTATT
 28132  TTAGCTGGTTTACTATTTAATTTTATGTTAATTAATTTATTTACTTTAGTATTCGGTTTT
 28192  GTACCTTTAGCTATGATCTTAGCTATTATGATTTTAGAATTCGCTATTGGTATTATCCAA
 28252  TCTTATGTTTGACTTATCTTAACAGCATCATACTTAAAAGATACATTATACTTACATTAA
;     G-atp6 ==> end
 28312  ATTATAAAATAAAAATTATATAAAAAAAATATAATAATAATAATAATATAAAATAAAAAA
 28372  TAAAAAATAAAACAATGAAAAAACAAAATTTAAATTCTATTTTATTAATGTATATTAATT
 28432  ATATTATTAATTATTTTAATAATATTCATAAAAATCAATTAAAAAAAGACTGAATTATAG
 28492  AATATGAATATATATATAAATTTTTAATAAATAATATACTATGTTTTATTAAATGAGATA
 28552  ATAATAAAATTTTATTATTATTAGATATATATTATAATGTATTATATAACTATCATAAAC
 28612  AACGTACACCTATATCTAATAAAAGATTAATAAATTAAAAA
;     G-orf387 ==> start /note=LAGLIDADG ;; evalue:1.3e-13
 28653  AATATTATAGATTATAAATTATTATATCTTTATTTTTATATTTTAAATAAAATAAAAATA
 28713  GAAATAGATAATTATAATAATAATAATAATAATATTTCATTAAAATATAATGAATTATTA
 28773  AAAAATATTATAAATAATTTAAATTATAAACTATCTAATATTGAACTTAATTTATCTAAT
 28833  AATTTTTATTTAATAGATAAATATTTAATTAATAAATATATAAAATATTTAGATATATTA
 28893  AATATAATTCCTAATAATTATATATTTAATAATATTAATTATAAAGGTAAATTAAATATT
 28953  AAAACAGTATTAGATTTAAATAATAATGAATTTTATGATTATTTATCAGGGTTAATTGAA
 29013  GGTGATGGTTATATTGGTCCTAAAGGTATTACAATTCTAAATCATGCTAATGATGTATTA
 29073  AATACTATCTTTATTAATAAAAGAATTAAAAATAGTATTTTAGTAGAAAAATGAATAGAT
 29133  ACTTTAAAAGATAATCCTTATTTTGTTAATGCTTTCTCTATTAATATTAAACTTAATTTA
 29193  GCTAAAGAAAAGATTTTTCTTAATATTTATAATAAATTATATAGTGATTATAAAATTAAT
 29253  CAAATTAATAATCATATTCCTTATTATAATTATTTAAAAATTAATAATAAATTACCTATT
 29313  AAAAATATTATAGATATTAAAAATAATTATTGATTAGCTGGTTTTACAGCTGCAGATGGT
 29373  TCTTTTTTATCATCTATATATAATCCTAAAGATACATTATTATTTAAAGATATAAGACCT
 29433  AGTTATGTTATTTCACAAGTTGAAACACGTAAAGAATTAATCTATTTAATTCAAGAATCT
 29493  TTTGATTTATCTATTTCTAATGTTAAAAAAGTTGGTAATAGAAAATTAAAAGATTTTAAA
 29553  TTATTTACCAGAACTCTTGATGAATTAATAAAATTTATTTATTATTTTGATAAATTTTTA
 29613  CCTTTACATGATAATAAACAATTTAATTATATTAAATTTAGATTTAATCTATTTATTAAA
 29673  TCATATAATTGAAATAATAGAGTCTTTGGTTTAGTATTATCTGAATATATCAATAATATT
 29733  AAAATTGATAATTATGATTATTATTATTATAATAAATATATTAATATACATAATGCACGT
 29793  AAACCTAAAGGATACATTAAATAA
;     G-orf387 ==> end
 29817  TTAATTATCCTTACTATTATAATTATTCTATATATTATATATAAAAATAAATATATAAAA
 29877  TTTTATAATACAAAAAGAATTCTCATATTCTTTTTTTTTTAATAATATTCTTTCATATCA
 29937  TAAATATATCTATTTATTTATATTATTATCATCTTAAAAGACTTATTTAATATATTTAAT
 29997  AATTTTATTATACTTATTTATATTTTATAATTAATATAAATATATTATTAATCTTATTCC
 30057  TTCTTAAAAAGGGAACTTATTTTTATTATATTATTTAATCTTTATTTATAAAATTATATA
 30117  TTATATATAAATTATTATACTTAATGATTAAAAAAACCTCTAATTATTATTAATATTATA
 30177  TATAATATATATATTCTCATTAATGTTATATATAATATATATATTCTCATTAATATATTA
 30237  ATATAGTATTAAAAAAAAATAAAATATTTAATAAATATTATTATTAATAATATTTATTAA
 30297  AAATAATATAACATAATAAATATAAGATTATTATATAATATATTTATTATATCATATAGT
 30357  TCCGGGGCCCGGCCACGGGAGCCGGGCCCCGGAAGGAGAATTATAACATATTTTTTAATA
 30417  ATATTCATATTTATTTTATATACAAATAAATATATTTATTTAGAATAATAAAAAAAAAAA
 30477  ATAATAAATAAATATATTATTATCATTATTATACTTTATTCATTATTTATTATAATAATT
 30537  ATATATAACAATTATAATATATAATTATATTTTATATAATATTATATTAATATTTAATAT
 30597  ATTTATTATTATTATTACTTCTATGGAAACTTTATATTTTAGATATTTTTATTATTATTA
 30657  TTAATTTATAATGTTATATTTTTGATTTATAAATATATAAGTCCCGGTTTCTTACGAAAC
 30717  CGGGACCTCGGAGACGTAATAGGGGGAGGGGGTGGGTGATAATAACCAGAATATTAAATA
 30777  AATACAGAGCACACATTAGATAAATTTTATAATATAACCAATATATAATAATTATAAAAT
 30837  AATTAATTATATAATATAAATAATGTATAAACAATATAATTAATGATATAATATAAATAT
 30897  AAATTAAAAATAATAATAAATTAAATAATATAATAATAGATAAACAAGAAGATATCCGGG
 30957  TCCCAATAATAATTATTATTGAAAATAATAATTGGGACCCCCACCATAAAATAAAATTAA
 31017  AATAATTAATATATATATATAAATATAATAAATTATTATATATAAATATATATAATTTTT
 31077  ATAATAAATATTAATAATATTATATAAATAAATAATTATAATATATAATAAATATATAAT
 31137  AATAATAAAAATATTAACAATATAATAAAAATTTATAATATAAATATAAATAATAAATAA
 31197  GTTAAATTAATAAAATAATAAATGATTAACAAGAAGATATCTGGGGTCCCATTAATAATT
 31257  ATTATTTTCAATAATAAATGGGACCCCCCACCATTATAATATCATATTAATTAATATAAT
 31317  AATAATGTATATAAAATATAAATAATAATTAATATAATAATAATAATGTATATAAAATAG
 31377  AAATAATAATTAAATATATATATAAATAATTATTTATATAATATATTATAAATAATAATA
 31437  ATAATAAATATTTATTAATTAATAATGATTATAAATATTTTATTTAATATAAATTTATAA
 31497  CTATTTTATTATATATATATTTTTATTCATAAAAATTCCTTTTGAGGATTTTTATTTTAT
 31557  ATAAATATCTTCTAATATTTATAATAAATAATAATATATTCATTATATTTATAATTATAT
 31617  ATAATGTAATACGGGTAAACATTACCCGTTGTTCACGGGTAATGTTTACCCTATTTTATA
 31677  TAATTCTTAATAAATATATTTATATTTTTATATAAAAAAAATTATAATAATTTATTAATT
 31737  CTCCTTTCGGGGTTCCGGCTCCCGTGGCCGGAACTCCGGAACTATAAAAATAATTTTAAT
 31797  ATAATTTATATATTTTATGATTAATATAATATATTATTAATGTAACTCCTTCGGTATTCG
 31857  GTCCCCCCTCATAAGTATATAGTATATAGTATATAGTATATAGTATATAGTATATGGGGG
 31917  GTCCCTCACTCTCACTCCTTCGGGGTTCGGTACTCCCTTACTGATACGGATACGGATACG
 31977  GATACGAATATGGGGAGTCCCTCACTCCTTATCACTACGCTGGAGGTGGAATTTATTTTA
 32037  TATTATTATTAAATCTTTATTTATTTAATTATATATTTAATATATATATTATTATAATAA
 32097  AACATCTAATTATTATTAATGTTATATTTAATATAATATATATATTCTTAAAAATTTATA
 32157  TAATATAAATAAATAAAAAAAAAAGAAAGTACATAATTAATATTATTATAAATAATATTA
 32217  TTAAAAAAAAAAATATAATATAATTAATAGAAAGATGTTTTAAAAATAAAAATAAAAATA
 32277  AAAATAAAAGAGTTTTGGTTTACATATCAAGATCTAATTCAATTGAAACTATTTATTTAT
 32337  TAATCTCCTCCCCTTCCCCTCACTATTATTATAAGTACAATTAGGGCGCCAACCCCGCAG
 32397  TGTTATTTGTTATTTGTTATTTGTTATTTGTTATTTGTTATTTACTGGGAAATGTTTATC
 32457  CCAATTAATATAATAACGAGAGTTATTAATTATTATTTATAAATTCATATAATGTAATAT
 32517  AATGTAATGTAATTAATAGAACATTATTATGTTATTCACCAGTGTTAAGATATATTAATC
 32577  CCAATTTTATTTAATTGTGAAGATTATATTTTATTAATTATGAATTCATATTATTATTAT
 32637  TATTTAATATATTTATAATATTATATATAATTATAATTATAAATAATTTATATAAAAAAA
 32697  GTTTTATTAAAAAATATTATTAAAAATATAATATTAATAATAAAATAAAAATAATATTCA
 32757  TACTTTTAATAGAATTTATAATGATAAAAATTAAGATGAATACTTTTTTTTTTATAATTA
 32817  TTATAAATTTATATAAAAATAATATATATATATTTATATTTATTTTATTAATATATATAA
 32877  TATATTTATGTATATTAAAAAGATATATTTAAATATTTTTATTTTTTATAAGATAATTTT
 32937  TGTTAATATATAAGTAATAAATTAAGTTTTATAGGGGGAGGGGGTGGGTGATTAGAAACT
 32997  TAACTGAATAATATATATAAAGCATACATTAGTTAATATTTTATAATATAATCAATATAT
 33057  AATAATTATAAAATAATTAATTATATAATAATAATAATGTATAAACAATATAATAAATTG
 33117  TATAAAATAAAATATAAATCATAAATAAAGCTAAATTAATAAAATAATAATTGATAAACA
 33177  AGAAGATATCCGGGTCCCAATAATAATTATTATTGAAAATAATAATTGGGACCCCATATA
 33237  GAATATAAATAATTAAATATATATATATAAATAATAATTTATATATTATAAATAAATAAT
 33297  AATAAATATTATTAATCAATAATAATTATAAATATTTTATTAATATAAATTTAATAATTA
 33357  TATATATTTTTATAATAACTTATAAAGAGTAAGGAGATATTAATTTCTTATAAAAATTTA
 33417  TTAATAATAATAATATATAAAATATATAAATAATATATTATATATAAAATAAAATAAAAT
 33477  AAATAATATATTAAAAATATTGAAAGTATTTTAATAAATAATAAATTTAAAATTCATATT
 33537  TATAATAATAAATAAATAAATAAATAAATAAGTAAATATTTAGATTCCCATTAATATTAA
 33597  TATTTATATTTCTTTTTTTTTATAATAATAAAAATATTATATATAAATATAATATAATAT
 33657  AATATAATAAATTATTATATATAAATAATAAATATTAAATATAATATATAATAATATATA
 33717  ATCTTACAATTTATAATTTAATAAAGAAGGAAATAAATAACTCCTTTTGGGGTTCCGACG
 33777  GGGTTCACACCTTTATAAATAATAAATAATAAATAAAGATGTTCACTAATAATATTTTAT
 33837  ATAATAATAATAATATATTAATATAATTTCATTATTAATAAATATCTCCTGTGGGATTCG
 33897  ATTCCCCCCATAAGTATAAGTATAAGTATAAGTATAAGTATAAGTATAAGTATAAGTATA
 33957  AGGGGAGTCCCTCACTCTCACTCCTTCGGTGCGGACTATTATTATAAATAATTATATATT
 34017  ATAATATAATTAAAAAGTATTATAATTGAAACGAAAATCGTAATTTTAAATGGAATAATA
 34077  ATTATTATATATTTAATATATTTAATAAAGTTATAATATCTCCTTCGACTGGATTATTTT
 34137  ATTAATTTTTATAAAAGAAAAAATAGTAATAATATTATCTTCTCCTCCTTTTGGGGTTCT
 34197  GGCTCCCGTGGCCGGGCCCCGGAACTATTAATTATATAATATGATACGGATCAAACATTA
 34257  CCCGTTGTTCACTGGCAATGTTTAATCCTATTGTATATAAATATAATAAAATAATTACCC
 34317  CTCTCGTAATTCACATCTATAAAATATAAAATATAAAATAAAAAATAATAATATTATGAT
 34377  TATTATAATATATATATATATATATATAAATATATATATATAATTTATAATTTATATGAT
 34437  TAATATATTATATATATAAAAAATATATTAAATTTACTTTTTATAGAAAGGAGATATTTA
 34497  TTTTAATACTTATATAGTATTTATTAATAATATAATAATTGTTATTATAAATATTAATAA
 34557  TAATATAAAAATATGGTAAATAATATAAATAATATGAATAAGTATAAAAACATATTAAAT
 34617  ATAAAATATATCATAAATTTAATAAATATTATAATAATTTATAAATGATAGATATCTGGG
 34677  GTCCTATAAATAATAATTATTTTCAATAATTATAGGGACCCCCACCTATTATATAAATAT
 34737  AAATATAAATATAAATACAAATATAATATATATAAATATATAAATATAATATAAATACAA
 34797  ATATAATATATAAATATAAATATAAATATATAAATATAAGTATAAATAAAAATTAATAAT
 34857  ATATATATAATTATAATAAAAATAATAATATAATATATAATAAAATATAACTTATTAATA
 34917  TAATATTAAAAATATAATTAACAAGAATAAATAGTCCTTGGGATCGAACCCCCTTTTTTA
 34977  TTTAATATTTAATATTTAATATTTAATATTTAAAGAAGGAATTGTTTATATATATTAATA
 35037  TCTTATTTGGGGATTAATATAATATATAAGTTTTGGATACCAGGCCAAAGACCGGAATCC
 35097  CAAAAGGAGATTATATAAATATTATTTATCTCCCTTTTTTTATATTATAATAATTTTATT
 35157  AAAAATAAAATAATAATAATAATTATAATTTATAATAACAATTATAATAATTTAATTAAT
 35217  TAATTAATTAATTAATTAATTAATTAATAATAAATATAAATATAAAAATAATATAATTTA
 35277  TAATAAATTTATATATATATATATATATTAAATAAAATATTTACTTCATTAATATAAAAT
 35337  ATAAATATATTTAATTAATAAGTATATATATATAATAATATATAATAACCTATTTATATA
 35397  TATAATCTTAATATAATTATAAGAAATATTATATAAGTAATATATAAAAATAATATAAAA
 35457  TAATTATAATTCAATTTATATATTAATAGTTCCGGGGCCCGGCCACGGGAGCCGGAACCC
 35517  CGAAAGGAGGAATAAGATAAATATATAAATTATATTAATAAATATAAATTTTAAATGAAT
 35577  TAATAAAATTAATATATATATGTATATATATATATATATATTAAATATATTTAAATAGTT
 35637  TCCGAAGGAGTGATAGATCCCTTTGGGGGAGACCGAAGGAGTGAGGGACCCCTCCCGTAA
 35697  GTATACGGGAGGGGGACCGAACCCCGAAAGAGTTTTATTTTATTTTATTTTATTTTATTT
 35757  TATTTTATTTTATTTAATTTTAATTAGGTTAATAAATAGTAATAATAAACTTAATAATAA
 35817  TAATAATAATTTTATTTTTATAATTTATTAATAATAATAATAATTATATATATATATATT
 35877  ATTAATAAATATA
;     G-trnE(uuc) ==> start
 35890  GACCTTATCGTCTAATGGTTACGACATCACCTC!TTC!ATGTTGATAATATCGGTTCGAT
 35948  TCCGATTAAGGTTA
;     G-trnE(uuc) ==> end
 35962  TTCATAATAATAAATATTTGTAAAAAAAGTATATATAATTAAACATATTCTTTATATTAA
 36022  TTAATAATTATTAATAATATACATTTTATATAATACAATTATATATATATATATATTTTT
 36082  TTTTAATACAAATAATATATTCATAATAATAAATACCGATTGTTATTATACTATAATAAA
 36142  ATATATAATATATTTTTCATTATAATATTTTTAAATAAATATTATAATAAATTATATAAA
 36202  TAATATTTATGTATAATAATAATAATAATAATTGTTATTAATTAATTCTATAATTATTAT
 36262  ATATTTAATTTTTTTTAATATAATATATAATAATATAATTTATTTTATTTTTTTATAGAA
 36322  TATAAATTAATAATAATATAAATAACATATTAACAATAAATTATTGTTAATATAATAATA
 36382  ATAATAACAATATTAATAAATAATATAAAAATTATTAATATTATATTTATATAATATTAA
 36442  TATAAAAATCTTTCATAATATTAATTATTATTAAATAATAATTATATCATTAATATTAAT
 36502  ATAATCGTCAATATTATTTATTTATTTATTTATTTATTTATTTATTTATTTATTTATTTA
 36562  TTATTAAATAAATATTTTTAAATATTATATTATATTATTAACTTTTTATTAAAAAAATTA
 36622  ATAATGATATAATATAATTAATATTATCCACGGGACCAATGACCAACCCGGTAGTTGACC
 36682  GGATTGGCGCCCGCGAGGTTTATATTTAATAAATAATAATAATAATATTAATAAAATCTA
 36742  TTAACTTTTTTTTTTAATGGATTATATTAATGAAAAAAAATGAGAAATATCTTTTTTTTT
 36802  TTTTTTATAATTATAATTTATATATAATAAAATATGTATATATAATAAAAAAAATAGTTT
 36862  TTAATATTATAATATAATTATATATATAATTATAAATATATATATATATAATAAGTATTA
 36922  ATTAATAATATATATTTATATATTTTTTTTATTAATTAATATATATAAAATATTAGTAAT
 36982  AAATAATATTATTAATATTTTATAAATAAATAATAATAAT
;     G-cob ==> start
;     G-cob-E1 ==> start
 37022  ATGGCATTTAGAAAATCAAATGTATATTTAAGTTTAGTGAATAGTTATGTTATTGATTCA
 37082  CCACAACCATCATCAATTAATTATTGATGAAATATGGGTTCATTATTAGGTTTATGTTTA
 37142  GTTATTCAAATTGTAACAGGTATTTTTATGGCTATGCATTATTCATCTAATATTGAATTA
 37202  GCTTTTTCATCTGTTGAACATATTATAAGAGATGTGCATAATGGTTATATTTTAAGATAT
 37262  TTACATGCAAATGGTGCATCATTCTTTTTTATGGTAATGTTTATGCATATGGCTAAAGGT
 37322  TTATATTATGGTTCATATAGATCACCAAGAGTACTATTATGAAATGTAGGTGTTATTATT
 37382  TTCATTTTAACTATTGCTACAGCTTTTTTAGGTTATTGTTGTGTTTATGGACAGA
;     G-cob-E1 ==> end
;     G-cob-I1 ==> start /group=II(derived) (4.15e-13)
 37437  gtgagacaagtataagtatattattataatatcataccattaaataaattattttaatga
 37497  aatgattatgtttatatataacatatacctaattagacatgcattattagtaataatttt
 37557  gtatgaaactctaataataataattattattaattattaaggtaagattcatatggatag
 37617  cgtaagtcaatctaatattataaaatatcgtaacataaacaatatttttctattattaat
 37677  taataaataataataaataaaaataattatatgagaagtaagatattcaattctgtctag
 37737  aatacatatatatacgttaatactcatcggtataaaattagaatcctaagtgaattattg
 37797  aaagtataataatataaacttggtaagcccaattatttccatataatattaatattaata
 37857  ttaatataaatattatatggtagttatatataatattattaaataaataataatagaaat
 37917  tataataaagataagtgggtaaaagactattgaaaaagctaaagattatatgtaatgtat
 37977  aatatagatcaaattatttatatattttaataaaaatatattaataatggttaatattat
 38037  tattaattaattaattaattaattaataataataacgaataaatgattaatgtgaaagca
 38097  tgctaacttcaatataggatgatttatatagtatataaattgtttgagctgtatactatg
 38157  aaagtagtacgtacagttctgagtgggggaaaatttgtaaagatctacctatcacaat
;     G-cob-I1 ==> end
;     G-cob-E2 ==> start
 38215  TGTCACATTGAGGT
;     G-cob-E2 ==> end
;     G-cob-I2 ==> start /group=ID (1.39e-22)
;     G-cob-I2-orf280 ==> start /first_aa=N /note=LAGLIDADG ;; evalue:4.1e-10
 38229  aatataaatatcgcctcaaatatatttaatataataaaactaatttatataataatgtta
 38289  atattattaatttatattttttatacgattatgataagacaaataataaaaactaaagaa
 38349  tatcttatattaattaagagtatagattatattaataaaaataaatatataattaattta
 38409  aatataacaaataagaaagatataaataataatattggtccattaaatatagacatttta
 38469  tcaattatttatggttcaatattaggagatggtcatgctgaaaaaagaaaaggtggtaaa
 38529  ggaacaagaattgtatttcaacaagaatattgtaatattaattatttatattatttacat
 38589  agtttattagctaatttaggttattgtaatactaatttacctttaattaaaactagatta
 38649  ggtaaaaaaggtaaaattagacaatatttaaaatttaatacatgaacttatgattcattt
 38709  aatatgatttattcagaatggtatattaaaaatatatctggaaaaggtaatattaaagtt
 38769  attcctaaatctttagacaattatttaactcctttagctttagctatttgaattatagat
 38829  gatggatgtaaattaggtaaaggtttaaaattcacaactaattgttttagttataaagat
 38889  gttcaatatttactttatttattacataataaatataatattaaatctactattcataaa
 38949  ggcaataaagaaaatacacaatttgttatttatgtatgaaaagaatctatacctatttta
 39009  actaaaattgtatctccttatattattcctagtataaaatataaattaggtaattattta
 39069  taa
;     G-cob-I2-orf280 ==> end
 39072  taaaatatatagtattatattaattattatattattataatgcgatattattgaaaacat
 39132  gtcaaaattatattattaagtaacaagacagtgggttatataattatatgatcccaacag
 39192  aatacaccaataataggtattattataaaaaaaaaataataatatttaatgtttattcga
 39252  agaaaatttataatattattattataacacaaggtttaataatctatatatatatattat
 39312  atatataactactgttattattccatttacctaattaatatataaataataaattataat
 39372  tattatgattaatatttttataataataaccccatcataacatttatatataacatttat
 39432  atataacatttatatataatatttatattatggtattattaggtataaatatttattcat
 39492  aagagaaaatagtgattaaatggaattataaaaagggtagatattattaaatacagggta
 39552  ttatttatattaataaatcaataaatattgagattattattattaaaaaataataataat
 39612  ttataaataatattattttcttg
;     G-cob-I2 ==> end
;     G-cob-E3 ==> start
 39635  GCACTAGTTATTACTAATTTATTCTCAGCAATTCCATTTGTAGGTAACGATATTGTATCT
 39695  TGATTATGAGGTGGGTT
;     G-cob-E3 ==> end
;     G-cob-I3 ==> start /group=IB(3') (5.72e-05)
 39712  t
;     G-cob-I3-orf348 ==> start /first_aa=N /note=LAGLIDADG ;; evalue:2.6e-49
 39713  aatatagaggatccatattatagtaatataatattaaataaatctgttttatgctgaaat
 39773  atcttcatttgaataataaattactatattattcaattaattatttataataatataatt
 39833  tgaaataaaaataatatagttaaaatatttattataagaagaaaattagcagtaattaat
 39893  atatatatatatataaaattaattattcagagactttatagttattatataaataatact
 39953  attatttatgataaaaatcataaattaaacacagataatcctatttatgcatatattgtt
 40013  ggtttatttgaaggtaatggttgaattactatttcaaaaaaaggtaaatatttattatat
 40073  gaattaggtattgaaatacatattaaagatatccaattattatataaaattaaaaatatt
 40133  ttaggtattggtaaagtatcaattaaaaaattaaaaataaaagatggtactattaaagaa
 40193  atatgtaaatttaatgtaagaaataaaaatcatttaaagaatattattattcctattttt
 40253  aataaatatcctatattaactaataaacattatgattatttatattttaaagataattta
 40313  ttaaaagatattaaatattataatgatttatcttattatttacgtcctattaaatcattt
 40373  aatactcttgaagatattttaaataaaaattatttttcttcatgattaattggttttttt
 40433  gaagctaaaagttgttttagtatttataaacctataaataaaaaaataaaacttgctagt
 40493  tttgaagtatctataaataataatatagaagttatattagctattaaatcatatttaaaa
 40553  attaataataatatttatataaatgaatttaataattcaaaaataacacttaaaagtatt
 40613  aatgatattaaaaatgttgtaatatttattaataataatcctattaaattattaggttat
 40673  aaaaaattacaatatttattattcttaaaagatttacgtcttattcttaaatataataat
 40733  tattttaaaattcctcctaaatattaa
;     G-cob-I3-orf348 ==> end
 40760  tcttatataaaaatataataataatatatttatatattatataattatataaacaaaata
 40820  taatttatatataattatttattataaatatagtccggcccg
;     G-trnX(guug) <== end
 40862  ccccgcggggggggggcggaccccgaaggagtgagggacccctccc!caac!gggagggg
 40920  gaccgaaccccgaaggagtgcggg
;     G-trnX(guug) <== start
 40944  accccgtgggaaccgtatccctttttatttttaagaaggagtgagggaccccgtggggac
 41004  cgaaccccgaaggagtttaattatatattaaatatattattatcaataaataattccttt
 41064  gaactatttattattttattatatttattttctccttcattattaatttttattaataat
 41124  taaaatcttatccttttatggtattttatttctattttagaatatcgaaactataaatta
 41184  aaaagtataattttattaattataatttatgattaataaataagaaataaaaactttaga
 41244  agtaatatttatctttttttttataaataaatattatgattaatatataatcatttatat
 41304  atatttatatataattatatatacataaataggattaagatatagtccgaacaatatagt
 41364  gatatattgataatagttttcaaatatgtaactatttaaacattaaag
;     G-cob-I3 ==> end
;     G-cob-E4 ==> start
 41412  CTCAGTATCTAACCCTCTAATCCAGAGATTCTTTGCGTTACATTATTTAGTACCTTTTAT
 41472  CATTGCTGCAATGGTTATTATGCATTTAATGGCATTACATATTCATGGTTCATCTAATCC
 41532  ATTAGGTATTACAGGTAATTTAGATAGAATTCCAATGCATTCATACTTTATTTTTAAAGA
 41592  TTTAGTAACTGTTTTCTTATTTATGTTAATTTTAGCATTATTTGTATTCTATTCACCTAA
 41652  TACTTTAGGT
;     G-cob-E4 ==> end
;     G-cob-I4 ==> start /group=IB (3.53e-22)
;     G-cob-I4-orf384 ==> start /first_aa=Q /note=LAGLIDADG ;; evalue:2e-45
 41662  caaaatatggccttattattaattacatatgtaattaatattttatgtgctgtatgctgg
 41722  aaatctttatttattaaatatcaatgaaaaatttataataaaactctatattattttatt
 41782  attcaaaatattttaaatacaaaacaattaaataatttcgtattaaaatttaattgaaca
 41842  aagcaatataataaaataaatattgtaagtgatttattaaatcccgatagagtaaaatat
 41902  tattataaagaagataatcagcaggtaaccaatataaattcttctaatactcacttaacg
 41962  agtaataaaaagaatttattagtagatacttcagagactacacgcacacttaaaaataaa
 42022  tttaattatttattaaatatttttaatataaaaaaaataaatcaaattattcttaaaaga
 42082  cattatagtatttataaagatagtaatattagatttaaccaatgattggccggtttaatt
 42142  gacggagatggttatttttgtattactaaaaataaatatgcatcttgtgaaattcttgta
 42202  gaattaaaagatgaaaaaatgttaagacaaatccaagataaatttggtggttctgtaaaa
 42262  ttaagatcaggtgttaaggctattagatatagattacaaaataaagaaggtataattaaa
 42322  ttaattaatgccgttaatggtaatattcgtaatagtaaaagattagtacaatttaataaa
 42382  gtatgtattttattaaatatcgattttaaagaacctattaaattaactaaagataatgct
 42442  tgatttatagggttctttgatgctgatggtactattaattattccgataaattaaaaatt
 42502  agacctcaattaactattagcgttacaaataaatatttacatgatgttgaatactataga
 42562  gaagtatttggtggtaatatttattttgataaagctaaaaatggttattttaaatgatct
 42622  attaataataaaaaattacataatattttttatctttataataaaagttgtccttctaaa
 42682  tctaataaaggtaaacgtttatttttaattgataaattttattatttatatgatttatta
 42742  gcttttaaagcacctcataatacagctttatataaagcttgattaaaatttaatgaaaaa
 42802  tgaaataataattaa
;     G-cob-I4-orf384 ==> end
 42817  attttctccgtattcattattatattctctaatttataaaatatttaaagattccttata
 42877  ataatataacatctttgtaaattattgttaaagataatataaattattatgaatcggtag
 42937  attatatttttacaatcttattaaataaaattctgatcattaaacatgattgaagaaata
 42997  ataatagtttatgaaagaaaccatccgcgacccaccctgcgggcgggacgatgaaatagg
 43057  atagtgtaatataaatttttatgaagatatagtccattttatatttattataaaag
;     G-cob-I4 ==> end
;     G-cob-E5 ==> start
 43113  CATCCTGATAACTATATCCCTGGTAATCCTTTAGTAACACCAGCATCTATTGTACCTGAA
 43173  TGATACTTATTACCATTCTATGCTATTTTAAGATCTATTCCTGATAAATTATTAGGAGTT
 43233  ATTCTAATGTTTGCAGCTATTTTAGTATTATTAGTTTTACCATTTACTGATAGAAGTGTA
 43293  GTAAGAGGTAATACTTTTAAAGTATTATCTAAATTCTTCTTCTTTATCTTTGTATTCAAT
 43353  TTCGTATTATTAGGACAAATTGGAGCATGCCATGTAGAAGTACCTTATGTCTTAATGGGA
 43413  CAAATCGCTACATTTATCTACTTCGCTTATTTCTTAATTATTGTACCTGTTATCTCTACT
 43473  ATTGAAAATGTTTTATTCTATATCGGTAGAGTTAATAAATAA
;     G-cob-E5 ==> end
;     G-cob ==> end
 43515  TATATAATTAAATTAATACATAGATATAATATATATATAATTATTATTAATAATATAATA
 43575  AAAATAAAAATAAAAAAATTATTAATAATAATAATACTTTAATAATATTCTTAAAAATAA
 43635  TATATCTCTAATTTATAAAAATAAAATAATAATAATAAAAAAAATATTATAAAATATAAA
 43695  TTAATTAATAATGAAATAATATACTTATTAAATTAATATAAATAAATGAATAATATAATA
 43755  TAACTATATTGAATTATAATCTATCTATCTTTTTTTTCATATAATTATAATATATATATT
 43815  AATATATATAATTATTATTTTATATATTATAGATTTATTAATTATTATTATCATTATTAT
 43875  TTTTTATTTAATCTTATTTATTATAAAATAATTAATTATCATAAAGCATAATTATTATAG
 43935  AATCTTATTATTTTCTTTATTTAAATTTATAAAAGTATAAAGTCCCCGCCTTTTAATTTA
 43995  ATTTAATTAAGAAGGAGTGAGGGACCCCCTCCCGTTAGGGAGGGGGACCGAACCCCGAAG
 44055  GAGTACTCATTTAATATAAATATTAAATAAAAATTATTTTATATATATTAATGATTATTA
 44115  ATATTGATAATATAAATTATTTTATAATTAATTATTATAAATATATAACTATTAATAATT
 44175  AATTTTTAATCTAGGGGTTTCCCCCACTTACATATACTTACGTATACTTACATATACTTA
 44235  TGTATACTTACATATACTTACGTATACTTATATATACTTATGTATACTTACGTATACTTA
 44295  CATATATGGGGGATCCCTCACTCATCCGGCGTCCTACTCACCCTATTTATTAATCATTAA
 44355  TAAGAAATTATTATTAAAAAAATTATAATTTACTCAAAGTTAATTATAAATATATTTTTA
 44415  AATATCTATTTTATTAATCTTTTATAAAATTTAAATTAATTGTAATTAATTAATATTATA
 44475  ATAATTATTCTTAGGAAGGATATTTATTTATTTTAATTATGAATTCCTGACATAGAGACA
 44535  ATTAATTAGAACTTATTATTATTATAATAATAATAAAAATATTCTAAATATATTATATAT
 44595  ATTATTATTTTTTTTATTATTAATAAAATATTATAATAAATTTAAATAAGTTTATAATTT
 44655  TTGATAAGTATTGTTATATTTTTGATTTCCAAATATATAAGTCCCGGTTTCTTACGAAAC
 44715  CGGGACCTCGGAGACGTAATAGGGGGAGGGGGTGGGTGATAAGAACCAAACTATTCAATA
 44775  AATATAGAGCACACATTAGTTAATATTTAATAATATAACTAATATATAATAATTATAAAA
 44835  TAATTAATTATATAATAAAATATAAAGTATTAACAATATAATATATTGTATAAAATAAAT
 44895  TATAAATATTAAATAAAAACCAAATAAATAATATAATAAATGATAAACAAGAAGATATCC
 44955  GGGTCCCAATAATAATTATTATTGAAAATAATAATTGGGACCCCACCTAAAATATATATA
 45015  TAACTCCTTTCGGGGGTTCCGGCTCCCGTAGCCGGGCCCCGAAACTAATAATATATTATA
 45075  TATATTAATATATAATAATATTATTAAAATATAATATTATATTATTAAAAAATATATATA
 45135  TATAAAATAAGATATATATATAAATACATATATTCTTAATAAATATTATATATAATAATA
 45195  ATAAATTATGAAATAATAAATTATTTCTTTTTATTAATAAAAATTACTTATCTCCTTCGA
 45255  CCGGACTATTAAATATTAAATATTTAATATTTAATATTTAATATTTAATTCTATAGATAT
 45315  TCATATGAAAAATAATAAGTATATAATTATGATAATGAATATATTTTTATTTATAATTTA
 45375  TTATTATAAAAATATTTTAATTTAATAATAATAATAATAATAAATCATTATATTAATTCT
 45435  TTTAAGAATTTATAATTGTCATTATTTATTATATACTCCTTCTTAATTAAATTAAAAAGG
 45495  GGATTCGGTTTTCCTCATCCTCATGGGTGTCCCTCACTCCTTCTGATAATTAATTTTATA
 45555  ATAATAATAAAATAAACTTAATTAAATATTATATATTTATTTACAATTATATATATATAT
 45615  ATTACTCATAATTTAATTAAATTAAATTAGGATGCAATTCAATACGGTTGTGTTATATTA
 45675  TTCATCAAATATTGTTAATATTGATACCTACAGAGATATTTAATATTTTTATTATTATTA
 45735  TCCATTACTTTTTTTATTATATTTTAATTATATTAATAATTGTATTTTTATTTATTTATT
 45795  TATTTATTTATTTATTTATAATAATAATATTTCATATTATCAATTATTATTTTTTTTTAT
 45855  AATATATAATTAAATTATTTATATAGTTCCCTGAAAGGAGAATAAATAAAATATTATATA
 45915  AATATTTATATTTCTCCTTTCGGGGTTCCGGCTCCCGTGGCCGGGCCCCGGAACTATTAA
 45975  TATTAATATAAGTAATATATATAGTTTATGATATTTAATTTTATCATAATATAATAATAA
 46035  TTATATAAATCTTATACACATTTATATAAGTATATATATATATATTATTAATATAATGAA
 46095  CATCTATTAAATAAAATAATTGTAAATCTCAAGTAAATTATTATTATTTTTTATTTTTAA
 46155  TAATAATTTATGATTTATAATTAATAAATAAAAGAGTAATTATATGATAAAAAAGGTAAT
 46215  AAATAAAATTTATAGTTCCGGGGCCCGGCCACGGGAGCCGGAACCCCGAAAGGAGTTTAT
 46275  TTATATATATATATGAATTAATATTTAATAATAAATAATAATATAATTAATAATATTATT
 46335  ATTATTATAATTTTTTTTTATAATATTAATAAAATATATAAATAAGTCCCTTTTTTTTTT
 46395  ATTTAAAATAAAGAAGGAATAATTAAATAATATTTTAATAATTTAATTAAATAGTGTATT
 46455  AAAAGATAATAAAAAGTAATATTAATATATTAATTATATATAATATATTTATATATAATT
 46515  ATATATATATATATAAATAATAATAAATATATATATAATATAAAAATAAGAATAGATTAA
 46575  ATATTTAATAAATAAATATT
;     G-atp9 ==> start
 46595  ATGCAATTAGTATTAGCAGCTAAATATATTGGAGCAGGTATCTCAACAATTGGTTTATTA
 46655  GGAGCAGGTATTGGTATTGCTATCGTATTCGCAGCTTTAATTAATGGTGTATCAAGAAAC
 46715  CCATCAATTAAAGACCTAGTATTCCCTATGGCTATTTTAGGTTTCGCCTTATCAGAAGCT
 46775  ACAGGTTTATTCTGTTTAATGGTTTCATTCTTATTATTATTCGGTGTATAA
;     G-atp9 ==> end
 46826  TATATATAATATATTATAAATAAATAAAAAATAATGAAATTAATAAAAAAAAATAAAATA
 46886  AAATCTCATTTGATTAAATTAATAACATTCTTATAATTATATAATTATTATAAAATATAT
 46946  AAATATTATAATAATAATAATATATATAAATTATAATAAAAAATAATAATAATATATAAT
 47006  ATACCTTTTTTTTAATATATTAATATATAAATAAATAAATAATGGATAATATATAATTAC
 47066  TTTTTTTATATTATTAATAATAATAATTTATAAATATTGTTATAATAAACATTTATATAA
 47126  ATAAATATAAATTACCATAATAAGATATATTATTTATTTATAATAAAAATATTTATTAAT
 47186  AAATAAGAAATATATATATTATGATAATATTTATTAATAAATAATAAATTCTTTATATAT
 47246  AAATATATTAAATATATTTAATTGAACACAATATAATTTTTATTGTATTATTCATTGAAT
 47306  AATATTAATATTAATATTAATATAATATTAGTGAACATCTATTAATATTTAATAAAATAT
 47366  ATATAATTTATAATTCTCATATAATTAATATAATAATTAGGTTTATAAATAAATTATAAT
 47426  ATATTATAAACAATATAATAAAATATATTATAAATCTATCTATATAATATATAAATTTAT
 47486  ATATACATTAATAATATTTAATTATAATTATTTAAATATTTAATTTATTAATATTTATAT
 47546  TATTTAAATATTAAATATTAAATAATAATTTATATTATATTAATAAATATAATAAATTAA
 47606  AAATATATGATTAATTATATAATAATAATAATAATTATTTTAATATTATAATTTATAAAA
 47666  TTAATTATATTAATTATATTAATTCTTATTATATAATAATTATTGATAATAATTTATTTT
 47726  AAGAAAGGAGAAAATAAATTAATAAAAGTTTAAAAGTTCTTATATTAATAATTATATAAT
 47786  ATTATATTAAAGATTTTTATAATATATATATATAATATATTTATAGTTCCGGGGCCCGGC
 47846  CACGGGAGCCGGAACCCCGAAAGGAGTTTATTTAATATTTATATTTATATTAATATTTAT
 47906  ATTTATATTTATATTCCTCTTAA
;     G-trnS(uga) ==> start
 47929  GGATGGTTGACTGAGTGGTTTAAAGTGTGATATT!TGA!GCTATCATTAGTCTTTATTGG
 47987  CTACGTAGGTTCAAATCCTACATCATCCG
;     G-trnS(uga) ==> end
 48016  TAATAATACATATATATAATAATAATTTTAATATTATTCCTATAAAAATAAAATAAATAA
 48076  ATAAATAATAATAATTAATTAATTAATTAATTAATTTTAATAAATATAAAATATATAAAA
 48136  ATAATAATAATAATAATTATTATTTTAATAATATTATTTATATAATAGTCCGGCCCGCCC
 48196  CGCGGGGCGGACCCCGAAGGAGTCCGACCCTTTTTATTCTTAAGAAGGGATTTTATTTTA
 48256  TTAATTAATAATAATATATTAAAAATTATAAATAATTAATAATTCTTTATATTTATATAT
 48316  ATATATATATATTTATATATTTATATATATATTTTAATAATATTATGATATATTTTATTT
 48376  TATAATATTTTTATATATAAAATTATAATATTTTATTTTATAAAATTATTCATATATAAA
 48436  TTATTAATAATAATTATTTTTTTATTTGGGATTTATATTATTATAAAGAATATAATGTTA
 48496  TTAATAACTGCAAATAATATCTAATATATTATTATTTATAATAATAAATAATATTATAAT
 48556  AAGGATGCATATTATATATATATATATTATATTTATATTAATATTAATATTAATATATAT
 48616  ATATAATAGATAAAAAGTAAAAATAAAAAATA
;     G-rps3 ==> start ;; mfannot: alternative ATG start pos 48645
 48648  ATGAGATTAAAATTATTAAATATAATTTTATCAATAATAAATAAACTTAATAATAATAAT
 48708  AATATTATTATTAATAATCTATTAGATTCATTAATAAATAAGAAATTATTATTAAAGAAT
 48768  ATATTATTAGATATAAATAATAAAAAAATAAATAATATAAAAAGAATATTAAATAATAAT
 48828  AATATAAATATTAATAATAAATTACAACATTTAAATAATATAAATAATTGAAATCTACAA
 48888  ATTTATAATTATAATAAAAATATAGAAATTATAAATACTATAAATGATAAATTAATTAAT
 48948  AAATTATTATATAAAATAATAACTTTAAAATTAAATAATATAAATATTAATAAAATTATT
 49008  ATAAGTAAACTTATTAATCAACATAGTTTAAATAAATTAAATATTAAATTTTATTATTAT
 49068  AATAATGATATTAATAATAATAATAATAATAATAATAATAATAATAATTATTATATAAAT
 49128  ATAATAAATAAATTAATAAATATTATAAATAATAATATAAATAATAATTTATGTAATATT
 49188  TTAAGTTATTATTATAATAAAAAAGTAACTATTGAACCTATTAAATTATCATATATTTAT
 49248  TTAAATAGTGATATTTTTAGTAAATATATTAGTTTAAATGATATAGATAAATATAATAAT
 49308  GGTATCTTAACTAATTATCAACGTATATTAAATAATATTATGCCTAAATTAAATGATCAT
 49368  AATATTTCTATAAATTATATTAATAATATTAATAATATTAATAATAATAAATATAATAAT
 49428  ATAATTAATTTATTAAATAATAATAATAATAATAATAATAATATTAATAATAATAATAAT
 49488  TATAATAATAATAATAATAATTATATTGGTAATATTAATAATATTTATAATAATATAACT
 49548  ATTGATAATATTCCTATAGATATTTTAATATATAAATATTTAGTTGGTTGATCTATTAAA
 49608  TTTAAAGGTAGATTAAGTAATAATAATGGTAGAACTAGTACACTTAATTTATTAAATGGT
 49668  ACTTTTAATAATAAAAAATATTTATGAAGTAATATTAATAATAATTATAAATTAAATTAT
 49728  ATCCCTTCTAATCATAATTTATATAATAATTCTAATATTAATAAAAATGGTAAATATAAT
 49788  ATTAAAGTTAAATTAAACTTTATTTAA
;     G-rps3 ==> end
 49815  TATATATATTAATAAAAATAAAATAAATATAATAAATAAAATAAATAAATAAATAATATA
 49875  TATATATATATAAATATATAAAATAATATTTACTTTTTATATATATATAATTATATATAA
 49935  ATAAATATAATATCATATAATTATATAAAAATAAAATTATAATTTATTTATATTAAAAAT
 49995  ATTAATTAATTTTTTATATAATTATTATAATAATAATTTAATTAAAAATAAATATCAAAT
 50055  AAAATTATAAATTAATCCTACTTTCTTTAAAATAAAAATAAAAATAAAAAGGGGGTCCTA
 50115  TTTATATTTTATTATTATAAATAATTATTATTAATAGTTAATTAAATAAAAATATATATA
 50175  TATATTACTATTATAATTATTATTAATATATTAATTATTAAATTATATAAATTAGTTATT
 50235  TATATTAATATATTTTATATTAATATATAATACTCTTTTTTCTATTATATTTTAATATAT
 50295  AATATTAAAAATAAATAAAATAATATTCTTAATTTTTATTCTTTATCTTCTTTAACCAAA
 50355  CTCCTTCTTAATTAAAAATAAAAAGGGGTTCGGTCCCCCTCCCGTTAGAATAGGGAGGGG
 50415  TCCCTCACTCCTTCGGGGTCGCCCCGCGGGGGCGGGGCGGACTATTTTAAATTTTAATTA
 50475  AAATTTTATAAATATAATATTTAATTATAGATTTAATAATAATATATAAAAAATATATAT
 50535  ATGGTTAATATATATAAAGATTATAATCTTTTAATTAAATAAAGAAAAATTTATTATATA
 50595  ATTTTTCTCTATAGTTATATATTTAAAACTTATTTTTTTTTTATAAATAATAATTATAAT
 50655  AAATAATATTAATTATTTATTATATAATTAATTGGCCCCCATGCTGGGTTTCGGAACTCC
 50715  TCCTTCTCGCGAGGTTAACACCTATTATATAACTATAACTATAACTATAACTATAACTAT
 50775  AACTATAATTATAATTATAACTATAACTATAAATATTCATTTTAATAATAATAATAATAA
 50835  TAATATTAATATAAATAGTCGAAGAATATATTTATTTATTTTAATATAAATAAGAATAAA
 50895  AAGTTTCAATTAATTTGAATTTGGAATTAAATTATTACTTCATATGGGGTTATGGATTTC
 50955  GTTCGGAACTCCTCCCTCCTACCTCTATTTATTAATCATAAATCATAAATTATTATTAAT
 51015  TAATAATAATAATTTACTCGAGGTTCATACCTATTTTAATATTAATATTGATAAAATATA
 51075  TATTCACTAAAAAGTATATAATTTACTCAATTTATACTATAATTTTATATTTTTTATTAT
 51135  AATTTAATTATTTCAAATAAAGTAATTATAATAATATATATCCTTTATTAAATATATATT
 51195  AATTAATATATATATAAAAAGTAAATATTATTAATTGTATATAATTATAAATAATTAATA
 51255  TTTATTAAAATATATATAATTTATAATTCTCATATAATTAATATAATGAATAATATAACA
 51315  CAATGTAATTTAATTTAATTTAATTACATAATAAATTTATTATTATTATAATTATTATTT
 51375  ATTTATTTATTTATTATTATAAATTATAAATATTATTATAATTAAAATCAATTATTAATT
 51435  ATTAATGATAAATAATTAATGATAAATTATCAATAACCAATTAGATTATTTATCGATATT
 51495  TAATTATATTATATTATATTATATTATATATATATATATATATTATATTATAAAATTTAT
 51555  TTATAAATATTTGTTTATTTATTTATTTATTGAATAACAATAGAATTAAATATTGTAAAT
 51615  AAATAATAAATAATGTTTAATATATATTATATTAATATTAATATTATTATTATTTTTTTT
 51675  ATTATATTAATATAATTATATAAAAATATAAAATTATTATCTTTATTATAATTTATATAT
 51735  ATATAATATATATATTTATTAAAATATTTTAAGAAAGGAGAAAAATAATTAAATTAAATT
 51795  AAATTATTTATTATTATTATTATTATTTATATAATAATATATTATTTAAATATTTATATA
 51855  TTATTTTTTATATTAATATTTATAGATGGGGGTCCCTATTATTATTGAAAATAATAATTA
 51915  TTAATGGACCCCAGATAGCTTCTTGTTTATCATTTATATATATATATATATTATTAATTA
 51975  TTTTATTCTATATAATATTATTATTAATTATTTAATTAATATTATAATCATATAATTTAA
 52035  TATTTTATTTAATTTTATTAAAATTTAATATATATATTTTTATTATTATTTAATTAATTT
 52095  ATAAATATAAAATATTCTTAATATTAAAAATAAATAAATAATAAAGTTTATAAATCATAT
 52155  ATTATAATTATTTATTATTTTTATATTATATTAATAAAATATTATTATTATAAAAAAATA
 52215  GAAATTTTATAATATTTTTATATATTTTTAATTATTATTATTAATATTTATTAAAGAAAA
 52275  TATAAAAACCGAAGGAATATTATAATTATAATTATTATTATATTTAATTTATTATTATAA
 52335  TAATAATAATAGTCTGCCCCCCTCTTTATCTTTATCTTTATCTTTATTTTTATTTTAAAG
 52395  AAGGATATTTAATAATTTATAATATTTAATTCATATATATATATATATATTTTATTTTTT
 52455  ATATATATATTTAATATATTATATTTATATTTATATTATTATTATATTTATATTATATTA
 52515  TTTAATTATTTTTTAATAATATATTATTAATATTTTACCTTTTGATAAATAAAAATTTAT
 52575  TAAAAATTTTATAATAAGTATTAAAATATCATAAAAGTATAATATTTATATAAATGTATA
 52635  AATTTATAATCTTCTAATTAAATTAAATAAATAAATAAAATAAAATAAATTAAACTCCTT
 52695  TTGAGATTCACACCTATTTTATTAAAAATAGGTATTCACTTAATTAAATTAAATTAAATT
 52755  AAATTAAATTAAATTAAATTAAATTATGGATAATTTATTTAATAAATATATATATTAATT
 52815  ATAAAATAATAGTCCGGCCCAAGGAGTCTGCCCCCCTTTTTATTTAATATTTAAAGAAGG
 52875  ATATATTTATAATTTATCATAATATTATTTAATAAGAAATTATTAATTAATTAATTAATT
 52935  AATTTATTTATTGTTTATATTTATTAATATTAATATAATAAAAATGTAAAATACTTAATA
 52995  TTATTAATATTATTATATATAATATATATAATAATATATTATATTTATATCTCCTTTATT
 53055  CCTTTTACCCCCGCTAGGGACTTATTATATTATTATATATTTCTTCGATGACTTTATATA
 53115  TATTTTATTTTTATAAAAAATATTTATATATTATTATTTACAATAATAATTATTAATAGT
 53175  CCGGCCCGCCCCGCGGGGGGGAACCGAACCCCGAAGGAGTCTTTTTTCTATTTATTAATA
 53235  ATAACTATAAATTATATTTAAAATAATAATTTACTTGTTATAATCTTAATGTTCCGGGGC
 53295  CCGGCCACGGGAGCCGGAACCCCGAAAGGAGAAGTATATAAATATTTACTTGTTATAATT
 53355  TATTATATATTTATAACCTCCTTCTTAAAATTATCTTTACTTTATAATAAAAATTAATAT
 53415  AATATAATCTGATAATAATCGAATTTTATTATATTTAATTTAATTAATAATAGACAATTA
 53475  TTATTATTATTTTACTTATTAATATTAATTTAGATTTATATATATAAATATTATTAATTT
 53535  TATATTAATTTTTTATTAATTATTTATTTTTATATTCATATTTTTTATTAATATTATTTT
 53595  TATTAATAACTTTTTAAATAATTATAAACTATATATTATTTATATTTATATTTATAATAA
 53655  ATGAAACAATTATAATAAAAATTACAATTACAATTATATTATAATTATGATTACAATAGG
 53715  GTTAAACATTACCTGTGAACAACTGGTAATGTTTAACCCGTATTATTATTTATTATATTA
 53775  TATTATATATATATTAAAATATTAATATTAATATTAATATTATATTATATTATATTATAT
 53835  TATATTATATTTATAATTATATTATATTATATAATTTATATACTTTTATAATTCTTATTA
 53895  TTATTTATTTATTATTTATTTATTATTATTTAAATATATTATTATTATATATTAATAATA
 53955  TATATATTATTTTATATATTTTATTTAATATAAATTATTTATATTTTTATATTTTATTAT
 54015  GAGGGGGGGTCCCAATTATTATTTTCAATAATAATTTATCATGGGACCCGGATATCTTCT
 54075  TGTTTATCATTTATTATTCTTATTATTTGGTTTTTATTTAATATTTATAATTTATTTTAT
 54135  ACAATTTATTATATTGTTTATACCTTATTATTATTATATAATATATTATATTATTATAAT
 54195  AATTTAATTAATTATATTATTAAATATTAACTAATGTGTGCTCTATATATATTATTCATT
 54255  CTAGTTTCTAATCACCCACCCCCTCCCCCTATTACTTATATATCTAGAAATAAAAATACA
 54315  TAACATATATTTTAAATATATATATATAATTATATAATAATTATTATATATAAAATATAT
 54375  ATATATATAATATATATTTATAAAATAATAATAATAAATATTATTACTTCATTAGGGGTT
 54435  TTGGCCCCATATCGGGAACCGAAACTATAATAATATATAATATTATAATAAAGATATTCT
 54495  TATTTATAATATATTATTAAATAAATTAATAATAATTATAATATATATATATAATATATT
 54555  ATAATATATTTATTCGAGAACTTTTTATTTATTATAAAATAAAATATTTTATTTATTATT
 54615  TAGTTTTTTTATTAAACATTTTTATAAAAATATAAATGTTAATAATATTATGATTAATAA
 54675  GTAATAATAAATTTATTTATTTTTATTAATTACTTCTTCGAGGTATCAGTATCAGTTTCA
 54735  GTATCAGTTTCGTAAAAAATGGGGACTTAAATATATATATAAAATTATAAATAAAAATAT
 54795  TATAATAATTTTAAATAAATAAATATCAATATATTATTATTATTTATATTATAATAAATA
 54855  TTATCTAATAATAGTCCGAACCCCTTTTTTATTTAATTTTATTTAAAGAAGGAGTGAGGG
 54915  ACCCCTCCCGTTAGGGAGGGGGACCGAACCCCGAAGGAGATAATTAGATATAATTATATT
 54975  TTATTTTATATAAATTATATAATATTATATAATAATAATTATATAATAAGTTAATAATAA
 55035  TTATATAATAAGTTAATAATAATCATATCTCCTTTATAAATGAACTTTTATTAAATATAT
 55095  TTTATTAAATATTAAATATATTTTTTATAATATTAAATATATTTTATTAAAATATTTAAT
 55155  ATATTTTATTAAATATTAAATATATTTTATTAAATATTAAATATAAATAAAGGTTTATAT
 55215  TATAATTCATTATTTATATCTTCTTTATAAATTAATATTCGTATTAGATCCTTATTTAAT
 55275  TTATAATCCTTTAAAAAACTTTTAATAAATATAATATAATATAATATATATATAATTTTT
 55335  ATTATTTTTATATTATTTTTATTATTTAAATATATTATATATTTCATTATAATAATTATT
 55395  TAAAAAGTTATTTAATAAATAATCTGATATTATATTTTATAATTAATTTTATTTATTTTA
 55455  TTTATTATATATATTATTATATATAATTAAAATTATAATTACAATTATAACTATAATTAA
 55515  ATTAGATTAAATTAAATTGGGCGCCAAGCCGGTTGTTCACCGACTTGATCCCAATATAAT
 55575  ATGATATAATATAATATACTATATGATATAATATAAATATAATATACTATATGATATAAC
 55635  ATAAATATAATATACTCCTTCGGTCGGATTATATGAATATATTATTATTATTATAATTAT
 55695  AAAATTATAATAAATAAATAAAATTTCTTTAATAATTATTAATTAATATTATTAATTTAT
 55755  TTACAAATATTTTATTAATTTTTATTTTTATTAAATATAAATATATAAATATATATATAT
 55815  TTATTTATAATATTATTTATATTTATTATATATTATTATTAAATATATTTTTATTATATA
 55875  TCATTAAATATTAATATGTTATTATAGTGGTGGGGGGTCCCAATTATTATTTTCAATAAT
 55935  AATTATTATTGGGACCCCGGATATCTTCTTGTTAATCAATTATTATATTATTTAATTTAT
 55995  TTATTTCTTATTTATAATTTATATTATTTAATTTATTATATTGTTTATACTCCTTCGGGG
 56055  TCCCCGCGGGGGCGGGGACTTTTATTTATATTATTAATTATATTATATTATTATAATATA
 56115  TTTAATTTGATTATATTATAAAATTATAACTAATGTATGCTTTGTATTTATTGAATAGTT
 56175  TGGTTATTATCACCCACCCCCTCCCCCTATTACGTCTCCGAGGTCCCGGTTTCGTAAGAA
 56235  ACCGGGACTTATATATTTGGTAAATAAAAATATAACTTATATAAATATTTAATAAATATA
 56295  TATTAAATATATTATTATTAATAATTTATTATTATATAATAAAATAATAAATATTATTAA
 56355  TGATTTAAATTATATAAATATTAATTATTAAATAAATAATTATACTTTCTCCTTTCGGGG
 56415  TTCCGGCTCCCGTGGCCGGGCCCCGGAACTTAAAAATAATATATATATATATAAAAGTAT
 56475  TTTATAATAATTAGTTTAATTATTATTCTTTTTTTATTAAATATAAAATCATTTTAGGTT
 56535  ATTAATTTTTATTTATTAAAAATAAATTTTATAATTAATATTTCTCCTTTCTTAAAATAA
 56595  ATAATATTATTATTATAATTATTAATTAATGAATACTCTTTTGGGGTTCGGTTTCCCCTC
 56655  CCGTATACTTACGGGAGGGGGTCCCTCACTCCTTTTGAGACTTTAATTTTATAAATATAA
 56715  ATATAAATATAAATATAATAAGATGTTAACTCTTTTATAAATAAATAATAAATATAATTC
 56775  TATTTTTAATAATAATATATAATATTTTTATAATAAAATATATAAATAATAATATTTATA
 56835  TATATATATATACTTTTTTTTTATATAAGAATAATATATATAGTTCACATTGGAGGCGAG
 56895  TGAAAGGAGATAAGAAATATAATATAATATAATAATAAAAATATAATGAATAATAATAAT
 56955  AAAAATTTATATAATAACAAAATAGTCCGACCGAAGGAGATGAGATTATTAATATTATTA
 57015  AATAATAAAATGTATTAATTATAAAATATAAAACCTATAAATAATTTATAATATAATTTA
 57075  TATTATGATAATAATAATATATATATTATAATATTTTATATATATATTTATTATATTTAT
 57135  ATTTATATAAAAAAGTGATATTGATTAATTAATTAATTTATAATTAATAATTATTAATAT
 57195  AGTCCGGCCCGCCCCCCGCGGGGCGGACCCCGAAGGAGTTTATTATATTATATTAAATAA
 57255  GATTTATAATATAATTAATATATATTTTAATAAATATAAAAGATTATATTATATTATAAA
 57315  AAGTATATTTAATATTTATATTTATATTTTATTTATTATTATTATTATTATATATATAAG
 57375  TAGTAAAAAGTAGAATAATAGATTTGAAATATTTATTATATAGATTTAAAGAG
;     G-rnl ==> start
 57428  ATAATCATGGAGTATAATAATTAAATTTAATAAATTTAATATAACTATTAATAGAATTAG
 57488  GTTACTAATAAATTAATAACAATTAATTTTAAAACCTAAAGGTAAACCTTTATATTAATA
 57548  ATGTTTTTTTTTATTATTTTTATAATAAGAATAATTATTAATAATAATAAACTAAGTGAA
 57608  CTGAAACATCTAAGTAACTTAAGGATAAGAAATCAACAGAGATATTATGAGTATTGGTGA
 57668  GAGAAAATAATAAAGGTCTAATAAGTATTATGTGAAAAAAATGTAAGAAAATAGGATAAC
 57728  AAATTCTAAGACTAAATACTATTAATAAGTATAGTAAGTACCGTAAGGGAAAGTATGAAA
 57788  ATGATTATTTTATAAGCAATCATGAATATATTATATTATATTAATGATGTACCTTTTGTA
 57848  TAATGGGTCAGCAAGTAATTAATATTAGTAAAACAATAAGTTATAAATAAATAGAATAAT
 57908  ATATATATATATAAAAATATATTAAAATATTTAATTAATATTAATTGACCCGAAAGCAAA
 57968  CGATCTAACTATGATAAGATGGATAAACGATCGAACAGGTTGATGTTGCAATATCATCTG
 58028  ATTAATTGTGGTTAGTAGTGAAAGACAAATCTGGTTTGCAGATAGCTGGTTTTCTATGAA
 58088  ATATATGTAAGTATAGCCTTTATAAATAATAATTATTATATAATATTATATTAATATTAT
 58148  ATAAAGAATGGTACAGCAATTAATATATATTAGGGAACTATTAAAGTTTTATTAATAATA
 58208  TTAAATCTCGAAATATTTAATTATATATAATAAAGAGTCAGATTATGTGCGATAAGGTAA
 58268  ATAATCTAAAGGGAAACAGCCCAGATTAAGATATAAAGTTCCTAATAAATAATAAGTGAA
 58328  ATAAATATTAAAATATTATAATATAATCAGTTAATGGGTTTGACAATAACCATTTTTTAA
 58388  TGAACATGTAACAATGCACTGATTTATAATAAATAAAAAAAAATAATATTTAAAATCAAA
 58448  TATATATATATTTGTTAATAGATAATATACGGATCTTAATAATAAGAATTATTTAATTCC
 58508  TAATATGGAATATTATATTTTTATAATAATAATAAAAATATAAATACTGAATATCTAAAT
 58568  ATTATTATTACTTTTTTTAATAATAATAATATGGTAATAGAACATTTAATGATAATATAT
 58628  ATTAGTTATTAATTAATATATGTATTAATTAAATAGAGAATGCTGACATGAGTAACGAAA
 58688  AAAAGGTATAAACCTTTTCACCTAAAACATAAGGTAACTATAAAAGTACGGCCCCTAATT
 58748  AAATTAATAAGAATATAAATATATTTAAGATGGGATAATCTATATTAATAAAAATTTATC
 58808  TTAAAATATATATATTATTAATAATTATATTAATAATATATATAATTATATTATATATAT
 58868  TTTTTTTATATAATATAAACTAATAAAGATCAGGAAATAATTAATGTATACCGTAATGTA
 58928  GACCGACTCAGGTATGTAAGTAGAGAATATGAAGGTGAATTAGATAATTAAAGGGAAGGA
 58988  ACTCGGCAAAGATAGCTCATAAGTTAGTCAATAAAGAGTAATAAGAACAAAGTTGTACAA
 59048  CTGTTTACTAAAAACACCGCACTTTGCAGAAACGATAAGTTTAAGTATAAGGTGTGAACT
 59108  CTGCTCCATGCTTAATATATAAATAAAATTATTTAACGATAATTTTATTAAATTTAGGTA
 59168  AATAGCAGCCTTATTATGAGGGTTATAATGTAGCGAAATTCCTTGGCCTATAATTGAGGT
 59228  CCCGCATGAATGACGTAATGATACAACAACTGTCTCCCCTTTAAGCTAAGTGAAATTGAA
 59288  ATCGTAGTGAAGATGCTATGTACCTTCAGCAAGACGGAAAGACCCTATGCAGCTTTACTG
 59348  TAATTAGATAGATCGAATTATTGTTTATTATATTCAGCATATTAAGTAATCCTATTATTA
 59408  GGTAATCGTTTAGATATTAATGAGATACTTATTATAATATAATGATAATTCTAATCTTAT
 59468  AAATAATTATTATTATTATTATTAATATTAATAATAATAATATGCTTTCAAGCATAGTGA
 59528  TAAAACATATTTATATGATAATCACTTTACTTAATAGATATAATTCTTAAGTAATATATA
 59588  ATATATATTATATATATATTATATATAATATAAGAGACAATCTCTAATTGGTAGTTTTGA
 59648  TGGGGCGTCATTATCAGCAAAAGTATCTGAATAAGTCCATAAATAAATATATAAAATTAT
 59708  TGAATAAAAAAAATAATATATATTATATATATTAATTATAAATTGAAATATGTTTATATA
 59768  AATTTATATTTATTGAATATATTTTAGTAATAGATAAAAATATGTACAGTAAAATTGTAA
 59828  GGAAAACAATAATAACTTTCTCCTCTCTCGGTGGGGGTTCACACCTATTTTTAATAGGTG
 59888  TTCACTCCTCTTCGGGGTTCCGGTTCCCTTTCGGGTCCCGGAACTTAAAAAATAAAAATG
 59948  GAAAGAATTAAATTAATATAATGGTATAACTGTGCGATAATTGTAACACAAACGAGTGAA
 60008  ACAAGTACGTAAGTATGGCATAATGAACAAATAACACTGATTGTAAAGGTTATTGATAAC
 60068  GAATAAAAGTTACGCTAGGGATAACAGGGTAATATAACGAAAGAGTAGATATTGTAAGTT
 60128  ATGTTTGCCACCTCGATGTCGACTCAACATTTCCTCTTGGTTGTAAAAGCTAAGAAGGGT
 60188  TTGACTGTTCGTCAATTAAAATGTTACGTGAGTTGGGTTAAATACGATGTGAATCAGTAT
 60248  GGTTCCTATCTGCTGAAGGAAATATTATCAAATTAAATCTCATTATTAGTACGCAAGGAC
 60308  CATAATGAATCAACCCATGGTGTATCTATTGATAATAATATAATATATTTAATAAAAATA
 60368  ATACTTTATTAATATATTATCTATATTAGTTTATATTTTAATTATATATTATCATAGTAG
 60428  ATAAGCTAAGTTGATAATAAATAAATATTGAATACATATTAAATATGAAGTTGTTTTAAT
 60488  AAGATAATTAATCTGATAATTTTATACTAAAATTAATAATTATAGGTTTTATATATTATT
 60548  TATAAATAAATATATTATAATAATAATAATTATTATTATTAATAAAAAATAT
;     G-rnl ==> end
 60600  TAATTATAATATTAATAAAATACTAATTTATCAGTTATCTATATAATATCTAATCTATTA
 60660  TTCTATATACTTATTACTCCTTACGGGGTCCCGGTTGGACCGAGACTCCTCCCTTGCGGG
 60720  GTTGGGTTGGTTCACACCTTTATAAATAAATAATAAATAATAAATAAAGGTGTTCACTAA
 60780  TAAATATATATATATATATATATATATTATATTATAATATTATTTAATACTTAATATATT
 60840  ATATATTTTATATTTAATAAATAAAAAAAAAAATATTAATAAATAATAATATTAATAATA
 60900  AAGAAATTATAATTAATACCCTTTATATATAATCCTAATTAATTAAATTAAATATTTATA
 60960  TATAATAATCAATATATTATTAATTTAATAATTATTATAATAGTTTATAAAAGATATATT
 61020  TTTATATTATATTATATTTAATAAATATTACTTTTTTATTATTATTTTTATATATTATAT
 61080  AATATTATTAATTTTTATTATAATATTATTTACTTTTTATTGGATTATTTATTTATTTAT
 61140  TTATTTATTAATTAATTAATTAATTAAATATTTATTAATTAATATATATATTAAATATTA
 61200  ATATTTCATAAAAAAAAAGAGATATATGAATAATATATTATGTTATATTATATTATATAA
 61260  TTATATTATTTTTTATAATATTAATAATTAAAAATAAGAACTTATTTAAAAATTATAATT
 61320  ATAATAATAAATTAATACTTTTTAATTTATAAAAATATAAATTTCTTTATATATATATAT
 61380  ATATTATTATTTATATTAATCATCATTTTAATATTTATAATAAATTTATATAAAATCAAT
 61440  TATAATATTATATACTTTTTATATACTTTATAATCTTTATATCTTCACCCCCCTTTTTTT
 61500  TTAATAATATATTATATTAAAAATATAATAATTTATATGATTTATTAATACTTTTTATAT
 61560  AATTATATTATTATTTTTTTTTATAGATGTTATATTATTTTTTATAATAATTTTTTTTAT
 61620  TTAAATAAAATTTATAACTCCTTCTTAATTAAAGATAAAAAGGGGTTCCCCCTTAAGTAT
 61680  AAGTATACGGGGGGGGGGTTCCTCACTCCTTCGTTAATTTATATATATTATTAATAATTA
 61740  TTTAATTTTTATTATTTATTTATATATAAAAATATTCTAAAATTATTAATATTTATAATA
 61800  GAATAAATATTATAAAGTATAATTATAAATAATTAATTAATTATTTTAATAATAATAATA
 61860  TATTTATTATTATATAATAAATATATTATAAATAATA
;     G-trnT(ugu) ==> start
 61897  GTTATATTAGCTTAATTGGTAGAGCATTCGTTT!TGT!AATCGAAAGGTTTGGGGTTCAA
 61955  ATCCCTAATATAACA
;     G-trnT(ugu) ==> end
 61970  ATAATAATAATAAAATATTAAAATAAATATAATATTTATAAAAAATTTATTAATTTATAT
 62030  AAAAAATATATATATAAATAATAATTATAATAAAACATTTTATAATCAATAATTTAATAA
 62090  ATAATCTTCTTATTATAATATTATGTTTAAATATTACTCTTTATGAGGTTCAACAAACTA
 62150  ATAAGATATAAATATATATATATTATATAATAATAATAATAATAATATATTATTTAATAT
 62210  ATTATTAAGGATATAAATATAAATAATATTTTAATAATTTTAAATAAATCTAATTTATAT
 62270  ATTAATAATTAATAATCTTAATATTTATTATCATTATTTCATATTTATATTATATAAATA
 62330  TTTATTTAAATAAAAAAATATTAAAGAGTTTATTTTATTTATTATAAATTATTTAATAAA
 62390  ATATATATAATAATATATAGAATAAAGATATAAATAATTATAAGTATATAAAGTAGTAAA
;     G-trnC(gca) ==> start
 62450  GGAGATGTTGTTTTAAGGTTAAACTATTAGATT!GCA!AATCTACTTATTAAGAGTTCGA
 62508  TTCTCTTCATCTCTT
;     G-trnC(gca) ==> end
 62523  AAATAAATAATATAATAAAAAAATATTATAAATAAATATATATATATTTAGAATAATTAT
 62583  ATAATAAA
;     G-trnH(gug) ==> start
 62591  GGTGAATATATTTCAATGGTAGAAAATACGCTT!GTG!GTGCGTTAAATCTGAGTTCGAT
 62649  TCTCAGTATTCACC
;     G-trnH(gug) ==> end
 62663  CTATAAATAATAATAATAATATATTTTATTATTCTTAAATTATTATTCTTTCTTTATATT
 62723  ATATATATATATAATATTAATATTATTACTTTTTAATAACAAAATATTATAATTAATTGA
 62783  TATATATATACCAAATATAATTAATTGAAATTAAATAATAAATAAAATATTTACTTCTTT
 62843  ATTAAAATTCTAATTAATTGATTCTTTTTATTGAATATTAAATTCTATTATAACTTATTA
 62903  ATTAATTAATTAATTAATTAATTATAATAATAATAATATTTATTATTAAATTATTAAATA
 62963  TTTATTATTATATATAAGATTTAATTTTAAATATTAATAAAAAAAGAATAAAATAAAATA
 63023  AAATAAAATGAATAATATTTCTTTATCTCTTTCGGTCGGACTCCTGCGGGGCGGACTATT
 63083  TATTATTATAATATAATATTTAATCAATAGATTTATAATTTATTTAATGAATATTTTATA
 63143  AATATGTAAAACAATTCCTTTTTATTATTATAAATTTTTCATTATTTATTTATTTATTTA
 63203  TTTATTTATTCAATATATAAAAATAATTATAAAAAAGATTATTAAAAATAATAATTTAAT
 63263  GATAAATATATATTATATATATTAATATAAAAATAATAAATATAAATATATTATGTAAAT
 63323  ATTATATAAATTTGTATATGTATATATTATAATAATGTTATATAAGTAATAATATAATAA
 63383  AATATTTTATGTAATTTATATATATTTATAATTATAAAATAAAAATATTATAAATAATAA
 63443  AATTAATAATAATAATAATTTTAATAAAATAAATTATATATTTAATTTTATTATGAAGTT
 63503  TATACTTAATATAAATTATATTTCCTTTATAAATTATTAATATATCCTTTTTAATTAAAT
 63563  AAAATAAAAATATTATAAATATTAATAATTAATTTTTTATTTATATTTATATATATATTA
 63623  AAGATTAAATATATTATTAATACTAATTTATAATTTATTATTAATAAATAGTTCGACTTA
 63683  AATTATAATTTAATAATTTTTATTTATTAATAGTTTTATTATTAATATAAAAAGAGTAAG
 63743  GATAATAATAAATTCTTTTAATTTATTTTTAATAAAATATAATTTTAAAATAGTTTTATA
 63803  GTCCGGTCTGACATTAATTATAATAATTATATTAATATTATTATTATTTATTATATTATA
 63863  ATATATTTATTTATATTTTATAATATTAATAATTATTTTATATTTAATAAATATAATATA
 63923  TATATTATTTTTTTTAATAACTATCTAATTAATA
;     G-trnL(uaa) ==> start
 63957  GCTATTTTGGTGGAATTGGTAGACACGATACTCT!TAA!GATGTATTACTTTACAGTATG
 64015  AAGGTTCAAGTCCTTTAAATAGCA
;     G-trnL(uaa) ==> end
 64039  ATAAATATATATAATATATATAATATATATAAA
;     G-trnQ(uug)_2 ==> start
 64072  TGAGTCGTAGACTAATAGGTAAGTTACCAAAAT!TTG!AGTTTGGAGTTTGTTTGTTCGA
 64130  ATCAAACCGATTCAA
;     G-trnQ(uug)_2 ==> end
 64145  TATTATAATATATATATTATTTATATATAAATATATAATTATACTCCTATTTTTATATTA
 64205  ATTAATTAATTAATAATATATGATAATATAAAAATTATTGAATTATTAACTCTTATTAAT
 64265  AATAATAATAATCATAATAATAATATATATATATATAGTATATATATAAAAGTTTTATTA
 64325  TATTATATTATATATTTATTTATATATAATTCTTATTAATTGAAAAAAGAATAATTAATA
 64385  ATCTTATTAAAAAATAAATACTTTCATTTTATTTTATTTAATTATAATATATAAATATTA
 64445  AAAAAAGGATATAAGTTTTTATAAGATATAATATATATATATTAAATAGAAAGAAGTTAA
 64505  TATTTATATTTTAATTATAAAATGTTAATACTCCTTTGGGGACTTATTAATTAAATTATT
 64565  AATTAATAATAATTTATGATTTATAAATAATAAATAAAGGAATAAGTATCAATTAATTAA
 64625  TATATTATATTTAATATTTTATATTTAATATTTAATATTTAATATTTTAAGTTCCGGGGC
 64685  CCGGCCACGGGAGCCGGAACCCCGAAAGGAGTAGTATTAATTATGGATAGTGAGGGTGGA
 64745  TTTAATCCTTTTGTTATGTTATTAATTAATTAATTAATTTATATATATAAAATATTTTAA
 64805  TTAATTTTTATATAAATATATATATATATATATATTAATAATAGTAATATATATTATGTA
 64865  TAAACAATA
;     G-trnK(uuu) ==> start
 64874  GAGAATATTGTTTAATGGTAAAACAGTTGTCT!TTT!AAGCAACCCATGCTTGGTTCAAC
 64932  TCCAGCTATTCTCA
;     G-trnK(uuu) ==> end
 64946  TAATATTATATATATATATATTCTCCTTTCTAAAAATAATAATAATTATATATAATAATA
 65006  ATATAATTATATATATATATATTATAATAATAATAATAATAATAATAAATAATAATAATT
 65066  ATTTTTATTAATAATATTAATATATTATAATTATTAATAAATATTAATAAAAATA
;     G-trnR(ucu) ==> start
 65121  GCTCTCTTAGCTTAATGGTTAAAGCATAATACT!TCT!AATATTAATATTCCATGTTCAA
 65179  ATCATGGAGAGAGTA
;     G-trnR(ucu) ==> end
 65194  ATTATATTATATTAATAATCCCCCCCCCATTTTTAATTTAATTAAGAAGTTTAATTTACT
 65254  ATTTAATAATAAATGAAATAATAATA
;     G-trnG(ucc) ==> start
 65280  ATAGATATAAGTTAATTGGTAAACTGGATGTCT!TCC!AAACATTGAATGCGAGTTCGAT
 65338  TCTCGCTATCTATA
;     G-trnG(ucc) ==> end
 65352  ATTAATATTAATATAAATTAATACCCTATAATTAATTAATTAATTAAATACAAAATTATA
 65412  TTAAAACTTATATTATATTATAATATTATATTATATTATTATTATATAAAAATATAATAA
 65472  TAATAATATTTAATTTTATTTAATAATAATATTTTATATAATAAAATAATCATAGTTATA
 65532  ATATTTAATATTAATAATAATTTATTATAATTATTCTTTAATATACTTATTTATTATTAT
 65592  TTTAATAAATAAATAAATATAATTCTTATAAATATATATATATATATAAATATTTATATA
 65652  AAAATAAATTAAAATATTTTAATAATTATTCTTTATAAATAAATAATGATAATAATAATT
 65712  TATAATAATCTCCTTGTGGGGTTCCGGCTCCCGTGGCCGGGCCCCGGAACTATAATATAT
 65772  TTTTAATATATTTTTATTACTCCTATAATAATTTTTTTATTGATAAAAAGTATATATAAT
 65832  ATAATATAATTAATATATTTCTTTTTATAAAAATTATAAATATTAATTTATAATAAAAAA
 65892  AGTATATATAATATTATATATTTAATAAATAATATAATAATAATATAAATAAATATATAT
 65952  ATATTATTAATATATTAAATTTTATAATAATAATTATAATAATAGTAGTAGGTATAAATT
 66012  TTAATAAAGAGTTTTATTCCAATGGAGTAATAATAATAATAATAATAAAATAAA
;     G-trnD(guc) ==> start
 66066  GGATCTGTAGCTTAATAGTAAAGTACCATTTT!GTC!ATAATGGAGGATGTCAGTGCAAA
 66124  TCTGATTAGATTCG
;     G-trnD(guc) ==> end
 66138  TATATTTATACTTAATATAAAAAAAATAAATAATAATCTTTATTATTATTATATTTATTA
 66198  ATAATAAATTATTTTGTTATTATTATTATTTATATTAATATTTTATATAAATTATTTATT
 66258  TAATCTTTCATTATATATTTAATATATTATTAATATTAATTAATATTTTATAATAAATAA
 66318  ATAAAATAAATATTTTAATATAATACTTATTTTTATATTTATTAATAATAATTAATTTTT
 66378  ATATAAATTTATTATTTCTTACAATATATTTATTACTATTATTTTTTAATAATCTTATAT
 66438  ATAATATATAAAATATATATATATTATATATATATATAAATATAATATATATTATTATAA
 66498  ATATTTATAATCTTATTAATTAAATTATATTATATTAGATCATATTATATTATATTATAT
 66558  TATATTATATTATATTATTATTATTAATATTTTTATTTTTATTTTATATTTAATAGTAAA
 66618  AAATCATAATTTTATAATTTATTAATTATTATATAATTTCATTAATATATTTCTTCTTTT
 66678  TATTTATTTATTTATTACTTATTAATAGTTCCGGGGCCCGGCCACGGGAGCCGGAACCCC
 66738  GAAAGGAAAATAATATAAAAAATAATTATAATTTATTATAATTTATTAATTTATTAATTT
 66798  ATTTATTAATTTATTAATTTATTTATTATTATACTTTTTTTTAATAAA
;     G-trnS(gcu) ==> start
 66846  GGAAAATTAACTATAGGTAAAGTGGATTATTT!GCT!AAGTAATTGAATTGTAAATTCTT
 66904  ATGAGTTCGAATCTCATATTTTCCG
;     G-trnS(gcu) ==> end
 66929  TAT
;     G-trnR(acg) ==> start
 66932  ATATCTTTAATTTAATGGTAAAATATTAGAAT!ACG!AATCTAATTATATAGGTTCAAAT
 66990  CCTATAAGATATT
;     G-trnR(acg) ==> end
 67003  ATATTATATAATATTATATATTAATAAATATTATTAATTAATTTATTTATTTATTTATTT
 67063  ATTTATTATTAAATAAAAATATTTAATAAAATAATATAAAATATTATAATTATTTATATA
 67123  TTAATTATTAATTATTTATTATTTATTATATAAAAAGTATATAATTTTGTATTTTAATAT
 67183  AGGGTTAATTAATTAATTATTAATTTTTTTATAATAAGATAATAATATATTAAAAACTTA
 67243  TTATAAATTTATAAAATAATATTTATTTAATTTGATATTATTTTTAATCTTTCATTAATA
 67303  TATATTTTATTATAAGTAATAATATAGTTTAATTTAATTAATATAAATAAATTACATAAG
 67363  AATAATATTATAATAATATTATATATTATATAAAGAAATAATAATTTATATTTTTATTTT
 67423  TTATAAATAATATAAATATAAT
;     G-trnA(ugc) ==> start
 67445  GGGGTTATAGTTAAATTTGGTAGAACGACTGCGT!TGC!ATGCATTTAATATGAGTTCAA
 67503  GTCTCATTAACTCCA
;     G-trnA(ugc) ==> end
 67518  ATAATTATATTATATAATATATATATTAATAAATTATATATATATATATATATAAATATT
 67578  AAATAAATATTATATTAATAAATAATATAAATTATCTAATCGAAGGAAATATTTATAATA
 67638  TAATATAAATATTTTAATAAATTAATAAATATTATATTAATAAATAATTAATAAATATAT
 67698  AAATTATAATAAATTTTAATATTATTATATAAATTAATTAAATATAATAATTAATGAAAT
 67758  A
;     G-trnI(gau) ==> start
 67759  GAAACTATAATTCAATTGGTTAGAATAGTATTTT!GAT!AAGGTACAAATATAGGTTCAA
 67817  TCCCTGTTAGTTTCA
;     G-trnI(gau) ==> end
 67832  TATTATATATCATTAATATATAAAATATAAATATATATATTATAATAATAATAATAATAA
 67892  ATATAAATATAATTATATATATATATATAAATAAATAATTATTTAATTTATAATAAATAT
 67952  ATATAGTTTTATTATTAATTATATTTAATAAATATTAATTATTAATTTTATATTTATAAA
 68012  TAAATTTATTACTCCTTCGGGGTCCGCCCCCTCCCCTGCGGGAGGGGAGCGGACTATTTT
 68072  ATTAAAAATATTATAATTAAATAATAATATAAATAATTTATAATATAATAATATATACTT
 68132  ATAAATAATATTTAAATCTTATTATTAATTTATAAATCATAAATTATTATTAATAAATAT
 68192  CTCTTTTAGATAAATTGAACTTATATTTATATTATATATATATAGATATAAATCTTAAAT
 68252  AGAGTAAATATATTATAATAATTATATAAATATATATATATTATATTAAGATAATAATAT
 68312  ATATATATATTAATATATAA
;     G-trnY(gua) ==> start
 68332  GGAGGGATTTTCAATGTTGGTAGTTGGAGTTGAGCT!GTA!AACTCAATGACTTAGGTCT
 68390  TCATAGGTTCAATTCCTATTCCCTTCA
;     G-trnY(gua) ==> end
 68417  TAATTTATTATTAATTATATATTATTATAAATCAAATCCATTGAAATTAATATAATCCAA
 68477  TGAATAATTAATTTAATACATAATTTAATATATAAAATTATATATATATATACTTTATAA
 68537  AAAAAAAATTATATAATAATTATATTAATATATTTATATATATAAATAAATAAATAATAA
 68597  TAATTATAATTATAATTATAATTAATTAATTAATAAATAAATAATAATTTATATTATCTT
 68657  TATAATATATATATATACTTTTATAAAAAAGATATAAATAATTATAAAATGTATATTTTT
 68717  ATTAATAAAATTAATAATAAAATAATTATTATCTGTATTTAATAAAATTTAATTAAAGAG
 68777  TTATATTTCTATATATTTATATATTTATTTATTTATTCTCCTTCCGGGGTTCCGGCTCCC
 68837  GTGACCGGGCCCCGGAACTAATAAAATATATAAAATAAGGGTTTTTATTTATTTAATTAA
 68897  TATATATTTATTCTTTTATATAATAT
;     G-trnN(guu) ==> start
 68923  GTCCTTATAGCTTATCGGTTAAAGCATCTCACT!GTT!AATGAGAATAGATGGGTTCAAT
 68981  TCCTATTAAGGACG
;     G-trnN(guu) ==> end
 68995  ATAATAATATATATATATTTTAATTTATATATCATATATATATATATATTAAAGAAAAAT
 69055  AATATAAAAAGTATGTATTAATAATAATAATAAATAAATAATAATAAATAATTTTATTAT
 69115  ATTATATTATATTATATTATATTATATTATATTATATTTATTGATATATTTATTGATATT
 69175  TATTAATTTAAGATTATTCATTAAATATATAATTATTAATAATTTAATATATTTTATAAT
 69235  TTTTATTATATTTTATGTAAGAAGAAACTATTTTATATATTATATATATATATATAATTT
 69295  TTATAAAATGATAAATTTTATATTATAAATATTATTAAAATATTTTTATAAATATTTAAA
 69355  TTATTTATAAAAAGGTATATAATAATAATTATTAATATTATATTATATTATATATTTATT
 69415  TATATTATATATAATAATATATTTATATATATATTAATTAATAAATTAAATAAGTATCTA
 69475  TATTTTATATTATATTATTTTATTTTATTAGTTCCGGAAGGAGAATAAAAAGTATTCTAA
 69535  AGAATTATATATTTATTATTTTTATTAATATATTATAAATTAATAAAAAATAAATATGTA
 69595  TATATAAATTATATTTATTATGTTTAATTATTTATAATTTATTATAATAAATAGTATAAG
 69655  ATATCTTATTTATATTTATATATAATAAAGAATATTATTAAACTAACACCTATATTATAT
 69715  ATATTATATTATATAATATTATATATATATGAATTACTAAGAATAAATTTATAATTAGAT
 69775  AATATTTATATTTATTTATTTATTTAATTAACAAATATATTAATATTTTTAATTAATTAA
 69835  TAATACCTTTATATATATATATATATATATATTAATTTTAATTATATAATTATCTTTTTT
 69895  ATTAATAATCATAAATATATTATATATTTTATATAATAAGATTATAATTTTATAATTATT
 69955  TTATTTTTTTTATTAAAAATTATTATTATTATAATTATTATATTATAATTATAAATTATT
 70015  AAAGAATATATTTATTAATATTTTAATAATTAATATCTTTTATTTATATTTATAAAATAA
 70075  GGTATAAATATTGATAATAAAGAGTAAATATTGTATTAATAATAATAATAATTATAATTA
 70135  AGGA
;     G-trnM(cau)_1 ==> start
 70139  GCTTGTATAGTTTAATTGGTTAAAACATTTGTCT!CAT!AAATAAATAATGTAAGGTTCA
 70197  ATTCCTTCTACAAGTA
;     G-trnM(cau)_1 ==> end
 70213  ATAATGATTATAATATTTATATATATATTAATAATATTAATAAATAATTACTCCTCCTAG
 70273  CAGGATTCACATCTCCTTCGGCCGGACTCCTTCGGGGTCCGCCCCGCGGGGGCGGGCCGG
 70333  ACTATTTTATTATTATTATTATTAAATAGATGTTCATTAAATAATTATAAATATAATTTA
 70393  TCTTTTAAATATATATATATAATATAATATTTAAATATATATTATAAATAAATAAATAAA
 70453  TAATTAATTAATAAAAACATATAATGTATATTTATCTATAAAAAATATTAATTAAATTAA
 70513  TATATTATTACAGATAAATAAATAAATAAATATAAATAATTATCCTTCTTAAAAATAAAA
 70573  AGAGACGGACCGGACTATTTTATTTTTAAATATATATTATATTAATAATATAAATATAAG
 70633  TATAAATAAAAATTAATAATATATTATATATATATTATATTAATAATAATAATAATAATA
 70693  ATAATAATAAATAATAACTCCTTACTTCATACCTTTATAAATAAGGTAATCACTAATATA
 70753  TTATAATAATAAAAATTATATATATTATATATAATCTAAATATTATATATTTTAATAAAT
 70813  ATTAATATATATGATATGAATATTATTAGTTTTCGGGAAGCGGGAATCCCGTAAGGAGTG
 70873  AGGGACCCCATGGGAACCGAACCCCGAAGGAGTTTTATTTTTAGTATTTTATAAAATATA
 70933  TATTTATATGATTAATAATATTATATATATTATTTATAAAAATAATATATAATTTTAATT
 70993  ATTTTTAATAAAAAAATGTGGGGTTTGGTAATATAATATTTTATATTTATAATATATAAT
 71053  AATAAATTATAAATAAATTTTAATTAAAAGTAGTATTAACATATTATAAATAGACAAAAG
 71113  AGTCTAAAGGTTAAGATTTATTAAA
;     G-cox2 ==> start
 71138  ATGTTAGATTTATTAAGATTACAATTAACAACATTCATTATGAATGATGTACCAACACCT
 71198  TATGCATGTTATTTTCAGGATTCAGCAACACCAAATCAAGAAGGTATTTTAGAATTACAT
 71258  GATAATATTATGTTTTATTTATTAGTTATTTTAGGTTTAGTATCTTGAATGTTATATACA
 71318  ATTGTTATAACATATTCAAAAAATCCTATTGCATATAAATATATTAAACATGGACAAACT
 71378  ATTGAAGTTATTTGAACAATTTTTCCAGCTGTAATTTTATTAATTATTGCTTTCCCTTCA
 71438  TTTATTTTATTATATTTATGTGATGAAGTTATTTCACCAGCTATAACTATTAAAGCTATT
 71498  GGATATCAATGATATTGAAAATATGAATATTCAGATTTTATTAATGATAGTGGTGAAACT
 71558  GTTGAATTTGAATCATATGTTATTCCTGATGAATTATTAGAAGAAGGACAATTAAGATTA
 71618  TTAGATACTGATACTTCTATAGTTGTACCTGTAGATACACATATTAGATTCGTTGTAACA
 71678  GCTGCTGATGTTATTCATGATTTTGCTATCCCAAGTTTAGGTATTAAAGTTGATGCTACT
 71738  CCTGGTAGATTAAATCAAGTTTCCGCATTAATCCAAAGAGAAGGTGTCTTCTATGGACAA
 71798  TGTTCAGAATTGTGCGGACTAGGACATGCCAACATGCCAATTAAAATTGAAGCAGTATCA
 71858  TTACCTAAATTTTTGGA
;     G-orf149 ==> start
 71875  ATGATTAAATGAACAATAA
;     G-cox2 ==> end
 71894  TTAATATAAATTTGTTATTAATACTTTTAATAATTATTAATAATTTAATTTTTAAAAATA
 71954  ATAATAATAATAATAATTATAATAATATTCTTAAATATAATAAAAATATAAAAATATATT
 72014  CTATTCAATCACCTTATATTAATAATATAAATGTTATTAAAAGAAGATATCATACTTCTT
 72074  TAAATAATAATTTAATTATTGTTCAAAAAAATAATAATGAAGATAATTTAAAATTAAATA
 72134  ATTTAGAAATTAATAATTTTCATAAATGATTAGTAGGATTTACAGATGGAGATGGTTCTT
 72194  TTTATATAAAAGGTCTAGAAAATAATTTTAAATTCTTTTATGGATTCCATTTACATAAAG
 72254  A
;     G-orf351 ==> start /note=LAGLIDADG ;; evalue:1.7e-18
 72255  TGATATCTCTTGTTTAGTCCCGGCCCCAGCCGGGACCCCAGGGAAGGAGAACATATTAAA
 72315  AATAATTTAA
;     G-orf149 ==> end
 72325  AAATACCTAGTAATATTAATATTAGAGAACTATCAGTTCAATTACTAGTGACAAAGAAAC
 72385  AATGAATAAGTGATAATTTATTACCTATTTTTGATAAATATCCTTGTATAACTATAAAAT
 72445  ATTATAGCTATTATAAATGAAAAAAAGCTATAATTGATAATTTAAATGGTATAACTTATA
 72505  ATAATAATGATGTATTAAATATTAAAAATACAATTAATAATTATGAAGTTATACCTAATT
 72565  TAAAAATTCCATATGATAAAATAAATGATTATTGAATTTTAGGTTTTATAGAAGCTGAAG
 72625  GTTCATTTGAAGTAATTAAAACTCGTAATATTTGTAGTTTTAATATTTCACAACACCAAC
 72685  GTAGTATTGAAACATTAAAAGCAATTAAATCTTATATTTTAACTAATTGAAAACCTATTG
 72745  ATAATACTCCATTAATAATTAAAAATCAATTATTAAAAGATTGAGATTCATCTATTAAAT
 72805  TAACTAAACCTGATAAAAATGGAGTTATTAAGTTAGATTTCTATAGAATAGATTTTTTAT
 72865  ATTATGTTATTATTCCTAAATTTAATAGTATAAATTGATATAGTCCCCGCCCCGGCGGGG
 72925  ACCCCGCTAGGAGTATTAAATATAATAGCTACATAAATTGACAATCTATAGTTAATATTT
 72985  ATATAAAAGGTTTACATAAAATTAATAATAAAGATATTATTAATTATATTGAATATATTA
 73045  AAAATTTAAATAAAAAAGGTATTAATAAAATTAATTATAATATTGAATTATATAACAATA
 73105  TTATTAATAATAATAAACCATTATATAATAAAAACTATACATATAGACTTAATAGTATTA
 73165  TTCATAGTAAAAAGAATATTACAGGTGTAGAAGTATTTGTATATGATTTAAATAATACAT
 73225  TAATTATAACATTTACAGGATATGTACCTGCCAGTTTACATTTTAATTGTTCTCCTTTTC
 73285  GGGGTCCCGACTGGGGCCGGGACTAA
;     G-orf351 ==> end
 73311  ACAAGAGATTGCTAAATATATTAAAAATGGTAATGTATTTATAAATAAATATATTTTAAA
 73371  AAATATTTTATTAGATTAATTATTATTTTTATTTCTTCTTAAAATTAAAAAAGGAGACTT
 73431  TTTTATATTTATATAAATTATATATAAATTATTCTTTTATTATAAATATATAAAATTATT
 73491  TTCTTTTAATTATTTTTATAATTAATTAATTAATTAATTCTTCATGGCTATAGCCATAAC
 73551  TTTTAATAATATTCTTTTATTCTTTATTATTATATATATATATATTTATTATTTATTATT
 73611  ATAGAATTTATATTTATAAAAATATTAATATTTTATTTAAAATAAATAATGATTAATTTA
 73671  TAAAATATATATTAATTAAGTTTCGGGTCCCGGCTACGGGAGCCGGAACCCCCGAAAGGA
 73731  GTTATTATATTTATAATTAAATCTTTAAATAATATATCTTAAATTATTATATTGATATTA
 73791  ATATTATATTGATATTAATATTAAATATATATTTAATATTTAGCTTATTATTTTATAAAA
 73851  TTATATTTATATATTATAATATAATTAAATATATTATAAATTTAATAATTTAATAAAAAT
 73911  ATTCTTTTTATAATTATTATAATAATTAAATAAATAAATAATAATAAGAATAATTAATGT
 73971  ATAATTTTTATAAATATTATATATTTTTATATTAAT
;; mfannot:
 74007  agttccggggcccggccacgggagccggaaccccgaaaggagaaatattaataaaataaa
 74067  ataaaattataatataattaaattataagaattatatttactccttttataatttatatt
 74127  tataatataatataatataaaataaatataatataatataaaataaatataatgtaatag
 74187  gtattcactcctctttggggttccgatcccccatacggatacggatacggatacgaatac
 74247  ggatacggatacggatacggatacggggggccgtcccccagaacttaatattatatctta
 74307  aataattaatataaatataatatattatttaataataataataaataaataaataaataa
 74367  ataaataaataaattaaataaataataatattattataattactttttaataaataatat
 74427  taatataatattatattagtattataaatagactttttattattttatatataatataga
 74487  aatatattatataattattatttttaattataaataaaatataattattatttattatat
 74547  aatttatataaatatatatatatatttattatatatataaatataaatataaatataata
 74607  attaactttatatagtaattctaataataataataataataaatataaaatagtccggcc
 74667  cgccccctgcggggcggaccccgaaggagtgagggacccctccctatactatacttacgg
 74727  gagggggaccgaacccctttttattcttaagaaggagatgttcattaaataattaaatat
 74787  atataattaataatattaaagttttatatatattaatatattataaaaggtttatatata
 74847  tataataagataagtaataaattaattaattaataatataaaaatatatattatatatta
 74907  tgttttatttatatatatatatatattatgtattattatataaatatatatatatattat
 74967  attataagtaataataagtattatattatatata
;     G-trnF(gaa) ==> start ;; mfannot: evalue : 2.94e-11
 75001  gcttttatagcttagtggtaaagcgataaatt!gaa!gatttatttacatgtagttcgat
 75059  tctcattaagggca
;     G-trnF(gaa) ==> end
 75073  ataataataatatattaattaataattaatttataataaatatattataataattaatat
 75133  atatatataatatatttaatacaaagaaaatatatattatatctcttatttatttattta
 75193  ttaatattttaataaatataatattataaaaaaaagtttatatatttataaatataaata
 75253  taaatataatataatataagtttggtattcatttaattatattatttaattaaaaatatt
 75313  ctaaataagaataaatatcaataaaggagttataaatatatatatatattaatatatata
 75373  taaaaatatatattattattagttcccgcttcgcgggaacccc
;; mfannot:     /group=IB(5') (1.96e-07)
 75416  GTAAGGAGTTTTATTATAATAAAATTTATATATATTTAATATATAATTATAAAAATATTA
 75476  TATAATAAATAATAAATAATTATTAATAATAAATAAATATAATAATAATATTATAATAAA
 75536  TTTATAAATGATTATAATAAATTTATATTAATTTTTTATTT
;     G-trnT(uuag) <== end
 75577  TGTAAATACTAAGATTTGAACTTAGATAATATGCAC!CTAA!AAACATACATTTTACCAT
 75635  TAAATTATATTTAC
;     G-trnT(uuag) <== start
 75649  CTTATTAATTATATAAATTTTATTAAATATATAATATATTAATTATATAAAAATTATTAA
 75709  ATAAATATATAATATATTATATATTTAAAATAAATATATTATAAATATTATTATATATAA
 75769  AATATAATATACTACTTATAAAAATATATATATATATATAAATATATATATAAATAAATA
 75829  TTTTATATATTAAATTAAATAATTATTAATAAATTTAATTATAAAGTATAATTTTCAATA
 75889  GGAATATTTAGAATATTATAATAATTATATGAATTATTATAATTATATATATATAAATAA
 75949  ATAAAATAATAATTATAATAATTAATAAGAGTTTTGGATATATATCTGTGGAGTATATAT
 76009  TTTATAA
;     G-trnV(uac) ==> start
 76016  AGGAGATTAGCTTAATTGGTATAGCATTCGTTT!TAC!ACACGAAAGATTATAGGTTCGA
 76074  ACCCTATATTTCCTA
;     G-trnV(uac) ==> end
 76089  AATCTAGATATAATATTATATCTATCTTAATATAATAATATTTATTTATTTATTAAATAA
 76149  AAAAAAAAATAAATAATATTAATTAATATAAGATTCTTTTTAATTATAATAATAAATAAA
 76209  TAAAAAGAAGATATTATCAATGATTTATATTAATAATAAATATAAATAATAAAAAATATA
 76269  TATAATATAATATAATAAATATATTTCCTTTAATATTAATAAATTAATAATAATAATAAT
 76329  AATAATAATAAAATATTTAAATAAATTATATTCAATACAAATTAATTATTTATATTATTA
 76389  ATAATTGAATAAATAAAAATAATTCGGTCGAAGGATATATTAATTCGATTATATTATTTA
 76449  TTTAATTATATTTAATTTAAATATATAAATTAATATATATATATTGAATTATATATAAAT
 76509  TTATTTTATAATTTTATAAATAATATATTATTATAAATATTAAATATAATTTATATTATT
 76569  ATTAAATAAAAGATTTATTAAATTAATATTATTATTTAATTTTATTATATAGTTTTAGGG
 76629  ATAATATTTTATTAATATTTTTTTATTTATTTATTTAATTATATTATATATATAATATAT
 76689  ATATAACAATAAATTT
;     G-cox3 ==> start ;; mfannot: alternative ATG start pos 76687
 76705  ATGACACATTTAGAAAGAAGTAGACATCAACAACATCCATTTCATATGGTTATGCCTTCA
 76765  CCATGACCAATTGTAGTATCATTTGCATTATTATCATTAGCATTATCACTAGCATTAACA
 76825  ATGCATGGTTATATTGGTAATATGAATATGGTATATTTAGCATTATTTGTATTATTAACA
 76885  AGTTCTATTTTATGATTTAGAGATATTGTAGCTGAAGCTACATATTTAGGTGATCATACT
 76945  ATAGCAGTAAGAAAAGGTATTAATTTAGGTTTCTTAATGTTTGTATTATCTGAAGTATTA
 77005  ATCTTTGCTGGTTTATTCTGAGCTTATTTCCATTCAGCTATGAGTCCTGATGTACTATTA
 77065  GGTGCATGTTGACCACCTGTAGGTATTGAAGCTGTACAACCTACCGAATTACCTTTATTA
 77125  AATACTATTATCTTATTATCTTCTGGTGCTACTGTAACTTATAGTCATCATGCCTTAATC
 77185  GCAGGTAATAGAAATAAAGCCTTATCAGGTTTATTAATTACATTCTGATTAATTGTTATT
 77245  TTTGTTACTTGTCAATATATTGAATATACTAATGCTGCATTCACTATCTCTGATGGTGTT
 77305  TATGGTTCAGTATTCTATGCTGGTACAGGATTACATTTCTTACATATGGTAATGTTAGCA
 77365  GCTATGTTAGGTGTTAATTATTGAAGAATGAGAAATTATCATTTAACAGCTGGACACCAT
 77425  GTTGGATATGAAACAACTATTATTTATCTACATGTTTTAGATGTTATCTGATTATTTTTA
 77485  TACGTAGTATTCTACTGATGAGGAGTCTAA
;     G-cox3 ==> end
 77515  GGCTGTAAAATTATATATCTAAATGATTAATATATATATTATTAATAATTAACAATAATT
 77575  AATATATTATAATTTATATATATATATTTTATATTATTATAATAATATTCTTACAAATAT
 77635  AATTATTATATGTTATTCCTTCAAAACTCCTAACGGGGTTCCCGCGAAGCGGGAACTAAT
 77695  AATAATATAATCATTATACTCTTTTTTCATTTACCTTTTATAAAGATAATTAATAAATTT
 77755  ATTTAATATTTATAAAAAAAAAATATAATATTAATATAATATAATAATGTAATTATTTAT
 77815  ATTTTTATATTCCTTCGAGGTCACCGCCTCACCTCCAGCGGGACTTTTTTAATATGATAT
 77875  AATATAATATAAATATTATTAATTTAACTAATATATAAATTCATATATATATATATATTA
 77935  TTAATATTATTTTATAAAAAATATTTTTATTTGATTATTATTAAATATTATATAAAAATA
 77995  TTAATATATTATAAATATACTATTTATGTAATTATTTTTTGAAGTGAGCACCTATTTTAT
 78055  ATATATTTTATATATATTTTATTATATTTTATTAAAAATAGGTGTGAACCTCCATGAGAG
 78115  AGGAATGAATACCTATTTTATAAAGTATATTTTATATTCTATATATTATAAATATGAACC
 78175  AAAAAAAGGAGTTTAAAATTTAATTAAATTTAATTAATTGAATTTCTTTATTATTATTAT
 78235  CATAATTATTAAACCCTTTATTAATATAATAATATATTATTTATTATCAAAATACCTACC
 78295  CTTTTTATAATTTATATCTTTAATAATATAATTAAATATAAAATGTTTATTAAATATTAT
 78355  ATAAAAAAAAATAAAAATATATATATATATATAAATGATAAATAATAAGGAATTCACACT
 78415  TATATAAATTTAAATATAAAGTCCCAAAAGAAGTATTCATTAAATAAATTATCATTAATT
 78475  AATTATAATAAACTTATTTAATATTATTAAAGATTAATTTATAATAATAATTATTATTAT
 78535  TATTATTAATATTAATAGTTCCGGGGCCCGGCCACGGGAGCCGGAACCCCGAAAGGAGAA
 78595  ATATATAAATAATTAAATAGTTCATATATTCAAAAGAATTAGAATTAAACTTTAATAAGT
 78655  GTATTTAATATATAGAATATTAATAGAATATTTATTCTATTTATATATATATTTATATAT
 78715  ATATATATTAAATAATATTATTTATATTATATTTTATATATATATTATTAATATAAAAAG
 78775  TATATTATATGTATTATATATATTATATATTATATATTTAATAATATATTACTATTATAA
 78835  TTAATAATTTTATAAAAAAAAATAAATAATTATATATTTCCTTCGTGGTTCGGTTACCCC
 78895  TCACTCATTCAAACTATAATTTAATATATTATGATATTATTTATAATTTATAATATAATG
 78955  TATAATATTATATTATAAATATTATATAAAAATAAAATGATAATAATAATAATAATAATA
 79015  AAAATAGAAAAGAATAATTTTTATTATTTTAGTATATATAAGAATTTAATAAGTTAGATT
 79075  ATTGCGGACACCGTTACGCGGAGTGGGGACTATTATATTTTACCTATATATATTAATATT
 79135  ATTATAATTTCCTTCTTTAAAAGAAAAAAGGGATTCGAGAACTTATTATTATATTAATAT
 79195  ATTAATAATAAATAATAATAAATAATAAAAAAGTAAATAAATATAAATTATATAAAAATA
 79255  TAATTTTATTATTAAGGAGTGAGGGA
;; mfannot:
 79281  cccccctcccgttagggagggggggaccgaaccccaaaggagtttaaatataaaatataa
 79341  tattatcattaaattctaataagggtatataatgaagatctattagaacctaaaaagaat
 79401  attaatatatctattataaaataataataataaatataaatataaaaataaattgtaata
 79461  aataataatatttataaataataaaaaaaaaagaaatatattaatttattaataataaat
 79521  aaattatattaaaatataatattattattaaattaaagaattatattaaatatatttatt
 79581  aaaattttataaataagttaatattttattaaataatattataaataaataaaaaataag
 79641  tatataattattaatatattaatttattatgttatatatttttatatttcaaatatataa
 79701  gtcccggtttcttacgaaaccgggacctcggagacgtaatagggggagggggtgggtgat
 79761  aataaccagaatattaaataaatacagagcacacatttgttaatatttaataatataatc
 79821  aataaatatattataataatataatataattaataataaatataaagtccccgccccggc
 79881  ggggaccccgaaggagtataaacaatataataaattatataaaataaatataaattaaaa
 79941  ataaaaactaaataattaatataataaatgataaacaagaagatatccgggtcccaataa
 80001  taattattattgaaaataataattgggacccccacaatagaataaaaaaataaaaagaat
 80061  taataatatataaataatataaatatattatatatataatataatatatatatatataaa
 80121  ataataaattatataatataatatatatatatataataataaattatatatatatatata
 80181  aaataataaaaataataatcatatgaattttataaatataattattattaataataataa
 80241  taataataataataataaagagataataatttataaaaattaatatttattttatgtaat
 80301  attaatattaatattaatataatataatataatacggattaaatattaccagttgttcac
 80361  aggtaatataaaatcctatcgtttcacctattattaattaatagttccggggcccggcca
 80421  cgggagccggaaccccgaaaggagaataagtatatataataaaatttaataaaaaaaaat
 80481  aattatataataaatatttatattataatattaataaatataaaatataattgatattaa
 80541  cattatataattaataatataatcaaataatataaatataatataaaagttttaattatt
 80601  aaaattatataaatattatttaataaaaattaaaaataataataataataataaagtccg
 80661  gtccgccccgcggagggggcggacc
;; mfannot:     /group=IB(5') (6.33e-06)
 80686  CCGAAAGAGATAAATATTTATATCTTTATTTATAATTATATATAAATAAAAGTTTATTAA
 80746  AATTTATAATAATAATATAAAAAAGTATATAATAAATTTATTATAAATAAATAAATATTT
 80806  AGTAATAATATTTAATAAAATTATAAATATTATAAATAAAATATTAATAATAAATAATAA
 80866  ATATATAATATAATATAATAAATTAATAACAATAAGATATCCGGGTCCCCTAAATAATTA
 80926  TTATATAAAATAATAATTGGGACCCATACATATAAATATAAAATATTTTAATATTTATAT
 80986  ATAAATAATAATAATATATATTTATATTATATTATAATATAACCCCTTCCAATTAATATT
 81046  AATTACTTCCTTAAAAAAAATAATAATTAATTAATTGATTTTTATATTAATATAAAAAAG
 81106  TTAATATATATATTTATATATAAATAATATAATTAATATAAAGATAATAAGTCCCCGCTT
 81166  TCAGCGCAGTGAGGGACCCCCTCCCGTAAGTATACGGGAGGGGGAACCGAACCCCAAAGG
 81226  AATAATAAATAATAGTATGTATTTAAATAATATTTAATATACTATCTTTTTTATTATTTT
 81286  TATTATTATAATATATTTATAATAATATATTTAATTATAATTTATAAAAAAGAGATATAA
 81346  TATTTTATTATATATAATATTAATATAATACAAATTAACATTATTTAATTATTATTAATA
 81406  ATATTTAACTTTATTATTATCTTCTACGGTTGGATTATTATTACTATTTATTTATTAATA
 81466  ATAAATAATAAATTATAAAGTCACTGAAAGAGTGAAGAATTTCCCATGGGATAATCCCAA
 81526  AGGATAATATAAATATTATAAAATTTTTATTAAATAATATAAAATTCAATAAAATAATTT
 81586  TAATTAATTAATTAATTAATTAATATAAAAATAAATATTTTTAATTAATATTAATATAAA
 81646  TATAAATATAAATATAATAGTATAGTATATAGGAAGTTAATAATAATATAAATATTATAT
 81706  AATATATATATGTATATATATTATATAATTAATTTTCTCCTTTTGGATTTACATCTTAAT
 81766  AAAATATAAAATATAAAATGTTATTAACAATAAAAATTATTAATCTTTATAATATTAATA
 81826  ATAGTAAATTTATTTATATATCTCCTTTAAGATGGACTATTTTTATTTTTATTTTTTTTT
 81886  TTTAAAAAATATTAAATATTATAAATATATTATAAATATATTATAAATATGTTATAAATA
 81946  TATTATAAATAGAATATAATATAATATTATATATTATAATGATAAAGATTATATATATTT
 82006  TCTTTTTTTTTTATTTATTATTTTTAATAAGTAAAAATTATATTATATATATATATATTA
 82066  AATTTTATAAGTAATATAATATAAGTATTAATTATATAAA
;     G-trnM(cau)_2 ==> start
 82106  TGCAATATGATGTAATTGGTTAACATTTTAGGGT!CAT!GACCTAATTATATACGTTCAA
 82164  ATCGTATTATTGCTA
;     G-trnM(cau)_2 ==> end
 82179  ATAAATTAATATATAATATCTCCTTTCTATAAAAAGTATAATAAAATATATTATAAGAAG
 82239  AATATATTATATAATATAATAATTATATTAATAATATTAATAAATAATATATAAATAATT
 82299  ATAAAAAAGTATATAATATTAATCAATTAATTAATTAATAAATATAAATAATATATTAAT
 82359  TTTTAATTAATTTGAATAAGATATTTATATTATTAA
;     G-rnpB_2 ==> start ;; mfannot: Approximate position
 82395  TAGGAAAGTCATAAATATATAAATTATATTATATAATTAATATAATAATAAAATAAATTA
 82455  TATATTTTATTTATAATATTATTTCTTTATAAGATAAATATTATCTAATAATATTTATAA
 82515  AGAAATATATATATATATAAAAAGTCATTATATAAATTTAATTATAATTTAAATAAATTT
 82575  TATATAAATTAATATAATATTAATAAAGTAATTAGTATAAATAAATAATATGAAAATAAA
 82635  ACTTAATAAATATATAAATATAGTCCGGCCCGCCCCGCGGGGCGGACCCCGCAGGAGTCC
 82695  ATATATATATATTAATAAAAAAAAAGTAATATATATATATATATTGGAATAGTTATATTA
 82755  TTATACAGAAATATGCTTAA
;     G-rnpB_2 ==> end
 82775  TTATAATATAATATCCATATTCATAATTAATTTTTTTATATATATATTATATTATAATAT
 82835  TAATTTATATTATAAAAATAATATTTATTATTAAAATATTTATTCTCCTTTCGGGGTTCC
 82895  GGCTCCCGTGGCCGGGCCCCGGAACTATTAATTAATAATAAATTATTATTAATAATTATT
 82955  TATTATTTTATTATTAAAATATATAAATAAATAAAAATATTAAAAAGATAAAAAAATAAT
 83015  GTTTATTCTTTATTATAAATTATATATATATATATATATAATTAATTAATTAATTAATTA
 83075  ATTAATAATAAAAATATAATTATAAATAATATAAATATTATTCTTTATTAATAAATATAT
 83135  ATTTATATATTATAAAAGTATCTTAATTAATAAAAATAAACATTTAATAATATGAATTAT
 83195  ATATTATTATTATTATTTATAAAATTATTAATAATAATCAATATGAAATTAATAAAAATT
 83255  TTATAAAAAAGTAATGAATACTCCTTCGGGGTTCGGTCCCCCTCCCTAACGGGAGGGGGT
 83315  CCCTCACTCCTTTTTAAAAATACCTTCTTAATTAAATAAAATAAA
