# Supplementary material for: Global Characterization of Fungal Mitogenomes: New Insights on Genomic Diversity and Dynamism of Coding Genes and Accessory Elements
Source: Front Microbiol. 2021 Dec 1;12:787283. doi: 10.3389/fmicb.2021.787283 (PMC8672057; doi:10.3389/fmicb.2021.787283)
Supplement: Supplementary File 1 — de novo annotation files of the 685 mitogenomes investigated in this study. Annotation was performed with the Mfannot program. [file Data_Sheet_1.ZIP › Supplementary_FileS1/NC_004918.1_Saccharomyces_servazzii_mitochondrion_complete_genome_mitogenome_g3.mfres]

;; Masterfile modified automatically by mfannot version 1.35
;; on Sun Dec 27 02:19:45 2020 by user pfonseca on host LGCM-PROC
;;    - Gene Totals: 36
;;    - List of genes added:
;;      atp6                 atp8                 atp9                
;;      cob (1 introns)      cox1 (3 introns)     cox2                
;;      cox3                 orf306               orf389              
;;      orf404               orf466               rnpB                
;;      rns                  rps3                 trnA(ugc)           
;;      trnC(gca)            trnD(guc)            trnE(uuc)           
;;      trnF(gaa)            trnG(ucc)            trnH(gug)           
;;      trnI(gau)            trnK(uuu)            trnL(uaa)           
;;      trnM(cau)            trnN(guu)            trnP(ugg)           
;;      trnQ(uug)            trnR(ucu)            trnS(gcu)           
;;      trnS(uga)            trnT(cuag)           trnT(ugu)           
;;      trnV(uac)            trnW(uca)            trnY(gua)           
;;
;; end mfannot
;;


>NC_004918.1 Saccharomyces servazzii mitochondrion complete genome gc=3
;;     rnl ==> ;; mfannot: Partial annotation, start found at pos : -3 / 5' +/- 50 nt
     1  TATAAGTAAGTAAATAATAGATTTGAAATAATTATAAAATAGAATTAACGAGATAATTAT
    61  GGATTATAAAATATCATAAAAATGATAAAGTTATTAATAGAAATAGGTTACTAATTAAAT
   121  TATAAAAATTTATAAAACCTAAGGGAAACCTACAAATAAGATATATACTAAGTGAACTGA
   181  AACATCTAAGTAACTTAAGGAAAATAAATCAACAGAGATATTATAAGTATTGGTGAGAGA
   241  AAGTAATATAATATATATATTAATAAAATAATATATATATATTAGGAGCCCGGCCCCCGT
   301  GGGGGCCGGGCGACCTCATAGTCAATAAAGTATTATGTACAATAAATATAAGAACAATAA
   361  ATTAATAATAAAATATTAATTAAATAAGGATTAACAAATTCTAAGACTAAATACTATTAA
   421  TAAATATAAAGAGTACCGTAAGGGAAA
;;
   448  ATATGAAGTAATTATTTTATAAGCAATCAATTTATTTAATAATAAATAATATGATGTACC
   508  TTTTGTATAATGGGTCAGCAAGTTATTAATAATTGCAAAATATATAAATTAAATATAAAT
   568  AGAAATATAAATATTAATCAATAAATTAATTATAATTTATATCCAAATTATATTTGGATA
   628  TAAAAAGTAGAGTAAATATTAATAGACCCGAAAGCAGATGATCTTACCTTGATAAGATGT
   688  AATAACGATCGAACAAGTTGATGTAGCAAAATCATTTGAATAATTGAGGTAAGTAAGTGA
   748  AAGACAAATCTGATCTGCAGATAGCTGGTTTTCTATGAAATATATGTAAGTATAGCCTTT
   808  ATTTTTATATAATATTATTTGATTATTAATTAATTAAATAAGGATGGTATAGCAATTAAT
   868  ATATTTTTGTATATCAAAAAGTATTAAATCTCAAAATATTATGTTATATAGAGTAAGGAG
   928  TCAGATTATATGCGATAAGGTAAATAATCTAAAGGGAAACAGCCCAGATTAAGATATAAA
   988  GTTCCTAATAAATATTAAGTGAAAATAATATTATAATATTAAAATATATTCAGTTAATGG
  1048  GTTTGACAATAACCATTTTTTAATGAACATGTAACAATGCACTGATTAATCAATAATGAT
  1108  ATTAAAAATCATATATATATATATAAAAAAATATATATGTTAATAAATAATATACGGATC
  1168  TAAAATATTAAACTGAATATCTAAATATTATATAAAATAATATAATATGGTAATAGAACA
  1228  TTTAATGAAGAGATATATTAATTAATAATTAATATATAATAATAATTAAATAGAGAATGC
  1288  TGACATGAGTAACGATAAAAAAGTATAAACTTTTTCACCTAAAGCATAAGGTTTTACTAT
  1348  AAAAGTACGGCCCCTAATATAGAAATATCTAAAGATATAAATAGATGGGATAATCTAAAT
  1408  TAACAATAACCCTGACCCTCACCAGGATATCCAGATATCCGGAGGGTCTGGGGAGAAATA
  1468  TAATGAAATATATATTATAAAAAATATATATAAATAATATCAGGAAAAAAGTTAAAGAAT
  1528  ACCGTAATGAAGACCGACTCAGGTATGCAAGTAGAGAATATGAAGGTGTATTGGATAATT
  1588  AAGGATAAGGAACTCGGCAAAAATAGATCAAAAATTAGATATGATAATTAAGAACAAAGT
  1648  TGTACAACTGTTTAATAAAAACACAGCACTTTGCAGAAATGATAAATTAAAGTATAAGGT
  1708  GTGAACTCTGCTCCATGTTCATTATCTAAATAATATGATTGAAAGATTATATTACTAAAT
  1768  AAGAATAAATAGCAGCCTTATTATGAGGGTTATAATGTAGCGAAATACCTTGGCCACTAA
  1828  ATATGGTCCCGCATGAATGACGTAATGATACAACAACTGTCTCGTCCTTAAGCCAAGTGA
  1888  AATTGAACTGGTAGTGAAGATGCTATCTAGGTATAGTTAGACAAAAAGACCCTATGCAGC
  1948  TTTACTATAATTAGACAACTTGATTAATTATTGATTATATTTAGAATATTAAGTAATTGA
  2008  TTAAATATAATATGAAATACTTATTGTAATTATATAATTATTCTTATCCCATATAATTAA
  2068  ATATTAATATATATTATGTATATTAATAAGGGAGACAGGTTCTAATTGGTAGTTTGAATG
  2128  GGATGTTCTTTTCAGCAAATTTATCTGATAAAGTCCATATATAATAAATTAAATTAACAA
  2188  ATAAAATATATTAATAAATATATTAATTATAAAAATATTAATTAAAAATTAATAAATAAT
  2248  AGAAAAGATAATGTATAGTTAAATTATCAAGAAAATAATAATATTAACCAATATAAAGGG
  2308  TTAAAGTAAATAAATATAATAGTATAACTATGCTATAATTGTAATACAAACAAGTAGAAC
  2368  AAGTACGTAAGTATGGTATAATGAACAAATAATACTAATTGTAAGGATTATTGATAACGA
  2428  ATAAAAGTTACGCTAGGGATAAGTACCCATTTGTCCCATTATATAAAGAACAATATATAA
  2488  TAAACATATTATTAATAAATAATATTAATAATATTAAAAA
;; mfannot:     /group=IA (2.30e-28)
  2528  ttgggtgaattgcaagaaaatcctataattaacataggaaaatttgcagcgaagcttata
  2588  aatatctatatataaaatataaattttatataatattataagaacgttcaacgactagat
  2648  aatgagttagataaacaataatttatcctagagcgcccaatatctatcatctgctaataa
  2708  taaaggcattataatagataatgacatagtct
;; mfannot:
  2740  AAATAATTTGGTAACAAATTAACAATAAAATTTGAACAGGGTAATATAACGAAAGAGTAG
  2800  AAATTGTAAGTTATGTTTGCCACCTCGAT
;;
  2829  GTCGACTCAACCTATCCTCTTGGTTGTAACAGCTAAGAAGGGTTTGACTGTTCGTCAATT
  2889  AAAAGGTTACGTGAGTTGGGTTAAATACGATGTGAATCAGTATGGTTTTTATCTACTATA
  2949  TCTAATATTATCAAATTAAATCTCATTATTAGTACGCAAGGATCATAATGAATTAACCTA
  3009  TGGTGTATTTATTAATAATTAATTAAAATATTAATTGTTACTGTAAAGAAGCTAAGTTAA
  3069  TAAATAATAAATATTGAAAACATATTAAATATGAAGTAGTTTTAATTAGATAAATATATT
  3129  GATCATTTTAGACTAAAATGAAATTTTATATCATATATTATGATATTAAATAATAGTATT
  3189  TAGTTATATTTCTAACTATATGTATACTAATTAATCAA
;;     rnl ==> ;; mfannot: 3' -20/+180
  3227  TTGTCTATTTTATATCTAATCTATTATTTACTTATTTAATTACCTGCCGCCAAATCAATA
  3287  TATTGATTTTGGGGGGGGGGTTCCTCTTAGTTATTTGTCTAATAATAATATATATAACCT
  3347  TCACCGAATAAATATTACATTAGAATATATATTTAAATTACCTTAAATATTAATATGTTA
  3407  ATATTTAATATTCTTATTATAATATACGGAGGCAATCTAAAATATCTTATTTATCAATAT
  3467  TATATAATCATTGTGGCAAATTACCTAAGAATAATAGTATATAAACATAATTTAGTTGAG
  3527  TATTTTTTAGTTAATATAGAATATTTAAAACGAAGCTAATATTAATTATTAGGGATAACT
  3587  ATCTAGATGTAAGTAAATAATGTGTTATATATTTTAAAAAATAGAAATAAAACATATATT
  3647  AGAACTTAACGATAATTAAATGATTTAATAGTAAGTAGACATATTTTAATTTTTGGATTA
  3707  ATTAATAAATTAGCCCTAGAATTTCTTTATTAAACGGGAATATA
;     G-trnT(ugu) ==> start
  3751  GTTATATTAGCTTAATTGGTGAAGCATTCGTTT!TGT!AATCGAAAGATTTAAGGTTCAA
  3809  GTCCTTAATATAACA
;     G-trnT(ugu) ==> end
  3824  TATATATATAATATTTATATTAATATAATATTAATATCCCAACCATAATATCTATATATT
  3884  TTTTAATATATAATAAAGAGATATAATAAAGTTATATAAGCTTAATAAGGTAAGTATTAG
  3944  AGATAATTAAGGTTCAAATCCTTAATATAACTATAATAAATTAAAATAAATTAATATTAA
  4004  TAATAAAATAATATTAAAATAACAAATTAAAAATAAAA
;     G-cox2 ==> start ;; mfannot: potential frameshift / alternative ATG start pos 4036
  4042  ATGTTAACAATAATAAAAATTATAACAACAATATTATATAATGATGTACCAACACCATAT
  4102  GGATATTATTTCCAAGATTCAGCAACACCTAATCAAGAAGGAATTTTAGAATTACATGAT
  4162  AATATTATGTTCTATTTATTAGTAGTATTAGGATTAGTTTCATGAATGTTATTCAATATT
  4222  GTAAAAACTTATTCAAAAAATCCTATCGCTTATAAATATATTAAACATGGACAAACTATT
  4282  GAAATTATTTGAACTATTTTACCAGCAGTAATTTTATTAACTATTGCTTTCCCATCATTC
  4342  ATTTTATTATATTTATGTGATGAAGTAATTTCACCTTCAATAACTATTAAAGCTATTGGA
  4402  TATCAATGATATTGAAAATATGAATATTCAGATTTCATTAATGATAGTGGAGAAACTATT
  4462  GAATTTGAATCATATGTTATTCCTGATAGTTTATTAGAAGATGGTCAATTAAGATTATTA
  4522  GATACTGATACATCAATTGTTGTTCCTGTTGATACTCATATTAGATTCTTAGTAACAGCA
  4582  GCTGACGTTATTCATGATTTTGCTATTCCTAGTTTAGGTATTAAAGTTGATGCTACTCCT
  4642  GGTAGATTAAATCAAGTATCTGCATTAATTCAAAGAGAAGGAGTCTTCTATGGAATACTG
  4702  CTCAGAATTGTGTGGAAGTGGTCATGCACAAATGCCTATTAAAGTAGAAGCTGTATCTTT
  4762  ACCTAAATTCTTAGAATGATTAAATGAACAATAA
;     G-cox2 ==> end
  4796  TATCATATAATCAAAGATATATAATTAATATTCTATCTACCCCTATAGGTCCTATGAGGT
  4856  TAAAACATTCTAAAGCCCATGTTAACGGTACTATATGCTCTTAAAAAAGAGATAAATATA
  4916  AGTAAGTGTCGTCTCACTTTATATATTATTAAATGATATTATAACATAATAAACAATAAA
  4976  TGAGCAGATTAATTAAGATATTTATAATTGGCCACCAAATATATATTAAATAATATCTGT
  5036  CATTAATAAAATATAGTATATGCGGGGCTAAGATAG
;     G-trnY(gua) ==> start
  5072  GGAGGGATTTTCAATGTTGGTAGTTGGAGTTGAGCT!GTA!AACTCAATGGTTATATACC
  5130  CTCATAGGTTCAATTCCTATTCCCTTCA
;     G-trnY(gua) ==> end
  5158  AATTAATATAAAAAATATTAAATATAATATAATAATATATATATATTATCCAGATAATAA
  5218  TTAATATAAGAAAAATTTTAGTTAGATAACCATAATGTTCTGTTTGTAGACCTAGAAGGA
  5278  GTATTTGAACATAAACAATATAATATTATTAGGAGTTTCCAAAGTTACCCAAGTATATAT
  5338  ATAATATATATTAATCCAGACAATAATAATATATATATAATAAATGTATATGACCTCTCA
  5398  GGGTCGTGAGATTAATATATTTATTTTGTTCCGTAAAATCAATATTTTGGATCGTAAAAT
  5458  AAATATATTTATTTCCTCTTAGTAAT
;     G-trnN(guu) ==> start
  5484  GTTTTTATAGCTTAACGGTTAAAGCATCTCACT!GTT!AATGAGAGTATATAGGTTCGAT
  5542  TCCCATTAAAGACT
;     G-trnN(guu) ==> end
  5556  ATAAGATACAAATATTAATAGATTAATACTTATATTTTGATGATAATATTTTAGGGTATA
  5616  TTTTAAATATATTTTATGAATAA
;     G-trnA(ugc) ==> start
  5639  GGGGTTATATTTTAATTTGGTAGAATTATTGTGT!TGC!ATACAATAGATATGAGTTCAA
  5697  GTCTCATTAACTCCA
;     G-trnA(ugc) ==> end
  5712  ATTATTATTAATATACATATTATATATTTTAATTATCATCATCTAATAGTATATACTTCT
  5772  GAAGTATTATATATTATAATAAT
;     G-trnI(gau) ==> start
  5795  GAAACTATAATTCAATAGGTTAGAATAGTATTTT!GAT!AAGGTACCAATACAAGTTCGA
  5853  TTCTTGTTAGTTTCA
;     G-trnI(gau) ==> end
  5868  ATATATTCCTGATTAATATTTGGGAAATTAATACCTAGATATTTTTTAAATATATTAACA
;     G-trnS(uga) ==> start
  5928  GGTTGGTTGACTGAGTGGTTTAAAGTGTGATATT!TGA!GCTATCATTAGTTATTTTTAA
  5986  CTACGTAGGTTCGAATCCTACACCATCCG
;     G-trnS(uga) ==> end
  6015  ATCTAAATATATATATATATTAATAAAAATTATCAATCCATTTTTAAATTAGGACCCGGC
  6075  CCCCCGCACCGCGGGGGGCCGGGCGACCTCATTAAATATTAATATCTTAATATTTAATAT
  6135  TATTATTATAATATACGGACCTCTTAGTAGTTTCACATATATATATAATAATTATAATGT
  6195  AATATATTAATAGTAAGCCCAAAATAAATATATTAGCCTGATAATATGGTTATATATAAT
  6255  TAATAATACACTATTAAGTAATAA
;     G-trnE(uuc) ==> start
  6279  GATCTTATCGTCTAAGGGTTACGACATCACCTC!TTC!ATGTTGAAAATATTGGTTCGAA
  6337  TCCAATTAAGATTA
;     G-trnE(uuc) ==> end
  6351  ACATATACCGATTATTATAAAATTTATCTTAATACTCTAGTTGAATATCTAGAAGAGTAA
  6411  GTAAATTAAGGATAATAATATATAAATATATATATAATAATAAATATAAAATATATATAT
  6471  ATAATAACAAATTATAAAAAACAAAATAAGATGTCTCTTAAATTCTCTATAATAAACATT
  6531  ATAGATAAATAAATATCTTTATTTGATATTTTAATTTATTAAAATATACGGGGGATGTTT
  6591  TATAAAGATAAATAATATATATATAAATAATAAGATATATATATAATAGGATATATTAAA
  6651  TATATAAATATATATTATATAGATAAATATATTAAAATAACAAGAA
;     G-cob ==> start
;     G-cob-E1 ==> start
  6697  ATGGCATTTAGAAAATCAAATGTATATTTAAATTTAGTGAATAGTTATTTAATTGACTCA
  6757  CCACAACCATCATCAATTAATTATTGATGAAATATAGGATCATTATTAGGTTTATGTTTA
  6817  GTTATTCAAATTTTAACAGGAATTTTTATGGCTATGCATTATTCATCAAACATTGAATTA
  6877  GCTTTCTCATCAGTAGAACATATTATTTAAAACATCTCAGATGTGTTCTTTAAACTTCAC
  6937  T
;     G-cob-E1 ==> end
;     G-cob-I1 ==> start /group=IB (3.17e-25)
  6938  atatgctggaaacttctaaaactttgtaagatatattaaatattagtatattaatttata
  6998  aagatcataatggacaatcagcagggaagaatttaatattttataatattaatataaacc
  7058  ctcagagactttacgtggagaataaatatttaatatttattaagatatagtccaaaataa
  7118  tatagagatatattatt
;     G-cob-I1-orf466 ==> start /note=LAGLIDADG ;; evalue:3.6
  7135  ataaagacaataagtttaagtattattgtattaagcactaataatattttattagatagt
  7195  atattttatatatttaaggagataaaaattttaaaaagaattctattaaaagaggttaat
  7255  agttttattagttgatatgaagatttcataaataatgacaataaagatagacctctaatt
  7315  tactcatttaaaaatcataataaattagaaccaaaagatatttattgattaacagggttt
  7375  tttgatgctgaaggtacagcatcagtaacaactataaaaccaaatagatttatatttgaa
  7435  tataggattgagttacatagagatgatttagctgcgttaaaatttattatagatctattt
  7495  gaaattggactaattacaataaataatagaggtcaaattatatgaagagtaaaacaattt
  7555  gaagaagttagtttcttactaaatattttttatagttatccattaattactaaaaaaaga
  7615  tttaccgtttcactatttaatcatattagatataattattataataatagacctttaagt
  7675  aatgaacaatttcaagaattagttatattaaaaaataaaataaatgatagaggtttaaat
  7735  ttagatcatagtgaaaaattaaaagaatgtaatatcactattaataaatattgattaatt
  7795  ggtttcttagaaggagatggtagtttatctttccctcataatagaccagggtttcattta
  7855  tcacaaaaaggaagtaattatactatgttaaaaatccaagaatatttaacagacattatc
  7915  tctaatgagatccctaattgaactagtaaagtatctctatctacagataaaaataggtgt
  7975  gtcacagtatatattacagatatagatgcgttatataaagttataatcccttatttatat
  8035  aataatataaaatcaagaaaaattgttgattataaaatatgagtaattagcgtgaatatt
  8095  tatataaacggttatcattttattaaagagggtagagaaattattaatataatctctaat
  8155  tgtattaatgagaagagatattctactaataatactcctgaagagttaaatatcattaat
  8215  aataaaattataaaaattaatgaattatataactcaataattaattctattaaaccaata
  8275  tttagtgtatttgagggaataaattatacttatagtaccatagctatcaagtatagtaga
  8335  atttattctaataaaaacattcaaatttatatttatgatactgtactaaaacaattatta
  8395  gagggatctccttttaatacttcaactaatgccttaaaaagtttaggcttaaaccctaaa
  8455  aatagagcaattctaagatatttagattattctaaaatatttaaaaatagatatattatt
  8515  ctatctgaatataaaatataa
;     G-cob-I1-orf466 ==> end
  8536  aatatattgtctaatagtaaacttatttttgatcatgagagatgtgcaactgtgggtgat
  8596  tattaagatacct
;     G-cob-I1 ==> end
;     G-cob-E2 ==> start
  8609  GTCATGCTAATGGTGCATCATTCTTCTTCGCTGTAATGTATATGCATATAGCTAAAGGAT
  8669  TATACTATGGATCATATAGATCACCTAGAACATTAGTATGAATTATTGGAGTAATTATTT
  8729  TTGTAGCAACAATAGCAGCAGCATTCTTAGGATATTGTTGTGTATATGGGCAAATGTCAC
  8789  ATTGAGGAGCACTAGTAATTACTAATTTATTTTCAGCAATTCCATTTGTAGGAAAAGATA
  8849  TTGTTCAATGATTATGAGGAGGATTTGCTGTATCTAATCCACTAATTCAAAGATTCTTTG
  8909  CATTACATTATTTAGTACCATTTATTATTGCAGCATTAGTAGTTATGCATTTTATGGCAT
  8969  TACATGTTCATGGATCATCAAATCCATTAGGAATTACAGGAAATTTAGATAGATTACCTA
  9029  TGCATGGATACTTTATTTTTAAAGATTTAATTACAGTATTTGTATTCTTAATTATTTTCT
  9089  CATTATTTGTATTTTATTCACCAAATACATTAGGTCATCCAGATAATTATATTCCTGGTA
  9149  ATCCAATAGTAACACCAGCATCAATTGTACCAGAATGATATTTATTACCATTTTATGCAA
  9209  TTTTAAGATCAATTCCTGATAAATTATTAGGAGTTATTCTAATGTTTGGTGCTATTTTAG
  9269  TATTATTAGTATTACCATTAACTGATAAAAGTGTTATTAGAGGTAATACTTTCAAAGTAA
  9329  TTTCTAAATTATTCTTCTTCTTATTTGTATTTAATTTCATTTTATTAGGTGTATTAGGAT
  9389  CATGCCATGTTGAAGTACCATTTGTTCAAATGGGTCAATATGCTACATTCTTATACTTCG
  9449  CTTACTTCTTAATTTTTGTACCTATTATTTCATATATTGAAAATTTATTATTCTATATTG
  9509  GTAATAATAATTCTTAA
;     G-cob-E2 ==> end
;     G-cob ==> end
  9526  TTAATATTCTTCATAATAATAATAATAATTCTCTCAAACATTAATAATTAATTTACATAT
  9586  ATTAATGATATATTTAAATATCAATTAATATATGAATATATTCATTTTACAGCTACTATT
  9646  AATTAATATTACCCAATTATCTCTGTATATTATGAGGGTTTGGATTATACATAAGAATTA
  9706  TAGAGATACATATTATATTTAATATTTAATATTTAATATTTTGGGGATAACCATTAATAG
  9766  TATTCAATATATAATTATGTAATAAAGGGTCTGTCCTTTATTTAATGTGTGTTTTATATT
  9826  AATAATGTATAGTATATATGCGGAACTTTATATAAACTTTAAGTGATAATCTACTTACAT
  9886  TATAACCCGTAAAATATATATCTTTTATCTCTCTGTAGAGATACCCTAAAAGGGTCCTAA
  9946  AATATTAATAATTAATTGATATTTAAATTATCTGATTTATTATTCATTGTATAATAGTTG
 10006  GAATAAAGGGTCTGTCTTTTATTTAATGTGTATTTATATGGACAATGTATAGTGTATGTG
 10066  TGGTACAGAGTATAAACTTTAAATGGTAACTAATAGGAACCCCCCCGCGTATATATTTTA
 10126  ATAAAAATATATAATATTAACGTATTAATATTCGCGGGGGGGGGGGGGGGGGGTGACCCA
 10186  AAATATTAATTTTACGGAACAAAATTAATATATTTATTTAATATTTTAATTTTACGGTTC
 10246  TAATTTATATTATTTTAAAATAATTAATATTTATTATTTTCGGTATTAATTTATAGTTTC
 10306  GTCTTATCTTAATATAAATATCAGAGATAAAATATATTGATTTGATGGGAATATAAATTT
 10366  AGAATACATTATAACTCCCGGCGAAAAAATATTATAATAATAATATTTTACGGGCACCTC
 10426  TCCGTGCCTGAGGCCCGGGAGGTACTAATAATATATTAAATTATAAGTAATAATTATAAC
 10486  CCAGACCCCCCCCCGGCGGGGGGACGGGTCTGAACAAATAA
;     G-trnM(cau)_1 ==> start
 10527  TGTAATATGATGTAATTGGTCAACATATTAGGGGT!CAT!GACCTAATTATATACGTTCA
 10585  AATCGTATTATTACTC
;     G-trnM(cau)_1 ==> end
 10601  TATAACTCAGATTATTTAAATATCAATTAATATCTGAGTAACCCCCAAAAATTAATATAT
 10661  TTATTTTACGGGAGAATATGTAATCCTTTATTTAATTATAATAATATAATATATATACTA
 10721  TGAGATTTTATCACTATAAAAAAAAAATATATATATATATTAA
;     G-rnpB ==> start ;; mfannot: Approximate position
 10764  TAGGAAAATCATATTTATTAAATATATTGATGTAATATAAATAAATATATAATTGAAATA
 10824  CATATATATTAAATAATATTAATAATAAACCAGAATAATATGATATAGATAACTATAAAT
 10884  TAAATTATGGTTGTTTAATAAAATATAGGTGATTTGTTAGTTATATAATAATAACAAAAA
 10944  TATGTTTAT
;     G-rnpB ==> end
 10953  ATATTTAAATAATGAATTAGATATTCAATA
;     G-trnP(ugg) ==> start
 10983  CAGATAGAAGCCAAATGGTCAGGCACTTTCTT!TGG!GTGAAAGACCTAGTTAGTTCGAT
 11041  TCTATCCTATCTGA
;     G-trnP(ugg) ==> end
 11055  TAATTATTAATTACCCACTATCCGTGATAAATATTCTCATAATATTTGATGGTATTGTCG
 11115  TATAATTTCACCCGGCGTTGTCGGGGGGAGCACCTCGTGAGAACATTGTTGTTATAATAT
 11175  TTTCGGTTAGTTATAAGTAAGATTATTTAATAAGGATTAATATGAGATAAAACATATATA
 11235  TTATACATATATAATAATATATAATAATAATCAATATTAATCACAATAATATAACCCAGA
 11295  TGAATTTAATTAATATACCCCCGGCGGGGTTATTTCCGTAAAACATATATGTTTTATCTA
 11355  GATATTCTGGAAATATAAATACATAATATTAATGGATAATAAG
;     G-trnL(uaa) ==> start
 11398  GCTATTTTGGTGGAAATGGTAGACACGATACTCT!TAA!GATGTATTACTTTATAGTATA
 11456  AAGGTTCAAGTCCTTTAAATAGCA
;     G-trnL(uaa) ==> end
 11480  ATAATAATATAATATAACTTATAAGACAATAATTAATATGATATAATCCTATGGGAATGC
 11540  TCCAGAAGCCCCGTAAAATATTAATACTCAGTAAATTAATAATTAATCCCCCGGATATCT
 11600  GGATATCCGTAAAATAAATATATTTATTTTTAAGGGGGTGGGGGTCCGGGTAGTATTCAT
 11660  ATATTGTGTAAATTTAAAATATAAATAATATTTGTCAGCTATAGTTATAATACATTAATA
 11720  ATATAATATAATGTAAATCTAAGGTAAGAATAATACATTAAGATATAGGGTATCGGAACC
 11780  TAACTTCCGTGTATCTTTATGCTAGTGGAGTATTTTCCTGAACAAATAATTTATATATTC
 11840  TCCATAATATTTAAATCAATATTTTAATTTACCCGTAAATATGTTTATTATACGAAGCTC
 11900  CCGAATATTTTAATATATTAAAATATTAAACATATATGTTTTATCTCTCTGTAGATATCT
 11960  CGGGGGGGAACTATAATAATAAT
;     G-trnQ(uug) ==> start
 11983  TGAGTCGTAAACTAATAGGTAAGTTACCAAAAT!TTG!AGTTTGGTTATTGTTTGTTCGA
 12041  ATCAAACCGATTCAA
;     G-trnQ(uug) ==> end
 12056  TATATATAAATACTCCATCATAATCTACTAATACTCGATAACCCGGATATCCTGATCAGA
 12116  TATCCGGGTGGATTAATGCCCAGGAGAATTAATATAATCACCTAAATATCAGAGTAAGAT
 12176  AATATGGGTAAATATTAAAATTATCATAGTATAAGACTGGGGGTCCCCCAGCCGCCCCGT
 12236  ATATTTTAATAAAAATATAAAATATTAATGTATTAATATTTTCGGCTGGGAGATTTTATA
 12296  GTAAATATTTTAATAACTCATTATAGTCTCTAA
;     G-trnK(uuu) ==> start
 12329  GGGAATATTGTTTAATGGTAAAACAGTTGTCT!TTT!AAGCAGCTCATGTTTGGTTCAAT
 12387  TCCAACTATTCTCA
;     G-trnK(uuu) ==> end
 12401  TATTAATACATTTATAGTTATAATATTAAATATATATATAGTTTGGGGATCCTGATCAGA
 12461  TATATTATATAGATAATTTATATATAA
;     G-trnR(ucu) ==> start
 12488  ACTTTCTTAGCTTAATGGTTAAAGCATAATACT!TCT!AATATTAAAATTTCATGTTCGA
 12546  ATCATGAAGAAAGTA
;     G-trnR(ucu) ==> end
 12561  TAATATAAGTGAATAATATTTATTGTTTATTTTAAATATATTTTATCGATATTTAAATAG
 12621  ATTATTATTTAATA
;     G-trnG(ucc) ==> start
 12635  ATAGATATAAGTTAATTGGTAAACTAATTGTCT!TCC!ACACATTCATTGTGAGTTCGAG
 12693  TCTCACTATCTATA
;     G-trnG(ucc) ==> end
 12707  ATTTATATATTTTATAATTAATTTGAGAATTATATATATATTAATCTTAATAATATATAT
 12767  AATTAATTACCCAAAATATTTATTTAACGGAGACATAAGATAAATATAAAGAGTATGATA
 12827  ATACTAGGTATAATGTCCTTAGCCATAAACATTTTAATATGTTTATCGGGTGGGCAGCAA
 12887  GTATTATCGATATTGATAATCATATATAATAATATATTATAAAATATAAGTAAGAATAAT
 12947  CTTAGTTATTAATGATAGTATTTATTACTATAATAATAATTAATGATAAATAAAGGATAA
 13007  AAAGATAA
;     G-rns ==> start
 13015  AATATAAAGAACATGATGTTGGTTCAGATTAAACGTTAAATAAGGACATTACACATGTGA
 13075  ATCAAACATTTATTATATAAAAAATATAATAAATAAGTGGTGAAGAAGTGAGTAAAAAAT
 13135  AGAAATAATGAACTATAAATTGTATTAAATGTATAATAAATTAATATAATTAAAATTATA
 13195  TTATATTAAAGATTATGAAAATAATTGTTTATAGTCAAGTCTATAATAGTTTAAGGTAGT
 13255  AGGATATCAAGAGAATAACCTAGCCAACGATCTATAATCAATAATGAAAGTTATAATGAT
 13315  CACATTGATTAATAATTTAATCAATATCTATAAGATACAGCAGTGGGGAATATTAAACAA
 13375  TGATCGAAAGATTGATTTAGTTACTTATTAAGATGAATATTTAATTGATAAAAAATAAAA
 13435  TCTATATATAATTAAAATAATGATATTAATTACTTTGATATTTAAAGTATTTATTAATAT
 13495  TTATTAATTTAAGTATTAATAATTATATAATAGTCTTAACCAAATAATTGTGCCAGCAGT
 13555  TGCGGTTATACAATGAAGGCTAACGTTAATCATAATGGTTTAAAGGATTTGTAGAATGAA
 13615  TATTAATTTAATAAAATAAATTAATTTTAGAGTTAATTAAAACATAATTAAAGAATTATA
 13675  ATAGTAAAGATGAAATAATTATAATAATTATAGGACTGGTAATAATGAAAATATTAATTA
 13735  GTAATTAACTGACATTGAGAAATGAAAACTAAAGTAGCAAAATAGATTCGATACCTATGT
 13795  AGTTTTAGTAGTAAACGATGAATACATATTATATAAATTAAAATATTATATAATTAAATG
 13855  AAAATAAAAGTATTCCACCTGAAGAGTATATTAGCAATAATGAAACTCAAGACAATAGAC
 13915  GGTTACAGACTTAAGTAGTGGAGCACGTAATTTAATTCGATAATCCTCGATAATCTTACC
 13975  ATATTTTGAATATATTTATTATTAATTAAATATTAATAATAATTATACAAGTGTTACATT
 14035  GTTGTCTTTAGTTCATGCTGTAAAGTTTTAGATTAAGTTCATTAATGAACAAAACTCCAT
 14095  ATATATAAATTATATTATATATATTATTATATTATTAATTAATATAATTAATAGGAATTA
 14155  AGACAAATCATAATGACCTTTATAATATGGGCAATAAACATGCTATAATAATTTGAGAAT
 14215  AAAATTATAATAATATTTTAAAAAAAAGAATAAAATTAATAATTAAAAACAAATTAATAT
 14275  TTAATATAGATTATATATTATATATTTAATATGGATTATTATCTGAAATTTGATAATATG
 14335  AAATAAGAATTACTAGTAATACGTAAATAACCAAGTTACGGTGAATATTCTAACTGTTTC
 14395  GCACTAATTACTCATCACACATTGAAATATATATTTATCTGATTAATAATTATATTTAAT
 14455  AATTTTTTATTAATTAATTAATTATTATTATTATATTATTATATGAGAATATATTGATTA
 14515  ATGTGAAGTTGAAATACAGTTACTGTAGGGGAACCTGCAGTGGGCTTATTAATATC
;     G-rns ==> end
 14571  TTTTATATTCCATCACACAAACCCCATAATATTTTAATTAATATTAATACCTTATAACTT
 14631  AATCATAAGGTAAGGAAATTTTATAATGTATATTTTATACATATATTCTCCCTATATTTT
 14691  ACGGGTTAATATATTATTGTAATAATATTTTTAATTAAATATTTAAATATCTCCCGGCGA
 14751  AAAAATATTATAATAATAATATTTTACGGGCACCTCTTCGTGCCTGAGGCCCGGGAGGTA
 14811  CTAGAATAGATAAATTTAATTAATTTATAACCCAGATTAATATTTTGTTATTAAAACCTA
 14871  GAAATAACTGATAATAACATTATATTATATAATTATAAAAAATAATATTTAACCCAGATG
 14931  ATATTCATTAATGTTAGGATCTCTTAGGAGCCGGCCAAATATTTATATTTGGACCTCTTA
 14991  GGGTAATAATATATAATAAAGTCAATATATTTAAGTAACCCCTCCCGCCGGGGGTGCTCG
 15051  GGTATCGAGATATTAATCTCAATATAGAATAGAATATACGATAAAAGATAATTATAAGGG
 15111  ATAATTATATATATTATATAGAGATATAGCAACTCCCCCAGCCGCAAATATTAATACATT
 15171  AATATTTTATATTTTTATTAAAACATATGCGTGGCTAGCA
;     G-trnM(cau)_2 ==> start
 15211  ACTTGTATAGTTTAATGGCTTAAAACATTTGTCT!CAT!AAATAAATAATGATAGGTTCA
 15269  ATTCCTTCTACAAGTA
;     G-trnM(cau)_2 ==> end
 15285  TTAATCTCATCTATTAATTTATATATAATTAAAGAATCAATATAATTTTTAGCTCCAATT
 15345  TATATTTAAAAATATATTCATATATATATAATATATTTATCCCGGAGGCGGTACTTCATA
 15405  ATTAAGAATATAATATATAACAATATTATGATACCAATTAAAAATTAAAGAATAATAATT
 15465  GTATATATCCCCAATAATATTATATATCAAATATATATCTCCTATAGATCTAATAAATTT
 15525  ATAATAATTATACAATATATTTGGAAGAAGAAGTAAATATTAATAATATATATCTTACAT
 15585  AAGAGATAGAAAGAAAAGAGTATTAATTTATAATAAAAAATATAATAAATCTTCGGATGA
 15645  AAAAATAATAATAAGTATATAATATAATTAATATAACGTAAATCAATATATTGATTTTAT
 15705  TCCCCTTAGTATCTCTATAATATATAATAAGATTAATATAGACAAGATTCAACGAATATA
 15765  TTAAAAAATAAATATTAGGAACCCCCAAAAATCAATATATTGATTTTACGGTATGGTTTC
 15825  ATAATATATAATAATAAAAGGGAAAATAAAAATAAAATAA
;     G-rps3 ==> start
 15865  ATAAAAATGAAAATAAATTTAATAAAAATAATAATAAATAATGATAATAATAATAAATTA
 15925  TTAAACAAAGTTATAATAATTAATAATAATAATAATAATAAATTAAGTAATAAAGTAAAT
 15985  ACAAAACAATTAAATAATAATAATCAATGAAGTATAATAATATATAATTATAATAAAAAT
 16045  AATGAATTAAATAATATTATAAATAATAATATAATAATTCAATTATTATATAAAATAATG
 16105  AATATGGTTAACGGTAATAAAATATTTATTAGTAAACCTCAATTTAAAATTAATATTAAT
 16165  TCAGTAGTAATTAAATTTTATTATTATAATATAAATAACAATAATAATCATAATGAAATT
 16225  AACAATATAATAATAAGATTAAGTAAAGTATTATCATATTACTATAATAAAGAAGTAATA
 16285  ATTAAACCAATTAAAATATCATATGTATATATAGATAGTAATATTTTTACTGATTATATT
 16345  ATGTATTTATTAACTAATAATAACAATATAAATATAGATAAAATTATAAATAGTTATATG
 16405  AATATGTTTAGTAATATTATACCATTAAATATTAATAATCAAGACAAAAATGTTAAATAT
 16465  TTAAGTGGATGATCAATTATATTAAAAGGAAAATTATCAGATGGTAGATCAAAAATAACT
 16525  AAAATAATATATGGTTCATTTAATAATAATAATAAAAATTATGATTTAAATAATATACCT
 16585  AATAATATATATAAAGGATCAGTTAATCCATTAAATTTAAATATTAATAAAGATGGTAAA
 16645  TATAATATTAAAGTTAAATTAAATTATAATAAATAA
;     G-rps3 ==> end
 16681  TATACTTCCTCAGTATATAACCTATGAGGTCGCCGGCCCCCCGTCATCGCGGGGGGGCCG
 16741  CTCCTATTTATTATTAAGATAATAAATATAACAATAATAACATAATAATATTTTAATAAA
 16801  TTAATTAATATTCATACCTTCACCTGATAAACCTTTCGTAAAATATAAAATTTTATCTCT
 16861  CTGTAGAGATATCGGAGGTCAGTTAGTATATTGTGTTAATATACAAATATAATAAAGATA
 16921  ATATAATATAATATATGTTTTTTGTCATATATTAATTTAATAATAATCCAGGCAATTAAC
 16981  AAAAAGAAGTATAATATAGATCTTACTAAGAGACCCTTATTTACAGAATATATAAGGTAA
 17041  CAAATAAGATTATAAGAAAGATTAATATATATATTTTACATAAGTAACAATAATTAGATA
 17101  ATAATGATTAGATAATAATAATAATATAACCCAGACATTAAATTTACCAAGAGAAATTAA
 17161  TAATATGAAGAGAAATAATAAAGATATAATA
;     G-trnV(uac) ==> start
 17192  AGAGAATTAGCTTAATTGGTATAGCGTTCGTTT!TAC!ACACGAAAGATTATAGGTTCGA
 17250  TCCCTATATTCTCTA
;     G-trnV(uac) ==> end
 17265  ATTAATTTATAAAATATAAATTAAAAAAATTATTACTCCCGGCGAAAAAATATTATAATA
 17325  ATAATATTTTACGGGCACCTCTCCGTGCCTGAGGCCCGGGAGGCACTAAATAATAAATAA
 17385  TATCCATGACGGCCCCACATCCAAATTAATATATTAGTTTGGGTGTAACCCCCCATATAT
 17445  CTATAGATATATGGGGGGGGGTGGTCTGGAATTAATAAATAAAGATATATATATATAATA
 17505  ATTATAAAATAATATATATATTAAAGATAAATAAGTAAACAAACAA
;     G-cox3 ==> start
 17551  ATGACACAATTAGAAAGAAGTAAATTTCAACAATATCCATATCATATAGTAATGCCATCA
 17611  CCTTGACCATTAATAGTATCATTATCATTATTATCATTAACATTATCATTAGGATTAACA
 17671  ATGCATGGTTATATTGGTAATATAAATTTAGTATATTTAGCATTATTTGTATTAACATGT
 17731  AGTGCTAGTTTTTGATTTAGAGATATAATTGCTGAAGCTACATATTTAGGTAACCATACT
 17791  ATTGCAGTAAGAAAAGGTATTAATACTGGTTTCTTATTATTTGTATTATCAGAAGTATTA
 17851  ATTTTCATAGGATTATTCTGAGTATATTTCCATATGGCAATGAGTCCAGATGTACTATTA
 17911  GGGGCTGTCTGACCTCCTATAGGAATTGAAGCAATTAAACCTACAGAATTACCATTATTA
 17971  AATACTATTATTTTATTATCATCAGGTGCTACTATTACATATAGTCATCATGCATTAATT
 18031  AATAAAGATAGAAGTAAAGCATTATCAGGATTATTAATTACATTCTGATTAATTGTTATT
 18091  TTTGTAACTTGTCAATATATTGAATATACTAATGCTACATTCACAATTGCTGATGGAGTA
 18151  TATGGATCAGTATTCTATACAGGTACTGGATTACATTTTATTCATATGATTATGTTAATT
 18211  GTAATGTTAGGTATTTGTTATTGAAGAATAAGAAATTATCATTTAACTTCTGATCATCAT
 18271  GTTGGATATGAAACAACTGTATTATATCTGCCACGTATTAGATGTTATTTGATTATTCTT
 18331  ATATATTGTATTCTATTGATGAGCACTAATGTAATTTAA
;     G-cox3 ==> end
 18370  TAATTATAATTATTATTTACATATTAATTAATATTCATTTTTAATTTATTATTTAACCCC
 18430  CCCTTTCTGGTATTCTGGGAACAAATATCACATATATTATATATATAGTATTATACATGT
 18490  GATTTTACATATAGTTTAACACATATGATTCTTCACAGAGAGTATTACATATACTTTAGT
 18550  ATATGTTTAGGTCTAATATTTTCTCGTCGACAAATATTGTTATATTTCTATCTAAACATT
 18610  ATGTAAGATAAGTATCATAATTGAAACCCCGTCGGGGGGGAACGGGATCTAGATTATAAG
 18670  TAAGATCTTCAGTATATCTTCTTTATTAATATTAATTTATTAATATTTCATAAGAGAGAA
 18730  CACTGATACTTTAAATATTATATATATTATTATAATTAAATAATAAAATAAATATATAAT
 18790  AGTTATTAAAAAGAATAAAATATATGGAATATATATATTATATACCTTATAGGAGGAGCT
 18850  CATA
;     G-trnF(gaa) ==> start
 18854  GTTTTTATAGCTTAGTGGTAAAGCAATAAATT!GAA!GATTTATATACATGTGGTTCGAT
 18912  TCCCCTTAAAAACA
;     G-trnF(gaa) ==> end
 18926  TAATAGTATGTCTCTTGATAACCGTAATATTCATATAGAAATATATTTAAAAATTATTAA
 18986  TATAATATAGTATATGACAAATATTATTAGAATAATTCTTCTGATTATATGTAATAAAGA
 19046  AATATTACCCATATTTTCTGGGCAGATAATTTTAATATAATTTATACAATTTTAATTTAT
 19106  CTCTTCACGAATATATATATAAATATAATGTATATATGAAGAATATTACTTAATATTACC
 19166  CGGGCAATATCCAGGAGATTAATGTAATAAAAATCCAATATTAATATTGAGAGATTACTC
 19226  CCGGCGGCACCGTAAAATATTATAATAATAATATTTTCGGTACTTATTTAATTATATATA
 19286  TTAGTCCCCCTCCCTGATCTCTCTAAAGAGAGATAAAATATGCTTATTTTACGGGAGAAT
 19346  ATATAATATGGTATATAATAT
;     G-trnT(cuag) <== end
 19367  TGTAAATACTAAGACTTGAACTTAGATAATATATCC!CTAG!AAACATACATTTTACCTA
 19425  TTAAATTATATTTAC
;     G-trnT(cuag) <== start
 19440  ATAATATTACTTTTATATGATGATAACCCAGACAATTTAAATTAATAATTAATCATTAAT
 19500  GTCCGGGGTAATTAATATT
;     G-trnC(gca) ==> start
 19519  GGAGGTGTTGTCTAACGGTTAGGCTATTGGATT!GCA!GATCTACATATTAAGAGTTCGA
 19577  TTCTCTTCATCTCTT
;     G-trnC(gca) ==> end
 19592  TTATTCTCCAGACTGCCCTCGGCGGTCCCCCGCACATCGGGTAAGTATACAATAAAAAAT
 19652  AATAAACTTTATAATAATAATATAATAATTAATTTGCTAGATTTAATAATATCCACTCTT
 19712  AAAATATTAACTCCCCGGATATCTAGATATCCGGGGGGTCTGGGTTGGGGGGGATTATGC
 19772  CCGGATTATAAGTAATGATTGATAAAAAATCATATAACAATAAAAAAATAAATTTATAAT
 19832  TATATTAATTATATATTAATAAAATATATATATTATAATATAATAAATAAGTAAATAGTT
 19892  AAATACTATAAAAAATAGATT
;     G-atp9 ==> start
 19913  ATGCAATTAGTATTAGCAGCAAAATATATTGGAGCAGGAATTGCTCTAATTGGATTATTA
 19973  GGAGCAGGAATTGGTATTGCTATCGTTTTCTCAGCATTAATTAATGGAGTAAGTAGAAAC
 20033  CCTTCATTGAAAGATCAGTTATTCAGTTTCGCGATTTTAGGTATAGCTTTAAGTGAAGCA
 20093  ACAGGATTATTCTGTTTAATGATTTCTTTTATTTTATTATTTGCTGTTTAA
;     G-atp9 ==> end
 20144  TTTTAAAGGATTATTTAATTTCAGTAAATAGAAGATTAATTAATATTCAATCGTCTTTAC
 20204  TAAAATCCCTATCAAGTCACCCTCTATTCTTATCTGAAACATTAAAAGGATCATTTTTAC
 20264  CTATAAATATCAGTAAGAAAGGAGGAAGAGTAAAGAATGAAAATAATAAT
;     G-orf404 ==> start
 20314  ATGACAATAATAGAAGAAGATAAATTCAATTGATGAGTAGTTGGATTCACAGATGGGGAT
 20374  GGTTGATTATATATCTCTCCCAACAAACTAAATAGAAATGTAGCATTTAAAATGGGATGA
 20434  CTTATTCATAGAGAAGACAAAGTATGTTTAGAAAATATTAATAAAGTATTAGGACTAAAT
 20494  ATTTCAATTAATAATCATTCTTCTCAACCAACTATTTCAATAGCTATTATAAAACATCAG
 20554  ATTATTGACTCAGTAGTGATTCCTTTATTAGATAAATACCCATTAATAACTACTAAATAT
 20614  TACTCATATATTAAATGAAAAGAACAATATTTGTTATATAGAAATAATAATAGAGATTTT
 20674  AAATTATATATAAAGAGTAAGGATACTATTAATAACTATGAATCAGTCCCAGGTTATGTT
 20734  ATCCCATATGAAAATATGAATACTAGTTGATTAATTGGGTTTATTGAAGCAGAAGGATCA
 20794  TTAAATTTTTATATAAAGCCTAATAAAACTAATTCTCTAATTATAATAAGAGCACTATTA
 20854  AGTATTACTCAAGATAAGAGAAGCTATAAAACATTAGAAACAATTATAAAATTAATAAAT
 20914  AGTTGAGCATATCAAGAGAATACACCAAAGCCTATTAAATTATTTTTAGACATAATCAAA
 20974  ATAAACATTGAAGATAGTTTAGGAGGAATTTATGTAAAAACAAAAACAACAGTTTATGAT
 21034  ATTCATATCCTATCTACAGATATTTTATATCATATTGTATTACCTCAATTAAAATCTCAA
 21094  CCTTGATTGACTAGAAAAATATTAGCATTCCAAATTTGAGAAATTGTTTTGACAATTATG
 21154  ATCAGAGGATTACATCATACACCAGAAGGAGTTAAATTATTAGTATTATTGAAAAAAAAT
 21214  ATTAATAAATATAATAATACTCATTTCATTATACCAATAGATATAATTAGTTCAGTTATA
 21274  GATATAAAACCAATTTATAATCAAAATGTACCTTATATTATTAATGCTATAGCATATAAA
 21334  TATAAAAGAGCAGGTGTATTTGTCTTTGATAAAGATATAAATTTAGTAATAGTGTTTAGT
 21394  GGTATTACAATTGCTAGTAGATATTTCAAATTAGATAAATATCATATTTGTAAAGCTTTG
 21454  AAGGATCCTTCACACATAATTAATAAGATATATTATTTAAGAGATTCTAGTAATTTCAGT
 21514  AATAATAATAAGTAG
;     G-orf404 ==> end
 21529  ATAACCTCTAAATTATTTAATTTATTATTATTTAATTAATATTCTATTATCATTAGGAAC
 21589  CCCCAAGATTTGGGGGTGACCTCTCGTGTTTATTATTATCTATTTAATTTATAATAATTA
 21649  TATATTAACTATAAATAGAGAATTAATTAATATTCAATCAACTTTACTCAAAAACCTCTA
 21709  TTTTGTCTGATACATTAATACCTCATAGTATATTATAGTATAATTAGAAGAAGTGTAGTA
 21769  TTTATAGTGAATATGTTAAATATAAGAGCATAATATAAAATAACATTCTTATAATATAAG
 21829  AAAATCTATATTTTCTATAACCCAGACTCCCCAGAATATCAGGATGTTCTGGGGTATTGG
 21889  GGAAGTATATTCTGATATGTAACTAAGGAATAATTAATGCCTAAAAGGAATAATTAAAAA
 21949  TATAAGTAATAAATAATAAGAAGATAAATATCTTTCTATTATAAATAAACAATAATTAAT
 22009  TAAATATTTAATATAATAATATATTAGATAATAAATAATTAAACAAATAAAGTAATAATC
 22069  TATAAATTAATAAAAATAACATTAATATTATAATATAATATAATAATAAACAATTATAAT
 22129  ATATAACTCAGAAAATGAATTAATAATCAATGTCTGGGGTAATAATAAAGATGAATTAAA
 22189  ATAAATTAATAGTT
;     G-cox1 ==> start ;; mfannot: alternative ATG start pos 22197
;     G-cox1-E1 ==> start
 22203  ATAACGATGGTACAAAGATGATTATATTCAACAAATGCTAAAGATATTTCAATTATGTAT
 22263  TTCATATTAGCATTATTTAGTGGAATAGCTGGATCAGCTATGTCAATAATTATTAGAATA
 22323  GAATTAGCCGCACCAGGATCACAATACTTACATGGGAATTCTCAGTTATTTAATGTGTTA
 22383  GTAGTAGGTCATGCTGTATTAATGATTTTCTTCTTAGCAATGCCAGCATTAATTGGAGGT
 22443  TTTGGT
;     G-cox1-E1 ==> end
;     G-cox1-I1 ==> start /group=I(derived) (6.31e-06)
 22449  aacataccctcttcataatttaatttaaagggggataattgcctttttattacaaaaaaa
 22509  aataataaaataagtattactatatgctggaaactcttaaagctttatataatataacct
 22569  ggactcaaaataaatatatttattttacggatatccagacatttatatccagggaaaaat
 22629  attcataatatattatattaataattataaagataaataattaaaaaataatacagataa
 22689  tccagaatattaatataatttggaagtataaaataatttaattaaaaatagacaatcagc
 22749  agaaaactaaaataaatattatatatatataatcattttatgagtacatttctcagagac
 22809  tcccttcgagggatcccccagccggatgggctgggagactacatgtaatatatattaatg
 22869  agaattaatataaagatatagtccaaatacatatagaaatatatgtataaataag
;     G-cox1-I1 ==> end
;     G-cox1-E2 ==> start
 22924  AATTATATGTTACCTTTAATAATTGGAGCAACAGATATGTCATTCCCAAGAATTAATTCT
 22984  ATTGGGTTCTGATTATTGCCAATAGGATTAGTATGTTTAGTGACATCTACTTTAGTAGAA
 23044  TCTGGAGCAGGTACTGGATGAACTGT
;     G-cox1-E2 ==> end
;     G-cox1-I2 ==> start ;; mfannot: no intron type identified
 23070  atgaatatgcagttataaaatgtcattcgatgcatgaaaagtcctatattgtaataatat
 23130  aatatatatattaaaatactttataatagatattataaatttaatattaaaatattataa
 23190  ttatctagattaaatttaaagta
;     G-cox1-I2-orf389 ==> start /note=LAGLIDADG ;; evalue:1.4e-75
 23213  ataatgtttaatataaaaatcaataaaataatattgattaaggattgatatgccagtatt
 23273  atatataatttattaattaataatataatatttcagagactatctttggagatttcccag
 23333  agctatgctactgggagactaccaaaaaataatatgacaaaattaaataataaaaaatat
 23393  ggacaattaaatcatctaagaatatatcatactgataaaataaacaatagttattttaat
 23453  ataaaagaatgattagttgggataacagatggagatggaacatttaatgtttatactaat
 23513  atagaaaataaaaagattatttttacatataaaatttcattaacaaataaaaatatagaa
 23573  ttattatataaaattaaagaatacttaggtattggtacaattaatatagataaaaacata
 23633  gtatcttatttaattagagataaaaaagatttaataaatattgttatacctatctttgat
 23693  aaatatccattgttaacatctaaaagatttaattatttaaaatttaaagaatgtttaata
 23753  attagtaataataatatgattcatcaagtagataaaattaatattattaataatattaaa
 23813  aatagatcaataaatgagaattatatgtcagatgtttgagaaaatattatattgacagag
 23873  aatatattattaaatagattagattctaatttattaatggattatccaatacaaaagaca
 23933  ataggggagaacaaacaatttattagtaaaattaataatattataactaaatcatgaatt
 23993  attggttttattgaagctgaaggttctttctttattactaaaaagacactatcaagatat
 24053  gttcattcatttggtgtgactcaaaaattagatcctattattttattaagtataaaatat
 24113  ttatgagatattaattcatctgtccaattaagaaacccaaaaaatagtcaaggaacgtac
 24173  tataaattggaaacaacaaatctaaaaaatattgaactaattattaaatactttagatat
 24233  agtaactataaatcagtattcttaggtataaaaagttttgaatatagaatttgaactaga
 24293  acatatttaaaatataaaaacgacccaattaaattaatagaggctcaaaatttaataaga
 24353  agatatagaaaaaatataaatactaaatag
;     G-cox1-I2-orf389 ==> end
 24383  ttagttataaagactatagtatgtaataaaaatatactctttttaagttttatttttgta
 24443  tttaagttatgtccaccagagttcttttgagaactatgggttatttaatttaaggtatag
 24503  tccaaccaatatagcaatatattgattaataaaaaatg
;     G-cox1-I2 ==> end
;     G-cox1-E3 ==> start
 24541  GTATCCTCCTTTATCATCAATTCAAGCACATTCAGGTCCTAGTGTTGATTTAGCTATTTT
 24601  CTCATTACATTTAACATCAATTTCATCATTATTAGGAGCAATTAATTTTATTGTTACAAC
 24661  ATTAAATATAAGAACAAATGGTATGTCAATGCATAAAATGCCATTATTTGTATGAGCAAT
 24721  TTTCATTACTGCATTCTTATTATTATTATCATTACCAGTATTATCAGCTGGTATTACAAT
 24781  GTTATTAATGGATAGAAACTTCAATACTTCATTCTTCGAAGTAGCTGGAGGAGGAGATCC
 24841  TATTTTCTATCAACATGCTTTCTGATTCTTCGGTCATCCTGAAGTATATATTTTAATTAT
 24901  CCCAGGATTTGGTATTGTATCACATATTGTATCAACTTATTCTAAAAAACCAGTATTTGG
 24961  TGAAATTTCTATGGTTTATGCTATAGCATCAATTGGTTTATTAGGATTTTTAGTTTGATC
 25021  ACATCATATGTATATTGTAGGTTTAGATGCTGATCTAAGAGCTTATTTCACATCTGCTAC
 25081  AATGATTATTGCTATTCCTACTGGAATTAAAATTTTCAGTTGATTAGCTCTAATTTATGG
 25141  AGGATCTATTAGATTAGCTGTTCCTATAATGTTTGCTATTGCATTCTTATTCTTATTCAC
 25201  TGTAGGTGGTTTAACAGGAGTAGTTTTAGCTAATGCCTCATTAGACGTTGCTTTCCATGA
 25261  T
;     G-cox1-E3 ==> end
;     G-cox1-I3 ==> start /group=I(derived) (3.72e-08)
;     G-cox1-I3-orf306 ==> start /first_aa=R /note=LAGLIDADG ;; evalue:1.2e-44
 25262  agaaaaaaaataaaaaacaataagaaaattataattgtttcaaattgtaagaataatcac
 25322  ataaatataagatcttttaaaagaatatatctaataaatcataaaaatatagatatatta
 25382  gaatataataattatatgcatagtttttttgtaggattatttgaaggtgatggtagtatt
 25442  caagtaaatcattgaagagagaaaaatttacaatttagattagttattaaattaaaaaat
 25502  aatatagagaatataaatatattaactaatattataaattatttaggaggaactataaaa
 25562  attaataaagatatacaaaatgtattatgagtaataaataatagttcagaaattattaaa
 25622  tttattgatatttttaataaatatcctttattaactaatagaaaaagatatcagttagcc
 25682  tttataaaatcaatatttgaaatttataaaaaagattctaaattaggtatatatttatat
 25742  ttaaaagatagaaataataaatataatagtgatttatatcaaaattattataatatagga
 25802  tatattaatgttaatcattatacgtcaattatttatccaaatactcaatattcagataat
 25862  ttaaaaattaataatcatattaataattgatttgttggatttattgaagctgaaggttgt
 25922  tttctaaatagagttaataaaaattattctttctcattctctcaaaatgataaaatatta
 25982  atattgtttttaaaaaattattttaattttcctaatcaaatcctaataaataaaaataca
 26042  tatatcttagaagtatataaaaaagatatcttaatatttatttgtgatttttttaataaa
 26102  tataaattacaaggttataaattatatcaatttaataattgaaattataataagtgtcat
 26162  gttgtcaattcacaaaaataa
;     G-cox1-I3-orf306 ==> end
 26183  aatataatctattttattggttattcaatatttatatattgattagctaacgatgaaacc
 26243  ttctttaaataatataatccatattcccccataatatttatatattttagagggagggta
 26303  taggatatttaaatggcaatatcgtggtaactttttaaggaactgtagagactatacgtg
 26363  aatattataatatatatatctaataacccagacccccgccaggatatctagatatccggg
 26423  gggtatggggagaataatataatataataagatatagtccatttatttatgaaaataaat
 26483  atataaaag
;     G-cox1-I3 ==> end
;     G-cox1-E4 ==> start
 26492  ACATACTACGTAGTAGGACATTTCCACTATGTATTATCAATGGGGGCTATTTTCTCATTA
 26552  TTTGCTGGTTATTATTATTGAAGTCCTCAAATGTTAGGATTAGATTATAATGAAAAATTA
 26612  GCACAAATTCAATTCTGATTAATTTTCATTGGAGCTAATGTAGTATTCTTACCAATGCAT
 26672  TTCTTAGGTATTAATGGTATGCCTAGAAGAATTCCAGATTATCCTGATGCATTCGCTGGT
 26732  TGAAATTATGTTTCATCAGTTGGTTCATTAATTGCTATGGTATCATTATTATTATTTGTT
 26792  TATATTATGTATGATCAAATTATAAATGGTATTACTAATAAAAATAATCATAAATTAATT
 26852  TATAAAACACCTGATTTTATGGAATCTAATATAGTATTCAAATTAAATGTTGTTAAATCA
 26912  TCATCTATTGAATTCTTATTAAATTCTCCTCCTGCTGTTCATGCTTTCAATACTCCAGCA
 26972  GTTCAATCTTAA
;     G-cox1-E4 ==> end
;     G-cox1 ==> end
 26984  TTAATATTCTTACTCGTTACTTATTTATACTCCCTCCCCCCCCCATCTCTCTAAAGAGAG
 27044  ATAAAATAAGCATATTGATTTAATATTTTAATATATTAAAATATACGGATATCTCGATAT
 27104  TAATATAAGGATATTCTGGAGAGGGGATATCTAGGTTCTAAATATAATTTTTCATATATA
 27164  CATTATATAATTCATTATATTAATATAATAGAAATATTAAAATATAGATAATATTATTTA
 27224  CATAATATGACTATTATTTAATATAATATATATATATGTTTATTTCATAAATTTATGAAA
 27284  TTATAAAATATTAATATTAATCTTCTTCCATAAAATAAATATATTGATCTTACGGAAGAG
 27344  ATGATAGTAATGAAGATAATAAGTAAATAAAT
;     G-atp8 ==> start
 27376  ATGCCACAATTAATTCCATTTTATTTTATGAATCAATTAACTTATGGATTTTTATTATTT
 27436  GTAGTATTATTAGTATTATTTTCACTAATTTTATTACCTATAATTTTAAAATTATATGTT
 27496  TCTAGATTATTTATTACTAAATTATAA
;     G-atp8 ==> end
 27523  TATTTAATTAATTAATAACCATCCGTTAAAATATTTATATTTACGGATAAAAACAATATA
 27583  TCATATTATATTATATAATATGGTTTTTAATGTTTATACTATATTACTTTATTACGTTTA
 27643  TATATAATTATTAATATTATCCAGATAAATACCTTCATTACATACAAATATAATGAATGA
 27703  AGAGTATAGGATAATATATATATTATATATATTTATGTAAAATATATAATCCAGATATTA
 27763  ATATAAATATTAATATCTAGGCAACAAATAATTAATAATATAATATAAATTGATATGTAT
 27823  ATATAAATTATTATGAAATATATATATATATTTATAAGAT
;     G-atp6 ==> start ;; mfannot: potential frameshift
 27863  ATAAACTTATCAAGATATAATACAATGTTTACATATATTAATTCACCATTAGATCAATTT
 27923  GAAATTCAACTATTAATAGGATTTCAACTACCATTTATAAATTTAAGTAATTTAAATATT
 27983  ACAACATTCACAATTTTTAGTTTAATATTATTATTAGTAGTATTATTTTTATATTTATTA
 28043  CCAAGTAATAATATTATTGGATCAAAATGAATAGTATTTCATGAAGTAATTTATGATACA
 28103  ATGATAAATATACTAAAAAATATAGTACTAAGTGAAACATCTAAAGATAATAAAGGAATG
 28163  TATTATTTCCCTTTAATTTATACATTCTTTGTATTTATTATGTTAGCTAATATGTTAAGT
 28223  TTAATTCCATATACTTTCTCATTAACATCTAATTTTATGTTTATTATTTCATTAAGTTTT
 28283  ACTGTTTGATTAGGTATAACTATTTTAGGATTATATCAACATGGTTTAGTATTTTTCTCA
 28343  TTATTTATTCCTCATAATACACCATTAGTATTAGTACCATTATTAGTTATAATTGAATTA
 28403  TTATCATATGTAGCTAGAGCTATTTCATTAGGTTTAAGATTAAGTGTTAATAATCTGTGC
 28463  TGGTCATTTATTATTAAGTATTTTAAGTGGTTTATTATTTAATTTTATGTCAATTAGTTT
 28523  AATTACATTTATTTTAGGATTTATGCCATTATTAGCTATCTTAGCTATTTTCTTCTTAGA
 28583  AATTGCTATTGGTTTAATTCAAAGTTATGTTTGAAGTATTTTAACTGCTTCTTACTTAAA
 28643  AGATGCTTTATACTTACATTAA
;     G-atp6 ==> end
 28665  TTTATAACTTTTAATTTTCTCATATATATATCTTTATTCTACTAATTATTTATCCCGTAT
 28725  ATTTTAATATTAAATTAATTTAGAAAGGAAGTAACCTCCCCCCCGCGTAGCGGGGGGGGG
 28785  GGTTACCCCCGAAGGAAGTAACCTCCAGGGAAAAGGTTATAGTTATTAGAACAAAGAAAT
 28845  TAATTAATATTCTCCCTTCCGTAAAACATATATGTTTTATCTCTTTGTAGAGATATCGGG
 28905  GGTTATAAATAAATATATTTATTTTATTTCTCTTAAAGATTATACCCAGACATTAATCCA
 28965  TTAATTAAGATATTTATGATTATATTTATATAATGAGATATGATTATCTTTATATATTTG
 29025  TAAATATGTTATATATTCATATTAACCAATCCAGACCCTCACAATGTCCAGATATTGTTA
 29085  TGGTTTAGGGGGGATAATTAATAAATAAAAGTAAGTATAATTAAATACTTTCGTGAGTAA
 29145  TATACATTTTTATCTCTCGTCAAAAATATATCTTTTTTCTCCGTAAAATTAAATCGCTAA
 29205  TCGCACCTATCTGATAGTTATATGATATATTAATATATATTAGAGTTCCCAGCCGCACCG
 29265  CGGCTGGGGACCCCCGAAGGGAGTGAAAATAAATTTATGACCCCCGATATCTCTACAAAG
 29325  AGATAAAACATGTGTGTTTTACGGGAGTGAGAATAAATTTATTTATTTATGACCCCGTGA
 29385  GGAGTAAATATTAATATTTAATATTCTCATAAGAATATATGAGGGGAGGGCAATATATAA
 29445  TAG
;     G-trnD(guc) ==> start
 29448  GGATTTGTAGCTTAACAGTAGAGTATCATTTT!GTC!ATAATGAAGGATGTCAGTGCAAA
 29506  TCTGATCAAATTCG
;     G-trnD(guc) ==> end
 29520  ATAATCTTTAATAGATTAATTTGGAGGGGGAAGAAGTCCCCACCGGACCTCAGAAAGAAG
 29580  TGAAGAAG
;     G-trnS(gcu) ==> start
 29588  GGAAAGTTCACCATAGGTAAGGTAGATTATTT!GCT!AAGTAATTGAATTGATATTCTGA
 29646  TGGGTTCGAGTCCCATATTTTCCG
;     G-trnS(gcu) ==> end
 29670  TATATTATTCTCTTCCCATATTTATTAATTTTTATCAATTAAATATTAATATTAATTTAT
 29730  TTTAATTAATTAAGATATACCGTAGGAACCCCCCCCCAACCCAGACCCCCCGGATATCTA
 29790  GATATTTATTTTACGGTAGGTGTTATTAATTTGTGTTTTCTAGTTTATCATAATATAATA
 29850  TAAGATAATATAATATATAAGGAGGGAATATAATAGATGCTATTCCTTGTATTGTTATAT
 29910  AATATAATGAGACTATTTAGTTTTACCCACCAAAGTATTTATATATTCGGTGGGTATTCT
 29970  TCTGGGAAATTTAATATATATATTTTCAATATAAAATAAAC
;     G-trnH(gug) ==> start
 30011  GGTAGATATATTTCAATGGTAGAAAGAGTATTT!GTG!GTATACTATATCTAAGTTCGAT
 30069  TCTTAGTATTTACC
;     G-trnH(gug) ==> end
 30083  CTCCATAAATGATTTTAAAAATTATTAAAAATTATTATAATATATTAACCGACTCCGTAT
 30143  ATTCTCATAAGAATATTAAATATTAACATATTAATATTATATATATTGTTTAATATAGAA
 30203  TAATGATATTCTTAAATAACAACTATGAGGTTGCTCCTTCCACTAAATGGAGAGTTCATG
 30263  TATTATGTATATTTAATATAATAATCTTACAGCCTCAAAATTAATATTTTTATTTTACGG
 30323  TGGTTACCCCATGGCTATGCCACGGAGCATCTATTGTATAATCAATAAAATATAGTCGGA
 30383  TAAGATAGAATTATTTAATATAATATGATATAATGTATTAATTCTAAGATATATAAAAAT
 30443  AATATAACATATAGTATATAATAGTATATTATAGTATGTTTAAGATATGTATATAGGAGA
 30503  ATATTTAAGTATTATATACTAGGGTATATGTGCCTTACCTATAAATGTATTTATACATTT
 30563  ATGGGGTGGGGGCTCCTAGTATATGATAAATGGAAGTGAAGAGTAAGGATTAAGATGAAG
 30623  AATATATAAAGAAGAGAAATAAGAAATATATAATAATAGATTAATATTAACCACTTAGTT
 30683  AATGTATATAATA
;     G-trnW(uca) ==> start
 30696  AAGAGTATAGTTTAATGGTAAAACTATTGATT!TCA!AATCAATCATTAAGGGTTCGAGT
 30754  CCTTTTATTCTTG
;     G-trnW(uca) ==> end
 30767  ATAAATTATTTTATAT
