# Supplementary material for: Global Characterization of Fungal Mitogenomes: New Insights on Genomic Diversity and Dynamism of Coding Genes and Accessory Elements
Source: Front Microbiol. 2021 Dec 1;12:787283. doi: 10.3389/fmicb.2021.787283 (PMC8672057; doi:10.3389/fmicb.2021.787283)
Supplement: Supplementary File 1 — de novo annotation files of the 685 mitogenomes investigated in this study. Annotation was performed with the Mfannot program. [file Data_Sheet_1.ZIP › Supplementary_FileS1/NC_036610.1_Hirsutella_vermicola_isolate_AS3.7877_mitochondrion_complete_genome_mitogenome.mfres]

;; Masterfile modified automatically by mfannot version 1.35
;; on Fri Dec 25 00:46:56 2020 by user pfonseca on host LGCM-PROC
;;    - Gene Totals: 49
;;    - List of genes added:
;;      atp6                 atp8                 atp9                
;;      cob (1 introns)      cox1 (2 introns)     cox2 (1 introns)    
;;      cox3                 nad1                 nad2                
;;      nad3                 nad4                 nad4L               
;;      nad5 (1 introns)     nad6                 orf125              
;;      orf211               orf266               orf293              
;;      orf300               orf311               orf386              
;;      orf398               orf458               orf533              
;;      orf827               rns                  trnA(ugc)           
;;      trnC(gca)            trnD(guc)            trnE(uuc)           
;;      trnF(gaa)            trnG(ucc)            trnH(gug)           
;;      trnI(gau)            trnK(uuu)            trnL(uaa)           
;;      trnL(uag)            trnM(cau)            trnN(guu)           
;;      trnP(ugg)            trnQ(uug)            trnR(acg)           
;;      trnR(ucu)            trnS(gcu)            trnS(uga)           
;;      trnT(ugu)            trnV(uac)            trnW(uca)           
;;      trnY(gua)           
;;
;; end mfannot
;;


>NC_036610.1 Hirsutella vermicola isolate AS3.7877 mitochondrion complete genome gc=4
     1  TGCTAGTGAATAC
;;     rnl ==> ;; mfannot: 5' +/- 50 nt
    14  TTGTTTTTTTTTATAAATTATAATCTCTTAAATTAAAGGAGCTGCTACTTCTCTGATTAT
    74  TTATTGTGTATACGATTAAAAAAGTTACACAGTAAATTGTAGGTAAAGCAGAATATTGAA
   134  AGATGTATTCCTATAAGTTACATAAGCTCTAAGAGAAATTTAATCTCTAAACGAAGTGAA
   194  TTGAAATATCTTAGTAACTTCAGGAAAATAAATCAAAAGAGATTCTACGAATAACGTGAG
   254  TGAAAGTAGAGTAGCCTATAAAGTAAAATGGTACAAAAACTGTTTAAATATAATGGGGAA
   314  CCTTCCTCAAAGGCTAAATATGATACATGAGCGATAGTGAAAAGTACCATGAGGGAAC
;;
   372  CAAGATAAAAATAGTAGTTTTATAAGCAGTTTAAAATAAAAAACGTACCTTTTGCATAAT
   432  GGGTCACCAAGTTAACATTAGATGCGAGTATATGCGTAGTTAAACCGAACGTTAAAATAA
   492  CGAATTAGTGTCTAAAGTTAGACCCGAAATACAGTGATTTTACTATAGTCAGGATTATAA
   552  AAGTCTGAACGGATGATTGTAGCATAAATCTCCGAAGAACTGTGGTAGGTGTAGTGAAAG
   612  ACAACACTGACTGTGATAGCTGGTTTTCTGCGAAACCTATAATAGTAGGCAATTTAAGTT
   672  AATATCTTAGCAGGTACATAATTTAATCTCAGACAAGATGTGTAGTTTCAAGGCTATGAA
   732  ATAAAGCTTTAGCTATTTTTTTTTTTTATAAAAAAAAATAGCGCACTCCATTTTATTTTG
   792  TACAAATTGGGAAATTGTGAAGATTTTATCAGTGAGTATGTATACTCGGAATGGCAAAGA
   852  TATATCTTAAATTATCAGACATAGAATGATAAGGTTGTATGTCAAAAGGGAAACAGCCCA
   912  GAACAAGAGTTAAGGTTCCTAAATTATTAGTTAAGTGAAATTAAGAAAGTTTTTATTAAA
   972  GTCGACAAGGAGATAGGCTTAGAAGCAGCCATAATTTGATGATCTCGTAATAGAGCGCTT
  1032  GTTAATCTATAAAAGCATCGAAAATTTAACGGATCTAAACAATATACCGAAACCTTGTAC
  1092  ATGAACGTACCATAAAACATTTTTTTTATGATGAAGCTCACTTGACATAATTATAATCAG
  1152  AGTAGAGTTGTGTTGAATCATAAATAAATATTATATTGGTATTAGTTCTATTAAATCTTT
  1212  TAAAAACAGATAAATAGAGCGTTTGGGGTAGCAGAACGTTGAGTAAAAAATGAATTTTAT
  1272  TTTTTTAATAAATTTGGATCTATAGCTTTAGCTTGCGTAGCGCTTATGCGCTTGCGTATC
  1332  CATTAGGGAATATGACATGTAATTTTAACTCAAGTGAGAATGGTGACATGAGTAACTAAA
  1392  AGAAAATTTTCCGCCTTAAGCTTATGGATAATATTAAGTAACGGCCTCTAAGTTTATATT
  1452  ATCTAAAGATTTAAACGATGAGAAAATCTTTTTTACTAAGGACAACATTTTAGTATAAAA
  1512  TGTGCTGGAAAAATAGTAAATATATTTGTGAGCTTTATAGTGAGCTTGCTTGCTTGCTTG
  1572  CTAATTTTTTTATGTATATTACAATGTATAAAAAAAAAATAAAGCCCAAGTTTTAACTAA
  1632  CATTATATGTTAGATAAGAACAAATGAATAAAACCGTACCTAGAATCTGAAACAAGTAAG
  1692  CTAGTAGAGAATACGAAGGCGTAAATGAGCTAACAATCATAAAGGAACTCGGCAAATTGA
  1752  CTACCGTAACTTCGGAATAAGGAGGGCTCAATTCTTGATTAATATCAAGTAAAAAGGAAG
  1812  AAGCATAAAATGGTGTTGTACGACTGTTTAATTAAAACACAGCACTTTGCTGAAAGATAA
  1872  AAAAATCGAAGTATAAAGTGTGAAATCTGCCCGGTGCCGGCTTTGGTTAACAGAGATATT
  1932  TAAATATATTATTATTTATTAACGACGGAAACCCCGGTTAAAGGCGGCCTTAACGTGAGG
  1992  GTCCTAAGGTAGCTAAATGCCTTGGCCGTTAAATGCGGTCTTGCATGAATGGTGTAACGA
  2052  TACAACAGCTGTCTCTATGATTGACTCAGTGAAATTGGAATAGCTGTGCAGATACAGCTT
  2112  ACCTCTAGTTAGACGAGAAGACCCTATGCAGCTTTACTGTCACTAATTATAGATTATGAT
  2172  TGATAATTTTCAGTTTATAAGGTAATTGATAATGTAATAATGAGAATCCTTTAATTATCT
  2232  TTCATATGAATGAATTGGTTTAGGATTATATAAAAAGTTTATTTAGATTTGGCTTTACTG
  2292  AGTTTAGTTATACGGAAATATTTCGTATAAAAATCTAAAAATTCTAAAATTTTATAATAG
  2352  TAAATCGACCTATTTCAATTTACTATTTAAGACATAAGCTCTTAAATGTAAGTGACCTTT
  2412  GGTGAGGAACTGTAATTAGAAGACAGTTTATGTGGGGCACAGACCCTGTAAAGAGTAAAC
  2472  AGGAGTGTCTAATAATTTATAATTATTTTGTTTGCTATTTTGAGTAGTAATACTTCTAAT
  2532  CCTTAATCCCATGTGGGATATGGGGATAGTAAGCTATAACTATTTTTAATCATATATAAT
  2592  TAATTATATTTATTGGAGGCGCAAGCTAAACTGCTTGTGAGTATATAAATAGCCTTTAGT
  2652  AAATATATTTAAGTTTAATTAGGTAGGATTTTAACTATATAGAAATTAGAGATAACTAAA
  2712  AATATTATGTAAATTTAATATGCATAGTTTGCTATAAGGTAAGTTATATATTAAAGTTTA
  2772  CTAATATTTAAGGTCTATTCTTTTTTCTTGCATACTACGTACTACGTACTACGTAAGCAT
  2832  AAAAAAATTAGAATAGTTATGTTTTAAATATCTAAAAAGCTCAACGGCTAAATCTTGCCT
  2892  TACTGTTTGATTATCTACAAATCTTACAGTTGCGTAAGCAGGGCATAGGATCACAAGATG
  2952  CAATAAGGATAGATCTTGGATTATTGGAAAAGCTACGCTAGGGATGTTTGTCCTTTAATA
  3012  TTTTATTTTTGGGGGGAAAATAGCACGTTACACATAAAGTGCTTTTAGGCTTACATATGT
  3072  GTAATTTCACATGTGTAATACTAAATAATACGGCGCAAGTTTGCTGCTGTTTATTTCGTA
  3132  ATGCTTAATTTAAATGTACGCAAAAACCAAAAATAAAATTATTAATACATA
;; mfannot:     /group=IA (3.07e-23)
  3183  ttgggtaaatttcaagaattactaaaaatagtaaacttgaagcgaagtttattttgtatt
  3243  tttgtctgaatacgctcataaattataaaataaaaacgttcaacgactataaggtgagga
  3303  gtatggttagcttgctagccataataaacaataatccttttaaaactacccaacattttt
  3363  aatattatatatttaaagaaaaaagtaaaataaatttatgctttcttatatattttatta
  3423  taaaaattgctaagaagtgtttatgctacgcatgctacgtatgctatgcagtaattgtat
  3483  aaatagtatagacatgacatatgagagctagcttgctaaattttgctagcaagctagcaa
  3543  tacataaaaaaaatatgttaaagctttataataaaaaaaaaatatatagttagaataaag
  3603  gatagtaactaatatcgtaaaacaatc
;     G-orf533 ==> start
  3630  atgaaaatatttaataataatttgaagaatccttctaaaataattggtttaaaaagaaaa
  3690  aaagatagattagggaaaataaaatattttccttctttttctaaagaatgaaaaaatatt
  3750  atttattgttataaccaaaataatttaaaaaatatacctgttaataatgtaaatattaat
  3810  aaaataattaaaagttattttaatttatattttaaaaaccgtatatttgtatctcatgat
  3870  acaaaatttatattacttaaaagaagaaaagattttttaaaaagaatatttgtgagtaat
  3930  gcggaaattaaacatacaaataataaagcattaattactttatatactgtaaacagagaa
  3990  attttaatattcagaaaaagatatttaaatttaaataaaaaaattagtcaaaatttaata
  4050  cgacgtttgttaagattatataaaaaaaatttcgctttattatcaagcagtaaaagaaag
  4110  cattttagtagtatatgacttgaacaaaactctagtgatgctgcgcctgctgcgtctgag
  4170  gaggagttaaaaaaaaataaatatttagatgaatattttaatttttcagatcaagataag
  4230  gatcaattaatacataagaaagatttttttaattataaattaaaatatttcaataaatat
  4290  ataaaatatcaaaatatttatttgaaaaaaacattaagttttattattgataaatattta
  4350  aaaatatattttaaatttttaagaaaatatgatttaatgtattctcttaataaatataaa
  4410  tttaataaacaaatattattacctattttaagtaatatattaaataaaataattaaaaaa
  4470  aaaatagaatataatataataaatttaaaatctattacatataatacagatatttttact
  4530  aatgctttagctttaaaattaaaaagaaaaaaaaatattgcagcgataaaaaatatgttt
  4590  aaagtattaagtagagcttatttaccagataaaacaagtaaatattttggtaaaaatttt
  4650  aatattttttctgataaagtaagcttagacaatacatttttatctgaaaaaataaattat
  4710  gatctaaaaaatatacacaaatatgatgatttaaatttaatttctattttaaataatgga
  4770  gccagcgcttcagcggcacttaatacgaattcatatatagattcacataagcaaactatg
  4830  aaactttctgaacaaatagaaagctttaatttatgcaataagagcttacaaagtaagtta
  4890  attttaaccaacacacaaagttataaaaatttggataaattattaggtaattgttttaat
  4950  actaaacaagttcataatataatatacaattctataggttataaaaaaatgagaggtata
  5010  agaatagaaattaaaggtagattaactaaacgttatagagcagatcgttctatatattca
  5070  ttaaaatgaaaaggaggattaaaaaatgtagattcatctttcaaaggtttaagttcagtt
  5130  ttatttagaggaaattctaattcaaatgtatcttattcagtatataactctaaacgacgt
  5190  attggggcttttgcagtaaaaggttgaataagtggatattag
;     G-orf533 ==> end
  5232  tgaaggtgctagctataggtatgttatacataaagtacttaaaatatgcattaaaggaaa
  5292  tcttaaatatataaaataaaaatgaagacatagtct
;; mfannot:
  5328  GAACCATTTTGAAAAAAATGGAAATAGAATAATATGATAACATATAGAACAGGCTAATTT
  5388  GCGTAAGAATGTACAAAATGAGTGCGCGGTTTGGCACCTCGAT
;;
  5431  GTCGGCTTAACTTATCCTCATGGACGCAGTAATTATGTAGGGTGCGACTGTTCGTCGATT
  5491  AAAAAGTTACATGAGCTGGGTTAAATACGTCGTGAGACAGTATGGTTTCTATCTTCTAGA
  5551  GGGAATTAGAATAAAATAAGAACAAACTTTTGTACGCAAGGAACAAGAAGAGTTTAACTC
  5611  AAAAAGTTAAATTATGGTTACTAACCTATGGTTTACCTGTTGTTTATGTGCCTAAATATT
  5671  AAATATATATATACTAGCCGTATTGGGTTACATGTTAGCTACGTATATATATATATCTTT
  5731  TGATGCACTATAAAGTGCTCTTATAGATAAGGATGTTTCTTTTACTAAGATAAATGTATA
  5791  GCATAAGCACGGCAGGAACGCTAAGTTAGTTAAAGATAAGTGCTGAAAGCATATAGGCAC
  5851  GAAACTTATCTTAAGATATTTCTT
;;     rnl ==> ;; mfannot: 3' -20/+180
  5875  AAATATACGTAATATACTATTACAAAATTTATAGGCTTTATCCGTACGAATTGAGAGATT
  5935  TTAAAGAATAAAGTACTAATTTAATAATTCACTATTTATAAATATATCTGT
;     G-trnT(ugu) ==> start
  5986  GCCTAGTTAGCATAAAAGTAATGTAATTGTTT!TGT!AATCAATGGAAGCAAGTGCGATA
  6044  CTTGCACTGGGCT
;     G-trnT(ugu) ==> end
  6057  AACATATATATGATTATTTGTGTGCGTGTTTAGCTTTCGGATGCTGTTATATAATGAAAC
  6117  TAAAATATTTTTATATACTATTTCGTAGTATGAGCTTAGCTTATAGCTAAAGGAATATTA
  6177  AGTGTATATTTCTCCGACTTTTAATTCTCATAAGGGAATATGCCAGTGCTTCTTTTCCTG
  6237  CGCTTTATAGCTAGATGCAAGTTATTCATTACAAAATTAAGGAAGCAAGTTACTTTTTTT
  6297  AGCTATATTTTTTTTTTATATGAAGTAAAGGGGTAAGCTATTCATTAAACACTTATAAAT
  6357  ATTATAGCTAAAGCTATTCCTGTAATTGCTAGGAAGTGTATGCTTTATAAACATTTCGTA
  6417  TTTGTATTTGTATTAAAAAAATACTTTTAACTTAAGACTTAATGAGATAAGCAAAACTAA
  6477  ATTATAATAGACTATATTAGTTAAAGTTAGAAAATAATATAAAA
;     G-trnE(uuc) ==> start
  6521  AGATTAGTAGTCAAGCGGTTACGACATAGCTCT!TTC!AATGCTACCACCGCGGGTTCGA
  6579  ATCCTGTCTAGTCTA
;     G-trnE(uuc) ==> end
  6594  GAC
;     G-trnM(cau)_1 ==> start
  6597  AGCGGTTTGATGTAAAAGTAAACATATTCGACT!CAT!GATCGAAATATATAGGTGCAAT
  6655  CCCTATGGCCGCAT
;     G-trnM(cau)_1 ==> end
  6669  TACATAA
;     G-trnM(cau)_2 ==> start
  6676  AGGGCTATAGCTTAATTGGTAAAGCATACTGCT!CAT!AACAGTAATTATAAGTGTTCGA
  6734  CCCACCTTGGCCCTA
;     G-trnM(cau)_2 ==> end
;     G-trnL(uaa) ==> start
  6749  GCCTGAGTGCTGGAATTGGTAGACAGAGAAAACT!TAA!GCTTTTCTGAGTAAATCTCGT
  6807  GAGTGTTCGACTCACTCTTCAGGTA
;     G-trnL(uaa) ==> end
  6832  TTCCTCACTATAGCGGTGAGGAATATTTACTACCCGCCACCCACCCGTTACCCGCTGTTG
  6892  CTTTATTTTTATCTGCTTAATAGAATTAATTAAAGTTTTAAGTCATTGTACCTCTGACCT
  6952  GTAAACCTTTAATTCTATTAATAAAGCCTATTATTTAAAAGTCTATTTTGTATTATTAAA
  7012  TTTTAACAATTACAAATC
;     G-orf827 ==> start
  7030  ATGAAAAAAAAAATTACACTAAAAATAAACAATATCTTATTGATATTAAAACATGAATGC
  7090  ATGTACTCGGGCAATGCATTTGCAACTTTTGCTGATATAATATATATTAAAGCACCATAT
  7150  TTTATTACTATGTTTATAGTATTAACGTTAATTTTATTTTCTTTGGCATTGGAAATAATT
  7210  ACGGTGAATTTTCACAATATAATGGATGTTTTAATTGTTATTAAATCAATCTTATTGAAA
  7270  TTAAAAATAATAAACTATAATGGTATGATAATAAAACCTAATATATTAGCTTTAAATATT
  7330  ATACCTTTATTAATTATTATAGTTTATATGTTAATAGCTTGTATAACTTTTATAATTATA
  7390  AATTGAAAATTATTTTTTTATATAATATTTGTTTATATATTTATTAAATGCTTATTAACA
  7450  AATTTTTATCTTAAACATTTTAAAAGCTTGCGCATTGGAGCTAGTGGTTTAAATAATATA
  7510  TTTATTATATGACAAAAAAGAAAAATTATTGCACTTTTTTTAATAAAGCTTTTTTTACTA
  7570  ATGATACCCATAAGATTTTTGATTAGAATATTTACATTAACATTTTTTAATTTACATAAT
  7630  GATATTATAAGTATTATATTATTATCATTATTAACTCTACCTTTTGTTTATTATTTTAAA
  7690  AATATATTAATAAAATATATAATAGTAAATAAGTATACAAGTTATTTCGATTTTGTTTCT
  7750  TGTAATACTAAGTTAGCTGTGGCTACGGACAAAAAACAAAATAATAGTATTAGTGTACAA
  7810  GATTTTTTTTTATTTAATGATTATGTTATAAATAATATAAATTTATATAATATACTTTAT
  7870  ATAACATTAATTATTTTAATGTTTAAATATTTTTTTTATTATTATTTAATTATTATCTTT
  7930  TTTTCTTTAATAATATTATTATTAATTATTTTATGAGGTAATTATAAAGAACAAAATCTA
  7990  TCATTACAAAATGTTTACTATTCCACTATATTTCCCGGAAAAAGTACCCCTGCTAGCTTA
  8050  GACAAGAATCAACACAAAAATATTAATTTACAAGCTTCAGGGCCACCTTTATTAACTTAT
  8110  ACTTTATCATGTCTTATGCATAATTTAGGTATGTATTTAGTTATAGGATCTAGTAGAGGA
  8170  TATGTGGAATCAGATAATTTTTTTAATAATATAGGTTTTAATATATATGAAGAAACAAAC
  8230  CAATATGATCAATTTATAATAAAACATGTACCTCGTAATCATTTTAATGGAGATATAAAT
  8290  GTAAATAAACATGAAGGTGTTACATGTTATAATTGATTACATAATTCTTTAGGTTCACAT
  8350  AAGGATGGTGTATGATTAGATGAAAAAATTGCAAAGTATGGATCAGAGATAATGAATTCT
  8410  AAAATATTGAGGATGATTTATACACAAAGGCATCTTGTATTAAACCAACCTGAATTTGAA
  8470  GAAGAAGTAGGTACAATGAGTTACACACCTCAAACTTTATTTAAAAATGATAAATTTATA
  8530  GGTTCAGTTGGAAGATTAAATAATACATTGGTAATTAATTTTTTTAAAAACGATAGATTA
  8590  CCTAAAAAAGAATTTTATCCTTCTCATTATGTATATGATGATAAACTTAGACATGTTCAT
  8650  TGTGAATTAGAGCCAATTGAAAATACTATAGATTTTTTAGAGAATATGTATGGTATTTAT
  8710  ATTCCTAATAGAAACAGTATTTATAATATTATAACATTAACAGAAATTGAAAGTTTACCT
  8770  GGTGGAGATCCATCTTTAAAAAAATACTTGAGACCTTGTCCTTTATTTACAGATTTATTC
  8830  ACTATGTATGAATCACCTAAACAATATTTTCTTTGTTCAAAAAAACAAGAATGAAATTTA
  8890  AATAAAAAAAATAATTTGTCGCTTGATGCACATGCTGCTGCACTCCAAAGGGCGCAACAT
  8950  GAAAATGATAAATCATTATATAATAAAATTAAAATTTTAAAGAATAATGTTCAATTAAAA
  9010  GAAAAATATGATGAAGATGTTATTTATGTTAGTGAAGATACATTAAATGAATTATATTGT
  9070  GAATATTTAAATACTAGATGTACTATTTTTGATCCAATAATTATTGAAAGTCAATTTGAT
  9130  GATAGAAGTCATTTATTTTATAATTATAAAAGTAATATAGTTAAAAATGTATTATTTTTT
  9190  AGAGAAGATGATTTAAATATTTTTCATTTTAATAAATATACTTTAATAAATATGACTTGA
  9250  ACTAGACGTAGATTATTAAGCAAATTGATAGATGACAACATATATTCTTCTTTTTATGTT
  9310  GTTTCTGCTAATCGAATTACAATGGAGTTATTATCTATTGAAAGACCTTATGGTGAAATA
  9370  CCAAAAATTTATAGTGTAATAGATGGAACTAACCCTAATACTAGTTCAAAATGTAAAGCT
  9430  TTAAGACCAGTAAAACAATCTTTCAATATTTTAGATAAACAAGATGGAGATACGCTAAAA
  9490  AAATTATTAAAATATAAATTTTAA
;     G-orf827 ==> end
  9514  TGGCTTATTCCCTTATGGGAATCAGAAGTACGAAATAGTGTTTATTTAATTGCATGCATT
  9574  TATGCACAAGATAAATAATAAAAATTATAGTAATATCGTTATATTATAA
;     G-trnF(gaa) ==> start
  9623  GTTCATGTAACTCAATGGTAGAGTGAAATATT!GAA!GCTATTTTGGTTATAAGTTCAAA
  9681  TCTTATCGTGGACA
;     G-trnF(gaa) ==> end
  9695  GCAGTTGCGCTATTTTGAGCTTTATTTTTGCGCAAGCTAGCCTATAACTAAAGCTCA
;     G-trnK(uuu) ==> start
  9752  GGGACTTTAGTATAATGGTTAATACAGATGACT!TTT!AACCATCCAAATGTAGGTTCGA
  9810  AACCTACAAGTCCTA
;     G-trnK(uuu) ==> end
  9825  AAAATAGTTATTTTTATTTTTAATTTAATTATTAGTAATATATATATATATTTGTTTATG
  9885  ACGTATTATAGTAGGTAATATTTACTATTTTTATTTAGTTTTCTTAGGTATTTACAAATT
  9945  ATCATATGGCATAACTTGCACCTATAAGTTATAGCAAGTAAGCAAACAAACAAGCAAGTA
 10005  AGCTAAAACTATTCTTTTA
;     G-trnA(ugc) ==> start
 10024  GGGGTTGTAGTTTAATAGGTAAAACGGTAGTTT!TGC!ATTTTACAAATTTGAGTTCGAT
 10082  TCTCAACATCTCCA
;     G-trnA(ugc) ==> end
 10096  TATGGTATAGATTAATATTAATGTTTAAGACGATCTTAAGCCATACTTATCAAATTATAC
 10156  ATTTGTAGATTTATAGCTTTATAGAATTCTTATAAATAAAAATGTATATTACCTTAAATT
 10216  TTAATTATTAGCACAACTTTTCCATAAGAGAGATATGGTAGCAT
;     G-trnL(uag) ==> start
 10260  ATGGGTATGCTGGAATTAGGAAAACAGGATGGTTT!TAG!GAACCATTGATTTAATATCT
 10318  TGTCGGTTCAAGTCCGACTACCTTTA
;     G-trnL(uag) ==> end
 10344  TATCCCATAATTTAGCTTTATAACTTGTGCTAATTTATTTAAAATGACTTAAATAGAATA
 10404  TAAATTATAGGAGGCATGCATGCATGCTTTGCTAGACAGCAAGTCAGAAAAGGCAAAAAA
 10464  AAATATCTTAAAGCTTGTATTATAGGGAAAGGCAAGCGTTGTTTTCTTACGGAAAAGAAA
 10524  AAGGCTATTAAATTAAGGCGCATTACATACTAAGTGCTTTTATAA
;     G-trnQ(uug) ==> start
 10569  TATACCGTGGTCTAATAGGTAGGACATAAATTT!TTG!GTGTTTAACAGTGGGTGTTCGA
 10627  ATCACCTCGGTATAA
;     G-trnQ(uug) ==> end
 10642  AAAAAATGTTGAAAATAAATGAAGGATCAGGAAGGCGCATATTCTTTCTAACCAGCCAGC
 10702  TTATTTATTTTTTTTTTTATTTTTATTTTTATTTAAAATTTCTTGCTAAACTAGTATACT
 10762  ATAAAAAAATTAATAAATTAAAACTATATAATATGTGTGCTTTACTTTTCTAGGCTAGCT
 10822  TGCGTAGAAATAAAGCTCTATATTTGTATGAAGCTAGGAGCTTTTAGCTAATAAACATAT
 10882  ATTTTTCATATATATATATAA
;     G-trnH(gug) ==> start
 10903  GGTAATCATAACTCAAAGGTAGAGTAATTATTT!GTG!GCATAGTCGGTCTTGGTTCGAA
 10961  TCCAGGTGTTTACC
;     G-trnH(gug) ==> end
 10975  CTGCTACTATATATTTATTTTTAGGCTATAAAATAAAGCTTTTATCCAAATAATTCCCAT
 11035  TACTCGTACTAGTTATAGGAAAAAAATCAGTAATAAAGCGCTGTTTTCTTAATATAGTTA
 11095  TAAAAAAAGTATAGAGCCCTTCGGCGCGCCTTAGAGTTTGCTTGTGGAGCTACTAAAAAA
 11155  ATATAGTTTAGTTAAATTATTTCTGTAATTGCATAAATTAAGTTTTTATTTTAATATGTT
 11215  ATAATAGGATCATTTTGATAATTTTTCTTGAAGCATAAGCTCGGCGCATTTCATACAATC
 11275  ATAAGAAAAATTTTGTATCTTGTATCAAGGCTCAAAATAAGTATATTATATGTGTACTTG
 11335  ATATATCTGTTGTGGTTATGAAATAAAGCTCTAGAGGATTCTTATGAAATAAAGCTCTAA
 11395  TGTTTATAAATAAAGTTTATACTAAAGTATAGACCCTGTTTGCGCTTATAGCTACGAGGA
 11455  GCGTATGTACACAAATGAGTATTATTTTATAGATATATAAATTAA
;     G-trnM(cau)_3 ==> start
 11500  GCTTGTGTGGTTTAACGGTTAAAACATTAACTT!CAT!GCGCTAATAATGAGAGTTCGAT
 11558  TCTCTCCGCAAGCT
;     G-trnM(cau)_3 ==> end
 11572  TCAACGCTTAAAGTTGAAGAAGAGCCTATTTTTTTTTAAT
;     G-nad2 ==> start
 11612  TTGATAGTAGTATCTATTTTATCTCTTTTACTTTCTAACGCCGTAAATTTAAGACGTGAC
 11672  ATTTCTATTTTATTTAATAGAATAGCTATGATTATTTTAATTTATTGTATTTTAAATGAT
 11732  TTATCTTCTTTAACAGTAATTACTAAAGGTGTAGGTATACATGGTGGTTTATTATTAGTT
 11792  ACAAACATTACTCAAATATTTCATATATTTATATTCTTAATAAGTATATTAATATTGACT
 11852  TTAACTAGTTTTTACCCTAGAAAGGTTTGAGTATCTGAATATTCATCTTTAAAAAACTTG
 11912  TTATTGTATAAATTTGTTTATTATAATACAAAAATAATAAATAAAATGGGACAACATTTA
 11972  AAAATAATAGAATATCCTTTAATATTATTATTTATAATAACAGGATCAATATTGCTAATG
 12032  TCTACTAATGACTTAGTTTCTATATTTTTAGCTATAGAATTGCAAAGTTATGGGTTGTAT
 12092  ATATTAAGTACTATATATAGAAATTCAGAATTATCAACTACAGGGGGTTTAATATATTTT
 12152  TTATTAGGTGGATTAAGTTCTTGTTTTATATTATTAGGTACAGGTTTATTATACGCTAAT
 12212  TCTGGAAGTACTAGTCTAGATAGTTTATACATTATAACTAGTATAAGTGATACAAGTTGT
 12272  ACAGATTTATGATATAAACCTTACTATATTAATCTTTCTTTAGTTATATTTACTATAGGA
 12332  TTTTTATTTAAAGTAAGTGCTGCACCATTTCATTTTTGATCTCCTGATGTTTATGACGCA
 12392  ATACCTACGATAGTTACAACATTTGTAGCTTTAATTGCTAAAATTTCTATATTTATTTTA
 12452  TTAATGCAATTAGTTTATTATACAGGATGTGCAGCAAGTTATGGGTTTACTAGTAATGAA
 12512  ATAAGTTGAACTTTTATATTATTAATGAGTTCTTTATTTTCATTAATAATAGGTACAGTA
 12572  GTAGGTTTAACTCAATTTAGAATAAAAAGATTATTTGCGTATAGTACAATATCTCATGTA
 12632  GGTTTTATATTATTAGCTTTAGGTATATCTAGTATTGAGTCAACTCAAGCATTTATATTC
 12692  TATTTAACACAATATACAATTAGTAATTTAAATGCCTTTTTTATATTAGTAGCTATAGGT
 12752  TTTTCTTTATATTGCTATACTAGTGAAAATAAAGAACATGAAGAATTAATGGATAAAACT
 12812  AATTCTCCTATTCAATTAGTAAATCAATTAAAAGGTTATTTTTATATAAATCCTGTATTA
 12872  GCTTTAAGTTTAGCTATCACTATTTTTTCATTTGTAGGTGTACCTCCTTTAATAGGATTT
 12932  TTTGGTAAACAAATGGTATTAAGTGCAGCTATAGATAAAGGTTTAATATTTTTATCTTTA
 12992  ATTGCTATATTAACTAGTGTTATAGGTGCTGTATATTATTTAAGTATAGTAAAAGAAATG
 13052  TTTTTTAGTTTACCTGACTATAAAATTAATACTTTATTAGAAAATTTAGTATTAAAAGGT
 13112  ACTATATTAAGAGCAAATCTTTTCCAAACTGTTTCATATTTCTCAACTACTCAAAAGAAT
 13172  GAGGAGAATCAGAAGCAGTACACTTCTTTAAATAAAACAATTACACATAATTTAAACTTT
 13232  AAATATAATAATATAGCAATCTCGAGCCCTATATCTTTTGTTATATCTTGTATAACAATA
 13292  CAAATTTTATTATTTTTATTTATTAATAAAGAATGGCTAAGCATGGGTACCATATTGGTA
 13352  CAAATTCTTTTTAATAATTAA
;     G-nad2 ==> end
;     G-nad3 ==> start
 13373  ATGAGTAGTATGACTTTTATTTTTATTGTTGTATTAATATTAACAATATTATTTTTAGCT
 13433  CTTAATTTTATATTAGCACCACATAATCCATATCAAGAAAAATATAGTATATTTGAGTGT
 13493  GGATTTCACAGTTTTTTGGGACAAAATAGAACTCAATTTGGAGTAAAATTTTTTATTTTT
 13553  GCTTTAGTATATCTTTTATTAGATTTAGAAATACTGGTAATATACCCTTTTGGTCTTAGT
 13613  GGCTATGAAAATGGGGTATATGGTTTAATAATAGTACTTATATTTATAGGTATTATTACT
 13673  GCAGGTTTTGTGTTTGAATTAGGTAAAAATGCCTTAAAAATAGATAGTAGACAATCTTTT
 13733  AATTATTGTTATAAATCAAATAAATTTATAAATACTTTATTTGAGAATAAATAA
;     G-nad3 ==> end
 13787  ATGTATTTGGAAAGCATTACACGTTACACATAAAGTGCTTGTTTTTTATACTTCATATCA
 13847  GAAAAGTTATAAATAAAATAAAAAATTAATAATAAAAATAAAAATAAAACTTTTTAGCGG
 13907  CGGTTACATCATACTGCACTTTAGTAAAATTAATATAAACCTACAAAAAGTACAAAAATA
 13967  AATATGGGAATAATAAATATAAATTAA
;     G-atp9 ==> start
 13994  ATGGTACAGTCGGCTAAAATAATAGGTGCAGGTTTAGCAACAGTGGGTGTTTTAGGTGCA
 14054  GGGGTTGGAATAGGTGTAGTATTTGGATGTTTAATAATAGGTGTAGCTAGAAACCCTTCA
 14114  TTAAAAAACCAATTGTTTTCATACTCAATATTAGGTTTTGCTTTCTCAGAAGCAACTGCG
 14174  TTATTCGCTTTAATGATGTCATTATTATTATTATATGTAGCGTAA
;     G-atp9 ==> end
 14219  TATAAATAGGTAAAATTATTTATATTATTATACATAGCATATTATAAATAAGTACAGTAT
 14279  TTATTAATATGCGTATTTTATCGCTTATTTTATAGTTTGCACATATAGCTATAAAAAAAA
 14339  TAAGCATAAATATATAGCGCAAGCTTTTTATTTAATATCAATTTATATTTATTATTAAAA
 14399  ATGCTTGTTGCACATTAATATTAAAATATTTTTGTTAATTTTTTTTTTTTGCTTTGTGCT
 14459  ACGCATAACAAATTATAAAAATTAATACTGTGTATAAAATTAAAATTGAAATTGAAATTG
 14519  AAATACACACTGCTTCGGAACTTCACAGTTTTGCTGTATCACATTAAAATTTAGTTTATA
 14579  CATATCTTTTCTTTTGATTGTATAAACTCAAGAAAAAAAAAATTATAAGTAAGCTAAGAG
 14639  CAAAAAAAATAATACTTATAATATAAAAATAAATTGAATACTATGAAATAAAACTTAGCT
 14699  TTCAAATAAAATTATTTATTTAATAAAGAGCTAAAATTAATTATAATATCGCTTAAAAAA
 14759  TAGAAGGGAGGGTGGGTGGGTATCTTAGTATTATTTAAACTAAGTAAAAACAATTCTATT
 14819  TTAACTAGAAATTCTAGTGCTATATAGTGCTCGTATTATTAAT
;     G-cox2 ==> start
;     G-cox2-E1 ==> start
 14862  ATGCAAAATTTTTTAAGTACATTTATATATTTAGATGCACCTAGTGCTTGAGGTTTATAT
 14922  TTTCAAGATAGCGCTACTCCTCAAATGGAAGGTTTAGTGGAATTACATGATAACATTATG
 14982  TATTTTTTAGTAATAATTTTATTTAGTGTAGGATGAATACTTTATTCTATAATAACAAAT
 15042  TTTGAAAATGCACCTATATCACATAAATATTTAAATCATGGTACTTTAATTGAATTAATA
 15102  TGAACTATATCACCAGCAGTTATATTAATACTTATAGCTTTCCCATCTTTTAAATTATTA
 15162  TATTTAATGGATGAAATAAATGATCCTTCAATGACAGTATTAGCAGAAGGT
;     G-cox2-E1 ==> end
;     G-cox2-I1 ==> start /group=ID (2.54e-29)
;     G-cox2-I1-orf293 ==> start /first_aa=F /note=LAGLIDADG ;; evalue:2.3e-10
 15213  ttctttttaggtggccttaaattatatatattaaataaaataaaagatgccattattttt
 15273  cgtctatgcgaagctagaataaatggagaaaaaaacaatacttcaatatcatatagacta
 15333  gctcaagtcaaagatatgaatttaataccaaaaaaatcatgcaggagatccggtcatgtt
 15393  tggccatcatccaaatcacgcttcgacttcgacttcaaattcaactatgtatgcattaat
 15453  aaaaattatcatactaaagtaagagcttctaaaagaataggaccacataatgaagaagtt
 15513  ttatctataataataggttctttattaggagatggttatgctaatgctcgaacaattgaa
 15573  ggaactagaatttgttttaggcaaagtgataaacatattgactatctattttgattatat
 15633  aattttttttatgaaagaggttattgttctaatttaaaacctagaaaatatacaagaaaa
 15693  cttttaaataaagaatattatggttatgaatttaatacttttacttttagaagttttaat
 15753  tgaatacataaattattttataaaaaaggtacaaaatatataaatctacaactagaaaaa
 15813  tatttaacccctttagctttagctatttgagttatggatgatggttgttgaacaaatagt
 15873  ggagttagaattgcaactaattgttttgaattagaagaagttaaattattagttaatata
 15933  ttaactaaactttataatttaaattgtacagttcaaaaaattgaaggaagatattctata
 15993  tacattacaaaacaatcgatatcgaaattaagaaatatattattaccttatatacttcct
 16053  agcatgaaatataaattgggattaaataatttacaagtataa
;     G-cox2-I1-orf293 ==> end
 16095  gttcttttaagcgaggattattttctcaaaatatatatataatagtcgtgatgttaataa
 16155  aaagaagtaattaattaatagagccataattaattaactattttttaggtaaagtttcaa
 16215  tttattaatatctaagatctcgccggggatctttaagagaaaagattttctctttggcga
 16275  cataagtgaaaacagttaatatattattattcggcgtgccgaaaggctcatttaataata
 16335  atacaagactgtcagtagacaatttgttttttataatctattgccacagactggggcact
 16395  tatgggtaactttttagttgcttaatgtacagtcgataagttgttttattacaactg
;     G-cox2-I1 ==> end
;     G-cox2-E2 ==> start
 16452  CACCAATGATACTGAAGTTACCAATATCCTGATTTTATAGATTCTAATAAAGAATTTATA
 16512  GAATTTGATTCATATATAGTTCCAGAATCTGATTTAGAAGAAGGTGGATTAAGAATGTTA
 16572  GAGGTAGATAATAGAGTTATAGTTCCTGAGTTAACACATATTAGATTTGTTATAACATCA
 16632  GGAGATGTTATACATTCTTTTGCTTGCCCTTCATTAGGTATAAAATGTGATGCATATCCA
 16692  GGTAGATTAAACCAAGTTTCAGTTTTTATAAATAGAGAGGGAGTATTTTATGGTCAGTGT
 16752  TCAGAAATATGTGGAATATTACATAGTTCTATGCCTATAGTTATAGAATCTGTAAATATA
 16812  GACAAATTTGTTAAATGATTATGTAATAATGCTTAA
;     G-cox2-E2 ==> end
;     G-cox2 ==> end
 16848  CTTATTATAATAAGGTTAGCTAATATATTATTTGCTAATTTTTATCTTGTTATAACAAGT
 16908  TAGTCATTTATAGTTTGATATGCTAAATTTTATATAATTAAATTAAAATAATAGGTGGGT
 16968  TCTATAAGCATAGAAATAATGAATAAGCTTTGTACGCAAGCTATCTAATTAATATATAAC
 17028  GAATTCACGCTTTAAAAGTATATAGTTAATTTAGTACATAATCTAAATTTTTTGAGACCT
 17088  GAATAAGTAGTAGTATTATTTAATAACCTATACTTAAAAAGGTAGTCTAATTGGTATATA
 17148  TAATTAAAATGTTAAAGTAAGTATTTATATATTAGTACGCAGTACGCAGTACACAGTACG
 17208  CAATACGCAGTACGCAGTGTGCTATTTTTTTTATAAAAAAAATATAGCTAAAGATTTATT
 17268  TCATAACCAGAAAATAAATCAAAATAAAATAAACCAAAATAAAGCTTTAATTTATAGCTT
 17328  TAAAAAATAATATAATTAACTAATTAACTAACTAACTAATA
;     G-trnR(acg) ==> start
 17369  GGGGTATTAGTTTAATGGTAAAACATAATGCT!ACG!GACATTAAGATTCTAGTTCAAAT
 17427  CTATAATACCTCT
;     G-trnR(acg) ==> end
 17440  AGTTACTACATTTATACTTAAAATAATTTTTCTGTATTAACATGTAGTAACTTTAGAATA
 17500  ATTTGAATAAAAAAAAAATAAATAACAAT
;     G-nad4L ==> start
 17529  ATGAGTTTAACCTTATTACTTTTTTTAATAGGAATCTTAGGATTCGTATTTAATAGAAAA
 17589  AATATAATATTAATGCTTATTTCTATAGAAATAATGCTATTATCTATAACATTCCTAATA
 17649  TTGGTAAGTTCTATTAATCTTGATGATATTATAGGACAAACATATGCTATATATATTATA
 17709  GTAGTTGCAGGTGCAGAATCAGCAATAGGTTTAGCTATTCTAGTAGCCTTTTACAGACTA
 17769  AGAGGAAGTATTGCTATAGAATATAAATA
;     G-nad5 ==> start
;     G-nad5-E1 ==> start
 17798  A
;     G-nad4L ==> end
 17799  TGTATATAATTATAATTGTGTTACCATTATTAGGGTGTATAGTTTCCGGCTTTTTTGGTA
 17859  GAAAAGTTGGTGTGACAGGTAGTCGTTTACTAAGTTGTTTATGTATAATTTCAACAACAA
 17919  TATTAGCTATTATTGGCTTTTTTGAAATAGGATTTAATAATAATCAGGTATCTATAAATT
 17979  TATTTAAATGATTACATAGTGAATCTTTTAATATAGTATGGAATTTTCAGTTTGATAGTT
 18039  TAACAGTGTCTATGTTAATACCTGTGTTAATAATAAGTTCTTTAGTTCATGTATATTCTA
 18099  TAGGATATATGAGCCATGATCCACATAATCAAAGGTTCTTTAGCTATTTAAGCTTGTTTA
 18159  CTTTTATGATGGTTATCTTAGTAACAGGAAATAACTACCTGTTAATGTTTGTAGGGTGAG
 18219  AGGGTGTAGGAGTTTGTTCATATCTATTAGTTAGTTTTTGATTTACTAGAATTGCAGCCA
 18279  ATCAAAGTTCTTTAGCTGCAATCTTAACAAATAGAGTTGGAGATTGTTTCTTAACAATAG
 18339  GTATGTTAATAATATTATGATCTTTAGGTAGTTTAGATTATAGTATTATATATTCTATAG
 18399  CTTCATATATTAATGAAAATGTTATTACTTTAATAGGTATATGTTTATTAATAGGAGCTA
 18459  TGGCAAAAAGTTCTCAGGTAGGTTTACATATTTGATTACCTATGGCGAT
;     G-nad5-E1 ==> end
;     G-nad5-I1 ==> start /group=ID (3.98e-30)
 18508  aaatttgtaattgttgttgtcgcaaatggtgtgtgtagcttcttgcgcacacattatagc
 18568  tagtcaaaaataaatatagaatagatggatgaaattttatccttagttgaatactattta
 18628  tgtatttcaagaaatagcagacacgaataaaaaaaaataaaa
;     G-nad5-I1-orf311 ==> start
 18670  atgggagtagttttaccttcttgtatacgaacaaacaacaaaaataaattaattgtggtt
 18730  gcgcgatttatagcttacagcgtagtatcacataaaaaatatgttaaagcttttaattta
 18790  aaatttttaaattatatattgctgtcttacaattttaaaatagatataaataatttacaa
 18850  gtaataggtagtacaggtaataattatttatccgaagtgctttactgtaaaaatagtact
 18910  gaacaaacgcaagaggagcattcaactgtagatacaatagcagaatcacaacaaacttct
 18970  aaggcatcatcttcagagtctcctgatgaaaaattaactaaaaaagaaatactagattta
 19030  caagataaaataactaagtgttcagaggctaaaatgcgtaatgaagaaaatcaagaaatt
 19090  ttagaaaaaggttttatattagaaagtatcttgcctgaacaagcttgaaaatctaatagt
 19150  tatcttaatgcactaaaaaaagaataccctttatataataatgaagatccacggaaaaac
 19210  ttgagagatataagagatcatcttttttcagaatacagcgatttagttagtgattcttct
 19270  acagcacgagagaaattaaatgaagcaatattaaaggaggaagaattaataactaaaaaa
 19330  cgtgaacgtgaaatcactgatagtgaaagtgaatcttcacctaataaacgagcacgtaaa
 19390  gatgacgatcaagataatggaaaatcaggtccttctgctgctgtagggggtcaaggtcct
 19450  tcatcttgttcatctcaaggagatggtggaaatagttcttgttctcgtaattctgatcaa
 19510  gctaattcttttgatcataatcaaacatatatattggatattattattaatcttataaaa
 19570  attttctgtggagatgatgaagattatatggattag
;     G-nad5-I1-orf311 ==> end
 19606  tgtagagtaaattgcatatattgtagaaagcttaagggtataagtaaacctagtattatt
 19666  tttaatatagtttctaatttattataatttattttatttaagtctaatttcgcatcgtat
 19726  aaaaagtattcataaggggaattttaccttttatgttttatgttttacgttttacaggct
 19786  ggctgactggttgattggctggcgggctagtgaagcatgcatgcctattacttgtaaaaa
 19846  tttatttttcttacttgcttccttttatttacttgcattcttgttttcttgcttgtttgc
 19906  ttttttttatttgtttgcttacttgcttgctagctaagttaatagttaattatataagga
 19966  agttgcgtttatttctttatttatttagatatagataaaaataaggaatattaggcaaat
 20026  tagcaattagcttgtctaactttgtaaggagttttataaaggtaaactaatttagtatga
 20086  tttttacccccccctttttaccttgcctattaatccgttataacgcagagatgagtatag
 20146  taaaaaaaatattctattttttttatatgtaagcagattagactagcaactgaagtgaaa
 20206  acggttaaagacgttccgtagtgcagaccgtcggtattttaatgtgcttctatatagtct
 20266  agaaagaagttataaaatatcgctacagactggtacacttcggggtagctgtaatgctgc
 20326  ttaatgtacagtcgttaactctataaatttgacaggtgtacgcggagttgaattgtttca
 20386  acattacaccgtgagtttag
;     G-nad5-I1 ==> end
;     G-nad5-E2 ==> start
 20406  GGAAGGTCCTACTCCTGTGTCTGCTTTAATACATGCTGCCACGATGGTGACTGCTGGTGT
 20466  GTATTTATTAATACGTTCGTCTCCTCTAATTGAATATAGTAGTACTGTATTACTTTTATG
 20526  CTTATGATTAGGAGCAATAACTACTATATTTAGTTCTCTTGTAGGATTATTCCAACAAGA
 20586  TATAAAAAAAATAATTGCTTATTCTACTATGTCACAATTAGGTATGATGGTTATAGCTAT
 20646  AGGATTATCTTCTTATAATATAGCTATTTTTCATTTAATAAATCATGCTTTTTATAAAGG
 20706  ATTGTTATTTTTAGGTGCAGGTGCTGTAATACATGCTGTAGTTGATAATCAAGACTTAAG
 20766  AAAATATGGTGGATTAATGTCATTTTTACCTTTAACTTATACAGTTATATTAATAGCTAG
 20826  CCTTAGTTTAGTTGCTTTCCCCTTTATGACAGGATTTTATAGTAAAGACTTTATACTAGA
 20886  GTCTGCTTATGGTCAATATTGCTTTAGTAGTATAAATGTATATTTTATAGCAGTAATAGG
 20946  TGCAATATTTACTACATTATATTCAGTTAAAGTTATATATTTAACTTTTTTAACTAAACC
 21006  TAATGGGCCAATACAATATTATAAAAATGCCCATGAAGGTGATATTTTCTTAAGTTTACC
 21066  TTTAGTTATATTAGCTTTATTTTCAATATATTTTGGTTACTTAACTAAAGATATATTTAT
 21126  TGGTTTAGGGTCTGGATTCTTTATTGATAATAGTATATTTATTCATCCTATGCATGAAAT
 21186  ATTAATAGATACAGAATTTGCTGTACCTAGTGTATTTAAATTATTACCTTTAATACTAAC
 21246  AGTATTATTTTCAGCTTTAGCTATTATATATCCTGAATTTATACCTAATATTATTTCTAA
 21306  TTTTAAAATCACGAATTTAGGGTATTATATATTTGGGTTTTTTAATCAACGTTTCTTACT
 21366  AGAATTTTTTTATAATAAATTTATAATTAAGACAGTATTAGATATAGGTGGTCAAACAAC
 21426  TAAAATTTTAGATAAAGGTAGTATAGAATGGGTAGGTCCTTATGGTATGGGAGTAATATT
 21486  AACTACAATAAGTAAAACAATTTCTAATTTAAGTAAAGGAGTTGTTACTGATTACGCTCT
 21546  TTATATACTTATAAGTATTTGTTTTTATATATTTATATATATATTTTCTCCTATAATGTT
 21606  TGATTCAGTTACTTCTATTATAATATCTTGTGTATTAGTTTTATTAGCTATTCATAATTT
 21666  TATAGTATATGCGAAGCTAACTGTATAA
;     G-nad5-E2 ==> end
;     G-nad5 ==> end
 21694  GGAATATATGTAATATTGTGTGAACGTAAGCTATAAATAAGTTGTTTTAAGTAAGATTTT
 21754  AATAACTTGTTTATTTGTTTTCGTAGAAAAGCCTTTATATTTCATTAAAGAGGAGAGGCG
 21814  TAAACACGCTCCAAAAGGCGTTGTACTAATTTTCCTTGGAACGTGTTTCATACAATATAT
 21874  AGTTAAGGAAAGAATAAAAATTTAAGAGTAGTTTTGGGCTAGCTTTTTACCTATTTCAGA
 21934  ATTTTTTCTTATGATTGTATGTATTTTAATTCAGAGAGAGGATAGATAAAATATGAATGC
 21994  TGTGCATGAATAGTTGAAAATATAAATTTTAATATATATGTATGGTTGAAAGCCACAAAA
 22054  ACAAATATATATAAAATAAATTTAAACCTGCAAAATTTGCAAAATATATATATTATATTA
 22114  TTAAAATGCATAAATATATTATTAGTTTTTTATATAGTTTTTTAGGCTCTAACGATATAA
 22174  GAGAGCGAGCCAGAATACAAAGCTTTTATTTATAAATAACTTATTTTAATTAAATTTAAT
 22234  GTTAGATATTCGATAAAAAAAATCTTGTATCTTTTTAACATAGTTCACAAAAATAAATTA
 22294  TAAATTGAATTAAAAAATTAATAATGTATTATAATAACCTACATTAGATTAACATATTTA
 22354  TAATCAAATCATAATCTTAAATTTTTACTTGTTAATTATTTTTTTTTTGATTACATAGTA
 22414  GCACTACGTAAGCATACAATAAAAAAAAATGTGTTCATATAAAATATATAGTTAAATTTT
 22474  TTAATATTTTTTTTATTAAAAAAAATATAGTAAAAGCACTATATCAAGTGTGTATTATTA
 22534  GGTTATATTATGTATAAATATATATGAATTTATTTAATACACAAAAATAACT
;     G-cob ==> start
;     G-cob-E1 ==> start
 22586  ATGAGAATATTTAAAAGTCATCCTTTCTTAAAGTTAATTAACGCTTATATAATCGATCAT
 22646  TCGCAACCAACCAATATAAGTTATTTATGAAACTTTGGTTCATTATTAGGACTTTGTTTA
 22706  GGTATACAAATAATTACAGGTGTAACTTTGGCGATGCATTACAATCCTAGTATATCTGAA
 22766  GCATTTAATTCAGTTGAACATATTATGAGAGACGTTAATAATGGATGATTAATTCGTTAT
 22826  TTACACAGTAATACAGCTTCAGCATTTTTTTTCTTAGTTTACTTACATATTGGTAGAGGT
 22886  TTTTATTATGCATCTTATAGAGCTCCTAGAACATTAGCTTGAATAATAGGAGCTATAATA
 22946  CTTATTCTTATGATAGGTACAGGTTTCTTGGGT
;     G-cob-E1 ==> end
;     G-cob-I1 ==> start /group=ID (1.24e-38)
 22979  tagttaaaaatagccctaaacgactataatattaaatacaacaacactaattaattagtg
 23039  ttaactaaatttattttgttatatattaacacaaatagtattagcataaaaaacatattg
 23099  tattaaagatatatcataaggtatttagatgaattaaataggtaaagaattttataaggg
 23159  tactttgtactgtaaatgttcatagagagatatgtataacacggtgcatatctctttatg
 23219  ttcatagtacattgatactaattttaagggtgtgtagtataaattaatacattgtaactg
 23279  taactgtaattgtaactgtggtaatctgttagtgagtgtattaatacaatactataaaaa
 23339  aaaa
;     G-cob-I1-orf386 ==> start
 23343  atgcaacatttcatcttaatgtatcttatagaactaccaacaaataaaataaaagtatga
 23403  tttcataacacgaaactatataatattataattattattaatatagtagaatatcaaaat
 23463  atctttatatttttaataaatattattaatattcaatatattaaaattataaatagaata
 23523  aataattgtatttattttatagctgagatttatttaaaaatttttatttatcctttattt
 23583  atttttattgattttaaatataatagtattaagtacatattattagttttattatttatt
 23643  gatttactacctattaaaccatcattatatttgatggctttaattgtaggattaataata
 23703  attctttataaaactagtagtaattatgatactttagtaaaattaacaaatcaaatatac
 23763  gaaagtttaaaaatatatttaattacttataagaagatattatttatatttattattata
 23823  tgtattttaagctatatttgaagtcctattttattattccttaaaatatcaattttattt
 23883  agaatattaaatcatttagaaaaaattattaatacaaatgatgaaaaaatcttaaaaata
 23943  gaattaaataatattattcccttaataacaatattgtttgtattaatagtttttccttta
 24003  ataatagggttggtttttatttttccttatgatataaaatacttacttaatcctatgaat
 24063  gatcaaggaaataatcctaataataatgatggaaataatcctgagcaaccaaaaggacct
 24123  aaacttcctactcctaatccttttaagggtcctaattattcaaaggatcttgaaaacagt
 24183  attttacaaaaaacaaaccaaagaataaatgatcctactttagatcatagtactaacatg
 24243  tttgattcaagcggaaaaaatcatgattttacaagtaaagaaaaagggtatattgtatgt
 24303  gtagttaataaaaatatgggtcaagatatatatattatgaaaacgcctaatatgggtaaa
 24363  tatggaattaatgataaagctttatcttctaaaacaggtgattgtttagtattaatgaca
 24423  tcaaattacaaaccagctttaaatacaaatacggatcttaaaactttagctatggatata
 24483  gtaaatggaagaaaaccttaa
;     G-cob-I1-orf386 ==> end
 24504  cttattgttatgacatttatagacacaagctctattttttgcaaaaaaaaatataaacct
 24564  caataaatataagcttataatcaataatatttaatctatattttatccttaatatattat
 24624  taagctatgaaataaagcttttagaatatattttagcattaatattgctgatacaaataa
 24684  cgatttactttatagactttagctacgatctcatatagagtatttgattagtattacaca
 24744  taaggaattatatgtttttgtttatggcttaatgtaagttggtagctaaaagctaattag
 24804  taaaccaatctatctctatgaagtgtattttaaaaagtattattcataacttacgtaata
 24864  tagatacaaataagcactttgtatgaaatgcatctataaatcatatttaatcgttaacta
 24924  tacttaaagtataggaattattgtatttaataatataattgtagtcctgtgggtaaaaaa
 24984  taaattttatgcaatttatgaaaaaaaataaaattaaaaacagaatgatcctactacccg
 25044  tatctaattttgtatgataaaggatcattgaagaaatataatactatttcttaggcaatg
 25104  ttagtgaaaacggtcaaaatatactatttgatataaaagatcgtcggttcttcataggat
 25164  cgctacagactggttcactaatgggtagctgaaatgctgcttaatgtacagtcgaaattt
 25224  actttttatttgtttatataaatgaaatattgtaaattatatactacgtaaagaaagata
 25284  ttatattttttgatatgtaatacatagtatacaatatgtagtacgtagtacacagtacgc
 25344  agtacacagtacgcaaacacgtaagtacgcaaatacgcagtttgtaaaaacaatgtttat
 25404  aaaagtaagtttg
;     G-cob-I1 ==> end
;     G-cob-E2 ==> start
 25417  TATGTTTTACCTTATGGTCAAATGTCTTTATGGGGTGCTACTGTTATTACTAACTTAATA
 25477  AGTGCTATACCATGAATAGGACAAGACGTTGTTGAGTTCATTTGAGGAGGTTTCAGCGTA
 25537  AATAACGCTACTTTAAACAGATTCTTTGCTTTACATTTTGTATTACCTTTTGTGTTAGCT
 25597  GCATTAGTACTAATGCATTTAATAGCAGTACACGATTCAGCTGGTGCTAGTAATCCATTA
 25657  GGAGTGCCAGGTTATTACGATAGAATACCTTTTGCACCTTACTACTTATTTAAAGATTTA
 25717  ATTACAATATTTATTTTTATTTTTGTTTTAAGTATGTTTGTGTTCTTTATGCCTAATGTA
 25777  CTAGGGGATAGTGATAATTATATAATGGCTAATCCTATGCAAACACCTGCAGCTATTGTA
 25837  CCCGAATGATATTTATTACCTTTCTATGCTATATTAAGATCTATACCTAATAAATTATTA
 25897  GGTGTTATAGCTATGTTTAGTTCATTAATGATAATATTAGTATTACCTAAAGTAGATTTA
 25957  GGAAAAACTAAAGGTTTACAATTTAGACCTCTAAGTAAAATAATGTTCTATGTATTTGTA
 26017  ATAAATTTCTTAATATTACTACAATTAGGTGCTAAGCATGTTGAAAGTCCTTTTATAGAA
 26077  TTAGGACAAATAAGTACTGTTTTATATTTTGCTTATTTTTTAGTTATAGTTCCTATTATA
 26137  AGTATAATAGAGAATACTTTAATAGATATATCTCTGCGTAAGCTATAA
;     G-cob-E2 ==> end
;     G-cob ==> end
 26185  TAAACTTAATTTAAATTCTCATTAGATCTAATAGAAATAAAAATAAAAATTTTAGAATAG
 26245  GCATAATATTATTATAATACTATTACTAAAATGTTTATATTAAGTGTTATAATAATACTT
 26305  AATATAAA
;     G-trnC(gca) ==> start
 26313  AGATTATGTTGTAAATGGATTTACACTTTGATT!GCA!AATCATTAGTATGGGGTTCAAT
 26371  TCCTCCATAATCTT
;     G-trnC(gca) ==> end
 26385  AATATTTACTTATACATCATAAATATTTAATTTTAAAATTCTTAAGTAATTTACTATATA
 26445  TAGCTTGTGCAATATATAGAATATATTTATAAAAAAAAATATATATATTTATAAATATAA
 26505  TCATTCGTAAGCTTATTATTACTTATATAAGCTATAATAAAAAATATGCTTAAATAGTTT
 26565  TATATATAGCTTGCGCGCGCCCTTTGAAGTGCACAAATAAAAAAAAAATTTTTTTTTATT
 26625  TATTTTTTTTTTTACTTAGCTTAAAATATAAAATAACAAATTGGAGTACATACAAATTTA
 26685  ATAACTTACGTTTTCTTGCTAGGAATATTTTTTTATACAAAATGCTTGTTTCTTTCTATG
 26745  CTTTGAAGTAAGTACCCCTGTTTATTTCCCTTTTGACAGGGAATATAAGAAAGAAGCAAA
 26805  AATCAACGTAGTGTTTGAAATTGAAATACGTTTGCGGAAATAGCACTACAGGCTAGCTTA
 26865  CGCATAAAAAGAAAGTAAAAAATACTAATAATATTTTAAAAATTTGTATAGAGAAACAAC
 26925  ATAGATATAATACAATTAGTATAGTTGACTTTATTTAATTTTATTAGAAAGCTCCTAATA
 26985  AAAACACAACACTCTATTGA
;     G-cox1_1 ==> start
;     G-cox1_1-E1 ==> start
 27005  TTGTACTCCGTATTTAAAAATAAAATTTTAAATACAATACAACTAACAGAAAAAGATAAA
 27065  GATGGTAGTGATGATGAATCAAAATTAAATCTGTTAGACTACGTAGATAATTATGTATAT
 27125  GGT
;; mfannot: G-cox1 ==> start Def by similarity
 27128  AAACACTCCTTAAAGTCTGAAATATCTATGGGTATGGAAAGATGATTTAATTCTACTAAT
 27188  GCTAAGGATATTGGAACATTATATCTAATATTTGCTTTATTCTCAGGTTTATTAGGTACA
 27248  GCTTTATCTGTACTTATAAGATTAGAACTTAGTGGACCAGGGGTTCAATTCATATCTAAT
 27308  AACCAGTTGTATAATAGTATTGTAACAGCTCACGCCATAATGATGATTTTCTTTATGGTT
 27368  ATGCCAGCCTTAATAGGAGGATTTGGAAATTTCCTTATGCCTTTAATGGTAGGGGGTCCA
 27428  GATATGGC
;     G-cox1_1-E1 ==> end
;     G-cox1_1-I1 ==> start /group=IB(3') (2.97e-10)
 27436  aaacttcacccaggacttcataataaaaaaaaatttttgttttttatacagctagtttct
 27496  tatttttttttgagcacattgtagcacctaagtatatactaaaaaaagtatgcatagctt
 27556  tgggtggcgaagccggcgaagccggcgaagccgaatcttcacccaacataataaaaattt
 27616  tttcaattgataacatacaaagaatttattaatgctttattaattgtactcacttttatg
 27676  tgtaacaaatatgccatacttggtacttaaaggaatgccgttaaaaagtgtaaatttttt
 27736  aataataactttgctatatgcatggaatatctcgttctaaaaaaattaactttaagcagt
 27796  aagaggacattatatagttatctctttcaggtagttcttaaagagtatactatttaatta
 27856  tgagatcaatatgcaggaaacctaagtaaacaaagggatcctcagagactatacgcaaag
 27916  ccccctaaaatataaatttttaatgtataaagctaaattaggtttaatttacttaattca
 27976  atgcaatataatttagcttgtaggggtgaatacatagtccataatcgtaggtaactacta
 28036  tttttaactttattaag
;     G-cox1_1-I1 ==> end
;     G-cox1_1-E2 ==> start
 28053  ATTCCCTAGATTAAACAATATCAGTTTCTGATTATTACCGCCTAGCTTAGCTTTATTAAT
 28113  TTTCTCTGCTTGCATAGAAGGTGGAGCTGGTACAGGTTGAACTCTTTATCCCCCATTATC
 28173  GGGATTACAAAGCCATAGCGGACCTAGTGTAGATCTTGCTATATTTGCTTTACACCTTTC
 28233  AGGTGTAAGTAGTTTATTAGGTGCAATAAACTTTATAACTACTATAGCTAATATGAGAAC
 28293  TCCAGGTATAAGATTACATAAATTAGCTTTATTTGGATGAGCTGTTGTAATAACAGCTAT
 28353  ATTATTATTATTATCATTACCTGTATTAGCAGGAGGAATAACGATGATTCTTACAGATAG
 28413  AAACTTTAATACTTCATTCTTTGAAGTAGCTGGAGGTGGTGATCCTATATTATTCCAACA
 28473  TCTTTTCTGATTCTTCGGTCATCCAGAAGTTTACATTTTAATTATACCAGGTTTTGGTAT
 28533  AATTAGTACAACTATATCAGCTAGCTCAAGCAAACCTATATTTGGTTATATAGGTATGGT
 28593  TTACGCTATGATGTCTATTGGAATATTAGGATTTATTGTTTGAAGTCATCACATGTACAC
 28653  AGTAGGACTGGACGTGGAT
;     G-cox1_1-E2 ==> end
;     G-cox1_1-I2 ==> start /group=IB(5') (8.09e-06)
;     G-cox1_1-I2-orf211 ==> start /first_aa=K /note=LAGLIDADG ;; evalue:3.6e-14
 28672  aaacatgtgttcacggtaaaaatcttgctatatgctgggaacttctgtataagtagtcca
 28732  ctcgtatttattacgttaggtacaatctacttattttcaggaaaatcagcaggaaacttt
 28792  actttaagtggttgaaaaaataataaatttatttataactttatgtacgctagcttgcgc
 28852  ataaaaaaaatatgctataaaaatactatagatgaatatattaatatacctttaatttct
 28912  gatcatttatctaaatatagaactgatcttacaaaagaagaactgggttattttttagca
 28972  ggattaatagaaggtaatggaagatttgtaggtggagcctcagaaaaatatttatatatt
 29032  atatttcaagaatcggatatttcattagcttattatattaaaaaacaaataggatatggt
 29092  aatatagaaaaaagtgtagtttcgcataaaaaaataataaaatatatttgtgcaaataaa
 29152  aaaggtttatttattatattatcattaataaatggtaaatttgtatgcactccaacgggc
 29212  aatgaatctatatataatcaattaattcaatataattacaatatatatttaaatattgaa
 29272  attctatctcccttaaaaaaattatcattagagtaa
;     G-cox1_1-I2-orf211 ==> end
 29308  cttttgattagcaggctttactcaagctcatggttgttttgaaattaatgttgttaaaaa
 29368  ttcaacatataaaacaggatataatgttagcttagagtattctatatgacaaaaagataa
 29428  attacctctagaacttttatattatcatttaaaatataaaggaaatataactcaaaatag
 29488  tttagggatatgatgttataaaagtacagattttaatacagcagcccatttaataaatta
 29548  ctttgataaatatcatgtatttggaggaaaatacataaaatttattaaatttagaaaagt
 29608  atatagaatgattcaaaaaggtagacatttagataataaaggtataaaaaaaattataag
 29668  tattgccactaaaggaggatcttcagagacaagtacgcaagaaatttaatacagtaaagt
 29728  aaagatagctttagagaataatatattttttatgtttatgaagtaattttacgaattaaa
 29788  cataactcctatttatgcgaagcgcgaagctttacaataaccaactttattaaattaaga
 29848  tactgtccactatg
;     G-cox1_1-I2 ==> end
;     G-cox1_1-E3 ==> start
 29862  ACTAGAGCTTACTTTACAGCTGCTACATTAATTATTGCAGTACCTACTGGTATAAAAATT
 29922  TTCTCTTGATTAGCTACATGTTATGGAGGATCTATAAAAATGACACCTTCAATGTTATTT
 29982  TCACTAGGTTTCGTATTTATGTTTACAATAGGTGGGTTAAGTGGAGTCGTGTTAGCTAAC
 30042  GCTTCATTGGATATAGCCTTTCATGACACTTATTACGTAGTAGCT
;     G-cox1_1-E3 ==> end
;     G-cox1_1 ==> end
 30087  CGAAGGGGCCTTAATAATAATTATAATTATTTTGTAATTGACTATATGCTGAAATATAAA
 30147  TTATCAGTTAATTATTTACTATTTAAGGCTATCTTCGCAAAGATAAAATATATTATTTGT
 30207  TATATAGCTTATAATTATCTAAGAATTTTTCTAGATTTAAGTGGAAGCTTTAATCTTCTA
 30267  TTAAATAGTAAAAATAATAATTATACTATATCTACTAAAAATTTAGATATTAATTTACAA
 30327  TCAGCAGAAAACTACTATGTAGGATTCTCAGAGACTATACGTCAATCATTTAATACATGT
 30387  TTGTTTAAAAATTTGGCTATTAGTAGCTATATATCTAAAGGCGAAGAAAATTTAACTAAA
 30447  TTGCATATACTTACTTTTTCAAATATATATATTAATACTAAAAGTTATATGTGCGCTATT
 30507  ATAAAAAAAATATGCTATAAAAAGATCTTTTTTTTTATTAGTAGGCATGCACAAGCTAGC
 30567  TTACTTAAAGTTAAAGATAAAATTAGGTCGTGTTACACATGATCGCAGCTATATAAAATA
 30627  GCGCAGTGAGCACTTTGTATGAATGCTGCGCATGCGCATGAAAATATAGATATAAATAAA
 30687  CAAACACTTCGTAGGGATAACTTTGGGCAACTTCGTAGCCCCAATATGAAAGAAAACATT
 30747  ATAGATACTGATGATAATATTAAAGATAAAGATAACACTACTTCTTTTTATTCTTGATTA
 30807  GCTGGTATAATAGATGTAAAAGGTAATTTTGATATAAGAAAATCATCAGCTTTTAATTTA
 30867  CAGAAACCTGACTATATTTCGTGCGAAGCATGTTTGCGTCTTAAAAATTCGCACAACCAA
 30927  CATTTTTTATGTAATGCACCGTGTACACATAAAAATTTAGTATTAAAAGCTATTCGAATA
 30987  AGATTAGTAAATAGAGATATAAGAATTTTAACTCGTATTCAAAATACTTTACATATGGGT
 31047  ATAATAGTAAATCATAAGAATAAAAAATCTTCTACATATATAGTATCTAATGAAAAAGAT
 31107  ATGAGTTATTTAATTAATAAATTAAATGGTTTAATTAGAATTAAGTGTAATAGTTTAGAA
 31167  AAAGCTTGCGCATTATATAACATAGATTTTATTAAACCTGATTATAATATTAAAGTTAAT
 31227  GATTCTTATTTTTCAGGATTAATTGATGCAAAAGGTTCTATAGATTTTAATTATAATCAA
 31287  AATAGAATTGAATGTAATTTACAAGTTAAGCATAATAATATTACATCTAAATTAAATTTT
 31347  GATTATATAATACCTTATTGTAAACCATATGTACAATATAGTATTAATAATAAATTTATA
 31407  ACTTTTAAATATCAATCAGTTGAAGCCATGCCATGTTTATATGAATATTTTATGTTAAAT
 31467  AGATTATATTCTGATTATAAGTTTTATAGAGTTAGTTTAATAAAAAATTTTTTATCTATT
 31527  CGTAAATATAAATTTTCAAATAATAATAGTATACAATATAAAATTTATGTTGATTTTGTA
 31587  TTAAATTGAATTAAACACAGAAATCCTAAATGAAATAGAATTACTACTATTCAAAAATTA
 31647  ATGTGCTAGCAATCCCTACGAAGTAAGTCTTTAAATGAAGATATAGTCCACTAATACAAA
 31707  AAAGTATTTATTTTACATTATATTAGTGCTTTTCCTAAGTTTGTGTCATATAATTTTTTT
 31767  TATTTTTTTTTAACTTATATGTACTATGTTATTTTTAGCTTTATTCATAGCCTATGGCTA
 31827  GTATTTTATATGTAACAAATTTAGTTAACTTAATAAATATTATAACCTATTGTAAACATA
 31887  AATTAATTTTTTTATAATACC
;     G-orf458 ==> start
 31908  ATGCATAAATTTTTAGTAGGCTCTAGCATATTGAAAAAACCAAATTTATACAAGGAGTAC
 31968  CAAGTCGTAACTGGAAAGAATGGTGGAGACGAAGCATTTGCTATTTTTTATAAGATCATT
 32028  GTAAAAATACACATAATTTATACAGTTGTTTATAACATGTATAATTGTAATAAAAAATAT
 32088  TTTCATTCAAAGTGCAAGTACTTTAATATTTTTTTTTGTGAGCACTGTGTATGTAATGTG
 32148  TTTTACGAAAAATTCAGAAGTGCATTTCAGCTGGTAAGCACTTTATATAATATTTTACAT
 32208  TTTATGCGGCGTAGTGTACAAATGGTTTTTTTTAAGGCTGGTGCTCCGAAAGATCCGAGT
 32268  CCTAAAGCTCTTATTTTTATATTTATATGTAATTTTATAAATAACAACAAATATTTAAAA
 32328  ATAATTTTATCTAATTGTATATACATTAAAATTTTATTATATTGTGGCAGGGGCTACGCC
 32388  CAAAGCTCAGTTTATATTAATTATGGCACGTTATATACAAAGTGTTCTAATATATATTTA
 32448  CATATATCTAAATATAAACTAATATTAACTTCTTTATTTAGAATTTTAAATTTAGTACGC
 32508  ACCGTAAGCTCGTTATTAGAAAGAAAAATAAATTTTTCTTTTTTCATAGATAAAGGAATT
 32568  TTTAAGATTTATAATTATATGTGTATGTGTTTTAGTTTAATTTTTATAACTTTACCTATT
 32628  TTAAGCACAGTATTCTGTAAAAAACATAATGAAAATGTAAATTCTATGAAGTTTACGGAT
 32688  GCTAAAACTAAAAAAAAAAGTTTTAGCCAAAATTTATCTTGTTATGTACGTTGTTTTTTA
 32748  GGAACAACACAGAGTAATACGAAATTTTTCTTATTATCTATAAATCTTTTATTTGTGCAA
 32808  AGAAGCTTTTTTATATTAGGAAGTATTTTTTTATTTATAACTATATATAGCAATATCATA
 32868  TTATACATCTATCTTTATCAAATTTGTTTTATTATCTCTATTGATATTTATTTAATTAAT
 32928  ATAACTTATAATTTTATAAAAAATAAAGAATTGTGATATAAAAAATACCCTGAATTATAT
 32988  TCTATCGTTAGATATTTATTGTTGGGTATGTTATTTATATCTTTAATTATAACGGTGATT
 33048  CTTTTTTTTTTATTAATAAATTATTTAATACATTTAATATGAAATATAATATTAGTTAAT
 33108  ATAAAAGGAAGCACTTCGTACACACAAATATGAAATAATATAAAAAGTTCAACCATAAAC
 33168  TCTAATAAATCACCTAAAAATCCTAAAAATCCTAACACATCTTTTTTTACTGTTGGGCAA
 33228  TCTAAAGATCATAAAGATATAAAAAAAAAGCTTTATAT
;     G-orf125 ==> start
 33266  ATGAAAGAAAAATTATTAA
;     G-orf458 ==> end
 33285  AAATACAAAATGAAAAATTAAAAACTAAAGATTTAAGTGGTGTTTCTTCGGAAAGCATAT
 33345  CTAAATCTATTAGCCATAGTAGAAAATGAAAACATAAAATAATTATAGATGAGCCCTTCG
 33405  GCGCGCCTAAAGATTTATCTTTAAAAGAGAAATTAGAAAAAATTCAGTTTGAATTAGAAG
 33465  CATATAATAATCAAAAAAAAATTTTTAAACAAAGTATAAAAAATATAAAAAAAGGTAAAG
 33525  AAAATTTTTATCCTGATGAATCTAAATATCTTTGAAAAGATTATATAGAAATAATAAAAA
 33585  TTCTTAATTCTAATCTTAAATCTATGAAAAAGAATTTAAAAAAAACAAGCAAACATTAG
;     G-orf125 ==> end
 33644  TTTTAGCTTATTGTGTGTATATATGAAGTACTAGCTTGCTTGCGGAGCTACTAAAAAATA
 33704  AAAATTTTTTATATACTTATTAGATTTTAATAAGTATAAAGCTATATAATATATAAAAAA
 33764  AAATAAATAAGAGCTTTAGGTGCGAGATGTAAAGTGATAAATGCGAAATACGAAATATGA
 33824  AGCTTCGCTCCAACCATAAAATCTAATATAATATAAATTTGATTAATACGGCTATGGTAC
 33884  TAATTATAAAAATTAAAAATAAAAATAAATTAAAATTTAGCCTTCATATGAAGTTCTAAA
 33944  TATAAATATTATACTATTGTTTATAAATTTATGATTATTTTGCTTAACTCAAATTCTTAA
 34004  ATATAAATGATTAATATTAATAACACTTAGTACGAAGTCGAAGTCAAAATCGAAGTCGAA
 34064  GTCAAAGTGTGCCTTAAATATAATATTATTTAAATTAAGAATATTATTTACAAAAATATT
 34124  TAGTATTTTTTTTATCTGCGCTAGCTTGCGCATAAAAAAAATATGCTATAAAAATACAAT
 34184  AGCAGACCACTTTTATATTTTTTCTTATGAGTATTACTACGTAGTATGAGCTCAAGTAAA
 34244  AATTAAAAGTGTATATTTACGAAATGTTATTTTTTATATTCTTATTAATAGTATAGAGCT
 34304  TGTGTGATTTTTCTTTACTACTAATAATAAAAAAATACAAAAAAATAGTTGTCAACCTAT
 34364  AAGAATACAATTAGAATCAAATATATTACCTAATCCTCGTAAAGGAAATCAGAAGTACAC
 34424  ATTAAACATAAAATCTTTAGTTAAAATAATTACATTTATTCAATCATATATAATTTGAGG
 34484  TATTATTTTATATTATATAAAAAGTTATCTACCGTATGAT
;     G-orf398 ==> start ;; mfannot: TTG upstream: 33960
 34524  ATGGTTAATAATTCAGATACAAATTTTATTAAAGCTTTTTTAACACTTTGTATTTTTTAT
 34584  TTTAAATTTCCTCTTTATGGTATTTTTGATAGTATAAATTGACAATTATTAAACGAAGAT
 34644  TGAAAAAGTTTTCAATTATCTAAACATTTTTGTGTTGAAAATTTTTTAAAATATTTTACT
 34704  TTATGCAAAATTATAAGTTTTACATTTAGTACTTTATTAGGTTTAGGTTTATTAAAATTT
 34764  TTAAATTTAAATCTGGAATTAATTTGAATAATAAGTATAATAGAAATTTTTATCTTATTT
 34824  AATTTTTCTGAATATTTTATAGCTTGCGTATTAAAATTATTTAGCACTAATTTAAAAGAT
 34884  AAAATACAAATAATTATAATAAGTTATGTAGGTTCTACCTATTCAAAATTATCTATTTTA
 34944  TTATCTTGCACTGCGCACTGGGTTGCGCACGTATTAAAATATACTAAAAATATTTATAAG
 35004  ATATGTAAAAAATATATTTTTAACGCATATCCTTCGAATCAGCAGCAAGCTAAAGTTACT
 35064  ACTTTAAAAAGCGCATCTGCAGGAGGAGGATGGTTATCTATTATTCAACAGATTGAAAAT
 35124  GAACCAAAACAAAATAATTCTAAATTAATTGTACCTTCTGAATTAGTAGATAAATATTTT
 35184  TTAATGGAAACAACTGCTTTTATGAAAACATTTGAAGAAGAAAATCAAAAGATAGCTAAT
 35244  TTGTTTAAAAAAATGAGCGATGCTAATATTGATTATTCAGATAAAAGTCATGATCTTTAT
 35304  TTCACATTTCTTCAAAGTCATGTAAATGCCCTTAATATTTCATATACTAATAGAGATGGT
 35364  TGAGTAATGCTTTGTGCTAAATATTTTTCTCCTGAAGTTAAATCTAAATTAATTGATATG
 35424  GAAGCTAAAAGAGAAACAATTAGAAATAATTATTTATCTAAAATTGAAAAATTAGGATAT
 35484  AATAAATCTAGTTTTAGAGAATTTGTCACTATTACTAATAATTATAGAAATAATCTTAAT
 35544  AAAGAACTTAATTTAGCTGAAGAATTAGTACATAATAATCTTAGAAAAACAAATATATAT
 35604  AAAGATTCTCAAGTTAAAAAATTTGTAAATTCAGATTATGTTGAAGCAAAAAAAATATTT
 35664  AAAAATCAAGATACAATTTTGAAAAAGAAATTTGAAGAAAAATTATTTAAAAGCTAG
;     G-orf398 ==> end
 35721  CTTTAACCTTTATTTTACAATAGTGCCGTACTAGCTGTTTATAAAAAAATTATACAAACT
 35781  AGTTGTAAACTTTGGTGGCTAGCTTGCGCAGAAATAAAGCTTTTTTTAATTCATAGGATA
 35841  AAAAAATTACACAAGCTCCTTTTGTTTATATTTAGCAT
;     G-cox1_2 ==> start
 35879  TTTCATTACGTATTAAGTATGGGGGCTGTATTTGCAATGTTTGCAGGATGATATTTCTGA
 35939  ATTCCTAAAATGTTAGGTTTAAACTATAACCAGATATTCGCTAGATCACAGTTTTGACTT
 35999  TTATTTATAGGTGTTAATCTTACATTTTTCCCTCAACACTTTTTAGGTCTACAAGGTATG
 36059  CCTAGAAGAATTGGAGATTATCCTGATGCATTTTCAGGATGAAATCTAATAAGTAGTATA
 36119  GGATCTATTGTAAGTGTAGTAGCTGCTTGATTATTCTTATATATTGTTTATAAACAATTA
 36179  ATAGAAAGTAAAGTAGCTAGTAGAAATCCTTGATTAACACCTGGATTTTATACAGATATA
 36239  TTACAAGCTAACTTAAACAGATGTTATAGTAGCTTAGAATGAGGATTAACAAGTCCTCCT
 36299  AAACCTCACGCATTTGTAAGTTTACCGCTACAAAGTAAAATATAA
;     G-cox1_2 ==> end
 36344  ATATTTAAGTAGATCTAGTCTATGATAAAATATTATATTACTGTTATATATAAAAGTATG
 36404  TATAATAGGCTAAAACTTAAAAATTTATAGCGAGCACTTTGATATTTTTATTAAATATAT
 36464  ACAATTATAAGAAAAATTTAGTAATGTGCCACGCATTAAATTAAAAGTCTTTGGTTAGAT
 36524  ATTAAAGTAAAAGAGAAGAAAAATGTAAATTTAA
;     G-trnR(ucu) ==> start
 36558  GTCTCATTAGCTCAATGGTAGAGCAAAATACT!TCT!AATATTTGTATCTTAGTTCGAAT
 36616  CTAGGATGAGATT
;     G-trnR(ucu) ==> end
 36629  ACCGTACCTTATATTTGTAGTATAAAGCTATAGGTGATACATTGAGGCGCATTTCATATA
 36689  ATCAGGCTAGCTTGCTTACGGAGCTAATAAAAAAAAATATATTTTTTTTTATATAGCTCT
 36749  ATACAATTTTTACATGTCCGTAGCTCTAAGACTACTTCGTAGGACTACAGTTGTATTTCA
 36809  TATTGTGTATTAATAATAAATAGTCTATTAATTCAATATTACTGGCTATTTTTGCTGTGT
 36869  AGGTTACTGCTACTTGAGGCTTTCTATATTTTTTTTTATAAAAGTATTCTTTTTATATGA
 36929  AATAAAGCTCTATATTTATTTTAATATAGTTTGATAGAAAAAATACAAAATTTTTAGTAT
 36989  AGTAAATTGTATTTTTATAGCATTTTTTTTCTAGCTTGCGCAGCTTGCGCAGCTTGCGCA
 37049  CATATAAAGAAGTAATATAATTGTACTTAATTAGTTTCTTTAAGTAGTATGTCAGCCTAC
 37109  TCATTAAATTATCTAAGGTTTAATATATTCAACTTAACTATAAATTATAACTATGTATGT
 37169  GTATATTATATACCATAAATTAAGGTTAAAATAGTTTATAATTATTAATTTCTTATATTT
 37229  ATTATTTTTTTTTTAAGCTGAAATTTATAGCTTTCTTTAAATAAAGTTTTAGGTTAAAGT
 37289  TATTTATTTTTTTCTAGTTTAATAAGCTAATAAGCTAGAAAATAAGTTATAAAAAAAATA
 37349  TTTTTAGGTATATGCTAATAAGTATACTTTTTTCTTATTAATTTATAATATATTATTAAC
 37409  TTTATATAATTGGAGGCTATGTAATAAAGCTCAAAAGTATAAATATAAAAAAAA
;     G-nad1 ==> start
 37463  ATGATTTTACTACAAAATTCTACTATTATTTCAATAATTGAAAATTTAGTTTTAATGTTA
 37523  CCTGCACTATTAGTTGTAGCCTATGTAACAGTAGCTGAAAGAAAAACTATGGCTAGTATG
 37583  CAAAGAAGATTAGGTCCTAATGCTGTGGGTTATTACGGTTTATTGCAGGCATTTGCAGAT
 37643  GCTATAAAATTAATTTTAAAAGAGTATATCGCACCTACACAAGCTAATTTAATTCTATTT
 37703  TTTTTAGGTCCAGTAGTAACATTAATTTTTGCTTTATTAGGTTATGCTGTTATTCCATAT
 37763  GGACCCGGATTATCTTTAGGTGATATGGAATTAGGTATACTATTTATGTTAGCTGTTTCA
 37823  TCTTTAGCTACTTATGGTATATTATTAGCTGGATGAAGTGCTAATAGTAAATATGCTTTT
 37883  TTAGGATCTTTAAGAAGTACAGCTCAATTGATTAGTTATGAACTAGTATTAAGTTCAGTA
 37943  TTATTAATTATAATAATGATAACAAATAGTTTAAATTTAAATATAAATGTACAGTTTCAA
 38003  AAAATAGTTTGATTAGCTTTACCTTTATTTTGTATACTTATAATATTTTTTATTGGTTCT
 38063  GTAGCAGAAACTAATAGAGCACCTTTTGATTTAGCTGAGGCGGAATCAGAGTTAGTTAGT
 38123  GGATTTATGACTGAACACGCAGCTGTTATATTTGTTTTCTTCTTTTTAGCTGAATACGCT
 38183  AGTATTGTATTAATGTGTATATTTATTAGTATTTTATTTTTAGGTGGTTATTTAATACAA
 38243  ATTGATCTTATATATATATTTGACTCATTAAGTTATATACATGCTTATTTATTTGATATA
 38303  GGATGAACTACATCTACAGAATATTTTAAAATAAGACAATTTTTAACTAGTTCTTCTTTA
 38363  GAAGGTTTATTGTCTAGTTTAACTTTAGGTATAAAAAGCTCAATAATGGTTTTTGTATTT
 38423  ATTTGATGTCGAGCGTCTTTTCCTAGAATTCGTTTTGATCAATTAATGTCATTTTGTTGA
 38483  ACTGTATTACTGCCAATATTATTTGCATTTATAATATTAATACCTTCTTTATTATATATG
 38543  TTTGGGGTATACTTTATAAATATAAATTTATTCTAG
;     G-nad1 ==> end
 38579  CTTCGCATACAAAAGCCTTAAAACTTTATTTACGTTGCTACTTTCTTTAACTAGCTTAGT
 38639  TTGAGTAGGCTAGTTTGCGCGCGCATGCTTACTGATAAAAAAAAAAAGATCTTTATATAG
 38699  CTCTTTTAGTTAATAAGTTAGTATTATTTATATATTTATTTTATAAACTAAAATTAAAAA
 38759  AAATATAGTAAATATAGCAGTTCTTAGGCCCTAAGACTTAATTATGGCCTGAAAGGTAAA
 38819  TATAAAAACTATATAAAATTACTATTGTATTACACGTAAATATGTAAGCATGCGCAAGCT
 38879  AGCATTAAAAAAAAATATATATTTTTATGTATATTTATTATTTAGATCTTTATTTGCATA
 38939  CTAGTCATTATTAAACTAGGTGCATAATTGTAAAAATAGTATTTAGTGTACAATAATTAC
 38999  TATATATAACTCATTATTTTTTTATATTTAACCATGAAATGCATGTCCATTGGTCTAAGT
 39059  TTAGCTTTTTTTTTATTTTTAACTTTCGCTTTCGCTTAATTTGCGTTTAGTTTGCGTTTA
 39119  GCATGCACTTAGCTTGCGCATAAAAAAAAAAATAGTTATAAACTAAAGTTCATAATCTAA
 39179  AATTATTCCATCAATATATATTTTGTTGTTTA
;     G-nad4 ==> start
 39211  ATGTTATTATCTTTTTTATTAATTGTACCTGTTATAGGTGCAATATTAATAACTAGTTTA
 39271  AATTTATACAATTTTAGACCTAGCACAAATAAT
;; mfannot: G-nad4 ==> start Def by similarity
 39304  ACTTGTACTGAGGTATATCATTCGGATCAGCAAGCTAAAGCTATTATAAAAAATAATGAT
 39364  TTATATATCCCTCAACAAGGGCTGCTTCGTAGCACTGAGGAAAAAGAAAAAGAAGAAAAA
 39424  TTTTTAGTTCAAAATTATACTGCCTCTAGCTCTGCTATAATAGCACTTGTTACTAGTATA
 39484  ATAAACTTAATTATATCTATATTTATTTTTATAATGTTTAATAATAGTACTAATCAATTT
 39544  CAATATGTACAAGAACACTATAACGTTCAATTATTTGATATTTATTTAGGTATAGATGGT
 39604  ATAACAATATACTTTATGTTATTAACTACAATAATAATACCTATAGCTTTATTATCAAAT
 39664  TGAGATTCTATAAAAGAAAATAAAAAATCTTATTTAGTAATAATGTTATTGTTAGAGACA
 39724  TTATTATTAGCTGTATTCATGTCATTAGATATAATGTTATTTTATATATTTTTTGAAAGT
 39784  ATTTTACCTCCTTTATTTATATTGGTAGGATTATTTGGTTCTGATAATAAAGTAAGTGCT
 39844  AGTTATTATTTATTCTTATATACATTATGAGGTTCATTATTTTTATTATTATCCATATTA
 39904  AGTATATCGTCTATTATGGGTAGTACGGATTTAGATGCTTTATTTAAATTAGACTTAAAA
 39964  TATAAAACACAAATATTCATATTTATAGGAATATTTATAGCATTTGCTGTTAAAACACCG
 40024  GTTTATGGATTGAATAATTGACTATTAAAAGCGCACGTAGAATCTCCTCTTGGTGGTAGT
 40084  ATTGTTTTAGCGGCAATTGTTCTTAAATTAAGTTTATATGGTATATTTAGATTAATTTTA
 40144  CCTTTACTTTATAAAGTTACATTAAATTATACTTATATAGTTTATCTTATAGGAACTATA
 40204  ACAGTTCTTTATGCTAGTTTTAGTACTATTAGAACTACAGATATAAAAGAGTTAATTGCA
 40264  TATTCTTCTGTAGCTCATGCCTCAGTATATTTAATGAGTGCTTTTAGTAATACTATTCAA
 40324  GGTATAGAAGGTTCTATCATATTAGGATTAGCACATGGATTTGTATCAAGTGGTCTTTTT
 40384  GTATGCGCAGGAGGAGTTTTATACGATAGAACTGGAACTAGATCTATAAATTACTACAGA
 40444  GGTTTAGCACAATTAATGCCTATATTGTCATTATTGTTCTTTATACTATGTTTAGGTAAT
 40504  TGTGGTACTCCTTTAACTTTAAATTTCATAGGAGAATTTATGTCTTTATCTGGTATTATT
 40564  GAAAGATTACCTTTAATGGGATTTTTAACTTGTACTTCTATTGTATTATCTGCAGCTTAT
 40624  TCTATTTATATGTTTAATCGTATATCATTTGGGGGTTCATTTACTAGATATTTTGAAGAA
 40684  GATTCATCACCAGATACAAATAAAAGAGAATTTGTAGTATTAAGTATATTAGTTTTTTTC
 40744  ACAATAATGTTAGGTATATACCCTGGAGTAATTTTAAATGGAACACATTATTCATGTATT
 40804  AATTTTATTTATACTTTATAA
;     G-nad4 ==> end
 40825  AAAGGCTAGCTTACGCTAGCTTGCGCATAAAAAAAATATATTTTATAGCTCTTATTGAGT
 40885  ATTTTTTTTTTATCAACAAAACGCACGCATTATACACAAAGTGCTTTAAATAGTACATAT
 40945  CACCACAAAAATTACACATATTTAATTGCAGTTGGTGAAACATACCGTATAAGAGTTGTT
 41005  ATGTTATTAGTATTAATTTCGTATGAGTATAAAACGTATTAAACTATATTAATAATAGTT
 41065  TAATATATAGCATATAATATGCTTTAAATTTGTATACGGTTAAAATTTTAATACGTATTA
 41125  TATATATATGTCCAATATTTATAATTAAAT
;     G-atp8 ==> start
 41155  ATGCCTCAATTAACACCTTTTTATTATATAAATGAAATAGTATTTGCTTTTGCTATAATA
 41215  GTATTAGTTTTATACATATTATCTAAATATATACTACCAAGAATAGTTCGTTTATTCTTA
 41275  TCACGTATGTTTATAAATAAAATATAA
;     G-atp8 ==> end
 41302  TATAGGCTTACATGTTGACAAAGCATGTCAGTCGAAAACTTAGACTATATTTTTTTTTAT
 41362  CTATGTATCTGTGCGCAACTAAGCTCGCTAAATAAATAAAAAATAAATAAAGTAGAGCTC
 41422  ATACATTTTATAGTAGAGCTATATAAAAATAATATATTTTTTTTATTAGCTTTATTATAA
 41482  GTAATTAGTTATTTAAAGATCTATATAATAAAGTAGTAATATATACTACTT
;     G-atp6 ==> start
 41533  ATGTTTTTAGTAGCTCCGCAAGCAAGCTCTTTATTTACAGAAATAAGAAGTCCCTTAGAT
 41593  CAATTTGAAGTAAGAGATATATTAAATTTAGAAGTTTTAGGGGGTAATTTACATTTATCT
 41653  TTAACAAACATAGGATTTTATTTAATAATAGGGGGTTTAATAACATTAATAGTAAGTTTA
 41713  ATTGCAACTAACTATAATAAATTAGTAAGTAATAATTGATCTATAGCTCAAGAATCATTA
 41773  TATGTAACAATACATAATATAGTTACAAATCAAATAAATGCTAAAAATGGACAAATTTAT
 41833  TTTCCATTCATATATACTTTATTTGTATTTATATTAATTAATAATTTAATTGGAATGGTT
 41893  CCTTATAGTTTTGCATCTACAGGACATTTTGCTTTAACATTTGCTCTTAGTTTTACAATA
 41953  GTATTAGGAGCAACAATATTAGGATTTCAAAAACATGGTTTAAAATTTTTTTCATTATTA
 42013  GTACCTGCTGGTTGCCCTTTAGGTCTTTTACCTTTATTAGTTACTATTGAATTCATTAGT
 42073  TATCTTGCAAGATGTGTATCACTTGGTTTAAGATTAGGAGCAAATATTGTAGCGGGTCAT
 42133  ATGTTATTAAGCATTTTAAGTGGTTTTGTTTATAATATAATGTCTTCAGGTATAATTTTT
 42193  TTTATTGTAGGCTTAATACCATTATTATTTATAATAGCCTTTTCAGGTTTAGAAATGATG
 42253  ATTGCTTTAATTCAAGCTCAAGTTTTCGTAGTATTGACAAGTTCTTATATAAAAGACGGA
 42313  TTAGACTTACATTAA
;     G-atp6 ==> end
 42328  TCTACTTAAACTTAAAAGCTTATTACAAAGTATTGCGTCGTATAGAAATGTCTTAAAAAA
 42388  ATAATGACTACAGTTAAAATAATACCAGCGATTATACGAAGTGTACCAACACATAATATT
 42448  TATGTGCGCAAGCTAGTGCGCAAGCTAGAAAATATAAATAAAATAATAATTTAGTTTATA
 42508  GCTTATTATAATGTTGAAATAAAAAAAAAATAAATGTTATATGGTATGCATGCATGCTTC
 42568  TTTATAAAAAGTATTCGCCTTGGTACGAAGAGGACTTCGTAGGCAAAACTTCGTATTTCG
 42628  TATAAAAAATATAAGTGAGAGTAAATAGTAAGAAAGGAAAATTATACAAACAATAGAAAT
 42688  TTATCCTTAGCCTGTTTAACTTATTTAGTAAGTTTAGTTTGATAAGGAATAATAAAAATT
 42748  TATAAATATAGGTAGAAATTATTGCTTATACATTTTAGCTGCTTTGGGGAACGCATTACA
 42808  CACAAAATATAGAGATTTAAATAACTATAAAATTTTTTTTATAGTTATCCTCCAACTTCG
 42868  TACTTCATATTTCGTACTAAAAGCTTATTATGCTTGTTACTGTTGTAGCAGAAAATAGCT
 42928  AATTAGCTTTGTGCGAAGCAGCCGTTTATGTTTAGTTAATTATTCAAAGTCTAGCTTTAG
 42988  TGGTAAGACTTAACGTATGTATAAGGCGAACTATTGATAATTTTTTATTAGTTTAGTGTT
 43048  AAAAAATAGAACATTATATAGTTTATTACTCTCCTTATTTTTAAATACTAGAACATATAG
 43108  TGATGTAATGACATTAATTAGTGTAAAATAATTAATGAAAATTACATATAAAAA
;     G-rns ==> start
 43162  TAATTGTTGAGTTTGGTGATGGCTCTGATTGAATACTGTCCAAGTGCTTGACACATGCTA
 43222  ATCGTACGTTTTAATTTATACTAGACGTTATTTTAGGGGTTACAGTCCCGTTGGGGTATA
 43282  AATTAAAAAGTGGTGTACAGGTGAGTATAAAGATATAATTCGCCGGCCTTAAAGAGAAGG
 43342  TAAATCCTTCATAATAAATAAAAGGATTAAATTCCTGCTTTAAGAGGAAGATAAATATCT
 43402  TCGGGATAGGTAGTAGTTAAGGTGATGACTTAACTAGCCTACAACTCTCGTAGTCGTATC
 43462  TGAAAGGTTGATCGACCACATTGGGTCTGAAAAAACCCCAATGCATATTAGTACAGCAGT
 43522  GAGGAATATTGGTCAATGGCCTAACGGCTGAACTGGCAACTTGGAAAAGTGACAAGTCCT
 43582  ATTTTGATTATGGCTGTAGATTTCGCCCCGCGAAATCCCAAAGCTACTAAAAATAATTTT
 43642  TAGGATTGTATTGTTGTAGAATAAAACTTTGTTTATATATTGATAATGACAATATATATA
 43702  TTGCGTCTTGACTAATTACGTGCCAGCAGTCGCGGTAATACGTAAGAGACTAGTATTATT
 43762  CATCTTAATTAGGTTTAAAGGGTACCTAGACGGTCAATATAACTTATATAATGTTAGTAC
 43822  TTGACTAGAGTTTTATATATGAGAGGGGAGTACTTGAGGTGGAGAGATTAAATTCAGTAA
 43882  TACCAAAGGGACTCGGTAACGGCGAAGGCACCCCTTTAGGCAAAAACTGACGTTGAGGGA
 43942  CGAAGGCTTAGATAACAAACAGGATTAGATACCCAAGTAGTCTTAGCAGTAAACGATGAA
 44002  TGCCATAAATTAGATGAAAGATTTAATAATTTAATTCTTCAGTAAAGAATTAATATTAAA
 44062  TATTATTTGGTTTAAAAATGAAAGTATAAGCATTCCACCTCAAGAGTAATGTGGCAACGC
 44122  AGGAACTGAAATCACTAGACCGTTTCTGACCCCAGTAGTGAAGTATGTTGTTTAATTCGA
 44182  TGATCCTCGAAAAACCTTACCACAATTTGTATAATTACAGGTGTTGCACGGCTGTTTCCA
 44242  GTTAATGTTGTGAAACTATGGTTTCCATGAAATTAACGAAATCCCTGACTTTATTTTTTT
 44302  TTATTACGAATGCTGTGCAAGCTAAAGCTCAGAATAGAGACTTCGTTACGATAAAGTATT
 44362  AAATACTTAAAAATAGAAGAATAAAAAAAGGGGACAAAGACAAGTCATCATGGCCTTGAT
 44422  ATTGTGGGCTATAGACGTGCCACATATTCCTATACAAAGAGATGCAAAAATGTGAATTTA
 44482  AGCTAATCTCAAAAAATAGGATAAAATTTTTATGGATTGTAGTCTGAAATTCGACTATAT
 44542  GAATAAGTAATTACTAGTAATCGTGTATCATCATGGCACGGTGAATTTACTTCGGATTGG
 44602  TACTAATAACTCGTCACATGCTGAAAAGAACTTATGCAATAAGTTTGCTTTCTTAATAAT
 44662  TAGTAAAAAAAACATGTAGGTTTTGTCAAGGAATTTAACAAGTTAGGCCTCTGTATTCTT
 44722  CGGATTAGTATGCTAGTCATTGTATATGTCTATTATTAGGGATCTTCGTATGCGAGGTTC
 44782  TAATTAGTGTTAAGTCGAAATACAGTTCGTGTAGTGGAAGTTGCACGGGATTGATTAATT
 44842  TT
;     G-rns ==> end
 44844  AACTTTTTTAATAAAATATTTTTATAA
;     G-trnY(gua) ==> start
 44871  AGGAGGGTTCCTTTACTGGTAAAAAGGGTTGAGCT!GTA!AACTCAAAAGTTATGACTTT
 44929  TAAGAGTTCGAATCTCTTGTCTCCTA
;     G-trnY(gua) ==> end
 44955  TTATGCGGTTTGCTTACACTTGAACTTATCTTGCTATTGAGATGCTTGGTGCTTATATAA
 45015  TACAAAAAGTAGAAAAATAGCACATTTTTGTAAGCACTTTGTATGTAATATGCTCCACTT
 45075  CGTATACAAAAAAAAAATATTAAAGTACTTCTAGAATGGATGTAAACATATATAATTTTT
 45135  ATAGCGAGCTTGTTTCACGTTTAATTATATTTTTTATAAACACTTCCTTCAAAAGGAGCG
 45195  CTTAGGGGAATATGGAGTGAGTGTTGGAGTAAACTATAAAAATTTTATTAATATTGTTAT
 45255  ATAATAAGCATTAATTTTTAGTTAGCTTAGTGTTTCGTTTGTATAAAGTGCATGATTACT
 45315  A
;     G-trnD(guc) ==> start
 45316  GAATTAGTAACTTAACTGGTAAAGGGTTATCCT!GTC!ACGATAATAGATATCGGTCCGA
 45374  ATCCGATCTAATTCG
;     G-trnD(guc) ==> end
 45389  TATAATAATAAATAGGTTAAGTTATAATGAATTGATTAAATAATTTATAACTATATTTTT
 45449  TTTTAGCTAGTAAGATATATATTATGAGTAGGGTTCCTATGAAGTAGTCTAAAATTATAA
 45509  AAATAAATATATGCTTTAATAAGTGAGCTTAGCCATAAGCGCAAGTTCAAAATAACGTAA
 45569  TCATATTTTAGTATTGAAGCGTTATTTTTTATAAATAACTCACTATGAGGCTAATAAAAA
 45629  AATATATTTTTTTTATTAGCTCCGCAAGCAAGCTAGCACTATATAATTTATATCATGCGT
 45689  TTAAGAATATAAATCTTTGTAAAGAATTGATTACCTGCCTTACCTTGATTAACAGTATAT
 45749  AAATGTAAACTGTGAGCTATAAGCATATTATGATGCCAAACTAATATAATTTTTATAGTT
 45809  GTATATGTACAAATTTCATAGTGCTATAATATGAATAATTTTTTAGTTTTTTTATATTTA
 45869  GTGTGGTGTGCTATAGTACACGTTATGTATGTTAGGTTA
;     G-trnS(gcu) ==> start
 45908  GGAAAAATAGCCATGGGTAAGGTAAGCCATTT!GCT!ATATGGTATCATTTTAGATTTAG
 45966  GTGTTCGATTCGCCTTTTTTCCG
;     G-trnS(gcu) ==> end
 45989  GTTTAGAGGAGCGCTATAATGTGCTCGTTATAAAATAAGCAATCATAATAATCTAACTTA
 46049  AATTTATTATAAAGTATACACAAAAATTAGACTTTTTCTTTTGAGCTCATACATATTCCC
 46109  TTAAGGTGTTTTTTTTTTTATTTTTCTTTATACTACGAAGTAGTGCTCACAAATGCTGTT
 46169  TTCCTATACTCTGAATTAGAAAAATACGCATAGGAGAATTGTAAGCTTTTTAATTTTAAA
 46229  TTAATTACTAGTAATTAATTTAGTTAGAAGCGCAAGTTCGCTTGTACTATTAAAACAAAC
 46289  TTTAGCTTGCACAGCCATTTAAGGATAATTAGTAATTAGATTGTTAATTATGCAATATGA
 46349  ATGCTTTGCTATTTTTTTTTTTAGGCTAGCTTGCGCAGAAATATAATTAAAACTAAAAAA
 46409  AAATACTATACGTAATGAATTTTTCTTTATTTAGTATTTGACAATTTGCTTATATATTAA
 46469  TCGTATAAAATTGTAGTCTATGTTTTATTTTACTATAAAATATCTTATGATATAGTTTGA
 46529  TAATTATTAATTATTTGTTTTATCTAGCTTGCTTGCGAAGCTACTAAAATTAAGTTTAAT
 46589  AAATTATAGTAAGGCTAGGACGAAAGCTAGCTTAATGTGTATTAATAAACTCACTCTTTA
 46649  GCGTATTTAGATTAGACTTGATAAAAATTTAATTATACTAGATATATTTAATAAATTAAA
 46709  AGTTTTACTTAAATTTATATAT
;     G-trnN(guu) ==> start
 46731  GCTTCTATAGCTTAACGGTAAAGCGCGTTACT!GTT!AATAATGATAGTAGATGTTCGAT
 46789  TCATCTTAGAGGCT
;     G-trnN(guu) ==> end
 46803  TATAATTATTATGAACTCTGTCCACAGTTACAACATTATGCATCAACCTGTTATTGATGT
 46863  ATAATGTAAATTATACGTACACAGTTAC
;     G-cox3 ==> start
 46891  GTGACGAATTTAATTCGTAGTATTTTTCAAGACCACCCTTTTCATTTAGTTTCCCCTTCA
 46951  CCTTGACCAATATTTACTAGTGTATCTTTATTATCTTTAACATTAAATGGTGCATTATCT
 47011  TTACATCTTTTTTATAATAGTTATATATTATTCTATATAGCTTTAAGTACAGTAATTGTT
 47071  TCTATGACATTATGATTTAGTGATATAGTAACAGAGGGTACATATTTAGGTAATCACACC
 47131  TCAGCTGTACAAAAAGGATTAAATTTAGGTGTTATATTATTTATAGTATCTGAAGCTTTA
 47191  TTTTTTGTGGCAATTTTTTGAGCATATTTTCATAGTGCTCTGACACCTACTGTAGAATTA
 47251  GGTGCACAATGACCACCTATGGGTATAGAACCTGTTAATCCTTTTGAATTACCTTTATTA
 47311  AATACAGTTATATTATTATCTAGTGGAGCAACAATTACATATGCTCACCATTCTTTAATT
 47371  AAAGGTGATAGAAAAGGAGCTATATATGGTACAATTTTTACAGTAATGTTAGCATTAATA
 47431  TTTACTTTATTTCAAGGAATAGAATATACTGTTTCTTCCTTTACTATAAGTGATGGTGTA
 47491  TATGGTACTTGTTTCTTTTTTGGTACAGGATTTCATGGATTCCATGTTATAATCGGTACA
 47551  ATCTTCATAGCAGTTGGTTTATGAAGAATATTTGCTTATCATTTAACAGATCATCATCAT
 47611  TTAGGTTATGAATCAGGTATTCTTTATTGACATTTTGTGGATGTTGTATGACTTTTCCTT
 47671  TATCTTTCTATGTACTATTGAGGAAGTTAA
;     G-cox3 ==> end
 47701  CTTAAGATTATAAGATTTGATATATATAGATTTTATATTTTGTTTATCTTGCTTTATTTT
 47761  AATTTAGCAATAAATAAATGATAATAATAATAAGATTGTGCGCGTACACTTTTTAGCATT
 47821  TAAGAGCGTAAAAGCTATAAACAAGTATTTTTTGCTAAAGAATTATAATAAGTTTTAATT
 47881  TCTTTATAGGAATACGCAAGCTATGGCTAGCCGTACTTTATTTTTTTTACTTATTTTATT
 47941  CTTATTAATAAGTTACCAAGGAGGGTCCTTACACGTCACTCAGGAGCGTATAAAATAATA
 48001  ATAAATTTTTGTATAAAGTACGAAATACGAAGTACGAAGTAGGAAATTTGCCTAATCGGA
 48061  GTAGGAACACTAAGCTAACAAAAAAAAATAAACTTAAAATAAAATAAAAGCATAGTTAAG
 48121  AAACACACAAGCAGTAATAATGCTTTATATATAAATAATTTAA
;     G-trnG(ucc) ==> start
 48164  GTGGCTATAAGTTAATGGTAGACTGGTTGTTT!TCC!ATTCAAAGTGTGTCAGTTCGAGT
 48222  CTGACTAGCTATA
;     G-trnG(ucc) ==> end
 48235  TTTATATTTAGGCTAGCTTGCGTTAGCTTGCGCATAAAGCTCCCTCTTAATTAATTAAGT
 48295  TGCTTTTTTTAGTTAAGCTTATTTAACTTATAAGTTACCATCAAAAATAATTTTTCAACA
 48355  ATATTGTGTAACGTGTAGCGTATAACACACATAAAAAATATAATACAAATATACATAGCA
 48415  ATAAGTAAAATTAGAAAAAATATAGGAGAAATCCTAATTTTAGGTTTTTAATTTTGAATA
 48475  CTAATAAATAGTTTTTATATT
;     G-nad6 ==> start ;; mfannot: alternative ATG start pos 48514
 48496  TTGTTTCAAATAGCTAGCATGCGCGCAAATATTTATACTTGTTACGATATATATTTTAAT
 48556  GGTTATACAGTAGAATATTTAGATGTTATAAGTATAATTGCATTAATTTTTGGTATAGCT
 48616  GTTATAACTAATAAAAATCCTATTTCATCACTTATATCTTTAATAGGATTATTTGCATCT
 48676  ATTTCTATTTATTTAATAATATTAGGATTAACATTTATAGGTTTTTCTTATTTAATTGTG
 48736  TATATTGGAGCCGTGTCTATTTTATTTTTATTTATTCTTATGTTAATAAATATAAGAACA
 48796  AGTGAATTACAAAGTAATAATTGAAATAGTATTCCTTTAGCTTTATTTGTAACAATATTA
 48856  TTAAATTATGCAATACAACCAATATTGCCTTATTATATGCCAATAATTAATAGTTTTAAT
 48916  TATATAATGAATAATATAATTATATTAGTAAATGAATATAATGATATTGCAGTTAAAGCT
 48976  AATAATAATTTCAATTTAAATATAAGAAATATTATGTTAGTTATTAGTAATAATTGAGAT
 49036  GGTAATATGACAGAAACAAGTTACATGTCAACAATAGGAAATATATTATATACTTCTTAT
 49096  AATATATGATTATTCATTGCTAGTTTTATTTTATTATTAGCAATGACAGGTGCCATAATA
 49156  ATAACAATAAAACAAGATACAGATAAATAA
;     G-nad6 ==> end
 49186  TAAATATCATATTTATAGAGAACACTTAGGAACACTATTATTAATAAAATTTA
;     G-trnV(uac) ==> start
 49239  GGGTAATTAGTTCAATGGTAGAGCATTTGTTT!TAC!ACTCAAAATGTTAAAGGTTCAAA
 49297  TCCTTTATTACTCA
;     G-trnV(uac) ==> end
 49311  ACTTAAATTTATACGATTGCCCTTTACATATAAGTACTAAACTAACACTTTTTATACGTA
 49371  GTACGTAGTAGCACACAAATAATATATAGTTTTAATTATAATATATCATATATATAACTA
 49431  ATATTAATTTTTAAAGCGAATTTGTATTTTAAGGTTAGCCATTTATAATAAGTTATTTAC
 49491  TGCGTATATAAAAAATTAATAAGCATATCTTATTTTTAACAAATTAAATAAACAAAATAA
 49551  GTATTTTGTAGATAAGATAATTTTTATAAATTTTAATATTAGCTTACATAATAGGTATAG
 49611  TAGACAAATATTTTTTTTATAACTATATATACTAAGCTATATTTTAAATGCATATCCTTC
 49671  GGATCAGTAAATAATAAAAAAATTTTTTTTTTATTAATATTAGTTTACTAGCAAAATTAA
 49731  CAAGCGTGCTTACTTCTAATATGAATAAAGGTATTTCATACAATCACAATATGCCTAGTT
 49791  ATAAAAATAAGTAAAGGAGTTTATATAATCGTAAAATATATATATTATAAATATAATTTA
 49851  ACATAA
;     G-trnI(gau) ==> start
 49857  GATTCCTTAACTTAATTGGTAAAGTGTATTTTT!GAT!AAGAATATGTTCAGCGTTCGAT
 49915  TCGCTGAGGAATTA
;     G-trnI(gau) ==> end
 49929  GTAGCTTACGCACACATATCATTAAAGTATGAATAGCAATAATAGGTGTATACAAGAACA
 49989  TTATATTGAAGCTTAGCTATAAACATAGAAAAAAGCATAACCTGTTATATGAAAGCAAAT
 50049  TTTAAATGAATAAACGTACAAAATATGATAAAACTATAAAACAAAAATCGCACAAACGTT
 50109  GCGCAGTGCACAGCCATTA
;     G-trnS(uga) ==> start
 50128  AGAGAATTGACCGAGTGGTTTAAGGTGGTAAGTT!TGA!GTTTTATTAGATTATTGTAAT
 50186  CACATCCGTTCGAATCGGATATTCTCTG
;     G-trnS(uga) ==> end
 50214  ACTGATATATAATGTAGCTAAAAGTTATAAAGCTATAACTTTTACAAAATAAAATAGTAA
 50274  ATTTTTAGTGTGTGTAATAAGCAATTGTAACAACAAGATATAA
;     G-trnW(uca) ==> start
 50317  AAGAGTGTAATTTAATTGGTAAAATAGGAAGCT!TCA!ACCTTCAAATTCTTGGTTCAAA
 50375  TCTGAGTACTCTTG
;     G-trnW(uca) ==> end
 50389  TATTAATAGATTATAAATATATATAACCTATTAATGAAATATGTCTTTAACATTGGGCCG
 50449  CGGCCATTTCAAATTTTTTCTTGTGATTATATAAAATGCGCTTAATAGCGAGCTTTATTT
 50509  CTGCGTAAGCTAGCCACACAAAAAAAAATTAAATGTATTGATGTGTTATGTTAAAATTAA
 50569  AGAAAAAAAGTATAACTAACAAGATATAAACTAATAAGAGCTTTAACATACTATATAAGT
 50629  TAGCTTAACATAGATTAAAAACTAAATTAAAAATTAATATAATGAGGCTAGTTTGCATAT
 50689  TTTTTTTGTTATGTAGTCAAAGTGAGTGTTTAGTACAAAAAATAGTGAATTAAAATTTAT
 50749  CTATAATTTTATGAGCTCTATTTCTGCGCAAGCTAGCCTTAAATTTTATATATTATTATT
 50809  GGAAGTCCTATTTTTAGGTTTGTAAACTTATAAGTTACGAAAAATTTAATTAATATCAAA
;     G-orf266 ==> start
 50869  ATGTGAAATTATATAATGATAAATATTAAAATGTTATGAAATAAAAGTATTAATCAATTA
 50929  ATACTTTTTAATTTATCTATAAATAAAATATTATCTTTAATTTATAATAGATTTTTTAAT
 50989  CTAAAATTTTTAAGTAATATAAACTTTAATGTTTCATATGTAGATATATCTATACGTGTA
 51049  ATTATATTTATAGCTATTCTATATTATTTTATTTGTTGTGGAGAACCTATATTATTGGAT
 51109  GGTGATGAATCTAATGAAAATTATAAAAGTATAGTAGAATGATGAAATGCAAATAGAGAT
 51169  CCTGTAATTTCTATCCATTATGGTGATACAGACAGTTTAGCAAGGAGTTTAGAAGCTAAG
 51229  AACTTTTTCAATGATCCTGAAACAATAAGAAAAAATGTAATTGAAAAGTTGGATCATCGA
 51289  CATACTAAATTAAGTAACTGTTGTGTCGGTTGAGTGTGAGAAGAAATTCATAGATTAAAT
 51349  ATGGGTAGTGATCAAATAGAATATACAGATTATGGTTATAAAACACTTACTGATGAAGAA
 51409  AAAAGATATATTAGTTTTTTAAGTGTAAAAGAATATTCTGATATAAGTTCTCCACAAGGA
 51469  GGACGTATTGCTGTTATTGATAGTAATGCTCAAGCTACAGGTAAATTGTTTGGTTACGAA
 51529  ATTAAACAAAAAAATTTATCTCCAGGTGATCTAGTAAGAATTAATAGAGTATATAAAGGA
 51589  GCTGTTCCAGAATGAAGTAGTTTAAACAATAGTAGAAATAATATTGAAGATGTAATTAAT
 51649  ATGGTTAAATTACGTAGATAA
;     G-orf266 ==> end
 51670  AAATATTTATTTGTTTCTTTTACGAGCTTTAGTTATAGGCGCAAGTTCAATATAGCGTAG
 51730  CTGTTTTATAAAGTTTTAATGGTTTTTTTTTAGTTTTAATAATAATTTTAAAGTTTGAAT
 51790  T
;     G-orf300 ==> start
 51791  ATGGTTTTTTTTTTAGAGGTTCGATTCCTTTTCAAACTACAGATGAAAAATTTTAATTTA
 51851  AGCCTATTTTTTCTAATTTCCAATTCCATCAATTTACGATGTGAGATTTTTATTTTATTT
 51911  AATAGAATAACTATTTATAACGATAACGATTTATTTTTTTTAATTGTAGTAATTAAAGCT
 51971  ACAGATAATTTTAGTATTAGCTTACCTGCAAAGGCGAAGTTAAGTACTATACATGAAGAT
 52031  TTATTGTTTGTTGAAAAACATAGATCTAATTTTAATATTGGTTTAAAATCTAAATGTTTT
 52091  TATTCAACTTTCACTGGGTTTGGTTTTCATCCTTCAAAATATTCTAGTTTGTTTCATAAA
 52151  CTAGGTTTAAGATATTTTAATAGGGGTATGAACTACAGTGGTTTTTCTTCAAATAAACCT
 52211  GTTTATAATTTATATTTTGAAATAGAGAATTTTAATGATTTTACAATATTTTTGGTTCAG
 52271  TTTAAAAATAAACATTTACCTTTTGGTAACTATACTGTTTATATAAAAGTTATATATAAT
 52331  TCAAATAAAATTTTTATGGCAGGTAATCAGTTTGAATTTAAATATCACGATCATAGTGTA
 52391  TTAAATGATTTATATAAAAAAATTTTACATAGATTAGGACAACATTTTAGTTTTTATAAT
 52451  TTATCTGATAGTGGTATATCCTATATACAGGTAAGTTTTTATAGTCTTTATTGAAATATA
 52511  GAATATGAATTGTTTTTAAATAAAGATAAAATAGCATCATTATCTTTAAATGATAAAAAA
 52571  TGTATATTAGATGTTATTAATATTTCTGTATCTACAGAAAAGAATTATTTACCTAAACCC
 52631  TTAGAAGTTGTGTTAGATGACAATTTGAAAGTTAAAAATGTAAAAATAAAAAAGCTTCCT
 52691  TAG
;     G-orf300 ==> end
 52694  GAGGTCATACAAAATAAATATTTTTATTTTATGCAATTGATTATAAACAAAGCTAAATAT
 52754  ATAAGACAGAGCTTTATTTCTGCGTAAGCTAGCCTCCTTGTTCCAATATTTAATTATAAT
 52814  TATGAATTTTATCTTGTTTATAGTTTGCTTTTATATTCATTTAACAAAGGATGCTTACTT
 52874  CTACTTTATAGTGTATATAAAAAATATAGAAGTAAGCATAGCTTCACATCGTATAAAAAA
 52934  GATAAAAAATAAATAATAAATGATTTTATTTTCGTAAGAGTAAGAATACACGCTTATATA
 52994  AAGCTATAAATTAATGTAAAATATATGTAGGCTAGTTTCATAGCTTCGCATAATTTCTTT
 53054  TATTTATAATTGCGGAGGAATAATGAACAATTGATCAAGGAGGCTAGCTTGCACAGAAAT
 53114  AAAGTTCGTATTATTATTCAAAATATTAGTGCTTTACTTATAAAATGATTACGTAATGTT
 53174  AATTTGTAGCCTACGGCTAGCCTCCGGCTCGTAAGTAATTAAATCTATTTATAAATAGAT
 53234  TTAATATGTTTTTATACGAAGTAGCGTAGATTTTGTATACACTTATAAAAAAAATATACT
 53294  AAAGCTTTATATATAA
;     G-trnP(ugg) ==> start
 53310  CGGGTTATGGCTGAATGGTTAAAGCACTTTCCT!TGG!GCGAAAGTTTTCCTGTGTTCGA
 53368  TCCGCAGTAACCCGA
;     G-trnP(ugg) ==> end
 53383  AATGTTTAGAACATGTAGAAATAAAATAAAAAATAAAAGATATATAAGTATTATTTGTGG
 53443  GCTGTGCTATTTTTTTTTTATAAAAAAAATATAAAGCTCACATAAGTATATAAAGAAACT
 53503  ATTATAGAATTTATGCTATGTATCAAAGAGAAATATATATATCCATAGGATGTAAAATAT
 53563  CTTTCCTTATTTTTAACTCATGCAGACAAAAGAAGTAGGCCTTCGCTAGAAGTATGTCTA
 53623  CTGATTGAAATCGGGAGTTAATAACTTTTTTTTTCGAGGGAAAGCATTTGTTCTGTAGTT
 53683  ACAGTATAAATACACTAAGATTTGAATTTTTTTAGTTATCTAGGACTTGTAAACTTATTG
 53743  ATAACTATTAAGATGACCTTTAAAAGTAAAGCTTGTTTAGCTTAGCCTATG
