# Supplementary material for: Global Characterization of Fungal Mitogenomes: New Insights on Genomic Diversity and Dynamism of Coding Genes and Accessory Elements
Source: Front Microbiol. 2021 Dec 1;12:787283. doi: 10.3389/fmicb.2021.787283 (PMC8672057; doi:10.3389/fmicb.2021.787283)
Supplement: Supplementary File 1 — de novo annotation files of the 685 mitogenomes investigated in this study. Annotation was performed with the Mfannot program. [file Data_Sheet_1.ZIP › Supplementary_FileS1/CP006474.1_Saccharomyces_cerevisiae_YJM189_mitochondrion_complete_genome_mitogenome_g3.mfres]

;; Masterfile modified automatically by mfannot version 1.35
;; on Sat Dec 26 17:46:09 2020 by user pfonseca on host LGCM-PROC
;;    - Gene Totals: 48
;;    - List of genes added:
;;      atp6                 atp8                 atp9                
;;      cob (5 introns)      cox1 (3 introns)     cox2                
;;      cox3                 orf175               orf269              
;;      orf271               orf328               orf335              
;;      orf348               orf385               orf394              
;;      orf521               orf785               rnl                 
;;      rnpB                 rns                  rps3                
;;      trnA(ugc)            trnC(gca)            trnD(guc)           
;;      trnE(cuc)            trnE(uuc)            trnF(gaa)           
;;      trnG(ucc)            trnH(gug)            trnI(gau)           
;;      trnK(uuu)            trnL(uaa)            trnM(cau)           
;;      trnN(guu)            trnP(ugg)            trnQ(uug)           
;;      trnR(acg)            trnR(ucu)            trnS(gcu)           
;;      trnS(uga)            trnT(aag)            trnT(ugu)           
;;      trnT(uuag)           trnV(cac)            trnV(uac)           
;;      trnW(uca)            trnX(guug)           trnY(gua)           
;;
;; end mfannot
;;


>CP006474.1 Saccharomyces cerevisiae YJM189 mitochondrion complete genome gc=3
     1  TTCATAATTAATTTTTTATATATATATTATATTATAATATTAATTTATAAAAATAATATT
    61  TATTATTAAAATATTTATTCTCCTTTCGGGGTTCCGGCTCCCGTGGCCGGGCCCCGGAAT
   121  TATTAATTAATAATAAATTATTATTAATAATTATTTATTATTTTATCATTAAAATATATA
   181  AATAAATAAAAATATTAAAAAGATAAAAAAAATAATGTTTATTCTTTATATAAATTATAT
   241  ATATATATATATAATTAATTAATTAATTAATTAATTAATTAATAATAAAAATATAATTAT
   301  AAATAATATAAATATTATTCTTTATTAATAAATATATATTTATATATTATAAAAGTATCT
   361  TAATTAATAAAAATAAACATTTAATAATATGAATTATATATTATTATTATTATTAATAAA
   421  ATTATTAATAATAATCAATATGAAATTAATAAAAATCTTATAAAAAAGTAATGAATACTC
   481  CTTTTTAAAAATAAAAAGGGGTTCGGTCCCCCCCTTCCGTATACTTACGGGAGGGGGGTC
   541  CCTCACTCCTTCTTAATTAAATTATCTTAATTAAATTATCTTAATTAAATTATCTTAATT
   601  AAATTATCTTAATTAAATTATCTTAATTAAATTATCTTAATTAAATTAAATTAAAAGGGG
   661  ACTTTATATTTATAAAGTAATTATATTATTATTATTATTATTATTTATTTATTTTATTTT
   721  TATTATTTTATTATATATATTATATATTAATA
;     G-trnP(ugg) ==> start
   753  CAGATAGAAGCCAAAAGGTCAGGCGCTTTCTT!TGG!GAGAAAGACCTAGTTAGTTCGAG
   811  TCTATCCTATCTGA
;     G-trnP(ugg) ==> end
   825  TAATAATTTAATTAACCATTAAAAAAAAGTATATATATTTATCATAATATATTAAATTTT
   885  ATTACATTACAAATGAACACTTTTATTTATATTTATAAAAATATGAACTCCTTCGGGGTC
   945  CGCCCCGCGGGGGCGGGCCGGACTCCATATTATTATTATTATAATTATTATTATAATTAT
  1005  TATTATAATTATTATTATAATTATTATTATAATTAAAGAGTTTTGGATACCAATATGATA
  1065  TAATATGATATAGGACCGAAACCCCTCATTTTATCATTTATTTATAATATTATAAATAAA
  1125  AAAAAATATTATATATTATAATAAAATTAATATCATAATATATTATATTATATATTATAT
  1185  TATATATATATATATATATATTCTTTTATAAAATTTATATTCTTCTTATTAAAATTAAAA
  1245  AGGGAGCGGACTTTTAATTATATTTAATTATAGTTTTTAATCATTGGTTGAGATTTAAAA
  1305  ATAAGGTATAATATTTATATTATTCTTTAACAAATATTATATTATAAAAAAAGATATAAT
  1365  ATTTATATTATTCTTTAACAAATATTATATTATAAAAAAGATATAATATTTATATATTAT
  1425  TATTAATATTATTTTTTAGTTCCGAAAGGAGAAACTTATAATTTTTATATCATTATTTAT
  1485  TATTATTTTTAATAATAACTCCTTTTAGGAATTTCCATTTAACCTTCAGCAGAGACTTTC
  1545  TAATTATAATTATATATATATAAATTTAAATACATTTATAAAAAAGTATATAATATAATT
  1605  ATATTATATATAATAATATTATTAAATGAAGTATTCTTTATTATTAATTATAGGATATCT
  1665  GGGGTCCATTAATAATTATTATTGTAAATAATAATAAGGACCCCCCCCATTATCTAATTA
  1725  ATAAATATATAAATAATCATTAATAAATATATTAATAATTATTAATAAATATATAAATAA
  1785  TCATTAATAAATATATAAATAATATATTATATTATAAAAATATAATAATAATAATTTATT
  1845  ATTAAAATATAATAATTTATTATAAAAATATAATAATTTATTATAAAAATATAATAATAA
  1905  CTCCTTTCGGGGTTCACACCTTTATAAATAATAAATAATAAATAATAAATAATAAATAAT
  1965  AAATATTAGTATTCACTAATATAAAATAATAATTATAAAAATAATCATTATTAAAAATAT
  2025  TATTAATTATTAAATTAAATACAATTAATATAATTTAGTTGTTTATATAATTTTAAATAA
  2085  TGTTTATATCAATTTAATAAAATTAAATTTATAGTTCCGGGGCCCGGCCACGGGAGCCGG
  2145  AACCCCGAAAGGAGTTTATCTATATATTATAATAACTATATGAATTTCATTATTAAAAAT
  2205  AATAAAAATAAGGAATTTTAATAAGAAGTAATATTTATTATATAATATATAAAAAAAATA
  2265  TATATATATATATAAAAATATATATAATAAGTTTTATTATAATATATATTAAATTAATTA
  2325  TTATGAGGGGTTCGGTCCCTTTCCGGGCCCCAATTCATCTCATCTCATTTTATTTCATTT
  2385  CAATATCATCTAATCTCATTTCTTTATAGATTTTACATATATATAAATATAAATATAAGA
  2445  TATTCACATTTATATATAATATAATATAATATAATAGATATTCATTCCTCTTTGATTAAA
  2505  CTAATAATTAATAATTAATAATTAATAATTAATAATTAATAATTATTCAGTAGAACTCCT
  2565  TCGGGGTCCGCCCCGCAGGGGGCGGGCCGGACTATTATTAAATAATTTATAATTTATTAT
  2625  TTATTAATATATTTATATAATATAATATAATATAATATTATTCATACTTTTTATTAATAT
  2685  AATATAATATAATATTATTAATACTTTTTATTAATATAAAGAAAAGAGTTTCAATTATTT
  2745  ATTTATTTATTTATTTTTTATAAAAATAAGAATTAATTTAAATAATTTATTTAATGAAAT
  2805  TATTAATTATAAATAAAAATAATAATTTTTAAAGATGTAATATAAAAATAAATATAATAT
  2865  AATTTAGGATAATTATATAAAATATTTATTATATATAGTTTTTATAAGGAGTTTAAAAAG
  2925  TGATAATATAATATATAATATTTATAAGTTATTTATATATATATAATTATAATCTTATTA
  2985  ATTATTTATATATATATTTAATATTATTTTTATATAATTTTATATTAAAGTATTATAATT
  3045  ATATATTTAATATTATTTTTATATAATTTTATATTATTTATTTATTTATTTATTTAAAAA
  3105  TATTATAATCATATATTTAATATTATTTAATATATTTTATATATTATATCTTTTATTGAT
  3165  TTATATATATATAGATTTAATAAATATATATATATATATATATATAAATATTCATTATAT
  3225  ATTTATTATTATTATTATTATTTATTATTTATTATTATTTTTATTATATATTAATAATAT
  3285  ATATATTATTAATTATGGGTATCCTAATAGTATATTATTATTTTTAATAATAATTTATGA
  3345  TTTATGTATAATAAATAAGTAGGGAATCGGTACGAATATCGAAAGGAGTTATATATTATT
  3405  AATTATTTATAATTATTTTATATATTATTAATTATTTATAATTATTTTATATATTTATAA
  3465  TTATTTTATATAGATAGGATAGATAGGATAGATAGTATAGATAGGGGTCCCATTTATTAT
  3525  TTACAATAATAATTATTAATGGGACCCGGATATCTTATTGTTATTAATTTATATATTATT
  3585  CATTATTATTAATATATATTTAATATAATTAAATATTATATTATATTATATTATTTATTA
  3645  AAAAAAATCTATTACTTATTTTTTTATTAATATATAAATTATTTATATAATTTATCATTT
  3705  TTATTTATATATTATTATTTTTTATATATAAATTAATATATATATATTATATATATATAT
  3765  ACTTTTTTTTTAATAATATATCTATATATATAAATTAATATATTATATTTTTATATAATA
  3825  TATTATTAATTATTATTTTAATTTTCTATTCTATTGTGGGGGTCCCAATTATTATTTTCA
  3885  ATAATAATTATTATTGGGACCCGGATATCTTCTTGTTTATCATTTATTATTTTATTAAAT
  3945  TTATTATTATTTTTAATTTATATTTATATTATATAATTAATTATATCGTTATACTTTATA
  4005  TTTTATTATATAATATATTATATTCTTATAATATATTTATTGATTATGTTATAAAATTTA
  4065  TTCTATGTGTGCTCTATATATATTTAATATTCTGGTTATTATCACCCACCCCCTCCCCCT
  4125  ATTACGTCTCCGAGGTCCCGGTTTCGTAAGAAACCGGGACTTATATATTTATAAATATAA
  4185  ATCTAACTTAATTAATAATTTAAATAATATACTTTATATTTTATAAATAAAAATAATTAT
  4245  AACCTTTTTTATAATTATATATAATAATAATATATATTATCAAATAATTATTATTTCTTT
  4305  TTTTTTTCTTTAATTAATAATTAATTAATTAATATTTTATAAAAATATATTTCTCCTTAC
  4365  GGGGTTCCGGCTCCCGTAGCCGGGGCCCGAAACTAAATAAAATATATTATTAATAATATT
  4425  ATATAATATAATAATAATATAATAATTTTATATAAATATATATTTATATATTAAATTAAA
  4485  TTATAATTTTATTATGAAAATTATATCTTTTTTTTATATTTTTATATAATAAAAATATGT
  4545  TATATATATATTAATAATAAAAGGTAGTGAGGATTAAATAAATTATATAATAATTATAAC
  4605  TCTTAATTATAAAATAAATATATATATATATATAAGTATCCATTTCCATATAATCTTTTA
  4665  ATAAATATTAATAAATATTAAAAAAATAATATTATAATATTTTAGTATATAATTCAATAA
  4725  AATTCATTGGAGGGGTAAATAATAATAATTTACTAATGGCAAGTTATAGTCTTAAAGGTT
  4785  TTTATTTTTTATTAAATTAATAAAATAATAATACCATTTATATATTCCATTATATATATA
  4845  TATTTAATAAAAATAATAATATCATTTATATATTTTATTATATATTATATATATTTTATA
  4905  TAAAATAATAATAATAAATTTATATTTTTATATATTATTATTAAATAATAATAATATAAA
  4965  TAACTCCTTCGGGGTTCGGTCCCCACGGGTCCCTCACTCCTTCTTAATTAAGAATAAAAA
  5025  GGGGTTCGGTTCGGTCCCCCTCCCGTTAGTACACGGGAGGGGGTCTCTCACTCCTTCTTA
  5085  AAAAATAAAAAGGTGGAAGGACTAATATAATTTTAAATAATAATTAATACTTTAATAATA
  5145  ATTTGTATTTCTTTATTATTAATATATTAAATATAATAATAATTAATATAATTACAATAT
  5205  ATTAATATTATCAAATATTAATAAATATATTTTTATATAATTTATTTATTTTTTTATTAT
  5265  TAAACTAATTATAATTGTAATTTCGTAAAGGGGGTGGGAGTAAATATATATAATTTATAA
  5325  TCTATATATATATATATATAATTTCTTAATAAATATTAATAAATATTTATAAAAAGAATA
  5385  ATTTATATTTATAATATATAATTTATATATTTTATTTTTATTATACAATTAATATAAAAT
  5445  ATAAAATATAAAATATTAAATATTAAATATTAAATATTAAATATTTATTTTTATAGGGGT
  5505  TATATAATAATTATATTTATAATTATATAATATTAAAAAGGGTATTTTTATAATTATTAC
  5565  ATTTTTATTTTATTTATAAAAATATTAATTTTAATAAGTATTGAATACTTTATATAATAT
  5625  AAATATTAATTACATAATTAATAATTAAATAATATTTAATAATATTATTTAAATTTATTA
  5685  TTTATAATTATTTATTTATAAAATTCTATTTTTATTATTATTATTATTTTATTATTAAAG
  5745  ATTAATATAATAATTATTAATATATTAAAAATCTTTTATTATATTAATATTTATAAAAAA
  5805  GTATTTAATAAAAAAGATGTATAAATTTATAAATTATATAATATTATTAATTTATATAAT
  5865  AATAATATTATAACTTTGTGATTGTCAATTTAGTTAATCATTGTTATTAATAAAGGAAAG
  5925  ATATAAAAAATATT
;     G-trnT(aag) ==> start
  5939  CTCCTTCTTAAAAAGGGGTTCGGTTCCCCCCGT!AAG!GGGGGGGTCCCTCACTCCTTTG
  5997  GTCGGACTCCTTCGGGGTCCGCCCCGCGGGGGCGG
;     G-trnT(aag) ==> end
  6032  GCCGGACTAATTTAACTTTTAATATTAATATTAATATTATTTATATTTTTAATATATAAA
  6092  AATAAATAATTTTATTTTTATTAATAGTATATTATATAAACAATAAAATAGTATTAATTA
  6152  TATAAAATTTATATAAAATATATATAAATTTATTATATATATATATATTAATATTTTAAT
  6212  AAAGTTTTTATTATAAATTTATTTATTTATTTATTATAATATTAATAATTTATTTATTAT
  6272  TATATAAGTAATAAATAATAGTTTTATATAATAATAATAATATATATATATATATATTAT
  6332  TATATTAGTTATATAATAAGGAAAAGTAAAAA
;     G-rns ==> start
  6364  TTTTATAAGAATATGATGTTGGTTCAGATTAAGCGCTAAATAAGGACATGACACATGCGA
  6424  ATCATACGTTTATTATTGATAAGATAATAAATATGTGGTGTAAACGTGAGTAATTTTATT
  6484  AGGAATTAATGAACTATAGAATAAGCTAAATACTTAATATATTATTATATAAAAATAATT
  6544  TATATAATAAAAAGGATATATATATAATATATATTTATCTATAGTCAAGCCAATAATGGT
  6604  TTAGGTAGTAGGTTTATTAAGAGTTAAACCTAGCCAACGATCCATAATCGATAATGAAAG
  6664  TTAGAACGATCACGTTGACTCTGAAATATAGTCAATATCTATAAGATACAGCAGTGAGGA
  6724  ATATTGGACAATGATCGAAAGATTGATCCAGTTACTTATTAGGATGATATATAAAAATAT
  6784  TTTTATTTTATTTATAAATATTAAATATTTATAATAATAATAATATATATATATATAAAT
  6844  TGATTAAAAATAAAATCCATAAATAATTAAAATAATGATATTAATTACCATATATATTTT
  6904  TATATGGATATATATATTAATAATAAAATTAATTTATTATTATTAATAATATATTTTAAT
  6964  AGTCCTGACTAATATTTGTGCCAGCAGTCGCGGTAACACAAAGAGGGCGAGCGTTAATCA
  7024  TAATGGTTTAAAGGATCCGTAGAATGAATTATATATTATAATTTAGAGTTAATAAATATA
  7084  ATTAAAGAATTATAATAGTAAAGATGAAATAATAATAATAATTATAAGACTAATATATGT
  7144  GAAAATATTAATTAAATATTAACTGACATTGAGGGATTAAAACTAGAGTAGCGAAACGGA
  7204  TTCGATACCCGTGTAGTTCTAGTAGTAAACTATGAATACAATTATTTATAATATATATTA
  7264  TATATAAATAATAAATGAAAATGAAAGTATTCCACCTGAAGAGTACGTTAGCAATAATGA
  7324  AACTCAAAACAATAGACGGTTACAGACTTAAGCAGTGGAGCATGTTATTTAATTCGATAA
  7384  TCCACGACTAACCTTACCATATTTTGAATATTATAATAATTATTATAATTATTATATTAC
  7444  AGGCGTTACATTGTTGTCTTTAGTTCGTGCTGCAAAGTTTTAGATTAAGTTCATAAACGA
  7504  ACAAAACTCCATATATATAATTTTAATTATATATAATTTTATATTATTTATTAATATAAA
  7564  GAAAGGAATTAAGACAAATCATAATGATCCTTATAATATGGGTAATAGACGTGCTATAAT
  7624  AAAATGATAATAAAATTATATAAAATATATTTAATTATATTTAATTAATAATATAAAACA
  7684  TTTTAATTTTTAATATATTTTTTTATTATATATTAATATGAATTATAATCTGAAATTCGA
  7744  TTATATGAAAAAAGAATTGCTAGTAATACGTAAATTAGTATGTTACGGTGAATATTCTAA
  7804  CTGTTTCGCACTAATCACTCATCACGCGTTGAAACATATTATTATCTTATTATTTATATA
  7864  ATATTTTTTAATAAATATTAATAATTATTAATTTATATTTATTTATATCAGAAATAATAT
  7924  GAATTAATGCGAAGTTGAAATACAGTTACCGTAGGGGAACCTGCGGTGGGCTTATAAATA
  7984  TC
;     G-rns ==> end
  7986  TTAAATATTCTTACATAAATATTAATCTAAATATTAATATAAATATTAATATTAATAGTT
  8046  CCGGGGCCCGGCCACGGGAGCCGGAACCCCGAAAGGAGAAATATAAATATAAATATAAAT
  8106  ATATTTTAATATAATATAATATAATATATAATATATTATATAAATATAATATATAAATAA
  8166  TATAATAAAATATTTTAATATATATATAATATAATATAATTATTATTATAATTTAATATA
  8226  AATTATTATTATAATTTAATATAATAAATAAATAAATAATTATAATTATAATTATAATTA
  8286  TAATCTCAATATATAAATGATAAATTATTATAAATACGAAGGAAATAATTGATTTTTAAA
  8346  ATATATTTAATAAAATATATAATATAAATTATACTTTTTGTTATTATATAATAATTATAT
  8406  TAATATATTTAATAGAATTAATATAAATAAATAATAAATATTTATAATAAAATAATATAC
  8466  ATCTTCTTTAAATAAAAAAAAGGGGACATTATAAATAGTATATAAATATATTATATCTTT
  8526  TTTATTATTATTATTAATAAATAATAATAATAATTTATATATTTATAATATATTTAATAG
  8586  TTCCGGGGCCCGGCCACGGGAGCCGGAACCCCGAAAGGAGAATGTATTATAATTATTACA
  8646  TATAATTATTATTATTCACTTCTTATTAAAAATAATACTCCTTCTTAAAAAGGGGTTCGG
  8706  TCCCCCTCCCATTAGTATAATATACATTAGTATAATATACATTAGTATAATATACATTAG
  8766  TATAATATACATTAGTATAATATACGGGAGGGGTCCCTCACTCCTTCGGGGTCCCCGCTG
  8826  GGGGCGGAGACTCTATATAATTTATATAATTTATTTTAATATATATATATTTATATATAA
  8886  TATAATATATATATTTATTTATTATAATCATTTTTTTTTACTTAAAATAAAACTTATTAT
  8946  AATTTATATAATTTATAATTTTTATATAAAAAAAATAATTATATAATTTTTTTTTTTATT
  9006  TATATAATAATAATATTATTTGTTATATATTATATATATAATAATAAATAAATAATAATA
  9066  ATAATAAT
;     G-trnW(uca) ==> start
  9074  AAGGATATAGTTTAATGGTAAAACAGTTGATT!TCA!AATCAATCATTAGGAGTTCGAAT
  9132  CTCTTTATCCTTG
;     G-trnW(uca) ==> end
  9145  ATAATAATAATAAAAATATGTATTTATTTAATTATTTTAATATTTCTCCTTTCGGGGTTC
  9205  CGGCTCCCGTGGCCGGGCCCCGGAACTATTAATATAATATAATATAAATATTCATTTATC
  9265  TTTTTTTTAATATTCTTAATTAATTAATTAATATATTAATTATAAAAAATATATTCTAAT
  9325  TTTATTATTAATAAGTATAAATATATTATTAATAATAATTTATTAAAAATATATTATTAT
  9385  AATATATTAATATATCATAATTATAATCAATATTATATTATTTAATTTTATAATACTTAA
  9445  TTATTAATATATTATTCATATATATATAAATTAAATTAAATTAATTATATTGAATATATA
  9505  AATATATATATATATATATAAATATATAAAAAATTATATAAATTATTTTAAGAAAGGAGT
  9565  GAGGGACCCCCTCCCGTTAGGGAGGGGGACCGAACCCCGAAGGAGAAATATTATAATATA
  9625  TTTAATATTTTATTTTTTTTTATTTTAATTTATTAAATAATTTAATAATTAAATAAATTA
  9685  ATGATTTGATTTTATTCTCCTTTCGGGGTTCCGGCTCCCGTGGCCGGGCCCCGGAACTAT
  9745  TATTATTATTATTATATAAAAATAAATAATAAATAATAAATAGTATGATACAATTTATTA
  9805  ATAATATAATTATAAATTATAAATAATAATTTATTTTAATAATTCTAATATAAATAATGA
  9865  TAATAATTTTGTCATTATGAACTATTAATATATTAATCTATTAATATTCTTTGATATTTA
  9925  TTTTTATTTAATGAACATCTAATTTAATTTAATTTAATTTAATTTAATTTAATTTAATTT
  9985  AATTTAATTTAATTTAATTTAATAAAATAGTCCGGTCCGCCCCGCGGAGGGGACGGACCT
 10045  CGAAGGAGATATGAATCTTTAATATAAATAATCATAAATTCTAAATATTATAATTATTAT
 10105  TTTATCTTTTTATTTATTAATAATTAAATATAAATTATTATTAATAATAATTATAATATT
 10165  CTTTAAAATAATATTAATAAAAATTATACAATAATAATAATTAATATTCATTATTATTTA
 10225  ATTAATATCTCCTTTACTTATTTTTCCTCCGTTGGGGACTTATTATTAAGTATATTATTA
 10285  TATACTACTTAAGATTATATATATAATATATATATATATATTATATATAAAATATAAATA
 10345  TATAAATAATATAAAAATTAATAAAATAAATAAAATAAATTAGTCTGATCGAATCCCCCT
 10405  ATTTAATTTAATTTAATTTAATTTAATTTAATTTAATTTAATTTAATTTAATTAAGAAGG
 10465  AGTGAGGGACCCCAAGGGAACCCCTTTTTTTATTCTTAAGAAGGGGATAAATTTATATAA
 10525  AATATTATTTATAATTAATTATAATTAAATTATAATATAATATAAATAATAATATAATAA
 10585  AAATAAAATAATATTAGATTATATTATATAATTTATATAATTTTTAATAATAATAATAAA
 10645  TAAGTTTATTTATAATTATAAATATAAATATAAATAAAGAAGGTATTATATTTTATAAAA
 10705  TATAATAATAATACAAAATTTATATTTTAATAAATATTAATATAAGTTTAAAGTTCCGGG
 10765  GGGGCCCGGCCACGGGAGCCGGAACCCCGAAAGGAGAAATAAATAATATATTTATAAAAA
 10825  ATTAAATAAATAAATATTATCTATTTCAAAATAAATATAATATAATAAATATAATATAAT
 10885  ATAATAATTCTAAATATAAATAATATTTATTATAATTATTATAATAATTGTATTATTTAT
 10945  TAATAATATATATAATTATATTAAAACTAATATTACATTATTTTGTATATTTAAACAATT
 11005  AAATTGATTATTCTTATTTGTAATCTTTATTTATTTTATTATATCTTATTAATGATAAAT
 11065  TATAATTATTATTAAAATAATAATTTACTTCTTTTGATATAAAAATAAAATAATATTAGA
 11125  AAATATATTATATTTTTATTCCTTCCTATTAAAGGTAAAGACTCGATTCTCATAATTAAA
 11185  TTTATATCCTTCGGCCGGATTAATTTATTTTATTTATATTTATATTTCTCCTTCCGGGGT
 11245  TCCGGCTCCCGTGGCCGGGCCCCGGAACTATTTATATTTATATTTATATTTATAGTGAAT
 11305  ACCTTTTTTAATATTTATTTTTAATATTTATTTTTAATATTTATTTTTAATATTTTATTT
 11365  TTAATAAAATATAATCTTGTAAGTAAGAAAAGAATTTCGGTGATTGGAACCTTGAAAGGA
 11425  TAAATTTCTTATTTATTATAATATTTATATTATAGTATTATTAAACATTTAATATATTAT
 11485  ATTAATATTTAATTTAAATGATTAATATATTATTATAATAATATTTATTTTATATTAAAA
 11545  TATTATAATTAATATATATATATTTATTTTAATAATATTATTATTATTATTATTATTATT
 11605  AAAATTATTATTTTTATAAATATATATATATATATATGTATATTATTTTTTATTCTTATA
 11665  TAAATTATATAAAAAAATATATATAATATATAATTAATTAATATATATTATTTAAATTAT
 11725  ATATTATTTAAAATACTTTTTATATTATATCTTCTTTAAATTAAAATATAATTATTATTT
 11785  ATATTATAATTATTTATGAAATATTATTATTAAAATAAAAAAGAGGTTTAGACTATATAT
 11845  TTATTATTTATAAACTTATTATATTATTTATTATTAATAGTTCCGGGGCCCGGCCACGGG
 11905  AGCCGGAACCCCGAAAGGAGAAATAAATAAAATAAAAAATAATAAATATTAATATTATTA
 11965  AATATTATTTATAATAAATATTAATATTATTAAATATTATTCATATTAATAAATTTTATT
 12025  ATTATTTGTAATATATTAAATATTAATAATATATATATTATTTATTATAATGAAAACCTA
 12085  TCCTAAATTATCCTATCATATAATATCATATCATATTATATCATATCTTATTATATGATA
 12145  TATAAAGTATTCACTCTATATGAAGTTATGATTATTATATAAATCTTATTTTATTTTATT
 12205  TTTATTTGGACTAATAATAATTATAATAATAATTATTGATATGTTCTAATATTAATAAAT
 12265  ACATATCTATATTATAATATAAATATTCATTTCTTACTAATAAAAAGTTTTTATATTCAT
 12325  TATAATATAAATATATAAATATATATAAATATTTTAATAATTATAATTATATTAAGATAT
 12385  TATAAATATATATTTATTTTTTTTATTAAATAAATAAATAAATAATTAATTAATTAATAT
 12445  TTTTATATTATAACTTATTTTTATAATAATAATAAGTATTTTATTTTTATTATATTATTA
 12505  TTTATATAATTATATATATATTAATTTCAATTTAATTAATTAATTAATTGGTATTTGGCA
 12565  TATGAGATCAATTAATTGTAATTCTTATAAGAATTAATTAATATGCTTTTTATATAATTT
 12625  ATACTTTTATATTTCTCCTTCCGGGGTTCCGGCTCCCGTGGCCGGGCCCCGGAACTATTA
 12685  TTATTATTTTTATTTATTTATTATTAAAATATAATAATAAATAAAATTATATTTTTATAT
 12745  AATAATTTATATTTCTATATATATATATATATATTATATATAAATATTATTATATATATT
 12805  TTTATATATATTATAATTATATTCATTAATATTTTATTATAGTGGTGGGGGGTCCCAATT
 12865  ATTATTTTCAATAATAATTTATCATGGGACCCGGATATCTTCTTGTTTTTATTTATTATT
 12925  TTATTAAATTTATTTTAATTATTTATTTATAATTTATATTATACAATTTATTATTTCGTT
 12985  AATACCTTTATTTATATTATATAATATATTATATTATTATAATATATTTATTGATTATAT
 13045  TAATACATTTAACTAATGTGTGCTCTATATTTATTTAATATTCTGGTTATTATCACCCAC
 13105  CCCCTCCCCCTATTACGTCTCCGAGGTCCCGGTTTCGTAAGAAACCGGGACTTATATATT
 13165  TAATACTAAAAATATAACTACATTACTTTTTTAATATATATAACATATATATATATATAT
 13225  ATTAATTATATAAAATATAATACTCTATATTAAATATTATTTTATCAATATTTATTAATA
 13285  TATATAATAATAATAATAATAATCAATATTAATTATTTATATATATAAGATTAATATTAT
 13345  TTAATATATTATGAATAATTTAATTAATAAATCTTTAAATATTATTATAAAAAGTATAAA
 13405  TTAAATAACTTCTTATTTATAATAAAGAATAATAATATATATATATATAAATATAATTAA
 13465  AGAATGTAAATAATATATATATAATATAATATAAAAAATATATATATATATAATATATAT
 13525  ATAATATATAGATAATAATATTTTTATATAATTTATTTTATTATTAAGTAATGAATAATA
 13585  TAAAATCAATATATTAAATAATATATTTATATTAGTTCGATCTAGTTGGGATTTTTGTAA
 13645  TGAGTAAAAAGGTAATATATAATATTAAATAATAAGTATTGATATAAGTAATAGATATAA
 13705  TAATAATATTATTTAATATTATATATAAATAATATTAATAATATAGATTATGAAAGAGAG
 13765  TATTAATATCATTAAATATATATATATGTTATATAATTTAAATGATTTTAATATATATAT
 13825  ATATATTATATTATAGATTATGATACATTTATATAAATAATATATATATAAAAATTAATT
 13885  ATACTATTACTTTATAATATAATAATATTTATTTATAAAGATATAAAAGAATTGTTTAAA
 13945  GTTATAACTAAAATATTATATAGTATTCATTAATAATTAATATTATAAATTCAACTATTG
 14005  TTATATTTATAAATAGAATAATATATTATTATCCTTAAGGATATAACAATAATAAAAAAA
 14065  TTTAATAATTTTAATGAATATAATAATAATAATATTATTAAAATTAATATATAAAAAAAG
 14125  TAAAA
;     G-cox1 ==> start ;; mfannot: alternative ATG start pos 14115
;     G-cox1-E1 ==> start
 14130  ATGGTACAAAGATGATTATATTCAACAAATGCAAAAGATATTGCAGTATTATATTTTATG
 14190  TTAGCTATTTTTAGTGGTATGGCAGGAACAGCAATGTCTTTAATCATTAGATTAGAATTA
 14250  GCTGCACCTGGTTCACAATATTTACATGGTAATTCACAGTTATTTAATGTTTTAGTAGTT
 14310  GGTCATGCTGTATTAATGATTTTCT
;     G-cox1-E1 ==> end
;     G-cox1-I1 ==> start /group=II (1.43e-16)
 14335  gt
;     G-cox1-I1-orf785 ==> start /first_aa=A
 14337  gcgccgtttcgcttaatttatcactgtattgaagtgttaattgataaacatatctctgtt
 14397  tattcaattaatgaaaactttaccgtatcattttggttctgattattagtagtaacatac
 14457  atagtatttagatacgtaaaccatatggcttacccagttggggccaactcaacggggaca
 14517  atagcatgccataaaagcgctggagtaaaacagccagcgcaaggtaagaactgtccgatg
 14577  gctaggttaacgaattcctgtaaagaatgtttagggttctcattaactccttcccacttg
 14637  gggattgtgattcatgcttatgtattggaagaagaggtacacgagttaaccaaaaatgaa
 14697  tcattagctttaagtaaaagttgacattcggagggctgtacgagttcaaatggaaaatta
 14757  agaaatacgggattgtccgaaaggggaaaccctggggataacggagtcttcatagtaccc
 14817  aaatttaatttaaataaagtgagatactttagtactttatctaaattaaatgcaaggaag
 14877  gaagacagtttagcgtatttaacaaagattaatactacggatttttccgagttaaataaa
 14937  ttaatagaaaataatcataataaacttgaaaccattaatactagaattttaaaattaatg
 14997  tcagatattagaatgttattaattgcttataataaaattaaaagtaagaaaggtaatata
 15057  tctaaaggttctaataatattaccttagatgggattaatatttcatatttaaataaatta
 15117  tctaaagatattaacactaatatgtttaaattttctccggttagaagagttgaaattcct
 15177  aaaacatctggaggatttagacctttaagtgttggaaatcctagagaaaaaattgtacaa
 15237  gaaagtatgagaataatattagaaattatctataataatagtttctcttattattctcat
 15297  ggatttagacctaacttatcttgtttaacagctattattcaatgtaaaaattatatgcaa
 15357  tactgtaattgatttattaaagtagatttaaataaatgctttgatacaattccacataat
 15417  atgttaattaatgtattaaatgagagaatcaaagataaaggtttcatagacttattatat
 15477  aaattattaagagctggatatgttgataaaaataataattatcataatacaactttagga
 15537  atccctcaaggtagtgttgtcagtcctattttatgtaatatttttttagataaattagat
 15597  aaatatttagaaaataaatttgagaatgaattcaatactggaaatatgtctaatagaggt
 15657  agaaatccaatttataatagtttatcatctaaaatttatagatgtaaattattatctgaa
 15717  aaattaaaattgattagattaagagaccattaccaaagaaatatgggatctgataaaagt
 15777  tttaaaagagcttattttgttagatatgctgatgatattatcattggtgtaatgggttct
 15837  cataatgattgtaaaaatattttaaacgatattaataacttcttaaaagaaaatttaggt
 15897  atgtcaattaatatagataaatccgttattaaacattctaaagaaggagttagtttttta
 15957  gggtatgatgtaaaagttacaccttgagaaaaaagaccttatagaatgattaaaaaaggt
 16017  gataattttattagggttagacatcatactagtttagttgttaatgcccctattagaagt
 16077  attgtaataaaattaaataaacatggctattgttctcatggtattttaggaaaacccaga
 16137  ggggttggaagattaattcatgaagaaatgaaaaccattttaatgcattacttagctgtt
 16197  ggtagaggtattataaactattatagattagctaccaattttaccacattaagaggtaga
 16257  attacatacattttattttattcatgttgtttaacattagcaagaaaatttaaattaaat
 16317  actgttaagaaagttattttaaaattcggtaaagtattagttgatcctcattcaaaagtt
 16377  agttttagtattgatgattttaaaattagacataaaataaatataactgattctaattat
 16437  acacctgatgaaattttagatagatataaatatatgttacctagatctttatcattattt
 16497  agtggtatttgtcaaatttgtggttctaaacatgatttagaagtacatcacgtaagaaca
 16557  ttaaataatgctgccaataaaattaaagatgattatttattaggtagaatgattaagata
 16617  aatagaaaacaaattactatctgtaaaacatgtcattttaaagttcatcaaggtaaatat
 16677  aatggtccaggtttataa
;     G-cox1-I1-orf785 ==> end
 16695  taattattatactattaaatatgcgttaaatggagagccgtatgatatgaaagtatcacg
 16755  tacggttcggagagggctcttttatatgaatgttattacattcagataggtttgctactc
 16815  tac
;     G-cox1-I1 ==> end
;     G-cox1-E2 ==> start
 16818  TCTTAGTAATGCCTGCTTTAATTGGAGGTTTTGGT
;     G-cox1-E2 ==> end
;     G-cox1-I2 ==> start /group=IB (1.49e-35)
;     G-cox1-I2-orf335 ==> start /first_aa=N /note=LAGLIDADG ;; evalue:3.1e-37
 16853  aaccaaaaaagatatgaaagtaataataataataatcaagtaatagaaaataaagaatat
 16913  aatttaaaattaaattatgataagttgggaccttatttagctggattaattgaaggtgat
 16973  ggaactattctagttcaaaattcatcttcaataaaaaaatctaaatatagaccgttaatt
 17033  gttgtagtatttaaattagaagatttagaattagctaattatttatgtaatttaactaaa
 17093  tgtgggaaagtgtataaaaaaattaatcgtaattatgtattatgacttattcatgattta
 17153  aaaggtgtatatacattattaaatattattaatggatatatgagaacacctaaatatgaa
 17213  gcatttgttagaggtgctgaatttataaataattatattaattcaacaacaattctacat
 17273  aataaattaaaaaatatagataatattaaaattaaaccattagatacatcagatattggt
 17333  tcaaacgcttgattagctggtatgacagatgcagatggtaatttttctattaatttaata
 17393  aatggtaaaaatcgttctagtagagcaatgccttattattgtttagaattaagacaaaat
 17453  tatcaaaaaaattctaataataataatattaatttttcttatttttatattatgtctgca
 17513  attgcactatattttaatgttaatttatatagtagagaacgtaatttaaatttattagta
 17573  tctcttaataatacgtataaactatattatagttataaagtaatagtggctaatctatat
 17633  aaaaatattaaagtaatagaatactttaataaatattctttattatcatctaaacactta
 17693  gattttttagattgatctaaattagttattttaattaataatgagggtcaaagtataaaa
 17753  cttaatggtagttgagaattaggtataaatttacgtaaagattataataaaactagaact
 17813  acgtttacttgatctcatttaaaaaatacatatttagaaaataaataa
;     G-cox1-I2-orf335 ==> end
 17861  ataaattattattactttcttcccctccgaatccgtaatatatttacggatatataatct
 17921  cgtagtgtaaaaggtgtaacgagattattaataagttgccgtaatatattgtaaaatata
 17981  ttattattacaacactatatgcgggaaaaccctaaagtcataatataatattatccccac
 18041  gagggccacacatgtgtggccctcgcggggtatggaaaatttaattaagttataaatgta
 18101  ctatagtattaaaaattattatgaataatttccccacccccatgcgaagcatgggggggg
 18161  tataagtatggacaatccgcaggaaaccaaataataaataatatcctgaacaaagtaagt
 18221  gaaggagatatcttaaaatatatataatatatattttataaattattacgtaggatcctc
 18281  agagactacacgtgttgcacccattatattatgtataatgggttgaagatatagtccaaa
 18341  tataattgaaagattataataaaatg
;     G-cox1-I2 ==> end
;     G-cox1-E3 ==> start
 18367  AACTATTTATTACCATTAATAATTGGAGCTACAGATACAGCATTTCCAAGAATTAATAAC
 18427  ATTGCTTTTTGAGTATTACCTATGGGGTTAGTATGTTTAGTTACATCAACTTTAGTAGAA
 18487  TCAGGTGCTGGTACAGGGTGAACTGTCTATCCACCATTATCATCTATTCAGGCACATTCA
 18547  GGACCTAGTGTAGATTTAGCAATTTTTGCATTACATTTAACATCAATTTCATCATTATTA
 18607  GGTGCTATTAATTTCATTGTAACAACATTAAATATGAGAACAAATGGTATGACAATGCAT
 18667  AAATTACCATTATTTGTATGATCAATTTTCATTACAGCGTTCTTATTATTATTATCATTA
 18727  CCTGTATTATCTGCTGGTATTACAATGTTATTATTAGATAGAAACTTCAATACTTCATTC
 18787  TTTGAAGTAGCAGGAGGTGGTGACCCAATCTTATATGAGCATTTATTTTAC
;     G-cox1-E3 ==> end
;     G-cox1-I3 ==> start /group=ID (5.54e-33)
;     G-cox1-I3-orf394 ==> start /first_aa=K /note=LAGLIDADG ;; evalue:1.5e-46
 18838  aaaggctacataataaataataatgttattttaaatttcttaccaataatattattatta
 18898  ttaaataatgattcttatatcataataataataaaattaacaatattattatctaataat
 18958  catctattattattatcttcatctataaatataaataataaagataaactatcaataaaa
 19018  ttagaaactccttttcggggtttcggttccgtgtcggacccaaaaacttctaaagatact
 19078  ataaaatcattattagatttaacaaataatgacattaataaatataattgagaatgagat
 19138  aataataattttaattttgataaattttataaagaatttaaaaaagttaaacctaataat
 19198  aaattaccatctaaagaatttttagaatgatttattggtttttttgaagctgatggttgt
 19258  ttacttattcctaaaaataaacaattatatgctattattctttctaataataaagattta
 19318  aatctattaaattatattaaagataatataacatttggtaatgtactatatcattcaaaa
 19378  aaattaaatacttatagatgagtagtatataatgaaacagatattttattattaattcat
 19438  ttatttaatggtaatctagtattacctgtaagatatgtaaaattagaaatatttatttct
 19498  aatataaatataaaattattaaaaaataataaacttattattaaattaattaataaatgt
 19558  aaaatacctaaattaaataatgcttgattagcaggatttacggatggtgaaggttgtttt
 19618  tatgtaggtaaaactcaatctttttatcgtctaagttatattattactcaaaaatattta
 19678  gctaataaaattgtttttgatatattattattattattacaaaatataattaatattaaa
 19738  tctggtggtgttaataatcattctaaagataatctttatgttttacgtattagtagttta
 19798  gaagcttgttctaaattaaaattatattttgataaatatcctttaagaagttataaatta
 19858  ttaatctataaagattgattaaattttattgatatagctataaatgataatttatcaaaa
 19918  aatattagaaaagttaatttaataaaaatattagatattattagttccggggcccggcac
 19978  gggagccagaaccccggacggagaaataaaaagaaattattataa
;     G-cox1-I3-orf394 ==> end
 20023  tttataaaaaaaaattttttaatttattatgtaaagagaaataaaaaatataattaaatg
 20083  taaatttatatataaatatatattattttattattctttatttattaaagaaataataat
 20143  aatatttatataatattttttatatagttttatatcttttattatttgaaactttttatt
 20203  tattaatagttccggggcccggccacgggagccggaaccccgaaaggagttcatctattt
 20263  aattatatatggacaataattaaataatagtatttatttatcttaaagatatatataata
 20323  aatataaagaatatgttatattttagtttttatatattataattatatatatacttaatt
 20383  tatatatataacgtaaaaattacaaaatgtaatttttattgataattatcttattattat
 20443  tatattaaattatataatataataagtttatattaataataattattataatataaagta
 20503  tataaaagcgacactgatagtacggttaataatcttctttaggatcaagaccgtcggtta
 20563  attaagtgatcgctacagactgctttatcggtggctttaataatatatatatatatatat
 20623  atatatatatattataaggttaatgtacagtcggaactctcaatatatatatatattttt
 20683  ttttattaaataaatatatatataaattggttattattattaaataataaataaaatata
 20743  ttgtaagtgaaatatttatattttatatgagtttgga
;     G-cox1-I3 ==> end
;     G-cox1-E4 ==> start
 20780  TTCTTTGGTCATCCAGAAGTATATATTTTAATTATTCCTGGATTTGGTATTATTTCACAT
 20840  GTAGTATCAACATATTCTAAAAAACCTGTATTTGGTGAAATTTCAATGGTATATGCTATG
 20900  GCTTCAATTGGATTATTAGGATTCTTAGTATGATCACATCATATGTATATTGTAGGATTA
 20960  GATGCAGATACTAGAGCATATTTCCTATCCGCACTGATGATTATTGCAATTCCAACAGGA
 21020  ATTAAAATCTTTTCTTGATTAGCCCTAGTCTATGGTGGTTCAATTAGATTAGCACTACCT
 21080  ATGTTATATGCAATTGCATTCTTATTCTTATTCACAATGGGTGGTTTAACTGGTGTTGCC
 21140  TTAGCTAACGCCTCATTAGATGTAGCATTCCACGATACTTACTACGTGGTGGGACATTTT
 21200  CACTATGTATTATCAATGGGTGCTATTTTCTCTTTATTTGCAGGATACTATTATTGAAGT
 21260  CCTCAAATTTTAGGTTTAAACTATAATGAAAAATTAGCTCAAATTCAATTCTGATTAATT
 21320  TTCATTGGGGCTAATGTTATTTTCTTCCCAATGCATTTCTTAGGTATTAATGGTATGCCT
 21380  AGAAGAATTCCTGATTATCCTGATGCTTTCGCAGGATGAAATTATGTCGCTTCTATTGGT
 21440  TCATTCATTGCACTATTATCATTATTCTTATTTATCTATATTTTATATGATCAATTAGTT
 21500  AATGGATTAAATAATAAAGTTAATAATAAATCAGTTATTTATAATAAAGCACCTGATTTT
 21560  GTAGAATCTAATCTTATCTTTAATTTAAATACAGTTAAATCTTCATCTATCGAATTCTTA
 21620  TTAACTTCTCCACCAGCTGTACACTCATTTAATACACCAGCTGTACAATCTTAA
;     G-cox1-E4 ==> end
;     G-cox1 ==> end
 21674  GTTATAAAATTTAATTATTTACTTAATAATTAAAAAGTAAATATTATATCTAAACTTAAT
 21734  AATATATAATAATATTCTTATAAAAATATATAAAAAAAAATATATAAAATTTATTAAAAT
 21794  ATCTCCTTTCGGGAACTATAATATATTTATATAAATAAATACTAATATAATCCTATTATA
 21854  TATATATATATATATAAAATAATATATATATATAATTAATATAAATAATATTTATAATTA
 21914  TTTTTTAATAATATATATAATTTAATATATTAATGAATATTATATAATTATTAAATATAT
 21974  TATAATATTATTATTATTTTATAATAATAATATTTTTAATACAAATTATTATTATTTATT
 22034  ATTTATTAATATATAATAGTATGTTTAGTATTATTAATACTAAATAAAATATAATTATAA
 22094  TTAGGATCTAACAATACATTTATCTGATTAATATTAATATTTATATTAATAAACGGGTTA
 22154  AATTAATTGTATCCAATTTAATTAAATTATAGATATATTATTTATAATATTAATATATTG
 22214  TTTTATTAAAAAGATAAAAATAGTTTTTATTTTATATATAAATATAGGATATAAATAAAT
 22274  ATATTATAGTGAACCCCGAAAGGAAAATATATTAAGAATATATTTATATTTTACATATAA
 22334  TTATTTATAATATAAATATCTCCATAAATTTAAATTAAATTCGGACTAATGTAATTATTT
 22394  AATAATTTATTTAATAATTTATTAAAATAAATATTTACATTTGATAATATTTATATTATG
 22454  TCAGTTATTTTATATTAATGTTTAATCTATTATAATATTTTTTTTATAAATATATTATTT
 22514  ATTTATATTAATTATATATATATATTATTTTTATAATATATATATATTTTTATTAAATAT
 22574  TTATTAAATATTTATTAAATTATTATAATGTTGTTATTAATCTTATATAAAAAAATATAT
 22634  AAAAAA
;     G-atp8 ==> start ;; mfannot: alternative ATG start pos 22598
 22640  ATGCCACAATTAGTTCCATTTTATTTTATGAATCAATTAACATATGGTTTCTTATTAATG
 22700  ATTCTATTATTAATTTTATTCTCACAATTCTTTTTACCTATGATTTTAAGATTATATGTA
 22760  TCTAGATTATTTATTTCTAAATTATAA
;     G-atp8 ==> end
 22787  TATTATTTATATGATTTATTTATTTAAATAAACATAATAAAATTATTCTATTAATAAAAA
 22847  ATAATATTTATGTTTATTTATATATATATAATAATTAATAATTTATATATTTATATATTT
 22907  ATATATTTATATTGAATACATTTTAATTGAATAGTATTATATTATATTATTCATTAAATA
 22967  ATATTAATATTTATTTCATAAGTAAATAACAATATTATATATTATTATATAATTATAATA
 23027  TATTAATTTAGAAATAAAATATTAATAAGAATTATATATTATATATTATATTAATGAGGA
 23087  GGTTTTTTACCATTAATAAATTATTATTATTTTTAATAATCATTTATGATTTATTATTAA
 23147  TAAATAATATATGGTTAAGGATTTTTTTTTCATTAATTATAATAAATTAATAATTATAAA
 23207  AATTCTTATATTAATAAAAATTATTAAATACAAATATTATATATATATAATTCATTATAT
 23267  ATATATATATATAATAATTAATCTTATTTTTATCTTTATATTTATTAATATATTTATATA
 23327  TATTATATATTTTATATTATATAAATTATATTATAATTAAAGATTATTATGATTAATTAT
 23387  TTATAAGTTATAGTTTATAAATTTATATATTATT
;     G-atp6 ==> start ;; mfannot: alternative ATG start pos 23403
 23421  ATGTTTAATTTATTAAATACATATATTACATCACCATTAGATCAATTTGAGATTAGACTA
 23481  TTATTTGGTTTACAATCATCATTTATTGATTTAAGTTGTTTAAATTTAACAACATTTTCA
 23541  TTATATACTATTATTGTATTATTAGTTATTACAAGTTTATATCTATTAACTAATAATAAT
 23601  AATAAAATTATTGGTTCAAGATGATTAATTTCACAAGAAGCTATTTATGATACTATTATA
 23661  AATATGCTTAAAGGACAAATTGGAGGTAAAAATTGAGGTTTATATTTCCCTATGATCTTT
 23721  ACATTATTTATGTTTATTTTTATTGCTAATTTAATTAGTATGATCCCATACTCATTTGCA
 23781  TTATCAGCTCATTTAGTATTTATTATCTCTTTAAGTATTGTTATTTGATTAGGTAATACT
 23841  ATTTTAGGTTTATATAAACATGGTTGAGTATTCTTCTCATTATTCGTACCTGCTGGTACA
 23901  CCATTACCATTAGTACCTTTATTAGTTATTATTGAAACTTTATCTTATTTCGCTAGAGCT
 23961  ATTTCATTAGGTTTAAGATTAGGTTCTAATATCTTAGCTGGTCATTTATTAATGGTTATT
 24021  TTAGCTGGTTTACTATTTAATTTTATGTTAATTAATTTATTTACTTTAGTATTCGGTTTT
 24081  GTACCTTTAGCTATGATTTTAGCTATTATGATTTTAGAATTCGCTATTGGTATTATCCAA
 24141  TCTTATGTTTGACTTATCTTAACAGCATCATACTTAAAAGATACATTATACTTACATTAA
;     G-atp6 ==> end
 24201  ATTATAAAATAAAAATTATATAAAAAAAATATAATAATAATAATAATATAAAATAAAGAA
 24261  TAAAAAATAAAACA
;     G-orf328 ==> start
 24275  ATGAAAAAACAAAATTTAAATTCTATTTTATTAATGTATATTAATTATATTATTAATTAT
 24335  TTTAATAATATTCATAAAAATCAATTAAAAAAAGACTGAATTATAGAATATGAATATATA
 24395  TATAAATTTTTAATAAATAATATACTATGTTTTATTAAATGAGATAATAATAAAATTTTA
 24455  TTATTATTAGATATATATTATAATGTATTATATAACTATCATAAACAACGTACACCTATA
 24515  TCTAATAAAAGATTAATAAATTCAAAAAATATTATAGATTATAAATTATTATATCTTTAT
 24575  TTTTATATTTTAAATAAAATAAAAATAGAAATAGATAATTATAATAATAATAATAATAAT
 24635  ATTTCATTAAAATATAATGAATTATTAAAAAATATTATAAATAATTTAAATTATAAACTA
 24695  TCTAATATTGAACTTAATTTATCTAATAATTTTTATTTAATAGATAAATATTTAATTAAT
 24755  AAATATATAAAATATTTAGATATATTAAATATAATTCCTAATAATTATATATTTAATAAT
 24815  ATTAATTATAAAGGTAAATTAAATATTAAAACAGTATTAGATTTAAATAATAATGAATTT
 24875  TATGATTATTTATCAGGGTTAATTGAAGGTGATGGTTATATTGGTCCTGGAGGTATTACA
 24935  ATTCTAAATCATGCTAATGATGTATTAAATACTATCTTTATTAATAAAAGAATTAAAAAT
 24995  AGTATTTTAGTAGAAAAATGAATAGATACTTTAAAAGATAATCCTTATTTTGTTAATGCT
 25055  TTCTCTATTAATATTAAACTTAATTTAGCTAAAGAAAAGATTTTTCTTAATATTTATAAT
 25115  AAATTATATAGTGATTATAAAATTAATCAAATTAATAATCATATCCCTTATTATAATTAT
 25175  TTAAAAATTAATAATAAATTACCTATTAAAAATATTATAGTTT
;     G-orf175 ==> start /note=LAGLIDADG ;; evalue:1.8e-12
 25218  CGGGGCCCGGTCACGGGGACCGGAACCCCGCAAGGAGATATTAA
;     G-orf328 ==> end
 25262  AAATAATTATTGATTAGCTGGTTTTACAGCTGCAGATGGTTCTTTTTTATCATCTATATA
 25322  TAATCCTAAAGATACATTATTATTTAAAAATATAAGACCTAGTTATGTTATTTCACAAGT
 25382  TGAAACACGTAAAGAATTAATTTATTTAATTCAAGAATCTTTTGATTTATCTATTTCTAA
 25442  TGTTAAAAAAGTTGGTAATAGAAAATTAAAAGATTTTAAATTATTTACCAGAACTCTTGA
 25502  TGAATTAATAAAATTTATTTATTATTTTGATAAATTTTTACCTTTACATGATAATAAACA
 25562  ATTTAATTATATTAAATTTAGATTTAATCTATTTATTAAATCATATAATTGAAATAATAG
 25622  AGTATTTGGTTTAGTATTATCTGAATATATCAATAATATTAAAATTGATAATTATGATTA
 25682  TTATTATTATAATAAATATATTAATATACATAATGCACGTAAACCTAAAGGATACATTAA
 25742  ATAA
;     G-orf175 ==> end
 25746  TTAATTATCCTTACTATTATAATTATTCTATATATTATATATAAAAATAAATATATAAAA
 25806  TTTTATAATACAAAAAGAATTCTCATATTCTTTTTTTTTAATAATATTCTTTCATATCAT
 25866  AAATATATCTAAGGGGTTCGGTCCCTCCCCCGTAAGTATAAGTATACGGGGGAGGGTCCC
 25926  TCACTATTTATTTATATTATTATTATTATCATCTTAAAAGACTTATTTAATATATTTAAT
 25986  AATTTTATTATACTTATTTATATTTTATAATTAATATAAATATATTATTAATCTTATTCC
 26046  TTCTTAAAAAGGGAACTTATTTTTATTATATTATTTAATCTTTATTTATAATATTATATA
 26106  TTATATATAAATTATATATAATAAAATTACTAGTTATTATTAATGTTATATATAATATAA
 26166  TATAATAGAATATATATATTATTTAAATATATTTATATAATATTTAATATAAAATACATA
 26226  ATTAATATTATTATAAATAATATTTATTATAAATAATAATAATAAAAAAAAATAAAATAT
 26286  AATATAATATAATATAATATAATAGAAAAATGGAATTGTATATTATTAATGATAAATCAT
 26346  AAATTAATAAAATATTAATTTACTCCTTTTTGGGTTTTCGATTACTATATCGATACCTCA
 26406  ATTGGAACTATTTATTAATTCCTCTTCATAATTATAATTATAATTAGGACACAATTAAAT
 26466  CTCATTGTTAATTAGAAAAAAATATTTATTCTAATTAATTTAACTATGAAAGTTATTAAT
 26526  TATTATTAATAAATCTTTATAATGTAATACAATATAATATAATTAATAGAACACTATTAT
 26586  GTTATTTATTGAAATTAAATTATATTATATTAATTCTAATTTTATTATGAAGATTAATAA
 26646  AATATTATTAAAGATATAATATTAATAATAAAAATATAAAAAATAATATTTATACTTTAA
 26706  TAGTATTTATAATAATTATAATGAAGATGAATATTTTTTATTATTATTTATAATAAATTT
 26766  ATATAAAGTAATATATATATATTTGTATTTATTTTTATTAATATATATAATATATATATA
 26826  TATATTATTAAAAAGAGATATTTAGATATTTTTTATCTTTATTATTTTTGCAAATATATA
 26886  AGTAATAAATTAAATTTTATAGGGGGAGGGGGTGGGTGATTAGAAACTTAACTGAATAAT
 26946  ATATATAAAGCATACATAATATAAATTTAATAATATAATCAATAGATAATAATTATAAAA
 27006  TAATTAATTATATAATAAAAATAATGTATAAACAATATAATAAATTATATAAAATAAAAT
 27066  ATAAATCATAAATAAAAACCAAATAAATAATATAATAAATGATAAACAAGAAGATATCCG
 27126  GGTCCCAATAATAATTATTATTGAAAATAATAATTGGGACCCCCACAATAAAATAAAATT
 27186  AAAATAATTAATATATATATATAAATATAATAAATTATTATATATAAATATATATAATTT
 27246  TTTATAAATAAATATTATAATATTATATAAATAAATAATTATAATATATAATAAATATAT
 27306  AAATAATAATAAAAATATTAACAATATAATAAAAATTAATAATATAAATATAAATGATAA
 27366  ATAAGTTAAATTAATAAAATAATAAATGATTAACAAGAAGATATCTGGGGTTCCATTAAT
 27426  AATTATTATTTTCAATAATAATTGGGACCCCCCACCATTATAATATCATATTAATTAATA
 27486  TAATAATAATGTATATAAAATATAAATAATAATTAATATAATAATAATGTATATAAAATA
 27546  TAAATAATAATTAAATATATATATAAATAATTATTTTATATAATATATTATAAATAATAA
 27606  TAATAATAAATATTTATTAATTAATAATGATTATAAATATTTTATTAATATAAATTTATA
 27666  ACTATTTTATTATATATATATATATATTTTTTATTCATAAAAATTCCTTTTGAAGATTTT
 27726  TATTTTATTTTTATATAAATATCTTTTAATATTTATAATAAATAATAATATATTCATTAT
 27786  ATTTATAATTATATATAATGTAATACGGGTAAACATTACCCGTTGTTCACGGGTAATGTT
 27846  TACCCTATTTTATATAATTCTTAATAAATATATTTATATTTTTATATAAAAAAAAATTAT
 27906  AATAATTTATTAATTCTCCTTTTAGGGTTCACTATAAAAATAATTTTAATATAATTTATA
 27966  TATTTTATGATTAATATAATAATTCCTTTTTAAATAAATTAAATAAAAAGGGACGGACTC
 28026  CTTCGGGGGACTCCTTCGGGGTCCGCCCCCCCGCGGGGGGCGGGCCGGACTATTATTATA
 28086  AATAATTATATATTATAATATAATTAAAAAGTATTATAATTGAAACAAAAATCGTAATTT
 28146  TAAATGGAATAATAATTATTATATATTTAATATATTTAATAAAGTTATAATATCTCCTTC
 28206  TACCGGACTCCTTCGGGGTCCGCCCCCTCCCCTGCGGGGGGGCGGACTATTTTATTTTAT
 28266  TTTATTTTATTTTATTTTATTTTTATAAAAGAAAATAGTAATAATATTATCTTCTCCTCC
 28326  TTTCGGGGTTCCGGCTCCCGTGGCCGGGCCCCGGAACTATTAATTATATAATATAATATG
 28386  ATACGGATCAAACATTACCCGTTGTTCACTGGCAATGTTTAATCCTATTGTATATAAATA
 28446  TAATAATTACCCCTCTCGTAATTCATATATATATAAAATATAAAATATAAAATAATAATA
 28506  TTATGATTATTATAATATATATATATATATATATAAATATATATATATAATTTATAATTT
 28566  ATATGATTAATATATTATATATATAAAAAATATATTAAATTTACTTTTTATTTATATTTA
 28626  TTTTAATACTTATATAGTATTTATTAATAATATAATAATTGTTATTATAAATATTAATAA
 28686  TAATATAAAAATAGGATAAATAATATAAATAATATGAATAAGTATAAAAACATATAAAAT
 28746  ATAAAATATATCATAAATTTAATAAATATTATAATAATTTATAAATGATAGATATCTGGG
 28806  GTCCTATAAATAATAATTATTTTAAATAATTATAGGGACCCCCACCTATTATATAAATAT
 28866  AAATATAAATATAAATACAAATATAAATATATAAATATATAAATATAATATAAATACAAA
 28926  TATAATATATAAATATAAATATAAATATAAATATATAAATATAAGTATAAATAAAAATTA
 28986  ATAATATATATATAATTATTATTAAAAATAATAATATAATATATAATAAAATATAACTTA
 29046  TTAATATAATATTAAAAATATAATTAACAAGAATAAATAGTCCGTGGGATCGAACCCCCT
 29106  TTTTTTATTTAATATTTAATATTTAATATTTAATATTTAAAGAAGGAATTGTTTATATAT
 29166  ATTAATATCTTATTTGGGGATTAATATAATATATAAGTTTTTGATACCAGGCCAAAGACC
 29226  GGAACTCCAAAAGGAGATTATATAAATATTATTTATCTCCCTTTTTTAATATTATAATAA
 29286  TTTTATTAAAAAAAATAATAATAATAATAATTATAATTTATAATAACAATTATAATAATT
 29346  TAATTAATTAATTAATTAATTAATTAATTAATAATAAATATAAATATAAAAAGAATATAA
 29406  TTTATAATAAATTTATATATATATATATATTAAATAAAATATTTACTTCATTAATATAAA
 29466  ATATAAATATATTTAATTAATAAGTATATATATATAATAATATATAATAACCTATTTATA
 29526  TATATAATCTTAATATAATTAATAGAAATATTATATAAGTAATATATAAAAATAATATAA
 29586  AATAATTATAATTCAATTTATATATTAATAGTTCCGGGGGGGCCGGCCACGGGAGCCGGA
 29646  ACCCCGAAAGGAGGAATAAGATAAATATATAAATTATATTAATAAATATAAATTTTAAAT
 29706  GAATTAATAAAATTAATATATATATGTATATATATATATATATATTAAATATATTTAAAT
 29766  AGTTTCCGAAGGAGTGATAGATCCCTTTGGGGGAGACCGAACCCCGAAAGAGTTTTATTT
 29826  TATTTTATTTTATTTTATTTTAATTAGGTTAATAAATAGTAATAATAAACTTAATAATAA
 29886  TAATAATAATTTTATTTTTATAATTTATTAATAATAATAATAATTATATATATATTATTA
 29946  ATAAATATA
;     G-trnE(uuc) ==> start
 29955  GACCTTATCGTCTAATGGTTACGACATCACCTC!TTC!ATGTTGATAATATCGGTTCGAT
 30013  TCCGATTAAGGTTA
;     G-trnE(uuc) ==> end
 30027  TTCATAATAATAAATATTTGTAAAAAAAGTATATATAATTAAACATATTCTTTATATTAA
 30087  TTAATAATTATTAATAATATACATTTTATATAATACAATTATATATATATATATATTTTT
 30147  TTTTAATACAAATAATATATTCATAATAATAAATACCGATTGTTATTATACTATAATAAA
 30207  ATATATAATATATTTTTCATTATAATATTTTTAAATAAATATTATAATAAATTATATAAA
 30267  TAATATTTATGTATAATAATAATAATAATAATTGTTATTAATTAATTCTATAATTATTAT
 30327  ATATTTAATTTATTAAATATAATATATAATAATAGAATTTATTTTATTTTTTTTTATAGT
 30387  TCCGGGGCCCGGCCACGGGAGCCGGAACCCCGAAAGGAGAATATAAATTAATAATATTAT
 30447  AAATAACATATTAACAATAAATTATTGTTAATATAATAATAATAATAACAATATTAATAA
 30507  ATAATATAAAAATTATTAATATTATATTTATATAATATTAATATAAAAATCTTTCATAAT
 30567  ATTAATTATTATTAAATAATAATTATATCATTAATATTAATATAATCGTCAATATTATTT
 30627  ATTTATTTATTTATTTATTTATTTATTTATTATTAAATAAATATTTTTAAATATTATATT
 30687  ATATTATTAACTTTTTATTAAAAAAATTAATAATGATATAATATAATTAATATTATCCAC
 30747  GGGACCAATGACCAACCCGGTAGTTGACCGGATTGGCGCCCGCGGGGTTTATATTTAATA
 30807  AATAATAATATTAATAAAATCTATTAACTTTTTTTTTTTTTAATGGATTATATTAATGAA
 30867  AAAAAAATGAGAAATATCTTTTTTTTTTTATAATTATAATTTATATATAATAAAATATGT
 30927  ATATATAATAAAAAAATAGTTTTTAATATTATAATATAATTATATATATAATTATAAATA
 30987  TATATATATATAATAAGTATTAATTAATAATATATATTTATATATTTTTTTTATTAATTA
 31047  ATATATATAAAATATTAGTAATAAATAATATTATTAATATTTTATAAATAAATAATAATA
 31107  AT
;     G-cob ==> start
;     G-cob-E1 ==> start
 31109  ATGGCATTTAGAAAATCAAATGTATATTTAAGTTTAGTGAATAGTTATGTTATTGATTCA
 31169  CCACAACCATCATCAATTAATTATTGATGAAATATGGGTTCATTATTAGGTTTATGTTTA
 31229  GTTATTCAAATTGTAACAGGTATTTTTATGGCTATGCATTATTCATCAAATATTGAATTA
 31289  GCTTTTTCATCTGTTGAACATATTATAAGAGATGTGCATAATGGTTATATTTTAAGATAT
 31349  TTACATGCAAATGGTGCATCATTTTTTTTTATGGTAATGTTTATGCATATGGCTAAAGGT
 31409  TTATATTATGGTTCATATAGATCACCAAGAGTACTATTATGAAATGTAGGTGTTATTATT
 31469  TTCATTTTAACTATTGCTACAGCTTTTTTAGGTTATTGTTGTGTTTATGGACAGA
;     G-cob-E1 ==> end
;     G-cob-I1 ==> start /group=II(derived) (1.98e-12)
 31524  gtgagacaagtataagtatattattataatatcataccattaaataaattattttaatga
 31584  aatgattatgtttatatataacatatacctaattagacatgcattattagtaataatttt
 31644  gtatgaaactctaataataataattattattaattattaaggtaagattcatatggatag
 31704  cgtaagtcaatctaatattataaaatatcgtaacataaacaatatttttttctattatta
 31764  attaataaataataataaataaaaataattatatgagaagtaagatattcaattctgtct
 31824  agaatacatatatatacgttaatactcatcggtataaaattagaatcctaagtgaattat
 31884  tgaaagtataataatataaacttggtaagcccaattatttccatataatatttatattaa
 31944  tattatatggtagttatatataatattattaaataaataataatagaaattataatatag
 32004  ataagtgggtaaaagactattgaaaaagctaaagattatatgtaatgtataatatagatc
 32064  aaattatttatatatttttattaaaatatataataatggttaatattattattaattaat
 32124  taattaattaataataataacgaataaatgattaatgtgaaagcatgctaacttcaatat
 32184  aggatgatttatatagaatataaattgtttgagctgtatactatgaaagtagtacgtaca
 32244  gttctgagtgggggaaaatttgtaaaaatctacctatcacaat
;     G-cob-I1 ==> end
;     G-cob-E2 ==> start
 32287  TGTCACATTGAGGT
;     G-cob-E2 ==> end
;     G-cob-I2 ==> start /group=ID (2.37e-21)
;     G-cob-I2-orf271 ==> start /first_aa=N
 32301  aatatatatatcgccttaaatatgttttatattataataataataataaatataataatt
 32361  ttaatatataataaatatattattaatataaaaataattaataagaaggaaataaataat
 32421  tatattggaccattaaatatagatattatatctattatttatggttctatattaagtaat
 32481  agttatgctttaaaaattaaaggtggtactaaaattatttttcaacaagaaaatatacat
 32541  aatgattatttatattatttacatagtttattagctaatttaggttattgtaatactaat
 32601  ttacctattattaaaacaaaattaaataaaaaaggtaaaattataaaatatttaaatttt
 32661  gaaacttgaaaatataaatcttttaattatatttttatagattgatataaaaaaaataaa
 32721  ttaaataaaaattatattaaagttttacctaaatctttaaatatatatttaacaccatta
 32781  gctttagctatctgaatcatagataataattgtaaatttaataaaaaattaatattcttt
 32841  ataaattattttaaatataatgatatattattcttaaaaaatttattatattataaatat
 32901  aatattaatactactatttataataataataataataataataataatttaaataataca
 32961  caatatattatttatgtatctaaagaatcaataccacttttaaataaaattgtatcacca
 33021  tatattattccaagtataaaatataaattaaataattatttagttccggggcccggcaac
 33081  gggagccggaaccccgaaaggagtataaatatataa
;     G-cob-I2-orf271 ==> end
 33117  aataaaaaaatatatataatataatataaaacatatagtattataattttatttatttat
 33177  tataatgcaatattattgaaaacatgtcaaaattatattattaagtaacaagacagtggg
 33237  ttatataattaatatgatcccaacagaatacaccaataatagatattattataaaaataa
 33297  tataataatatttaatgtttattcgaagaaaatttataatatttattattataacacaag
 33357  gtttaataatctatatatatatatatatatatatatataactactattattattattaca
 33417  tttatttaattaatatataaataatgaattataattattatgattaatatatttataata
 33477  ataatcttattataatattaatatataatagttccgggccccggccacgggagccggaac
 33537  cccggaaggagtaatatataatatttaatatataacattaatatataacattaatatata
 33597  acattaatatataatatttatattatagtattattaagatataatatttatttataatat
 33657  agatattgattaaatgtaattataaatataaagggtagatattattaaatacagggtatt
 33717  atttatattaataaatcaataattaattaattgatattattattattaaaaaaaaaaata
 33777  ataataatttataaataatattattttcttg
;     G-cob-I2 ==> end
;     G-cob-E3 ==> start
 33808  GCACTAGTTATTACTAATTTATTCTCAGCAATTCCATTTGTAGGTAACGATATTGTATCT
 33868  TGATTATGAGGTGGGTT
;     G-cob-E3 ==> end
;     G-cob-I3 ==> start /group=IB(3') (8.73e-05)
 33885  t
;     G-cob-I3-orf348 ==> start /first_aa=N /note=LAGLIDADG ;; evalue:1.3e-49
 33886  aatatagaggatccatattatagtaatataatattaaataaatctgttttatgctgaaat
 33946  atcttcatttgaataataaattactatattattcaattaattatttataataatataatt
 34006  tgaaataaaaataatatagttaaaatatttattataagaagaaaattagcagtaattaat
 34066  atatatatatatataaaattaattattcagagactttatagttattatataaataatact
 34126  attatttatgataaaaatcataaattaaacacagataatcctatttatgcatatattgtt
 34186  ggtttatttgaaggtaatggttgaattactatttcaaaaaaaggtaaatatttattatat
 34246  gaattaggtattgaaatacatattaaagatatccaattattatataaaattaaaaatatt
 34306  ttaggtattggtaaagtatcaattaaaaaattaaaaataaaagatggtactattaaagaa
 34366  atatgtaaatttaatgtaagaaataaaaatcatttaaagaatattattattcctattttt
 34426  aataaatatcctatattaactaataaacattatgattatttatattttaaagataattta
 34486  ttaaaagatattaaatattataatgatttatcttattatttacgtcctattaaaccattt
 34546  aatactcttgaagatattttaaataaaaattatttttcttcatgattaattggttttttt
 34606  gaagctaaaagttgttttagtatttataaacctataaataaaaaaataaaacttgctagt
 34666  tttgaagtatctataaataataatatagaagttatattagctattaaatcatatttaaaa
 34726  attaataataatatttatataaatgaatttaataattcaaaaataacacttaaaagtatt
 34786  aatgatattaaaaatgttgtaatatttattaataataatcctattaaattattaggttat
 34846  aaaaaattacaatatttattattcttaaaagatttacgtcttattcttaaatataataat
 34906  tattttaaaattcctcctaaatattaa
;     G-cob-I3-orf348 ==> end
 34933  tcttatataaaaatataataataatatatttatatattatataattatataaacaaaata
 34993  taatttatatataattatttattataaatatagtccg
;     G-trnX(guug) <== end
 35030  gcccgccccgcgggggcggaccccgaaggagtgagggacccctccc!caac!gggagggg
 35088  gaccgaaccccgaaggagtgcggg
;     G-trnX(guug) <== start
 35112  accccgtgggaaccgcatccctttttatttttaattaagaaggagtgagggacccctccc
 35172  tattctaatgggagggggaccgaacccctatttaagaaggagtgagggacccctccctaa
 35232  tgggagggggaccgaaccccgaaggagtttaattatatattaaatatattattatcaata
 35292  aataattcctttgaactatttattattttattatatttattttctccttcattattaatt
 35352  tttattaataattaaaatcttatcattttatggtattttatttctattttaggatatcga
 35412  aactataaattaaaaagtataattttattaattataatttatgattaataaataagaaat
 35472  aaaaactttagaagtaatatttatctttttttttataaataaatattatgattaatatat
 35532  aatcatttataaatatttatatataattatatatatatacataaataggattaagatata
 35592  gtccgaacaatatagtgatatattgataatagttttcaaatatgtaactatttaaacatt
 35652  aaaag
;     G-cob-I3 ==> end
;     G-cob-E4 ==> start
 35657  CTCAGTATCTAACCCTCTAATCCAGAGATTCTTTGCGTTACATTATTTAGTACCTTTTAT
 35717  TATTGCAGCAATGGTTATTATGCATTTAATGGCATTACATATTCATGGTTCATCTAATCC
 35777  ATTAGGTATTACAGGTAATTTAGATAGAATTCCAATGCATTCATACTTTATTTTTAAAGA
 35837  TTTAGTAACTGTTTTCTTATTTATGTTAATTTTAGCATTATTTGTATTCTATTCACCTAA
 35897  TACTTTAGGT
;     G-cob-E4 ==> end
;     G-cob-I4 ==> start /group=IB (3.98e-20)
;     G-cob-I4-orf385 ==> start /first_aa=Q /note=LAGLIDADG ;; evalue:1.7e-45
 35907  caaaatatggccttattattaattacatatgtaattaatattttatgtgctgtatgctgg
 35967  aaatctttatttattaaatatcaatgaaaaatttataataaaactctatattattttatt
 36027  attaaaaatattgctttaaatacaaaacaattaaataatttcgtattaaaatttaattga
 36087  acaaagcaatataataaaataaatattgtaagtgatttattaaatcccgatagagtaaaa
 36147  tattattataaagaagataatcagcaggtaaccaatataaattcttctaatactcactta
 36207  acgagtaataaaaagaatttattagtagatacttcagagactacatgcacacataaaaat
 36267  aaatttaattatttattaaatatttttaatataaaaaaaataaatcaaattattcttaaa
 36327  agacattatagtatttataaagatagtaatattagatttaaccaatgattggccggttta
 36387  attgacggagatggttatttttgtattactaaaaataaatatgcatcttgtgaaattctt
 36447  gttgaattaaaagatgaaaaaatgttaagacaaatccaagataaatttggtggttctgta
 36507  aaattaagatcaggtgttaaggctattagatatagattacaaaataaagaaggtataatt
 36567  aaattaattaatgccgttaatggtaatattcgtaatagtaaaagattagtacaatttaat
 36627  aaagtatgtattttattaaatatcgattttaaagaacctattaaattaactaaagataat
 36687  gcttgatttataggattctttgatgctgatggtactattaattattccgataaattaaaa
 36747  attagacctcaattaactattagcgttacaaataaatatttacatgatgttgaatactat
 36807  agagaagtatttggtggtaatatttattttgataaagctaaaaatggttattttaaatga
 36867  tctattaataataaaaaattacataatattttttatctttataataaaagttgtccttct
 36927  aaatctaataaaggtaaacgtttatttttaattgataaattttattatttatatgattta
 36987  ttagcttttaaagcacctcataatacagctttatataaagcttgattaaaatttaatgaa
 37047  aaatgaaataataattaa
;     G-cob-I4-orf385 ==> end
 37065  attttctccgtattcattattatattctctaatttataaaatatttaaagattcctttat
 37125  aataatataacatctttgtaaattattgttaaagataatataaattattatgaatcggta
 37185  gattatatttttacaatcttattaaataaaattctgatcattaaacatgattgaataaat
 37245  aataatagtttatgaaataggatagtgtaatataaatttttatgaagatatagtccattt
 37305  tatatttattataaaag
;     G-cob-I4 ==> end
;     G-cob-E5 ==> start
 37322  CATCCTGATAACTATATTCCTGGTAATCCTTTAGTAACACCAGCATCTAT
;     G-cob-E5 ==> end
;     G-cob-I5 ==> start /group=IA (1.24e-22)
 37372  tgatattaaaaatattaataaaattattattatttaatcttatttattttatataaaaaa
 37432  aaaaaaataaataataattattaataaaaatatattatttatttctccttttggggttat
 37492  ttatatatattcctttataatttatatttaatatattatattaaatatatgaaaaattat
 37552  aataaataaattaattaattaataataaataataataaaaagtacagtagcattaaatat
 37612  tcttaagtttctgctttgtgggaactcccataaggagtttaatgattaaaaattggttaa
 37672  ttgtcaagaaaatctaaggtattaataaataaataatactatgacaacttgcagcgaagt
 37732  ttatatcatctctatattatatattaatatatatatataataataataataatattaata
 37792  taatataagatataaaaacgttcaacgactagaaagtgaactgagatagtaatacctttc
 37852  cacgaaaaccaattaatttataaattatttttaaataaagaatagattattaattttttt
 37912  ttatatagttccgggccccggccacgggagccggaaccccggaaggagtaatatatatta
 37972  tatataaaataaaaaatatatatatatatattataaaatatcaaaagttttaatctttta
 38032  ttataaattaatgacatagtctgaacaataatgaaaattattgagataagatattaaata
 38092  atcttatgttaacatatataaattg
;     G-cob-I5 ==> end
;     G-cob-E6 ==> start
 38117  TGTACCTGAATGATACTTATTACCATTCTATGCTATTTTAAGATCTATTCCTGATAAATT
 38177  ATTAGGAGTTATTCTAATGTTTGCAGCTATTTTAGTATTATTAGTTTTACCATTTACTGA
 38237  TAGAAGTGTAGTAAGAGGTAATACTTTTAAAGTATTATCTAAATTCTTCTTCTTTATCTT
 38297  TGTATTCAATTTCGTATTATTAGGACAAATTGGAGCAAGCCATGTAGAAGTACCTTATGT
 38357  CTTAATGGGACAAATCGCTACATTTATCTACTTCGCTTATTTCTTAATTATTGTACCTGT
 38417  TATCTCTACTATTGAAAATGTTTTATTCTATATCGGTAGAGTTAATAAATAA
;     G-cob-E6 ==> end
;     G-cob ==> end
 38469  TATATAATTAAATTAATACATAGATATAATATATATATAATTATTATTAATAATATAATA
 38529  AAAATAAAAATAAAATTATTAATAATAATAATACTTTAATAATATTCTTAAAAAATAATA
 38589  TATCTCTAATTTATAAAAATTAAATAATAATAATAAAAAAAAAAATATTATAAAATATAA
 38649  ATTAATTAATAATGAAATAATATACTTATTAAATTAATATAAATAAATGAATAATATAAT
 38709  ATAACTATATTGAATTATAATCTATCTATCTTTTTTTTCATATAATTATAATATATATAT
 38769  TAATATATATAATTATTATTTTATATATTATAGTGAACACCTTTATTTATTTATAAAGGT
 38829  GTGAACCCCGCAAGGGAGGAGTTCCGGGGCCCGGTCACGGAAGCCGGAACCCCGCAAGGA
 38889  GATTTATTAATTATTATTATCATTATTATTTTTTATTTAATCTTATTTATTATAAAATAA
 38949  TTAATTATCATAAAGCATAATTATTATAGAATCTTATTATTTTCTTTATTTAAATAAAAT
 39009  ATAAAGTCCCCTTTTTATTTTATTTAATTATTTATTTTTATATTTTATTTAATTATTTAT
 39069  TTTTATATTTTATTTAATTATTTATTTTTATATTTTATTTAATTATTTATTTTTATATTT
 39129  TATTTAATTATTTATTTTTAAAAAGAAGTGAGGGACCCCCTCCCGTTAGGGAGGGGGACC
 39189  GAACCCCGAAGGAGTACTCATTTAATATAAATATTAAATAAAAATTATTTTATATATATT
 39249  AATGATTATTAATATTGATAATATAAATTATTTTATAATTAATTATTATAAATATATAAC
 39309  TATTAATAATTAATTTTTAATCTAGGGGTTTCCCCCACTTACATAAACTTACGTATACTT
 39369  ACATATACTTATGTATACTTACATATACTTACGTATACTTACATATACTTATATATACTT
 39429  ACGTATACTTACATATATGGGGGATTCCTCACTTCTCCGGCGTCCTACTCACCCTATTTA
 39489  TTAATCATTAATAAGAAATTATTATTAAAAAAATTATAATTTACTCAAAGTTAATTATAA
 39549  ATATATTTTTAAATATCTATTTTATTAATCTTTTATAAAATTTAAATTAATTGTAATTAA
 39609  TTAATATTATAATAATTATTCTTAGGAAGGATATTTATTTATTTTAATTATGAATTCCTG
 39669  ACATAGAGACAATTAATTAGAACTTCTTATTATTATTATAATAATAATAAAAATATTCTA
 39729  AATATATTATATATATTATTATTTTTTTTTTTTATTATTAATAAAATATTATAATAAATT
 39789  TAAATAAGTTTATAATTTTTGATAAGTATTGTTATATTTTTTATTTCCAAATATATAAGT
 39849  CCCGGTTTCTTACGAAACCGGGACCTCGGAGACGTAATAGGGGGAGGGGGTGGGTGATAA
 39909  GAACCAAACTATTCAATAAATACAAAGCACACATTTGTTAATATTTAATAATATAACTAA
 39969  TATATAATAATTATAAAATAATTAATTATATAATAAAATATAAAGTCCCCGCCCCGGCGG
 40029  GGACCCCGAAGGAGTTATAAACAATATAATATATTGTATAAAATAAATTATAAATAAGAA
 40089  ATAAAAACCAAATAAATAATATAATAAATGATAAACAAGAAGATATCCGGGTCCCAATAA
 40149  TAATTATTATTGAAAATAATAATTGGGACCCCACCATAAAATATATATATAACTAATAAT
 40209  ATATTATATATATTAATATATAATAATATTATTAAAATATAATATTATTAAAAAAAAGTA
 40269  TATATAAAATAAGATATATATATATAAATATATATATTCTTAATAAATATTATATATAAT
 40329  AATAATAAATTATTTCATAATAAATTATTTATTTTTATTAATAAAAATTACTTATCTCCT
 40389  TCGACCGGACTCCTTCGGGGTCCGCCCCGCGGGGGCGGGCCGGACTATTAAATATTTAAT
 40449  ATTTAATATTTAATATTTAATTCTATAGATATTCATATGAAAAATAATAAGTATATAATT
 40509  ATGATAATGAATATATTTTTATTTATAATTTATTATTATAAAAATATTTTAATTTAATAA
 40569  TAATAATAAATCATTATATTAATTCTTTTAAGAATTTATAATTGTCATTATTTATTATAT
 40629  ACTCCTTATTAAAAGGGATTCGGTTTCCCTCATCCTCATGGGTATCCCTCACTCCTTCTG
 40689  ATAATTAATTTTATAATAATAATAAAATAAACTTAATTAAATATTATATATTTATTTACA
 40749  ATTATATATATATATTACTCATAATTTAATTAAATTAAATTAAGATGCAATTCAATACGG
 40809  TTGTATTATATTATTCATCAAATATTATTAATATTGATACCTACAGAGATATTTAATATT
 40869  TTTATTATTATTATCCATTACTTTTTTTATTATATTTTAATTATATTAATAATTGTATTT
 40929  TTATTTATTTATTTATTTATTTATTTATTTATTTATTTATTTATAATAATAATATTTCAT
 40989  ATTATCAATTATTATTTTTTTTTTTTATAATATATAATTAAATTATTTATATAGTTCCCT
 41049  GAAAGGAGAATAAATAAAATATTATATAAATATTTATATTTCTCCTTCCGGGGTTCCGGC
 41109  TCCCGTGGCCGGGGCCCGGAACTATTAATATTAATATAAGTAATATATATAGTTTATGAT
 41169  ATTTAATTTTATCATAATATAATAATAATTATATAAATCTTATACACATTTATATAAGTA
 41229  TATATATATATTATTAATATAATGAACATCTATTAAATAAAATAATTGTAAATCTCAAGT
 41289  AAATTATTATTATTTATTTTTAATAATAATTTATGATTTATAATTAATAAATAAAAGAGT
 41349  AATTATATGATAAAAAAGGTAATAAATAAAATTTATAGTGAACCCCGAAAGGAGTTTATT
 41409  TATATATATATATGAATTAATATTTAATAATAAATAATAATATAATTAATAATATTATTA
 41469  TTATTATAATTTTTTTTTTATAATATTAATAAAATATATAAATAAGTCCCTTTTTTTTTT
 41529  ATTAAAAATAAAGAAGGAATAATTAAATAATATTTTAATAATTTAATTAAATAGTGTATT
 41589  AAAAGATAATAAAAAGTAATATTAATATATTAATTATATATAATATATTTATATATAATT
 41649  ATATATATATATATAAATAATAATAAATATATATATAATATAAAAATAAGAATAGATTAA
 41709  ATATTTAATAAATAAATATT
;     G-atp9 ==> start
 41729  ATGCAATTAGTATTAGCAGCTAAATATATTGGAGCAGGTATCTCAACAATTGGTTTATTA
 41789  GGAGCAGGTATTGGTATTGCTATCGTATTCGCAGCTTTAATTAATGGTGTATCAAGAAAC
 41849  CCATCAATTAAAGACCTAGTATTCCCTATGGCTATTTTAGGTTTTGCCTTATCAGAAGCT
 41909  ACAGGTTTATTCTGTTTAATGGTTTCATTCTTATTATTATTCGGTGTATAA
;     G-atp9 ==> end
 41960  TATATATAATATATTATAAATAAATAAATAAATAATGAAATTAATAAAAAAAAATAAAAT
 42020  AAAATCTCATTTGATTAAATTAATAACATTCTTATAATTATATAATTATTATAAAATATA
 42080  TAAATATTATAATAATAATAATATATATAAATTATAATAAAAAATAATAATAATATATAA
 42140  TATACCTTTTTTTTAATATATTAATATATAAATAAATAAATAATGGATAATATATAATTA
 42200  CTTTTTATATATTATTAATAATAATAATTTATAAATATTGTTATAATAAACATTTATAAA
 42260  AATAAATATAAATTATCATAAGAAGATATATTATTTATTTATAATAAAAATATTTATTAA
 42320  TAAATAAGAAATATATATATTATGATAATATTTATTAATAAATAATAAATTCTTCATATA
 42380  TAAATATATTAAATATATTTAATTGAACACAATATAATTTTTATTGTATTATTCATTTAA
 42440  TAATATTAATATTAATATTAATATAATATTAGTGAACATCTCCTTTCGGGGTTCCGGCTC
 42500  CCGTGGCCGGGGCCCGGAACTATTAATATTTAATAAAATATATATAATTTATAATTCTCA
 42560  TATAATTAATATAATAATTAGGTTTATAAATAAATTATAATATATTATAAACAATATAAT
 42620  AAAATATATTATAAATCTATCTATATAATATATAAATTTATATATACATTAATAATATTT
 42680  AATTATAATTATTTAAATATTTAATTTATTAATATTCCCCGCGGGCGCCAATCCGGTTGT
 42740  TCACCGGATTGGTCCCGCGGGGTTTATATTATTTAAATATTAAATATTAAATAATAATTT
 42800  ATATTATATTAATAAATATAATAAATTAAAAATATATGATTAATTATATAATAATAATAA
 42860  TAATTATTTTAATATTATAATTTATAAAATTAATTATATTAATTATATTAATTCTTATTA
 42920  TATAATAATTATTAATAATAATTTATTTTTCTCCTTTCTTAAAATAAATTAATAAAAGTT
 42980  TAAAAGTTCTTATATTAATAATTATATAATATTATATTAAAGATTTTTATAATATATATA
 43040  TATAAATATATTTATAGATTTATTTAATATTTATATTTCTCCTTTCGGGGTTCCGGCTCC
 43100  CGTGGCCGGGCCCCGGAACTATTAATATTTATATTTATATTTATATTCCCTCTTAA
;     G-trnS(uga) ==> start
 43156  GGATGGTTGACTGAGTGGTTTAAAGTGTGATATT!TGA!GCTATCATTAGTCTTTATTGG
 43214  CTACGTAGGTTCAAATCCTACATCATCCG
;     G-trnS(uga) ==> end
 43243  TAATAATACATATATATAATAATAATTTTAATATTATTCCTATAAAAAATAAATAAATAA
 43303  ATAATAATAATTAATTAATTAATTAATTAATTAATTTTAATAAATATAAAATATATAAAA
 43363  ATAATAATAATAATAATTATTATTTTAATAATATTATTTATATAATAGTCCGGCCCGCCC
 43423  CCCGCGGGGCGGACCCCGAAGGAGTCCAACCCTTTTTATTCTATTCTTAAGAAGGGATTT
 43483  TATTTTATTAATTAATAATAATATATTAAAAATTATAAATAATTAATAATTCTTTATATT
 43543  TATATATATATATATATATTTATATATTTATATATATATTTTAATAATATTATGATATAT
 43603  TTTATTTTAATAATATTTTTATTTTTATATATAAAATTATAATATTTTATTTTATAAATT
 43663  ATTTATATATAAATTATTAATAATAATTATTTTTTTTTTTATTTGGGATTTATATTATTA
 43723  TTATAAAGAATATAATGTTATTAATAACTGCAAATAATATCTAATATATTATTATTTATA
 43783  ATAATAAATAATATTATAATAAGGATGCATATTATATATATATATATTATATTTCTCCTT
 43843  CCGGGGTTCCGGCTCCCGTGGCCGGGGCCCGGAACTATTAATATTAATATATATATATAA
 43903  TAGATAAAAAGTAAGAATAAAAAATA
;     G-rps3 ==> start ;; mfannot: alternative ATG start pos 43926
 43929  ATGAAATTAAAATTATTAAATATAATTTTATCAATAATAAATAAACTTAATAATAATAAT
 43989  AATATTATTATTAATAATCTATTAGATTCATTAATAAATAAGAAATTATTATTAAAGAAT
 44049  ATATTATTAGATATAAATAATAAAAAAATAAATAATATAAAAAGAATATTAAATAATAAT
 44109  AATATAAATATTAATAATAAATTACAACATTTAAATAATATAAATAATTGAAATCTACAA
 44169  ATTTATAATTATAATAAAAATATAGAAATTATAAATACTATAAATGATAAATTAATTAAT
 44229  AAATTATTATATAAAATAATAACTTTAAAATTAAATAATATAAATATTAATAAAATTATT
 44289  ATAAGTAAACTTATTAATCAACATAGTTTAAATAAATTAAATATTAAATTTTATTATTAT
 44349  AATAATGATATTAATAATAATAATAATAATAATAATAATAATAATAATTATTATATAAAT
 44409  ATAATAAATAAATTAATAAATATTATAAATAATAATATAAATAATAATTTATGTAATATT
 44469  TTAAGTTATTATTATAATAAAAAAGTAACTATTGAACCTATTAAATTATCATATATTTAT
 44529  TTAAATAGTGATATTTTTAGTAAATATATTAGTTTAAATGATATAGATAAATATAATAAT
 44589  GGTATCTTAACTAATTATCAACGTATATTAAATAATATTATGCCTAAATTAAATGATCAT
 44649  AATATTTCTATAAATTATATTAATAATATTAATAATATTAATAATAATAAATATAATAAT
 44709  ATAATTAATTTATTAAATAATAATAATAATATTAATAATTATAATAATTATAATAATTAT
 44769  AATAATAATAATAATAATAATAATTATATTGGTAATATTAATAATATTTATAATAATATA
 44829  ACTATTGATAATATTCCTATAGATATTTTAATATATAAATATTTAGTTGGTTGATCTATT
 44889  AAATTTAAAGGTAGATTAAGTAATAATAATGGTAGAACTAGTACACTTAATTTATTAAAT
 44949  GGTACTTTTAATAATAAAAAATATTTATGAAGTAATATTAATAATAATTATAAATTAAAT
 45009  TATATCCCTTCTAATCATAATTTATATAATAATTCTAATATTAATAAAAATGGTAAATAT
 45069  AATATTAAAGTTAAATTAAACTTTATTTAA
;     G-rps3 ==> end
 45099  TATATATATTAATAGTTCCGGGGCCCGGCCACGGGAGCCGGAACCCCGAAAGGAGAAATA
 45159  AAATAAATATAATATAATAAATAAAATAAATAAATAAATAATATATATATATATATAAAT
 45219  ATATAAAATAATATTTACTTTTTATATATATATAATTATATATAAATAAAATATAATATA
 45279  ATATCATATAATTATATAAAAATAAAATTATAATTTATTTATATTAAAAATATTAATTAA
 45339  TTTTTTTATATAATTATTATAATAATAATTTAATTAAAAATAAATATCAAATAAAATTAT
 45399  AAATTAATCCTACTTTTGGATCCTATTTATATTTTATTATTATAAATAATTATTATTGAT
 45459  AGTTAATTAAATAAAAATATATATATATATTACTCCTTTGGGGTCCGCCCCACGGGGCGG
 45519  GCCGGACTATTATAATTATTATTAATATATTAATTATTAAATTATATAAATTAGTTATTT
 45579  ATATTAATATATTTTATATTAATATATAATACTCTTTTTTCTATTAATATTTTAATATAT
 45639  AATATTAAAAATAAATAAAATAATATTCTTAATTTTTATTCTTTATATTCTTTAACCAAA
 45699  CTCCTTCGGGGTCCGCCCCGCGGGGGCGGACCGGACTATTTTTAATTTTAATTTTATAAA
 45759  TATAATATTTAATTATAGATTTAATAATAATATATAAAAAATATATATATGGTTAATATA
 45819  TATAAAGATTATAATCTTTTAATTAAATAAAGGAAAATTTATTATATAATTTTTCTCTAT
 45879  AGTTATATATTTAAAACTTATTTTTTTATAAATAATAATTATAATAAATAATATTAATTA
 45939  TTTATTATATAATTAATTGGCCCCCCATGCTGGATTCCGGAATTCCTCCTTCTCGCGAGG
 45999  TTAACACCTATTATATAACTATAACTATAACTATAACTATAACTATAACTATAACTATAA
 46059  CTATAATTATAATTATAACTATAACTATAAATATTCATTTTAATAATAATAATAATAATA
 46119  ATATAAATATAAATAATCTAGTCGAAGAATATATTTATTTATTTTAATATAAATAAGAAT
 46179  AAAAAGTTTCAATTAATTTGAATTTGGAATTAAATTATTATTTCATATGGGGTTATGGAT
 46239  TTCGTTCGGAACTCCTTTCTCCTACCTCTATTTATTAATCATAAATCATAAATTATTATT
 46299  AATTAATAATAATAATTTATTCGAGGTTCATACCTATTTTAATATTAATATTGATAAAAT
 46359  ATATATTCATTAAAAAGTATATAATTTATTCAATTCATACTATAATTTTATATTTTTTTT
 46419  TATTATAATTTAATTATTTCAAAAAGAGTAATTATAATAATATATATCCTTTATTAAATA
 46479  TATATTAATTAATATATATATAAAAAGTAAATATTATTAATAGTTCCGGGCCCCGGCCAC
 46539  GGGAGCCGGAACCCCGGAAGGAGTATATAATTATAAATAATTAATATTTATTAAAATATA
 46599  TATAATTTATAATTTTCATATAATTAATATAATGAATAATATAATACAATGTAATTTAAT
 46659  TTAATTTAATTACATAATAAATTTATTATTATTATAATTATTATTTATTTATTTATTTAT
 46719  TTATTTATTATTATAAATTATAAATATTATTATAATTAAAACCAATTATTAATTATTAAT
 46779  GATAAATAATTAATGATAAATTATCAATAACCAATTAGATTATTTATCGATATTTAATTA
 46839  TATTATATTATATTAGATTATTTATCGATATTTAATTATATTATATTATATTATATTATA
 46899  TATATATATATATTATATTATATTATAAAATTTATTTATAAATATTTGTTTATTTATTTA
 46959  TTTATTGAATATATCCTTCTTATTATTATTTATTATTTATTATTATAAGTATAAACCTTT
 47019  TATTATAATAATTATAATAATTATAAATAGTCCGGTCCGGCCTAAGAATAATATCTAATA
 47079  TTTATTATTTTTATTTAATTAATAATAATAATTATATTATAGAATTAGATAATTATTTAT
 47139  TATATATTTATAATTTCCTTTATAATTTATTATTTATTATTATAAGTCCCCAGCGAGGGA
 47199  AGGAGGTATAATAATAGTCCGGTCCGCCCCACGGACGACCCCGAAAGAGATAACAATAGA
 47259  ATTAAATATTGTCAATAAATAATAAATAATGTTTAATATATATTATATTAATATTAATAT
 47319  TATTATTATTATTTTTTATTATATTAATATAATTTATAAAAATATAAAATTATTATCTTT
 47379  ATTATAATTTATATATATATAATATATATATTTATTAAAATATTTTAAGAAATATAATAA
 47439  AATTAAATTATTTATAATTATTATTATTATTTATATAATAATATATTATTTAAATATTTA
 47499  TATATTATTTTTATATTAATATTTATAGATGGGGGTCCCTATTATTATTGAAAATTATAA
 47559  TTATTAATGGACCCCAGATAGCTTCTTGTTTATCATTTATATATATATATATATTATTAA
 47619  TTATTTTATTCTCCTTTCGGGGTTCCGGCTCCCGTGGCCGGGCCCCGGAACTTTATAATA
 47679  TTATTATTAATTATTTAATTAATATTATAATCATATAATTTAATATTTTATTTAATTTTA
 47739  TTAAAATTTAATATATATATTTTTATTATTATTTAATTAATTTATAAATATAAAATATTC
 47799  TTAATATTAAAAATAAATAAATAATAAAGTTTATAAATCATATATTATAATTATTTATTA
 47859  TTTTTATATTATATTAATAAAATATTATTATTATAAAAAAAATAGAAATTTTATAATATT
 47919  TTTATATATTTTTAATTATTATTATTAATATTTATTAAAGAAAATATAAAAACCGAAGGA
 47979  ATATTATAATTATAATTATAATTATTATTATATTTAATTTATTATTATAATAATAATAAT
 48039  AGTCTGCCCCCCCTCTTTATTTTTATTTTTATTTTTATTTTTATTTTTATTTTTATTTTT
 48099  ATTTTAAAGAAGGATATTTAATAATTTATAATATTTAATTCATATATATATATATATATT
 48159  TTATTTTTTATATATATATTTAATATATTATATTTATATTTATATTTCTCCTTTCGGGGT
 48219  TCCGGCTCCCGTGGCCGGGCCCCGGAACTATTATTATTATATTTATATTATATTATTTAA
 48279  TTATTTTTTAATAATATATTATTAATATTTTACCTTTTGATAAATAAAAATTTATTAAAA
 48339  ATTTTATAATAAGTATTAAAATATCATAAAAGGATAATATTTATATAAAATGTATAAATT
 48399  TATAATCTTCTAATTAAATTAAATTAAATAAATAAAATAAAATAAATTAAACTCCTTTTG
 48459  AGATTCACACCTATTTTATTAAAAATAGGTATTCACTTAATTAAATTAAATTAAATTAAA
 48519  TTATGGATAATTTATTTAATAAATATATATATTAATTATAAAATAATAGTCCGGCCCGCC
 48579  CCGCGGGGCGGACCCCGAAGGAGTCTGCCCCTTTTTATTTAATATTTAAAGAAGGATATA
 48639  TTTATAATTTATCATAATATTATTTAATAAGAAATTATTAATTAATTAATTAATTTATTT
 48699  ATTTATTGTTTATATTTATTAATGTTAATATAATAAAAATGTAAAATACTTAATATTATT
 48759  AATATTATTATATATAATATATATAATAATATATTATATTTATATCTCCTTTATTCCTTT
 48819  TTTCCCCGCTGGGGACTTATTATATTATTATATATTTCTTCGATGACTTTATATATATTT
 48879  TATTTTTATAAAAAATATTTATATATTATTATTATTTACAATAATAATTATTAATAGTCC
 48939  GGCCCGCC
;     G-trnE(cuc) <== end
 48947  CCGCCCCGCGGGGGGGGGAACCCCTTTTTAAAGAAGGAGT!GAG!GGACCCGTGGGGACC
 49005  GAACCCCGAAGGAGTC
;     G-trnE(cuc) <== start
 49021  TTTTTTCTATTTATTAATAATAACTATAAATTATATTTAAAATAATAATTTACTTGTTAT
 49081  AATCTTAATGTTCCGGGGCCCGGCCACGGGAGCCGGAACCCCGAAAGGAGAAGTATATAA
 49141  ATATTTACTTGTTATAATTTATTATATATTTATAACCTCCTTCTTAAAATTATCTTTACT
 49201  TTATAATAAAAATTAATATAATATAATCTGATAATAATCGAATTTTATTATGTTTAATTT
 49261  AATTAATAGTTCCGGGGCCCGGCCACGGGAGCCGGAACCCCGAAAGGAGTAGACAATTAT
 49321  TATTATTATTATTATTTTACTTATTAATATTAATTTATATTTATATATATAAATATTATT
 49381  AATTTTATATTAATTTTTTATTAATTATTTATTTTTATATTCATATTTTTTATTAATATT
 49441  ATTTTTATTAATAACTTTTTAAATAATTATAAACTATATATTATTTATATTTATATTTAT
 49501  AATAAATGAAACAATTATAATAAAAATTACAATTACAATTATATTATAATTATGATTACA
 49561  ATAGGGTTAAACATTACCTGTGAACAACTGGTAATGTTGGACCCGTATTATTATTTATTA
 49621  TATTTTATTAATATTATATTAATATTAATATTAATATTAATATTATATTATATTATATTA
 49681  TATTATATTATATTATATATATATTATATTATATTATATTTATAATTATATTATATAATT
 49741  TATATACTTTTATAATTCTTATTATTATTATTATTATTTATTTATTATTATTTAAATATA
 49801  TTATTATTATATATTAATAATATATATATTATTTTATATATTTTATTTAATATAAATTAT
 49861  TTATATTTTTTATATTTTATTATGGGGGGGGGTCCCAATTATTATTTTCAATAATAATTT
 49921  ATCATGGGACCCGGATATCTTCTTGTTTATCATTTATTATTCTTATTATTTGGTTTTTAT
 49981  TTAATATTATAATTTATTTTATACAATTTATTATATTGTTTATACCTTATAATTATTATA
 50041  TAATTTATTATATTATTATAATAATTTAATTAATTATATTATAAAATATTAACTAATGTG
 50101  TGCTCTATATATATTATTCATTCTAGTTTCTAATCACCCACCCCCTCCCCCTATTACTTA
 50161  TATATCTAAAAATCAAAATACATAACATATATTATAAATATATATATATAATTATATAAC
 50221  AATTATTATATATAAAATATATATATATAATATATATTTATAAAATAATAATAATAAATA
 50281  TTATTACTCCATTAGGGGTTTTTGCCCTATACCGTAAACCGAAACTATAATAATATATAA
 50341  TATTATAATAAAGATATTCTTATTTATAATATATTATTAAATAAATTAATAATAATTATA
 50401  ATATATATATAATATATTATAATATATTTATTCGAGAACTTTTTATTTATTATAAAATAA
 50461  AATATTTTATTATTTAGTTTTTTTTATTAAACATTTAATAAAAATATAAATGTTAATAAT
 50521  ATTATGATTAATAAGTAATAATAAATTTATTTATTTTTATTAAATTACTTATTCGAGGTA
 50581  TTAGTATCAGTATAAGTATAAGTATAAATATCAATATCAGTTTCATAAAAAAATGGGGAT
 50641  AAAAATATATATATATAATTATAAATAAAAATATTATAATAATTTTAAATAAATAAATAT
 50701  CAATATATTATTATTATTTATATTATAATAAACATTATCTAATAATAGTTCGCCTCGCAG
 50761  GAGATAATTAGATATAATTATATTTTATTTTATATAAATTATATGATATTATATAATAAT
 50821  AATTATATAATAAGTTAATAATAATTATATAATAAGTTAATAATAATCATATCTCCTTTA
 50881  TAAATGAACTTTTATTAAATATATTTTATTAAATATATTTTTTTTTTATTAAATATATTT
 50941  TATTAAATATTTAATATATTTTATTAAATATTAAATATATTTTATTAAATATTAAATATA
 51001  AATAAAGGTTTATATTATAATTCATTATTTATATCTTCTTTATAAATTAATACTCATATT
 51061  AGATCCTTATTTAATTTATAATCCTTTAAAAAACTTTTAATAAATATAATATAATATACT
 51121  ATAATATAATATATATATAATTTTTATTATTTTTATATTATTATTTATTATTTCTTATTA
 51181  TTATTATTATTATTCATTATAAATTATTATAATATTAAATTCATAATTTTATTTTTTTTT
 51241  ATAATTAATTAATTAATTAATTGAGATTTATTATTATTATTCTTTATTATTATTTAAATA
 51301  TATTATATATTTCATTATAATAATTATTTAAAAAGTTATTTAATAAATAATTTGATATTA
 51361  TATTTTATAATTAATTTTATTTATTTTATTTATTATATATATTATTATATATAATTAAAA
 51421  TTATAATTACAATTATAACTATAATTAAATTAAATTAAATTAAATTGGATTAAATTAAAT
 51481  TGGGCGCCAAGCCGGTTGTTCACCGACTTGGTCCCAATATAATATGATATAATATAATAT
 51541  ACTCCTTCGGGGTTCGGTCCCCAC
;     G-trnV(cac) ==> start
 51565  GGGTCCCTCACTCCTTCGGGGTTCGGTCCC!CAC!GGGTCCCTCACTCCTTCGGGGTTCG
 51623  GTCCCCACGGGTCCCT
;     G-trnV(cac) ==> end
 51639  CACTCCTTTTTAAAAATAAAAAGGGGTTCGGTTCGGTCCCCCTCCCTAACGGGAGGGGTC
 51699  CCTCACTCCTTCGGGGTCCGCCCCCGCGGGGCGGCCCGGACTATATGAATATATTATTAT
 51759  TATTATAATTATAAAATTATAATAAATAAAATTTCTTTAATAATTATTAATTAATATTAT
 51819  TAATTTATTAACAAATATTTTATTAATTTTTATTTTTATTAAATATAAATATATAAATAT
 51879  ATATATATTTATTTATAATATTATTTATATTTATTATATATTATTATTAAATATATTTTT
 51939  ATTATATATCATTAAATATTAATATATTATTATAGTGGTGGGGGGGTCCCAATTATTATT
 51999  TTCAATAATAATTATTATTGGGACCCCGGATACCTTCTTGTTAATCAATTATTATATTAT
 52059  TTAATTTATTTTATTTCTTATTTATAATTTATATTATATAATTTATTATATTGTTAATAC
 52119  CTTTATTTATATTATTAATTATATTATATTATTATAATATATTTAATTGATTATATTATA
 52179  AAATTATAACTAATGTATGCTTTGTATTTATTGAATAGTTTGGTTCTTATCACCCACCCC
 52239  CTCCCCCTATTACTTATATATTTGGTAAATAAAAATATAACTTATATAAATATTTAATAA
 52299  ATATATATTAAATATATTATTATTAATAATTTATTATTATATAATAAAATAATAAATATT
 52359  ATTAATGATTTAAATTATATAAATATTAATTATTAAATAAATAATTATACTTTCTCCTTT
 52419  CGGGGTTTCGGCTCCCGGGGCCGGGCCCCGGAACTTAAAAATAATATATATATATATAAA
 52479  AGTATTTTATAATAATTAGTTTAATTATTATTCTTTTTTTTTTTATTAAATATAAAATCA
 52539  TTTTAGGTTATTAATTTTTATTTATTAAAAATAAATTTTATAATTAATATTTCTCCTTTC
 52599  TTAAAATAAATAATATTATTATTATAATTATTAATTAATGAATACTCTTTTGGGGTTCGG
 52659  TCCACCCTCCCGTATACTTATACTAACGGGAGGGGGTCCCTCACTCCTTTTGAGACTTTA
 52719  ATTTTATAAATATAAATATAAATATAATAAGATGTTAACTCTTTTATAAATAAATAATAA
 52779  ATATAATTCTATTTTTAATAATAATATATAATATTTTTATAATAAAATATATAAATAATA
 52839  ATATTTATATATATATATATACTTTTTTTTATATAAGAATAATATATATAGTTCACATTG
 52899  GAGGCGAGTAAAAGGAGATAAGAAATATAATATAATATAATAATAAAAATATAATGAATA
 52959  ATAATAATAAAAATTTATATAATAACAAAATAGTCCGGCCCGCCCCCCGCGGGGGGGAGG
 53019  CGGACCCCGAAGGAGTCGGAGTCCGACCGAAGGAGATGAGATTATTAATATTATTAAATA
 53079  ATAAAATGTATTAATTATAAAATATAAAACCTATAAATAATTTATAATATAATTTATATT
 53139  ATGATAATAATAATATATATATTATAATATTTTATATATATATTTATTATATTTATATTT
 53199  ATATAAAAAAGTGATATTGATTAATTTAATTAATTTATAATTAATAATTATTAATATAGT
 53259  CCGGCCGAAGGAGTGAGGGACCCCTCCCTATTCTAACGGGAGGGGGACCGAACCCCTTTT
 53319  ATCTTTAATTAAGAAGGAGTGAGGGACCCCTCCCTATACTTATACTAATGGGAGGGGGAC
 53379  CGAACCCCGAAGGAGTTTATTATATATATTAAATAAGATTTATAATATAATTAATATATA
 53439  TTTTAATAAATATAAAAGATTATATTATATTATAAAAAGTATATTTTATATTTATATTTA
 53499  TATATATATTTTATTTATTATTATTATATATATAAGTAGTAAAAAGTAGAATAATAGATT
 53559  TGAAATATTTATTATATAGATTTAAAGAG
;     G-rnl ==> start
 53588  ATAATCATGGAGTATAATAATTAAATTTAATAAATTTAATATAACTATTAATAGAATTAG
 53648  GTTACTAATAAATTAATAACAATTAATTTTAAAACCTAAAGGTAAACCTTTATATTAATA
 53708  ATGTTATTTTTTATTATTTTTATAATAAGAATAATTATTAATAATAATAAACTAAGTGAA
 53768  CTGAAACATCTAAGTAACTTAAGGATAAGAAATCAACAGAGATATTATGAGTATTGGTGA
 53828  GAGAAAATAATAAAGGTCTAATAAGTATTATGTGAAAAAAATGTAAGAAAATAGGATAAC
 53888  AAATTCTAAGACTAAATACTATTAATAAGTATAGTAAGTACCGTAAGGGAAAGTATGAAA
 53948  ATGATTATTTTATAAGCAATCATGAATATATTATATTATATTAATGATGTACCTTTTGTA
 54008  TAATGGGTCAGCAAGTAATTAATATTAGTAAAACAATAAGTTATAAATAAATAGAATAAT
 54068  ATATATATATAAAAAAATATATTAAAATATTTAATTAATATTAATTGACCCGAAAGCAAA
 54128  CGATCTAACTATGATAAGATGGATAAACGATCGAACAGGTTGATGTTGCAATATCATCTG
 54188  ATTAATTGTGGTTAGTAGTGAAAGACAAATCTGGTTTGCAGATAGCTGGTTTTCTATGAA
 54248  ATATATGTAAGTATAGCCTTTATAAATAATAATTATTATATAATATTATATAAATATTAT
 54308  ATAAAGAATGGTACAGCAATTAATATATATTAGGGAACTATTAAAGTTTTATTAATAATA
 54368  TTAAATCTCGAAATATTTAATTATATATAATAAAGAGTCAGATTATGTGCGATAAGGTAA
 54428  ATAATCTAAAGGGAAACAGCCCAGATTAAGATATAAAGTTCCTAATAAATAATAAGTGAA
 54488  ATAAATATTAAAATATTATAATATAATCAGTTAATGGGTTTGACAATAACCATTTTTTAA
 54548  TGAACATGTAACAATGCACTGATTTATAATAAATAAAAAAAATAATATTTAAAATCAAAT
 54608  ATATATATATTTGTTAATAGATAATATACGGATCTTAATAATAAGAATTATTTAATTCCT
 54668  AATATGGAATATTATATTTTTATAATAATAATAAAAATATAAATACTGAATATCTAAATA
 54728  TTATTATTACTTTTTTTTTTTAATAATAATAATATGGTAATAGAACATTTAATGATAATA
 54788  TATATTAGTTATTAATTAATATATGTATTAATTAAATAGAGAATGCTGACATGAGTAACG
 54848  AAAAAAAGGTATAAACCTTTTCACCTAAAACATAAGGTTTAACTATAAAAGTACGGCCCC
 54908  TAATTAAATTATATAAGAATATAAATATATTTAAGATGGGATAATCTATATTAATAAAAA
 54968  TTTATCTTAAAATATATATATTATTAATAATTATATTAATTAATTAATAATATATATAAT
 55028  TATATTATATATTATATTTTTATATATAATATATATAATATAAACTAATAAAGATCAGGA
 55088  AATAATTAATGTATACCGTAATGTAGACCGACTCAGGTATGTAAGTAGAGAATATGAAGG
 55148  TGAATTAGATAATTAAAGGGAAGGAACTCGGCAAAGATAGCTCATAAGTTAGTCAATAAA
 55208  GAGTAATAAGAACAAAGTTGTACAACTGTTTACTAAAAACACCGCACTTTGCAGAAACGA
 55268  TAAGTTTAAGTATAAGGTGTGAACTCTGCTCCATGCTTAATATATAAATAAAATTATTTA
 55328  ACGATAATTTTATTAAATTTAGGTAAATAGCAGCCTTATTATGAGGGTTATAATGTAGCG
 55388  AAATTCCTTGGCCTATAATTGAGGTCCCGCATGAATGACGTAATGATACAACAACTGTCT
 55448  CCCCTTTAAGCTAAGTGAAATTGAAATCGTAGTGAAGATGCTATGTACCTTCAGCAAGAC
 55508  GGAAAGACCCTATGCAGCTTTACTGTAATTAGATAGATCGAATTATTGTTTATTATATTC
 55568  AGCATATTAAGTAATCCTATTATTAGGTAATCGTTTAGATATTAATGAGATACTTATTAT
 55628  AATATAATGATAATTCTAATCTTATAAATAATTATTATTATTATTATTAATAATAATAAT
 55688  ATGCTTTCAAGCATAGTGATAAAACATATTTATATGATAATCACTTTACTTAATAGATAT
 55748  AATTCTTAAGTAATATATAATATATATTATATATATATTATATATAATATAAGAGACAAT
 55808  CTCTAATTGGTAGTTTTGATGGGGCGTCATTATCAGCAAAAGTATCTGAATAAGTCCATA
 55868  AATAAATATATAAAATTATTGAATAAAAAAATAATATATATTATATATATTAATTATAAA
 55928  TTGAAATATGTTTATATAAATTTATATTTATTGAATATATTTTAGTAATAGATAAAAATA
 55988  TGTACAGTAAAATTGTAAGGAAAACAATAATAACTTTCTCCTCTCTCGGTGGGGGTTCAC
 56048  ACCTATTTTTAATAGGTGTGAACCCCTCTTCGGGGTTCCGGTTCCCTTTCGGGTCCCGGA
 56108  ACTTAAATAAAAATGGAAAGAATTAAATTAATATAATGGTATAACTGTGCGATAATTGTA
 56168  ACACAAACGAGTGAAACAAGTACGTAAGTATGGCATAATGAACAAATAACACTGATTGTA
 56228  AAGGTTATTGATAACGAATAAAAGTTACGCTAGGGATAACAGGGTAATATAACGAAAGAG
 56288  TAGATATTGTAAGTTATGTTTGCCACCTCGATGTCGACTCAACATTTCCTCTTGGTTGTA
 56348  AAAGCTAAGAAGGGTTTGACTGTTCGTCAATTAAAATGTTACGTGAGTTGGGTTAAATAC
 56408  GATGTGAATCAGTATGGTTCCTATCTGCTGAAGGAAATATTATCAAATTAAATCTCATTA
 56468  TTAGTACGCAAGGACCATAATGAATCAACCCATGGTGTATCTATTGATAATAATATAATA
 56528  TATTTTATAAAAATAATACTTTATTAATATATTATCTATATTAGTTTATATTTTAATTAT
 56588  ATATTATCATAGTAGATAAGCTAAGTTGATAATAAATAAATATTGAATACATATTAAATA
 56648  TGAAGTTGTTTTAATAAGATAATTAATCTGATAATTTTATACTAAAATTAATAATTATAG
 56708  GTTTTATATATTATTTATAAATATAATATAATAATTATTATTATTAATAAAAAAAATATT
 56768  AATTATA
;     G-rnl ==> end
 56775  ATATTAATAAAATACTAATTTATCAGTTATCTATATAATATCTAATCTATTATTCTATAT
 56835  ACTTATTACTCCTTTTTAATTAAATTAAAAAGGGGTTCGGTTCCCCCCCCATAAGTATGA
 56895  TTATAATTATAATTATAATATAAGGGAGGGGTCCCTCACTCCTTACGGGGTCCCGGCTGG
 56955  ACCGAGACTCCTCCCTTGCCTTGCGGGGTGGGGTTGGTTCACACCTTTATTTATTTATAA
 57015  AGGTGTTCACTAATAAATATATATATATATATATTATATTATAATATTATTTAATACTTA
 57075  ATATATTATATATTTTATATTTAATAAATAAAAAATATTAATAAATAATAATATTAATAA
 57135  TAAAGAAATTATAATTAATACCCTCTATATATAATTCTAATTAATTAAATTAAATATTTA
 57195  TATATAATAATCAATATATTATTAATTTAATAATTATTATAATAGTTTATAAAAGATATA
 57255  TTTTTATATTTTATTATATTTAATAAATATTACTTTTTTTATTATTATTTTTATATATTA
 57315  TATAATATTATTAATTTTTATTATAATATTATTTACTTTTTTATTGGATTATTTATTTAT
 57375  TTATTTATTTATTAATTAATTAATTAAATATTTATTAATTAATATATATATTAAATATTA
 57435  ATATTTTATTAAAAAAAGAGATATATGAATAATATATTATGTTATATTATATTATATAAT
 57495  TATATTATTTTTTTATAATATTAATAATTAAAAATAAGAACTTATTTAAAAATTATAATT
 57555  ATGATAATAAATTAATACTTTTTAATTTATAAAAATATAAATATGGGGTCCCGCACTCCT
 57615  TTGGGGTTCGGTCTCCCCTCCCGTAAGTATAGTATAGTATAGTATAGTATAGTATAGTAT
 57675  AGGGAGGGGTCTCTCACTCCTTCGTTAATTTATATATATTATTAATAATTATTTAATTTT
 57735  TATTATTTATTTATTTATTTATTTATAATATATATTAAAATATTATAAAATTATTAATAT
 57795  TTATAATAGAATAAATATTATAAAGTATAATTATAAATAATTAATTAATTATTTTAATAA
 57855  TA
;     G-trnT(ugu) ==> start
 57857  GTTATATTAGCTTAATTGGTAGAGCATTCGTTT!TGT!AATCGAAAGGTTTGGGGTTCAA
 57915  ATCCCTAATATAACA
;     G-trnT(ugu) ==> end
 57930  ATAATAATAATAATAAAATATTAAAATAAATATAATATTTATAAAAAATTTATTAATTTA
 57990  TATAAAAAATATATATATAAATAATAATTATAATAAAACATTTTATAATCAATAATTTAA
 58050  TAAATAATCTTCTTATTATAATATTATGTTTAAATATTACTCTTTATGAGGTCCAACAAA
 58110  CTAATAAGATATAAATATATATATATTATATAATAATAATAATAATAATATATTATTTAA
 58170  TATATTATCAAGAAGATAAATATAAATAATATTTTAATAATTTTAAATAAATCTAATTTA
 58230  TATATTAATAATTTAATAATCTTAATATTTATTATCATTATTTCATATTTATATTATATA
 58290  AATATTTATTAAAATAAAAAATATTAAAGAGTTTATTTTATTTATTATAAATTATTTAAT
 58350  AAAATATATATAATAATATATAGAATAAAGATATAAATAATTATAAGTATATAAAGTAAT
 58410  AAA
;     G-trnC(gca) ==> start
 58413  GGAGATGTTGTTTTAAGGTTAAACTATTAGATT!GCA!AATCTACTTATTAAGAGTTCGA
 58471  TTCTCTTCATCTCTT
;     G-trnC(gca) ==> end
 58486  AAATAAATAATATAATAATAAAATATTATAGTTCCGGGGCCCGGCCACGGGAGCCGGAAC
 58546  CCCGGAAGGAGATAAATATATTATATTTAGAATAATTATATAATAAA
;     G-trnH(gug) ==> start
 58593  GGTGAATATATTTCAATGGTAGAAAATACGCTT!GTG!GTGCGTTAAATCTGAGTTCGAT
 58651  TCTCAGTATTCACC
;     G-trnH(gug) ==> end
 58665  CTATAAATAATAATAATAATATATTTTATTATTCTTAAATTTTATTTATTCTTTATATTA
 58725  TATATATATATAATATTAATATTATTACTTTATAATAACAAAATATTATAATTAATTGAT
 58785  ATATATACCAAATATTATTAATTGAAATTAAATAATAAATAAAATATTTATTTCTTTATT
 58845  AAAATTCTAATTAATTGATTCTTTTTATTGAATATTAAATTCTATTATAACTTATTAATT
 58905  AATTAATTAATTAATTATAATAATAATAATATTTATTATTAATTATTAAATATTTATTAT
 58965  TATATATAAGATTTAATTTTAAATATTAATAAAAAAAGAATAAAATAAAATAAAATGAAT
 59025  AATATTTCTTTATCTCCTTCGGTCGGATTATTTATTATTATAATATAATATTTAATCAAT
 59085  AGATTTATAATTTATTTAATGAATATTTTATAAAGATGTAAAACAATTCCTTTTTATTAT
 59145  TATAAATTTTTCATTATTTATTAATTTATTTATTTATTCAATATATAAAAATAATTATAA
 59205  AATGATTAAATAATAATAATAATAATTATTTTATATTACTTCTTATGGTTATGGGGGTCT
 59265  CGGTTGGACCGGGCTCCTCCCTTGCGGGATGGGGTTGGGTTGGTTCACACCTTTATAAAT
 59325  AAATAATAAATAATAAATAATAAATAATAAATAATAAATAATAAATAATAAATAATAAAT
 59385  AATAAATAAAGGTGTTCACTAATAAAATATATAAAAATAATTATAAAAAAGATTATTAAA
 59445  AATAATAATTTAATGATAAATATATATTATATATATTAATATAAAAATAATAAATATAAA
 59505  TATATTATGTAAATATTATATAAATTTGTATATGTATATATTATAATAATGTTATATAAG
 59565  TAATAATATAATAAAATATTTTATGTAATTTATATATATTTATAATTATAAAATAAAAAT
 59625  ATTATAAATAATAAAATTAATAATAATAATAATTTTAATAAAATAAATTATATATTTAAT
 59685  TTTATTATGAAGTTATACTTAATATAAATTATATTTCCTTTATAAATTATTAATATATCC
 59745  TTTTTAATAAAATAAAAAGGGGCATTATAAATATTAATAATTAATTTTTTTTTTATTTAT
 59805  ATTTATATATATATTAAAGATTAAATATATTATTAATACTAATTTATAATTTATTATTAA
 59865  TAAATAATTCGGCTTAAATTATAATTTAATAATTTTTATTTATTAATAGTTTCGGGGCCC
 59925  GGCCACGGGAGTCGGAACCCCGAAAGGAGTTTTATTATTAATATAAAAAGAGTAAGGATA
 59985  ATAATAAATTCTTTTAATTTATTTTTTAATAAAATATAATTTTAAAATAGTTTTTTATAG
 60045  TCCGGCCCGCCCCGCGGGGGCGGACCCCGAAGGAGTCTGGTATTAATTATAATAATTATA
 60105  TTAATATTATTATTATTTATTATATTATAATATATTTATTTATATTTTATAATATTAATA
 60165  ATTATTTTTATATTTAATAAATATAATATATATTTTATATTTTAATAACTATCTAATTAA
 60225  TA
;     G-trnL(uaa)_1 ==> start
 60227  GCTATTTTGGTGGAATTGGTAGACACGATACTCT!TAA!GATGTATTACTTTACAGTATG
 60285  AAGGTTCAAGTCCTTTAAATAGCA
;     G-trnL(uaa)_1 ==> end
 60309  ATAAATATATATAATATATATAATATATATAAA
;     G-trnQ(uug) ==> start
 60342  TGAGTCGTAGACTAATAGGTAAGTTACCAAAAT!TTG!AGTTTGGAGTTTGTTTGTTCGA
 60400  ATCAAACCGATTCAA
;     G-trnQ(uug) ==> end
 60415  TATTATAATATATATATTATTTATATATAAATATATAATTATACTCCTATTTTTATATTA
 60475  ATTAATTAATTAATTAATAATATATGATAATATAAAAATTATTGAATTATTAACTCTTAT
 60535  TAATAATAATAATAATCATAATAATAATATATATATATATAGTATATATATAAAAGTTTT
 60595  ATTATATTATATTATATTATATTATATTATATATTTATTTATATATAATTCTTATTAATT
 60655  GAAAAAAGAATAATTAATAATCTTATTAAAAAATAAATACTTTCATTTTATTTTATTTAA
 60715  TTATAATATATAAATATTAAAAAAAGGATATAAGTTTTTTATAAGATATAATATATATAT
 60775  ATATTAAATATAAAGAAGTTAATATTTATATTTTAATTATAAAATGTTAATACTTATTAA
 60835  TTAAATTATTAATTAATAATAATTTATGATTTATAAATAATAAATAAAAGGAATAAGTTT
 60895  CAATTAATTAATATATTATATTTAATATTTTATATTTAATATTTAATATTTAATATTTTA
 60955  AGTTCCGGGGCCCGGCCACGGGAGCCGGAACCCCGAAAGGAGTAGTATTAATTATGGATA
 61015  GTTAGGATGGATTTAATCCTTTGTTATGTTATTAATTAATTAATTAATTTATATATATAA
 61075  AATATTTTAATTTATTTTTATATAAATATATATATATATATATATTAATAATAGTCCGGC
 61135  CCGCCCCGTGGGGCGGACCCCAAAGGAGTAATATATATTATGTATAAACAATA
;     G-trnK(uuu) ==> start
 61188  GAGAATATTGTTTAATGGTAAAACAGTTGTCT!TTT!AAGCAACCCATGCTTGGTTCAAC
 61246  TCCAGCTATTCTCA
;     G-trnK(uuu) ==> end
 61260  TAATATTATATATATATATTCTCCTTTCTAAAAATAATAATAATTATATATAATAATAAT
 61320  ATAATTATATATATATATATTATAATAATAATAATAATAATAATAAAAAAATAATAATTA
 61380  TTTTTATTAATAATATTAATATATTATAATTATTAATAAATATTAATAAAAATA
;     G-trnR(ucu) ==> start
 61434  GCTCTCTTAGCTTAATGGTTAAAGCATAATACT!TCT!AATATTAATATTCCATGTTCAA
 61492  ATCATGGAGAGAGTA
;     G-trnR(ucu) ==> end
 61507  ATTATATTAATAGTCCGATCCCCCCCCTTTTTAATTTTATTTTATTTAATTAAAAAGTTT
 61567  AATTTACTATTTAATAATAAATGAAATAATAATA
;     G-trnG(ucc) ==> start
 61601  ATAGATATAAGTTAATTGGTAAACTGGATGTCT!TCC!AAACATTGAATGCGAGTTCGAT
 61659  TCTCGCTATCTATA
;     G-trnG(ucc) ==> end
 61673  ATTAATATTAATATAAATTAATACCCTATAATTAATTAATTAATTAAATAAAAAATTATA
 61733  TTAAAACTTATATTATATTATAATATTATATTATTATTATATAAAAATATAATAATAATA
 61793  ATATAAAATTTTATTTAATAATAATATTTTATATAATAAAATAATCATATTTATAATACT
 61853  TAATATTAATAATAATTTATTATAATAATTCTTTAATATACTTATTTATTATTATTTTAA
 61913  TAAATAAATATAATTCTTATAAATCTATTTATTATAAAATATATTTATATTTTAATAAAA
 61973  TACAATATTATAAATATATATATATATAAATATTTAATAAAAATTAAGATATTTTTATAA
 62033  TTATTCTTTATAAATAATAATAATAATAATAATTTATAATAATCTCCTTGCGGGGTTCCG
 62093  GTCCCCGTGACCGGGCCCCGAAACTATAATATATTTTTAATATATTTTTATTACTCCTAT
 62153  AATAATTTTTTTTTTTATTGTTAAAAAGTATATATAATATAATTAATATATTTCTTTTTA
 62213  TATAAATTATAAATATTAATTTATAATAAAAAAAGTATATATAATATTATATATTTAATA
 62273  AATAATATAATAATAATATAAATAAATATATATATATTATTAATATATTAAATTTTATAA
 62333  TAATAATTATAATAATAGTAGTAGGTATAAATTTTAATAAAGAGTTTTATTCCAATGGAG
 62393  TAATAATAATAATAATAATAAAATAAA
;     G-trnD(guc) ==> start
 62420  GGATCTGTAGCTTAATAGTAAAGTACCATTTT!GTC!ATAATGGAGGATGTCAGTGCAAA
 62478  TCTGATTAGATTCG
;     G-trnD(guc) ==> end
 62492  TATATTTATACTTAATATAAAAAAATAAATAATAATCTTTTTTATTATTATATTTATTAA
 62552  TAATAAATTATTTTGTTATTATTATTAATTTATATTAATATTTTATATAAATTATTTATT
 62612  TAATCTTTCATTATATATTTAATATATTATTAATATTAATTAATATTTTATAATAAATAA
 62672  ATAAAATAAATATTTTAATATAATACTTATTTTTATATTTATTAATAATAATTAATTTTT
 62732  ATATAAATTTATTATTTCTTAAATATATTTATTATTATTGTTTTTTAATAATCTTATATA
 62792  TAATATAAAAAATATATATATATTATATATATATATAAATATAATATATATTATTATAAA
 62852  TATTTATAATCTTATTAATTAGATTATATTATATTAGATCATATTATATTATATTATATT
 62912  ATTAATAGTTTCGGGGATAATATAATATTAGTATTATTAATATTTTTATTTTTATTTTTT
 62972  ATTTAATAGTAAAAAATTATAATTTTATAATTTATTAAATTATTATATAATTTCATTAAT
 63032  ATATTTCTTCTTTTTTATTTATTTATTTATTACTTATTAATAGATATAATATAAAAAATA
 63092  ATAATAATTTATTATAATTTATTTATTTATTTATTTATTTATTTATTTATTTATTTATTA
 63152  ATTTATTAATTTATTTATTATTATATTTTTTTTTTAATAAA
;     G-trnS(gcu) ==> start
 63193  GGAAAATTAACTATAGGTAAAGTGGATTATTT!GCT!AAGTAATTGAATTGTAAATTCTT
 63251  ATGAGTTCGAATCTCATATTTTCCG
;     G-trnS(gcu) ==> end
 63276  TAT
;     G-trnR(acg) ==> start
 63279  ATATCTTTAATTTAATGGTAAAATATTAGAAT!ACG!AATCTAATTATATAGGTTCAAAT
 63337  CCTATAAGATATT
;     G-trnR(acg) ==> end
 63350  ATATTATATTATATAATATTATATATTAATAAATATTATTAATTAATTTATTTATTTATT
 63410  TATTTATTTATTATTAAATAAAAATATTTAATAGTTCCGGGGCCCGGCCACGGGAGCCGG
 63470  AACCCCGAAAGGAGAATAATATAAAATATTATAATTATTTATATATTAATTATTAATTAT
 63530  TAATTATTTATTATATAAAAAGTATATAATTTTGTATTTTAATATAGGGTTAATTAATTA
 63590  ATTATTAATTTTTTTATAATAAGATAATAATATATTAAAAACTTATTATAAATTTATAAA
 63650  ATAATATTTATTTAATTTGATATTATTTTTAATCTTTCATTAATATATATTTTATTATAA
 63710  GTAATAATATAGTTTAATTAAATTAATATAAATAAATTACATAAGAATAATATTATAATA
 63770  ATATTATATATTATATAAAGAAATAATAATTTATATTTTTATTTTTTATAAATAATATAA
 63830  ATATAAATATTAATATAAATATAAT
;     G-trnA(ugc) ==> start
 63855  GGGGTTATAGTTAAATTTGGTAGAACGACTGCGT!TGC!ATGCATTTAATATGAGTTCAA
 63913  GTCTCATTAACTCCA
;     G-trnA(ugc) ==> end
 63928  ATAATTATATTATATAATATATATATTAATAAATTATATATATATATATATATATAAATA
 63988  TTAAATAAATATTATATTAATAAATAATATAAATTATCTAATCGAAGGAAATATTTATAA
 64048  TATAATATAAATATTTTAATAAATTAATAAATATTATATTAATAAATAATTAATAAATAT
 64108  ATAAATTATAATAAATTTTAATATTATTATATAAATTAATTAAATATAATAATTAATGAA
 64168  ATA
;     G-trnI(gau) ==> start
 64171  GAAACTATAATTCAATTGGTTAGAATAGTATTTT!GAT!AAGGTACAAATATAGGTTCAA
 64229  TCCCTGTTAGTTTCA
;     G-trnI(gau) ==> end
 64244  TATTATATATCATTAATATATAAAATATAAATATATATATTATAATAATAATAATAATAA
 64304  ATATAAATATAATTATATATATATATATATAAATAAATAATTATTTAATTTATAATAAAT
 64364  ATATATAGTTCCCGCGAAGCGGGAACCCCATAAGGAGTTTTATTATTAATTATATTTAAT
 64424  AAATATTAATTATTAATTTTATATTTATAAATAAATTTATTAACTATTTTATTAAAAATA
 64484  TTATAATTAAATAATAATATAAATAATTTATAATATAATAATATATACTTATAAATAATA
 64544  TTTAAATCTTATTATTAATTTATAAATCATAAATTATTATTAATAAATATCTCTTTTAGA
 64604  TGAATTAAACTTATATTTATATTTATATTATATATATAGATATAAATCTTAAATAGAGTA
 64664  AATATATTATAATAATTATATAAATATATATATATTATATTAAGATAATAATATATATAT
 64724  ATATTAATATATAA
;     G-trnY(gua) ==> start
 64738  GGAGGGATTTTCAATGTTGGTAGTTGGAGTTGAGCT!GTA!AACTCAATGACTTAGGTCT
 64796  TCATAGGTTCAATTCCTATTCCCTTCA
;     G-trnY(gua) ==> end
 64823  TAATTTATTATTAATTTATATATTATTATAAATCAAATCCATTGAAATTAATATAATCCA
 64883  ATGAATAATTAATTTAATACATAATTTAATATATGAAATTATATATATATATACTTTATA
 64943  AAATAAAAAAATTATATAATAATTATGTTAATATATTTATATATATAAATAAATAAATAA
 65003  TAATAATTATAATTATAATTATAATTAATTAATAAATAAATAATAATTTATATTATCTTT
 65063  ATATATATATATATACTTTATATAAAAATAAATATAAATAATTATAAAATGTATATTTCT
 65123  CCTTTCGGGGTTCCGGCTCCCGTGGCCGGGCCCCGGAACTATTAATAAAATTAATAATAA
 65183  AATAATTATTATCTGTATTTAATAAAATTTAATTAAAGAGTTATATTTCTATATATTTAT
 65243  ATATATATTTATTTATTTATTTTAATAAAATATATAAAATAAGGGTTTTTATTTATTTAA
 65303  TTAATATATATTTATTCTTTTATATAATAT
;     G-trnN(guu) ==> start
 65333  GTCCTTATAGCTTATCGGTTAAAGCATCTCACT!GTT!AATGAGAATAGATGGGTTCAAT
 65391  TCCTATTAAGGACG
;     G-trnN(guu) ==> end
 65405  ATAATAATATATATATATTTTAATTTATATATTATATATATATATATATTAAAGAAAAAT
 65465  AATAATATAAAAATAAGTCCCCGCCCCGGCGGGGACCCCGAAGGAGTATTAATAATAATA
 65525  ATAAATAAATAATAATAAATAATTTTATTATATTATATTATATTTATTGATATATTTATT
 65585  GATATTTATTAATTTAAGATTATTCATAAAATATATAATTATTAATAATTTAATATATTT
 65645  TATAATTTTTATTATATTTTATGTAAGAAGAAACTATTTTATATATTATATATTATATAT
 65705  TTTATAAAATGATAAACTTTATATTATACATATTATTAAAATATTTTATAAAATATTTTA
 65765  ATGATTTATAAAAAGGTATATAATAATAATTATCAATATTATATTATATTATATTATATT
 65825  ATATATTTATTTATATTATATATAATAATATATTTATATATATATTAATTAATAAATTAA
 65885  ATAAGTATCTACATTTTATATTATATTATATTATATTATATTATATTATTTTTATTCAAA
 65945  TAAAAAAGTATTCTGAAGAAATTATATATTTATAATTTTTATTAATATATTATAAATTAA
 66005  TAAAAAATAAATATGTATATATAAATTATATTTATTATGTTTAATTATTAATAATTTATT
 66065  ATAATAAATAATATAAGATACCTTATTTATATATAATAAAGAATATTATTAAACTAACAC
 66125  CTTTATATTATATATATTATATTATATAATATTATATATATAAATTACTAAGGATAAAAT
 66185  ATATAATTAGATAATATTTATATTTATTTATTTATTTATTTAATTAACAAATATATTAAT
 66245  ATTTTTAATTAATTAATAATACCTTTATAGATATATATATATATATATTAATTTTAATTA
 66305  TATAATTATCTTTTTTTATTAAAAATTATTATTATTATAATTATTAGATTATAATTATAA
 66365  ATTATTAAAGAATATATTTATTAATATTTTAATAATTAATATCTTTTATTTATATATTAT
 66425  AAAATAAGGTGTAAATATTGATAATAAAGAGTAAATATTGTATTTATTATAATAATAATT
 66485  ATAATTAAGGA
;     G-trnM(cau)_1 ==> start
 66496  GCTTGTATAGTTTAATTGGTTAAAACATTTGTCT!CAT!AAATAAATAATGTAAGGTTCA
 66554  ATTCCTTCTACAAGTA
;     G-trnM(cau)_1 ==> end
 66570  ATAATGATTATAATATTTATATATATATTAATAATATTAATAAATAATTACTCCTCCTAG
 66630  TAGAATTCACACCTATTTTATTATTATTAAATAAGTGTTCATTAAATAATTATAAATATA
 66690  ATATAATTTATCTTTTAAATATATATATATATAATATAATATAATATTTAAATATATATT
 66750  ATAAATAAATAAATAAATAAATAAATAAATAATTAATTAATAAAAACATATAATGTATAT
 66810  TTACCTATAAAAAATATTAATTTAATTAATATATTATTACAGTTCCGGGGGCCGGCCACG
 66870  GGAGCCGGAACCCCGCAAGGAGATAAATAAATAAATAAATATAAATAATTGTATTTTATT
 66930  TTTAAATATATATTAATAATATAAATATAAGTATAATATAAATTAATAATATATTATATA
 66990  TATATTATATTAATAATAATAATAATAATAATAATAAATAATAACTCCTTGCTTCATACC
 67050  TTTATAAATAAGGTATTCACTAATATATTATAATAATAATAATTATATTTATAATTTATA
 67110  TATTTATATATATATAAATTATATATATTATATATAATCTAAATATTATATATTTTAATA
 67170  AATATTAATATATATGATATGAATATTATTAGTTTTTGGTAAACGGAAAAAAAAAATACC
 67230  GTAAGAAATTTTATTATTTTTAGTATAAAAAAAAAATAAGATATATATTTATATGATTAA
 67290  TAATATTATATATATTATTTATAAAAATAATATATAATTTTAATTATTTTTAATAAAAAA
 67350  AGGTGGGGTTGATAATATAATATAATATTTTTTATTTTTAATTTATAATATATAATAATA
 67410  AATTATAAATAAATTTTAATTAAAAGTAGTATTAACATATTATAAATAGACAAAAGAGTC
 67470  TAAAGGTTAAGATTTATTAAA
;     G-cox2 ==> start
 67491  ATGTTAGATTTATTAAGATTACAATTAACAACATTCATTATGAATGATGTACCAACACCT
 67551  TATGCATGTTATTTTCAGGATTCAGCAACACCAAATCAAGAAGGTATTTTAGAATTACAT
 67611  GATAATATTATGTTTTATTTATTAGTTATTTTAGGTTTAGTATCTTGAATGTTATATACA
 67671  ATTGTTATAACATATTCAAAAAATCCTATTGCATATAAATATATTAAACATGGACAAACT
 67731  ATTGAAGTTATTTGAACAATTTTTCCAGCTGTAATTTTATTAATTATTGCTTTTCCTTCA
 67791  TTTATTTTATTATATTTATGTGATGAAGTTATTTCACCAGCTATAACTATTAAAGCTATT
 67851  GGATATCAATGATATTGAAAATATGAATATTCAGATTTTATTAATGATAGTGGTGAAACT
 67911  GTTGAATTTGAATCATATGTTATTCCTGATGAATTATTAGAAGAAGGTCAATTAAGATTA
 67971  TTAGATACTGATACTTCTATAGTTGTACCTGTAGATACACATATTAGATTCGTTGTAACA
 68031  GCTGCTGATGTTATTCATGATTTTGCTATTCCAAGTTTAGGTATTAAAGTTGATGCTACT
 68091  CCTGGTAGATTAAATCAAGTTTCTGCTTTAATTCAAAGAGAAGGTGTCTTCTATGGACAA
 68151  TGTTCAGAATTATGTGGACTAGGACATGCTAACATGCCAATTAAAATTGAAGCAGTATCA
 68211  TTACCTAAATTTTTGGAATGATTAAATGAACAATAA
;     G-cox2 ==> end
 68247  TTAATATAAATTTGTTATTAATACTTTTAATAATTATTAATAATTAAATTTTTAAAAAAT
 68307  AATAATAATAATTATAATAATATTCTTAAATATAATAAAAATATAAAAATATATTCTATT
 68367  CAATCACCTTATATTAATAATATAAATGTTATTAAAAGAAGATATCATACTTCTTTAAAT
 68427  AATAATTTAATTATTGTTCAAAAAAAAAAAATAATAATGAAGATAATTTAAAATTAAATA
 68487  ATTTAGAAATTAATAATTTTCATAAATGATTAGTAGGATTTACAGATGGTTCTTTTTATA
 68547  TAAAAGGTCTAGAAAGAGATTTAAAATTCCTTTATGGATTCCATTTACATAAAGA
;     G-orf269 ==> start /note=LAGLIDADG ;; evalue:2.6e-22
 68602  TGATATCTCCTGTTTAGTCCCGACCCCAATCGGGACCCCGAGGAAGGAGAACATATTAAA
 68662  AATAATTTAAAATTACCTAATAATATTAATATTAATATTAATATTAATATTAATATTAAT
 68722  ATTAGAGAGCTATCGGTTCAATTACTAGTAACAAAGAAACAATGAATAAGTGATAATTTA
 68782  TTACCTATTTTTGATAAATATCCTTGTATAACTATAAAATATTATAGCTATATAAAATGA
 68842  AAAGAAGCATTAATAAAAAGTTTAAATAAAGTATCATCAAATAAAGAATTATTAAATTAT
 68902  AAATTATTAATTAATAATTATGAAATTATTGATAATATAAAAATTCCTTATAATCATATA
 68962  AATGATCATTGAATTTTAGGTTTTATAGAAGCTGAAGGTTCATTACTTATTGAAAGTAAA
 69022  AGAAATAGTTGTAAATTATTTATTTCACAACATGAAAAAAGTAAAAAAAAAACATTAGAA
 69082  GCTATTAAAGATTATATTTTAAATAATTGAAAACCTATTGATAATATACCAATATTTATT
 69142  AAAAATTATTTATTAAATAATTGAAACAATATAATTTACTTATATAAACTTAATAAATGT
 69202  AATGTTATCAATTTAACACTAGCTAATATAGACTTTTTATATTATGTTATTATCCCTAAA
 69262  TTTAATAGTATAAATTGATATAATATCAAATACAATAGTTTTATAAATTGACAATCTATT
 69322  ATTAATATTTATATAAAAGGTTTACATAAAGTTAATAATAAAGATATTATAAATTATATT
 69382  GAATATATTAAAAAAAAAAATTTTAAATAA
;     G-orf269 ==> end
 69412  AAAAGGTATTAATAAAATTAATTATAATATTGAATTATATAATAATATTATTAATAATAA
 69472  TAAACCATTATATAATAAAAATTATACATATAGACTTAATAGTATTATTTCATAGTAAAA
 69532  AGAATATTACAGGTGTAGGAGTATTTGTATATGATTTAAATAATACATTAATTATAACAT
 69592  TTACAGGATATGTACCTGCTAGTTTACATTTTAATTGTTCTCCTTTTCGGGGTCCCGACT
 69652  GGGGCCGGGACTAAACATGAAATTGCTAAGTATATTAAAAATGGTAATATATTTATAAAT
 69712  AAATATATTTAAAAAAATATTTTATTAGATTAATTATTATTTTTATTTATTCTTAAAATT
 69772  AAAAAAGGAGACTTTTTTATATTTATATAAATTATATATAAATTATTCTTTTATTATAAA
 69832  TATATAAAATTATTTTCTTTTTATTATTTTAATAATAAATTAATTAATTAATTCTTCATA
 69892  GCTATAGCCATAATTTTTAATAATATTCTTTTATTCTTTATTATTATATATATATTTATT
 69952  ATTTATTATTATAGAATTTATATTTATAAAAATATATAATATTTTATTTAAAATAAATAA
 70012  TGATTAATTTATAAAATATATATTAATTAAGTTTTGGGCCCCCGGATACGGGAGTCGGAA
 70072  CCCCCAAAAGGAGTTATTATATTTATAATTAAATCTTTAAATAATATATCTTAAATTATT
 70132  ATATTGATATTAATATTATATTGATATTAATATTAAATATATATTTAATATTTAGCTTAT
 70192  TATTTTATAAAATTATATTTATATATTATAATATAATTAAATATATTATAAATTTAATAA
 70252  TTTAATAAAAATATTCTTTTTATAATTATTATAATAATTAAATAAATAAATAAATAATAA
 70312  TAAGAATAATTAATGTATAATTTTTTATAAATATTATATATTTTTATATTAAT
;; mfannot:
 70365  agttccggggcccggccacgggagccggaaccccgaaaggagaaatattaataaaataaa
 70425  ataaaattataatataattaaattataagaattatatttactccttttataatttatatc
 70485  tataatataatataatataaaataaatataatataatataaaataaatataatgtaatag
 70545  gtattcactcctctttggggtgaacttaatattatatcttaaataattaatataaatata
 70605  atatattatttaataataataataaataaataaataaataaataaattaaataaataata
 70665  atattattataattactttttaataaataatattaatataatattatattagtattataa
 70725  atagactttttattattttatatataatatagaaatatattatataattattatttttaa
 70785  ttataaataaaatataattattatttattatataatttatataaatatatatatatattt
 70845  attatatatataaatataaatataaatataataattaactttatatagaaattctaataa
 70905  taataataataataaatataaaatagtccggcccgccccctgcggggcggaccccgaagg
 70965  agtgagggacccctccctata
;     G-trnL(uaa)_2 <== end
 70986  cttacgggagggggaccgaacccctttttattcttaa!tta!agaaggagtgagggaccc
 71044  ctccctatacttatac
;     G-trnL(uaa)_2 <== start ;; mfannot: evalue : 9.26e-04
 71060  taatgggagggggaccgaaccccgaaggagtgagggacccgtggggaccgaaccccgaag
 71120  gagatgttcattaaataattaaatatatataattaataatattaaagttttatatatatt
 71180  aatatattataaaaggtttatatatatataataagataagtaataaattaattaattaat
 71240  aatataaaaatatatattatatattatgttttatttatatatatatatatattatgtatt
 71300  attatataaatatatatatatattatattataagtaataataagtattatattatatata
;     G-trnF(gaa) ==> start ;; mfannot: evalue : 9.93e-11
 71360  gcttttatagcttagtggtaaagcgataaatt!gaa!gatttatttacatgtagttcgat
 71418  tctcattaagggca
;     G-trnF(gaa) ==> end
 71432  ataataataatatattaattaataattaatttataataaatatattataataattaatat
 71492  atatatataatatatttaatacaaagaaaatatatattatatctcttatttatttattaa
 71552  tattttaataaatataatattataaaaaaaagtttatatatttagttccggggcccggcc
 71612  acgggagccggaaccccggtaggagaaatataaatataaatataaatataatataagttt
 71672  ggtattcatttaattatattatttaattaaaaatattctaaataagaataaatatcaata
 71732  aaggagttataaatatatatatatattaatatatatataaaaatatatattattattagt
 71792  tcccgcttcgcgggaacccc
;; mfannot:     /group=IB(5') (4.00e-06)
 71812  GTAAGGAGTGAGGGACCCCCTCCCTAATGGGAGGGGGACCGAACCCCGAAGGAGTTTTAT
 71872  TATAATAAAATTTATATATATTTAATATATAATTATAAAAATATTATATAATAAATAATA
 71932  AATAATTATTAATAATAAATAAATATAATAATAATATTATAATAAATTTATAAATGATTA
 71992  TAATAAATTTATATTAATTTTTTATTT
;     G-trnT(uuag) <== end
 72019  TGTAAATACTAAGATTTGAACTTAGATAATATGCAC!CTAA!AAACATACATTTTACCAT
 72077  TAAATTATATTTAC
;     G-trnT(uuag) <== start
 72091  CTTATTAATTATATAAATTTTATTAAATATATAATATATTAATTATATAAAAATTATTAA
 72151  ATAAATATATAATATATTATATATAATTTATAATATATATATTATAAATATTATTATATA
 72211  TAAAATATAATATACTACTTATAAAAATATATATATATATATAAATATATATATAAATAA
 72271  ATATTTTATATATTAAATTAAATAATTATTAATAAATTTAATTATAAAGTATCATTTTCA
 72331  ATAGAAATATTAAGAAGGTTATAATAATTATATGAATTATTATAATTATATATATATAAA
 72391  TAAATAAAATAATAATTATAATAATTAATAAGAGTTTTGGATATATATCTGTGGAGTATA
 72451  TATTTTATAA
;     G-trnV(uac) ==> start
 72461  AGGAGATTAGCTTAATTGGTATAGCATTCGTTT!TAC!ACACGAAAGATTATAGGTTCGA
 72519  ACCCTATATTTCCTA
;     G-trnV(uac) ==> end
 72534  AATCTAGATATAATATTATATCTATCTTAATATAATAATATTTATTTATTTATTAAATAA
 72594  AAAAAAAAAATAAATAATATTAATTAATATAAGATTCTTTTTAATTATAATAATAAATAA
 72654  ATAAAAAGAAGATATTATCAATGATTTATATTAATAATAAATATAAATAATAAAAAATAT
 72714  ATATAATATAATATAATAAATATATTTCCTTTAATATTAATAAATTAATAATAATAATAA
 72774  TAATAATAATAATAAAATATTTAAATAAATTATATTCAATACAAATTAATTATTTATATT
 72834  ATTAATAATTGAATAAATAATCCGATCGAAAGAGATATTAATTCGATTATATTATTTATT
 72894  TAATTATATTTAATTTAAATATATAAATTAATATATATATATTGAATTATATATAAATTA
 72954  ATTTTATAATTTTATAAATAATATATTATTATAAATATTTAATATAATTTATATTATTAT
 73014  TAAATAAAAGATTTATTAAATTAATATTATTATTTAATTTTATTATATAGTTTTGAGGAT
 73074  AATATTTTATTAATATTTTTTTTTTTATTTATTTATTTAATTATATTATATATATAATAT
 73134  ATATATAACAATAAATTT
;     G-cox3 ==> start ;; mfannot: alternative ATG start pos 73134
 73152  ATGACACATTTAGAAAGAAGTAGACATCAACAACATCCATTTCATATGGTTATGCCTTCA
 73212  CCATGACCAATTGTAGTATCATTTGCATTATTATCATTAGCATTATCACTAGCATTAACA
 73272  ATGCATGGTTATATTGGTAATATGAATATGGTATATTTAGCATTATTTGTATTATTAACA
 73332  AGTTCTATTTTATGATTTAGAGATATTGTAGCTGAAGCTACATATTTAGGTGATCATACT
 73392  ATAGCAGTAAGAAAAGGTATTAATTTAGGTTTCTTAATGTTTGTATTATCTGAAGTATTA
 73452  ATCTTTGCTGGTTTATTCTGAGCTTATTTCCATTCAGCTATGAGTCCTGATGTACTATTA
 73512  GGTGCATGTTGACCACCTGTAGGTATTGAAGCTGTACAACCTACCGAATTACCTTTATTA
 73572  AATACTATTATCTTATTATCTTCTGGTGCTACTGTAACTTATAGTCATCATGCCTTAATC
 73632  GCAGGTAATAGAAATAAAGCCTTATCAGGTTTATTAATTACATTCTGATTAATTGTTATC
 73692  TTTGTTACTTGTCAATATATTGAATATACTAATGCTGCATTCACTATCTCTGATGGTGTT
 73752  TATGGTTCAGTATTCTATGCTGGTACAGGATTACATTTCTTACATATGGTAATGTTAGCA
 73812  GCTATGTTAGGTGTTAATTA
;     G-orf521 ==> start /note=LAGLIDADG ;; evalue:8e-26
 73832  TTGAAGAATGAGAAATTATCATTTAACAGCTGGACACCATGTTGGATATGAAACAACTAT
 73892  TATTTATCTACATGTTTTAGATGTTATCTGATTATTTTTATACGTACTATTTTATTGATG
 73952  AGGTGTTTAA
;     G-cox3 ==> end
 73962  TAAAAAAAAATATTTATTTAAAATCAAAATTTAATAAACATAAACTAAATATGTATAATA
 74022  CATCACTTTGTAAGCTTAATTTTAATTTAGTTGGGTTTACCAATATGAATAATATAAAAA
 74082  TATTACCTATTATTAATAATAATATTTTTATTAGAAATATACATATAGATAATAAATCTT
 74142  TAATTATAGCAGATAATAAATTATATAATAATCTTTTATTAAATAAGATTAAAGATACTC
 74202  TATTTATATCTATAAAACATTTTAAGAATTGATTATCAGGTTTTGTAGTTGGAGATGGTT
 74262  ATTTTGGTATTAAAAAGAATATGCTTCATTCTTTTAATATTCTATTAAAAAAACTGGATA
 74322  TTATTCTATTAGAGAATATTAAATATTATTTAAATTTACTTAGTAAAATTTATGTAGATA
 74382  ATAAATATAATAAAGTACAATTACATCTAGAAAAATTAAGTATTATTATTGAAAAAATTA
 74442  TTCCTTTATTTAAAGAATATCCTTTATTAAGTAATAAATATTATAGTTTTGAACAATGAT
 74502  CTAAAAGTGCTGAAATAATTTATTATAATAAGGATAAATCATTAGCTAATAAAATTATTA
 74562  TAAATAATAATTTAAATAAAGGTTTAGTTTTATCTAATAGTAAAATTCCTTTTAATAAAA
 74622  TAAATAAATCATTTATTTTAGGATTTATTGAAGCTGAAGGTACTTTTAATATTTGTATAA
 74682  AAAATAATTCATGACAATTACTTATAAAATTAGATCAAGTAACTCTTAATAATGAAGTAT
 74742  TAAAACATATTGCTAAAAATATTGAAACTTGAACATTTATAGATAATATAAAAGTACCTA
 74802  ATTCTATTAAAGAATCTTTAAAAGATATTGAATATTCAACTATTAAATTAAATAGTATTA
 74862  AACCTTATACTAATTTAAATAATATTCTTAATCTTTATTCTTTATTAAAATATAATAAAA
 74922  TTGATTTATTATATTATATTATTTGTCCTAATTTAAATAAAATAAAATGATTTTCTACTA
 74982  AATATATTAATTTTATTGCATTTATAATAGCATTAGAAATTATTATTAAAGGTTTATATC
 75042  ATACTGATAAAGGTCATAATTTTATATTAAAATTGGATGAATTATCTAATAGTAATTTAC
 75102  TTGATATTAATCATTTACCTTGAAATATATATTCTGAATTATTAAAAATAGATCCTATTT
 75162  ATGATTTAAATATACCTCATAGAATAAATTGTCAAAATTATGCTATATCTCTTAGATATA
 75222  ATAAACCAGTGAAAACTGGAGTATTTATTTTTGATTTAAATAATAACTATATTATACTAG
 75282  TAGGTGGTCAAGCTAAAACTGCTAAATATTTTAATGTTAAACTTAGTGAAGTAGTTAGAC
 75342  ATATTAGAAATAAGACAATCTTTTTAAATAAATATTATTTAAAACCTCTTAAATAA
;     G-orf521 ==> end
 75398  TAAAATTTAACACATATAACCAACCCTTAAAATTATATATCTAAATGATTAATATATATA
 75458  TTATTAATAATTAACAATAATTAATATATTATAATTTATATATATATATTTTATATTATT
 75518  ATAATAATATTCTTACAAATATAATTATTATATATTATTCTTTCAAAACTCCTTACGGGA
 75578  TTCCCGCGAAGCGGGAACTTAATAATATAATCATTATACTTTTTTTCATTTACCTTTTAT
 75638  AAAGATAATTAATAAATTTATTTAATATTTATAAAAAGAATATAATATTAATATAATATA
 75698  ATATAATATAATAATGTGATTATTTATATTTTTATATTCCTTCGGGTTCCCCGCCTCACC
 75758  TCCAGCGAGACTTTTTTAATATGATATAATATAATATAAATATTATTAATTTAACTAATA
 75818  TATAAATTCATATATATATATATATTATTAATATTATTTTATAAAAAAAAATATTTTTAT
 75878  TTGATTATTATTAAATATTATATAAAAATATTAATATATTATAAATATACTATTTATGTA
 75938  ATTATTTTTTGAAGTGAGCACATATTTTATATATATTTTATATATATTTTATATATATTA
 75998  TATATATATATTTTATATATATTTTATTATATTTTATTAAAAATAGGTGTGAACCTCCAT
 76058  GAGAGAGGAATGAATACCTATTTTATAAAGTATATTTTATATTCTATATATTATAAATAT
 76118  GAACCAAAAAAAGGAGTTTAAAATTTAATTAAATTTAATTAATTGAATTTCTTTATTATT
 76178  ATTATCATAATTATTAAACCCTTTATTAATATAATAATATATTATTTATTATCAAAATTC
 76238  CTACCCTTTTTATAATTTATATCTTTAATAATATAATTAAATATAAAATGTTTATTAAAT
 76298  ATTATATAAAAAAAAATAAAAGTATATATATATATATAAATGATAAATAACAAGGAATTC
 76358  ACACTTATATAAATTTAAATATAAAGTCCCAAAAGAAGTATTCATTAAATAAATTATCAT
 76418  TAATTAATTATAATAAACTTATTTAATATTATTAAAGATTAATTTATAATAATAATTATT
 76478  ATTATTATTATTAATAAAAATATATAAATAATTAAATAGTTCATATATTCAAAAGAATTA
 76538  GAATTAAACTTTAATAAGTGTATTTAATATATAGAATATTAATAGAATATTTATTCTATT
 76598  TATATATATATATTTATATATATATATATTAAATAATATTATTTATATTATATTTTATAT
 76658  ATATATTATTAATATAAAAAGTATATTATATGTATTATATATATTATATATTATATATTT
 76718  AATAATATATTACTCCTTTGGGGTCCGCCCCACGGGGCGGGCCGGACTATTATAATTAAT
 76778  AATTTTATAAAGAATAAATAATTATATATCTTCTTCTTAATTAAATTAAATTAAATTAAA
 76838  AAGGGGTTCGGTCCCCCTCCCGTTAGGGAGGGGGTCCCTCACTCATTCAAACTATAATTT
 76898  AATATATTATGATATTATTTATAATTTATAATATAATGTATAATATTATATTATAAATAT
 76958  TATATAAAAATAAAATGATATATATAATAATAATAATAATAATAATAAAAAAATAGAATA
 77018  GAATAATTTTTATTATTTTAGTATATATAAGAATTTAATAAGTTATATTATTGCGGACAC
 77078  CGTTACGCGGAGTGGGGACTATTATATTTTACCTATATATATTAATATTATTATAATTTC
 77138  CTTCTTTAAAAGAAAAAAGGAATTCGAGAACTTATTATTATATTAATATATTAATAATAA
 77198  ATAATAATAAATAATAAAAAAGTAAATAATTATAAATTATATAAAAATATAATTTTATTA
 77258  TTAAGAAAGGAGTTTAAATATAAAATATAATATTATCATTAAGTTCTAATAAAGATATAT
 77318  AATGAAGATCTATTAGAACCTAAAAAGAATATTAATATATCTATTATAAAATAATAATAA
 77378  TAAATATAAATATAAAAATAAATTGTAATATTTATAAATAATAAAAAAAAAATAAGGAAT
 77438  ATATTAATTATTAATAATAAATAAATTATATTAAAATATAATATTATTATTAAATTAAAG
 77498  AATTATATTAAATATATTTATTAAAATTTTATAAATAAGTTAATATTTTATTAAATAATA
 77558  TTTATAAATAATAAAAAAAATAAGTATATAATTATTAATATATTAATTTATTATGTTATA
 77618  TATTTATATATTTCAAATATATAAGTAATAGGGGGAGGGGGTGGGTGATAATAACCAAAC
 77678  TATTAAATATATATAGAGCACACATTAGTTAAATGTATTAATATAATCAATTAAATATAT
 77738  TATAATAATATAATATATTATATAATAGATATAAAGTTATAAACAATATAATAAATTATA
 77798  TAAAATAAATATAAATTAAAAATAAAAACTAAATAATTAATATAATAAATGATTAACAAG
 77858  AAGATATCCGGGGTCCCAATAATAATTATTATTGAAAATAATAATTGGGACCCCCACAAT
 77918  AGAATAAAAAATAAAAAGAATTAATAATATATAAATAATATAAAATATATTATATATATA
 77978  TATAATATATATATATATAAAATAAAAAAAATATATAATATAATATATATATATAAAATA
 78038  ATAAATTATATATATATATATAAAATAATAAAAAATGATAATCATATGAATTTTATAAAT
 78098  ATAATTATTATTAATAATAATAATAATAATAATAATAAATAGATAATAATTTTATAAAAA
 78158  TTAATATTTATTTTATGTAATATTAATATTAATATTAATATAATATAATATAATACGGAT
 78218  TAAATATTACCAGTTGTTCACAGGTAATATAAAATCCTATTGTTTCACCTATTATTAATT
 78278  AATAAAATAAGTATATATAATAAAATTTAATAAAAAAAAAATAATTATATAATAAATATA
 78338  TATATTATAATATTAATAAATATAAAATATAATTGATATTAACATTATATAATTAATAAT
 78398  ATAATCAAATAATATAAATATAATATAAAAGTTTTAATTATTAAAATTATATAAATATTA
 78458  TTTAATAAAAATAAAAATAATAATAATAATAATAATAATAAAGTCCGGCCGAAGGAGTGA
 78518  GGGACCCCCCGTATACTTACGGGGGGAGAACCGAACCCCTTTTTTATTTAAAGAAGGAGT
 78578  GAGGGACCCGTGGGGACCGAACCCCGAAGGAGATAAATATTTATATCTTTATTTATAATT
 78638  ATATATATATAAAAGTTTATTAAAATTTATAATAATAATATAAAAAAGTATATAATAAAT
 78698  TTATTATAAATAAATAAATATTTAGTAATAATATTTAATAAAATTATAAATATTATAAAA
 78758  AAAATATTAATAATAAATAATAAATATATAATATAATATAATATAATAAATTAATAACAA
 78818  TAAGATATCCGGGTCCCCTAAATAATTATTATATAAAATAATAATTGGGACCCATACATA
 78878  TAAATATAAAATATTTTAATATTTATATATAAATAATAATAATATATATTTATATTATAA
 78938  TATAACCCCTTCCAATTAATATTAATATTAATATTTAATTACTTCCTTAAAAAAATAATA
 78998  ATTAATTAATTGATTTTTATATTAATATAAAAAAGTTAATATATATATTTATATATAAAT
 79058  AATATAAATTAATATAAAGATAATAAGTCCCCGCTTTCAGCGCAGTGAGGGACCCCCTCC
 79118  CGTAAGTATACGGAAGGGGGAACCGAACCCCAAAGGAATAATAAATAATAGTATGTATTT
 79178  AAATAATATTTAATATACTATTTTTTTATTATTTTTATTATTATAATATATTTATAATAA
 79238  TATATTTAATTATAATTTATAAAAAAAGAGATATAATATTTTATTATATATAATATTAAT
 79298  ATAATACAAATTAACATTATTTAATTATTATTAATAATATTTAACTTTATTATTATCTTC
 79358  TTCGGTTGGATTATTATTACTATTTATTTATTAATAATAAATAATAAATTATAAAGTCAC
 79418  TGAAAGAGTGAAGAATTTTCCATGGGATAATTCCAAAGGATAATATAAATATTATAAAAT
 79478  TTTTATTAAATAATATAAAATTCAATAAAATAATTTTAATTAATTAATTAATTAATATAA
 79538  AAATAAATATTTTTAATTAATATTAATATTAATAGTTCCGGGGCCCGGCCACGGGAGCCG
 79598  GAACCCCGGAAGGAGAAATATAAATATAATAGTATAGTATATAGGAAGTTAATAATAATA
 79658  TAAATATTATATAATATATATATGTATATATATTATATAATTAATTTTCTCCTTTTGAAT
 79718  TTACATCTTAATAAAATATAAAATATAAAATATAAAATGTTATTAACAATAAAAATTATT
 79778  AATCTTTATAATATTAATAATAGTAAATTTATTTATATATCTCCTTTAGGATGGATTATT
 79838  TTTATTAAAAAAAATATTAAATATTATAAATATATTATAAATATATTATAAATATATTAT
 79898  AAATATATTATAAATAGAATATAATATAATATTATATATTATAATGATAAAGATTATATA
 79958  TATTTTCTTTTTTTTATTTATTATTTTTAATAAGTAAAAATTATATTATATATATATATA
 80018  TTAAATTTTATAAGTAATATAATATAAGTATTAATTATATAAA
;     G-trnM(cau)_2 ==> start
 80061  TGCAATATGATGTAATTGGTTAACATTTTAGGGT!CAT!GACCTAATTATATACGTTCAA
 80119  ATCGTATTATTGCTA
;     G-trnM(cau)_2 ==> end
 80134  ATAAATTAATATATAATATTTATAAAAAAGTATAATAAAATATATTATAAGAAGAATATA
 80194  TTATATAATAATTATATTAATAATATTAATAAATAATATATAAATAATTATAAAAAAGTA
 80254  TATAATATTAATCAATTAATTAATTAATAAATATAAATAATATATTAATTTTTAATTAAT
 80314  TTGAATAAGATATTTATATTATTAA
;     G-rnpB ==> start ;; mfannot: Approximate position
 80339  TAGGAAAGTCATAAATATATAAATTATATTATATAATTAATATAATAATAAAATAAATTA
 80399  TATATTTTATTTATAATATTATTTCTTTATAAGATAAAATATTATCTGATGAATAATTAG
 80459  ATTAAATAATATTTATAAAGAAATATATATATATATAAAAAGTCATTATATAAATTTAAT
 80519  TATAATTTAAATAAATTTTATATAAATTAATATAATATTAATAAAGTAATTAGTATAAAT
 80579  AAATAATATGAAAATAAAACTTAATAAATATATAAATATAGTCCGGCCCGCCCCCCGCGG
 80639  GAGGCGGGCGGACCCCGAAGGAGTGAGGGACCCCTCCCTAATGGGAGGGGGACCGAACCC
 80699  CTTTTTAAGAAGGAGTCCATATATATATATTAATAAAAAGTAATATATATATATATATTG
 80759  GAATAGTTATATTATTATACAGAAATATGCTTAA
;     G-rnpB ==> end
 80793  TTATAATATAATATCCATA
