# Supplementary material for: Global Characterization of Fungal Mitogenomes: New Insights on Genomic Diversity and Dynamism of Coding Genes and Accessory Elements
Source: Front Microbiol. 2021 Dec 1;12:787283. doi: 10.3389/fmicb.2021.787283 (PMC8672057; doi:10.3389/fmicb.2021.787283)
Supplement: Supplementary File 1 — de novo annotation files of the 685 mitogenomes investigated in this study. Annotation was performed with the Mfannot program. [file Data_Sheet_1.ZIP › Supplementary_FileS1/CP008422.1_Saccharomyces_cerevisiae_strain_HB_C_OMARUNUI_7_mitochondrion_sequence_mitogenome_g3.mfres]

;; Masterfile modified automatically by mfannot version 1.35
;; on Sun Dec 27 00:07:46 2020 by user pfonseca on host LGCM-PROC
;;    - Gene Totals: 50
;;    - List of genes added:
;;      atp6                 atp8                 atp9                
;;      cob (4 introns)      cox1 (5 introns)     cox2                
;;      cox3                 orf117               orf199              
;;      orf236               orf238               orf316              
;;      orf326               orf348               orf380              
;;      orf386               orf417               orf474              
;;      orf494               orf515               orf695              
;;      orf777               orf785               rns                 
;;      rps3                 trnA(ugc)            trnC(gca)           
;;      trnD(guc)            trnE(uuc)            trnF(gaa)           
;;      trnG(ucc)            trnH(gug)            trnI(gau)           
;;      trnK(uuu)            trnL(uaa)            trnM(cau)           
;;      trnN(guu)            trnP(agg)            trnP(ugg)           
;;      trnQ(uug)            trnR(acg)            trnR(ucu)           
;;      trnS(gcu)            trnT(aag)            trnT(ugu)           
;;      trnT(uuag)           trnV(uac)            trnW(uca)           
;;      trnX(aagg)           trnY(gua)           
;;
;; end mfannot
;;


>CP008422.1 Saccharomyces cerevisiae strain HB_C_OMARUNUI_7 mitochondrion sequence gc=3
     1  NNNNNNNNNNNNNNNNNNNNNNNNNNNNNNNNNNNNNNNNNNNNNNNNNNNNNNNNNNNN
    61  NNNNNNNNNNNNNNNNNATTTATTCTCCTTTCGGGGTTCCGGCTCCCGTGGCCGGGCCCC
   121  GGAATTATTAATTAATAATAAATTATTATTAATAATTATTTATTATTTTATCATTAAAAT
   181  ATATAAATAAAAAATATTAAAAAGATAAAAAAAATAATGTTTATTCTTTATATAAATTAT
   241  ATATATATATATAATTAATTAATTAATTAATTAATTAATAATAAAAATATAATTATAAAT
   301  AATATAAATATTATTCTTTATTAATAAATATATATTTATATATTATAAAAGTATCTTAAT
   361  TAATAAAAATAAACATTTAATAATATGAATTATATATTATTATTATTATTAATAAAATTA
   421  TTAATAATAATCAATATGAAATTAATAAAAATCTTATAAAAAAGTCACGGGTACTCCTTT
   481  TTAAAAATAAAAAGGGGTTCGGTCCCCCCCCTTCCGTATACTTACGGGAGGGGGGTCCCT
   541  CACTCCTTCTTAATTAAATTATCTTAATTAAATTATCTTAATTAAATTATCTTAATTAAA
   601  TTATCTTAATTAAATTATCTTAATTAAATTATAAGGGGACTTTATATTTATAAAGTAATT
   661  ATATTATTATTATTATTATTATTTATTTATTTTATTTTTATTATTTTATTATATATATTA
   721  TATATTAATA
;     G-trnP(ugg) ==> start
   731  CAGATAGAAGCCAAAAGGTCAGGCGCTTTCTT!TGG!GAGAAAGACCTAGTTAGTTCGAG
   789  TCTATCCTATCTGA
;     G-trnP(ugg) ==> end
   803  TAATAATTTAATTAACCATTAAAAAAAAGTATATATATTTATCATAATATATTAAATTTT
   863  ATTACATTACAAATGAACACTTTTATTTATATTTATAANNNNNNNNNNNNNNNNNNNGTC
   923  CGCCCCGCGGGGGCGGGCCGGACTCCATATTATTATTATTATAATTATTATTATAATTAT
   983  TATTATAATTATTATTATAATTATTATTATAATTAAAGAGTTTTGGATACCAATATGATA
  1043  TAATATGATATAGGACCGAAACCCCTCATTTTATCATTTATTTATAATATTATAAATAAA
  1103  AAAAAATATTATATATTATAATAAAATTAATATCATAATATATTATATTATATATTATAT
  1163  TATATATATATATATATATATTCTTTTATAAAATTTATATTCTTCTTATTAAAATTAAAA
  1223  AGGGAGCGGACTTTTAATTATATTTAATTATAGTTTTTAATCATTGGTTGAGATTTCAAA
  1283  ATAAGGTATAATATTTATATTATTCTTTAACAAATATTATATTATAAAAAAAGATATAAT
  1343  ATTTATATTATTCTTTAACAAATATTATATTATAAAAAAGATATAATATTTATATATTAT
  1403  TATTAATATTATTTTTTAGTTCCGAAAGGAGAAACTTATAATTTTTATATCATTATTTAT
  1463  TATTATTTTTAATAATAACTCCTTTTAGGAATTTCCATTTAACCTTCAGCAGAGACTTTC
  1523  TAATTATAATTATATATATATAAATTTAAATACATTTATAAAAAAGTATATAATATAATT
  1583  ATATTATATATAATAATATTATTAAATGAAGTATTCTTTATTATTAATTATAGGATATCT
  1643  GGGGTCCATTAATAATTATTATTGTAAATAATAATAAGGACCCCCCCCATTATCTAATTA
  1703  ATAAATATATAAATAATCATTAATAAATATATTAATAATTATTAATAAATATATAAATAA
  1763  TCATTAATAAATATATAAATAATATATTATATTATAAAAATATAATAATAATAATTTATT
  1823  ATTAAAATATAATAATTTATTATAAAAATATAATAATTTATTATAAAAATATAATAATAA
  1883  CTCCTTTCGGGGTTCACACCTTTATAAATAATAAATAATAAATAATAAATAATAAATAAT
  1943  AAATATTAGTATTCACTAATATAAAATAATAATTATAAAAATAATCATTATTAAAAATAT
  2003  TATTAATTATTAAATTAAATACAATTAATATAATTTAGTTGTTTATATAATTTTAAATAA
  2063  TGTTTATATCAATTTAATAAAATTAAATTTATAGTTCCGGGGCCCGGCCACGGGAGCCGG
  2123  AACCCCGAAAGGAGTTTATCTATATATTATAATAACTATATGAATTTCATTATTAAAAAT
  2183  AATAAAAATAAGGAATTTTAATAAGAAGTAATATTTATTATATAATATATAAAAANNNNA
  2243  TATATATATATATAAAAATATATATAATAAGTTTTATTATAATATATATTAAATTAATTA
  2303  TTATGAGGGGTTCGGTTCCCTTCCGGACCCCAATTCATCTCATCTCATTTTATTTCATCT
  2363  CAATATCATCTAATCTCATTTCTTTATAGATTTTACATATATATAAATATAAATATAAGA
  2423  TATTCACATTTATATATAATATAATATAATATAATAGATATTTATTCCTTTTTGATTAAA
  2483  CTAATAATTAATAATTAATAATTAATAATTAATAATNNNNNNNNNNNNNNNNNNNNNNNN
  2543  NNNNNNNNNNNNNNNNNNNNNNNNNNNNNNNNNNNNNNNNNNNNNNNNNNNNNNNNNNNN
  2603  NNNNNNNNNNNNNNNNNNNNNNNNNNNNNNNNNNNNNNNNNNNNNNNNNNNNNNNNNNNN
  2663  NNNNNNNNNNNNNNNNNNNNNNNNNNNNNNNNNNNNNNNNNNNNNNNNNNNNNNNNNNNN
  2723  NNNNNNNNNNNNNNNNNNNNNNNNNNNNNNNNNNNNNNNNNNNNNNNNNNNNNNNNNNNN
  2783  NNNNNNNNNNNNNNNNNNNNNNNNNNNNNNNNNNNNNNNNNNNNNNNNNNNNNNNNNNNN
  2843  NNNNNNNNNNNNNNNNNNNNNNNNNNNNNNNNNNNNNNNNNNNNNNNNNNNNNNAATTTA
  2903  TTTAATGAAATTATTAATTATAAATAAAAATAATAATTTTTAAAGATGTAATATAAAAAT
  2963  AAATATAATATAATTTAGGATAATTATATAAAATATTTATTATATATAGTTTTTATAAGG
  3023  AGTTTAAAAAGTGATAATATAATANNNNNNNNNNNNNNNNNNNNNNNNNNNNNNNNNNNN
  3083  NNNNNNNNNNNNNNNNNNNTTATTTATATATATATAATTATAATCTTATTAATTATTTAT
  3143  ATATATATTTAATATTATTTTTATATAATTTTATATTAAAGTATTATAATTATATATTTA
  3203  ATATTTTTTTTATATAATTTTATATTATTTATTTATTTATTTATTTATTTAAAAATATTA
  3263  TAATCATATATTTAATATTATTTAATATATTTTATATATTATATCTTTTATTGATTTATA
  3323  TATATATAGATTTAATAAATATATATATATATATATATATAAATATTCATTATATATTTA
  3383  TTATTATTATTATTATTTATTATTATTTTTTATTATNTATTAATAATATATATATTATTA
  3443  ATTATGGGTATCCTAATAGTATATTATTATTTTTAATAATAATTTATGATTTATGAATAA
  3503  TAAATAAGTAGGGAATCGGTATGAATATCGAAAGGAGTTATATATTATTAATTATTTATA
  3563  ATTATTTTATATATTATTAATTATTTATAATTATTTTATATATTTATAATTATTTTATAT
  3623  AGATAGGTTAGATAGGATAGATAGGATAGATAGGGGTCCCATTTATTATTTACAATAATA
  3683  ATTATTAATGGGACCCGGATATCTTATTGTTATTAATTTATATATTATTCATTATTATTA
  3743  ATATATATTTAATATAATTAAATATTATATTATATTATATTATATTATTTATTNAAAAAA
  3803  AATCTATTACTTATTTTTTTTATTAATATATAAATTATTTATATAATNNNNNNNNNNNNN
  3863  NNNNNNNNNNNNNNNNNNNNNNNNNNNNNNNNNNNNNNNNNNNNNNNNNNNNNNNNNNNN
  3923  NNNNNNNNNNNNNNNNNNNNNNNNNNNNNNNNNNNNNNNNNNNNNNNNNNNNNNNNNNNN
  3983  NNNNNNNNNNNNNNNNNNNNNNNNNNNNNNNNNNNNNNNNNNNNNNNNNNNNNNNNNNNN
  4043  NNNNNNNNNNNNNNNNNNNNNNNNNNNNNNNNNNNNNNNNNNNNNNNNNNNNNNNNNNNN
  4103  NNNNNNNNNNNNNNNNNNNNNNNNNNNNNNNNNNNNNNNNNNNNNNNNNNNNNNNNNNNN
  4163  NNNNNNNNNNNNNNNNNNNNNNNNNNNNNNNNNTATATAATATATTATATTCTTATAATA
  4223  TATTTATTGATTATGTTATAAAATTTATTCTATGTGTGCTCTATATATATTTAATATTCT
  4283  GGTTATTATCACCCACCCCCTCCCCCTATTACGTCTCCGAGGTCCCGGTTTCGTAAGAAA
  4343  CCGGGACTTATATATTTATAAATATAAATCTAACTTAATTAATAATTTAAATAATATACT
  4403  TTATATTTTATAAATAAAAATAATTATAACCTTTTTTATAATTATATATAATAATAATAT
  4463  ATATTATCAAGTAATTATTATTTCTTTTTTTTCTTTAATTAATTAATTAATTAATATTTT
  4523  ATAAAAATATATTTCTCCTTACGGGGTTCCGGCTCCCGTAGCCGGGGCCCGAAACTAAAT
  4583  AAAATATATTATTAATAATATTATATAATATAATAATAATATAATAATTTTATATAAATA
  4643  TATATTTATATATTAAATTAAATTATAATTTTATTATGAAAATTATATCTTTTTTTTATA
  4703  TTTTTATATAATAAAAATATGTTATATATATATTAATAATAAAAGGTAGTGAGGATTAAA
  4763  TAAATTATATAATAATTATAACTCTTAATTATAAAATAAATATATATATATATATAAGTA
  4823  TCCATTTCCATATAATCTTTTAATAAATATTAATAAATATTNNAAAAAAATAATATTATA
  4883  ATATTTTAGTATATAATTCAATAAAATTCATTGGAGGGGTAAATAATAATAATTTACTAA
  4943  TGGCAAGTTATAGTCTTAAAGGTTTTTANNTTTTTTATTAAATTAATAAAATAATAATAC
  5003  CATTTATATATTCCATTATATATATATATTTAATAAAAATAATAATATCATTTATATATT
  5063  TTATTATATATTATATATATTTTATATAAAATAATAATAATAAATTTATATTTTTATATA
  5123  TTATTATTAAATAATAATAATATAAATAACTCCTTCGGGGTTCGGTCCCCACGGGTCCCT
  5183  CACTCCTTCTTAAGAATAAAAAGGGGTTCGGTCCCCCTCCCGTTAGTACACGGGAGGGGG
  5243  TCTCTCACTCCTTCTTAAAAAATAAAAAGGTGGAAGGACTAATATAATTTTAAATAATAA
  5303  TTAATACTTTAATAATAATTTGTATTTCTTTATTATTAATATATTAAATATAATAATAAT
  5363  TAATATAATTACAATATATTAATATTATCAAATATTAATAAATATANNTTTTTATATATT
  5423  TTATTAATTTATTTATTTTTTTATTATTAAACTAATTATAATTGTAATTTCGTAAAGGGG
  5483  GTGGGAGTAAATATATATAATTTATAATCTATATATATATATATATAATTTCTTAATAAA
  5543  TATTAATAAATATTTATAAAAAGAATAATTTATATTTATAATATATAATTTATATATTTT
  5603  ATTTTTATTATACAATTAATATAAAATATAAAATATAAAATATTAAATATTAAATATTAA
  5663  ATATTAAATATTTATTTTTATAGGGGTTATATAATAATTATATTTATAATTATATAATAT
  5723  TAAAAAGGGTATTTTTATAATTATTACATTTTTATTTTATTTATAAAAATATTAATTTTA
  5783  ATAAGTATTGAATACTTTATATAATATAAATATTAATTACATAATTAATAATTAAATAAT
  5843  ATTTAATAATATTATTTAAATTTATTATTTATAATTATTTATTTATAAAATTCTATTTTT
  5903  ATTATTATTATTATTATTTTATTATTAAAGATTAATATAATAATTATTAATATATTAAAA
  5963  ATCTTTTATTATATTAATATTTATAAAAAAGTATTTAATAAAAAAGATGTATAAATTTAT
  6023  AAATTATATAATATTATTAATTTATATAATAATAATATTATAACTTTGTGATTGTCAATT
  6083  TAGTTAATCATTGTTATTAATAAAGGAAAGATATAAAAAATATT
;     G-trnT(aag) ==> start
  6127  CTCCTTCTTAAAAAGGGGTTCGGTTNCCCCCCGT!AAG!GGGGGGGTCCCTCACTCCTTT
  6185  GGTCGGACTCCTTCGGGGTCCGCCCCGCGGGGGCGG
;     G-trnT(aag) ==> end
  6221  GCCGGACTAATTTAACTTTTAATATTAATATTAATATTATTTATATTTTTAATATATAAA
  6281  AATAAATAATTTTATTTTTATTAATAGTATATTATATAAACAATAAAATAGTATTAATTA
  6341  TATAAAATTTATATAAAATATATATAAATTTATTATATATATATATATTAATATTTTAAT
  6401  AAAGTTTTTATTATAAATTTATTTATTTATTTATTATAATATTAATAATTTATTTATTAT
  6461  TATATAAGTAATAAATAATAGTTTTATATAATAATAATAATATATATATATATATATTAT
  6521  TATATTAGTTATATAATAAGGAAAAGTAAAAA
;     G-rns ==> start
  6553  TTTTATAAGAATATGATGTTGGTTCAGATTAAGCGCTAAATAAGGACATGACACATGCGA
  6613  ATCATACGTTTATTATTGATAAGATAATAAATATGTGGTGTAAACGTGAGTAATTTTATT
  6673  AGGAATTAATGAACTATAGAATAAGCTAAATACTTAATATATTATTATATAAAAATAATT
  6733  TATATAATAAAAAGGATATATATATAATATATATTTATCTATAGTCAAGCCAATAATGGT
  6793  TTAGGTAGTAGGTTTATTAAGAGTTAAACCTAGCCAACGATCCATAATCGATAATGAAAG
  6853  TTAGAACGATCACGTTGACTCTGAAATATAGTCAATATCTATAAGATACAGCAGTGAGGA
  6913  ATATTGGACAATGATCGAAAGATTGATCCAGTTACTTATTAGGATGATATATAAAAATAT
  6973  TTTATTTTATTTATAAATATTAAATATTTATAATAATAATAATAATAATATATATATATA
  7033  AATTGATTAAAAATAAAATCCATAAATAATTAAAATAATGATATTAATTACCATATATAT
  7093  TTTTATATGGATATATATATTAATAATAAAATTAAATTTATTATTATTAATAATATATTT
  7153  TAATAGTCCTGACTAATATTTGTGCCAGCAGTCGCGGTAACACAAAGAGGGCGAGCGTTA
  7213  ATCATAATGGTTTAAAGGATCCGTAGAATGAATTATATATTATAATTTAGAGTTAATAAA
  7273  ATATAATTAAAGAATTATAATAGTAAAGATGAAATAATAATAATAATTATAAGACTAATA
  7333  TATGTGAAAATATTAATTAAATATTAACTGACATTGAGGGATTAAAACTAGAGTAGCGAA
  7393  ACGGATTCGATACCCGTGTAGTTCTAGTAGTAAACTATGAATACAATTATTTATAATATA
  7453  TATTATATATAAATAATAAATGAAAATGAAAGTATTCCACCTGAAGAGTACGTTAGCAAT
  7513  AATGAAACTCAAAACAATAGACGGTTACAGACTTAAGCAGTGGAGCATGTTATTTAATTC
  7573  GATAATCCACGACTAACCTTACCATATTTTGAATATTATAATAATTATTATAATTATTAT
  7633  ATTACAGGCGTTACATTGTTGTCTTTAGTTCGTGCTGCAAAGTTTTAGATTAAGTTCATA
  7693  AACGAACAAAACTCCATATATATAATTTTAATTATATATAATTTTATATTATTTATTAAT
  7753  ATAAAGAAAGGAATTAAGACAAATCATAATGATCCTTATAATATGGGTAATAGACGTGCT
  7813  ATAATAAAATGATAATAAAATTATATAAAATATATTTAATTATATTTAATTAATAATATA
  7873  AAACATTTTAATTTTTAATATATTTTTTTATTATATATTAATATGAATTATAATCTGAAA
  7933  TTCGATTATATGAAAAAAGAATTGCTAGTAATACGTAAATTAGTATGTTACGGTGAATAT
  7993  TCTAACTGTTTCGCACTAATCACTCATCACGCGTTGAAACATATTATTATCTTATTATTT
  8053  ATATAATATTTTTTAATAAATATTAATAATTATTAATTTATATTTATTTATATCAGAAAT
  8113  AATATGAATTAATGCGAAGTTGAAATACAGTTACCGTAGGGGAACCTGCGGTGGGCTTAT
  8173  AAATATC
;     G-rns ==> end
  8180  TTAAATATTCTTACATAAATATTAATCTAAATATTAATATAAATATTAATATTAATAGTT
  8240  CCGGGGCCCGGCCACGGGAGCCGGAACCCCGAAAGGAGAAATATAAATATAAATATAAAT
  8300  ATTAATATAAATATAATNNNNNNNNNNNNNNNNNNNNNNNNNNNNNNNNNNNAATATATA
  8360  ATATATTATATAAATATAATATATAAATAATATAATAAAATATTTTAATATATATATAAT
  8420  ATAATATAATTATTATTATAATTTAATATAAATTATTATTATAATTTAATATAATAAATA
  8480  AATAAATAATTATAA
;     G-orf238 <== end
  8495  TTATAATNNNNNNNNNNNNNNNNNNNNNNNNNNNNNNNNNNNNNNNNNNNNNNNNNNNNN
  8555  NNNNNNNNNNNNNNNNNNNNNNNNNNNNNNNNNNNNNNNNNNNNNNNNNNNNNNNNNNNN
  8615  NNNNNNNNNNNNNNNNNNNNNNNNNNNNNNNNNNNNNNNNNNNNNNNNNNNNNNNNNNNN
  8675  NNNNNNNNNNNNNNNNNNNNNNNNNNNNNNNNNNNNNNNNNNNNNNNNNNNNNNNNNNNN
  8735  NNNNNNNNNNNNNNNNNNNNNNNNNNNNNNNNNNNNNNNNNNNNNNNNNNNNNNNNNNNN
  8795  NNNNNNNNNNNNNNNNNNNNNNNNNNNNNNNNNNNNNNNNNNNNNNNNNNNNNNNNNNNN
  8855  NNNNNNNNNNNNNNNNNNNNNNNNNNNNNNNNNNNNNNNNNNNNNNNNNNNNNNNNNNNN
  8915  NNNNNNNNNNNNNNNNNNNNNNNNNNNNNNNNNNNNNNNNNNNNNNNNNNNNNNNNNNNN
  8975  NNNNNNNNNNNNNNNNNNNNNNNNNNNNNNNNNNNNNNNNNNNNNNNNNNNNNNNNNNNN
  9035  NNNNNNNNNNNNNNNNNNNNNNNNNNNNNNNNNNNNNNNNNNNNNNNNNNNNNNNNNNNN
  9095  NNNNNNNNNNNNNNNNNNNNNNNNNNNNNNNNNNNNNNNNNNNTAATTTATATAATTTAT
  9155  TTTAATATATATATATTTATATATAATATAATATATATATTTATTTATTATAATCAT
;     G-orf238 <== start
  9212  TTTTTTTTTACTTAAAATAAAACTTATTATAATTTATATAATTTATAATTTTTATATAAA
  9272  AATAATTATATAANNNNTTTTTATTTATATAATAATAATATTATTTGNNNNNNNTTATAT
  9332  ATTATATATATAATNAATAAATAAATAATNAATAATAATAAT
;     G-trnW(uca) ==> start
  9374  AAGGATATAGTTTAATGGTAAAACAGTTGATT!TCA!AATCAATCATTAGGAGTTCGAAT
  9432  CTCTTTATCCTTG
;     G-trnW(uca) ==> end
  9445  ATAATAATAATAAAAATATGTATTTATTTAATTATTTTAATATTTCTCCTTTCGGGGTTC
  9505  CGGCTCCCGTGGCCGGGCCCCGGAACTATTAAACTNNNNTAATATAATATAAATATTCAT
  9565  TTATCTTTTTTTTAATATTCNNNNTTAATTAATTAATTAATATATTAATTATAAAAAATA
  9625  TATTATAATTTTATTATTAATAAGTATAAATATATTATTAATAATAATTTATTAAAAATA
  9685  TATTATTATAATATATTAATATATCATAATTATAATCAATATTATATTATTTAATTTTAT
  9745  AATACTTAATTATTAATATATTATTCATATATATATAAATTAAATNNNNNNNNNNNNNNN
  9805  NNNNNNNNNNNNNNNNNNNNNNNNNNNNNNNNNNNNNNNNNNNNNNNNNNNNNNNNNNNN
  9865  NNNNNNNNNNNNNNNNNNNNNNNNNNNNNNNNNNNNNNNNNNNNNNNNNNNNNNNNNNNN
  9925  NNNNNNCTTTACTTATTTTTCCTCCGTTGGGGACTTATTATTAAGTATATTATTATATAC
  9985  TACTTAAGATTATATATATAATATATATNNNNNNNNNNNNNNNNNNNNNNNNNNNNNNNN
 10045  NNNNNNNNNNNNNNNNNNNNNNNNNNNNNNNNNNNNNNNNNNNNNNNNNNNNNNNNNNNN
 10105  NNNNNNNNNNNNNNNNNNNNNNNNNNNNNNNNNNNNNNNNNATATTATTTATAATTAATT
 10165  ATAATTAAATNNNNNTATAATATAATATAAATAATAATATAATNATAATAAAAATAAAAT
 10225  AATATTAGATTATATTATATAATTTATATAANTTTTTAATAATAATAATAAATAAGTTTA
 10285  TTTATAATTATAAATATAAATATAAATATAAATAAAGAAGGTATTATATTTTATAAAATA
 10345  TAATAATAATACAAAATTTATATTTTAATAAATATTAATATAAGTTTAAAGTTCCGGGGC
 10405  CCGGCACGGGAGCCGGAACCCCGAAAGGAGAAATAAATAATATATTTATAAAAAATTAAA
 10465  TAAATAAATATTATCTATTTCAAAATAAATATAATATAATATAATATAATAATTCTAAAT
 10525  ATAAATAATATTTATTATAATTATTATAATAATTGTATTATTTATTAATAATATATATAA
 10585  TTATATTAAAACTAATATTACATTATTTTGTATATTTAAACAATTAAATTGATTATTCTT
 10645  ATTTGTAATCTTTATTTATTTTATTATATCTTATTAATGATAAATTATAATTATTATTAA
 10705  AATAATAATTTACTTCTTTTGATATAAAAATAAAATAATATAGAANNNNNNNNNNNNNNN
 10765  NNNNNNNNNNNNNNNNNNNNNNNNNNNNNNNNNNNNATTTTTATTCCTTCCTATTAAAGG
 10825  TAAAGACTCGATTCTCATAATTAAATTTATATCCTTCGGCCGGATTAATTTATTTTATTT
 10885  ATATTTATATTTATAGTGAATACCTTTTTTAATATTTATTTTTAATATTTATTTTTAATA
 10945  TTTTATTTTTAATAAAATATAATCTTGTAAGTAAGAAAAGAATTTCGGTGATTGGAACCT
 11005  TGAAAGGATAAATTTCTTATTTATTATAATATTTATATTAATATTNNNNNNNNNNNNNNN
 11065  NNNNNNNNNNNNNNNTTATAATAGTATTATTAAACATTTAATATATTATATTAATATTTA
 11125  ATTTAAATGATTAATATATTATTATAATAATATTTATTTTATATTAAAATATTATAATTA
 11185  ATATATATATATTTATTTTAATAATATTATTATTATTATTATTAAAATTATTATTTTTAT
 11245  AAATATATATATATATATATATATATTATTTTTATTCTTATATAAATTATATAANNNNNN
 11305  NNNNNNNNNNNNNNNNNNNNNNNNNATATATTATTTAAATTATATATTATTTAAAATACT
 11365  TTTTATATTATATCTTCTTTAGATTTAAATATAATTATTATTTATATTATAATTATTTAT
 11425  GAAATATTATTATTAAAATAAAAAAGAGGTTTAGACTATATATTTATTATTTATAAACTT
 11485  ATTATATTATTTATTATTAATAGTTCCGGGGGCCGGCCACGGGAGCCGGAACCCCGAAAG
 11545  GAGAAATAAATAAAATAAAAAATAATAAATATTAATATTATTAAATATTATTTATAATAA
 11605  ATATTAATATTATTAAATATTATTCATATTAATAAATTTTATTATTATTTGTAATATATT
 11665  AAATATAAATAATATATATATTATTTATTATAATGAAAACCTATCCTAAATTATCCTATC
 11725  ATATAATATTATATCATATCATATTATATCTTATTATATGATATATAAAGTATTCACTCT
 11785  ATATGAAGTTATGATTATTATATAAATCTTATTTTATTTTTATTTTTATTTGGACTAATA
 11845  ATAATTATAATAATAATTATTGATATGTTCTAATATTAATAAATACATATTTATATTATA
 11905  ATATAAATATTCATTTCTTACNNNNTAATAAAAAGTTTTTATATTCATTATAATATAAAT
 11965  ATATAAATATATATAAATATTTTAATAATTATAATTATATTAAGATATTATAAATATATA
 12025  TTTATTTTTTTTTATAAAATAAATAAATAAATAAATAATTAATATTTTTATATTATAACT
 12085  TATTTTTATAATAATAATAAGTATTTTATTTTTTATTATATTATTATTTATATAATTATA
 12145  TATATATTAATTTCAATTTAATTAATTAATTAATTGGTATTTGGCATATGAGATCAATTA
 12205  ATTGTAATTCTTATAAGNNNNAATTAATTAATATGCTTTTTATATAATTTATACTTTTAT
 12265  ATTTCTCCTTCCGGGGTTCCGGCTCCCGTGGCCGGGCCCCGGAACTATTATTATTATTTT
 12325  TATTTATTTATTATTAAAATATAANNNNNNNNNNNNNNNNNNNNNNNNNNNNNNNNNNNN
 12385  NNNNNNNNNNNNNNNNNNNNNNNNNNNNNNNNNNNNNNNNNNNNNNNNNNNNNNNNNNNN
 12445  NNNNNNNNNNNNNNNNNNNNNNNNNNNNNNNNNNNNNNNNNNNNNNNNNNNNNNNNNNNN
 12505  NNNNNNNNNNNNNNNNNNNNNNNNNNNNNNNNNNNNNNNNNNNNNNNNNNNNNNNNNNNN
 12565  NNNNNNNNNNNNNNNNNNNNNNNNNNNNNNNNNNNNNNNNNNNNNNNNTTATAATTTATA
 12625  TTATACAATTTATTATTTCGTTAATACCTTTATTTATATTATATAATATATTATATTATT
 12685  ATAATATATTTATTGATTATATTAATACATTTAACTAATGTGTGCTTTATATTTATTGAA
 12745  TAGTTTGGTTCTTATCACCCACCCCCTCCCCCTATTANNNNNNNNNNNNNNNNNNNNNNN
 12805  NNNNNNNNNNNNNNNNNNNNNNNNNNNNNNNNNNNNNNNNNNNNNNNNNNNNNNNNNNNN
 12865  NNNNNNNNNNNNNNNNNNNNNNNNNNNNNNNNNNNNNNNNNNNNNNNNNNNNNNNNNNNN
 12925  NNNNNNNNNNNNNNNNNNNNNNNNNNNNNNNNNNNNNNNNNNTAATAATCAATATTAATT
 12985  ATTTATATATATAAGATTAATATTATTTAATATATTATGAATAATTTAATTAATAAATCT
 13045  TTAAATATTATCATAAAAATCTAAATTAAATAATTTCTTATTTATAATAAAGAATAATAA
 13105  TATATATAAATATAATAAAGAATGTAAATAATATATATATAATATAATATAATATAAAAA
 13165  ATATATATATATATAAATATATATATAATATATAGATAATAATATTTTTATATAATTTAT
 13225  TTTATTATTAAGTAATGAATAATNATAAAATCAATATATTAAATAATATATTTATATTAG
 13285  TTCGGTTTAGTTGGTATTTTGTAATGAGTAAAAAGTAATATATAATATTAAATAATAAGT
 13345  ATTGATATAAGTAATAGATATAATAATAATATTATTAATATTTTATATAAATAATATTAA
 13405  TAATATAGATTATGAAAGAGAGTATTAATATCATTAAATATATATATATGTTATATAATT
 13465  TAAATGATTTTAATATATATATATATATTATATTATAGATTATGATACATTTATATAAAT
 13525  AATATATATATAAAAATTAATTATACTATTACTTTATAATATAATAATATTTATTTATAA
 13585  AGATATAAAAGAATTGTTTAAAGTTATAACTAAAATATTATATAGTATTCATTAATAATT
 13645  AATATTATAAATTCAACTATTGTTATATTTATAAATAGAATAATATATTATTATCCTTAA
 13705  GGATATAATANNNNNNNNNNNANNNAAATNNNNNNAAATNTAATNAANNNNNNNTTTTAA
 13765  TGAATATAATAATAATAATATTATTAAAATTAATATATNAAAAAAAAGTAAAA
;     G-cox1 ==> start ;; mfannot: alternative ATG start pos 13764
;     G-cox1-E1 ==> start
 13818  ATGGTACAAAGATGATTATATTCAACAAATGCAAAAGATATTGCAGTATTATATTTTATG
 13878  TTAGCTATTTTTAGTGGTATGGCAGGAACAGCAATGTCTTTAATCATTAGATTAGAATTA
 13938  GCTGCACCTGGTTCACAATATTTACATGGAAATTCACAATTATATAATG
;     G-cox1-E1 ==> end
;     G-cox1-I1 ==> start /group=II (8.67e-14)
 13987  gt
;     G-cox1-I1-orf777 ==> start /first_aa=A
 13989  gcgcctctcagtgcgtatatttcgttgatgcgtctagcattagtattatgaatcatcaat
 14049  agatacttaaaacatatgactaactcagtaggggctaactttacggggacaatagcatgt
 14109  cataaaacacctatgattagtgtaggtggagttaagtgttacatggttaggttaacgaac
 14169  ttcttacaagtctttatcaggattacaatttcctcttatcatttggatatagtannnnnn
 14229  nnttgattattttacgttgaggtaatcagattatgattcattgttttagatagcacaggc
 14289  agtgtgaaaaagatgaaggacctaaataacacaaaaggaaatacgaaaagtgagggatca
 14349  actgaaagaggaaactctggagttgacagaggtatagtagtaccgaatactcaaataaaa
 14409  atgagatttttaaatcaagttagatactattcagtaaataataatttaaaaatagggaag
 14469  gataccaatattgagttatcaaaagatacaagtacttcggacttgttagaatttgagaaa
 14529  ttagtaatagataatataaannnnnnnnnnnnnnnnnnnnnnnnnnnnnnnnnnnnnnnn
 14589  nnnnnnnnnnnnnnnnnnnnnnnnnnnnnnnnnnnnnnnnnnnnnnnnnnnnnnnnnnnn
 14649  nnnnnnnnnnnnnnnnnnnnnnnnnnnnnnnnnnnnnnnnnnnnnnnnnataaattatca
 14709  aatgaattaggaacaggtaaattcaaatttaaacccatgagaatagttaatattcctaaa
 14769  cctaaaggtggtataagacctttaagtgtaggtaatccaagagataaaattgtacaagaa
 14829  gttataagaataattttagatacaatttttgataaaaagatatcagcacattcacatggt
 14889  tttataaagaatataagttgtcaaacagcaatttgagaagttagaaatatatttnnnnnn
 14949  nnnnnnnnnnnnnnnnnnnnnnnnnnnnnnnnnnnnnnnnnnnnnnnnnnnnnnnnnnnn
 15009  nnnnnnnnnnnnnnnnnnnnnnnnnnnnnnnnnnnnnnnnnnnnnnnnnnnnnnnnnnnn
 15069  nnnnnnnnnnnnnnnnntattgatgagaaaggaacttatcataaacctatattaggttta
 15129  cctcaaggatcattaattagtcctatcttatgtaatattgtaataacattggtagataat
 15189  tgattagaagattatattaatttatataataaaggtaaagttaaaaaacaacatcctaca
 15249  tataaaaaattatcaagaataatannnnnnnnnnnnnnattttcgacaagattaaaatta
 15309  cataaagaaagagctaaaggcctactatttatttataatgatcctaatttcaagagaata
 15369  aaatacgttagatatgcagatgatattttaattggggtattaggttcaaaaaatgattgt
 15429  aaaataatcaaaagagatttaaacaattttttaaattcattaggtttaactataaatgaa
 15489  gaaaaaactttaattacttgtgcaactgaactaccagcaagatttttaggttataatatt
 15549  tcaattacacctttaaaaagaatnnnnnnnnnnnnnnnnnnnnnnnnnnnnnnnnnnatt
 15609  agaagtagaaatataactagacctattattaatgcaccaattagagatattatcaataaa
 15669  ttagctaataatggatattgtaagcataataaaaatggtagaataggagtgcctacaaga
 15729  gtaggtagatgactatatgaagaacctagaacaattattaataattataaagcgttaggt
 15789  agaggtatcttaaattattataaattagctactaattataaaagattaagagaaagaatc
 15849  tattacgtattatattattcatgtgtattaannnnnnnnnnnnnnnnnnnnnnnnnnnnn
 15909  nnnnnnnnnnnnnnnnnnnnnnnnnnnnnnnnnnnnnnnnntattgaaaatgataaatta
 15969  attgccaattttccaagaaatacttttgataatatcaaaaaaattgaaaatcatggtata
 16029  tttatatatatatcagaagctaaagtaactgatccttttgaatatatcgattcaattaaa
 16089  tatatattacctacagctaaagctaattttaataaaccttgtagtatttgtaattcaact
 16149  atnnnnnnnnnnnnnnnnnnnnnnnnnnnnnnnnnnnnnnnnnnnnnnnnnnnnnnnnnn
 16209  nnnnnnnnnnnnnnnnnnnnnnnnnnnnnnnnnnnnnnnnnnnnnnnnnnnnnnnnnnnn
 16269  tgtcatattaaaacacataaaaataaatttaaaaatataggacctggtatataa
;     G-cox1-I1-orf777 ==> end
 16323  aatctattattaatgatactcaatatggaaagccgtatgatgggaaactatcacgtacgg
 16383  tttgggaaaggctctttaacacgtggctacatagggaaattcactatataat
;     G-cox1-I1 ==> end
;     G-cox1-E2 ==> start
 16435  TTTTAGTAGTTGGTCATGCTGTATTAATGATTTTCT
;     G-cox1-E2 ==> end
;     G-cox1-I2 ==> start /group=II (2.14e-16)
 16471  gt
;     G-cox1-I2-orf785 ==> start /first_aa=A
 16473  gcgccgtttcgcttaatttatcactgtattgaagtgttaattgataaacatatctctgtt
 16533  tattcaattaatgaaaactttaccgtatcattttggttctgattattagtagtaacatac
 16593  atagtatttagatacgtaaaccatatggcttacccagttggggccaactcaacggggaca
 16653  atagcatgccataaaagcgctggagtaaaacagccagcgcaaggtaagaactgtccgatg
 16713  gctaggttaacgaattcctgtaaagaatgtttagggttctcattaactccttcccacttg
 16773  gggattgtgattcatgcttatgtattggaagaagaggtacacgagttaaccaaaaatgaa
 16833  tcattagctttaagtaaaagttgacattcggagggctgtacgagttcaaatggaaaatta
 16893  agaaatacgggattgtccgaaaggggaaaccctggggataacggagtcttcatagtaccc
 16953  aaatttaatttaaataaagtgagatactttagtactttatctaaattaaatgcaaggaag
 17013  gaagacagtttagcgtatttaacaaagattaatactacggatttttccgagttaaataaa
 17073  ttaatagaaaataatcataataaacttgaaaccattaatactagaattttaaaattaatg
 17133  tcagatattagaatgttattaattgcttataataaaattaaaagtaagaaaggtaatata
 17193  tctaaaggttctaataatattaccttagatgggattaatatttcatatttaaataaatta
 17253  tctaaagatattaacactaatatgtttaaattttctccggttagaagagttgaaattcct
 17313  aaaacatctggaggatttagacctttaagtgttggaaatcctagagaaaaaattgtacaa
 17373  gaaagtatgagaataatattagaaattatctataataatagtttctcttattattctcat
 17433  ggatttagacctaacttatcttgtttaacagctattattcaatgtaaaaattatatgcaa
 17493  tactgtaattgatttattaaagtagatttaaataaatgctttgatacaattccacataat
 17553  atgttaattaatgtattaaatgagagaatcaaagataaaggtttcatagacttattatat
 17613  aaattattaagagctggatatgttgataaaaataataattatcataatacaactttagga
 17673  atccctcaaggtagtgttgtcagtcctattttatgtaatatttttttagataaattagat
 17733  aaatatttagaaaataaatttgagaatgaattcaatactggaaatatgtctaatagaggt
 17793  agaaatccaatttataatagtttatcatctaaaatttatagatgtaaattattatctgaa
 17853  aaattaaaattgattagattaagagaccattaccaaagaaatatgggatctgataaaagt
 17913  tttaaaagagcttattttgttagatatgctgatgatattatcattggtgtaatgggttct
 17973  cataatgattgtaaaaatattttaaacgatattaataacttcttaaaagaaaatttaggt
 18033  atgtcaattaatatagataaatccgttattaaacattctaaagaaggagttagtttttta
 18093  gggtatgatgtaaaagttacaccttgagaaaaaagaccttatagaatgattaaaaaaggt
 18153  gataattttattagggttagacatcatactagtttagttgttaatgcccctattagaagt
 18213  attgtaataaaattaaataaacatggctattgttctcatggtattttaggaaaacccaga
 18273  ggggttggaagattaattcatgaagaaatgaaaaccattttaatgcattacttagctgtt
 18333  ggtagaggtattataaactattatagattagctaccaattttaccacattaagaggtaga
 18393  attacatacattttattttattcatgttgtttaacattagcaagaaaatttaaattaaat
 18453  actgttaagaaagttattttaaaattcggtaaagtattagttgatcctcattcaaaagtt
 18513  agttttagtattgatgattttaaaattagacataaaataaatataactgattctaattat
 18573  acacctgatgaaattttagatagatataaatatatgttacctagatctttatcattattt
 18633  agtggtatttgtcaaatttgtggttctaaacatgatttagaagtacatcacgtaagaaca
 18693  ttaaataatgctgccaataaaattaaagatgattatttattaggtagaatgattaagata
 18753  aatagaaaacaaattactatctgtaaaacatgtcattttaaagttcatcaaggtaaatat
 18813  aatggtccaggtttataa
;     G-cox1-I2-orf785 ==> end
 18831  taattattnnactnttnaatatgcgttaaatggagagccgtatgatatgaaagtatcacg
 18891  tacggttcggagagggctcttttatatgaatgttattacattcagataggtttgctactc
 18951  tac
;     G-cox1-I2 ==> end
;     G-cox1-E3 ==> start
 18954  TCTTAGTAATGCCTGCTTTAATTGGAGGTTTTGGT
;     G-cox1-E3 ==> end
;     G-cox1-I3 ==> start /group=IB (2.44e-35)
;     G-cox1-I3-orf326 ==> start /first_aa=N /note=LAGLIDADG ;; evalue:1.1e-37
 18989  aaccaaaaaagatatgaaagtaataataataataatcaagtaatagaaaataaagaatat
 19049  aatttaaaattaaattatgataagttgggaccttatttagctggattaattgaaggtgat
 19109  ggaactattctagttcaaaattcatcttcaataaaaaaatctaaatatagaccgttaatt
 19169  gttgtagtatttaaattagaagatttagaattagctaattatttatgtaatttaactaaa
 19229  tgtgggaaagtgtataaaaaaattaatcgtaattatgtattatgacttattcatgattta
 19289  aaaggtgtatatacattattaaatattattaatggatatatgagaacacctaaatatgaa
 19349  gcatttgttagaggtgctgaatttataaataattatattaattcaacaacaattctacat
 19409  aataaattaaaaaatatagataatattaaaattaaaccattagatacatcagatattggt
 19469  tcaaacgcttgattagctggtatgacagatgcagatggtaatttttctattaatttaata
 19529  aatggtaaaaatcgttctagtagagcaatgccttattattgtttagaattaagacaaaat
 19589  tatcaaaaaaattctaataataataatattaatttttcttatttttatattatgtctgca
 19649  attgcactatattttaatgttaatttatatagtagagaacgtaatttaaatttattagta
 19709  tctcttaataatacgtataaactatattatagttataaagtaatagtggctaatctatat
 19769  aaaaatattaaagtaatagaatactttaataaatattctttattatcatctaaacactta
 19829  gattttttagattgatctaaattagttattttaattaataatgagggtcaaagtataaaa
 19889  cttaatggtagttgagaattaggtataaatttacgtaaagattataataaaactagaact
 19949  acgtttacttgatctcattaa
;     G-cox1-I3-orf326 ==> end
 19970  aaaaatacatatttagaaaataaataaataaattattattactttcttcccctccgaatc
 20030  cgtaatatatttacggatatataatctcgtagtgtaaaaggtgtaacgagattattaata
 20090  agttgccgtaatatattgtaaaatatattattattacaacactatatgcgggaaaaccct
 20150  aaagtcataatataatattatccccacgagggccacacatgtgtgaccctcgcggggtat
 20210  ggaaaatttaattaagttataaatgtactatagtattaaaaattattatgaataatttcc
 20270  ccacccccatgcgaagcatgggggtgggtataagtatggacaatccgcaggaaaccaaat
 20330  aataattaatatcctgaaacaaagtaagtgaaggagatatctaaaaatatatataatata
 20390  tattttataaattattacgtaggatcctcagagactacacgtgttgcacccattatatta
 20450  tgtataatgggttgaagatatagtccaaatataattgaaagattataataaaatg
;     G-cox1-I3 ==> end
;     G-cox1-E4 ==> start
 20505  AACTATTTATTACCATTAATGATTGGAGCTACAGATACAGCATTTCCAAGAATTAATAAC
 20565  ATTGCTTTTTGAGTATTACCTATGGGGTTAGTATGTTTAGTTACATCAACTTTAGTAGAA
 20625  TCAGGTGCTGGTACAGGGTGAACTGTCTATCCACCATTATCATCTATTCAGGCACATTCA
 20685  GGACCTAGTGTAGATTTAGCAATTTTTGCATTACATTTAACATCAATTTCATCATTATTA
 20745  GGTGCTATTAATTTCATTGTAACAACATTAAATATGAGAACAAATGGTATGACAATGCAT
 20805  AAATTACCATTATTTGTATGATCAATTTTCATTACAGCGTTCTTATTATTATTATCATTA
 20865  CCTGTATTATCTGCTGGTATTACAATGTTATTATTAGATAGAAACTTCAATACTTCATTC
 20925  TTTGAAGTAGCAGGAGGTGGTGACCCAATCTTATACGAGCATTTATTTTGATTCTTTGGT
;     G-cox1-E4 ==> end
;     G-cox1-I4 ==> start /group=IB (3.47e-21)
;     G-cox1-I4-orf316 ==> start /first_aa=Q /note=LAGLIDADG ;; evalue:1.9e-47
 20985  caaacagtggcccttattattatattaataatatataatgatatgcatttttctaaatgc
 21045  tggaaattattaaaaaaatgaattacaaatattataagtctattatttaaagccttattt
 21105  gtaaaaatattcatatcttataataatcagcaggataagataataaataatcttatatta
 21165  aaaaaagataatattaaaagatcctcagagactacaagaaaaatattaaataattcaata
 21225  aataaaaaatttaatcaatgattagctggattaattgatggtgatggatattttggtatt
 21285  gtaagtaagaaatatgtatcattagaaattctagtagcattagaagatgaaatagcttta
 21345  aaagaaattcaaaataaatttggtggttctattaaattaagatcaggtgtaaaagctatt
 21405  agatatagattacttaataaaactggtataattaaattaattaatgcagttaatggtaat
 21465  attagaaatactaaaagattagtacaatttaataaagtttgtattttattaggtattgat
 21525  tttatttatccaattaaattaactaaagataatagttgatttgttggattttttgatgct
 21585  gatggtacaattaattattcatttaaaaataatcatcctcaattaacaatttctgtaact
 21645  aataaatatttacaagatgtacaagaatataaaaatattttaggtggtaatatttatttt
 21705  gataaatcacaaaatggttattataaatgatccattcaatcaaaagatatagtattaaat
 21765  tttattaatgattatattaaaataaatccatcaagaacactaaaaataaataaattatat
 21825  ttaagtaaagaattttataatttaaaagaattaaaagcttataataaatcttctgattca
 21885  atacaatataaagcatgattaaattttgaaaataaatgaaaaaataaataa
;     G-cox1-I4-orf316 ==> end
 21936  attatttaataaagatatagtccaaattatatatatataatatatatatatataacaag
;     G-cox1-I4 ==> end
;     G-cox1-E5 ==> start
 21995  CACCCTGAAGTATATATTTTAATTATTCCTGGATTTGGTATTATTTCACATGTAGTATCA
 22055  ACATATTCTAAAAAACCTGTATTTGGTGAAATTTCAATGGTATATGCTATGGCTTCAATT
 22115  GGATTATTAGGATTCTTAGTATGATCACATCATATGTATATTGTAGGATTAGATGCAGAT
 22175  ACTAGAGCATATTTCCTATCCGCACTGATGATTATTGCAATTCCAACAGGAATTAAAATC
 22235  TTT
;     G-cox1-E5 ==> end
;     G-cox1-I5 ==> start ;; mfannot: Potentially missing exon (~60) / no intron type identified
;     G-cox1-I5-orf695 ==> start /first_aa=S
 22238  tcttgattactnantnnnnnnnnnnnnnnnnnnnnnnnnnnnnnnnnnnnnnnnnnnnnn
 22298  nnnnnnnnnnnnnnnnnnnnnnnnnnnnnnnnnnnnnnnnnnnnnnnnaataataataat
 22358  ataattatattaaatatttataaaggtaatttatataatatttatccaagatcaaataga
 22418  aattatattcaaccaaataatattaataaagaattagtagtatatggttataatttagaa
 22478  tcttgtgttggtatacctatatatactaatattgtaaaacatatagtaggtattcctaat
 22538  aatattttatatattataacaggtattttattaacagatnnnnnnnnnnnnnnnnnnnnn
 22598  nnnnnnnnnnnnnnnnnnnnnnnnnnnnnnnnnnnnnnnnnnnnnnnnnnnnnnnnnnnn
 22658  tcaataattcatagtgaatatttaatatatgtatttatattattatcacattattgtata
 22718  agttatcctaaaattaaaattgataaagttaaaggtaaatcatataatcaattagaattt
 22778  tatactagatcattaccatgttttactattttaagatatatattttataatggtagagtt
 22838  aaaattgtacctaataatttatatgatttattaaattatgnnnnnnnnnnnnnnnnnnnn
 22898  nnnnnnnnnnnnnnnnnnnnnnnnnnnnnnnnnnnnnnnnnnnnnnnnnnnnnnnnnnnn
 22958  nnnnnnnnnnnnnnnnnnnnnnnnnnnnnnnnnnnnnnnnnnnnnnnnnnnnnnnnnnnn
 23018  nnnnnnnnnnnnnnnnnnnnnnnnnnnnnnnnnnnnnnnnnnnnnnnnnnnnnnnnnnnn
 23078  nnnnnnnnnnnnnnnnnnnnnnnnnnnnnnnnnnnnnnnnnnnnnnnnnnnnnnnnnnnn
 23138  nnnnnnnnnnnnnnnnnnnnnnnnnnnnnnnnnnnnnnnnnnnnnnnnnnnnnnnnnnnn
 23198  nnnnnnnnnnnnnnnnnnnnnnnnnnnnnnnnnnnnnnnnnnnnnnnnnnnnnnnnnnnn
 23258  nnnnnnnnnnnnnnnnnnnnnnnnnnnnnnnnnnnnnnnnnnnnnnnnnnnnnnnnnnnn
 23318  nnnnnnnnnnnnnnnnnnnnnnnnnnnnnnnnnnnnnnnnnnnnnnnnnnnnnnnnnnnn
 23378  nnnnnnnnnnnnnnnnnnnnnnnnnnnnnnnnnnnnnnnnnnnnnnnnnnnnnnnnnnnn
 23438  nnnnnnnnnnnnnnnnnnnnnnnnnnnnnnnnnnnnnnnnnnnnnnnnnnnnnnnnnnnn
 23498  nnnnnnnnnnnnnnnnnnnnnnnnnnnnnnnnnnnnnnnnnnnnnnnnnnnnnnnnnnnn
 23558  nnnnnnnnnnnnnnnnnnnnnnnnnnnnnnnnnnnnnnnnnnnnnnnnnnnnnnnnnnnn
 23618  nnnnnnnnnnnnnnnnnnnnnnnnnnnnnnnnnnnnnnnnnnnnnnnnnnnnnnnnnnnn
 23678  nnnnnnnnnnnnnnnnnnnnnnnnnnnnnnnnnnnnnnnnnnnnnnnnnnnnnnnnnnnn
 23738  nnnnnnnnnnnnnnnnnnnnnnnnnnnnnnnnnnnnnnnnnnnnnnnnnnnnnnnnnnnn
 23798  nnnnnnnnnnnnnnnnnnnnnnnnnnnnnnnnnnnnnnnnnnnnnnnnnnnnnnnnnnnn
 23858  nnnnnnnnnnnnnnnnnnnnnnnnnnnnnnnnnnnnnnnnnnnnnnnnnnnnnnnnnnnn
 23918  nnnnnnnnnnnnnnnnnnnnnnnnnnnnnnnnnnnnnnnnnnnnnnnnnnnnnnnnnnnn
 23978  nnnnnnnnnnnnnnnnnnnnnnnnnnnnnnnnnnnnnnnnnnnnnnnnnnnnnnnnnnnn
 24038  nnnnnnnnnnnnnnnnnnnnnnnnnnnnnnnnnnnnnnnnnnnnnnnnnnnnnnnnnnnn
 24098  nnnnnnnnnnnnnnnnnnnnnnnnnnnnnnnnnnnnnnnnnnnnnnnnnnnnnnnnnnnn
 24158  nnnnnnnnnnnnnnnnnnnnnnnnnnnnnnnnnnnnnnnnnnnnnnnnnnnnnnnnnnnn
 24218  nnnnnnnnnnnnnnnnnnnnnnnnnnnnnnnnnnnnnnnnnnnnnnnnnnnnnnnnnnnn
 24278  nnnnnnnnnnnnnnnnnnnnnnnnnnnnnnngaatcaattataaataa
;     G-cox1-I5-orf695 ==> end
 24326  ttatattaatattttaaataaatatcttattaatattaataaagataatattaataaatt
 24386  aaaatttttagataattatactgaagaagaaaaaggttattatttatctggattatttga
 24446  aggagatggtaatnnnnnnnnnnnnnnnnnnnnnnnnnnnnnnnnnnnnnnnnnnnnnnn
 24506  nnnnnnnnnnnnnnnnnnnnnnnnnnnnnnnnnnnnnnnnnnnnnnnnnnnnnnnnnnnn
 24566  nnnnnnnnnnnnnnnnnnngttaaatgaaatattataaaaaaaaaagaacaagaagtatt
 24626  tataaattatattaatggtaaattattaacatataaaagatatgaccaatatttttaata
 24686  taattttaataatcgtttaaatattaaattattaaaacctaaagaatttgatttactatt
 24746  aaatccttgattaacaggttttaatgatgctgatggttannnnnnnnnnnnnnnnnnnnn
 24806  nnnnnnnnnnnnnnnnnnnnnnnnnnnnnnnnnnnnnnnnnnnnnnnnnnnnnnnnnnnn
 24866  nnnnnnnnnnnnnnnnnnnnnnnnnnnnnnnnnnnnnnngatattattaaaaaatatttt
 24926  aaacttggtggtattttaaaaagagattataaatctggtgctacagcttatatttataaa
 24986  gctcaatcatcaaaagctataaaaccttttattgaatattttaataattatcaaccatta
 25046  agtcttagaagatataaacaatatttattattaa
;     G-cox1-I5-orf380 ==> start
 25080  atattgcttacttannnnnnnnnnnnnnnnnnnnnnnnnnnnnnnnnnnnnnnnnnnnnn
 25140  nnnnnnnnnnnnnnnnnnnnnnnnnnnnnnnnnnnnnnnnnnnnnnnnnnnnnnnnnnnn
 25200  nnnnnnnnnnnnnnnnnnnnnnnnnnnnnnnnnnnnnnnnnnnnnnnnnnnnnnnnnnnn
 25260  nnnnnnnnnnnnnnnnnnnnnnnnnnnnnnnnnnnnnnnnnnnnnnnnnnnnnnnnnnnn
 25320  nnnnnnnnnnnnnnnnnnnnnnnnnnnnnnnnnnnnnnnnnnnnnnnnnnnnnnnnnnnn
 25380  nnnnnnnnnnnnnnnnnnnnnnnnnnnnnnnnnnnnnnnnnnnnnnnnnnnnnnnnnnnn
 25440  nnnnnnnnnnnnnnnnnnnnnnnnnnnnnnnnnnnnnnnnnnnnnnnnnnnnnnnnnnnn
 25500  nnnnnnnnnnnnnnnnnnnnnnnnnnnnnnnnnnnnnnnnnnnnnnnnnnnnnnnnnnnn
 25560  nnnnnnnnnnnnnnnnnnnnnnnnnnnnnnnnnnnnnnnnnnnnnnnnnnnnnnnnnnnn
 25620  nnnnnnnnnnnnnnnnnnnnnnnnnnnnnnnnnnnnnnnnnnnnnnnnnnnnnnnnnnnn
 25680  nnnnnnnnnnnnnnnnnnnnnnnnnnnnnnnnnnnnnnnnnnnnnnnnnnnnnnnnnnnn
 25740  nnnnnnnnnnnnnnnnnnnnnnnnnnnnnnnnnnnnnnnnnnnnnnnnnnnnnnnnnnnn
 25800  nnnnnnnnnnnnnnnnnnnnnnnnnnnnnnnnnnnnnnnnnnnnnnnnnnnnnnnnnnnn
 25860  nnnnnnnnnnnnnnnnnnnnnnnnnnnnnnnnnnnnnnnnnnnnnnnnnnnnnnnnnnnn
 25920  nnnnnnnnnnnnnnnnnnnnnnnnnnnnnnnnnnnnnnnnnnnnnnnnnnnnnnnnnnnn
 25980  nnnnnnnnnnnnnnnnnnnnnnnnnnnnnnnnnnnnnnnnnnnnnnnnnnnnnnnnnnnn
 26040  nnnnnnnnnnnnnnnnnnnnnnnnnnnnnnnnnnnnnnnnnnnnnnnnnnnnnnnnnnnn
 26100  nnnnnnnnnnnnnnnnnnnnnnnnnnnnnnnnnnnnnnnnnnnnnnnnnnnnnnnnnnnn
 26160  nnnnnnnnnnnnnnnnnnnnnnnnnnnnnnnnnnnnnnnnnnnnnnnnnnacgaactacc
 26220  tag
;     G-cox1-I5-orf380 ==> end
 26223  tg
;     G-cox1-I5 ==> end
;     G-cox1-E6 ==> start
 26225  GGATACTATGTATTATCAATGGGTGCTATTTTCTCTTTATTTGCAGGATACTATTATTGA
 26285  AGTCCTCAAATTTTAGGTTTAAACTATAATGAAAAATTAGCTCAAATTCAATTCTGATTA
 26345  ATTTTCATTGGGGCTAATGTTATTTTCTTCCCAATGCATTTCTTAGGTATTAATGGTATG
 26405  CCTAGAAGAATTCCTGATTATCCTGATGCTTTCGCAGGATGAAATTATGTCGCTTCTATT
 26465  GGTTCATTCATTGCACTATTATCATTATTCTTATTTATCTATATTTTATATGATCAATTA
 26525  GTTAATGGATTAAATAATAAAGTTAATAATAAATCAGTTATTTATAATAAAGCACCTGAT
 26585  TTTGTAGAATCTAATCTTATCTTTAATTTAAATACAGTTAAATCTTCATCTATCGAATTC
 26645  TTATTAACTTCTCCACCAGCTGTACACTCATTTAATACACCAGCTGTACAATCTTAA
;     G-cox1-E6 ==> end
;     G-cox1 ==> end
 26702  GTTATAAAATTTAATTATTTACTTAATAATTAAAAAGTAAATATTATATCTAAACTTAAT
 26762  AATATAATAATAATATTCTTATAAAAATATATAAAAAAAAATATATAAAATTTATTAAAA
 26822  TATCTCCTTTCGGGAACTATAATATATTTATATAAATAAATACTAATATAATCCTATTAT
 26882  ATATATATATATATAAAATAATATATATATATAATTAATATAAATAATATTTATAATTAT
 26942  TTTTTAATAATATATATAATTTAATATATTAATGAATATTATATAATTATTAAATATATT
 27002  ATAATATTATTATTATTTTATAATAATAATATTTTTAATACTTATTATTATTTATTATTT
 27062  ATTAATATATNAATAGTATGTTTAGTATTATTAATACTAAATAAAATATAATTATAATTA
 27122  GGATCTAACAATACATTTATCTGNNNNTGATTAATATTAATATTAATATTTATATTAATA
 27182  AACGGGTTAAATTAATTGTATCCAATTTAATTAAATTATAGATATATTATTTATAATATT
 27242  AATATATTGTTTTATTAAAAAGATAAAAATAGTTTTTATTTTATATATAAATATAGGATA
 27302  TAAATAAATATATTATAGTGAACCCCGAAAGGAAAATATATTAAGAATATATTTATATTT
 27362  TACATATAATTATTTATAATATAAATATCTCCNTAAATTCGGACTAATGTAATTATTTAA
 27422  TAANTTTATTTAATAATTTATTAAAATAAATATTTACATTTGATAATATTTATATTATGT
 27482  CAGTTATTTTATATTAATGTTTAATCTATTATAATANTTTTTTTAATAAATATATTATTT
 27542  ATTTATATTAATTATATATATATATTATTTTTATAATATATATATATTTTTATTAAATAT
 27602  TTATTAAATATTTATTAAATTATTATAATGTTGTTATTAATCTTATTAAAAAATATATAA
 27662  AAAA
;     G-atp8 ==> start ;; mfannot: alternative ATG start pos 27654
 27666  ATGCCACAATTAGTTCCATTTTATTTTATGAATCAATTAACATATGGTTTCTTATTAATG
 27726  ATTCTATTATTAATTTTATTCTCACAATTCTTTTTACCTATGATTTTAAGATTATATGTA
 27786  TCTAGATTATTTANNNNNNNNNNNNNNNNNNNNNNNNNNNNNNNNNNNNNNNNNNNNNNN
 27846  NNNNNNNNNNNNNNNNNNNNNNNNNNNNNNNNNNNNNNNNNNNNNNNNNNNNNNNNNNNN
 27906  NNNNNNNNNNNNNNNNNNNNNNNNNNNNNNNNNNNNNNNNNNNNNNNNNNNNNNNNNNNN
 27966  NNNNNNNNNNNNNNNNNNNNNNNNNNNNNNNNNNNNNNNNNNNNNNNNNNNNNNNNNNNN
 28026  NNNNNNNNNNNNNNNNNNNNNNNNNNNNNNNNNNNNNNNNNNNNNNNNNNNNNNNNNNNN
 28086  NNNNNNNNNNNNNNNNNNNNNNNNNNNNNNNNNNNNNNNNNNNNNNNNNNNNNNNNNNNN
 28146  NNNNNNNNNNNNNNNNNNNNNNNNNNNNNNNNNNNNNNNNNNNNNNNNNNNNNNNNNNNN
 28206  NNNNNNNNNNNNNNNNNNNNNNNNNNNNNNNNNNNNNNNNNNNNNNNNNNNNNNNNNNNN
 28266  NNNNNNNNNNNNNNNNNNNNNNNNNNNNNNNNNNNNNNNNNNNNNNNNNNNNNNNNNNNN
 28326  NNNNNNNNNNNNNNNNNNNNNNNNNNNNNNNNNNNNNNNNNNNNNNNNNNNNNNNNNNNN
 28386  NNNNATATATTATATATTTTATATATATATAAATATATTATAATTAAAGATTATTATGAT
 28446  TAA
;     G-atp8 ==> end
 28449  TTATTTATAAGTTATAGGTTTATAAATTTATAATTATT
;     G-atp6 ==> start ;; mfannot: alternative ATG start pos 28478
 28487  ATGTTTAATTTATTAAATACATATATTACATCACCATTAGATCAATTTGAGATTAGACTA
 28547  TTATTTGGTTTACAATCATCATTTATTGATTTAAGTTGTTTAAATTTAACAACATTTTCA
 28607  TTATATACTATTATTGTATTATTAGTTATTACAAGTTTATATCTATTAACTAATAATAAT
 28667  AATAAAATTATTGGTTCAAGATGATTAATTTCACAAGAAGCTATTTATGATACTATTATA
 28727  AATATGCTTAAAGGACAAATTGGAGGTAAAAATTGAGGTTTATATTTCCCTATGATCTTT
 28787  ACATTATTTATGTTTATTTTTATTGCTAATTTAATTAGTATGATTCCATACTCATTTGCA
 28847  TTATCAGCTCATTTAGTATTTATTATCTCTTTAAGTATTGTTATTTGATTAGGTAATACT
 28907  ATTTTAGGTTTATATAAACATGGTTGAGTATTCTTCTCATTATTCGTACCTGCTGGTACA
 28967  CCATTACCATTAGTACCTTTATTAGTTATTATTGAAACTTTATCTTATTTCGCTAGAGCT
 29027  ATTTCATTAGGTTTAAGATTAGGTTCTAATATCTTAGCTGGTCATTTATTAATGGTTATT
 29087  TTAGCTGGTTTACTATTTAATTTTATGTTAATTAATTTATTTACTTTAGTATTCGGTTTT
 29147  GTACCTTTAGCTATGATCTTAGCTATTATGATTTTAGAATTCGCTATTGGTATTATCCAA
 29207  TCTTATGTTTGACTTATCTTAACAGCATCATATTTAAAAGATGCAGTATACTTACATTAA
;     G-atp6 ==> end
 29267  ATTATAAAATAAAATTATAAANNNNNNNNNNNNNNNNNNNNNNNNNNNNNNNNNNNNNNN
 29327  NNNNNNNNNNNNNNNNNNNNNNNNNNNNNNNNNNNNNNNNNNNNNNNNNNNNNNNNNNNN
 29387  NNNNNNNNNNNNNNNNNNNNNNNNNNNNNNNNNNNNNNNNNNNNNNNNNNNNNNNNNNNN
 29447  NNNNNNNNNNNNNNNNNNNNNNNNNNNNNNNNNNNNNNNNNNNNNNNNNNNNNNNNNNNN
 29507  NNNNNNNNNNNNNNNNNNNNNNNNNNNNNNNNNNNNNNNNNNNNNNNNNNNNNNNNNNNN
 29567  NNNNNNNNNNNNNNNNNNNNNNNNNNNNNNNNNNNNNNNNNNNNNNNNNNNNNNNNNNNN
 29627  NNNNNNNNNNNNNNNNNNNNNNNNNNNNNNNNNNNNNNNNNNNNNNNNNNNNNNNNNNNN
 29687  NNNNNNNNNNNNNNNNNNNNNNNNNNNNNNNNNNNNNNNNNNNNNNNNNNNNNNNNNNNN
 29747  NNNNNNNNNNNNNNNNNNNNNNNNNNNNNNNNNNNNNNNNNNNNNNNNNNNNNNNNNNNN
 29807  NNNNNNNNNNNNNNNNNNNNNNNNNNNNNNNNNNNNNNNNNNNNNNNNNNNNNNNNNNNN
 29867  NNNNNNNNNNNNNNNNNNNNNNNNNNNNNNNNNNNNNNNNNNNNNNNNNNNNNNNNNNNN
 29927  NNNNNNNNNNNNNNNNNNNNNNNNNNNNNNNNNNNNNNNNNNNNNNNNNNNNNNNNNNNN
 29987  NNNNNNNNNNNNNNNNNNNNNNNNNNNNNNNNNNNNNNNNNNNNNNNNNNNNNNNNNNNN
 30047  NNNNNNNNNNNNNNNNNNNNNNNNNNNNNNNNNNNNNNNNNNNNNNNNNNNNNNNNNNNN
 30107  NNNNNNNNNNNNNNNNNNNNNNNNNNNNNNNNNNNNNNNNNNNNNNNNNNNNNNNNNNNN
 30167  NNNNNNNNNNNNNNNNNNNNNNNNNNNNNNNNNNNNNNNNNNNNNNNNNNNNNNNNNNNN
 30227  NNNNNNNNNNNNNNNNNNNNNNNNNNNNNNNNNNNNNNNNNNNNNNNNNNNNNNNNNNNN
 30287  NNNNNNNNNNNNNNNNNNNNNNNNNNNNNNNNNNNNNNNNNNNNNNNNNNNNNNNNNNNN
 30347  NNNNNNNNNNNNNNNNNNNNNNNNNNNNNNNNNNNNNNNNNNNNNNNNNNNNNNNNNNNN
 30407  NNNNNNNNNNNNNNNNNNNNNNNNNNNNNNNNNNNNNNNAAAATATTAACAATATAATAA
 30467  AAATTAATAATATAAATATAAATGATAAATAAGTTAAATTAATAAAATAATAAATGATTA
 30527  ACAAGAAGATATCTGGGGTTCCATTAATAATTATTATTTTCAATAATAATTGGGACCCCC
 30587  CACCATTATAATATCATATTAATTAATATAATAATAATGTATATAAAATATAAATAATAA
 30647  TTAATNNNATAATAATAATGTATATAAAATATAAATAATAATTAAATATATATATAAATA
 30707  ATTATTTATATAATATATTATAAATAATAATAATAATAAATATTTATTANNNNNNNNNNN
 30767  NNNNNAATATTTTANTTAATATAAATTTATAACTATTTTATTATATATATATTTTTTATT
 30827  CATAAAAATTCCTTTTGAAGATTTTTATTTTATATAAATATCTTTTAATATTTATAATAA
 30887  ATAATAATATATTCATTATATTTATAATTATATATAATGTAATACGGGTAAACATTACCC
 30947  GTTGTTCACGGGTA
;     G-orf417 ==> start
 30961  ATGTTTACCCTATTTTATATAATTCTTAATAAATATATTTATATNNNNNNNNNNNNNNNN
 31021  NNNNNNNNNNNNNNNNNNNNNNNNNNNNNNNNNNNNNNNNNNNNNNNNNNNNNNNNNNNN
 31081  NNNNNNNNNNNNNNNNNNNNNNNNNNNNNNNNNNNNNNNNNNNNNNNNNNNNNNNNNNNN
 31141  NNNNNNNNNNNNNNNNNNNNNNNNNNNNNNNNNNNNNNNNNNNNNNNNNNNNNNNNNNNN
 31201  NNNNNNNNNNNNNNNNNNNNNNNNNNNNNNNNNNNNNNNNNNNNNNNNNNNNNNNNNNNN
 31261  NNNNNNNNNNNNNNNNNNNNNNNNNNNNNNNNNNNNNNNNNNNNNNNNNNNNNNNNNNNN
 31321  NNNNNNNNNNNNNNNNNNNNNNNNNNNNNNNNNNNNNNNNNNNNNNNNNNNNNNNNNNNN
 31381  NNNNNNNNNNNNNNNNNNNNNNNNNNNNNNNNNNNNNNNNNNNNNNNNNNNNNNNNNNNN
 31441  NNNNNNNNNNNNNNNNNNNNNNNNNNNNNNNNNNNNNNNNNNNNNNNNNNNNNNNNNNNN
 31501  NNNNNNNNNNNNNNNNNNNNNNNNNNNNNNNNNNNNNNNNNNNNNNNNNNNNNNNNNNNN
 31561  NNNNNNNNNNNNNNNNNNNNNNNNNNNNNNNNNNNNNNNNNNNNNNNNNNNNNNNNNNNN
 31621  NNNNNNNNNNNNNNNNNNNNNNNNNNNNNNNNNNNNNNNNNNNNNNNNNNNNNNNNNNNN
 31681  NNNNNNNNNNNNNNNNNNNNNNNNNNNNNNNNNNNNNNNNNNNNNNNNNNNNNNNNNNNN
 31741  NNNNNNNNNNNNNNNNNNNNNNNNNNNNNNNNNNNNNNNNNNNNNNNNNNNNNNNNNNNN
 31801  NNNNNNNNNNNNNNNNNNNNNNNNNNNNNNNNNNNNNNNNNNNNNNNNNNNNNNNNNNNN
 31861  NNNNNNNNNNNNNNNNNNNNNNNNNNNNNNNNNNNNNNNNNNNNNNNNNNNNNNNNNNNN
 31921  NNNNNNNNNNNNNNNNNNNNNNNNNNNNNNNNNNNNNNNNNNNNNNNNNNNNNNNNNNNN
 31981  NNNNNNNNNNNNNNNNNNNNNNNNNNNNNNNNNNNNNNNNNNNNNNNNNNNNNNNNNNNN
 32041  NNNNNNNNNNNNNNNNNNNNNNNNNNNNNNNNNNNNNNNNNNNNNNNNNNNNNNNNNNNN
 32101  NNNNNNNNNNNNNNNNNNNNNNNNNNNNNNNNNNNNNNNNNNNNNNNNNNNNNNNNNNNN
 32161  NNNNNNNNNNNNNNNNNNNNNNNNNNNNNNNNNNNNNNNNNNNNNNNNNNATAA
;     G-orf417 ==> end
 32215  GTAATAAATTAAATTTTATAGGGGGAGGGGGTGGGTGATTAGAAACTTAACTGAATAATA
 32275  TATATAAAGCATACATAATATAANATTTAATAATATAATCAATAGATAATAATTATAAAA
 32335  TAATTAATTATATAATAAAAATA
;     G-orf494 ==> start
 32358  ATGTATAAACANNNNNNNNNNNNNNNNNNNNNNNNNNNNNNNNNNNNNNNNNNNNNNNNN
 32418  NNNNNNNNNNNNNNNNNNNNNNNNNNNNNNNNNNNNNNNNNNNNNNNNNNNNNNNNNNNN
 32478  NNNNNNNNNNNNNNNNNNNNNNNNNNNNNNNNNNNNNNNNNNNNNNNNNNNNNNNNNNNN
 32538  NNNNNNNNNNNNNNNNNNNNNNNNNNNNNNNNNNNNNNNNNNNNNNNNNNNNNNNNNNNN
 32598  NNNNNNNNNNNNNNNNNNNNNNNNNNNNNNNNNNNNNNNNNNNNNNNNNNNNNNNNNNNN
 32658  NNNNNNNNNNNNNNNNNNNNNNNNNNNNNNNNNNNNNNNNNNNNNNNNNNNNNNNNNNNN
 32718  NNNNNNNNNNNNNNNNNNNNNNNNNNNNNNNNNNNNNNNNNNNNNNNNNNNNNNNNNNNN
 32778  NNNNNNNNNNNNNNNNNNNNNNNNNNNNNNNNNNNNNNNNNNNNNNNNNNNNNNNNNNNN
 32838  NNNNNNNNNNNNNNNNNNNNNNNNNNNNNNNNNNNNNNNNNNNNNNNNNNNNNNNNNNNN
 32898  NNNNNNNNNNNNNNNNNNNNNNNNNNNNNNNNNNNNNNNNNNNNNNNNNNNNNNNNNNNN
 32958  NNNNNNNNNNNNNNNNNNNNNNNNNNNNNNNNNNNNNNNNNNNNNNNNNNNNNNNNNNNN
 33018  NNNNNNNNNNNNNNNNNNNNNNNNNNNNNNNNNNNNNNNNNNNNNNNNNNNNNNNNNNNN
 33078  NNNNNNNNNNNNNNNNNNNNNNNNNNNNNNNNNNNNNNNNNNNNNNNNNNNNNNNNNNNN
 33138  NNNNNNNNNNNNNNNNNNNNNNNNNNNNNNNNNNNNNNNNNNNNNNNNNNNNNNNNNNNN
 33198  NNNNNNNNNNNNNNNNNNNNNNNNNNNNNNNNNNNNNNNNNNNNNNNNNNNNNNNNNNNN
 33258  NNNNNNNNNNNNNNNNNNNNNNNNNNNNNNNNNNNNNNNNNNNNNNNNNNNNNNNNNNNN
 33318  NNNNNNNNNNNNNNNNNNNNNNNNNNNNNNNNNNNNNNNNNNNNNNNNNNNNNNNNNNNN
 33378  NNNNNNNNNNNNNNNNNNNNNNNNNNNNNNNNNNNNNNNNNNNNNNNNNNNNNNNNNNNN
 33438  NNNNNNNNNNNNNNNNNNNNNNNNNNNNNNNNNNNNNNNNNNNNNNNNNNNNNNNNNNNN
 33498  NNNNNNNNNNNNNNNNNNNNNNNNNNNNNNNNNNNNNNNNNNNNNNNNNNNNNNNNNNNN
 33558  NNNNNNNNNNNNNNNNNNNNNNNNNNNNNNNNNNNNNNNNNNNNNNNNNNNNNNNNNNNN
 33618  NNNNNNNNNNNNNNNNNNNNNNNNNNNNNNNNNNNNNNNNNNNNNNNNNNNNNNNNNNNN
 33678  NNNNNNNNNNNNNNNNNNNNNNNNNNNNNNNNNNNNNNNNNNNNNNNNNNNNNNNNNNNN
 33738  NNNNNNNNNNNNNNNNNNNNNNNNNNNNNNNNNNNNNNNNNNNNNNNNNNNNNNNNNNNN
 33798  NNNNNNNNNNNNNNNNNNNNNNNNNNNNNNNNNNNNNNNATATAG
;     G-orf494 ==> end
 33843  TATTTATTAATAATATAATAATTGTTATTATAAATATTAATAATAATATAAAAATAGGAT
 33903  AAATAATATAAATAATATGAATAAGTATAAAAACATATAAAATATAAAATATATCATAAA
 33963  TTTAATAAATATTATAATAATTTATAAATGATAGATATCTGGGGTCCTATAAATAATAAT
 34023  TATTTTAAATAATTATAGGGTCCCCCACCTATTATATAAATATAAATANNNNNNNNNNNN
 34083  NNNNNNNNNNNNNNNNNNNNNNNNNNNNNNNNNNNNNNNNNNNNNNNNNNNNNNNNNNNN
 34143  NNNNNNNNNNNNNNNNNNNNNNNNNNNNNNNNNNNNNNNNNNNNNNNNNNNNNNNNNNNN
 34203  NNNNNNNNNNNNNNNNNNNNNNNNNNNNNNNNNNNNNNNNNNNNNNNNNNNNNNNNNNNN
 34263  NNNNNNNNNNNNNNNNNNNNNNNNNNNNNNNNNNNNNNNNNNNNNNNNNNNNNNNNNNNN
 34323  NNNNNNNNNNNNNNNNNNNNNNNNNNNNNNNNNNNNNCTTATTAATATAATATTAAAAAT
 34383  ATAATTAACAAGAATAAATAGTCCGTGGGATCGAACCCCCTTTTTTATTTAATATTTAAT
 34443  ATTTAAAGAAGGAATTGTTTATATATATTAATATCTTATTTGGGGATTAATATAATATAT
 34503  AAGTTTTTGATACCAGGCCAAAGACCGGAACTCCAAAAGGAGATTATATAAATATTATTT
 34563  ATCTCCCTTTTTTAATATTATAATAATTTTATTAAAAAAAAAATAATAATAATAATTATA
 34623  ATTTATAATAACAATTATAATAATTTAATTAATTAATTAATTAATTAATTAATTAATTAA
 34683  TTAATTAATAATAAATATAAATATAAAAAGAATATAATTTATAATAAATAAATTTATATA
 34743  TATATATATATATTAAATAAAATATTTACTTCATTAATATAAAATATAAATATATTTAAT
 34803  TAATAAGTATATATATATAATAATATATAATAACCTATTTATATATATAATCTTAATATA
 34863  ATTAATAGAAATATTATATAAGTAATATATAAAAATAATATAAAATAATTATAATTCAAT
 34923  TTANNNNNNNNNNNNNNNNNNNNNNNNNNNNNNNNNNNNNNNNNNNGAAAGGAGGAATAA
 34983  GATAAATATATAAATTATATTAATAAATATAAATTTTAAATGAATTAATAAAATTAATAT
 35043  ATATATGTATATATATATATATATTAAATATATTTNNNNNNNNNNNNNNNNNNNNNNNNN
 35103  NNNNNNNNNNNNNNNNNNNNNNNNNNNNNNNNNNNNNNNNNNNNNNNNNNNNNNNNNNNN
 35163  NNNNNNNNNNNNNNNNNNNNNNNNNNNNNNNNNNNNNNNNNNNNNNNNNNNGAGTTTTAT
 35223  TTTATTTTATTTTATTTTATTTTATTTTATTTTATTTTAATTAGGTTAATAAATAGTAAT
 35283  AATAAACTTAATAATAATAATAATAATTTTATTTTTATAATTTATTAATAATAATAATAA
 35343  TTATATATATATATATTATTAATAAATATA
;     G-trnE(uuc) ==> start
 35373  GACCTTATCGTCTAATGGTTACGACATCACCTC!TTC!ATGTTGATAATATCGGTTCGAT
 35431  TCCGATTAAGGTTA
;     G-trnE(uuc) ==> end
 35445  TTCATAATAATAAATATTTGTAAAAAAAGTATATATAATTAAACATATTCTTTATATTAA
 35505  TTAATAATTATTAATAATATACATTTTATATAATACAATTATATATATATATATATTTTT
 35565  TTTTAATACAAATAATATATTCATAATAATAAATACCGATTGTTATTATACTATAATAAA
 35625  ATATATAATATATTTTTCATTATAATATTTTTAAATAAATATTATAATAAATTATATAAA
 35685  TAATATTTATGTATAATAATAATAATAATAATTGTTATTAATTAATTCTATAATTATTAT
 35745  ATATTTAATATTTTTATATAATATAATATATAATAATATAAT
;     G-orf199 <== end
 35787  TTATNTTNNNNNNNNNNNNNNNNNNNNNNNNNNNNNNNNNNNNNNNNNNNNNNNNNNNNN
 35847  NNNNNNNNNNNNNNNNNNNNNNNNNNNNNNNNNNNNNNNNNNNNNNNNNNNNNNNNNNNN
 35907  NNNNNNNNNNNNNNNNNNNNNNNNNNNNNNNNNNNNNNNNNNNNNNNNNNNNNNNNNNNN
 35967  NNNNNNNNNNNNNNNNNNNNNNNNNNNNNNNNNNNNNNNNNNNNNNNNNNNNNNNNNNNN
 36027  NNNNNNNNNNNNNNNNNNNNNNNNNNNNNNNNNNNNNNNNNNNNNNNNNNNNNNNNNNNN
 36087  NNNNNNNNNNNNNNNNNNNNNNNNNNNNNNNNNNNNNNNNNNNNNNNNNNNNNNNNNNNN
 36147  NNNNNNNNNNNNNNNNNNNNNNNNNNNNNNNNNNNNNNNNNNNNNNNNNNNNNNNNNNNN
 36207  NNNNNNNNNNNNNNNNNNNNNNNNNNNNNNNNNNNNNNNNNNNNNNNNNNNNNNNNNNNN
 36267  NNNNNNNNNNNNNNNNNNNNNNNNNNNNNNNNNNNNNNNNNNNNNNNNNNNNNNNNNNNN
 36327  NNNNNNNNNNNNNNNNNNNNNNNNNNNNNNNNNNNNNNNNNNNNNNNNNNNNNNTATCAT
;     G-orf199 <== start
 36387  ATTATAATATAATTATATATATAATTTAAAATATATATATATATAATAAGTATTAATTAA
 36447  TAATATATATTTATATATTTTTTATTAATTAATATATATAAAATATTAGTAATAAATAAT
 36507  ATTATTAATATTTTATAAATAAATAATAATAAT
;     G-cob ==> start
;     G-cob-E1 ==> start
 36540  ATGGCATTTAGAAAATCAAATGTATATTTAAGTTTAGTGAATAGTTATGTTATTGATTCA
 36600  CCACAACCATCATCAATTAATTATTGATGAAATATGGGTTCATTATTAGGTTTATGTTTA
 36660  GTTATTCAAATTGTAACTGGTATTTTTATAGCTATGCATTATTCATCTAATATTGAATTA
 36720  GCTTTTTCATCTGTTGAACATATTATAAGAGATGTGCATAATGGTTATATTTTAAGATAT
 36780  TTACATGCAAATGGTGCATCATTTTTTTTTATGGTAATGTTTATGCATATGGCTAAAGGT
 36840  TTATATTATGGTTCATATAGATCACCAAGAGTACTATTATGAAATGTAGGTGTTATTATT
 36900  TTCATTTTAACTATTGCTACAGCTTTTTTAGGTTATTGTTGTGTTTATGGACAGAGTGAG
 36960  ACA
;     G-cob-E1 ==> end
;     G-cob-I1 ==> start /group=II(derived) (3.57e-12) ;; mfannot: splice boundaries uncertain
 36963  agtataagtatattattataatatcataccattaaataaattattttaatgaaatgatta
 37023  tgtttatatataacatatacctaattagacatgcattattagtaataattttgtatgaaa
 37083  ctctaataataataattattattaattattaaggtaagattcatatggatagcgtaagtc
 37143  aatctaatattataaaatatcgtaacataaacaatatttttttctattattaattaataa
 37203  ataataataaataaaaataattatatgagaagtaagatattcaattctgtctagaataca
 37263  tatatatacgttaatactcatcggtataaaattagaatcctaagtgaattattgaaagta
 37323  taataatataaacttggtaagcccaattatttccatataatatttatattaatattatat
 37383  ggtagttatatataatattattaaataaataataatagaaattataatatagataagtgg
 37443  gtaaaagactattgaaaaagctaaagattatatgtaatgtataatatagatcaaattatt
 37503  tatatatttttattaaaatatattaataatggttaatattattattaattaattaattaa
 37563  ttaattaataataataacgaataaatgattaatgtgaaagcatgctaacttcaatatagg
;     G-cob-I1-orf474 ==> start
 37623  atgatttatatagaatataaattgtttgagctgtatactatgaaagtagtacgtacagtt
 37683  ctgagtgggggaaaatttgtaaaaatctacctatcacaattgtcacattgaggtaatata
 37743  tatatcgccttaaatatgttttatatnataataataataaatatannnnnnnnnnnnnnn
 37803  nnnnnnnnnnnnnnnnnnnnnnnnnnnnnnnnnnnnnnnnnnnnnnnnnnnnnnnnnnnn
 37863  nnnnnnnnnnnnnnnnnnnnnnnnnnnnnnnnnnnnnnnnnnnnnnnnnnnnnnnnnnnn
 37923  nnnnnnnnnnnnnnnnnnnnnnnnnnnnnnnnnnnnnnnnnnnnnnnnnnnnnnnnnnnn
 37983  nnnnnnnnnnnnnnnnnnnnnnnnnnnnnnnnnnnnnnnnnnnnnnnnnnnnnnnnnnnn
 38043  nnnnnnnnnnnnnnnnnnnnnnnnnnnnnnnnnnnnnnnnnnnnnnnnnnnnnnnnnnnn
 38103  nnnnnnnnnnnnnnnnnnnnnnnnnnnnnnnnnnnnnnnnnnnnnnnnnnnnnnnnnnnn
 38163  nnnnnnnnnnnnnnnnnnnnnnnnnnnnnnnnnnnnnnnnnnnnnnnnnnnnnnnnnnnn
 38223  nnnnnnnnnnnnnnnnnnnnnnnnnnnnnnnnnnnnnnnnnnnnnnnnnnnnnnnnnnnn
 38283  nnnnnnnnnnnnnnnnnnnnnnnnnnnnnnnnnnnnnnnnnnnnnnnnnnnnnnnnnnnn
 38343  nnnnnnnnnnnnnnnnnnnnnnnnnnnnnnnnnnnnnnnnnnnnnnnnnnnnnnnnnnnn
 38403  nnnnnnnnnnnnnnnnnnnnnnnnnnnnnnnnnnnnnnnnnnnnnnnnnnnnnnnnnnnn
 38463  nnnnnnnnnnnnnnnnnnnnnnnnnnnnnnnnnnnnnnnnnnnnnnnnnnnnnnnnnnnn
 38523  nnnnnnnnnnnnnnnnnnnnnnnnnnnnnnnnnnnnnnnnnnnnnnnnnnnnnnnnnnnn
 38583  nnnnnnnnnnnnnnnnnnnnnnnnnnnnnnnnnnnnnnnnnnnnnnnnnnnnnnnnnnnn
 38643  nnnnnnnnnnnnnnnnnnnnnnnnnnnnnnnnnnnnnnnnnnnnnnnnnnnnnnnnnnnn
 38703  nnnnnnnnnnnnnnnnnnnnnnnnnnnnnnnnnnnnnnnnnnnnnnnnnnnnnnnnnnnn
 38763  nnnnnnnnnnnnnnnnnnnnnnnnnnnnnnnnnnnnnnnnnnnnnnnnnnnnnnnnnnnn
 38823  nnnnnnnnnnnnnnnnnnnnnnnnnnnnnnnnnnnnnnnnnnnnnnnnnnnnnnnnnnnn
 38883  nnnnnnnnnnnnnnnnnnnnnnnnnnnnnnnnnnnnnnnnnnnnnnnnnnnnnnnnnnnn
 38943  nnnnnnnnnnnnnnnnnnnnnnnnnnnnnnnnnnnnnnnnnnnnnnnnnnnnnnnnnnnn
 39003  nnnnnnntgattaaatgtaattataaaaagggtagatattattaa
;     G-cob-I1-orf474 ==> end
 39048  atacagggtattatttatattaataaatcaataaatattgatattattattattaaaaaa
 39108  taataataatttataaataatattatt
;     G-cob-I1 ==> end
;     G-cob-E2 ==> start
 39135  TTCTTGGCACTAGTTATTACTAATTTATTCTCAGCAATTCCATTTGTAGGTAACGATATT
 39195  GTATCTTGATTATGAGGTGGGTT
;     G-cob-E2 ==> end
;     G-cob-I2 ==> start /group=IB(3') (1.05e-04)
 39218  t
;     G-cob-I2-orf348 ==> start /first_aa=N /note=LAGLIDADG ;; evalue:1.1e-49
 39219  aatatagaggatccatattatagtaatataatattaaataaatctgttttatgctgaaat
 39279  atcttcatttgaataataaattactatattattcaattaattatttataataatataatt
 39339  tgaaataaaaataatatagttaaaatatttattataagaagaaaattagcagtaattaat
 39399  atatatatatatataaaattaattattcagagactttatagttattatataaataatact
 39459  attatttatgataaaaatcataaattaaacacagataatcctatttatgcatatattgtt
 39519  ggtttatttgaaggtaatggttgaattactatttcaaaaaaaggtaaatatttattatat
 39579  gaattaggtattgaaatacatattaaagatatccaattattatataaaattaaaaatatt
 39639  ttaggtattggtaaagtatcaattaaaaaattaaaaataaaagatggtactattaaagaa
 39699  atatgtaaatttaatgtaagaaataaaaatcatttaaagaatattattattcctattttt
 39759  aataaatatcctatattaactaataaacattatgattatttatattttaaagataattta
 39819  ttaaaagatattaaatattataatgatttatcttattatttacgtcctattaaaccattt
 39879  aatactcttgaagatattttaaataaaaattatttttcttcatgattaattggttttttt
 39939  gaagctaaaagttgttttagtatttataaacctataaataaaaaaataaaacttgctagt
 39999  tttgaagtatctataaataataatatagaagttatattagctattaaatcatatttaaaa
 40059  attaataataatatttatataaatgaatttaataattcaaaaataacacttaaaagtatt
 40119  aatgatattaaaaatgttgtaatatttattaataataatcctattaaattattaggttat
 40179  aaaaaattacaatatttattattcttaaaagatttacgtcttattcttaaatataataat
 40239  tattttaaaattcctcctaaatattaa
;     G-cob-I2-orf348 ==> end
 40266  tcttatataaaaatataataataatatatttatatattatataattatataaacaaaata
 40326  taatttatatataattatttattataaatatagtccg
;     G-trnP(agg) <== end
 40363  gcccgccccgcgggccgaaccccgaaggagtgagggacccctccnnnc!cct!aatggga
 40421  gggggaccgaaccccgaaggag
;     G-trnP(agg) <== start
 40443  tttaattatatattaaatatattattatcaataaataattcctttgaactatttattatt
 40503  ttattatatttattttctccttcattattaatttttattaataattaaaatcttatcatt
 40563  ttatggtatttttatttctattttaggatatcgaaactataaattaaaaagtataatttt
 40623  attaattataatttatgattaataaataagaaataaaaactttagaagtaatatttatct
 40683  tttttttttataaataaatattatgattaatatataatcatttataaatatttatatata
 40743  attatatatatacataaataggattaagatatagtccgaacaatatagtgatatattgat
 40803  aatagttttcaaatatgtaactatttaaacattaaaag
;     G-cob-I2 ==> end
;     G-cob-E3 ==> start
 40841  CTCAGTATCTAACCCTCTAATCCAGAGATTCTTTGCGTTACATTATTTAGTACCTTTTAT
 40901  TATTGCAGCAATGGTTATTATGCATTTAATGGCATTACATATTCATGGTTCATCTAATCC
 40961  ATTAGGTATTACAGGTAATTTAGATAGAATTCCAATGCATTCATACTTTATTTTTAAAGA
 41021  TTTAGTAACTGTTTTCTTATTTATGTTAATTTTAGCATTATTTGTATTCTATTCACCTAA
 41081  TACTTTAGGT
;     G-cob-E3 ==> end
;     G-cob-I3 ==> start /group=IB (5.57e-20)
;     G-cob-I3-orf386 ==> start /first_aa=Q /note=LAGLIDADG ;; evalue:4.8e-45
 41091  caaaatatggccttattattaattacatatgtaattaatattttatgtgctgtatgctgg
 41151  aaatctttatttattaaatatcaatgaaaaatttataataaaactctatattattttatt
 41211  attaaaaatattttaaatacaaaacaattaaataatttcgtattaaaatttaattgaaca
 41271  aagcaatataataaaataaatattgtaagtgatttattaaatcccgatagagtaaaatat
 41331  tattataaagaagataatcagcaggtaaccaatataaattcttctaatactcacttaacg
 41391  agtaataaaaagaatttattagtagatacttcagagactacatgcacacataaaaataaa
 41451  tttaattatttattaaatatttttaatataaaaaaaataaatcaaattattcttaaaaga
 41511  cattatagtatttataaagatagtaatattagatttaaccaatgattggccggtttaatt
 41571  gacggagatggttatttttgtattactaaaaataaatatgcatcttgtgaaattcttgtt
 41631  gaattaaaagatgaaaaaatgttaagacaaatccaagataaatttggtggttctgtaaaa
 41691  ttaagatcaggtgttaaggctattagatatagattacaaaataaagaaggtataattaaa
 41751  ttaattaatgccgttaatggtaatattcgtaatagtaaaagattagtacaatttaataaa
 41811  gtatgtattttattaaatatctattttaaagaacctattaaattaactaaagataatgct
 41871  tgatttataggattctttgatgctgatggtactattaattattattattccggtaaatta
 41931  aaaattagacctcaattaactattagcgttacaaataaatatttacatgatgttgaatac
 41991  tatagagaagtatttggtggtaatatttattttgataaagctaaaaatggttattttaaa
 42051  tgatctattaataataaaaaattacataatattttttatctttataataaaagttgtcct
 42111  tctaaatctaataaaggtaaacgtttatttttaattgataaattttattatttatatgat
 42171  ttattagcttttaaagcacctcataatactgctttatataaagcttgattaaaatttaat
 42231  gaaaaatgaaataataattaa
;     G-cob-I3-orf386 ==> end
 42252  attttctccgtattcattattatattctctaatttataaaatatttaaagattccttata
 42312  ataatataacatctttgtaaattattgttaaagataatataaattattatgaatcggtag
 42372  attatatttttacaatcttattaaataaaattctgatcattaaacatgattgaataaata
 42432  ataatagtttatgaaataggatagtgtaatataaatttttatgaagatatagtccatttt
 42492  atatttattataaaag
;     G-cob-I3 ==> end
;     G-cob-E4 ==> start
 42508  CATCCTGATAACTATATTCCTGGTAATCCTTTAGTAACACCAGCATCTAT
;     G-cob-E4 ==> end
;     G-cob-I4 ==> start /group=IA (1.58e-22)
 42558  tgatattaaaaatattaataaaattattattatttaatcttatttattttatataaaaaa
 42618  aataaataataattattaataaaaatatattatttatttctccttttggggttatttata
 42678  tatattcctttataatttatatttaatatattatattaaatatatgaaaaattataataa
 42738  ataaattaattaattaataataaataataataaaaagtacagtagcattaaatattctta
 42798  agtttctgctttgtgggaacncccataaggagtttaatgattaaaattggttaattgtca
 42858  agaaaatctaaggtattaataaataaataatactatgacaacttgcagcgaagtttatat
 42918  catctctatattatatattaatatatatatataataataataataatattaatataatat
 42978  aagatataaaaacgttcaacgactagaaagtgaactgagatagtaatacctttccacgaa
 43038  aaccaattaatttataaattatttttaaataaagaatagattattaattttttttatata
 43098  gttacgggccccggccacgggagccggaaccccggaaggagtaatatatattatatataa
 43158  aataaaaaatatatatatatatattataaaatatcaaaagttttaatcttttattataaa
 43218  ttaatgacatagtctgaacaataatgaaaattattgagataagatattaaataatcttat
 43278  gttaacatatataaattg
;     G-cob-I4 ==> end
;     G-cob-E5 ==> start
 43296  TGTACCTGAATGATACTTATTACCATTCTATGCTATTTTAAGATCTATTCCTGATAAATT
 43356  ATTAGGAGTTATTCTAATGTTTGCAGCTATTTTAGTATTATTAGTTTTACCATTTACTGA
 43416  TAGAAGTGTAGTAAGAGGTAATACTTTTAAAGTATTATCTAAATTCTTCTTCTTTATCTT
 43476  TGTATTCAATTTCGTATTATTAGGACAAATTGGAGCAAGCCATGTAGAAGTACCTTATGT
 43536  CTTAATGGGACAAATCGCTACATTTATCTACTTCGCTTATTTCTTAATTATTGTACCTGT
 43596  TATCTCTACTATTGAAAATGTTTTATTCTATATCGGTAGAGTTAATAAATAA
;     G-cob-E5 ==> end
;     G-cob ==> end
 43648  TATATAATTAAATTAATACATAGATATAATATATATATAATTATTATTAATAATATAATA
 43708  AAAATAAAAATAAAATTATTAATAATAATAATACTTTAATAATATTCTTAAAAATAATAT
 43768  ATCTCTAATTTATAAAAATTAAATAATAATAATAAAAAAAAAATATTATAAAATATAAAT
 43828  TAATTAATAATGNAAATAATATACTTATTAAATTAATATAAATAAATGAATAATATAATA
 43888  TAACTATATTGAATTATAATCTATCTATCTTTTTTTTTCATATAATTATAATATATATAT
 43948  TAATATATATAATTATTATTTTATATATTATAGTTCCGGGGCCCGGTCACGGAAGCCGGA
 44008  ACCCCGCAAGGAGATTTATTAATTATTATTATCATTATTATTTTTTATTTAATCTTATTT
 44068  ATTATAAAATAATTAATTATCATAAAGCATAATTATTATAGAATCTTATTATTTTCTTTA
 44128  TTTAAATNNNNNAAAATATAAAGTNNNNNNCCCCTTTTTATTTTATTNNNNNNNNNNNNN
 44188  NNTTTTAAAAAGGAGTGAGGGACCCCCTCCCGTTAGGGAGGGGGACCGAACCCCGAAGGA
 44248  GTACTCATTTAATATAAATATTAAATAAAAATTATTTTATATATATTAATGATTATTAAT
 44308  ATTGATAATATAAATTATTTTATAATTAATTATTATAAATATATAACTATTAATAATTAA
 44368  TTTTTAATCTAGGGGTTTCCCCCACTTACATAAACTTACGTATACTTACATATACTTATG
 44428  TATACTTACATATACTTACGTATACTTACATATACTTATATATACTTACGTATACTTACA
 44488  TATATGGGGGATCCCTCACTTCTCCGGCGTCCTACTCACCCTATTTATTAATCATTAATA
 44548  AGAAATTATTATTAAAAAAATTATAATTTACTCAAAGTTAATTATAAATATATTTTTAAA
 44608  TATCTATTTTATTAATCTTTTATAAAATTTAAATTAATTGTAATTAATTAATATTATAAT
 44668  AATTATTCTTAGGAAGGATATTTATTTATTTTAATTATGAATTCCTGACATAGAGACAAT
 44728  TAATTAGAACTTCTTATTATTATTATAATAATAATAAAAATATTCTAAATATATTATATA
 44788  TATTATTATTTTTTTTATTATTAATAAAATATTATAATAAATTTAAATAAGTTTATAATT
 44848  TTTGATAAGTATTGTTATATTTTTGATTTCCAAATATATAAGTCCCGGTTTCTTACGAAA
 44908  CCGGGACCTCGGAGACGTAATAGGGGGAGGGGGTGGGTGATAAGAACCAAACTATTCAAT
 44968  AAATACAAAGCACACATTTGTTAATATTTAATAATATAACTAATATATAATAATTATAAA
 45028  ATAATTAATTATATAATAAAATATAAAGTCCCCGCCCCGGCGGGNNNNNNNNNNNNNNNN
 45088  NNNNNNNNNNNNNNNNNNNNNNNNNNNNNNNNNNNNNAAGAAATAAAAACCAAATAAATA
 45148  ATATAATAAATGATAAACAAGAAGATATCCGGGTCCCAATAATAATTATTATTGAAAATA
 45208  ATAATTGGGANCCCCACCTAAAATATATATATAACTAATAATATATTATATATATTAATA
 45268  TATAATAATATTATTAAAATATAATATTATTNAAAAAAAAGTATATATAAAATAAGATAT
 45328  ATATATATAAATATATATATTCTTAATAAATATTATATATAATAATAATAAATTATTTCA
 45388  TAATAAATTATTTATTTTTATTAATAAAAATTACTTATCTCCTTCGACCGNNNNNNNNAC
 45448  TATTAAATATTTAATATTTAATATTTAATATTTTATTCTATAGATATTCATATGAAAAAT
 45508  AATAAGTATATAATTATGATAATGAATATATTTTTATTTATAATTTATTATTATAAAAAT
 45568  ATTTTAATTTAATAATAATAATAAATCATTATATTAATTCTTTTAAGAATTTATAATTGT
 45628  CATTATTTATTATATACTCCTTATTAAAAGGGATTCGGTTTCCCTCATCCTCATGGGTAT
 45688  CCCTCACTCCTTCTGATAATTAATTTTATAATAATAATAAAATAAACTTAATTAAATATT
 45748  ATATATTTATTTACAATTATATATATATATTACTCATAATTAAATTAAATTAAGATGCAA
 45808  TTCAATACGGTTGTATTATATTATTCATCAAATATTATTAATATTGATACCTACAGAGAT
 45868  ATTTAATATTTTTATTATTATTATCCATTACTTTTTTTATTATATTTTATTTATTTATTT
 45928  ATTTATTTATTTATAATAATAATATTTCATATTATCAATTATTATTTTTTTTTTTTATAA
 45988  TATATAATTAAATTATTTATATAGTTCCCTGAAAGGAGAATAAATAAAATATTATATAAA
 46048  TATTTATATTTTTCNNNNNNNNNNNNNNNNNNNNNNNNNNNNNNNNNNNNNNNNNNNNNN
 46108  NNNNNNNNNNNNNNNNNNNNNNNNNNNNNNNNNNNNNNNNNNNNNNNNNNNNNNNNNNNN
 46168  NNNNNNNNNNNNNNNNNNNNNNNNNNNNNNNNNNNNNNNNNNNNNNNNNNNNNNNNNNNN
 46228  NNNNNNNNNNNNNNNNNNNNNNNNNNNNNNNNNNNNNNNNNNNNNNNNNNNNNNNNNNNN
 46288  NNNNNNNNNNNNNNNNNNNNNNNNNNNNNNNNNNNNNNNNNNNNNNNNNNNNNNNNNNNN
 46348  NNNNNNNNNNNNNNNNNNNNNNNNNNNNNNNNNNNNNNNNNNNNNNNNNNNNNNNNNNNN
 46408  NNNNNNNNNNNNNNNNNNNNNNNNNNNNNNNNNNNNNNNNNNNNNNNNNNNNNNNNNNNN
 46468  NNNNNNNNNNNNNNNNNNNNNNNNNNNNNNNNNNNNNATAAGTCCCTTTTTTTTTATTAA
 46528  AAATAAAGAAGGAATAATTAAATAATATTTTAATAATTTAATTAAATAGTGTATTAAAAG
 46588  ATAATAAAAAGTAATATTAATATATTAATTATATATAATATATTTATATATAATTATATA
 46648  TATATATATAAATAATAATAAATATATATATAATATAAAAATAAGAATAGATTAAATATT
 46708  TAATAAATAAATATT
;     G-atp9 ==> start
 46723  ATGCAATTAGTATTAGCAGCTAAATATATTGGAGCAGGTATCTCAACAATTGGTTTATTA
 46783  GGAGCAGGTATTGGTATTGCTATCGTATTCGCAGCTTTAATTAATGGTGTATCAAGAAAC
 46843  CCATCAATTAAAGACCTAGTATTCCCTATGGCTATTTTAGGTTTTGCCTTATCAGAAGCT
 46903  ACAGGTTTATTCTGTTTAATGGTTTCATTCTTATTATTATTCGGTGTATAA
;     G-atp9 ==> end
 46954  TATATATAATATATTATAAATAAATAAAAAATAATGAAATTAATAAAAAAAAAAAATAAA
 47014  ATAAAATCTCATTTGATTAAATTAATAACATTCTTATAATTATATAATTATTATAAAATA
 47074  TATAAATATTATAATAATAATAATATATATAAATTATAATAAAAAATAATAATAATATAT
 47134  AATATACCTTTTTTTTAATATATTAATATATAAATAAATAAATAATGGATAATATATAAT
 47194  TACTTTTTATATATTATTAATAATAATAATTTATAAATATTGTTATAATAAACATTTATA
 47254  AAAATAAATATAAATTATCATAAGAAGATATATTATTTATTTATAATAAAAATATTTATT
 47314  AATAAATAAGAAATATATATATTATGATAATATTTATTAATAAATAATAAATTCTTCATA
 47374  TATAAATATATTAAATATATTTAATTGAACACAATATAATTTTTATTGTATTATTCATTT
 47434  AATAATATTAATATTAATATTAATATAATATTAGTGAACATCTCCTTTCGGGGTTCCGGC
 47494  TCCCGTGGCCGGGCCCCGGAACTATTAATATTTAATAAAATATATATAATTTATAATTCT
 47554  CATATAATTAATATAATAATTAGGTTTATAAATAAATTATAATATATTATAACAATATAA
 47614  TAAAATATATTATAAATCTATCTATCTATCTATATAATATATAAATTTATATATACATTA
 47674  ATAATATTTAATTATAATTATTTAAATATTTAATTTATTAATATTCCCCGCGGGCGCCAA
 47734  TCCGGTTGTTCNNNNNNNNNNNNNNNNNNNNNNNNNNNNNNNNNNNNNNNNNNNNNNNNN
 47794  NNNNNNNNNNNNNNNNNNNNNNNNNNNNNNNNNNNNNNNNNNNNNNNNNNNNNNNNNNNN
 47854  NNNNNNNNNNNNNNNNNNNNNNNNNNNNNNNNNNNNNNNNNNNNNNNNNNNNNNNNNNNN
 47914  NNNNNNNNNNNNNNNNNNNNNNNNNNNNNNNNNNNNNNNNNNNNNNNNNNNNNNNNNNNN
 47974  NNNNNNNNNNNNNNNNNNNNNNNNNNNNNNNNNNNNNNNNNNNNNNNNNNNNNNNNNNNN
 48034  NNNNNNNNNNNNNNNNNNNNNNNNNNNNNNNNNNNNNNNNNNNNNNNNNNNNNNNNNNNN
 48094  NNNNNNNNNNNNNNNNNNNNNNNNNNNNNNNNNNNNNNNNNNNNNNNNNNNNNNNNNNNN
 48154  NNNNNNNNNNNNNNNNNNNNNNNNNNNNNNNNNNNNNNNNNNNNNNNNNNNNNNNNNNNN
 48214  NNNNNNNNNNNNNNNNNNNNNNNNNNNNNNNNNNNNNNNNNNNNNNNNNNNNNNNNNNNN
 48274  NNNNNNNNNNNNNNNNNNNNNNNNNNNNNNNNNNNNNNNNNNNNNNNNNNNNNNNNNNNN
 48334  NNNNNNNNNNNNNNNNNNNNNNNNNNNNNNNNNNNNNNNNNNNNNNNNNNNNNNNNNNNN
 48394  NNNNNNNNNNNNNNNNNNNNNNNNNNNNNNNNNNNNNNNNNNNNNNNNNNNNNNNNNNNN
 48454  NNNNNNNNNNNNNNNNNNNNNNNNNNNNNNNNNNNNNNNNNNNNNNNNNNNNNNNNNNNN
 48514  NNNNNNNNNNNNNNNNNNNNNNNNNNNNNNNNNNNNNNNNNNNNNNNNNNNNNNNNNNNN
 48574  NNNNNNNNNNNNNNNNNATAATATTATGATATATTTTATTTTAATAATATTTTTATTTTT
 48634  ATATATAAAATTATAATATTTTATTTTATAAATTATTTATATATAAATTATTAATAATAA
 48694  TTATTTTTTTTTATTTGGGATTTATATTATTATTATAAAGAATATAATGTTATTAATAAC
 48754  TGCAAATAATATCTAATATATTATTATTTATAATAATAAATAATATTATAATAAGGATGC
 48814  ATATTATATNNNNNNNNNNNNNNNNNNNNNNNNNNNTATTAATATTAATATATATATATA
 48874  ATAGATAAAAAGTAAGAATAAAAAATA
;     G-rps3 ==> start ;; mfannot: alternative ATG start pos 48898
 48901  ATGAAATTAAAATTATTAAATATAATTTTATCAATAATAAATAAACTTAATAATAATAAT
 48961  AATATTATTATTAATAATCTATTAGATTCATTAATAAATAAGAAATTATTATTAAAGAAT
 49021  ATATTATTAGATATAAATAATAAAAAAATAAATAATATAAAAAGAATATTAAATAATAAT
 49081  AATATAAATATNNNNNNNNNNNNNNNNNNNNNNNNNNNNNNNNNNNNNNNNNTAAATATT
 49141  AATAATAAATTACAACATTTAAATAATATAAATAATTGAAATCTACAAATTTATAATTAT
 49201  AATAAAAATATAGAAATTATAAATACTATAAATGATAAATTAATTAATAAATTATTATAT
 49261  AAAATAATAACTTTAAAATTAAATAATATAAATATTAATAAAATTATTATAAGTAAACTT
 49321  ATTAATCAACATAGTTTAAATAAATTAAATATTAAATTTTATTATTATAATAATGATATT
 49381  AATAATAATAATAATAATAATAATAATAATTATTATATAAATATAATAAATAAATTAATA
 49441  AATATTATAAATAATAATATAAATAATAATTTATGTAATATTTTAAGTTATTATTATAAT
 49501  AAAAAAGTAACTATTGAACCTATTAAATTATCATATATTTATTTAAATAGTGATATTTTT
 49561  AGTAAATATATTAGTTTAAATGATATAGATAAATATAATAATGGTATCTTAACTAATTAT
 49621  CAACGTATATTAAATAATATTATGCCTAAATTAAATGATCATAATATTTCTATAAATTAT
 49681  ATTAATAATATTAATAATATTAATAATAATAAATATAATAATATAATTAATTTATTAAAT
 49741  AATAATAATAATATTAATAATTATAATAATTATAATAATAATAATAATAATTATATTGGT
 49801  AATATTAATAATATTTATAATAATATAACTATTGATAATATTCCTATAGATATTTTAATA
 49861  TATAAATATTTAGTTGGTTGATCTATTAAATTTAAAGGTAGATTAAGTAATAATAATGGT
 49921  AGAACTAGTACACTTAATTTATTAAATGGTACTTTTAATAATAAAAAATATTTATGAAGT
 49981  AATATTAATAATAATTATAAATTAAATTATATCCCTTCTAATCATAATTTATATAATAAT
 50041  TCTAATATTAATAAAAATGGTAAATATAATATTAAAGTTAAATTAAACTTTATTTAA
;     G-rps3 ==> end
 50098  TATATATATTAATAGTTCCGGGGCCCGGCCACGGGAGCCGGAACCCCGAAAGGAGAAATA
 50158  AAATAAATATAATAAATAAAATAAATAAATAAATAATATATATATATATATAAATATATA
 50218  AAATAATATTTACTTTTTATATATATATAATTATATATAAATAAAATATAATATAATATC
 50278  ATATAATTATATAAAAATAAAATTATAATTTATTTATATTAAAAATATTAATTAATTAAT
 50338  TTTTTTATATAATTATTATAATAATAATTTAATTAAAAATAAATATCAAATAAAATTATA
 50398  AATTAATCCTACTTTTGGATCCTATTTATATTTTATTATTATAAATAATTATTATTGATA
 50458  GTTAATTAAATAAAAATATATATATATATTACTCCTTTGGGGTCCGCCCNNCACGGGGCG
 50518  GGCCGGACTATTATAATTATTATTAATATATTAATTATTAAATTATATAAACCGCCCCCG
 50578  CGGGGGCGGTTAGTTATTTATATTAATATATTTTATATTAATATATAATACTCTTTTTTC
 50638  TATTATATTTTAATATATAATATTAAAAAAAATAAATAAAATAANNNNNNNNNNNNNNNN
 50698  NNNNNNNNNNNNNNNNNNNNNNNNNNNNNNNNNNNNNNNNNNNNNNNNNNNNNNNNNNNN
 50758  NNNNNNNNNNNNNNNNNNNNNNNNNNNNNNNNNNNNNNNNNNNNNNNNNNNNNNNNNNNN
 50818  NNNNNNNNNNNNNNNNNNNNNNNNNNNNNNNNNNNNNNNNNNNNNNNNNNNNNNNNNNNN
 50878  NNNNNNNNNNNNNNNNNNNNNNNNNNNNNNNNNNNNNNNNNNNNNNNNAATAAAGNAAAA
 50938  TTTATTATATAATTTTTCTCTATAGTTATATATTTAAAACTTANNNNNNTTTTTTTATAA
 50998  ATAATAATTATAATAAATAATATTAATTATTTATTATATAATTAATTGGCCCCCATGCTG
 51058  GATTCCGGAATTCCTCCTTCTCGCGAGGTTAACACCTATTATATAACTATAACTATAACT
 51118  ATAACTATAACTATAACTATAACTATAATTATAANTANNNNNNNNNNNNNNNNNNNNNNN
 51178  NNNNNNNNNNNNNNNNNNNNTCGAAGAATATATTTATTTATTTTAATATAAATAAAAAGT
 51238  TTCAATTAATTTGAATTTGGAATTAAATTATTATTTCATATGGGGTTATGGATTTCGTTC
 51298  GGAACTCCTTTCTCCTACCTCTATTTATTAATCATAAATCATAAATTATTATTAATTAAT
 51358  AATAATAATTTATTCGAGGTTCATACCNNNNNNNNNNNNNNNNNNNNNNNNNNNNNNNNN
 51418  NNNNNNNNNNNNNAAGTATATAATTTATTCAATTCATACTATAATTTTATATTTTTTTAT
 51478  TATAATTTAATTATTTCAAAAAGAGTAATTATAATAATATATATCCTTTATTAAATATAT
 51538  ATTAATTAATATATATATAAAAAGTANNNNNNNNNNNNNNNNNNNNNNNNNNNNNNNNNN
 51598  NNNNNNNNNNNNNNNNNNNNNNNNNNNNNNNNNNNNNNNNNNNNNNNNNNNNATAATATA
 51658  ATACAATGTAATTTAATTTAATTACATAATAAATTTATTATTATTATATTTATTATTTAT
 51718  TTATTTATTTATTATTATAAATTATAAATATTATTATAATTAAAACCAATTATTAATTAT
 51778  TAATGATAAATAATTAATGATAAATTATCAATAACCAATTAGATTATTTATCGATATTTA
 51838  ATTNNNNNNNNNNNNNNNNNNNNNNNNNNNNNNNNNNNNNNNNNNNNNNNNNNNNNNNNN
 51898  NNNNNNNNNNNNNNNNNNNNNNNNNNNNNNNNNNNNNNNNNNNNNNNNNNNNNNNNNNNN
 51958  NNNNNNNNNNNNNNNNNNNNNNNNNNNNNNNNNNNNNNNNNNNNNNNNNNNNNNNNNNNN
 52018  NNNNNNNNNNNNNNNNNNNNNNNNNNNNNNNNNNNNNNNNNNNNNNNNNNNNNNNNNNNN
 52078  NNNNNNNNNNNNNNNNNNNNNNNNNNNNNNNNNNNNNNNNNNNNNNNNNNNNNNNNNNNN
 52138  NNNNNNNNNNNNNNNNNNNNNNNNNNNNNNNNNNNNNNNNNNNNNNNNNNNNNNNNNNNN
 52198  NNNNNNATTATTTTTATATTAATATTTATAGATNGGGGGTCCCTATTATTATTGAAAATT
 52258  ATAATTATTAATGGACCCCAGATAGCTTCTTGTTTATCATTTATATATATATATATATTA
 52318  TTAATTATTTTATTCTCCTTTCGGGGTTCCGGCTCCCGTGGNCGGGCCCCGGAACTTTAT
 52378  AATATTATTATTAATTATTTAATTAATATTATAATCATATAATTTAATATTTTATTTAAT
 52438  TTTATTAAAATTTAATATATATATTTTTATTATTATTTAATTAATTTATAAATATAAAAT
 52498  ATTCTTAATATTAAAAATAAATAAATAATAAAGTTTATAAATCATATATTATAATTATTT
 52558  ATTATTTTTATATTATATTAATAAAATATTATTATTATNAAAAAAAATAGAAATTTTATA
 52618  ATATTTTTATATATTTTTAATTATTATTATTAATATTTATTAAANNNNNNNNNNNNNNNN
 52678  NNNNNNNNNNNNNNNNNNNNNNNNNNNNNNNNNNNNNNNNNNNNNNNNNNNNNNNNNNNN
 52738  NNNNNNNNNNNNNNNNNNNNNNNNNNNNNNNNNNNNNNNNNNNNNNNNNNNNNNNNNNNN
 52798  NNNNNNNNNNNNNNNNNNNNNNNNNNNNNNNNNNNNNNNNNNNNNNNNNNNNNNNNNNNN
 52858  NNNNNNNNNNNNNNNNNNNNNNNNNNNNNNNNNNNNNNNNNNNNNNNNNNNNNNNNNNNN
 52918  NNNNNNNNNNNNNNNNNNNNNNNNNNNNNNNNNNNNNNNNNNNNNNNNNNNNNNNNNNNN
 52978  NNNNNNNNNNNNNNNNNNNNNNNNNNNNNNNNNNNNNNNNNNNNNNNNNNNNNNNNNNNN
 53038  NNNNNNNNNNNNNNNNNNNNNNNNNNNNNNNNNNNNNNNNNNNNNNNNNNNNNNNNNNNN
 53098  NNNNNNNNNNNNNNNNNNNNNNNNNNNNNNNNNNNNNNNNNNNNNNNNNNNNNNNNNNNN
 53158  NNNNNNNNNNNNNNNNNNNNNNNNNNNNNNNNNNNNNNNNNNNNNNNNNNNNNNNNNNNN
 53218  NNNNNNNNNNNNNNNNNNNNNNNNNNNNNNNNNNNNNNNNNNNNNNNNNNNNNNNNNNNN
 53278  NNNNNNNNNNNNNNNNNNNNNNNNNNNNNNNNNNNNNNNNNNNNNNNNNNNNNNNNNNNN
 53338  NNNNNNNNNNNNNNNNNNNNNNNNNNNNNNNNNNNNNNTTAATTAATTAATTAATTTATT
 53398  TATTTATTGTTTATATTTATTAATATTAATATAATAAAAATGTAAAATACTTAATATTAT
 53458  TAATATTATTATATATAATATATATAATAATATATTATATTTATATCTCCTTTATTCCTT
 53518  TTCCCCCCGCTGGGGACTTATTATATTATATTATTATATATTTCTTCGATGACTTTATAT
 53578  ATATTTTATTTTTTTAAAAAAATATTTATATATTATTATTNNNNNNNNNNNNNNNNNNNN
 53638  NNNNNNNNNNNNNNNNNNNNNNNNNNNNNNNNNNNNNNNNNNNNNNNNNNNNNNNNNNNN
 53698  NNNNNNNNNNNNNNTTAAGAAGGAGTGAGGGANCCCGTGGGGACCGAACCCCGAAGGAGT
 53758  CTTTTTTCTATTTATTAATAATAACTATAAATTATATTTAAAATAATAATTTACTTGTTA
 53818  TAATCTTAATGTTTCGGGGCCCGGCCACGGGAGCCGGAACCCCGAAAGGAGAAGTATATA
 53878  AATATTTACTTGTTATAATTTATTATATATTTATAACCTCCTTCTTAAAATTATCTTTAC
 53938  TTTATAATAAAAATTAATATAATATAATCTGATAATAATTGAATTTTATTATGTTTAATT
 53998  TNNNNAAGGATAGACAATTATTATTATTATTTTACTTATTAATATTAATTTATATTTATA
 54058  TATATAAATATTATTAATTTTATATTAATTTTTTATTAATTATTTATTTTTATATTCATA
 54118  TTTTTTATTAATATTATTTTTATTAATAACTTTTATAATAATTATAAACTATATATTATT
 54178  TATATTTATATTTATAATAAATGAAACAATTATAATAAAAATTACAATTACAATTATATT
 54238  ATAATTATGATTACAATAGGGTTAAACATTACCTGTGAACAACTGGTAATGTTGGACCCN
 54298  NNNNNNNNNNNNNNNNNNNNNNNNNNNNNNNNNNNNNNNNNNNNNNNNNNNNNNNNNNNN
 54358  NNNNNNNNNNNNNNNNNNNNTATATTATATTATATTATATTTATANNNNNATTATATTAT
 54418  ATAATTTATATACTTTTATAATTCTTATTATTANTTANTTATTATTTATTTATTATTATT
 54478  TAAATATATTATTATTATATATTAATAATATATATATTATTTTATATATTTTATTTAATA
 54538  TAAATTATTTATATTTTTATATTTTATTATGGGGGGGGGTCCCAATTATTATTTTCAATA
 54598  ATAATTTATCATGGGACCCGGATATCTTCTTGTTTATCATTTATTATTCTTATTATTTGG
 54658  TTTTTATTTAATANTTATAATTTATTTTATACAATTTATTATATTGTTTATACCTTATAA
 54718  TTATTATATAATTTATTATATTATTATAATAATTTAATTAATTATATTATAAAATATTAA
 54778  CTAATGTGTGCTCTATATATATTATTCATTCTAGTTTCTAATCACCCACCCCCTCCCCCT
 54838  ATTACTTATATATCTAAAAATCAAAATACATAACATATATTATAAATATATATATATAAT
 54898  TATATAACAATTATTATATATAAANNATATATATATATAATATATATTTATAAAATAATA
 54958  ATAATAAATATTATTACTCCATTAGGGGTTTTTGCCCTATACCGTAAACCGAAACTATAA
 55018  TAATATATAATATTATAATAAAGATATTCTTATTTATAATATATTATTAAATAAATTAAT
 55078  AATAATTATANNATATATATATAATATATTATAATATATTTATTCGAGAACNNNNNNNNN
 55138  NNNNNNNNNNNNNNNNNNNNNNNNNNNNNNNNNNNNNNNNNNNNNNNNNNNNNNNNNNNN
 55198  NNNNNNNNNNNNNNNNNNNNNNNNNNNNNNNNNNNNNNNNNNNNNNNNNNNNNNNNNNNN
 55258  NNNNNNNNNNNNNNNNNNNNNNNNNNNNNNNNNNNNNNNNNNNNNNNNNNNNNNNNNNNN
 55318  NNNNNNNNNNNNNNNNNNNNNNNNNNNNNNNNNNNNNNNNNNNNNNNNNNNNNNNNNNNN
 55378  NNNNNNNNNNNNNNNNNNNNNNNNNNNNNNNNNNNNNNNNNNNNNNNNNNNNNNNNNNNN
 55438  NNNNNNNNNNNNNNNNNNNNNNNNNNNNNNNNNNNNNNNNNNNNNNNNNNNNNNNNNNNN
 55498  NNNNNNNNNNNNNNNNNNNNNNNNNNNNNNNNNNNNNNNNNNNNNNNNNNNNNNNNNNNN
 55558  NNNNNNNNNNNNNNNNNNNNNNNNNNNNNNNNNNNNNNNNNNNNNNNNNNNNNNNNNNNN
 55618  NNNNNNNNNNNNNNNNNNNNNNNNNNNNNNNNNNNNNNNNNNNNNNNNNNNNNNNNNNNN
 55678  NNNNNNNNNNNNNNNNNNNNNNNNNNNNNNNNNNNNNNNNNNNNNNNNNNNNNNNNNNNN
 55738  NAATATTTAATATATTTTATTAAATATTAAATATATTTTATTAAATATTAAATATAAATA
 55798  AAGGTTTATATTATAATTCATTATTTATATCTTCTTTATAAATTAATACTCATATTAGAT
 55858  CCTTATTTAATTTATAATCCTTTAAAAAACTTTTAATAAATATAATATAATATATATATA
 55918  ATTTTTATTATTATTATATTCTTTTTATTATTTAAATATATTATATATTTCATTATAATA
 55978  ATTATTTAAAAAGTTATTTAATAAATAATTTGATATTATATTTTATAATTAATTTTATTT
 56038  ATTTTATTTATTATATATATTATTATATATAATTAAAATTATAATTACAATTATAACTAT
 56098  AATTAAATTAAATTAAATTAAATTGGNNNNNATTAAATTAAATTGGGCGCCAAGCCGGTT
 56158  GTTCACCGACTTGGTCCCAATATNNNNNNNNNNNNNNNNNNNNNNNNNNNNNNNNNNNNN
 56218  NNNNNNNNNNNNNNNNNNNNNNNNNNNNNNNNNNNNNNNNNNNNNNNNNNNNNNNNNNNN
 56278  NNNNNNNCGGCCCGGACTATATGAATATATTATTATTATAATTATAAAATTATNNNNAAT
 56338  AAATAAAATTTCTTTAATAATTATTAATTAATATTATTAATTTATTAACAAATATTTTAT
 56398  TAATTTTTATTTTTATTAAATATAAATATATAAATATATATATATTTATTTATAATATTA
 56458  TTTATATTTATTATATATTATTATTAAATATATTTTTATTATATATCATTAAATATTAAT
 56518  ATGTTATNNNNNNNNNNNNNNNNNNNNNNATTATTTTCAATAATAATTATTATTGGGACC
 56578  CCGGATATCTTCTTGTTAATCAATTATTATATTATTTAATTTATTTNNNNNNNNNNNNNN
 56638  NNNNNNNNNNNNNNNNNNNNNNNNNNNNNNNNNNNNNNNNNNNNNNNNNNNNNNNNNNNN
 56698  NNNNNNNNNNNNNNNNNNNNNNNNNNNNNNNNNNNNNNNNNNNNNNNNNNNNNNNNNNNN
 56758  NNNNNNNNNNNNNNNNNNNNNNNNNNNNNNNNNNNNNNNNNNNNNNNNNNNNNNNNNNNN
 56818  NNNNNNNNNNNNNNNNNNNNNNNNNNNNNNNNNNNNNNNNNNNNNNNNNNNNNNNNNNNN
 56878  NNNNNNNNNNNNNNNNNNNNNNNNNNNNNNNNNNNNNNNNNNNNNNNNNNNNNNNNNNNN
 56938  NNNNNNNNNNNNTTATTATATAATAAAATAATAAATATTATTAATGATTTAAATTATATA
 56998  AATATTAATTATTAAATAAATAATTATACTTTCTCCTTTCGGGGTTCCGGCTCCCGTGGC
 57058  CGGGCCCCGGAACTTAAAAATAATATATATATATATAAAAGTATTTTATAATAATTAGTT
 57118  TAATTATTANNNNNNNNNNNNNNNNNNNNNNNNNNNNNNNNNNNNNNNNNNNNNNNNNNN
 57178  NNNNNNNNNNNNNNNNNNNNNNNNNNNNNNNNNNNNNNNNNNATAAATAATATTATTATT
 57238  ATAATTATNNNNNNNNNNNNNNNNNNNNNNNNNNNGGTTCGGTTTCCCCTCCCGTATACT
 57298  TACGGGANGGGGGTCCCTCACTCCTTTTGAGACTTTAATTTTATAAATATAAATATAAAT
 57358  ATAACAAGATGTTAACTCTTTTATAAATAAATAATAAATATAATTCTATTTTTAATAATA
 57418  ATATATAATATTTTTATAATAAAATATATAAATAATAATATTTATATATATATATATACT
 57478  TTTTTTTATATAAGAATAATATATATAGTCCACATTGGAGGCGAGTGAAAGGAGATAAGA
 57538  AATATAATATAATATAATAATAAAAANNNNNNNNNNNNNNNNNNNNNNNNNNNNNNNNNN
 57598  NNNNNNNNNNNNNNNNNNNNNNNNNNNNNNNNNNNNNNNNNNNNNNNNNNNNNNNNNNNN
 57658  NNNNNNNNNNNNNNNNNNNCTATAAATAATTTATAATATAATTTATATTATGATAATAAT
 57718  AATATATATATTATAATATTTTATATATATATTTATTATATTTATATTTATATAAAAAAG
 57778  TAAAATTGATTAATTAATTAATTTATAATTAATAATTATTAATATAATCNNNNNNNNNNN
 57838  NNNNNNNNNNNNNNNNNNNNNNNNNNNNNGAAGGAGTTTATTATANTATATTAAATAAGA
 57898  TTTATAATATAATTAATATATATTTTAATAAATATAAAAGATTATATTATATTATAAAAA
 57958  GTATATTTTATATTTATATTTTATTTATTATTATTATTATATATATAAGTAGTAAAAAGT
 58018  AGAATAATAGATTTGAAATATTTATTATATAGATTTAAAGAG
;;     rnl ==> ;; mfannot: 5' +/- 50 nt
 58060  ATAATCATGGAGTATAATAATTAAATTTAATAAATTTAATATAACTATTAATAGAATTAG
 58120  GTTACTAATAAATTAATAACAATTAATTTTAAAACCTAAAGGTAAACCTTTATATTAATA
 58180  ATGTTATTTTTTATTATTTTTATAATAAGAATAATTATTAATAATAATAAACTAAGTGAA
 58240  CTGAAACATCTAAGTAACTTAAGGATAAGAAATCAACAGAGATATTATGAGTATTGGTGA
 58300  GAGAAAATAATAAAGGTCTAATAAGTATTATGTGAAAAAAATGTAAGAAAATAGGATAAC
 58360  AAATTCTAAGACTAAATACTATTAATAAGTATAGTAAGTACCGTAAGGGAAA
;;
 58412  GTATGAAAATGATTATTTTATAAGCAATCATGAATATATTATATTATATTAATGATGTAC
 58472  CTTTTGTATAATGGGTCAGCAAGTAATTAATATTAGTAAAACAATAAGTTATAAATAAAT
 58532  AGAATAATATATATATATAAAAAAATATATTAAAATATTTAATTAATATTAATTGACCCG
 58592  AAAGCAAACGATCTAACTATGATAAGATGGATAAACGATCGAACAGGTTGATGTTGCAAT
 58652  ATCATCTGATTAATTGTGGTTAGTAGTGAAAGACAAATCTGGTTTGCAGATAGCTGGTTT
 58712  TCTATGAAATATATGTAAGTATAGCCTTTATAAATAATAATTATTATATAATATTATATA
 58772  AATATTATATAAAGAATGGTACAGCAATTAATATATATTAGGGAACTATTAAAGTTTTAT
 58832  TAATAATATTAAATCTCGAAATATTTAATTATATATAATAAAGAGTCAGATTATGTGCGA
 58892  TAAGGTAAATAATCTAAAGGGAAACAGCCCAGATTAAGATATAAAGTTCCTAATAAATAA
 58952  TAAGTGAAATAAATATTAAAATATTATAATATAATCAGTTAATGGGTTTGACAATAACCA
 59012  TTTTTTAATGAACATGTAACAATGCACTGATTTATAATAAATAAAAAAAAATAATATTTA
 59072  AAATCAAATATATATATATTTGTTAATAGATAATATACGGATCTTAATAATAAGAATTAT
 59132  TTAATTCCTAATATGGAATATTATATTTTTATAATAAAAATATAAATACTGAATATCTAA
 59192  ATATTATTATTACTTTTTTTTTAATAATAATAATATGGTAATAGAACATTTAATGATAAT
 59252  ATATATTAGTTATTAATTAATATATGTATTAATTAAATAGAGAATGCTGACATGAGTAAC
 59312  GAAAAAAAGGTATAAACCTTTTCACCTAAAACATAAGGTTTAACTATAAAAGTACGGCCC
 59372  CTAATTAAATTAATAAGAATATAAATATATTTAAGATGGGATAATCTATATTAATAAAAA
 59432  TTTATCTTAAAATATATATATTATTAATAATTATATTAATTAATTAATAATATATATAAT
 59492  TATATTATATATTATATNTNNTATATATAATATAAACTAATAAAGATCAGGAAATAATTA
 59552  ATGTATACCGTAATGTAGACCGACTCAGGTATGTAAGTAGAGAATATGAAGGTGAATTAG
 59612  ATAATTAAAGGGAAGGAACTCGGCAAAGATAGCTCATAAGTTAGTCAATAAAGAGTAATA
 59672  AGAACAAAGTTGTACAACTGTTTACTAAAAACACCGCACTTTGCAGAAACGATAAGTTTA
 59732  AGTATAAGGTGTGAACTCTGCTCCATGCTTAATATATAAATAAAATTATTTAACGATAAT
 59792  TTTATTAAATTTAGGTAAATAGCAGCCTTATTATGAGGGTTATAATGTAGCGAAATTCCT
 59852  TGGCCTATAATTGAGGTCCCGCATGAATGACGTAATGATACAACAACTGTCTCCCCTTTA
 59912  AGCTAAGTGAAATTGAAATCGTAGTGAAGATGCTATGTACCTTCAGCAAGACGGAAAGAC
 59972  CCTATGCAGCTTTACTGTAATTAGATAGATCGAATTATTGTTTATTATATTCAGCATATT
 60032  AAGTAATCCTATTATTAGGTAATCGTTTAGATATTAATGAGATACTTATTATAATATAAT
 60092  GATAATTCTAATCTTATAAATAATTATTATTATTATTATTAATAATAATAATATGCTTTC
 60152  AAGCATAGTGATAAAACATATTTATATGATAATCACTTTACTTAATAGATATAATTCTTA
 60212  AGTAATATATAATATATATTATATATATATTATATATAATATAAGAGACAATCTCTAATT
 60272  GGTAGTTTTGATGGGGCGTCATTATCAGCAAAAGTATCTGAATAAGTCCATAAATAAATA
 60332  TATAAAATTATTGAATAAAAAAAAAATAATATATATTATATATATTAATTATAAATTGAA
 60392  ATATGTTTATATAAATTTATATTTATTGAATATATTTTAGTAATAGATAAAAATATGTAC
 60452  AGTAAAATTGTAAGGAAAACAATAATAACTTTCTCCTCTCTCGGTGGGGGTTCACACCTA
 60512  TTTTTAATAGGTGTGAACCCCTCTTCGGGGTTCCGGTTCCCTTTCGGGTCCCGGAACTTA
 60572  AATAAAAATGGAAAGAATTAAATTAATATAATGGTATAACTGTGCGATAATTGTAACACA
 60632  AACGAGTGAAACAAGTACGTAAGTATGGCATAATGAACAAATAACACTGATTGTAAAGGT
 60692  TATTGATAACGAATAAAAGTTACGCTAGGGATAATTTACCCCCTTGTCCCATTATATTGA
 60752  AAAATATAATTATTCAATTAATTATTTAATTGAAGTAAA
;; mfannot:     /group=IA (1.64e-25)
 60791  ttgggtgaattgcttagatatccatatagataaaaataatggacaataagcagcgaagct
 60851  tataacaactttcatatatgtatatatacggttataagaacgttcaacgactagatgatg
 60911  agtggagttaacaataattcatccacgagcgcccaatgtcgaataaataaaatattaaat
 60971  aaatatcaaaggatatataaagatttttaataaatcaaaaaataaaat
;     G-orf236 ==> start /note=LAGLIDADG ;; evalue:0.0018
 61019  aaaatgaaaaatattaaaaaaaatcaagtaataaatttaggacctaattctaaattatta
 61079  aaagaatataaatcacaattaattgaattaaatattgaacaatttgaagcaggtattggt
 61139  ttaattttaggagatgcttatattcgtagtcgtgatgaaggtaaactatattgtatgcaa
 61199  tttgagtgaaaaaataaggcatacatggatcatgtatgtttattatatgatcaatgagta
 61259  ttatcacctcctcataaaaaagaaagagttaatcatttaggtaatttagtaattacctga
 61319  ggagctcaaacttttaaacatcaagcttttaataaattagctaacttatttattgtaaat
 61379  aataaaaaacttattcctaataatttagttgaaaattatttaacacctataagtttagca
 61439  tattgatttatagatgatggaggtaaatgagattataataaaaattctcttaataaaagt
 61499  attgtattaaatacacaaagttttacttttgaagaagtagaatatttagttaaaggttta
 61559  agaaataaatttcaattaaattgttatgttaaaattaataaaaataaaccaattatttat
 61619  attgattctataagttatttaattttttataatttaattaaaccttatttaattcctcaa
 61679  atgatatataaattacctaatactatttcatccgaaacttttttaaaataa
;     G-orf236 ==> end
 61730  tattcttatttttattttatgatatatttcataaatatttatttatattaaattttattt
 61790  gataatgatatagtct
;; mfannot:
 61806  GAACAATATAGTAATATATTGAAGTAATTATTTAAATGTAATTACGATAACAAAAAATTT
 61866  GAACAGGGTAATATAGCGAAAGAGTAGATATTGTAAGCTATGTTTGCCACCTCGAT
;;
 61922  GTCGACTCAACATTTCCTCTTGGTTGTAAAAGCTAAGAAGGGTTTGACTGTTCGTCAATT
 61982  AAAATGTTACGTGAGTTGGGTTAAATACGATGTGAATCAGTATGGTTCCTATCTGCTGAA
 62042  GGAAATATTATCAAATTAAATCTCATTATTAGTACGCAAGGACCATAATGAATCAACCCA
 62102  TGGTGTATCTATTGATAATAATATAATATATTTAATAAAAATAATACTTTATTAATATAT
 62162  TATCTATATTAGTTTATATTTTAATTATATATTATCATAGTAGATAAGCTAAGTTGATAA
 62222  TAAATAAATATTGAATACATATTAAATATGAAGTTGTTTTAATAAGATAATTAATCTGAT
 62282  AATTTTATACTAAAATTAATAATTATAGGTTTTATATATTATTTATAAATAAATATAATA
 62342  TAATTATAATAATTATTATTATTAATAAAAAATAT
;;     rnl ==> ;; mfannot: 3' -20/+180
 62377  TAATTATAATATTAATAAAATACTAATTTATCAGTTATCTATATAATATCTAATCTATTA
 62437  TTCTATATACTTATTACTCCTTTTTAATTTAATTAAAAAGGGGTTCGGTTCNCCCCCCCC
 62497  ATAAGTATGATTATAATTATAATTATAATATAAGGGAGGGGTCCCTCACTCCTTACGGGG
 62557  TCCCGGCTGGACCGAGACTCCTCCCTTGCGGGGTTGGTTCACACCTTTATNNNNNNNNNN
 62617  NNNNNNNNNNNNNNNNNNNNNCACTAATAACTATAAATATATATATATATATATTATATT
 62677  ATAATATTATTTAATACTTAATATATTATATATTTTATATTTAATAAATNNAAAAAATAT
 62737  TAATAAATAATAATATTAATAATAAAGAAATTATAATTAATACCCTCTATATATAATTCT
 62797  AATTAATTAAATTAAATATTTATATATAATAATCAATATATTATTAATTTAATAATTATT
 62857  ATAATAGTTCCGGGGCCCGGCCACGGGAGCCGGAACCCCGAAAGGAGTTTATAAAAGATA
 62917  TATTTTTATATNNNNTTNTATTATATTTAATAAATATTANCTTTTTTTATTATTATTTTT
 62977  ATATATTATATAATATTATTAATTTTTATTATAATATTATTTACTTTTTTATTGGATTAT
 63037  TTATTTATTTATTTATTTATTAATTAATTAATTAAATATTTATTAATTAATATATATATT
 63097  AAATATTAATATTTTATTTAAAAAAAGAGATATATGAATAATATATTATGTTATATTATA
 63157  TTATATAATTATATTATTTTTATAATATTAATAATTAAAAATAAGAACTTCTTTAAAAAT
 63217  TATAATTATGATAATAAATTAATACTTTTTAATTTATAAAAATATAAATTTCTTNNNNNN
 63277  TATATATATATATANTATTATTATTTATATTAATCATAATTTTAATATTTATAATAAATT
 63337  TATATAAAATCAATTATAATATTATATACTTTTTATATACTTTATAATCTTTATATCTTC
 63397  ACCCCCCCTTTTTTAATAATATATTATATTAAAAATATAATAATTTATATGATTTATTAA
 63457  TACTTTTTATATAATTATATTATTATTTTTATTTATAGATGTTATATTATTTTTTATAAT
 63517  AATTTTTTTTTATTTANNNNNNNNNNNNNNNNNNNNNNNNNNNNNNNNNNNNNNNNNNNN
 63577  NNNNNNNNNNNNNNNNNNNNNNNNNNNNNNNNNNNNNNNNNNNNNNNNNNNNNNNNNNNN
 63637  NNNNNNNNNNNNNAGTATACNNNNNGGGGGTCCCTCACTCCTTGGTTAATTTATATATAT
 63697  TATTAATAATTATTTAATTTTTATTATTTATTTATATATAAAAATATTCTAAAATAATTA
 63757  ATATTTATAATAGAATAAATATTATAAAGTATAATTATAAATAATTAATTATTTTAATAA
 63817  TAATAATATATTTATTATTATATAATAAATATATTATAAATAATA
;     G-trnT(ugu) ==> start
 63862  GTTATATTAGCTTAATTGGTAGAGCATTCGTTT!TGT!AATCGAAAGGTTTGGGGTTCAA
 63920  ATCCCTAATATAACA
;     G-trnT(ugu) ==> end
 63935  ATAATAATAATAAAATATTAAAATAAATATAATATTTATAAAAAATTTATTAATTTATAT
 63995  AAAAAATATATATATAAATAATAATTATAATAAAACATTTTATAATCAATAATTTAATAA
 64055  ATAATCTTCTTATTATAATATTATGTTTAAATATTACTCTTTATGAGGTCCAACAAACTA
 64115  ATAAGATATAAATATATATATATTATATAATAATAATAATAATAATATATTATTTAATAT
 64175  ATTATCAAGAAGATAAATATAAATAATATTTTAATAATTTTAAATAAATCTAATTTATAT
 64235  ATTAATAATTTAATAATCTTAATATTTATTATCATTATTTCATATTTATATTATATAAAT
 64295  ATTTATTAAAATAAAAAATATTAAAGAGTTTATTTTATTTATTATAAATTATTTAATAAA
 64355  ATATATATAATAATATATAGAATAAAGATATAAATAATTATAAGTATATAAAGTAATAAA
;     G-trnC(gca) ==> start
 64415  GGAGATGTTGTTTTAAGGTTAAACTATTAGATT!GCA!AATCTACTTATTAAGAGTTCGA
 64473  TTCTCTTCATCTCTT
;     G-trnC(gca) ==> end
 64488  AAATAAATAATATAATAATAAAATATTATAAANNNNNNNNNNNNNNNNNNNNNNNNNNNN
 64548  NNNNNNNNNATATAAATATATATATATTTAGAATAATTATATAATAAA
;     G-trnH(gug) ==> start
 64596  GGTGAATATATTTCAATGGTAGAAAATACGCTT!GTG!GTGCGTTAAATCTGAGTTCGAT
 64654  TCTCAGTATTCACC
;     G-trnH(gug) ==> end
 64668  CTATAAATAATAATAATAATATATTTTATTATTCTTAAATTTTTTATTCTTTATATTATA
 64728  TATATAATATTAATATTATTACTTTTTAATAACAAAATATTATAATTAATTGNNATATAT
 64788  ATATACCAAATATAATTAATTGAAATTAAATAATAAATAAAATATTTACTTCTTTATTAA
 64848  AATTCTAATTAATTGATTCTTTTTATTGAATATTAAATTCTATTATAACTTATTAATTAA
 64908  TTAATTAATTNATAATAATAATAATAATATTTATTATTAATTATTAAATATTTATTATTA
 64968  TATATAGGATTTAATTTTAAATATTAATAAAAAAAGAATAAAATAAAATAAAATGAATAA
 65028  TATTTCTTTATCNNNNNNNNNNNNNNNNNNNNNNNNNNNNNNNNNNNNNNNNNNNNNNNN
 65088  NNNNNNNNNNNNNNNNNNTATTATTATAATATAATATTTAATCAATAGATTTATAATTTA
 65148  TTTAATGAATATTTTATAAAGATGTAAAACAATTCCTTTTTATTATTATAAATTTTTCAT
 65208  TATTTANTTANNNATTTATTTATTTATTCAATATATAAAAATAATTATAAAATGATTANT
 65268  AAAAATAATAATTTAATGATAAATATATATTATATATATTAATATAAAAATAATAAATAT
 65328  AAATATATTATGTAAATATTATATAAGTTTGTATATGTATATATTATAATAATGTTATAT
 65388  AAGTAATAATATAATAAAATATTTTATGTAATNNNNNNNNNNNNNNNNNNNNNNNNNNNN
 65448  NNNNNNNNNNNNNNNNNNNNNNNNNNNNNNNNNNNNNNNNNNNNNNNNNNNNNNNNNNNN
 65508  NNNNNNNNNNNNNNNNNNNNNNNNNNNNNNNNNNATATTTCCTTTATAAATTATTAATAT
 65568  ATCCTTTTTNNNNNAATAAAATANAAANANNNNNNNNNNNNNNNNNNNNNNNNNNNNNNN
 65628  NNNNNNNNNNNNNNNNNNNNNNNNNNNNNNNNNNNNNNNNNNNNNNNNNNNNNNNNNNNN
 65688  NNNNNNNNNNNNNNNNNNNNNNNNNNNNNNNNNNNNNNNNNNNNNNNNNNNNNNNNNNNN
 65748  NNNNNNNNNNNNNNNNNNNNNNNNNNNNNNNNNNNNNNNNNNNNNNAGTCGGAACCCCGA
 65808  AAGGAGTTTTATTATTAATATAAAAAGAGTAAGGATAATAATAAATTCTTTTAATTTATT
 65868  TTTAATAAAATATAATTTTAAAATAGTTTTTATAGTCCGGCCCGCCCCGCNNNNGGGGGC
 65928  GGACCCCGAAGGAGTCTGGTCTGGTATTAATTATAATAATTATATTAATATTATTATTAT
 65988  TTATTATATTATAATATATTTATTTATATTTTATAATATTAATAATTATTTTATATTTAA
 66048  TAAATATAATATATATTTTANNTATTTTAATAACTATCTAATTAATA
;     G-trnL(uaa) ==> start
 66095  GCTATTTTGGTGGAATTGGTAGACACGATACTCT!TAA!GATGTATTACTTTACAGTATG
 66153  AAGGTTCAAGTCCTTTAAATAGCA
;     G-trnL(uaa) ==> end
 66177  ATAAATATATATAATATATATAATATATATAAA
;     G-trnQ(uug) ==> start
 66210  TGAGTCGTAGACTAATAGGTAAGTTACCAAAAT!TTG!AGTTTGGAGTTTGTTTGTTCGA
 66268  ATCAAACCGATTCAA
;     G-trnQ(uug) ==> end
 66283  TATTATAATATATATATTATTTATATATAAATATATAATTATACTCCTATTTTTATATTA
 66343  ATTAATTAATAATATATGATAATATAAAAATTATTGAATTATTAACTCTTATTAATAATA
 66403  ATAATAATCATAATAATAATATATATATATATAGTATATATATAAAAGTTTTATTATATT
 66463  ATATTATATTATATATTTATTTATATATAATTCTTATTAATTGAAAAAAGAATAATTAAT
 66523  AATCTTATTNAAAAAATNAATACTTTCATTTTATTTTATTTTATTTTATTTAATTATAAT
 66583  ATATAAATATTAAAAAAAGGATATAAGTTTTTTATAAGATATAATATATATATATATTAA
 66643  ATATAAAGAAGTTAATATTTATATTTTAATTATAAAATGTTAATNNNNNNNNNNNNACTT
 66703  ATTAATTAAATTATTAATTAATAATAATTTATGATTTATAAATAATAAATAAAGGAATAA
 66763  GTATCAATTAATTAATATATTATATTTAATATTTTATATTTAATATTTAATATTTAATAT
 66823  TTTAAGTTCCGGGGCCCGGCCACGGGAGCCGGAACCCCGAAAGGAGTAGTATTAATTATG
 66883  GATAGTTAGGATGGATTTAATCCNTTTGTTATGTTATTAATTAATTAATTAATTTATATA
 66943  TATAAAATATTTTAATTAATTTTTATATAAATATATATATATATATATATTAATAATAGT
 67003  CCGGCCCGCCCCGTGGGGCGGACCCCAAAGGAGTAATATATATTATGTATAAACAATA
;     G-trnK(uuu) ==> start
 67061  GAGAATATTGTTTAATGGTAAAACAGTTGTCT!TTT!AAGCAACCCATGCTTGGTTCAAC
 67119  TCCAGCTATTCTCA
;     G-trnK(uuu) ==> end
 67133  TAATATTATATATATATATTCTCCTTTCTAAAAATAATAATAATTATATATAATAATAAT
 67193  ATAATTATATATATATATATTATAATAATAATAATAATAATAATAANAAANAATAATAAT
 67253  TATTTTTATTAATAATATTAATATATTATAATTATTAATAAATATTAATAAAAATA
;     G-trnR(ucu) ==> start
 67309  GCTCTCTTAGCTTAATGGTTAAAGCATAATACT!TCT!AATATTAATATTCCATGTTCAA
 67367  ATCATGGAGAGAGTA
;     G-trnR(ucu) ==> end
 67382  ATTATATTATATTANTNGTCCCCCCCCCTTTTTTAATTTAATTAAAAAGTTTAATTTACT
 67442  ATTTAATAATAAATGAAATAATAATA
;     G-trnG(ucc) ==> start
 67468  ATAGATATAAGTTAATTGGTAAACTGGATGTCT!TCC!AAACATTGAATGCGAGTTCGAT
 67526  TCTCGCTATCTATA
;     G-trnG(ucc) ==> end
 67540  ATTAATATTAATATAAATTAATACCCTATAATTAATTAAATATAAAATTATATTAAAACT
 67600  TATNTTATATTATATTATAATATTATATTATTATTATATAAAAATATAATAATAATAATA
 67660  TAAAATTTTATTTAATAATAATATTTTATATAATAANNNNNNNNNNNNNNNNNNNNNNNN
 67720  NNNNNNNNNNNNNNNNNNNNNNNNNNNNNNNNNNNNNNNNNNNNNNNNNNNNNNNNNNNN
 67780  NNNNNNNNNNNNNNNNNNNNNNNNNNNNNNNNNNNNNNNNNNNNNNNNNNNNNNNNNNNN
 67840  NNNNNNNNNNNNNNNNNNNNNNNNNNNNNNNNNNNNNNNNNNNNNNNNNNNNNNNNNNNN
 67900  NNNNNNNNNNNNNNNNNNNNNNNNNNNNNNNNNNNNNNNNNNNNNNNNNNNNNNNNNNNN
 67960  NNNNNNNNNNNNNNNNNNNNNNNNNNNNNNNNNNNNNNNNNNNNNNNNNNNNNNNNNNNN
 68020  NNNNNNNNNNNNNNNNNNNNNNNNNNNNNNNNNNNCTATAATAATTTTTTATTGNTTAAA
 68080  AAGTATATATAATATAATTAATATATTTCTTTTTATATAAATTATAAATATTATTTTATA
 68140  ATAAAAAAAGTATATATAATATTATATATTTAATAAATAATATAATAATAATATAAATAA
 68200  ATATATATATATTATTAATATATTAAATTTTATAATAATAATTATAATAATAGTAGTAGG
 68260  TATAAATTTTAATAAAGAGTTTTATTCCAATGGAGTAATAATAATAATAATAATAAAATA
 68320  AA
;     G-trnD(guc) ==> start
 68322  GGATCTGTAGCTTAATAGTAAAGTACCATTTT!GTC!ATAATGGAGGATGTCAGTGCAAA
 68380  TCTGATTAGATTCG
;     G-trnD(guc) ==> end
 68394  TATATTTATACTTAATATNAAAAAAATAAATAATAATCTTTTTTATTATTATATTTATTA
 68454  ATAATAAATTATTTTGTTATTATTATTAATTTATATTAATATTTTATATAAATTATTTAT
 68514  TTAATCTTTCATTATATATTTAATATATTATTAATATTAATTAATATTTTATAATAAATA
 68574  AATAAAATAAAATAAATATTTTAATATAATACTCCTTCGGGGTCCCGNNNNNNNNNNNNN
 68634  NNNNNNNNNNNNNNNNNNNNNNNNNNNNNNNNNNNNNNNNNNNNNNNNNNNNNNNNNNNN
 68694  NNNNNNNNNNNNNNNNNNNNNNNNNNNNNNNNNNNNNNNNNNNNNNNNNNNNNNNNNNNN
 68754  NNNNNNNNNNNNNNNNNNNNNNNNNNNNNNNNNNNNNNNNNNNNNNNNNNNNNNNNNNNN
 68814  NNNNNNNNNNNNNNNNNNNNNNNNNNNNNNNNNNNNNNNNNNNNNNNNNNNNNNNNNNNN
 68874  NNNNNNNNNNNNNNNNNNNNNNNNNNNNNNNNNNNNNNNNNNNNNNNNNNNNNNNNNNNN
 68934  NNNNNNNNNNNNNNNNNNNNNNNNNNNNNNNNNNNNNNNNNNNNNNNNNNNNNNNNNNNN
 68994  NNNNNNNNNNNNNNNNNNNNNNNNNNNNNNNNNNNNNNNNNNNNNNNNNNNNNNNNNNNN
 69054  NNNNNNNNNNNNNNNNNNNNNNNNNNNNNNNNNNNNNNNNNNNNNNNNNNNNNNNNNNNN
 69114  NNNNNNNNNNNNNNNNNNNNNNNNNNNNNNNNNNNNNNNNNNNNTTATTAATTTATTAAT
 69174  TTATTTATTATTATATTTTTTTTAATAAA
;     G-trnS(gcu) ==> start
 69203  GGAAAATTAACTATAGGTAAAGTGGATTATTT!GCT!AAGTAATTGAATTGTAAATTCTT
 69261  ATGAGTTCGAATCTCATATTTTCCG
;     G-trnS(gcu) ==> end
 69286  TAT
;     G-trnR(acg) ==> start
 69289  ATATCTTTAATTTAATGGTAAAATATTAGAAT!ACG!AATCTAATTATATAGGTTCAAAT
 69347  CCTATAAGATATT
;     G-trnR(acg) ==> end
 69360  ATATTATATTATNNNNNNNNNNNNNNNNNNNNNNNNNNNNNNNNNNNNNNNNNNNNNNNT
 69420  TATTATTAAATAAAAATATTTAATAGTTCCGGGGCCCGGCCACGGGAGCCGGAACCCCGA
 69480  AAGGAGAATAATATAAAATATTATAATTATTTATATATTAATTATTAATTATTAATTATT
 69540  TATTATATAAAAAGTATATAATTTTGTATTTTAATATAGGGTTAATTAATTAATTATTAA
 69600  TTTTTTATAATAAGATAATAATATATTAAAAACTTATTATAAATTTATAAAATAATATTT
 69660  ATTTAATTTGATATTATTTTTAATCTTTCATTAATATATATTTTATTATAAGTAATAATA
 69720  TAGTTTAATTAAATTAATATAAATAAATTACATAAGAATAATATTATAATAATATTATAT
 69780  ATTATATAAAGAAATAATAATTTATATTTTTATTTTTTTTAGGAATAATATTAATATAAA
 69840  TATAAT
;     G-trnA(ugc) ==> start
 69846  GGGGTTATAGTTAAATTTGGTAGAACGACTGCGT!TGC!ATGCATTTAATATGAGTTCAA
 69904  GTCTCATTAACTCCA
;     G-trnA(ugc) ==> end
 69919  ATAATTATATTATATAATATATATATTAATAAATTATATATATATATATATATATAAATA
 69979  TTAAATAAATATTATATTAATAAATAATATAAATTATCTAATCGAAGGAAATATTTATAA
 70039  TATAATATAAATATTTTAATAAATTAATAAATATTATATTAATAAATAATTAATAAATAT
 70099  ATAAATTATAATAAATTTTAATATTATTATATAAATTAATTAAATATAATAATTAATGAA
 70159  ATA
;     G-trnI(gau) ==> start
 70162  GAAACTATAATTCAATTGGTTAGAATAGTATTTT!GAT!AAGGTACAAATATAGGTTCAA
 70220  TCCCTGTTAGTTTCA
;     G-trnI(gau) ==> end
 70235  TATTATATATCATTAATATATAAAATATAAATATATATATTATAATAATAATAATAATAA
 70295  ATATAAATATAATTATATATATATATATATATAAATAAATAATTATTTAATTTATAATAA
 70355  ATATATATAGTTCCCGCGAANNNNNNNNNNNNNNNNNNNNNNNNNNNNNNNNNNNNNNNN
 70415  NNNNNNNNNNNNNNNNNNNNNNNNNNNNNNNNNNNNNNNNNNNNNNNNNNNNNNNNNNNN
 70475  NNNNNNNNNNNNNNNNNNNNNNNNNNNNNNNNNNNNNNNNNNNNNNNNNNNNNNNNNNNN
 70535  NNNNNNNNNNNNNNNNNNTATTTTATTAAAAATATTATAATTAAATAATAATATAAATAA
 70595  TTTATAATATAATAATATATACTTATAAATAATATTTAAATCTTATTATTAATTTATAAA
 70655  TCATAAATTATTATTAATAAATATCTCTTTTAGATGNGNNNAATTAAACTTATATTTATA
 70715  TTATATATATATAGATATAAATCTTAAATAGAGTAAATATATTATAATAATTATATAAAT
 70775  ATATATATATTATATTAAGATAATAATATATATATATATTAATATATAA
;     G-trnY(gua) ==> start
 70824  GGAGGGATTTTCAATGTTGGTAGTTGGAGTTGAGCT!GTA!AACTCAATGACTTAGGTCT
 70882  TCATAGGTTCAATTCCTATTCCCTTCA
;     G-trnY(gua) ==> end
 70909  TAATTTATTATTAATTATATATTATTATAAATCCAATCCATTGAAATTAATATAATCCAA
 70969  TGAATAATTAATTTAATACATAATTTAATATATGAAATTATATATATATATACTTTATNN
 71029  AAAAAAAAATTATATAATAATTATATTAATATATTTATATATATATATAAATAAATAAAT
 71089  AATAATAATTATAATTATAATTATAATTAATTAATTAATAAATAAATAATAATTTATATT
 71149  ATCTTTATAATATATATATATACTTTTATAAAAAAAAAATATAAATAATTCTAAAATGTA
 71209  TATTTCTCCTTTCGGGGTTCCGGCTCCCGTGGCCGGGCCCCGGAACTATTAATAAAANTA
 71269  ATAANNNNNNNNNNNNNNNNNNNNNNNNNNNNNNNNNNNNNNNNNNNNNNNNNNNNNNNN
 71329  NNNNNNNNNNNNNNNNNNNNNNNNNNNNNNNGGAACTAATGAAATATCTAAAATAAGGGT
 71389  TTTTATTTATTTAATTAATATATATTTATTATTTTATATAATAT
;     G-trnN(guu) ==> start
 71433  GTCCTTATAGCTTATCGGTTAAAGCATCTCACT!GTT!AATGAGAATAGATGGGTTCAAT
 71491  TCCTATTAAGGACG
;     G-trnN(guu) ==> end
 71505  ATAATAATATATATATATTTTAATTTATATATTATATATATATATATNNNNNNNNNNNNN
 71565  NNNNNNNNNNNNNNNATTAATAATAATAATAAATAAATAATAATAAATAATTTNNNNNNN
 71625  NNNTATTATATTATATTTATTGATATATTTATTGATATTTATTAATTTAAGATTATTCAT
 71685  TAAATATATAATTATTAATAATTTAATATATTTTATAATTTTTATTATATTTTATATAAG
 71745  AAGAAACTATTTTATATATTATATATATATATATAATTTTTATAAAATGATAAATTTTAT
 71805  ATTATAAATATTATTAAAATATTTTTATAAATATTTAAATTATTTATAAAAAGGTATATA
 71865  ATAATAATTATTAATATTATATTATATTATATATTTATTTATATTATATATAANNNNNNN
 71925  NNNNNNNNNNNNNNNNNNNNNNNNNNNNNNNNNNNNNNNNNNNNNNNNNNNNNNNNNNNN
 71985  NNNNNNNNNNNNNNNNNNNNNNNNNNNNNNNNNNNNNNNNNNNNNNNNNNNNNNNNNNNN
 72045  NNNNNNNNNNNNNNNNNNNNNNNNNNNNNNNNNNNNNNNNNNNNNNNNNNNNNNNNNNNN
 72105  NNNNNNNTTTAATTATTTATAATTTATTATAATAAATAGTATAAGATATCTTATTTATAT
 72165  TTATATATAATAAAGAATATTATTAAACTAACACCTATATTATATATATTATATTATATA
 72225  ATATTATATATATATGAATTACTAAGAATAAATTTATAATTAGATAATATTTATATTTAT
 72285  TTATTTATTTAATTAACAAATATATTAATATTTTTAATTAATTAATAATACCTTTATATA
 72345  TATATATATATATATATTAATTTTAATTATATAATTATCTTTTTTNTTAATAATCATAAA
 72405  TATATTATATATTTTATATAATAAGATTATAATTTTATAATTATTTTATTTTTTATTAAA
 72465  AATTATTATTATTATAATTATTATATTATAATTATAAATTATTAAAGAATATATTTATTA
 72525  ATATTTTAATAATTAATATCTTTTATTTATATTTATAAAATAAGGTATAAATATTGATAA
 72585  TAAAGAGTAAATATTGTATTAATTATAATAATAATTATAATTAAGGA
;     G-trnM(cau)_1 ==> start
 72632  GCTTGTATAGTTTAATTGGTTAAAACATTTGTCT!CAT!AAATAAATAATGTAAGGTTCA
 72690  ATTCCTTCTACAAGTA
;     G-trnM(cau)_1 ==> end
 72706  ATAATGATTATAATATTTATATATATTAAAATAATATTAATAAATAATTACTCCTCCTAG
 72766  CAGGATNNNNNNNNNNNNNNNNNNNNNNNNNNNNNNNNNNNNNNNNNNNNNNNNNNNNNN
 72826  NNTTTTTTATTATTATTAAATAGATGTTCATTAAATAATTATAAATATAATTTATCTTTT
 72886  AAATATATATATATAATATAATATTTAAATATATATTATAAATAAATAAATAAATAATTA
 72946  ATTAATAAAAACATATAATGTATATTTATCTATAAAAAATATTAATTAAATTAATATATT
 73006  ATTACAGTTCCGGGGGCCGGCCACGGGAGCCGGAACCCCGAAGGAGATAAATAAATAAAT
 73066  AAATATAAATAATTATTCTTCTTNNNNNNNNNNNNNNNNNNNNNNNNNNNNNNNNNNNNN
 73126  NNNNNNNNNNNNNNNNNNNNNNNNNNNNNNNNNNNNNNNNNNNNNNNNNNNNNNNNNNNN
 73186  NNNNNNNNNNNNNNNNNNNNNNNNNNNNNNNNNNNNNNNNNNNNNNNNNNNNNNNNNNNN
 73246  NNNNNNNNNNNNNNNNNNNNNNNNNNNNNNNNNNNNNNNNNNNNNNNNNNNNNNNNNNNN
 73306  NNNNNNNNNNNNNNNNNNNNNNNNNNNNNNNNNNNNNNNNNNNNNNNNNNNNNNNNNNNN
 73366  NNNNNNNNNNNNNNNNNNNNNNNNNNNNNNNNNNNNNNNNNNNNNNNNNNNNNNNNNNNN
 73426  NNNNNNNNNNNNNNNNNNNNNNNNNNNNNNNNNNNNNNNNNNNNNNNNNNNNNNNNNNNN
 73486  NNNNNNNNNNNNNNNNNNNNNNNNNNNNNNNNNNNNNTNTTTTTTTTATAAAATATATAT
 73546  TTATATGATTAATAATATTATATATATTATTTATAAAAATAATATATAATTTTAATAATT
 73606  TTTAATAAAAAAAGGTGGGGTTGGTAATATAATATAATANTTTTTATTTTTATTTATAAT
 73666  ATATAATAATAAATTATAAATAAATTTTAATTAAAAGTAGTATTAACATATTATAAATAG
 73726  ACAAAAGAGTCTAAAGGTTAAGATTTATTAAA
;     G-cox2 ==> start
 73758  ATGTTAGATTTATTAAGATTACAATTAACAACATTCATTATGAATGATGTACCAACACCT
 73818  TATGCATGTTATTTTCAGGATTCAGCAACACCAAATCAAGAAGGTATTTTAGAATTACAT
 73878  GATAATATTATGTTTTATTTATTAGTTATTTTAGGTTTAGTATCTTGAATGTTATATACA
 73938  ATTGTTATAACATATTCAAAAAATCCTATTGCATATAAATATATTAAACATGGACAAACT
 73998  ATTGAAGTTATTTGAACAATTTTTCCAGCTGTAATTTTATTAATTATTGCTTTTCCTTCA
 74058  TTTATTTTATTATATTTATGTGATGAAGTTATTTCACCAGCTATAACTATTAAAGCTATT
 74118  GGATATCAATGATATTGAAAATATGAATATTCAGATTTTATTAATGATAGTGGTGAAACT
 74178  GTTGAATTTGAATCATATGTTATTCCTGATGAATTATTAGAAGAAGGTCAATTAAGATTA
 74238  TTAGATACTGATACTTCTATAGTTGTACCTGTAGATACACATATTAGATTCGTTGTAACA
 74298  GCTGCTGATGTTATTCATGATTTTGCTATTCCAAGTTTAGGTATTAAAGTTGATGCTACT
 74358  CCTGGTAGATTAAATCAAGTTTCTGCTTTAATTCAAAGAGAAGGTGTCTTCTATGGACAA
 74418  TGTAGTGAATTGTGTCGGACGGGACATGCCAACATGCCGATTAAAATNNNNNNNNNNNNN
 74478  NNNNNNNNNNNNNNNNNNNNNNNNNNNNNNNNNNNNNNNNNNNTTAATAATTA
;     G-orf515 ==> start /note=LAGLIDADG ;; evalue:6
 74531  TTAA
;     G-cox2 ==> end
 74535  TAAATTTAATTTTTAAAANAAATAATAATAATAATAATTATAATAATATTCTTAAATATA
 74595  ATAGAAATATAGAATTATATTCTATTCAATCACCTTATATTAAAAATATAAATGTTATTA
 74655  AAAGAGGATATCATACTTCTTTAAATAATAATTTAATTATTGTTCAAAAAAATAATAATA
 74715  ATAATNNNNNNNNNNNNNNNNNNNNNNNNNNNNNNNNNNNNNNNNNNNNNNNNNNNNNNN
 74775  NNNNNNNNNNNNNNNNNNNNNNNNNNNNNNNNNNNNNNNNNNNNNNNNNNNNNNNNNNNN
 74835  NNNNNNNNNNNNNNNNNNNNNNNNNNNNNNNNNNNNNNNNNNNNNNNNNNNNNNNNNNNN
 74895  NNNNNNNNNNNNNNNNNNNNNNNNNNNNNNNNNNNNNNNNNNNNNNNNNNNNNNNNNNNN
 74955  NNNNNNNNNNNNNNNNNNNNNNNNNNNNNNNNNNNNNNNNNNNNNNNNNNNNNNNNNNNN
 75015  NNNNNNATTNTAAATGAAAAAAAGCTATAATTGATAATTTAAATGGTATAACTTATAATA
 75075  ATAATGATGTATTAAATATTAAAAATACAATTAATAATTATGAAGTTATACCTAATTTAA
 75135  AAATTCCATATGATAAAATAAATGATTATTGAATTTTAGGTTTTATAGAAGCTGAAGGTT
 75195  CATTTNNNNNNNNNNNNNNNNNNNNNNNNNNNNNNNNNNNNNNNNNNNNNNNNNNNNNNN
 75255  NNNNNNNNNNNNNNNNNNNNNNNNNNNNNNNNNNNNNNNNTAATTGAAAACCTATTGATA
 75315  ATACNCCATTAATAATTAAAAATCAATTATTAAAAGATTGAGATTCATCTATTAAATTAA
 75375  CTAAACCTGATAAAAATGGAGTTATTAAGTTAGATTTCTATAGAATAGATTTTTTATATT
 75435  ATGTTATNNNNNNNNNNNNNNNNNNNNNNNNNNNNNNNNNNNNNNNNNNNNNNNNNNNNN
 75495  NNNNNNNNNNNNNNNNNNNNNNNNNNNNNNNNNNNNNNNNNNNNNNNNNNNNNNNNNNNN
 75555  NNNNNNNNNNNNNNNNNNNNNNNNNNNNNNNNNNNNNNNNNNNNNNNNNNNNNNNNNNNN
 75615  NNNNNNNNNNNNNNNNNNNNNNNNNNNNNNNNNNNNNNNNNNNNNNNNNNNNNNNNNNNN
 75675  NNNNNNNNNNNNNNNNNNNNNNNNNNNNNNNNNNNNNNNNNNNNNNNNNNNNNNNNNNNN
 75735  NNNNNNNNNNNNNNNNNNNNNNNNNNNNNNNNNNNNNNNNNNNNNNNNNNNNNNNNNNNN
 75795  NNNNNNNNNNNNNNNNNNNNNNNNNNNNNNNNNNNNNNNNNNNNNNNNNNNNNNNNNNNN
 75855  NNNNNNNNNNNNNNNNNNNNNNNNNNNNNNNNNNNNNNNNNNNNNNNNNNNNNNNNNNNN
 75915  NNNNNNNNNNNNNNNNNNNNNNNNNNNNNNNNNNNNNNNNNNNNNNNNNNNNNNNNNNNN
 75975  NNNNNNNNNNNNNNNNNNNNNNNNNNNNNNNNNNNNTAAAAAAGGAGACTTTTTTATATT
 76035  TATATAAAATATATATAAATTATTCTTTAATTATAAATATATAA
;     G-orf515 ==> end
 76079  AATTATTTTCTTTTAATTATTTTTATAATTAATTAATTCTTCATGGCTATAGCCATAACT
 76139  TTTAATAATATTCTTTTATTCTTTATTATTATATATATATATATTTATTATTTATTATTA
 76199  TAGAATTTATATTTATAAAAATATTAATATTTTATTTAAAATAAATAATGATTAATTTAT
 76259  AAAATATATATTAATTAAGTTTCGGGTCCCGGCTACGGGAGCCGGAACCCCCGAAAGGAG
 76319  TTATTATATTTATAATTAAATCTNNNNNNNNNNNNNNNNNNNNTATTATATTGATATTAA
 76379  TATTATATTGATATTAATATTAAATATATATTTAATATTTAGCTTATTATTTTATAAAAT
 76439  TATATTTATATATTATAATATAATTAAATATATTATAAATTTAATAATTTAATAAAAATA
 76499  TTCTTTTTATAATTATTATAATAATTAAATAAATAATAATAATAAGAATAATTAATGTAT
 76559  AATTTTTCTATAAATATTATATATTTTTATATTAATAGTTCCGGGGCCCGGCCACGGGAG
 76619  CCGGAACCCCGAAAGGAGAAATATTAATAAAATAAAATAAAATTATAATATAATTAAATT
 76679  ATAAGAATTATATTTACTCCTTTTATAATTTATATTTATAATATAATATAATATAAAATA
 76739  AATATAATATAATATAANNNNNNNNNNNNNNNNNNNNNNNNNNNNNNNNNNNNNNNNNNN
 76799  NNNNNNNNNNNNNNNNNNNNNNNNNNNNNNNNNNNNNNNNNNNNNNNNNNNNNNNNNNNN
 76859  NNNNNNNNNNNNNNNNNNNNNNNNNNNNNNNNNNNNNNNNNNNNNNNNNNNNNNNNNNNN
 76919  NNNNNNNNNNNNNNNNNNNNNNNNNNNNNNNNNNNNNNNNNNNNNNNNNNNNNNNNNNNN
 76979  NNNNNNNNNNNNNNNNNNNNNNNNNNNNNNNNNNNNNNNNNNNNNNNNNNNNNNNNNNNN
 77039  NNNNNNNNNNNNNNNNNNNNNNNNNNNNNNNNNNNNNNNNNNNNNNNNNNNNNNNNNNNN
 77099  NNNNNNNNNNNNNNNNNNNNNNNNNNNNNNNNNNNNNNNNNNNNNNNNNNNNNNNNNNNN
 77159  NNNNNNNNNNNNNNNNNNNNNNNNNNNNNNNNNNNNNNNNNNNNNNNNNNNNNNNNNNNN
 77219  NNNNNNNNNNNNNNAAGTTTTATATATATTAATATATTATAAAAGGTTNNTATATATATA
 77279  TAATAAGATAAGTAATAAATTAATTAATTAATAATATAAAAATATATATTATATATTATG
 77339  TTTTATTTATATATATATATATATTATGTATTATTATATAAAAATATATATATATTATAT
 77399  TATAAGTAATAATAAGTATTATATTATATATA
;     G-trnF(gaa) ==> start
 77431  GCTTTTATAGCTTAGTGGTAAAGCGATAAATT!GAA!GATTTATTTACATGTAGTTCGAT
 77489  TCTCATTAAGGGCA
;     G-trnF(gaa) ==> end
 77503  ATAATAATAATATATTAATTAATAATTAATTTATAATAAATATATTATAATAATTAATAT
 77563  ATATATATATAATATATTTAATACAAAGAAAATATATATTATATCTCNNNNTTATTTATT
 77623  TATTAATATTTTAATAAATATAATATTATAAAAAAAAGTTTATATATATAGTTCCGGGGC
 77683  CCGGCCACGGGAGCCGGAACCCCGGAAGGAGNNNNNNNNNNNNAAATATAAATATAATAT
 77743  AAGTTTGGTATTCATTTAATTATATTATTTAATTAAAAATATTCTAAATAAGAATAAATA
 77803  TCAATAAAGGAGTTATAAATATATATATATATTAATATATATATAAAAATATATATTATT
 77863  ATTAGTTCCCGCTTCNNNNNNNNNNNNNNNNNNNNNNNNNNNNNNNNNNNNNNNNNNNNN
 77923  NNNNNNNNNNNNNNNNNNNNNNNNNNNNNNNNNNNNNNNNNNNNNNNNNNNNNNNNNNNN
 77983  NNNNNNNNNNNNNNNNNNNNNNNNNNNNNNNNNNNNNNNNNNNNNNNNNNNNNNNNNNNN
 78043  NNNNNNNNNNNNNNNTGATTATAATAAATTTATATTAATTTTTTATTT
;     G-trnT(uuag) <== end
 78091  TGTAAATACTAAGATTTGAACTTAGATAATATGCAC!CTAA!AAACATACATTTTACCAT
 78149  TAAATTATATTTAC
;     G-trnT(uuag) <== start
 78163  CTTATTAATTATATAAATTTTATTAAATATATAATATATTAATTATATAAAAATTATTAA
 78223  ATAAATATATAATATATTATATATAATTTATAATATATATATTATAAATATTATTATATA
 78283  TAAAATATAATATACTACTTATAAAAATATATATATATATATAAATATATATATAAATAA
 78343  ATATTTTATATATTAAATTAAATAATTATTAATAAATTTAATTATAAAGTATCATTTTCA
 78403  ATAGAAATATTAAGAAGGTTATAATAATTATATGAATTATTATAATTATATATATATAAA
 78463  TAAATAAAATAATAATTATAATAATTAATAAGAGTTTTGGATATATATCTGTGGAGTATA
 78523  TATTTTATAA
;     G-trnV(uac) ==> start
 78533  AGGAGATTAGCTTAATTGGTATAGCATTCGTTT!TAC!ACACGAAAGATTATAGGTTCGA
 78591  ACCCTATATTTCCTA
;     G-trnV(uac) ==> end
 78606  AATCTAGATATAATATTATATCTATCTTAATATAATAATATTTATTTATTAAATAAAAAA
 78666  AAAATAAATAATATTAATTAATATAAGATTCNTTTTTAATTATAATAATAAATAAATAAA
 78726  AAGAAGATATTATCAATGATTTATATTAATAATAAATATAAATAATAAAAAATATATATA
 78786  ATATAATATAATAAATATATTTCCTTTAATATTAATAAATTAATAATAATAATAATAATA
 78846  ATAATAAAATATTTAAATAAATTATATTCAATACAAATTAATTATTTATATTATTAATAA
 78906  TTGAATAAATAATCCGATCGAAAGAGATATTAATTCGATTATATTATTTATTTAATTATA
 78966  TTTAATTTAAATATATAAATTAATATATATATATTGAATTATATATAAATTTATTTTATA
 79026  ATTTTATAAGTAATATATTATTATAAATATTTAATATAATTTATATTATTATTAAATAAA
 79086  AGATTTATTAAATTAATATTATTATTTAATTTTATTATATAGTTTTGAGGATAATATTTT
 79146  ATTAATATTTTTTTTATTTATTTATTTAATTATATTATATATATAATATATATATAACAA
 79206  TAAATTT
;     G-cox3 ==> start ;; mfannot: alternative ATG start pos 79195
 79213  ATGACACATTTAGAAAGAAGTAGACATCAACAACATCCATTTCATATGGTTATGCCTTCA
 79273  CCATGACCAATTGTAGTATCATTTGCATTATTATCATTAGCATTATCACTAGCATTAACA
 79333  ATGCATGGTTATATTGGTAATATGAATATGGTATATTTAGCATTATTTGTATTATTAACA
 79393  AGTTCTATTTTATGATTTAGAGATATTGTAGCTGAAGCTACATATTTAGGTGATCATACT
 79453  ATAGCAGTAAGAAAAGGTATTAATTTAGGTTTCTTAATGTTTGTATTATCTGAAGTATTA
 79513  ATCTTTGCTGGTTTATTCTGAGCTTATTTCCATTCAGCTATGAGTCCTGATGTACTATTA
 79573  GGTGCATGTTGACCACCTGTAGGTATTGAAGCTGTACAACCTACCGAATTACCTTTATTA
 79633  AATACTATTATCTTATTATCTTCTGGTGCTACTGTAACTTATAGTCATCATGCCTTAATC
 79693  GCAGGTAATAGAAATAAAGCCTTATCAGGTTTATTAATTACATTCTGATTAATTGTTATC
 79753  TTTGTTACTTGTCAATATATTGAATATACTAATGCTGCATTCACTATCTCTGATGGTGTT
 79813  TATGGTTCAGTATTCTATGCTGGTACAGGATTACATTTCTTACATATGGTAATGTTAGCA
 79873  GCTATGTTAGGTGTTAATTATTGAAGAATGAGAAATTATCATTTAACAGCTGGACACCAT
 79933  GTTGGATATGAAACAACTATTATTTATCTACATGTTTTAGATGTTATCTGATTATTTTTA
 79993  TACGTACTATTTTATTGATGAGGTGTTTAA
;     G-cox3 ==> end
 80023  TAATAAAAAAAAATATNNNNNNNNNNNNNNNNNNNNNNNNNNNNNNNNNNNNNNNNNNNN
 80083  NNNNTATTATAATTTATATATATATATTTTATATTATTATAATAATATTCTTACAAATAT
 80143  AATTATTATATATTATTCCTTCAAAACTCCTAACGGGGTTCCCGCGAAGCGGGAACTAAT
 80203  AATAATATAATCATTATACTCTTTTTTCATTTACCTTTTATAAAGATAATTAATAAATTT
 80263  ATTTAATATTTATNNAAAAAAAAATATAATATTAATATAATATAATATAATAATGTAATT
 80323  ATTTATATTTTTATATTCCTTCGAGGTCACCGCCTCACCTCCAGCGGGACTTTTTTAATA
 80383  TGATATAATATAATATAAATATTATTAATTTAACTAATATATAAATTCATATATATATAT
 80443  ATATTATTAATATTATTTTATAAAAAATANTTTTTATTTGATTATTATTAAATATTATAT
 80503  AGTTCCGGGGCCCGGCCACGGGAGCCGGAACCCCGAAAGGAGAAATATTAATATATTATA
 80563  AATATACTATTTATATAATTATTTTTTGAAGTGAGCACCTATTTTATATATATTTTATAT
 80623  ATATTTTATTATATTTTATTAAAAATAGGTGTGAACCTCCATGAGAGAGGAATGAATACC
 80683  TATTTTATAAAGTATATTTTATATTCTATATATTATAAATATGAACCAAAAAAAGGAGTT
 80743  TAAAATTTAATTAAATTTAATTAATTGAATTTCTTTATTATTATTATCATAATTATTAAA
 80803  CCCTTTATTAATATAATAATATATTATTTATTATCAGAATTCCTACCCTTTTTATAATTT
 80863  ATATCTTTAATAATATAATTAAATATAAAATGTTTATTAAATATTATATAAAAAAAAAAA
 80923  TAAAAGTATATATATATATATAAATGATAAATAACAAGGAATTCACACTTATATAAATTT
 80983  AAATATAAAGTCCCAAAAGAAGTATTCATTAAATAAATTATCATTAATTAATTATAATAA
 81043  ACTTATTTAATATTATTAAAGATTAATTTATAATAATAATTATTATTATTATTATTAATA
 81103  TTAATAAAATATATAAATAATTAAATAGTTCATATATTCAAAAGAATTAGAATTAAACTT
 81163  TAATAAGTGTATTTAATATATAGAATATTAATAGAATATTTATTCTATTTATATATATAT
 81223  TTATATATATATATATTAAATAATATTATTTATATTATATTTTATATATATATTATTAAT
 81283  ATAAAAAGTATATTATATGTATTATATATATTATATATTATATATTTAATAATATATTAC
 81343  TCCTTTGNNNNGGGTCCGCCCCACGGGGCGGGCCGGACTATTATAATTAATAATTTTATA
 81403  AAGTTCCGGGGCCCGGCCACGGGAGCCGGAACCCCGAAAGGAGAATAAATAATTATATAT
 81463  CTTCTTCTTAATTAAA
;     G-trnX(aagg) <== end
 81479  TTAAATTAAANNNNNNNNNNNNNNNNNNNNNNNNNNNNNNNNNGGGTTCGGTCCCCCTC!
 81538  CCTT!ANGGGAGGGGGTCCCTCACTCATTCAAACTATAATTTA
;     G-trnX(aagg) <== start
 81580  ATATATTATGATATTATTTATAATTTATAATATAATGTATAATATTATATTATAAATATT
 81640  ATATAAAAATAAAATGATATATATAATAATAATAATAATAATAATAAAAAAATAGAATAG
 81700  AATAATTTTTATTATTTTAGTATATATAAGAATTTAATAAGTTATATTATTGCGGACACC
 81760  GTTACGCGGAGTGGGGACTATTATATTTTACCTATATATATTAATATTATTATAATTTCC
 81820  TTCTTTAAAAGAAAAAAGGAATTCGAGAACTTATTATTATATTAATATATTAATAATAAA
 81880  TAATAATAAATAATAAAAAAGTAAATAATTATAAATTATATAAAAATATAATTTTATTAT
 81940  TAAGAAAGGAGTTTAAATATAAAATATAATATTATCATTAAGTTCTAATAAAGATATATA
 82000  ATGAAGATCTATTAGAACCTAAAAAGAATATTAATATATCTATTATAAAATAATAATAAT
 82060  AAATATAAATATAAAAATAAATTGTAATATTTATAAATAATAATAAAAAAAAAATAAGGA
 82120  ATATATTAATTATTAATAATAAATAAATTATATTAAAATATAATATTATTATTAAATTAA
 82180  AGAATTATATTAAATATATTTATTAAAATTTTATAAATAAGTTAATATTTTATTAAATAA
 82240  TATTTATAAATAATAAAAAAAAATAAGTATATAATTATTAATATATTAATTTATTATGTT
 82300  ATATATTTATATATTTCAAATATATAAGTAATAGGGGGAGGGGGTGGGTGATAATAACCA
 82360  GAATATTAAATAAATACAGAGCACACATTTGTTAATATTTAATAATATAATCAATAAATA
 82420  TATTATAATAATATAATATAATTAATAATAAATATAAAGTATAAACAATATAATAAATTA
 82480  TATAAAATAAATATAAATTAAAAATAAAAACTAAATAATTAATATAATAAATGATAAACA
 82540  AGAAGATATCCGGGTCCCNATGATAATTATTATTGAAAATAATAATTGGGACCCCCACAA
 82600  TAGAATAAAAAATAAAAAGAATTAATAATATATAAATAATATAAAATATATTATATATAT
 82660  ATATAATATATATATATATAAAATNNNATAAATTATATAATATAATATATATATATATAA
 82720  TAATAAATTATATATATATATATAAAATAATNAAAAATAATAATCAT
;     G-orf117 ==> start
 82767  ATGAATTTTATAAATATAATTATTATTAATAATAATAATAATAATAATAAAGTCCGGTCC
 82827  GCCCCGCGGAGGNNNNNNNNNNNNNNNNNNNNNNNNNNNNNNNNNNNNNNNNNNNNNNNN
 82887  NNNNNNNNNNNNNNNNNNNNNNNNNNNNNNNNNNNNNNNNNNNNNNNNNNNNNNNNNNNN
 82947  NNNNNNNNNNNNNNNNNNNNNNNNNNNNNNNNNNNNNNNNNNNNNNNNNNNNNNNNNNNN
 83007  NNNNNNNNNNNNNNNNNNNNNNNNNNNNNNNNNNNNNNNNNNNNNNNNNNNNNNNNNNNN
 83067  NNNNNNNNNNNNNNNNNNNNNNNNNNNNNNNNNAGTATATATAATAAAATTTAA
;     G-orf117 ==> end
 83121  TAAAAAAAAATAATTATATAATAAATATATATATTATAATATTATATAAATATAAAATAT
 83181  AATTGATATTAACATTATATAATTAATAATATAATCAAATAATATAAATATAATATAAAA
 83241  AGTTTTAATTATTAAAATTATATAAATATTATTTAATAAAAATAAAAAGAATAATAATAA
 83301  TAANNNNNNNNNNNNNNNNNNNNNNNNNNNNNNNNNNNNNNNNNNNNNNNNNNNNNNNNN
 83361  NNNNNNNNNNNNNNNNNNNNNNNNNNNNNNNNNNNNNNNNNNNNNNNNNNNNNNNNNNNN
 83421  NNNNNNNNNNNNNNNNNNNNNNNNNNNNNNNNNNNNNNNNNNNNNNNNNNNNNNNNNNNN
 83481  NNNNNNNNNNNNNNNNNNNNNNNNNNNNNNNNNATAAATAAATAAATATTTAGTAATAAT
 83541  ATTTAATAAAATTATAAATATTATAAATAAAATATTAATAATAAATAATAAATATATAAT
 83601  ATAATATAATATAATAAATTAATAACAATAAGATATCCGGGTCCCCTAAATAATTATTAT
 83661  ATAAAATAATAATTGGGACCCATACATATAAATATAAAANNNNNNNNNNNNNNNNNNNNN
 83721  NNNNNNNNNNNNNNNNNNNNNNNNNNNNNNNNNNNNNNNNNNNNNNNNNNNNNNNNNNNN
 83781  NNNNNNNNNNNNNNNNNNNNNNNNNNNNNNNNNNNNNNNNNNNNNNNNNNNNNNNNNNNN
 83841  NAAAAAGTTAATATATATATTTATATATAAATAATATAAATTAATATAAAGATAATAAGT
 83901  CCCCGCTTTCAGCGCAGTGAGGGACCCCCTCCCGTAAATATACGGGAGGGGAGACCGAAC
 83961  CCCAAAGGAATAATAAATAATAGTATGTATTTAAATAAATATTTAATATACTATTTTTTT
 84021  TTATTATTTTTATAATATATTTATAATAATATATTTAATTATAATTTATAAAAAAGAGAT
 84081  ATAATATTTTATTATATATAATATTAATATAATACAAATTAACATTATTTAATTATTATT
 84141  ANNNNNNNNNNNNNNNNNNNNNNNNNNNNNNNNNNNNNNNNNNNNNNNNNNNNNNNNNNN
 84201  NNNNNNNNNNNNNNNNNNNNNNNTTCTACACTCCTTCGGGGTCCGCGCCCCCCGCGGGGG
 84261  GGGGCGGACCGGACTATTATTACTATTTATTTATTAATAATAAATAATAAATTATAAAGT
 84321  CACTGAAAGAGTGAGGAATTTTCCTTTTCCCAAGGGAAAACCCCAAAGGATAATATAAAT
 84381  ATTATAAAATTTTTATTAAATAATATAAAATTCAATAAAATAATTNNNNTTAATTAATTA
 84441  ATTAATTAATATAAAAATAAATATTTTTAATTAATATTAATATTCCNNNNNNNNNNNNNN
 84501  NNNNNNNNNNNNNNNNNNNNNNNNNNNNNNAATATAAATATAATAGTATAGTATATAGGA
 84561  AGTTAATAATAATATAAATATTATATAATATATATATGTATATATATTATATTATATAAT
 84621  TAATTTTCTCCTTTTGTATTTACATCTTAATAAAATATAAAATATAAAATGTTATTAACA
 84681  ATAAAAATTATTAATCTTTATAATATTAATAATAGTAAATTTATTTATATATCTCCTTTA
 84741  GGATGGACTCCTTCGGCCGGACTCCTTCGGGGTCCGCCCCGCGGGGGCGGGCCGGACTAT
 84801  TTTTATTTTTTTTTTAAAAAATATTAAATATTATAAATATATTATAAATATATTATAAAT
 84861  ATGTTATAAATATATTATAAATAGAATATAATATAATATTATATATTATAATGATAAAGA
 84921  TTATATATATTTTCTTTTTTTTTTTATTTATTATTTTTAATAAGTAAAAATTATATTATA
 84981  TATATATATATATTAGATTTTATAAGTAATATAATATAAGTATTAATATATAAA
;     G-trnM(cau)_2 ==> start
 85035  TGCAATATGATGTAATTGGTTAACATTTTAGGGT!CAT!GACCTAATTATATACGTTCAA
 85093  ATCGTATTATTGCTA
;     G-trnM(cau)_2 ==> end
 85108  ATAAATTAATATATAATATTTATAAAAAAGTATAATAAAATATATTATAAGAAGAATATA
 85168  TTATATAATAATTATATTAATAATATTAATAAATAATATATAAATAATTATAAAAAAGTA
 85228  TATAATATTAATCAATTAATTAATTAATAAATATAAATAATATATTAATTTTTAATTAAT
 85288  TTGAATAAGATATTTATATTATTAATAGGAAAGTCATAAATATATAAATTATATTATATA
 85348  ATTAATATAATAATAAAATAAATTATATATTTTATTTATAATATTATTTCTTTATAAGAT
 85408  AAAATATTATCTGATGAATAATTAGATTGAATAATATTTATAAAGAAATATATATAAAAA
 85468  GTCATTATATAAATTTAATTATAATTTAAATAAATTTTATATAAATTAATATAATATTAA
 85528  TAAAGTAATTAGTATAAATAAATAATATGAAAATAAAACTTAATAAATATATAAATATAG
 85588  TCCATAT
