# Supplementary material for: Global Characterization of Fungal Mitogenomes: New Insights on Genomic Diversity and Dynamism of Coding Genes and Accessory Elements
Source: Front Microbiol. 2021 Dec 1;12:787283. doi: 10.3389/fmicb.2021.787283 (PMC8672057; doi:10.3389/fmicb.2021.787283)
Supplement: Supplementary File 1 — de novo annotation files of the 685 mitogenomes investigated in this study. Annotation was performed with the Mfannot program. [file Data_Sheet_1.ZIP › Supplementary_FileS1/NC_045202.1_Macrolepiota_fuliginosa_strain_SLZ21_mitochondrion_complete_genome_mitogenome.mfres]

;; Masterfile modified automatically by mfannot version 1.35
;; on Fri Dec 25 05:28:41 2020 by user pfonseca on host LGCM-PROC
;;    - Gene Totals: 51
;;    - List of genes added:
;;      atp6                 atp8                 atp9                
;;      cob                  cox1 (4 introns)     cox2                
;;      cox3                 nad1                 nad2                
;;      nad3                 nad4                 nad4L               
;;      nad5                 nad6                 orf111              
;;      orf125               orf153               orf181              
;;      orf195               orf274               orf306              
;;      orf315               orf375               orf399              
;;      orf444               orf72                orf99               
;;      rns                  rps3                 trnA(ugc)           
;;      trnC(gca)            trnD(guc)            trnE(uuc)           
;;      trnF(gaa)            trnG(ucc)            trnH(gug)           
;;      trnK(uuu)            trnL(uaa)            trnL(uag)           
;;      trnM(cau)            trnN(guu)            trnP(ugg)           
;;      trnQ(uug)            trnR(ucg)            trnR(ucu)           
;;      trnS(gcu)            trnS(uga)            trnT(ugu)           
;;      trnV(uac)            trnW(cca)            trnY(gua)           
;;
;; end mfannot
;;


>NC_045202.1 Macrolepiota fuliginosa strain SLZ21 mitochondrion complete genome gc=4
;     G-cox1 ==> start
;     G-cox1-E1 ==> start
     1  ATGAATTGGCTAAATTCAACTAATGCTAAGGAAATTGGTACGCTATATCTAATATTTGCA
    61  GTATTTGCAGGTATGATTGGGACAGCTTTTTCAGTTCTAATTAGATTAGAATTATCATCT
   121  CCTGGGGTACAATTTTTACAAGGAGATCACCAGCTGTTTAATGTTATAATTTCAGCTCAC
   181  GCGTTCATAATGATCTTCTTCATGGTTATGCCAGGATTAGTGGGTGGATTTGGTAACTAT
   241  TTCTTACCTATACACTGCGGAAGTCCAGATATGGCTTTCCCAAGATTAAACAATATCTCA
   301  TTCTGGTTGCTTCCTCCTTCATTAATCTTATTATTAATGAGTTCATTAGTAGAAAATGGA
   361  GCTGGAACAGGATGGACAGTTTATCCTCCTTTAGCAGGGATACAATCACACTCAGGTGGA
   421  TCTGTAGATTTAGCTATCTTTAGTTTACACTTAGCTGGAGTATCTTCTCTACTAGGAGCT
   481  ATAAATTTCATTAGTACAACATTAAATATGAGAACAAATGGAATGTCATTACATAAATTA
   541  CCTCTATTTGTTTGGGCTATATTTATAACAGCTATATTATTATTATTATCTTTACCAGTA
   601  TTAGCTGGTGCAATAACTATGTTATTAACAGATAGAAACTTTAATACTAGTTTCTATGAT
   661  CCTGCTGGAGGAGGTGATCCTATCTTATATCAACACCTATTTTGGTTCTTCGGT
;     G-cox1-E1 ==> end
;     G-cox1-I1 ==> start /group=IB (7.62e-29)
;     G-cox1-I1-orf306 ==> start /first_aa=Q /note=LAGLIDADG ;; evalue:3.9e-51
   715  caaaaatggcccgatttatttaatataaatatgaactgcgctgtatgctggaactgtctg
   775  ttaaatgatgtacctactatgattataagtggttccattattctgaaatcccaatctagt
   835  aaaaatggaatatctaagacacaatcagcaggtaaccaacgacacaaaactagtctagta
   895  ggaacctcagagactacacgcgcagcaactttacctacatcattctgtgaatggctagca
   955  ggagttatcgatggagatggttgtcttctagtaagtaaaaaaggatatactagccttgaa
  1015  attactatgggaatagaagatcttgcaatacttcgatatattcaacatatgctaggagga
  1075  agtataaaaatgcgatcaggagcaaaagcttatcgatatcgacttcataataaacaaggt
  1135  atgaccactttaattcaaaatattaatggtcatatcagacattctgctcgactacttcaa
  1195  ttacatcgtgtttgtcaacaacttaattttcctgtaattcaaccagtttcacttatttct
  1255  acaagtaattggtttgcaggattctttgacgcagatggtactattactatgagtattaaa
  1315  aatctacgtccacaactatccatacgagtagttaataaacatttaatagatgtagagtgg
  1375  tatagaacagtatttggtggttatatctattttgatagaagtcaaaatggttattatcaa
  1435  tggtctgtgcaaagtcgtgaagatattatgaaaatgctaaattactttaaatctagccat
  1495  tttcgaagtcataagtctcaacgattcttccttattgataaatattttaaactttatgat
  1555  ctacaagcttataaagaagacagcattcatcataaagcatggctttcattcatggaaaaa
  1615  tggaataagttgaagatatag
;     G-cox1-I1-orf306 ==> end
  1636  tccaactctttatctgtttttaaaaatacccttcgggtaaagagaag
;     G-cox1-I1 ==> end
;     G-cox1-E2 ==> start
  1683  CATCCAGAAGTATATATCCTAATTATTCCAGGATTTGGAATAGTTAGTCACATAGTTTCA
  1743  ACTTTCTCAGGTAAACCAATATTTGGGTACATAGGAATGGTTTACGCTATGTTCTCTATT
  1803  GGAATCTTAGGATTCTTAGTATGGAGTCACCACATGTTCTCAGTTGGATTAGATGTAGAT
;     G-cox1-E2 ==> end
;     G-cox1-I2 ==> start /group=IB(5') (6.92e-04)
  1863  aaatttgtgtctacagaacttcaccagccaaaggcaggcctttattttttaggtgaaagg
  1923  gaaaaaatcttgctatatgctggaaactcctgtataagtagtccactcgcatttattgcg
  1983  ttaggaaaaatctacttgcctacccttcgggtaggcaaatactctaccaggacaatcagc
  2043  aggaaactttagttttagtacaaaagctacggcagttactaagaatacttataatagtta
  2103  tcaaaatttacctttaatttcggaacatgtacctaaacctactaaagttactaatcttaa
  2163  agataatgaatttggttattttttagcaggtctaattgaaggaaatggttggtttggtga
  2223  taatgtattgcatattatttttgctgaaaacgatatatcattggcttatttaataaaaaa
  2283  tcgaattggatatggtaacgtgtacaaaataaaagacaaaaaagcagtaagatatatttg
  2343  taaaaataaaaaaggtctgtctattattttatctttgataaatggtaaattggtaagtaa
  2403  acctaaatatgagcaattaattaaacataattatagtgaaaattttaactatacaataaa
  2463  tccaccttcaaataattttacgctagataattattggttagcaggttttactcaagctga
  2523  tggatgtttttacattagtgtagtaaaaagtaaaacacacaaaacaggatttagtgtaag
  2583  attagaattttctataaaacaaaacgatgctgttcctttaaaacttctatacgatactgt
  2643  taatttgggtaatctttctcagtatagcagtggtaccctacccctaccccccgaaggggg
  2703  taggggtattgcagcagctgcagcttcgctgcagcagcaagaaaggggtatggtatggtg
  2763  ttacaaaagttcaggatttaaaacagcagcactattaattagttattttgatacattcaa
  2823  tatatttgcaggtaaatataacaattacttaaaatttagaaaagtgtatattatgataac
  2883  tcaaggtaaacatttagaagataaaggtataattaaaataaaaagtattgctactaaagg
  2943  atcctcagagacaagtacgcaagaagcttaatatttatatatttatataaggcctaagaa
  3003  tatttatatttatatttattatagctaagatactgtccatttttattattctaccctacc
  3063  tgctgcgaagctgctggtaccgaagggtagggtcaaaag
;     G-cox1-I2 ==> end
;     G-cox1-E3 ==> start
  3102  ACAAGAGCTTATTTCACAGCTGCTACTATGGTTATTGCAGTACCAACAGGAATAAAAATT
  3162  TTTTCTTGGTTGGCTACATTATACGGAGGTAGTTTAAGATATAATACACCATTATTATTC
  3222  GTAATAGGATTTATAGCTCTATTCACTATCGGTGGGT
;     G-cox1-E3 ==> end
;     G-cox1-I3 ==> start /group=IB (3.43e-26)
  3259  tactttctccggttagctcactttaaaggctactatatgctggaaacctctgacaactaa
  3319  gatactctaaatctatagaatttaagtaacaaagcttagttttgagcaatcagcaggaaa
  3379  ccaacagacttgttgtcttagtaggatcctcagagactacacgtagccatcaattacatt
  3439  aattagtaacaaaaaatggtgtaattgataagatatagtccaaaaataataaatattttt
  3499  tatagcagtagcactctagcctagcccttcccctacccctaccctacccgaagggtaggg
  3559  taggggtagttgtacgccaacaagctacctacaaaaaatagaagggtatttggcagctcc
  3619  tacccgtgagggtaggagacaataggctagctagaccttagggtagactagtatttatta
  3679  tttagtattt
;     G-cox1-I3-orf399 ==> start /note=GIY ;; evalue:1.8e-08
  3689  atgagttattatatctttgaatttttagattattttactataaactgtactttattagag
  3749  tgtgactccgcctcaacttgttttttatcaatatctaaagttgtagcctgcccagcagct
  3809  gctgctgctgccttggatgcagcagctgcagcttcgctgcagcagcaaccaaaggttgct
  3869  gcagcttcgctgcagcagcagctgctgcagcaattcttgcagctacaaataaaacctatt
  3929  aaagtttataatagccttaaagaggatagactacaactatttaaagaacaaaaagataaa
  3989  acgggtgtttattgtttagtcaattcgattaacggtcatacctatattggtagttctgtt
  4049  aacattgaacgaagaatgaaaagttatttaaataatagttttctaaaaagcaaacaaaat
  4109  agtaacatgcctattacactagcgttgtctaaatatggacaagagcattttgctgtttta
  4169  attgtcgaatatgtagatattgaaaatttaactttacgagaaacttactatatagcaagt
  4229  ctattaccttattataacgtattaaaacaaggttattcatcattaggttataaacacaca
  4289  gaagatactaaaaatttactatcagaattagctaaaaatagagtacattcagataaaaca
  4349  aaagctttaatttctagagctttagttggtgataataatcctttttacaataaaaatcat
  4409  tctgtagagtctaaattaagaatgatagaagctaactcagcttatcctgtttatatttat
  4469  aattcatttagagaactattagtaattttcccgtcagttaaaactttagctaaattaatt
  4529  aattctaatcattctacaatagtaagttttattaaaaacggaacactgtttagaggtgaa
  4589  tggtatttaagtaatttaccatttaatttgactgacacacccttaatatctaaatggtct
  4649  tcagcaggatttgaaaacctgctggagtctaataatataattttagaaatgaataataat
  4709  tctaaaattaaaaaggctgtctttgtttataactcaaataaagagtttatacgtaaattc
  4769  gaaggtgtaactcaagccggtaaagaattaaatattaatcattgtgtaattaaaaaatat
  4829  gcgttacgaaatgcactattcaaaggttatatttttagttacgatagattgagagattaa
;     G-cox1-I3-orf399 ==> end
  4889  ttgactagccaccagcaggttttcaaatcctgctgggtggctagatttcaaattctatta
  4949  ttaatgactaatctaattttttacggctctattctg
;     G-cox1-I3 ==> end
;     G-cox1-E4 ==> start
  4985  TAACTGGAGTAGTATTATCTAATGCTTCATTAGATGTCGCATTCCACGAT
;     G-cox1-E4 ==> end
;     G-cox1-I4 ==> start ;; mfannot: no intron type identified
;     G-cox1-I4-orf274 ==> start /first_aa=T /note=LAGLIDADG ;; evalue:2.7e-38
  5035  actttttttttaaaaagcaatctaattattgctggtcaaattcttaagttacccaaaact
  5095  ctttcaagaaaagaactcgaccctttcacagtaggccttatagatggagatggtagtctt
  5155  caagtaaatcactggcgtagaaaaaatttacaatttcgtctagttgtcaaacttgcagat
  5215  aagcctctcaattttgaaatgcttacttgtatctcaaacacttatggaggtctagtacga
  5275  aaaattacatataaagatacaaaatatgttcaatggattgtaaatgataaaaaattattt
  5335  aataatactattttacctttatttgaaaattatcctcctctaactagccgtatgagactt
  5395  caatatttatttttaaaaaaatatttattaaactcagatctggagcagtattttatggaa
  5455  cgaaattttaaatataaaaatcgtgagcttatcacacctttatttaagcctacaactact
  5515  ccttattattttaaggaatggttagcaggatttattgaatctgaaggctcattcagcgct
  5575  cgagttaaaggtaattattcattcagtattggacaaaatcatgatttttatcttattgaa
  5635  gcaattcgaaattattactggctagatcatcttacgatctctaataaaaaaggaaaaata
  5695  agtaattttcctttttatgaatttagtgtaggtagtgcctctggaactggaaaagttata
  5755  gatcattgcactaatctactacaaggttataaatactatcaactagcagtatttttacaa
  5815  aatagtaggctatttcaagatcgattgaaagagttttttaattaa
;     G-cox1-I4-orf274 ==> end
  5860  gtatgtgtcgtgttgtcaagtcactgtgggagaagtaggttcttctcccggtatcttttt
  5920  atttaagatgctaacggtgaagtcttatttttttctagtaatgcatagaaatgtaaaaag
  5980  aaataagataataccgtgggaaccttattatttatattaaggactccgtagaggccacac
  6040  gtgactgcaaacaggaatagatccgtttatcctttttgtaagatatggtccaatcctacc
  6100  cgtgagggtagtaacctaaatttactttttttg
;     G-cox1-I4 ==> end
;     G-cox1-E5 ==> start
  6133  ACATACTACGTAGTAGCTCATTTTCACTACGTTCTATCTATGGGAGCTGTATTTGCTCTA
  6193  TTCGCAGGTTTCTACTACTGGACACCAAAAATTGTAGGAAGAACAATCAATGATTTCTTA
  6253  GGAAAAATACATTTCTGGACATTATTCGTTGGGGTTAATTTAACATTCTTCCCTCAACAC
  6313  TTTTTAGGTTTAGCTGGTATGCCTAGAAGAATACCTGATTATCCTGATGCATTTAGTGGA
  6373  TGGAATGCTGTATCTAGTTTTGGATCATTAGTATCTGTAATTGCTACTATCTTATTTGGT
  6433  TATATCATTTATGATATCTTTGCTAACCAACCTGTTTCAAGTAATAATCCTTGGGCTGTA
  6493  GCATCTTACTTTACTAGTGAAAGTTTATTCAATGAAAATGAAAGTCAAACAAGTAATACA
  6553  TTAGAATGGACATTAGCTAGTCCTATCCCATTCCACGCATTTAAAATGCTACCTGCACAA
  6613  TCTTAA
;     G-cox1-E5 ==> end
;     G-cox1 ==> end
  6619  TTGATTTGTTTGTTTTATTTAACCCCCCCCCTTACCTGCAACCTGGTACTAGCCCTACCC
  6679  TTCGGTACCGAAGGGTAGGGTGTTGCTTTCTGCGAAAGAAAGCTGCAAGGCTGCTGGTAA
  6739  TGGTACTACCGACCAAAGGTTGGGGGAATTAAAGCCTAATACAAAAAGCTAGCTTACAAT
  6799  ATTAAGTATAATAATTAATTTAACCTATTTAAATATATAAATTAACAAAGTCTCTCCTTA
  6859  TTGTTGTAGTTGGCTTGTAGGCTTCGCCAACAAGAGCTTGGCGGCTCTGCCGCCAACAAC
  6919  AAGCAATTGTCTGCGGAACAACTAGCCCAACAAAGGCTACTATTGCCATAGATAAGGACT
  6979  GATATTAAGAGTAGCAGTAGAGAGAAAAGGCTGCATTCAAAATAACCTTAACTTATTAAG
  7039  TTAAGGTAGCTGTAGCCTTTGTTGTAGGCAAAGCCCTTGCCCCGCTTTGCTTTAGCAAAG
  7099  CGGGGCAGTTGTAGGGTACGCTACCTACCCTTCTATTTCTAGTAGGAAGCTGCCAACTTT
  7159  TTGTTTTTTTACAAAAACAGCTGCAACTGCGAATCCTACCCCTACCCTTTGTTGCAGCGA
  7219  AAGCTGCAAAAAGGGGTAGGGGTAGGGCAAGGCAAAACAAAGGCAGCAAACAAAATTTTC
  7279  CATAAAA
;     G-nad4 ==> start
  7286  ATGATAACTTTATTACTATTAATACCTATAATAGGTAGTTTAATAATTCTACCTATGTCA
  7346  AATACAATAGAGAGTCAAAATCAAATGAAAAAAATAGCTTTGACTACATCTCTAATTAAT
  7406  TTCTTTATTTCATTATTTATTTGGTATCAATTTGATTCTAGTCAAACACAATATCAATTT
  7466  GTATCTGAATTTAACCCAGCGGCAGCAGCAGCGGCTTTGCAGCAGCTGCAGCAGCAGATC
  7526  AATATGTTGGCCGGAGTGCCTGGGTTAGCAGACTTGCCTTGGGCAAGTCTGCCTGCCGTA
  7586  GGCAGTAACTTTTGCCATTTAAATTTTGGTATAGATGGTATATCTTTATATTTTGTATTA
  7646  TTAACTACATTTGTAACACCTGTAGCATTATTATCTAATTATACAAATATAACTAAAAAT
  7706  TTAAAATTCTTTTTAATTTCATTCTTATTATTAGAAACATTACAAATATGTGCTTTTGTT
  7766  TCATTAGATTTATTATTATTCTATATCTTCTTCGAAAGTGTATTACCAATATTATTTATA
  7826  GTAATAGTAATATTTGGACACGGTAATGATAGATTTAGATCAGCATTCTTATTTTTCTTA
  7886  TATACATTAGCTGGTAGTTTACCTATGTTATTATGTATATTAATGATATATAGTTATATA
  7946  GGTTCAACAGATTTCCAATTAATTTCATTATACTCTATTAGTTTAGAGAGTCAAAAAATT
  8006  TTATGGTTAGGATTCTTCTTAGCTTTTGCAGTTAAAACTCCATTATATCCATTTATAATT
  8066  TGGTTACCTAAAGCTCACGCTGATTCACCTTTAGCTGGGTCAATAATACTAGCAGCTACA
  8126  ATCTTAAAATTAGCTACATATGGATATTTAAGAGTATTAATTAATTTTTTACCAGATGCT
  8186  ACAAATTACTTTAATCCATTAGTACAAACTATAGCAATTATAGCTATAATATATGCTAGT
  8246  TTCTCTACTATCATACAACAAGATACTAAAAGATTAATTGCTTACAGTAGTATTGCACAC
  8306  ATGGGTGTAGTTGTTTTAGGTTTATTCTCTAATACAATACAAGGTATTGAAGGTGGAATA
  8366  TTATTAGCTTTAGGTCATGGATTTGTATCACCAGCTCTATTTATTTGTGTTGGAGGTATA
  8426  ATTTATGATAGAACTGGGAAAAGAATTATTAATTATATTAGAGGATTAGCTACTTATATG
  8486  CCAGTGTTTACTATATTATTCTTCATTTTCACTTTATGTAATACAGGTATACCTTTAAGT
  8546  TTAAACTGGATTGGTGAGCAACTTTCACTTATCGGAATTTGGGCAAGTAATCCAATTATA
  8606  GCTTGTTTAGGTGCTTCAGGTATTGTGCTATCAGCTTGTTATTCTATGTTCTTGTATAAT
  8666  AGATTATCTTATGGTAACTTATCTCCTTCTTTACCTCCATTGAAGGACATTAATAGAAGA
  8726  GAATATTATCTTCTAATTAGTTTATTAGTACCTACTGTAGTATTCGGTATATTACCTAAT
  8786  GTACTTTTAACTTCACTACATACTTCAGTTTCAAGTTTGTTGTATGTATTTCCATCTATA
  8846  ACCCCCCTACCTTCGGTAGTAACAGATTTGGGTTCACCAGTAGCAACAGAAATTGCTATT
  8906  AATAGTTCTATTCTTACATCTTCTGCTTTGTTGGCGGCTCTGCCGCCAACAAAAATAAAT
  8966  TTAGAGAAAAATTTTACCCTTCGGTACCGAAGGTAG
;     G-nad4 ==> end
  9002  ATAACCAATTTTTTGAGTGGCTAATAGGCTTTAGCGATGCGGAAGGAAATTTTTATATTC
  9062  GGAAACTTTCTAATAGACCTTAAGCA
;     G-orf181 ==> start /note=LAGLIDADG ;; evalue:2.4e-27
  9088  TTCGAATTCCGATTTAGAATTGGACTTCATTCTGATGATAAAGGTACATTAGTTAAAATC
  9148  AAAAATAGCTTAGGTATGGGTTCAATAGTTGATCACAAAAGAATAACAACAAACGATAAA
  9208  GCACTTAACTTAGAACTAAAAAGTACTTTTACAATATCTAAGCAGGAAGACGTTAATAAG
  9268  TTAATAGCCATTTTTGATAAATATGGTCCTCTTAATACTACTAAATATTTAGATTATCTT
  9328  AGCTGGAATAAAGCTTTTCTGCTTTACCTTAGTAGCAAAGATAAAAATTCTACCGAAAAA
  9388  GAACTGATCAAATCTGAAATTTTAACATTAAAAAGTAATAATAATAGAAGGAGAACTGAT
  9448  TTTGTTATGGGTGCTAATCACAATATTATCATTAAACCTTATTGGTTATTGGGATTTCTG
  9508  GAAGGGGAAGGCTGCTTCTCTATACAAAAATATGTTAAATCCTTAGCTGTGACTCCTTCC
  9568  TTTATTTTAACTCAAACTCTAGAGCAAAAGCCCGTGATGGTGGCCATCCAAACTTTTTTT
  9628  AAATAA
;     G-orf181 ==> end
  9634  CTTGTTGGCGGAGCCAACTAACTCTTTAGATAGCTCAGATCCTAAAGTTAAATTAATTGT
  9694  TCAGGAAAATAATATAAGTAAACCAAAAGCTAAACCAGCTATAAGAGTTTATGTTACGGA
  9754  CTTTAGTTTTATAATAGATTATTTAATTCCCTTTTTAGATAGGCTAGTTTTTTTAAGTAT
  9814  TAAAGAATTAGATTATTTAGATTGGAAATCGGCTATAAAAATTAAAGCATTAAAAAAACA
  9874  TTTAACTGAAGAAGGTTCTACTGTTATTAAACTAATAATTTCAAGA
;     G-orf111 ==> start ;; mfannot: TTG upstream: 9635
  9920  ATGAATAAAAATAGAAAATCTACGGCTTCAAATAACTCAAGTAATGATTTAAATTCTACT
  9980  GTTTATAATAATAACTTAGACGCTAGAATCTCAAAATTAATACAAGAATCTATAAATGAT
 10040  CAACCTGTTTATATACCCTCGTCTACTAAACCTATACCTGTTTGGGTTTACGATCGAGGG
 10100  GAGCTGATAGAAGGTTCACCATTCTTAAGCATTTCACATTGCGTTAAATCTCTAAAACAA
 10160  TTAGGTTTTACTAACCACATAAAAAATATAAAGGATACAGGTAATTTGTATAAAGGAAGA
 10220  TATACGATATACACTAAACCTATTATTAGTAGGTAA
;     G-orf111 ==> end
 10256  TTATAGTTATTCTTAGGTGAACAATTATCTTTAATTGGTATAGGGTTACAAAACCCTATT
 10316  ATTGCTTGCTGTCTTTGACAACAAACCGTAGTTGGCTAGGCCAATTTTTTTTACTTCTAG
 10376  ACCTCCCATACCCCTTTGGTTGCAGCTTTCGCTGCTACCCAAAGGGCTAGGTGAGTTGCC
 10436  TACCCTACCCCTACCCCTTCGGGGGTAGGGGTAGGGTAGGCTAGAAATAAATCCATAGAA
 10496  TGTTTTGCCTACCCTTCCCCAGCAGTTAGTTAAAACTAACACCCTTGTTGGCGAAGCCAA
 10556  CCATACTTGCTTGCCTACCTGACGGGTAGGCAACTACCCTGACGGGTAGGCAGCAACTAC
 10616  CCGTCAGGGTAGGTTGCTCTGCAACCTTTGGTTGTTTGGCGACAGGGAGCTGGGCAACCT
 10676  ACCCTTCGGGTAGGTTGTACCAACTAAAGGTTGGTAGGCAATAAACATCCTGCCTTAAGT
 10736  ATATTTATTTTTGAAACTAATATTAATTATATGTAGGTGTAGCCTGTTGCCTAAGGCTAG
 10796  ACTAGCTACTAAAAGCTAGACTGCTTGTTGATGGTTGCAGCGAATCCTTCGGCTTAAAAT
 10856  TTTGCGCTTTGCGCTTTGCGCTTTGCTACAACAACTACCCTACCCTACCCCTACCCCTTC
 10916  GGGGGTAGGGGTAGGGTAGGCTGGTAGCAGCGAAAGCTGCAAGGCTGGGTGGGTGCTGCA
 10976  GCCAATAGGCTAGAGCTAGTACAAAATATAAAAAATATTGGAAATAAAAAAGTTTAAGGT
 11036  CACTAATTCAAGGTTAAACCTACTAATCTTTAGGCTTAAAAGTTAATTAAATTTTAATTC
 11096  ATTTCTAGCCTTACAGTTCTTAGGCTAGTAGCCTAGCCTAAGGCAAGGAAAAAAGATTAT
 11156  TTTTTTGCCTTTTATTTGATTAACTATACTAATAGTTAGTTATAGCGTCTATTAAGTCAT
 11216  AGCTGACTTGGCTTCAGCTGCACCCTTACCTGCGAAGCTGGTACTACCCTTTGTTGCAGC
 11276  GAAAGCTGCTGCAAGGCTGGGTAGAACTGCACCCTAGCCTTTGAGATCAGCTAGAACTGC
 11336  AGCAGTTCTAGCTCTTGGCCTAGCTCTTGGTCTAGCTCTTGGTCTTGCTCTTGGTCTTGC
 11396  TCTTGTGTTGTTTCTACCCTTTGGTACCGAAGGTAGGCAATTGCCAACAGCCAAAGACTG
 11456  CTGCTATCAATGATGACTTTAAAATTTTATTGTAGGCATCCACTAAATGTGGCTAGCTTA
 11516  TATTAACTATAATCTTTTTATTTGTTGCCCCACCCTACCTTCTACCCGAAGGGTAGGTTG
 11576  CTCTGCTGCCAATAGAAGATTAATATAATAAAGCTAGGTTTATTAACTAAATAAAAAAA
;     G-nad6 ==> start
 11635  ATGACAACAATATTTGTAAATATGTTAGCTTTTGCTACATTATTATCTAGTGTATTCTCT
 11695  ATTACATCTAAAAATCCTGTAATTTCAGTAATTTTCTTAATTTCTACTTTCGTATCTGGT
 11755  GCTGTATATTTAATTCTAATAGGTATTAATTTTGTAGGTATATCTTATATTATAGTATAT
 11815  GTAGGTGCTATTGCAGTTTTATTCTTATTCGTTATTATGATGATTAATATTAAATTAACT
 11875  GATATTTTAGAAACAGGTAGTCAATATACTAAAAACTTACCTTTAGCTATAGCAATAGGT
 11935  TCTTTATTTATATTTATAATATTTAGTATTATACCATTTAACTTTAATAATGTTCCAGCT
 11995  ATATCTATATTCTTAGATAAAATTACTTATTTAAACACTATCTTATCTGGTAGCAGTAAT
 12055  AGCAGCCTAGCTGCGGCAGCTGCAGCTGCTAGTTCTTATGTAGTATCTATGGATTTAATT
 12115  AATTCTATTGTAACTAATAATAATTTAGCTCCTATTTTTACAAGTCAAAGTAGTGATGTA
 12175  ATTATAACAGATTTCCAACAAATAGAGTCTTTAGGTTATAGTTTATATACTTATGGAGCT
 12235  GTACTATTAATAACTTTAAGTGTAATTTTATTATTAGCTATGTTTGCTACAATAGTAATT
 12295  TCTAAAAATAATAATACAGAGGATACACTAGAATTAAATAATCGCCCCCAAATACAAATA
 12355  AAAAAAGCTAAGTTATTGACAAGTAATACTAGCTCACAGGCTAGTACTAATATCATTGAT
 12415  AATAGTACAGCATCTTATACAAATAAAGCTTCGCCTGCTAAGCTGTTGGCGCCTGTGTTG
 12475  ACGCCTAAGGCGCCAACATTGGAAAAACCAGGTTTAAACTTTTATAATAGTATAAAACTA
 12535  GGGATTAAAGAAGCTTGGCTAACTCCTACTTACCCAGATCACATAATATTATTAAACAAT
 12595  AATATTTACATTAGAGTCTTTAAATTTATAGGTGCTATATCTACGGTTGTTTTTACGACT
 12655  CTAACTAAAATAGAGTGTGATATATATTATATATTATATTATATTTTTGGTTTAATATCT
 12715  ATGCTATATCTTTCATATAGATTAGTTTTAGCATTCTACGCTATAAAACAGTCACTTTAT
 12775  AATCTAATCACAGGTAAATTTATAGTTAGAAATTCTCCATTAAATTATACTGCTACTATA
 12835  TTAAAATTTATAGCTAACGCTGCTAAAAATACTACTCAAATGACTATTAGTACAGGTATG
 12895  GCGTTTACTTTAGGTTACGAAATAGACACAATCTTAGAAAAAAATGGATATGAGTCATAC
 12955  ATTATTCCTGGTGTTATAACTGCCATTAAAAAGGCAGGTCTAGAAAAAATAGTTATAGAA
 13015  GGAGCTGACGCAATGGGGATAAAACAAAAACCTGTTGGCTTGCCAACAAGTACAGATCCT
 13075  GATACAGCACTAACTTCTAACTCAGCGAAAATTTTAAAAAATTTAACTGAAGAGGAGAAA
 13135  AAGGAGATGGAAAGTAAAACTGGTGTAAAATATGATTCTTTAGTAGAGGCTGTTGATTAT
 13195  ATAAATAATAAAGATACAAAAAAATCTGCAGTTTCTAAATCAATAGTGGAACTTTTTAAT
 13255  AAAGAAAATCCTTTTGAAGGCGAATCCAAGAACAAAAAATAA
;     G-nad6 ==> end
 13297  CTAAATATATAGCTATTACTTTTTACTACCCACCCTACCCGTAGGGTACCACCCTACCCC
 13357  TTCGGGTAGGGTGGTACCCTTCGGGTAGGCTGCTTCGCTTCCAGCCTACCCGAAGGGGTA
 13417  TTGTGACTTTTTATCCAATCTCAAATAATTTTATTCTTGCCTACCCACCCTACGGGTAGG
 13477  GTGGGTAGGCAGCAATTCTTTGGCTACAAAGGCAAGGGGTTGCAAATCTACCCTTTGGGT
 13537  AGGCAAGGCTAGCCGGGAAGTGTGACCTAGAAAGGCTTCGCCTACAAAGGCGTCAATAAG
 13597  AACAATAGCTGTAGAGAGCCTTGCCAAAGGCTACCAAAGGCTGCACCCGCCTACCCTTTG
 13657  TTGCTGCGAAAGCAGCAAAGCTGCCTACAACTACTAGGAAACTCTAGCCCTGCCAAAGGC
 13717  AGGCGGCTTTTTGCCCCGCCCGCCAAAAAAGCTACTTGCCTTTTTTTGGTTGTTGCCTTG
 13777  CAGCGAAAGCTGCTAGCCTACCCCCTACCCCCTACCGAAGGTAGGGGGGGGGGGGGGTAG
 13837  GGGTAGGGTAGGCAGGCCCAAGATAGGCAACCCAGCTAAAGCGGGTTGCCCTGCGTTTAG
 13897  CTGGGCAACTAGGCAACTATTAATTAAGCAATAGTCAAATAAAATAATTGGCTTTGCCGC
 13957  CAAAGGCAGTAGCCCTTTTTAGGGCTACTAAAAATTTATATATCTTAAAAGAGATATAGA
 14017  CAAATTGCAAAAGCAAATAAAATACGACAAAGTTAACAGGCAGCTACAGCCCTCGGGCTA
 14077  GGCCACAGCAATAAAACTTTGATCAAATTT
;     G-rns ==> start
 14107  CTCTGTATGAGTTTAATTTTGGCTCTGATTGAACGTTTTTCAGTAGTTTTAAGACATGCG
 14167  AATCTTTGTTTTGGTATCTAACAAGCAGGGAAGGTGACTAATATTGAGTTACTAATATAA
 14227  GAAACCTTTTTGGGCCGAAGGGCAAGATAAATAATCTTAGCGAATTAGAGAATAGAACAA
 14287  GGTGTAAAGGTGAGTAATGATAAATTAGATACTTTATAGACCTCTCGAATAGGGGATAGT
 14347  TTAATAAGTTTTTCCGCCGAATGGTAGGTTAACTATAAGTTAAGCATAAATTAGCTTATT
 14407  TATAAGAAAGGAAAGCTTAAAATTATAATTTTGTTATTTAACAATACGAGTATAAATTAG
 14467  AGCAAGCCGCTATAAGAATCGATTTATTTTGTTTAATGGTAGTTGGTGGGGTAAATGCCT
 14527  ACCAAGCCTACGATCAATAGCCAAGTTTGATAGAACAGATGGCCACATTGGGAATGAAAA
 14587  GCCCCAAGTAGAGTAATCTACCAGCAGTCAAGAATATTAGTCAATGCTCGCAAGAGTGAA
 14647  CTAGCTAACTGAAATCTTAAGATCATTTAACCATGGTACTTGAGATAACGTAAGGGAAAA
 14707  AAATGATAGTACCTTACTATAAGTGTTGTCCAACATTACTGGTGCCAGAAGACTCGGTAA
 14767  CGCCAGAAACGCAAACGTTAGTCGTCCTAATCAGGCGTAAAGGGTAAGTAGGCTGCTTTG
 14827  AAAGTTATTAATTAGAAAGCTCCAGTAGGCGGGTCTTGGCTTCGCCAAGCCAATCCTCAA
 14887  TCAATTGAATGAGGGGAGGGGAATCTGCAACTGGTAATTAATAATGAATTAAAGCTAGAA
 14947  TCAAACAGAGGATAAGCCAAATAATGTTTAGAGTAGGGATGAAATCCGTAGATACTAAAT
 15007  GGAATACTAATGGTGAAAACTTTTATCTAATAATGATTGACGCTGAGGAACGAAGGTGAG
 15067  AATAGAAAATAGGATTAGAGACCCAGATATCTCTCACTGTCAACGATGAATGGTGGTTGT
 15127  TAGTTTTAAAATAAACTAGTAACGATGTTAACGCGATAACCATTCCGCCTTGCGAGTACG
 15187  GTTGCAAAACTGAAACCAAAAAAATTAGTCGGTCTCGGAGCAAACGAAGTGAAGCATGTT
 15247  ATTTAATACGAAACTACGCGTAAAATCTTACCAGTTCTTGCATATACTCTTGCCTGCTTT
 15307  TTTTGCTCAGCAACAAAGGGTAGGCAACTCTATAGTAAAAAAATAGAAGGGAGTTTACAG
 15367  GTGTTGCATGGCTGTCGTCAGTCCGTATTTTAAGAAGTGAGGTTAACTCCACTAACGGAC
 15427  GCAATCCCTGTTGTTAATTTATACTTAACAATTTATGAATTTTAAATATTTTCATTTGGG
 15487  GCTAAGACAAGTCGTTATGGCTCTAACGAACTGGGCTATAGACGTGCCACATATAACTTT
 15547  TACAAAGTGAAGCGAAACCTTAACTAAATTAATAAAAAAAGGAAGAGCTAATCATTAAAG
 15607  AAAGTTAATTATATTTAATTTGAGCAGATTGTTGCCTGAAATTCGGCAACATGAAGAAGG
 15667  AATTTCGAGTAATCGTTGATCACTAGCGCAACGGTGAAGATAGCATTCGGGATGAACTAA
 15727  CTGTCTGTCGCTGGGGAGAAGCTCGGATCGGGGGAAACTGCCGCTTAATTATAACTTACA
 15787  ACAAATCTTAGTTCTTTAATTATAACTGCAGCCTTGGTTATGAAAAAAACCTTTGGCTAC
 15847  TATAAAAAGTTTATAATTATTGGCTTTAGCGCTAAATATTTTGTTTTGTTTAGTACAAAT
 15907  TTGTTAAGCTAATTAGTTTCAGTTAACCCTTCTGAGTAACATCTCAAAAGTCATAGCAAG
 15967  GTAGCCGTACTGGAAGGTGCTGCTGTAAAATATTTCAA
;     G-rns ==> end
 16005  TTTATACCCCCCCAACAGCTTTGCTGGTAGCTGCCTACCCGTAGGGTAGTTGGCTACCTG
 16065  CTGCCTTGCAGCTTTCGCTGCAACAAAGGGTAGGGTGCTGGAAGCCAAGCAAGGCGGGTA
 16125  GCTGCAAATCTAGTAGCCGAAGGCTACAACCCCGGGCTAAAAAGGGCTAGGCGGCTATTG
 16185  ACAACAACCCTCAATCAATTGATTGAGGGGCAAAAAGCGTACTACTAGTAGCAGTTCTTT
 16245  GGCTACAGGCAAGAAACAAATACTTGCCTTGGGCAAAAAGGGCTGCTGATAGGAATGTTT
 16305  ATTACCGCCAGATGCAAGGATAACTTAAACTTTGCCCAGTTACTTAGTGTAGGGTATGGC
 16365  TTTAAAATTAGCAATATT
;     G-trnV(uac) ==> start
 16383  AAGGGGTTAGCTGAGTGGTTTTAGCAGTAAATT!TAC!ACTTTACAGACAGAGTTTCGAT
 16441  TACTCTACCCCTTA
;     G-trnV(uac) ==> end
 16455  TGATATTTAATACCTGCCTTACTAAAGATAGGCTAGATGTCGTAGCAACCTGTGGTTGGT
 16515  AGCCCAAGCCTTTGGTTCTTACAAGACCTGCCTACCCTTTGTAGCTAAGCAAGGGAGCGG
 16575  TTCGATTACTCCAACCCTAAGGGTAGGAAACAAAAAAAGGGTAGGAGACAAGCTCTGCTG
 16635  CCTACTCAAAACAAAGGCAACTACTGTAGCCTATTGGCAAAGCCAACCCCGGGCAGCCAA
 16695  AGGCTGGAACTGCAACTGCTGCTTGCAGCTTTCTTTCGCAGAAAGCAACACCCTAGCCAC
 16755  CCTAGCCTAAGGCTAGGGTGGTAGCAGCTAAAGCTGCAAGGGTGGGTAGTTATTTTTTTT
 16815  TCCCCAAGATTAAATTTTAATTA
;     G-trnM(cau)_1 ==> start
 16838  AAGACTTTAGCATAATGGTTAATGCAGTTCGCT!CAT!AATGGATATTATAAAGGTTCAA
 16896  ATCCTTTAGGTCTTA
;     G-trnM(cau)_1 ==> end
 16911  TACTTAAAGCCCGCCTCGGTTGCAAACCAAAAAAAAAAAAGGGTGTAGCTAAATGCTACA
 16971  ACAGCCTTTGGTTAGCGAAGCCCTTGCCGTAGGCAACTACCAGCCTTTGGCAGTTGTATT
 17031  GCCTTGCAACCTTTTTTGGCAGCAACCTACCCGTAAGGTAGGTAGCTGCACCGCCAACAA
 17091  GCAAGGCAATACTAGTTATTTTATATAAGTAATTATCTACCCTACCCCAAAGGGGTAGGG
 17151  TATTAAATACCTGCCTTTGGCTGTTGCTGTTACCGCCTGAGATGTAGTTCTACCCCTTGG
 17211  GTAGGAAATACTAAAGCTAAGTTGGACTATTCTGTAATTTTTAAGTTTTTAATCTTGTAG
 17271  CCTTGTCGTAGGCAAAGCCTAAATTTGAGGCAGCTACCTTTGTTTTAGGCGGAGCCAACA
 17331  GCTGTGGTCTAAGACAAAAATCTAGCTTCGGCTAGTAAAATAGTATAGCCTTGCCTAGCC
 17391  TACGCCTAGCCGAAGAATTGCAAGGCCAGGCTACTATAAGTTTTATCTAGACAGATAAAC
 17451  TAAAAAAATAAATATAAAAAATAAA
;     G-trnS(uga) ==> start
 17476  GGGTACTTGGTCGAGTCTGGTTTATGGCGCTCGTCT!TGA!AAACGAGTACTTCCTAAAG
 17534  AAGTCGTGAGTTCGAATCTCACAGTGCCCG
;     G-trnS(uga) ==> end
 17564  TTATCAAATTAAATAAAATTTAACTATGATTGCTGTTGTTGTTGGCAGCTGCAAGGCTGC
 17624  TGGGGTGAGGTAGGCGAAGCCTACAGCTGGGCGGCGGCAAAACAAGCCAAGCCCTTGCAG
 17684  CTTTCGCTGCAACAAATTGAAGCCGCTACCCTTCAGGTAGGCAGTTGGCAGCTGCTACTA
 17744  TTATAGCTACTATAAAAGTAAGTATATTATATTAATATAAAATGTTATAACATTTATTTT
 17804  AAATAAATAAATATATAATATATATTAGTATATTTTAAGTAATTCTATATTGCAGCAGTT
 17864  TATAACTTTATAGCCGGCTGGTGTAGCTAAATGCTACTTGCTAGGCTACCGAAGGTAGCC
 17924  AACTACCCTAGGGGTAGTTGCTGCAGCAACCTACCCGTAGGGTAGGTAGCTGCAGCAAGC
 17984  AACAAAGGCTAGGCTGCTACAACCTAAGCTAAAAATTTAAGTTATCTACCCTTCGGGTAA
 18044  ATAAGATTAAGTATAAATCTTAGCTGCCATCCTTACCTACCCCAAAGGGGTAGGGTAGGC
 18104  AGGCAATAGAAAGTTAAGGCTAATTAAAAACAAAATAGAAA
;     G-cox3 ==> start
 18145  ATGATACAAACTAATACAATTAATAAATTTCAACATTTTCCTTTTCATTTAGTAGATCCA
 18205  TCTCCTTGGCCAATATTAACTAGTTTCTCATTATTAAATTTAACAATAGGTGCTGTTAGT
 18265  TATATGCATGGTTATCCCTATGGTGGATATATTTTAACTTCAGGGTTTATATTAACACTA
 18325  TTTGGAATGGTATTATGGTTTAGAGATGTAGTTATAGAAGGAACATATTTAGGTCACCAT
 18385  ACAAAAGAAGTAAAAAACGGATTAATGTTAGGTATAGTTTTATTTATCGTTAGTGAAGTA
 18445  TTTGCTTTCTTATCTGTATTCTGGGCTTTCTTCCACTCTAGTTTATCTCCTGCTGTAGAA
 18505  ATAGGAGGATCATGGCCTCCATTAGGTATAACACCATTAGATCCTTTTGCTATACCATTA
 18565  TTAAATACATTCTTATTATTAAGTAGTGGTGCTTTCATTACATATGGTCACCATGCTTTA
 18625  ATAGCTGGAAATAGAAAAGGAACTATAGATGGAGTAATCTTTACAATAATCTTAGCTGTA
 18685  GTATTCACTGCTTTACAATATTTTGAATATTCTGAAGCTGGATTTACAATGGCGGATGGT
 18745  GTATATGGATCAGCTTTCTATGCTAGTACAGGGTTACACGGGTTACATGTAATAGTAGGA
 18805  ACAATATTTATTACTGTAGCTTTAACTAGAATTATTAATTACCATAGTACTACAAAACAC
 18865  CACTTTAATTTTGAAGCTAGTATATTATACTGGCACTTTGTGGATGTAGTTTGGCTATTC
 18925  TTATTTGTAGCTGTATACTTCTGGGGTAATACTTAA
;     G-cox3 ==> end
 18961  TTTTTTAAACTAGTATTTGCCTATAATGAAACCGTATTGCCTACCCACCCTTTGGGTGGT
 19021  ACCAGCACCCTACCCAGCCTTCGGGTGGGTAGGCAGCTGGTAGGCTATTAAAACACATTT
 19081  ATAGCGAGGGTTGGCTTCAGCTGCCAGCCTATTATTTTAGAACTACCCCCAGCAGTTAGT
 19141  TAAAACTAACTGCCTTCCCGCCTTGCAGCTTTCGCTGCAACAAATTGAAGCCCCTAAAAA
 19201  GGGTAGGAGACAAGCTCTGCTGCCTATTCAATTTGTAGCCTTTGTTGGTGGCAGCAGCAA
 19261  AAAGTTTAAATTTAGTACCCCCCATTCTTTGGCTGTTGTGGGCTAAGCCCTTGTAGCCAG
 19321  CCTTGCTGCCTACCCTACCCCTTAGGGTAGGGTGCTAGGCAACTAGCCTTTGGTTAGAAA
 19381  TAGATAATTTTAATTTTAAGATCTAATAATAATAGTTTTGTTATTAAACTGTTATCACAG
 19441  GCTTGCCTGCTGCAGTTTTCTGCTGCATACCTACCCGAAGGTAGGTACTACCCCCAGCAG
 19501  TTAGTTAAAACTAACACCCTACCCTTGCAGCAGCTTTCGCTGCGGCTACTACCCGAAGGG
 19561  TAGGGTGCAGGTAGGTAGCCAACAATAGGGTAGATAATATGTTTTTAATTTATTTAAAAT
 19621  ATCTTAAAAGAGTTAGAGATTAAAATTGGATAGTAGTCTGTGATTTAAACATCAAATCTT
 19681  TATGTTTATAGTAATATAATACTAAATAAAATAAATAATAGCTGCCACCCTAGCCTTTGT
 19741  TGGCTGGTGGGTTGGCTTTGCCAAGCCCTACGGGCGGGGGTTGGCTTTGCCTTCTCAAGA
 19801  ACAACTTGGCAGCCTTGCTGCCTACCATTTGTTGCAGCAAAGCTGCAAGGGAGAAAAAAA
 19861  ACAAAAGGGGGAGTACCAGCTTCGCAGGTAAGGGTGCAACCTTTGGTTGCAAGGCAAAAA
 19921  ACAAAACAAAAACAACTGCCTTGTTGGCTTGCAGCTTTCGCTGCAAAAGCCTACCCGAAG
 19981  GGTAGGGTGGGTACTGCTGCCAAGCCAACAGTATCCTAGCCAAATTTAAGTGGCTGCAGC
 20041  AGCCTAGCCTTAGGTCGGGTCAAGTACACTCGCATTAAAATGGGAAGGTTGGCTACAGTT
 20101  CAAATTAAATATAAGTAAAATAAATAATTAA
;     G-trnA(ugc) ==> start
 20132  GGGGGAATCTGATAATGGTAATCAGTTGTATT!TGC!ACTACAAATATGATAGTTCGAAT
 20190  CTATCTTTCTCCA
;     G-trnA(ugc) ==> end
 20203  ATTATAGCTACGCTATATAAATGTATATAACTAGAATTAATTACCTTAGGTTTAGGTCTG
 20263  GTTGCGCAGAATATAGTAACATACCCCTACCCCTCTGGGTAGAAGGTAGGGTAGCAGCAA
 20323  TTATTAAATGTAAACAATAATGTTAGTTATAGAATTAAAACA
;     G-nad4L ==> start
 20365  ATGAATTTATCAATATTATTATTTTTAATAGGAATCTTAGGGTTTATATTAAATAGAAAA
 20425  AATATAATACTTATGATCATAGCCATAGAAATAATGTTATTAGCTGTAACTTTATTAGTA
 20485  TTAATAAGTTCTTATGGGTTTGATGATAATGTAGGTCAAACATTTAGTATATATATAATA
 20545  TCAATAGCAGGTGCAGAATCTGTTATAGGTTTAAGTATTTTAGTAGCATATTATAGATTA
 20605  AGAGGAACAATTTCATTAAGAAATTAA
;     G-nad4L ==> end
;     G-nad5 ==> start
 20632  ATGTATTTAGGAATTATAGTATTACCAATATTAGGGTCATTAGTATCAGGATTATTAGGT
 20692  AGAAAAGTAGGAGTAACAGGGTCACATATAGTAACATGTGGTAGTTTAATAATCTGTTCA
 20752  ATCCTAATAAGTATAGCCTTTTATGAAGTAGGATTATGTGGATCACCAGTATATATTAAT
 20812  ATAGGAACTTGGTTAGATTCAGAGATATTACAAATATCCTGGGAATTCTATTTTGATCAA
 20872  TTAACAGTATCCTTAGGATTAGCTGTAATATACTGTTCAACATTAATACATATTTATAGT
 20932  ATAGATTATTTATCTTCTGATCCTCATAATCAGAGATTCTTCTCATATTTATCAGCCTTT
 20992  ACTGGAGGTATGTTAGTATTAATATGTGGAGGTAATTATTTTGTAATGTTTGTGGGATGG
 21052  GAAGCAATAGGAGTTGTATCTTATTTATTAATTAATTTCTATTTTACAAGAATACAAGCA
 21112  AATAAAGCAGCAATATTAGCCTTTACAATGAATAGAGGAGGAGATATGTTAATGAGTATA
 21172  GGATTCTTTGCTATATTTGCATTATTTGGAACATTTAATTATTCTCAAATATTTACTTTA
 21232  GTACCATATATGAATGAATTAGCAATAAGTATAATATCTTTATTATTATTAGGTGGTGCT
 21292  TTAGCTAAAAGTGCTAATATACCATTACATTCTTGGTTACCTGGAAGTATGGAAGCTCCT
 21352  ACACCAGTAAGTGCTTTACTACATGCTGCTACACTAGTAACTGCAGGTATCTATTTATTA
 21412  TTAAGAAGTTCACCAATATTAGAATATAGTCCAGATGCATTATTAGTAATAGTAATAATA
 21472  GGATCAAGTACAGCTTTCTTTGCGGGTACTTGTGGATTATTAGGTAATGATTTAAAACGA
 21532  ATAATTGCTTTCAGTACTATATCACAATTAGGATATATGATGATGGCTATAGGTTTAAGT
 21592  CAATACAATGTTGCTTTAATGCATACTGTAAATCATGCTTTCTTTAAAGCTTTATTATTC
 21652  TTAGGTGCTGGTGCTGTAATTCATTCATTCCAAGATCAACAAGATGTTAGAAGAATGGGT
 21712  GGTTTAATTAAATTCTTACCATTTACATATTCTACTATGTTAGCTGGTTCTTTAAGTTTA
 21772  TTAGCTACACCTTTCTTAACTGGATTCTATAGTAAAGATTTAATATTAGAATTAGCATAT
 21832  GGACAATATAGTTTTAGTGGTATGTATGCTTACACTTTAGGATCTATTACAGCGGGTATT
 21892  ACAGCTTTCTATAGTTTTAGATTAATAAGTTTAGTTTTCTTAGGTACAGCTAATGGTCCA
 21952  AAACAATCTTATTTAAATTCACATGAATCTAATTTACCTGTTATTTTACCTCTTTTTATT
 22012  TTAGCTTTATTTAGTATTTTCTTTGGTTATGTAGCTAGTGATTTATTTGTAGGTGTTGGT
 22072  TCTGATTTCTTCGGTAACTCTTTATTCATTAGACCTAATAATAATCCTTTAATTGAAGCT
 22132  GAATTCTCTTTAAGTCCTATTATTAAATTATTACCAGCTATACTTAGTTTATTTGGTGCT
 22192  TCTAGTGCTCTGTATTTATATCATTTACAACCTAGATTCTTAAATAGTTTAATTAGTAAT
 22252  TCTTTAGGGAGAAAATTATATGGTTTCTTAAATGGTAAATATTATTTTGATGTAGTTTAT
 22312  AACCATTATTTAGTACAAAGTGGTTTAAAACTTGGTTATAATATTTCTAAAAATATAGAT
 22372  AGAGGAGCTATAGAATTATTAGGACCTTATGGTTTAGCTAATAAATTAACTGGTACTGGT
 22432  ATAAATATCGCTAAGTTAGATACTGGTGTAATAACAACTTACTCTCTATATATTACAATA
 22492  GGTTTATTATCTTTACTATTTATAGTATTTTTGGCAGCTCTGCTACCAGCAGCTTCGCAG
 22552  CTGGTAGGATTGCCAACAGCATTGGCTGTTATAGATCAGCCAGCTTTGCAAAATTCGGCA
 22612  GCTATATTTAATAACACTGAAATTAGATTAGTTATAATTTACTTAGCTTCTTTAATTATA
 22672  ATAGCAGCTTAA
;     G-nad5 ==> end
 22684  ATTTATATTTTTTTTTTTATTTTAAATAAAAGCTTAACCGTCTAGGTTAGCGTTCTCTAA
 22744  CTAAATGCCGGGCCCCCCCCCCCCTTGCTTCGCTACCAAAGGGTAGCAGCTTTCGCTGCT
 22804  ACCAGCCTACCAGCTGCGAAGCTGCTGGTACCAGCCTACCCCTACCCCCTACCAGCTTCG
 22864  CAGGTACCCGAAGGGGGTAGGGGTAGGCTGGGTAGGGTAGATTTTTAGGTTTTCCTACTC
 22924  TACCCGAAGGGTAGGGTAGATTTTTTCTCATCTGGGGAAGTTTCTTATTTAGTGTACTTA
 22984  TGTTTGTTTTATTTCATAGCATCTAGTTTTTGTTTTATTAAATGTCTTGAATATTTGTAT
 23044  GTATTTATTATCTATCTATATTGTAACACATGAAAAGTTTTTAAGTAAAATACCTATTAC
 23104  TTATGTTTATGTTCATCGTTTATTGAAATTTTATAAAAATATTAGAATTAGTTTAATTCT
 23164  ATTTGAGGTAATTTTGTGAATATCCGTTTTAAGTCTTATGATTGGTCTAAGTTATGGTTT
 23224  ATTATCTTACTTTTTTCAGTCTATTTAATAATTAAATACTTAAATATCAGTAATACATAC
 23284  TGTAAACAAAATATTATACAGTATAAACATTATATATTTTCTAGACTAATTAAAATTTAA
 23344  AATGAGAAACAAACTACCCTTCGGTACCGAAGGTAGGAATAA
; G-orf375 ==> start ;; contain dpo
 23386  TTTTATTATCCAATTTCAAATCATACTATTATCTCTAATGAACTTATCCAAGAAGCAATC
 23446  AATACA
;;     G-dpo_1 ==> start ;; HMM match pos. 225,575 score 3.4e-33
 23452  TTTTGGAATGAAAATATTATAAACATTAACTCTGATCAACATGTTATATGTTTGTTCAGA
 23512  GTTAAATCAAAAGATAATTTAATACAAACTTTAGGACATCTTCAAAGACTGAATAAAGAT
 23572  GATAAAGATTTCTTTATTAAGTATATTGAAAGTATTTTATATATCAAATCTGATAGTTAT
 23632  AAAGAAACTATCTTATCTGAAATCTTTATCAGCTATGGAATTAGAAAAGGTCAAGTTGAA
 23692  AAACATAAATCTATTGAAGAATTACATGAAACTACAAAACTAAAATTTCAATATTATCAA
 23752  CATTACAAATTACCTATAACTATGGATCCTTTAAAATATGGAAAAGTTACTTATATCGAT
 23812  CGAATGGCTAATACTTACATTGTTAAAATCAATGCAATGAATGAAGCACATGTTACTATA
 23872  TCTGATAAATCAAATAAAGTTGAAATCTTTTCAAATGGTGATCTTATTATGAAATATACT
 23932  GATCGATTAATCGATCAAAGTAAATTTATTAGAACAATAGGAGATAATTCCTATTTATTT
 23992  AAAAATGATTCACTAGAATTATTTAAAACTATTAAACCTATTAGATTTATTAAGAAAAGA
 24052  AAACAATCTCGGAAGTTAAATGAAAGATTTATCACTTTAGATATTGAAACTTTTATTGAA
 24112  AATAATGAACATGTTCCATATTTAATAGCATGCTTTGATGGTAAAAATTCAAATAGCTTC
 24172  TTTTTAAGTGATTATGAATCTAAAGAAGATATGTTTAAAGCTTGTATTTTAAGTTTATGT
 24232  AAAGCTAAATATCATCGATATAGAATTTATATTCATAACCTTGCTAACTTTGATGGTATT
 24292  TTCTTATTGAAAGAACTTGTAAAAATTGGTAAAGTTAAACCTTTAATTAATGATGGAAAA
 24352  TTGATTCAAATTCAATTGGAATTTACTCCTGAAAATACTAACTATTCAATTATTTTAGAG
 24412  TTCAGAGATAATTATAAAATT
;;     G-dpo_1 ==> end
 24433  TATTATTACCATTTTCAAAATTATTTCATTTGTAACAGGTTCAGGTATAATTTTAGCATA
 24493  TTCTGCTACAGGAGATGTAAT
; G-orf375 ==> end
 24514  TAATATTTTATCAATGCTATCAGATATTAAAAATAATTATTTATTTTACTTAGCTGATTG
 24574  GATTCAAAGTTTTACTACTGAACCAAGATTTCCTAAATCAAAAGATATTATAAAAAAGGA
 24634  TATAGAATATTTACATGAATTATCTAGAAAAGAATATATAATTCCTTCTCAAGATGTAAA
 24694  GCCTATATCATAAACTTCAATAGAAAATGAATCATTTTCTGATTGGCTATATAAAAATAG
 24754  AAAATATATAGCAATTGGAGGAATTATTATAACTTTTGGAATATGCTGGTATTTTTGCGG
 24814  TGGTAGTATAATTGACTTATTCAAAGATTCTGATCCAGAT
;     G-orf125 ==> start
 24854  ATGGGTGGTTCAGAACCTTTGAGACCTAGAAAACGATTTCAAGCACATTTAAATGATAAT
 24914  CCTTCTGCTAGTACATCACAATCTGATATTCGAACAGAAGTAGCACCTAGTGTTGATTTA
 24974  AAATTTAAAGTTAATTCAACTATTGATACAGGTGCAGACTCGGAGTCAATAAATAATGAT
 25034  CCTCATGGGTGGTATTCATCTTCATCAAAAGGTAAAGGTGTGAATCCTGATGATATGAAA
 25094  CATTATTTTAGAGATCCAAATTCACCTGATTCACCTAATAGTTCAACTGGTTCCAGAACT
 25154  CCAACAATTTCTTCAACTCAGGGTATTAATATTGATTCACCATGGAAAGAAAGATGCTCC
 25214  TCAAATTGAGAGATCTAA
;     G-orf125 ==> end
 25232  ATCTAAATCTAAATAGGTTTTTGAGAGGGTACCAGCAGCTTCGCAGCAGGTAGGGGTAGG
 25292  GTAGATTAATCATTAAAAGTATCGATGTTAATATAGTC
;;     rnl ==> ;; mfannot: 5' +/- 50 nt
 25330  TCATCATTTAAAACTTAATTAAAAGTTAATTAAAGGGGTTATTAAGGAAAACTAAGGCAA
 25390  ATTTATACATATAAGGAGGGTACATCCCAAAAGCTTAAAAAAATCTTAAAATTTAAGGTT
 25450  TTAAATACATTTAAGCGATCCTAAGGTAAACCTTAATAATTAATTACTTCCTGAAGTAAA
 25510  ACATTTCAGTAGGGAAAGGAAAGGAAATCAACCGAGACTCCGAGAGTAATGGTGAGTGAA
 25570  ATCGGACTAGCCTATAAAAATATTATAATATAAATTGAAAAAATAAAATCAATAATTGTG
 25630  TTGATTTTTCTAAAAAAGGTCAAAAACTATAAGTCCTGTAGGTTTATATTTTATATTAAA
 25690  ACAAAACATTGTTGCCGACGCCCCTACCTACCCTTTGGGTAGGTAGGGCTAGGTAATACA
 25750  CTACCCCTTTGGGGTAGGGTAATACCCTTCGTTGCGGAGCAAAATAAGTACGATGAGAGA
 25810  TAACTTGTCGGAAAAAAGGGGAACCATCCTCTAAGGCTAAGTATTATAAATTTAGCGATA
 25870  GTGAAA
;;
 25876  AAGTACTGTGAAGGAAAAGTTTGAAAAGCGAGTAGTATACACAAAATAAGTTTATAATGA
 25936  TTAAATTATAAATGAATTGGTGAAATAGATCATGAATTAGTAACTCTATAAGCAGTCGGA
 25996  ATTCTTTAAAAAATTTAGAATGACGGCGTACCTTTTGCATAATGGGTCAGCAACTTAATA
 26056  GTAGTAGCAAGGTTAAAAGCCTTAGCGAAAGCGACTGGATAAAAATAAATATCAGTAACA
 26116  GATATTGAAAACTATGATGGGTAAGTTACTACTATTAGACCCGAAGCCAGGTGATCTTAC
 26176  TTAGACCAGATTATAATGGATCGAACGGGTGAATGTTGCATAATTCTCCGAAGAGTTTAA
 26236  GTAAGCGGTGAAATGCCAATCTGACCTGGTGCTAGCTGGTTTTCTACGAAACATATTTAA
 26296  GTATGACATCTACCTAACCTCGGCTTGGCAGCGTGCCCTACCCCTACCCCTTTGGGTAGG
 26356  GGTAGGGTAGCTGCCAACAGCCGAGGTGAGTCGAACTTACAGCCTTTGTTGTTGGCGGCT
 26416  CTGCCGCCAAGAGCCAAGTAAAATAAGAAGACTTATAGATTTATGGAGGTACAGCAAGGC
 26476  AATTCCCAACAAGTAAAATTTTAGCCTTAAGGCTAAAATTTTTATGCGTTCAGGTTGCGG
 26536  GGACCTAGAAAATCTTACCTTTGGAAGCGAATCTCGGAATTACATAAATTGATGGTAGAT
 26596  ATTCAGACTGCTCAAGCTAAGTTGGGCAGTCAAGACGGAAACAGCCGAGAACACTGATCA
 26656  AGGTCCCAAATGATTGTTAAGTGAAATTAAGGACGTATGACTATCGTATACAGCTGTGAA
 26716  GTGAGCCTGGCAGTCGCTACTTATAATGAACGTTTGTAACAACGCATCAGCAGTCTTTAA
 26776  TATGCAAGTATTAAAAATAGATACTAGCGCCGAAAATTTAACGGGTCTTAAACAATCAAC
 26836  CGATATCGTGTTGGTTAACTAGGTTCTATATTAGAAGCTAGTTAATCTAGGTAGTAGAAC
 26896  ATTCAGTCAAACTAATGATAATACAGTGTTTCATTGTATTTTAGGTTACTGAAGAGATAA
 26956  TGCTGACATGAGTAACGTAAAAAGAAGTTATAATACTTCTCGCCGAATACGAAAGGGTTT
 27016  CAAATAAGAAAGGTTAATCCACTTTGATTTAATGCGGCCTCTAAGGATAATAGCTAAAGC
 27076  TATGACTGATGAGTATAAAATAGAAAGTCTGACTCGCTGACAATATACTTATTTTTATAG
 27136  GTATATTTATAAAGCATAGACCAGGAAATTAATATTTTATTATACTACCGTACCCTAAAC
 27196  CGACACAGGTTCGTAGGTAGAGAATACTAAGGCGTAGAGCTAAAAG
;     G-orf444 ==> start /note=LAGLIDADG ;; evalue:1.7e-25
 27242  TTGTTAAGGAACTCGGCAAGTTCACCTGCATTGTGTTATGGGAAAACACATAAGTGGGTT
 27302  A
;; mfannot:     /group=IC2 (1.06e-43)
 27303  aactatcaaactccggggacaccctaaagctcctggtaccaagccatagtcgaaaggcta
 27363  tgagtggatggactaatcacccatgtacggtaataagtcaggagatgattgaaaatgaaa
 27423  tgggttatcgcggatctaagtcagaattagtttcgcacacaaattctgtaaaagagcaac
 27483  gagtagacggtagttggtgcaaaaagcctttgcacttaaggtgtactctaat
;; mfannot:
 27535  GGGTTTCGAAAGAAACTATCAAATCAAAATCCCTTCTAAACAATTAAATAAACAAAATTA
 27595  CTCTACTTTAAGTAAAACCAGCCTTGCCTTTGGCAATAATAAATTAAATCCATGGTTTAT
 27655  TACTGGTTTTGCAGATGCTGAAGGGTGTTTCTCCTTTACAATAAAACCCGACGCCAAATC
 27715  AAAATTAAAATGGAGATCATCTCCTCTTTTTGTAATAAAATTACATATTAAGGATACTGC
 27775  AATATTAGAACTTATCAAAAACACCTTAATGGTAGGAAAAATAAGAAAAAATGGAATAAA
 27835  TTCAGTACAATACCAAGTTGAATCCTTTAATGAGTTACAAGTAATTGTAGATCATTTTAA
 27895  TAAATATCCTCTGGTAACTGAAAAAGCTTCTGATTATTTAATCTTTAAACAATGTTTTGA
 27955  AATCGTCAAGCAGAGAGAACATTTAACGGAAAAGGGTCTTTTAAAATTAATCGGTTTAAA
 28015  AAGCTCTCTTAATTGGGGTCTATCTGATAGCTTAAAGGAAGCTTTTCCAAACGTAACCCT
 28075  TGTAAGTAGACCAGAATATAAATTTAATGGTATACCTGATCCTTTTTGGGTAGCAGGTTT
 28135  TACAAGTGGTGATGGTTCTTTCCATTTAAATATTAGGAAATCAGAAACTAAGATAAGTCA
 28195  CAGAGTCTCATTAAGATTTTCAATTAATCTGAATATTAGAGATGCTGAAGTTCTTAAAGG
 28255  TTTGGTTTCTTACTTGCCCCAGGCAAATACTTTAAACAAAACTAGTACTGGAGTTGCTTT
 28315  GCAAGGAACGCTTAACCAAGAAAATCAATATGTATCTAAATCTAATAACACTGTAAGCTT
 28375  TGCAATTACAAAAATATCTGAAATCAGCGAAGTAGTTATTCCTTTTTTTGAAAAGTACTC
 28435  CATACAGGGACTAAAAAGTTTAGATTTTGCAGATTTTAAAAAGGTTGCTATGATGATAGG
 28495  TGCTAAAGAGCATTTAACTATCGAAGGCTTAAATAGAATTTTAGAAATAAAATTAAACAT
 28555  GAATAAGCATAGAGAGTGGTAA
;     G-orf444 ==> end
 28577  TATTAGTTTATTTAATTGCATGATAAATTTGAGTAGCCATGCATAAGTTAGACGAAAAGA
 28637  GGTACCGCATAAATTTATTCAAATTAAATTAGAGCGGTGGCACAGAATCGGAGGCCCCGA
 28697  CTGTTTACTAAAAACACATCACAGTGCAATCATTAATATGATAGTATACTGTGTGAAATT
 28757  TGCCCGATGCCATTAATATAAGAACGGTCATTAATAAAAGTGACTTATCGAAAATCTGGT
 28817  TAATAGCGGTCTTAACTATGAGGATTTGATTAAAAACCTATAGGGTCCTCAAT
;; mfannot:     /group=IB(5') (1.06e-05)
 28870  aaactcgatgatatgctggaacatcctaaagctttaagtactttaaattcattaaagtga
 28930  aaatcttaaagataatacaatggacaatcagcagggaatattatattatatcagtcagat
 28990  aatgtgaataataactataagagtataaccaaaaaagggttatacgttagacactatcaa
 29050  attaacta
;     G-orf195 ==> start /note=LAGLIDADG ;; evalue:1.1e-16
 29058  aatcttaaaatgttaaagagagacatcaaaaatgtaaactatctttactttttaggtggc
 29118  tttgtagaaggagaaggatctatgtctgtatctgttacaattcacaaagattttaaatat
 29178  ggagtaaatattcaacctattttcaatgttacacaacataaaaagggattagatatattg
 29238  aattcatttaaagaactttttgtcgaaggatctgtactgcagaaatcaggctctcctgat
 29298  atttttgtttatactttgaaaggttataaaaaaataatcaaagaagtattgcctttctta
 29358  gagacttatgtatgtccatttagctgtaaaattgaagagtattcaatattcagacaaatt
 29418  gttttacagtcttcagaagggaaacaaaaagacaaagaaaccttaatagaattagtaaaa
 29478  ttagcatatgcattacaaggtaaaggtaaaactagaaaaagagaattacccgaaatactt
 29538  gcaatcatagaagataaaaatgcttattttaataccccccagccaaaggcagtggccctt
 29598  gcctttgggcgggtcaaaaaaggctgggctactagaataataaagtag
;     G-orf195 ==> end
 29646  ttataattatttaacaagtctaggctacaataatagccctcagagactagataatcgag
;; mfannot:
 29705  CAAATAAAAAATTATTTGATGATATAGTCCAAACTGTATAGAAATATGCAGAGTAATGCC
 29765  TAAGGTAGCAAAATCAGTTGGCCATTAAATGTGGTCCGGTATCAATAATGTAACGATGGT
 29825  CTCACTGTCTCTACAACTTGCTCAGTGAAATTGAATTACGCGTGCAGATGCGCGTTACCT
 29885  CCAGGGGGACGGGAAGACCCTATGCAGCTTTACTGTAGTTAGTTATCATATGAATCTAGA
 29945  ACAATCTTAATTCAGAGAGAATAGGGAAGTCGAAATTTCAGTAACAATTTTGCGATTATT
 30005  GCTGGATGTTAGACAAATATTGGGAACCTTACAATTAAGATTGGGTTTGTGTTTACCTTT
 30065  TTAAAGAAAGGGATAGTTGACTAATTGGCAGTTTGACTGGGGCGGTCGTCTTTAATAGAG
 30125  TAGCAAAGTACAACCAAATATTTTTACTATTATACTTTACTTTATTATATTTTTATTTTA
 30185  AAGTAAAACTAACAAATAAATTAGCAAGCTAAAGCTAGTTATAAAATAACCATAAATTTT
 30245  ATAAGGTATAGCTAGAAATTGAATGGAGATCAATCAACCAGTGAAGGGTTGCGCAGAGTT
 30305  CAATGGCGGTAAGCATGCTTAACTGAAAGACTCAAAAGTCGCACAGATACGTAAGTAGGG
 30365  CATAGTGACCCCTCGCTATAGAATGGGATAGACGAGGATCAATTGATAAAAGTTACGCTA
 30425  GGGATAACAGGCTGATAGCCGACGAGAGTACACATTGTCTCGGCTGTTTGGCACCTCGAT
;;
 30485  GTCGACTCATCCTATCCTCCGGGGGAAGAAGCTTGGAAGGGTTCGGCTGTTCGCCGATTA
 30545  AAAGGGTACGTGAGTTGGGTTTAATACGACGTGAGTCAGTATGGTCCCTATCTTCTGGAG
 30605  GAATAATTAGTAAAAAGGGGCAGACCTTCTAGTACGAAAGGACCAATAGGCTGTGTTTCT
 30665  CTAGTGTACCAATTGTTTTTAATTATTGAATTGTAATGAACGCATAGTTGGGTAGCCACA
 30725  AACATAATAGATAAGTGCTGAATGTCTATCAAGCAAGAATCTAACCCCTAGATACTAAAT
 30785  GGTTTATATTATAAACCTTAATTGAGAAATAGAACATTTCTAGATAGGCTGCGAATGAAA
 30845  GTACTGTAAAGTATTTAGTTTAGCAGTACTAATTTATAAAAA
;;     rnl ==> ;; mfannot: 3' -20/+180
 30887  AACTGAATGTTGAGGATTAACAATTGTAGCCTTACCTGCTTGCTGCTTTCTTTCGCAGAA
 30947  AGCTACTACTTTACCCTTCGGTACCGAAGGTAGGGTAGGCAAAAACAAGATAGGGTTAGA
 31007  AATTAAAACCTTACACCTTAACCTTAGGGTTCGTAGCTGTTCGCCTAGCCTCAGGTAGTT
 31067  GGCTTGGCCAACAAGCAGCAGGAGCCTGTTGGCGAAGCCAAGCCTTCCTTGTTGGCTAAG
 31127  CCAACAAGGAAGGGGTAGGGCTAGGGCAAGAATAATTTAAGCTATCAGAAG
;     G-trnP(ugg) ==> start
 31178  GGGGAATAGACCTAATTTGGTAAGGGACTTACCC!TGG!GAGTAAGGATTTGCGAGTTCG
 31236  AGTCTCGCTTCCCCCA
;     G-trnP(ugg) ==> end
 31252  AATTTAATACCCTACCCCTTTGGGGTAGGGTACTAGCTTCTATTTTATAGTCATTGCCGC
 31312  CTACCTAGCGGCCAAAGGGTGCTGGGTAGGCAGTAGCCTTCGGCTATTGAACTACCCTTC
 31372  GGTACCGAAGGTAGGGTGCAAAACAAGACCAACTGCCTTTGTAGCACCCTATGGGTAGGG
 31432  TGCTACAAAGGGTAGGAGCAGCCAACAAAGGGTAGGGTGGCAGTAGCCTGCGGCTAGTTC
 31492  TTTGGCAAAAGAAAAGATTTAA
;     G-trnN(guu) ==> start
 31514  GGTCTTATGGCTGAGTGGTTTAAGCGAGGTACT!GTT!AATACTTTTTACAGGGGTTCGA
 31572  ACCCCCTTAAGGCCT
;     G-trnN(guu) ==> end
 31587  GAATATTTTAGTCTAGTTGCCTACCATTCGGGTAGGCTATTGGTGGCCTTGGCTTCGCCA
 31647  ACTACCCTTTGTTGTTGGCGAAGCCACCTACCCCTTGCAGCTTTCGCTGCAACTACCCAT
 31707  AGGGTAGGGGGGTAGGGGTAGGTGGGTAGCCAACAAAAACAAAGCAGGCTGGAGCTATAT
 31767  AAGCTTTGACTTTAGTTAAAGAGCTAAACATAGCAGCCTCTAATTTTAAGGCCTAGCCTT
 31827  CGGGGCTAGCGTTTAGCTAGCGGCTTCTTTAAAAGAAGTCTAGCCTTTTTATTTCTTAAT
 31887  AGGCTAAACCTTGCTTTGGTTAGAAATGGAGGAAAAGACTTGCCCTGCCCGGAGGGTTGT
 31947  AGCCTACCCTCCGGGTAGGTGTATTGCCAACAAAACAATTATATTAGTTTAAATCCCTCT
 32007  AGTCGGGCTAATACTGTAAAGCAGCCAGGCTACTATAGTTTAAGGACAAGGTTGCTTAAG
 32067  CAACCCTGGGGTTGCAGTACCCTAAGGCTACA
;     G-trnT(ugu) ==> start
 32099  GCCGAGATAGTTTAATTGGTAAAACGGACTCCT!TGT!AAGATTTTAATATTGGTTCAAG
 32157  TCCAGTTTTCGGCA
;     G-trnT(ugu) ==> end
 32171  AACTTAATGCAAACCCTGCCAACCCTAGCCTTAAGAGGCTGGATTGGCAGCAGAGCTTGT
 32231  TGTTGGCAGAGCAACCTACCGAAGGGTAGGTTGCTCTGCTGCCAAGCCAACAACCTCCTT
 32291  AGCTTAATTCAGCATCCCACCCTAGTCAATGACGGGGGTGCCTAGCCTTTGGTTGCCTTT
 32351  CTTTTGTACCCGAAGGGTATTGTTTTTTGCTACAGCAGCTGCCTACCCTAAGGGTAGGCA
 32411  GCGGACCCATCCTTACTTGCTTGCCTACCCGAAGGGTAGGCAGCAACTACCCTATGGGTA
 32471  GGTTGCTCTGCAACCGAAGGTTGTAGGCGAAGCCAAGGCAGCTGCAACCACAAGGCAATT
 32531  GAATCGTAACAAAATTTTATTTT
;     G-trnQ(uug) ==> start
 32554  TGAGTTGTAGTTTAATTGGAAAAACACCATTTT!TTG!GTAATGGCTTATACCAGTTCGA
 32612  ATCCGGTCAACTCAG
;     G-trnQ(uug) ==> end
 32627  TTAATGTTTATGCTTTGTAGCCTTGCTTGGCGAAGCCAACTACCCTCTGGGTAGGCAGCA
 32687  GCTTAAATTTTAGCTTATAAATAAGGCA
;     G-trnW(cca) ==> start
 32715  AAGAGTGTAGTATAATTGGTAGTATCGTGATCT!CCA!AAATCACTGGAAGGTGTTCGAG
 32773  CCACCTCACTCTTG
;     G-trnW(cca) ==> end
 32787  CTGTGAAGCTAATTTTAATTAATTTTAATTATTAAGCGGCAGCTGCTTTTGCAGTTGCCT
 32847  ACCCTTAGGGTAGGCAACTTCCCAGCAAAGCTGGTACCGTAGGGTAGGCAAGCACCCCAC
 32907  AACTGCTGCTGCTGCTTGGCTTTTTATTCTTTAACAAAAAAAGGGCAAGGCGTACAAAGA
 32967  CAAGGCTGGGCTGACAGCAGGATTACTACCCTACCCTTCGGTACCAGCAGCTTCGCAGCA
 33027  GGTAGGGTATTATATTCCAACTAAAAAAAAA
;     G-trnD(guc) ==> start
 33058  GGGCCCTTAGCTTAATAGGTAGAGTATCTAATT!GTC!AATTAGAGCGGTTTCAGTTCAA
 33116  ATCTGGAAGGGCTCG
;     G-trnD(guc) ==> end
 33131  TTTTTATATTTTTCTTCAGCAGCTCTGCTGTTGCCGCCTTGTTGGCTACCCTACCCCATG
 33191  TTGCAGCGAAAGCTGCACCCTACCCTTAGGTAGCAGCTTTCCTTTCTGTGAAAGAAATCT
 33251  GCAGCAAGGGTGGGTATAAAAAAACAAAACAAAATAACAGCAGCAGCGGCCTACCCTAAG
 33311  GGAAGTTGGCGGAGCCAACCCAAAAAAGGGTAGGGTGCTGCTGCAACCGAAGGTTGTACC
 33371  TTCGGTAGGCGGCTCGTAAACCTTAGTTTTTAAAAACAAAAACCAAAAAAGTCAATTGGC
 33431  TAGTAGAAGCTTAAATTAGGGCCTCAACTGTAACCTTTTGCCTACCCGAAGGGTAGGCTA
 33491  CTGCACCCTAGCAGCAGCCTAGCTGCAAGAAAAGTAGTTGCCTACCCTTCGGGGTAGGTT
 33551  AAGGAATTGCCTTGCTGTACACCCTACCAGCAGCCTTTGGCTGCAGGTACCGAAGGTAGG
 33611  GTGGGGTTGTTGGCTTGAGCTTTATATTGGTTGTTCTAGATAAATTTAAGATAGAGCTAA
 33671  TAATTTTTACCCGAAGGGTA
;     G-trnR(ucu) ==> start
 33691  GTTCTCTTAGTTCAATTGGTTAAAACAGCATTCT!TCT!AAAGTGCGGATTTTGGTTCGA
 33749  GTCCAAAAGAGAATT
;     G-trnR(ucu) ==> end
 33764  AATATTAATTAACTTATTAGACTATTGTTTAAGCTTAATTTTATTTGTTGCAGTTCTCCT
 33824  ACCCGCCAGAGGCGGGTACTTCCCCCCCCCCCCCCCTATGTTGCAGCTGCAGCGAAAGCT
 33884  GCAGCTGCAACATAGGGTAGGCAGCTAGTTTTAACTAACTGCCAGGGTTTTATTAGTTTT
 33944  TATATTCTATGTAAAATTTAAGAATAACCGATGTTGGAACGAATGTATACCTAATTGGTT
 34004  TAATGGCTTAAAAGCCATGCCTGCCTAGCCTTTTTATTTCATAATAGGCAGCTGCTGATT
 34064  ACTAAATCGGTAGTATAGGTTATAAAATCTATTGCAGCCTACCCTCCGGGTATTTCATAA
 34124  GTAGCCCTACCCTACCCTTTGGTAGCAGCGAAAGCTGCAAGGGTGGTACCAGCAGCTTCG
 34184  CAGCAGGTAGGCAACCAAGCAGCGGGTTTGCTTTGCTTTGCTTTGCTAAAAAATTTAGGT
 34244  TACCTATATTATTTAAATATAGTATTTAGACTTTAAACTTTTACATCTAAGTTCTATTCA
 34304  TTAAATTGAACAATTAATTATTAA
;; mfannot: G-rps3 ==> start Def by similarity
 34328  AATTTTGTAAAAAAAAAA
;     G-rps3 ==> start
 34346  ATGACTAATATAAATAAAAAAAAATTTTCATCTATGTTGAATCCAGCAGCTGTTTTAACA
 34406  GCTGCAATTTCCGACAAAGGGCTAGTACCAGCTTCGCAGGTAGTTGGCTTCGCCAACCAA
 34466  AGGCTACCTTTATTTAAAAATCCTAATAGTAGCTTGTCTCCTTCTGCTGCAGCTGCAGCT
 34526  GCTGCTGCAGAACCCTGCCCTTTAAGTGTAGGGTTGCCTCATACAACACCCCTTGGCCTA
 34586  AGAGGTCGGGCTAGACAATTAGTATTCTTACAAAAAAAAGGTAGTCAAATTCCTAATCCT
 34646  AATATAATAAGTTATAACTTCCAGCCAGTGGCAGGATCTAATCCTAAGATTAACACAGTA
 34706  TATAATATAAATAAACTTATGACTAATAATGTATATAAATTATTATTCAATTTTTTTAAA
 34766  TCTATGTATTGTTTAATTAGTAAACCTGTTTTTATAACTACTCCAGATAAAATTAAAATT
 34826  CAATTATTTTATTTTGTTTGTTTACCTAAAATTTTAATTAATCAAACTGTAGCTAGTGCC
 34886  AATGCCAATGCCAATAAAATTAACAAGCCAACCCTTACCTCTCAGGCTTACCCAGCTGCA
 34946  GCTGCTGCAAGTAGGGTAAAAAATTTAGCTCAAAGTAATTTAACTAAAGTTTATCCTCAT
 35006  AAATTTAAACTAATTTGTACTATTTTAAGTAAATTCTTTAATAAAACAGTAGAATTAGAA
 35066  TTAATTAGATTACATCAGCCTTATTATGATAGTAATATTTTAGTTAATTTCTTAGCTTTA
 35126  ATTATTAATAAAAAAAATATTGGTGCTTGTATTCAAAGATTATATAATAGGAATATTATT
 35186  AAATCTAAGAAAGCTTCTAGCCTTTCTGACTTATCGCCTAAGGCTAGTTTAGATAATATT
 35246  TATAACCCTAGCCCAGCCTTAGGTAGCAGCCTTGCCTACCCCTACCCCAGCAGCACCGGC
 35306  AGCAGCTTTGCAGCTGCAGCAGCAGCTGCTGCAGCGGCTGGTGAGGGTGCTAGTAATAGT
 35366  ACTACAGCTTATTTATCTGGTTTAAATATTAAAATTAGTGGTAGATTAATGAGAGAACCT
 35426  ATTATACCTAGAATAACTTCTAAAAAATTTGAAAAAGGATTTACTGCTAAAGGTAAAATT
 35486  AACTATTCTGATCTAGCAAGATTTACACATAAAAATAGAAAAGGTGCATTTACAATTACA
 35546  GTAAAATCAGGACAAAATTTCTAG
;     G-rps3 ==> end
 35570  TACCTACCTTCGGTACCGAAGGCTACCACCCTACCCTCTGGGTAGTTAGTTTTTTAAAAA
 35630  AATACAACCCCCAATCATTGGTTTTTCCCGCCGACCAATTTACCCTTCGGGTAGGTTGCT
 35690  CTGCAACGAAGGTTGTTGGCCCATCAACAACCTTTGGTTGGTAGGCGGCCCGTCGGCTTC
 35750  GCCAACAGCTGCAGCAGCTGCTGCAGCTGGGTAGGTTGCTTGGTTGGCGAAGCCTAGCCG
 35810  CCAACTACAAAGGCTAAAATTTTTAGTTACCTATAA
;     G-trnC(gca) ==> start
 35846  GGGTTAAGTGTACAGATGGTTCTGTAGTAGACCT!GCA!AAGTCTAACACTCAAGGTTCA
 35904  ATTCCTTCTTAACTCT
;     G-trnC(gca) ==> end
 35920  AATAACTGCAAACTAGCCAGTGCCTTGCAGCTTTCGCTGCTACTACCTCTAGGCTAGGGT
 35980  GGTACCCTATTGTAGGCTTCGCCAACAACAAAAGGGTAGGGTAGTACTTGCCCTACCCGT
 36040  AGGAAAAAAGGGCTAGCCTACCCGGAGGGTAGGCTACTACTCTTTAATTCGGCCGGCCTA
 36100  TTAAAGCAAGCTGCAGCTTATAAGTTATTATTATTAAAAGAGATAATAATTAAGCTAAAA
 36160  ATTTTTAATTAAAAA
;     G-trnL(uaa) ==> start
 36175  GCGAACATGTTGTAATGGTAAACAAGTTCCTCT!TAA!GAAGGAGTGGGTGAAAACCCGT
 36233  AAGAGTTCAAGTCTCTTTGTTCGTA
;     G-trnL(uaa) ==> end
 36258  GAAAGTAATTGTTTCAATGATAGTGTTTATTTTGTTTTACCTACCCTTCGGGTAGTAAAA
 36318  TTTTACTGTCTAGCCTAGACAGTAAAGTGGGTACGCCTGCGGCTAGTTCTCGGTTGGCTT
 36378  GGCAGCAACCTTTGTTGGCTTGTTGTTGGCTACCTATAGGGTAGTTGTGCACGTAAACTT
 36438  TATACTTATTATATTTA
; G-orf72 <== end
 36455  TTGGCAGCAGAGCTG
;;     G-dpo_2 <== end
 36470  CCTACTACATAAAGACAGAATACAGTCAGTTAACATATCCTTAACTGATTTATAATCAGA
 36530  CAAATAGAAGAATTTACCAGCTTTACCATCAAAAGTACATGCTGTGTAAGGAATGTGTTT
 36590  GTTATCAATAACTCTAGTCTCTAAGTCTAAAGTTAAGAATCTGTTATTTAACTTGCGGGT
 36650  TGTTTTTACCCGAAG
;;     G-dpo_2 <== start ;; HMM match pos. 444,510 score 1.5e-13
 36665  GGTATATAT
; G-orf72 <== start ;; contain dpo
 36674  CTAGTGTGTTTTTCAACTTTAGTTAGTTGCAATTCACCTACCCTTCGGGTAAAAATTGTA
 36734  ATAGTACTGGTAGCAGAGCTACCAATCTTTCTAATGAAAGTACTTTCATTAACTATAACC
 36794  ACATCAATTGTGCAAGCCTCAATATCTCATTTAGACTTTTCGGGTACCCTTCGGGTACCC
 36854  TTCGGGTTATAAGCTTTTATTTGAAAAAGCAGAGATAGTTCTATAATAAAATTAGAACCT
 36914  AACATTATACCTTTCGGGTAAATATACAACAAAA
;     G-orf315 ==> start
 36948  ATGAACAAAAATATTAATATAATTTCTAAAATTCTATTCCCTCATATTCTAGTTTCATTA
 37008  TTCGCAATTTTATCTAGTTTTTATGCTCATTCATATGATAATACTAACTTATTATTAATA
 37068  GATATTATTATCTCTAAAGTTGGTTTTTCCTCGTTTTGGATTTTTATATCCATTTACATT
 37128  GCTACTAGAAGCAATTATCTTGAAAGAGAATTAATAGATTATATCTTAATTTTCATTTCT
 37188  ATTTTAACATTTAAGTTATTACTGTTAGTAATTATTCACGCTTTTACTATAGATTTTGAT
 37248  TTTAATCTTTTCAATTTTATGACTAATAATTCTCCATCACCTGCATCACCAATAACTAAC
 37308  AATCCTAATGTTGGAAATATTACAGATTCAGTAGGTGATGCTGCTATACTTACTACGGCT
 37368  TTAAAAGTTGGAAGTGATGTAGCTAAAAATGTTCCTTCTTTAGCTGGGAAAATAACTGCT
 37428  GTTACTAGTACAGCTGCTGTAGGTTTAGGAATTATTGCGGCTAAAAAAGTTCTTAATAAT
 37488  ACAATAGTTAATTCTTCAAGTAGTAATACTAATCAATTATTAAGTTTAGATCAAGTAATA
 37548  ACATCAATATTTGAACTTACTGGTAATAATGCTTTAGATCTATTAATCATTGTTAATAAA
 37608  TTACATCAAATCAAAATCATTATTCTTATTGTAATTATTTTAAATGTAATCCTTTTATTT
 37668  TACTTAAATGTAAGTAAAATAGAGGAATTTTTAAATAAATACTTATCTAATTATCCTCGA
 37728  TTATCTAGGTATTTAATAAGGCTAATTAAAGCTTATCATAGAATGACGAAATTCAATATC
 37788  CTTTATCTATTATTCTTAATATTAATAGCTGATTTTCAATGTTATAATATAATAAATATA
 37848  TGGTTACTTAATATTGATAATTTTATCGATCTATATTTTAAGAAATAG
;     G-orf315 ==> end
 37896  AGTTGTTGTTGTTGGCAGCAGCCAAAAGCCTACCAGCCTACCATATCAACAAACAAAATA
 37956  AATAGCCTACCATTCTACCAGCAGCCTTCCAGCTTCGCAGGTAGGCTGCTGGTAGGGTGC
 38016  TGGAAGTAGGGTAGGCTTGTATTATACCCCCCTTTATCCATTTTCAATTAAGTTATTACA
 38076  ATTGATCCTTACTAATCTCAAAATTAATTTATTTTTATCCTATTTTTGGATCATTATATA
 38136  TTTCTCTATTTTGTATCAAAATAATTAACTTAGACTATATTTAGTATTGATTATTTACCT
 38196  ATAAATACAATATATATTTATTGGATAACATTTTATTGCCAAAGGCAAGGCGGTTGTAGT
 38256  TGTAGGCAGCAGTACCCTAGCCCTATTACTGATTTCTTACCCTTAGGGTAGCAGAAAGCT
 38316  ACTACCCCTACCCCCCCCTTTCCTGCAGCCTACTAGCAGCCTACCTGCGAAGCTGGAAGG
 38376  GTGCTGGAAGGGTGCAGGAAGGCTGCAGGAAGGGGTAGGCTAATAAAAACGTCACAAAAT
 38436  CTTCTCTGATCTTTTTTTCAGAAATCAAAATCGTCTTCTTTTTCAAAAAATCCTCTGCTT
 38496  CATAAAACACTCTTAAGAGGGAACAATTGATCAAAAAAACGTGCTCTCTATCTACTGATA
 38556  AAGATAATTATACAGCCTACCCGAAGGGTAGGGTTGAAAACTACACTTGGTAAAAGAGAA
 38616  TTAATATTTGATAAATCAAATAAATTTGTTAACACTAAACCATTTTATTTAATTAAAGGT
 38676  GAAATAGAATAATTTATTCTAAAACAAAAAACAAAAGAAATAAGTTTCTTTTTTTTCATT
 38736  TTTGACTAGCCTAGCCGCAGGCTAGTCCCTCAATTTAGCTGGCAGAACGACCTGCAAGTA
 38796  CTTTTCTTTATACTAAAAGAGTATAAATTAAAAAACAATAGTATAGCCTTGCCTAGCCGA
 38856  AGGGAACTGCTGCCTTGGCAGCTCTGCAGCCAAAAAAGGGTAGGCGGCTAGGCCACACTA
 38916  ATATAATTATAAAGGTATTAGGTAGATCTGATAATTTAATATAAATTATATCCTGCCAGC
 38976  CTAATAGCCCTTTTAGGGCAATTAGGCAGGCAGCTGCAGTTAAAATTAAACCAAATTTGC
 39036  CCTAGCCAAAGGCTAAAAAGGCTGGGCTTTTTAATGTAAAA
;     G-trnG(ucc) ==> start
 39077  GCGAGTATAGTTAAATTGGTATAATCTCTGCCT!TCC!AAGTTGAGGTTGTCAGTTCGAA
 39135  CCTGGCTACTCGTA
;     G-trnG(ucc) ==> end
 39149  ATAAAAAAAACAAACAAAAATTAGCCTAAGGGTAGACCCTTTTGCCGCCTACCCTTTTTG
 39209  CACCCTACCCATAGGGTAGGGTGCAAGCAAAAAGGGTAGGGTGTTTGGCCTTGTAGCCCT
 39269  ACGAGCGTACTAAGCGTACAACAAGGGTTGTTAGCTTAAGCCAAAGAACTGCAATTTTAA
 39329  TTGCTTAAACTAAAAAAGGCAGGGTGCTGAAGCCAACAGCTTCCTTAGGCCGCAAAACTA
 39389  AATTGGGTTTAAAGCCTAAAATTTAGCCTCAATATCTCATTAATAATATAATAAAATATA
 39449  TATTATATAAGCTTAGCCTTTGTTGGCGTAGCCTATTCCCGGGTTGGCTCTTGGGAGCTG
 39509  CCTGCAGCAGTTTTCTTTTGCCTACCCGCCAGAGGCGGGTCCGCCGTCAAAAGGCGTCGG
 39569  GTAGTGGAAGGCAGGCAGCTCCCTACCACTTTTTCTAGCCAAAGGCAAAAAGAATTTCTT
 39629  ACCCTTAGGGTAGTTGCTTTCTGCGAAAGAAAGCTGCTGCGAAGCTGCAGGGCTTGGCAA
 39689  CTTTGTAAAAAACAATTGCCTACCAGCAGCCAAAGGCTGCTGGTAGGCTGCTGGTACCAG
 39749  CCTACCCCTTCGGGTACCTGCGAAGCTGGTAGGGTGGGTAGGCTACAAAAAAACAAATTG
 39809  GCCACAACCCAGGCTAGGCACTAAGCAGAGATAGTTCTATAATAAAATTAGAACCTATAA
 39869  AATATTTTAATAAAAATA
;     G-atp8 ==> start
 39887  ATGCCACAACTAATACCATTTTATTTCTTTAATCAATTAGTATTTGCATTTGCTGTTTTA
 39947  TTCTCTATAATCTTTGTTTTCTCAAAATATATTTTACCTTCATTTACATTCCAACAAGTA
 40007  ATAAGATTATATATAACTAAATTAAGTAAAAAAAACTAG
;     G-atp8 ==> end
 40046  CAGCCTAGCAAACGCTACAGCCTTTAGCTGTTCGCCTTTATAGCCTTTGTACCCTTGCAG
 40106  CTACTACCCTTCCCCTACCCCTTTGTTGCTGCGAAAGCAGTAAGGGCTAGGGTAGGCTGC
 40166  TGCAAAAAAGGGTAGTTGGCTGTGCCAAGGCAAAATATTTTTTATTGCAATCTTAGCCCT
 40226  TGCCAGCAAAGCTGGCAATAGGGCTACAGCCTAAATATAGAATTAAATAGCTTTTCGACT
 40286  GCTGTAAAAAGGCCTCCTGCCTTAGGCTAGCTAAAGCTAGCAGATTTTAATTGCCTATAT
 40346  TTTACCCCCCCTATTGCCTTTGGCTAGAAAAATTCTAAGCTTAGTACAGCCTATTATGAA
 40406  ATAAAAAGGCTTGCATTGGGTGGGTAGCTGTAGCTGCCTTTTTAGCTAAACGCTACAACT
 40466  AGTTGCCTTGCCGAAGGCTAGGCTACAGCCTAGCCTTTTTAGCTAAACGCAACAGGCAAT
 40526  AAAGCTTTTTGTTTTTAACTTCAGCTGCTTAGATCTACCCCTTGCAGCTTTCGCTGCAAC
 40586  AAAGGGGTAGGGCAGCCTTTTGTTTTGTAGCCCGGGTAGTTGGCTTTGCCTTTTTTTTTT
 40646  TTTTAATAACTACCCTACCCCTTTGTTGTTGGCTACCCTACCCCAAAGGGGTAGGGTACC
 40706  AGCCTTTGGCAGGGTAGCCCACAATAGGGGTAGTACCAGCAGCCTACCCTACCCAAAGGG
 40766  GTAGGGTAGGCTGCTGGTAAGGCTGCAACCTTCCTCCAGAACCATTAAAGAAATTAATTA
 40826  TAGAAACCATTCTACAATGAACCCTTTTATCTTATTCACGAAATTTTAAATTTGAGCTCA
 40886  TTATCTTTTTAAAAAAGAGATATAAATTAAATTGAATATTTTTCAATAAAATAATGTCTA
 40946  ATCATAGGGTGTACCCCTTTGTAGCGCAGCAATAGGGTAGTAGCAGAGCAGTCGCAGTTG
 41006  TGGGCTTGTTGGCTTCGCCAAGCAGAGCTTGTCGCTGGCTACCCTACCCCCAAAGGGGTA
 41066  GGGTACCACCCTACCTGCAGCCTACCTGCGAAGCTGGTAGGCTGCAGGTACCCGAAGGGG
 41126  TAGGGTACTTCGCCAACAATGCCTACAACAACGCAGAGCGTTGTCTTCTACCCGCCAGAG
 41186  GCGGTACCCTTCGGTACCGAAGGTAGGAGGCAACAACCAATGGCAGTTCTGCCTTTAAAA
 41246  GTAGTTAAGTTAAACAAATTAATCTAGGCTTGCCTTGCTAGGCTACCGAAGGTACATCCT
 41306  TGCAGGTAGCCAACTACCCTATGGGTAGCCAGCAACAAAGGGTAGAACTGCAAGACTACT
 41366  TGCCAGAGTAGTAGCGTTTAAGCAACCACTCAGCCAGCCCTGCTAGTAAATCTTTACTTT
 41426  ATCTAATAAATTAAGTTAAAAGCCTAGCTGCCAAAGGCTGCTACAATAAAAACCAAGCCA
 41486  AAGGCTGGAGGACAGCTCATTGCCTTTGTTTTGTTTTTTGTTTTTTGTACCCGAAGGGTA
 41546  TTGTTTTGTTTTTTGCTACAGCAGCCTAGCCCTTGCCCAGGTTTTAAATCTAAGCCGGGT
 41606  TGCAGTTCTGTGGCTAGGGCAGCTGCCTACCCTTTTTTAGGAAGGCGCCAACAGCCTTTG
 41666  TTGTTGTCTCCTACCCAGCAGCAGCTGCCTACCCACCCTACCTGCAGCCAAAGGCTGCTG
 41726  GTACCCGAAGGGGTAGGGTGGTAGCGAAGCAAGGGTGCAACTACCCTATGGGTAGGGTGC
 41786  AAGGAGACATCGGTCCGCTAGGCGAAGCCAACAGCTTTGCTGGCAAGTCAAATAAAAATT
 41846  AAGTTAATCTATTAATATTACATTCTATTAGTTATAGTGTTAAATAAGCCAGGCTACCTT
 41906  CTACCCGAAGGGGTAGGGACACAATACGCTAAATTTTAGCTTTATTTGTCAAAAGGTAAC
 41966  TTTTTGTTTTATTTACCCGAAGGGTAGTGCTTAAACCTTACCTAAAAGTTATTCTATAAG
 42026  CTTTTGATGGTTAAGTATTAAATACTTAACGTAATAAACCAACTAGGTATTATACCTAGT
 42086  CTGTAACCACTAAACTAACTTTAGCGTTAATTTAGTGAGAAATGCACTAATAAATATATA
 42146  CAGTTGTTTTCATTTTTACTTTTGTCGGCAATTGCAAAGCCAACCTTTTTAAAAAAATCT
 42206  ATTTTATTGTACCCAGCAGGCTATAAATTTAAACTTAAATTTCGCCCTTACCCTTTAGGC
 42266  AGTAGCCTAGGCTCTGCGTTTTGTTTTACTGCTTCTGCGTACAACCGTGGGTTGTTGTCG
 42326  CCTTGCCCTATTTTGAAATAAAAAGGCGTCGCCTTGTTGCCTACCCTATGTTGTTGGCTA
 42386  CCCTGCCAAAGGCTGGTACCCTACCCCTTTGGGGTAGGGTAGGGTGGGTAGAACTGCAAC
 42446  CCCGCTTAGATATAAAAGCAGGGCAAGGGCTAGGCGTAGACAAGCTGCAGCACCCAAGGC
 42506  TTTGGTAGCTCTGCTACCTACAAAGGCGTCGGCACCCGCTACAAATTTGTAGTTACCTGC
 42566  CTAGCCCTACCCCGACCCCTACGGGTAGGGCAAGGGCAAGGGCAAGGGCAAGGCCGCAAA
 42626  ACTTGACTAATTTAAAGCCAAGCCTATAAATTGGCTTTATTTAGTTAAAAAACTGGAATA
 42686  GCTTTATTTTATATAAATTCCCTGGCCCTTGTATAATTGAAGTCTCTAGTTGCAGCCCAG
 42746  CCTTTTTAGCCAAAGGCAAGGCTTGTAGTCTCCTACCATTCGGTACCGAAGGTAGGAGAC
 42806  AACAACCCCTCAAGTTTTTCACCCTTGTAGCTACTACTAGCCACAGGCTAGGCTAGGGTG
 42866  CACCTTTTATTGTTGGCTAGGCGAAGCCTACTGCTTGTGGGACCCTTTATGCGAAAGAAA
 42926  GCAGGGGCCAACTACCCTAAGGGTAGGAGATAACAAGCCTACCCTCCGGGTAGGCTACAA
 42986  AAGTAAAGATGAGAAATAAATAGTAGCCCTTGCCTTTGGACAAAATATAGCCCTCCGAAT
 43046  CAGATCAGCAAGAGGGTCAGGCAACTACAAAACAAAAATAAACA
;     G-nad1 ==> start ;; mfannot: potential frameshift
 43090  ATGTTAGGAATACATACAAACGGTATAGGTTTAATTAACCTAATATTTAATTTAATAGAT
 43150  GTATTATCTGTAATTTTACCTGTTTTATTAGCAGTAGCTTTTATGACAATTATAGAAAGA
 43210  AAACAATTAGCAGCTCATCAAAGAAGAGTAGGACCTAATACAGTAGGATATTATGGAGTA
 43270  TTACAACCATTTGCTGATGCTTTAAAATTAATAGTAAAGGAAACAGTAATACCTTCTCAA
 43330  TCAAATAAAGTATTATTCTATTTAGCTCCAGTATCAACATTAATATTTAGTTTATTAGGA
 43390  TGGGGAATAATACCTTTTGGTCAAGGTTTATCATTATCAGATTTTTCATTAGGTATATTA
 43450  TATACTTTAGCTTTATCTTCTTTAGGAGTATATGGAGTTTTATTAGCTGGATGGTCAGCT
 43510  AATTCTAAATATGCTTTCTTAGGAAGTTTAAGATCGACAGCAGCAATGATTTCTTATGAA
 43570  TTAATCTTAAGTTCAGCAATCTTAATAATAATATTATTAACTGGATCTTTAAATTTCACT
 43630  ACTATAATAGAAAGTCAACAAGCTATTTGGTTTATAGTACCTTTATCACCTGTATTTATT
 43690  TTTTATTTTATAGCTATATTAGCTGAAACTTCTAGAACTCCTTTTGATTTACAAGAAGCT
 43750  GAATCAGAATTAGTAGCTGGATTCTTCACTGAACACTCATCAGTACCTTTTGTTTTCTTC
 43810  TTTTTAGGTGAATATTCATCAATCGTATTATTTAGTTGTATTACAGCTATATTATTCTTA
 43870  GGAGGATATAATTTACCTGAAATTTTTATTAATGATTCTTTCATTAATATTCAATCTATT
 43930  ATTTTAGGTTTAAAAACTTGTATTTTCTGTTTTTTCTTCGTATGGTTCAGAGCTACACTA
 43990  CCTAGATTAAGATACGATCAGTTAATAGATTTATGTTGGTTAAATTTATTACCTGTTGCA
 44050  GTAGCCTTTATTATATTAATACCAAGTATCTTGGTAGCGTTCGATATAGCACCTTACTAA
 44110  TGAATTAATCTTAAGTTCAGCAATCTTAATAATAATATTATTAACTGGATCTTTAAATTT
 44170  CACTACTATAATAGAAAGTCAACAAGCTATTTGGTTTATAGTACCTTTATCACCTGTATT
 44230  TATTTTTTATTTTATAGCTATATTAGCTGAAACTTCTAGAACTCCTTTTGATTTACAAGA
 44290  AGCTGAATCAGAATTAGTAGCTGGATTCTTCACTGAACACTCATCAGTACCTTTTGTTTT
 44350  CTTCTTTTTAGGTGAATATTCATCAATCGTATTATTTAGTTGTATTACAGCTACTAATGA
 44410  TTTGTTTTAG
;     G-nad1 ==> end
 44420  TTTCTTTGTTTGTTTGCGTTTAAAGCTAACGCAACAATCTAGATTTAATTTACTATATAC
 44480  CCCCCCTACCTGCTGCCTTGCAGCTGCACCTTTCGCTGCAGCTGCTACTACCCGAAGGGT
 44540  AGGGTAGGCTGCTGGTACTACCCTTGCAGCAGCCTACCCGAAGGGTGGTACCCTTCGGGT
 44600  AGGCAGCAGCAACACCTTTTGGCTGGGTAGTTGGCTGGTAGGCTTCGCCAAGCAGAGCTT
 44660  GTCTCCTTGCCTAGCCCTTGGCAGCTCTGCTGCCAACAGCAGCCTTGCTGCTTGGGTAGG
 44720  CGTAGGAGGCAACAACAAGGCTTTGGTAGCTCTGCTTGGCTGCAACGCTCCCCACAACAA
 44780  AGACTACTTCCAGCTTAAAAGCTTTTACCCAAAAAAAAAAGAAAAGGGTTGGCTAGCCTT
 44840  GGCGGCAGAGCCGCCTACAAGCAGAGGTTGCTCCCTGGAAGGGGGGGGGGGTACTAGAAT
 44900  TGCTTAGCAGTACCCACTACTAGGCAGCATTGTTTTAAACAATTAAATGTTGTTTTGTTT
 44960  TTTGCACTAATAAAAGAGTAGCAGTTGCTGCAGCAGCCTAGCCAGCCAAAGGCTGGCTAC
 45020  AAAGGCTAGGCCGCAGCTAGCATTAATTAGAATGCTTTTGTAATGTAGTTTATATTATCT
 45080  AATAATAGTATAGCATTCACTAAGTCCTATATAGGCCGGCCAATTATAAGATAGTAAAAA
 45140  AAATAAAAATTTA
;     G-trnY(gua) ==> start
 45153  GGGCAGGTGATCCGATTGGTAATGGTGGTTCTCT!GTA!AAAGAATTGGTTAATAGCCGT
 45211  AAAAGGTTCGATTCCTTTACTGCTCA
;     G-trnY(gua) ==> end
 45237  AAATTTTCAGTAATTTAAGCTATATTATTATATTTAATTAGCTTAACTTTTTGCCTGCCT
 45297  TGCCTCAGGCCATACTAATCTTCTAGTTGGAAGCAGAGCTACCTCGACAGCCTTTGTTGT
 45357  TGGCTAGGCGAAGCCTACCCTATTGCAGCAGCTTTCGCTGCAGAAAAAAAAAGGTAGGGT
 45417  ATGCCGCCAAGAGCCAAGTAAAAAACAAAAAATGGGCAGCTAGAATCTTAAAAATATAAT
 45477  AATCAAATTAAAGTATTCCACCTTTAAGATAGCTAGGCTTGAATAAGATTATAATAATAA
 45537  AAATCTAAATTATCCGGGCGCTCTAGCCTTGCCTTTGTGTTGGCACCACCCTACCCTTCT
 45597  ATTTCTTGTAGGAAGCTGCCAACAACAAGCAGTTCTTTTTTTTTCTAGCCGCAGGCTACT
 45657  ACAACAATTTTGATTACAACAATTATTAGTAATAGCTGCTACTATTTAGAGGCCAAAGGC
 45717  TGTTAGCGTAGCCTTTGTAGCCAAGAACCCTTGCCGCCTACCCTTTGTTGCAGCTGCCTA
 45777  CCCACCCGAAGGGTGGGTAGGCAGCAAGGCGGCAACAGTTAATTTAACTAATAA
;     G-atp6 ==> start
 45831  TTGGATACCTCTAGCCGCCTACCCTTTGTAGCAGCGAAAGCTGCAAGCAGTTCCCTGCCC
 45891  TTTTTAAGCTCCCTACCCCTACCCTTCGGGGGCTGGGGGGGGGGTAGTACCAGCTTCGCA
 45951  TGTAAGGGTAGCAGTCAACAATGGCTTGTATCAAATGTAATAATCTTCAGTCAA
;; mfannot: G-atp6 ==> start Def by similarity
 46005  ATAAACAATAATAAAATTATGAAAACATTATTCATCTTATCTCCACTAAGTCAATTTGAA
 46065  GTTACAAGCTTAATAGGATTAAATGCTCCAATATTAGGTCACTTAAATTTAACATTAACA
 46125  AATTTAGGATTATATTCTTTATTTGTATTATTTGTAGTAGTAGGTTTACATTACTTTGGT
 46185  AATAATGATTCAAACTTAATACCAAGTAAATGGTCAATTTCTTTAGAATCATCTTATGCT
 46245  AGTTTAAGTTCTATGGTAAGAGAACAAATAGGAGCACATAGTGAAATTTATTTACCTTTT
 46305  GTGTATTCATTATTCTTCTTCATATTAATAGGTAACTTAATATCTAATGTTCCATACTCA
 46365  TTTGCAGTTACTGCTAGTGGTGTAGTTTCATTAGGTCTAAGTGTTACTATCTTTATAGGA
 46425  GTAACTATATTAGCTTTATCTATACATGGTATTAAATTCTTCTCTTTCTTTATACCTGCT
 46485  GGAACTCCTTTAGCTTTAGTTCCATTATTAGTTTTAATTGAATTAATCTCTTATTTAGCT
 46545  AGAGCTGTTTCTTTAGGTGTTCGATTATTTGCTAATATAGTGGCCGGTCACACACTATTA
 46605  AAAATCTTATCTACTTATCTATATAAATTATTCACAGGTAGTTTAATTGTAGCTATAATT
 46665  ACATTAGTTCCTTTCACTATATTCTTAGCTTTAATCGGTTTAGAATTAGCTGTTTCTCTA
 46725  ATCCAAGCTTTCGTGTTTACACTATTAGTTTGCTCTTATTTAAGAGATGCTATAGAATTA
 46785  CACTAA
;     G-atp6 ==> end
 46791  TTAATCTACAAATTAACTATAAATTGATTAGAGCAATACCCTACCCTTCGGGTAGGGTAT
 46851  GATTTTATAGCCAAATTTATACCCCCCAGCCTTTGGCTTTTTGTTTTGTCTAGGCGAAGC
 46911  CTACACCTTGTTAACTAGGCGAAGCCTACCCTACCCTTTTGGTAGCGAAGCAAGGGGGGG
 46971  GGGGTCGTAAATCAAGCCTTTACTAAGAAATTAAATGTAGGCGGAGCCAACTAATTTGTT
 47031  TATCGATATTCGAAAAATAGAAGGCCCTGCACCCTAGCCCTTTTAGCTGCAGCAACCAAA
 47091  GGTTGGGGTGCTACTAAAAGTAGTTAAGTTAAAATATTATTTATTGTATAGTTGCCCTTG
 47151  CCCAGCTTTGGGCAGGAACCGGCTACAAAGGCTGGGCAACTAGCCTTTGTAGGCTACAGT
 47211  TTAAGTAGCTTTAGTGTTAGTTACCTATTCGGCTGGCTATTTTAATTTAAGAATTGCCTT
 47271  GGCTACCCTTCCTCTACCCCTTCGGGGGCTGGGGGGGGGGGGGGGGGGGCCCGGTTTGCG
 47331  GGGGAGGGGGGAAACAAAAAAAAAAAAAAAGGGGGGGGAGGGGGGGGCGGGGGCGTTGGG
 47391  GGAAAATTTGTAAAAAATATTTTTTTTTTTAAAATTTCAATTTTAATTAAACCCTTTGGT
 47451  TTGTTTTTTTCGCCTTAAATTTTTTTTTTCCCCCCGAAGGGAAAAATTTTCCCCCCCCCC
 47511  CCCCCAACCTTTGTTGCTTACTCCGCAACTACCCTACCCCTTTGGGGTAGGGTAGGCTGG
 47571  TAGCAGCGAAAGCTGCAAGGGTGGTAGCTGCTTTCTGCGAAAGAAAGCTGCTGCAAGGGT
 47631  GGTAGGGGGCAAAAAAAAGTATTTACCCTACCCCTACCCCCCGAAGGGGTAGGGGTAGGG
 47691  TAGGTTGCCCAACAGCCAAGGGTACCGATTTCATTGAGTAGGCTGCAGAATTGTCGGGGG
 47751  TTTGCTACACCAGACCATAATTAT
;     G-nad3 <== end
 47775  TTAATAATTTTTATCATGTTTAGTATCAAAATTAGTTAAAGCTATAGCTCCTGATCCTAT
 47835  TTCTAATACAAATCCTATTGTTAAAACAATAAAGAAAATGATTGCAATAGAAAATCCGAA
 47895  AGTAGATACTTGGTAAAGAGTTACAGCTATAGGGAATAATAGTAAAATTTCTAAATCAAA
 47955  AATTAAGAATAACATAGCTACAATATAGAAGTGAATTTGGAAAGTAGATCTAGTTTGACC
 48015  TACAATAGCTTGGAAACCACATTCATAAGCAGAAACTTTAGCTTCATCAGGTCTATGTAC
 48075  AGCTAATAAAACATTTAAAGCTAATAAAGCAGCTGCAAGTATAGGTACAATTATAAATAA
 48135  AAAGAATAAATTATTCA
;     G-nad2 <== end
 48152  T
;     G-nad3 <== start
 48153  TACCAATTAAATAGAGATAAAGATAGTAATTGTGTACTATTTAAGATTAAAGAAGGTTTT
 48213  AAAATAAATAATAAAATAAATAAAGTTAACACAGATATTAAATAACTATGTACATTACTT
 48273  AAATAATTATTTTCTAATTCAACAGTCTTTGTATTAGACTGCAACAAGCCAGCCTCAGAT
 48333  TGGGCTAGAACTTTAACTATTTTTAAATAATAAGAAGCACTTATAACACTTACTAATATA
 48393  GCTATTATAGCTATAAAGTAATATCCATTTTGAATTGCAGAATATAATACAAATTGTTTA
 48453  CTAAAGAATCCTATTAAAGGTGGTATTCCTGCCATAGAGAATAAGCAAATAGCTAAACTT
 48513  AAACTTAATATAGGATTAGAAAAGAATTTTCCTTTTAGTTCAGCTATATATCTAATATCT
 48573  TTAATTTCAGCCTTAGCAGTTATATAACTTAAAGCCATAATAATTAAGAATATATTTAAA
 48633  TTAGTTATAGTATATTGTATTATATAGAAAATTAAAGAATCTATAGAAGATTCACTATTT
 48693  ATAGCTAAAGCTAATAATATAAATCCTATGTGTGATATAGTACTATAAGCTAATAATCTT
 48753  TTTATTCTAGTTTGAGCTAATCCTACTACAGTACCAATTAATAAAGATAATAAAGAACTT
 48813  ATTAATAATAAATTCTTTAATAATTGCCCGCTGGCTAATAAAGCATCTGATGTTATGATT
 48873  GTAAATCCATAATATTGTAATTCTAATAATAGAACTAATATAGAAATTTTTGGTATTATT
 48933  GTTAACCATATTGTGACTATTGTAGGTACTTCATCATATACATCTGGACTCCAATTATGT
 48993  AATGGAGCTGCAGCTATTTTAAATAAAAATCCTATAAAAATTAAGATTAAACCTAAACTT
 49053  AAACCTTGTACAGCAAAGCTATAACTTAAAGATACAGAATTATTAAGTAAGTCTTGCCCC
 49113  GGGCAATAAATTAGAGAATTAGAAGTAGAAATAATACTATATATTGATTCAAAGTTAGTT
 49173  AAACCTGTATAAGAATAAATTATACCACATCCTAATAATATTATACATGATGATAAACCT
 49233  CCTAATAAGAAGTATTTTAAACCTGCTTTAGTTGATGATTCAGAATCTCTGTATAATGTA
 49293  GATAAAACATATAATCCAAAAGATTGTAATTCTATACTAATATATAAAGATATTAAATCA
 49353  AAACTAGATATTAATAAACATGACCCTAAACTACTGAATAATACTATTAAAGAATAATCT
 49413  TTTGATTTAGAAGCAAAGCTGCTGCCGCTGCTGCTGCCTAGCCTAGGGTACCAGCTCTGC
 49473  TGGGTATGCATAATATTATTATGGTTAGAATAAATATATTGATTTATATTTGGCCAAGAT
 49533  ATTAATATTAAAGAACCTATTATTAATAAAAATGACTCTATTAACACTGATACTTGAGTT
 49593  ATTTGGAATAATCCGCTATATATACCTATACCTGATCCAATTGACTGAATATATAAAGTA
 49653  TTTAATGATAATACTCCGGCATATAAAAATATTATAGATGATATTCTCGTAAAATAAATT
 49713  GGAGATAAATTTCTATTTATAGATGGTAGGGCCTTAGCCACTATTAAGATTAATATAGAT
 49773  GTAAAAATCAT
;     G-nad2 <== start
 49784  TACTAAACCTCTTTTACCTGCCTACCCTTAGGCTGAGGTATTTTCCTACCCCAGAAGGTA
 49844  GGGGGCAAAAAAAAATTGCCTTGCTTGGCTACCTACCCTTCGGTACCGAAGGGTAGGTTG
 49904  CCCAACTACCCTTTGTTGCTGCGAAAGCAGCAAGGGGTAGTACCAGCACCCTACCAGCAG
 49964  CCTTTGGCTGCTGGTAGGGGGGGATAATAATTAGAAAAAATTTTTGTTAAAACAAGCCCT
 50024  TGCCCAGCTTATATATAAAAGCGGGGCAAGGCTGTAGCTGCCTAGCCTACGCCCCTCAAT
 50084  TTGGCTGGGGGCGTAGGCTAGGCAGGGTGCTACTAGCCAGCTTTGCTGGCAAAAATTTTT
 50144  AT
;     G-cox2 <== end
 50146  TTATTGAGAAGCAGAATCTACCCAAACTAAGAAATCTGGTGAAGAAACAGCTTCAACAAC
 50206  TATAGGCATAAATCCGTGCCATACTCCGCAAATTTCAGAGCATTGTCCGTAGAATGTACC
 50266  TGTTCTTTCAGCTAAGAAAGAAACTTGATTTAATCTACCTGGTACAGCATCTAATTTTAA
 50326  ACCTAAAGAAGGAACAGCGAAAGAGTGTATTACGTCAGCACCAGTAACAATTAATCTGAT
 50386  GTGGCAATCTACAGGTATAATTAATTTATTATCTACATCTAATAATCTAAATTGTCCTAA
 50446  TTCTAAATCAGACTCAGGTATCATATAAGAATCAAAATCAATAGATTCTCCAGTATCTGT
 50506  AATAAAATCAGAATATTCATATGACCAGTACCATTGATGACCTACAACTTTAATTGTTAA
 50566  TGTAGGAGATATAACTTCATCCATTAAATATAATAATCTGAATGAAGGGAAAGCAATAGC
 50626  AATTAAAATTAAAGCTGGTGTTATAGTCCAAATTAATTCTAATACTGTACCATGTGTTAA
 50686  ATATTTATGTGCAATAGGGTTTTTACTTGAATCGAAGTAATACATTAAAGTAAATAAAAC
 50746  CCAGAATACTGATAAAGAAATTACTATTAAATAGAAACCTATAGTATTGTGTAATGTAAC
 50806  TAGACCTGTGAAACCTGGAGCAGCACTATCTTGGAAACCTAATTGCCAAGGTTGAGCTGC
 50866  ATCATTGTATATAGTTAAAATTAAATTAGTTAAATTTATCAT
;     G-cox2 <== start
 50908  TTATTAATTATATTTTTATATCTTAATTTACTGGTTCTAGCGGGCACCCGCCTGCCTACC
 50968  TGCAAGGCTGGTAGCCCTACCCCCCTACCAGCACCCTTCCTGCACCCCCAAAGGCTGCAG
 51028  GTAGGCTGCTGGTAGGGGTAAGGTAGAGCTGCCAACAATGCCAACAAAGGCTGTCGGGGT
 51088  TGGCTGCAGCTTTCGCTGCGGCCCACAAAACAAAGGCAAGGGGTTGGCTTAGCCAAAACA
 51148  TAAACGCAGGAGCAGCTCAGCTGCTAAGCATCTTAAGACTTATCTTATTATTTTCTTGCT
 51208  ATTAACCCAAACAATCACAGGGTATTGTATATAATTATTGCCTTGTCAGCAACCTTTGTT
 51268  GGCTTGGCTTGGCTTGTTGGCTTGTTGGCGTAGCCAACAAGCCAACAAGAGCTGCCAACT
 51328  ACCCAGCCAAAGGCTGGGTAGCCAACAACAAAGGCTGGGGCTGCAAAACAACAGCCTTGG
 51388  CTGCTACCCTACCCAAAAGGGTAGGGTAGCACCCTTTGGCTGGTACCCTACCCAAAAGGG
 51448  TAGGGTAGGGTGCAAGGGTGGAAGGGTTTCAGCTGAAGCCTACAGGAAGGGAATTTTACC
 51508  GAACTAGCCTGAGGCTAGGGGGCAATAG
;     G-cob <== end
 51536  TTAAGCTTTAGCTTCTGTTGTAGTAGCTACATCTAATAAAGTATTTTCAACTAGACCAAT
 51596  AAATGGAACTAATACAAGGAACCATGCGAAGTAGAATGCAGTGGCTGCTTGACCTATTTC
 51656  AACAAAAGGTGTTTCAGGATGTTGAGAACCAATCCACATTAATATTAAGAAATCTATTAC
 51716  TAATGACCAGAAGGCAAATTTCATCATTGGTCTGAATGATGAACCTCTAATTCTAGATAA
 51776  ATCTGTTAAAGGTAAGATTAATAGAATTAATAATGATCCAAACATTGCTAAAACTCCTAA
 51836  TAATTTATTAGGTATAGATCTTAATATAGCATAGAAAGGTAACAGATACCATTCAGGTAC
 51896  AATAGAAGCTGGAGTTACCATAGGATCTGCTGGTATATAATTATCAGAATGTCCTAAAAC
 51956  ATTAGGATAGAAGAAAACCATAATAGATAAAACTAAGAAGAAAGCAAATATAGTTACTAA
 52016  ATCTTTAAAGATAAAATAAGGATGCATTGCATATCTATCTCCACTTGAAGTAACTCCATT
 52076  AGGGTTACCTGAACCATGTACGTGTATAGCAATTAAGTGAGCTACAGCTAAAGCAGCTAA
 52136  TAAAAAAGGTAATAAATAATGTAAAGAGAAGAATCTATTTAATGTTGCATTAGATACACT
 52196  AAAACCACCCCAAATTAACTCAACTATATCTTGTCCAAATACAGGTATTGCGGATAATAG
 52256  ATTTGTAATAACAGTTGCACCCCATAAAGACATTTGACCATAAGGTAAAACATAACCTAA
 52316  GAAACCTATAGCCATCATAAGAATTAAAATAATTACTCCTATAGACCAAGCTAATACTCT
 52376  AGGAGATTTATATGAACTATAGTATAATCCTCTACCTATATGCATATATACAAAGATAAA
 52436  GAAGAATGAAGCTACATTAGCATGTGTATATCTAATTATCCATCCATTATTTACATCTCT
 52496  CATAATCAT
;     G-cob <== start
 52505  TTATGTTATAAACATGTCCACTTAAATATACCTTATGTTTATCTTAAAGTGCGTTGTATA
 52565  GCCTAGCCTTAGGCCGGCTGGATTAAATTGCACTATTCAATAAGGAAAATTATAGTGGTT
 52625  TAGAGTAAAAAGTATAACGTCCTCCGAGAACTTTTCCTGTTTCAATACTGCGTCTAGCGG
 52685  CTACACTAGTTTTTGAATAGCCTATAGCTTCCACCCTACCCTATTGTTGGCTACCTGCAA
 52745  GGCTGTTGCAGCAGCGAAAGCTGCTGCTTGCAGCTTTCGCTGCTACAAAGGGTAGGGTGC
 52805  TGAAGCAAAATAATTGAAAGGTTTTTCACTTAATAGCACTCCATTGTCTTATACCCATAT
 52865  AGAGCTTTGTTTAATTGTTCGTGCTTAAGCTTTAGCTAGATCCACGTGCAGCATTTTAGG
 52925  TTGAAGTGTAAGAGGAAGGTTTAGATCTAATACTTGGTTAATCTCAGATAAGCTAGGAGT
 52985  TACAACAAGGTTAGGGTTTGTATTATATCGCCCTTTATTTACATATTGGGAAATTTTATA
 53045  AACTAAGACACGACCTTCAGGTAGATAGAAGTACCCTAATTTGTGTAAGTGCAGTGCTAG
 53105  AGACCAAAAGTAGAAATCTTCGGATTTTCGAGTTTGAAATGGCATATTTAATAAAAAGAA
 53165  CTTTAAGTAATCATATAGTGCGTCAATATTAACGATAGATATTACTAATACC
;     G-orf99 <== end
 53217  CTACCCCCCCCCCCCCCCCCCCCCCCCCCGGGGGGGGGGGGGGGGGGGGGGGGTGGTTCT
 53277  TTTTTTTTTTTTTTTTAATTGTTTATTGTGGTGAGAGTGATGACGACCTCCCCGCTCCGC
 53337  TCGATTTCCCCCCCCCCCCCCCCGCCTCTTGTTCTTTCCACGAAAAACCCCCCCCCCCTC
 53397  GCCGCTTTTTCCCCCCCCCCCCCCCCCCCCCCCCAAAGGGGGGGGGGGGGGGGGGGAAAA
 53457  AAAAAAAAGGGGGGGGGGGGGGGGGGGTAAAATTTTACCCTTCGGGTAGATAAATAACAT
;     G-orf99 <== start
 53517  TTAAGCTGAATATAGCAAACGCAAGGTATTAATCTAAATGTGAATTTACATAATCAGTAT
 53577  ACTTTTGCATAATTTTGTTAATGAATGATTGGCAAAAAGGGTAGTTGCCTACCAACCAAA
 53637  GGTTGCTCTGCTACTACCCTATTGTTGGCTACCTGCTAGGCTGTACCTACCCTTCGGTAC
 53697  CGAAGGGTAGGTAGCCAAAAAAAAGGGTAGGGTACCGCCTCTGGGCGGTAGGTTGCGTTG
 53757  CCAATTTAAATGGGTAGGGTGCAGCAGCCAACAACAAGGCAATAATATTATTGAGGCTAA
 53817  AATGTAGCGATAAAAGAGTATTAAAAAAAGATTAATATGTTAGACACTATCAAATAACTT
 53877  ATTTGCAACAAATA
;     G-atp9 ==> start
 53891  ATGTTAGCAGCTGCAAAATATATAGGAGCTGGAGTAGCTTGCTCTGGATTAATAGGAGCA
 53951  GGAGCAGGAATCGGAACAGTATTCGGTTCATTAATCTTAGCTACAGCTAGAAACCCTCAA
 54011  TTAAGAGGACAATTATTCTCTTACGCAATCTTAGGATTCGCTTTAGCTGAAGCCACAGGA
 54071  TTATTCGCTCTAATGATGGCATTCTTATTATTATACTCATAA
;     G-atp9 ==> end
 54113  TTTATATATTTATTTAAATAATTATAAGTTTTAATAATTAGTAGCAGCAGCCCTTGCAGT
 54173  TCTTGGTAGCAACCTTCCTACCCTGCCTTGGCACCGCCAAAAAAAAGGGTAGGTCGATAC
 54233  CAACAAAGGCAGGAGGCCTTTCAACAACAAAGGCCGACTAGCTGGATGTTACCCCCCCCC
 54293  CCCTAGCTTTAATCTAACCCTATTAAATTTAGTTTAATTTCAAGACTAGCACAGCCTTGC
 54353  TGCCTTCCCTACCCAAAGGGGTAGGGTAGTTGCAGCCTACCTATAAGGTAGGCTGCAAGC
 54413  AACAAAGGGTAGGGCTGCTATAACTTATAATATATAAACTTAATTA
;     G-trnL(uag) ==> start
 54459  GCGAGTATGCCGAAATTGGTAGCCGGGTGGGTTT!TAG!GTACTCATAATTTTAATTGTA
 54517  AGAGTTCAAGTCTCTTTACTCGTA
;     G-trnL(uag) ==> end
 54541  AAATAAAGCTGCCTAGCGTAGCTACTCCAATTTAAACTAACAGAGAAGGACAGCCTGCCC
 54601  TAGCAATTACTACCCCTTTGTTGTTGGCGAAGCCAACAATAGGGGTAGAGGAAGCTAGGC
 54661  TGGAAGTTGCCTTGTTGGCTACCCTACCCCTACCTCTTGCTGCTTTCGCAGCAACCAAAG
 54721  GGGTAGGGTACTACTGCCAAGGCAACTTCCCTTTGGGAAGGGTAAGGTGGCAAAGCCTAG
 54781  CAGTTCTTGCCCGGGTTGGCAGCTCTGCTGCCCATAGGCTACAGCAGCTGTAATAACTTT
 54841  ATTTAATTTACAGCCCGGCAGCTGAA
;     G-trnR(ucg) ==> start
 54867  ACATCTTTAGCTAAAATGGTCAAAGCATGTGCCT!TCG!AAGCATAGTAATATTGGTTCG
 54925  AATCCAATAAGATGTC
;     G-trnR(ucg) ==> end
 54941  TATTAATTATATGGTAGCTACAAAATCTTGTAGCCTTATTATGAAATAAAAAGGCTAGCC
 55001  TATATTTAAGACTTTATTTATTTTATTATTATTACAGCAACCTAGTAACCCCCTGTTGTT
 55061  TTGTTTTTTGTACCCGAAGGGTATTGTTTTTTGGGGGAAGGGGCTACAAGGCCAGCTCTG
 55121  CCCTTGCAGCCTATGTTGCAGCCTTGCAGCTTTGCTGCAACATAGGGTAGTTGCACCCTA
 55181  CCCTATGGGTAGGGTGCAAGCAAGCAACAAAGGGTAGAGTAGCTGGAACTGGACTGCAGC
 55241  TCATTATAGCTAGGTTATTATTAAATAATTATTCTATATTATAACTTATAATTATAGACT
 55301  ATTTGCTTCATAT
;     G-trnK(uuu) ==> start
 55314  GGAAGCAGAACTCGAGAGGTTGAGTGTCCCCCT!TTT!AAGGGGAAAGTCCTGGTTCGAG
 55372  CCCAGGTGTTTCCA
;     G-trnK(uuu) ==> end
 55386  AGACATTTCCAATAAAAGCTGCAAGGCAGCAACTACCCGAAGGGTAGGGTAGGGTGGACT
 55446  GCTAAAATTTAAAAGAGAATTAGGATATCTAAAACTGAATTACATTATTGCCTTAGGCAA
 55506  AAGTATATGTTTTAAGCTTAAATATTATACTAGCCCCGCCTTTGTGTTGGCAGTACGCCA
 55566  GCCTACCCCTTTGGGGTGGGGTAGCTACAACCCCCGGTTATTTGAAATTTGAAAAAATAC
 55626  CCTTTGTTGGTAGCTGCCTTGTTGGCAGGGCAATAATTTATAGAAAGCCTAGAATGTAGC
 55686  AGTTTAGCAGCAGCCTGGCCTTTTTGTTGCGAAGCAAGGCAGGAAGGCAGCTGGAAATGC
 55746  AAGAGCTGCAACAATTAGAACTAAACTATAAAAGGGGGTAATTAGGAAAATCAGTAGTAT
 55806  ATATAAGGTATATTATATAGCTTAGCCTTGCTAAAATAAAAAATTAAAAGGTAAAATTTA
 55866  ATATATTAATAGTATATAAACAAAATGAGAAAGTTTTAGCTATTAAATAATAAGGGCTGG
 55926  GCAACTACCCATAAGGTAGGCTGCAGCTACACAACTATAAGCAAACTTATTTTATTTAAT
 55986  AGTAATATTAGTAAGCAGATACCTATACCTATACTTATGAATATTTAGATAGATCAGCTT
 56046  CATTCAACTTAAGGTTATAGCCGGCCTATAACTTTGTCTAGGTTGATATTAAAACAAAAT
 56106  CTGAGTTATAGATATACCTAATTCCCTCAGACCTAAACTATTAAAGATTACAATACTAGA
 56166  TAGACTTTAAAATTTATTAATCTAAAGCTAAGCTTGTTAATCACAAGGCCTTTCCTACAA
 56226  ATTAGGTAAAACTAGCTTATATGGCTAATTAACCACTCTTACTTGCCTTGCAGCAAAAGA
 56286  ATTCCAGCCTCTGGCTGGCAAAAGCATAAAGTTAGATAGATAGAAACTACAGCCGGTTTA
 56346  AGA
;     G-trnM(cau)_2 ==> start
 56349  GCTGAAATAGTTTAAAAGGTTAAAACATACCATT!CAT!GACGGTAAAAAAAAGGTTCAA
 56407  TTCCTTTTTTCAGCT
;     G-trnM(cau)_2 ==> end
 56422  TATTTAGCCTTGCCTACCCTACCCTTTTGGGGTCGGGTAGGCTGCTGCCTTGTTGGCGGA
 56482  GCAGCAACCTACCCTTCGGGTAGGTTGCTGCCAACAAAGGGTAGGGTGCTGGCGCCCACC
 56542  CTGCGCTCAGCCAGCAGGCTTCCCCCTACCTGCCTAAGACTGGAAGGCGAAGCCAACAAC
 56602  TACTTAAGGGAGGCATCCCTACCAAAGGCGGAAATTTAAACGCCGAAGGCTACAAGCTGC
 56662  TGCTTGGCAGCACCCTGCCTTGTTGTTGGCTTGCTGCCTACCCATAGGGTAGTTGCTGCC
 56722  TACCCATAGGGTAGGGTGCTGCAGCTTTCGCTGCAGCAATAAAGGGTAGTTGGCAGCTCT
 56782  GCTTGGCGAAGCCAACAAGCCAACAAGCTCTGCAGCCAAGCAACCGACCCTTTGGGTTGG
 56842  TTGCTGCCAACAAGCCAACAAGCCAACAAGCCAAAAGGCAGCTGCTGCAGCAATTTTTTT
 56902  CTTTTCTTTGCCTACAACAAGGCCAAACAGCCAAAGTCCGCGTCAAGGACAAGGGCGTAT
 56962  AACGAGAGGTTGTAGCTTGCTTTTATAGTATAAAAAAGGCCACAAAGGTAACAAAGGACG
 57022  TAGCTGTTTATATAACAGCAAAAATTTAATTAAAAGA
;     G-trnH(gug) ==> start
 57059  GGTAAAATTAGTTTAATTGGCTAAAATGACGTCTT!GTG!GCGACGATGTTCAGAGTTCG
 57117  AGTCTCTGATTTTACC
;     G-trnH(gug) ==> end
 57133  CTAATAAATAAAATAGCCCTTGCAGTTCTCAGGCAACTAGCTACCCACCCTTGCAGCAGC
 57193  TTCGCAGCTGCTACCACCCTACCCGTCAGGGTAGGGTGGTAGCCTTCGGTACCGAAGGTA
 57253  GGGTGTTGCTGCCTTGCAGCAGCCTACCCTTTGGGTAGGCAGCTGCAACATAGGGTAGGC
 57313  AGCAAGGCAAAACAGCTAGCTGTATTATTTAAATA
;     G-trnM(cau)_3 ==> start
 57348  AGCGAAATAGTGTAAAGGTTTGCACAACAGTCT!CAT!GATCTGTTAGATTGGGTTCAAT
 57406  TCCTAATTTCGCTA
;     G-trnM(cau)_3 ==> end
 57420  AAATTAGTCAAGGTTCTTGGCAGCTTCAGCTGTTGCCTGCCCTTTTGCTGCTGCTGAAGC
 57480  CTACCCGGGGGTTGTTCGCTGTAGAATTACCTAGTTGCCCAGCAGCCTACCCTTTGTTGG
 57540  CCGCGAAGCAGCCAAGGCAGCTGGGCAAGGGGCGAGGGTACTGCCAAGGCAGGCAACCCC
 57600  TCAATTTAGCTGGGGCAACAAGGCTGTAAAATATGTTCTTTTA
;     G-trnE(uuc) ==> start
 57643  GGTCCTTTAGTATAGTGGTTCGTACTACTCCCC!TTC!AAGGAGTCAGGATCAGTTCAAA
 57701  TCTGATAAGGATCA
;     G-trnE(uuc) ==> end
 57715  ATCTTTA
;     G-trnS(gcu) ==> start
 57722  GGAATAATTGTCATAGGTAAGACTAAGCAATT!GCT!AATTGTTAGGGTTAACAGCTCTT
 57780  GGACGTTCGACTCGTCCTTATTCCG
;     G-trnS(gcu) ==> end
 57805  TATAATTAAATACCTACCTTCGGTACCGAAGGGTATATTATCAATATTATTAGCACCCTA
 57865  CCCTTTGTTGCAGCGAAAGCTGCAAGGTAGCAACCTACCCTTCGGTACCGAAGGTAGGTC
 57925  GCTACCAACAAAGGCTGTTGGAGCCCTCCTAAAAAAGGTCAGCGTTGCTGCTGCAGCTAC
 57985  CTACCTTCGGTACCGAAGGGTAGGTTGCTGCCGCAACAATAATTTTATTTTAAAAGAAGA
 58045  TTAATTGCCCGGGGCTAGTAAATTTTAGCCACCAGCCTTTTGGCTTTTGGCAGCTGGCAC
 58105  TGCTTTTTTTTTTAAACCGGGCTTGTAGCCCAACAAAGTTGGGGGGCTACTAGAATTGCA
 58165  GCAGGGGTTGGCTTACGCCCACAAAGGCAGGAAGCTAAACGCAACAATAGTACTTAAACT
 58225  TAAATTA
;     G-trnF(gaa) ==> start
 58232  GCCTCGGTTGCTTAGTGGTCAAAGCGCTATACT!GAA!GATATAGATATGGAAGTTCGAT
 58290  TCTCCCCCGGGGCA
;     G-trnF(gaa) ==> end
 58304  AATAATATAAAATTTCAACTAATTGTAATTCTAGGAGGGGCTAGTAGCCAAAGGCTACTT
 58364  TTTTTTGGCAGTAGCCTCGCCCCAGCAGCTCCCTACCCTTTGTAGTAGCCGCCTACCCTT
 58424  TGTAGCAGCGAAAGCTGCAAGCAGCCTTTGTTGTGGGCAGCAGCAATTATTAAATGTAAA
 58484  CAATAATGTTAGTTATAGAATTAAAACAATGAATTTATCAATATTATTATTTTTAAGTTT
 58544  AGATATGGTTGCCTACCTGCAGCTTCGCAGCAGCTTTCTTTCGCAGAAAGCAACTACCCT
 58604  ACCTGCTGCGAAGCTGCTGGTAGGGTAGGCTGCTGGTACTACCCCCCCTACCTGCTGCGA
 58664  AGCTGCTGGTACTGGAGGGTAGGCTACAACTACCTTTTTAGGTAGGCGAAAAGGGCAGGG
 58724  CTACATTATTCACGTGGTTGCCTCATAAATATACAGCTACAAATAAGAATAGCTAAACTA
 58784  CTTGGCGGAGCCAACTACTCAAAGTGATTCCCTTGGTTTGTTTTAAACACACAAAAACGT
 58844  GTATTAAAAATACAATGTCTAAAAGAGATAAGTAGATTTATATCTAATAACAATCTCTAT
 58904  AAAATTGAAGAATTTAAACTTATAGCCTAGCCTTTGGTAAGGCAAGAAAGTTTTAATCAA
 58964  AAAAAAAGGCTATAAACCGAATCACCTTTAAGACTACAAAGTTTGATGAATAGCTAAATA
 59024  CA
