# Supplementary material for: Global Characterization of Fungal Mitogenomes: New Insights on Genomic Diversity and Dynamism of Coding Genes and Accessory Elements
Source: Front Microbiol. 2021 Dec 1;12:787283. doi: 10.3389/fmicb.2021.787283 (PMC8672057; doi:10.3389/fmicb.2021.787283)
Supplement: Supplementary File 1 — de novo annotation files of the 685 mitogenomes investigated in this study. Annotation was performed with the Mfannot program. [file Data_Sheet_1.ZIP › Supplementary_FileS1/NC_050302.1_Metschnikowia_colocasiae_strain_UWOPS03-134.2_mitochondrion_complete_genome_mitogenome_g3.mfres]

;; Masterfile modified automatically by mfannot version 1.35
;; on Sun Dec 27 03:52:21 2020 by user pfonseca on host LGCM-PROC
;;    - Gene Totals: 54
;;    - List of genes added:
;;      atp6 (1 introns)     atp8                 atp9                
;;      cob                  cox1 (9 introns)     cox2                
;;      cox3                 nad1                 nad2                
;;      nad3                 nad4 (1 introns)     nad4L               
;;      nad5 (2 introns)     nad6                 orf1011             
;;      orf1047              orf107               orf130              
;;      orf178               orf26                orf270              
;;      orf343               orf424               orf450              
;;      orf451               orf474               orf503              
;;      orf822               orf857               orf94               
;;      trnA(ugc)            trnC(gca)            trnD(guc)           
;;      trnE(uuc)            trnF(gaa)            trnG(ucc)           
;;      trnH(gug)            trnI(gau)            trnK(uuu)           
;;      trnL(uaa)            trnM(cau)            trnN(guu)           
;;      trnP(ugg)            trnQ(uug)            trnR(acg)           
;;      trnR(ucu)            trnS(gcu)            trnS(uga)           
;;      trnT(uag)            trnT(ugu)            trnV(uac)           
;;      trnW(uca)            trnX(uuua)           trnY(gua)           
;;
;; end mfannot
;;


>NC_050302.1 Metschnikowia colocasiae strain UWOPS03-134.2 mitochondrion complete genome gc=3
     1  TATTATTATTAATATAATTATGAGCAGTTAAACTAATACTTAAAGCTAAATTCATTAAAG
    61  CAAAAGAAGTATATAAAGGTCAAGGTGTAGCACCCCCTCTTTTTTTCTTCTCTTACTCAC
   121  CATAATAGATAGATATTCTATTTCACTTTTTTGGTGTTTATCACACCCTACCTCCTTTTT
   181  GATCGAATTTAATCCTATTCTTAAAATTAAAAAATATGCTTGGTTTAAGTTCATTCTTTT
   241  TTTACTAAATACTAAATAAATTATGTACCTTTTTTACCTTGTTTTTTTTTAGGTAAG
;     G-trnX(uuua)_1 ==> start
   298  AAGCTAATAGTCTAATGGTAAGACTTTTACTTTTT!TTTA!AAGTATTTTATATTTGGTT
   356  CGATTCCTTTTTAGCTTA
;     G-trnX(uuua)_1 ==> end
   374  ACCCAATTTTTTATATATCAATATTTTAATTTTTTATCAA
;     G-cox3_1 ==> start
   414  ATGACTAATTCTATTAGAGGTTATATTCAATTACATCCTTTTCATTTAGTAAGTCCTTCA
   474  CCTTGACCTTTATATACTTCTTTTGCTTTAATGAATTTAGCTTTAAGTATTAGTTTAACT
   534  GCTCATAATTATATTAATAATAATATATATATTTTATTAAATATATTTAGTGTATTATAT
   594  GTTTTAACTTTATGATTTAAAGATGTTATAGCTGAAAGTACATATTTAGGAGATCATACT
   654  AAAGCTGTTAAAACTGGTTTAACACAAGGTTTCTATCTATTTGTAGTAAGTGAGATTTTA
   714  ATATTTGCTTCACTATTTTGAGCATATTTACATTCTTCATTAAACCCTACTATGGAAATT
   774  GGTATGGCTTGACCTCCAGCTGGTATTGAAGCTATTTCACCTAGTGAATTACCTTTATTA
   834  AATACTATTATCCTATTAGCATCTGGAGTTACTATTACTATGGGACATCATGCTTTAATT
   894  AATAGTAATAGAAAAGATACTTTATATGGATTTATATTTACAACTTTATTAATTGTAATT
   954  TTTGTTATATTACAAGTTTTTGAATATTTATTCTCCCCATTTACTATTACTGATGGAATT
  1014  TATGGATCTACATTTTATTCATTGACAGGAGTCCACTTCTTCCACATGAATAGTCTGATA
  1074  GCGATGTTGGCCGTTTGTTCTTGAAGAATTTACAATTATGATTTTACAAATAATAGCCAT
  1134  GTATTTGCTGAAATGACCGTTTTATATTTACATGTATTAGACATATTATGATTATTTATA
  1194  TATATAATATGTTATTGATGGGGTTCTTAA
;     G-cox3_1 ==> end
  1224  ATTATTATGCTTAG
;     G-orf451 ==> start
  1238  ATG
;     G-orf450 ==> start /note=LAGLIDADG ;; evalue:1.6e-31
  1241  AGAAATATAAAAATTAAAAATAAAAAGAATTTTTATTGATGGTTTACAGGTTTTGCCGAA
  1301  GGAGAATCTTGTTTCTTAATATCTACTGTTACTAGAAAAAGTGGTATCAAAAATATTAAT
  1361  TTTACTTTTACTTTTCATTTACATTTAGATGATATTAATGTATTATATTATATACAAGAA
  1421  AATTTAGGTATAGGTAGTGTAATGATTGATCAAAAAACATCTTCGTGTACATTTTTAATA
  1481  AAAAACCACGGTGATATAGATCAATTAATAGATATATTCAATAAATATAAACTAAATACA
  1541  ACTAAATATCTAGATTTTTTAGATTGAAAAGAAGCTTATTATATTTATATGAATAGAGAA
  1601  GATACAGCTGCCGATATATTTGATGAAATAATAGTTTATAAAAAAAAAATGAATAATAAT
  1661  AATAGAACTATTTTTAATTTAGAATCATATATAGGTATAAATTGAACCGAACATATTAAT
  1721  ATTAATAAATATTGATTATTAGGTTTAATAGAAGGAGAAGGTTCTTTTCATATTTATCGT
  1781  AAAAGATTAAATCCTGTATTTTCATTAAAATTAACTGAAGTCCAAATTAATGTTTTAGAA
  1841  GCTGTTAAAGAATTTTTACTAAAAGAATTTAAATTTAATAAATATATATGATATAAATTA
  1901  CATAATCTTAATAGAAGTGGAATAACTTTGAACTATATTAAAGCTAATAAACAAACTAAA
  1961  GCTAGTTATAGCTTAAGATTAGATGATTTTAATATAATATATCATTATTTTATACCATTT
  2021  ATAAAAACAATGATACCTTTTTTTATATCTAAAAAAAAATTAGATTTCGAGAAATTAGAG
  2081  ATTATAGCAGAAGCTAAATATGCTGGTTTACATTTAGATGTAAATGTAAATAAACTACTT
  2141  CTAAAATTAAGCTATACTATGAATAATTATAATTTATCAAATACAAAATTATTACCCCCA
  2201  AAAGATTTATTTACAGAAAAATTACCTAATGGAGAAATAAATTATAATATTAATGAATCT
  2261  GAGATTGATAATTTATTATTAAAGATCAAGAATGAACCTAGGTATGAATACTTAGAAGAT
  2321  GGTTTAGTTATAGATAAATTAACAGGAAAAGTAGCTCATAATAATAATAATACTTTTATT
  2381  TATGAGGTTTGCAAGTCTGATGGATCATTGGTTTTATGTGCAACTCTTAATGAGTTAGTA
  2441  AAATTATTAGGTACTAGTAAAACTTCATGAGGGCGTATAATGAATAAACCTATTGTAATG
  2501  GAAGGTAAATGAAAGGTAATATTAAATCAACATGTAAGACGTGTTAATTTGTATAAAAAT
  2561  ACCCTGGATAAAACCACAAGCCCTTCGCTTTAG
;     G-orf451 ==> end
;     G-orf450 ==> end
  2594  GCGTGTATAAAAAACGATATTATGGGAAAATCCCACATATTTTAGAATCCTTATGGATTA
  2654  TATATTCATATATGCCTCTCTTCGATTATTTATCTAAAATTAATTTACCCGTCTTAATAC
  2714  GGACATATATTCATATAATAATCTATAAAATAGAAAAAAAATATATAGGTAATAAAAAAA
  2774  GAAAAAAGGTATAAATAGTGTTAATTCGATTGTAATAATAGTTATATGTATTTGTTTTTA
  2834  TGTAAACAAAAAAAAATTTTTATACTACTTGTTTAACAGGTAATGAGTTTTTACATTGAT
  2894  TTACAGGTTTGCCGAAGGAGAATCTTGTTTCTTAATATCTACTATTACTAGTTATTAAAT
  2954  ATTCATATATATTTTTTTTTATATTTTAATTTTGATATAATCATATATAAATAAAAAATA
  3014  TATTTTATAGTTAAATAAATATTAGATATAAAATAAAAAGGTAAAGATAAATTAAAAAAT
  3074  CTCCCGCCCTTCGGCGGGGATTTATATTTGTTACACGGAGGATAGTTTCAATATAAATTC
  3134  CAACTCCGCTGAGCCTAAAATCTCTTTTAATTATAATAACCCTGTAAAAGTTAGACTTAT
  3194  GGATAAATTTTAAATTCCCATGGTTATTAATAACAATCAAAATGGTAACAATATAGAACA
  3254  TTATTAATAATATATATATATAAATTATTATGCCCTGCGTAGCCGGGAATACTATTAAAC
  3314  TATGTTAATTTATGACCACCTATAGTGGGATAATGGATTTTGATTTATATACATAATTAA
  3374  TCCTCCTCAATTTTAGTAATTATAACAATGTTTAAATATAGATAAATGATAATTAAATTT
  3434  TCGAAAAAGATAAATCATCTTTATAAAATATGATTAATTATATACCCTTTTTTGGGGGTA
  3494  TAAAAGTTCGCTAGATAGGTAAAAGAAAAAATAAAGTTTAGGAG
;     G-nad2 ==> start
  3538  ATGTTATTTTCATCATTCTTAACCTTATTAGTATTTTCTACTTTTACAAGTCCTACAGTA
  3598  AATAATATTGATAGTGACAATAAATTAATTCATGAAACAGAGGATAAAAATTCTAAAATT
  3658  GAGCATTCAATATTAATAAATAGATTAGGTATATTAGTATTTAGTTTTGTATTAATATTA
  3718  TTTATTAATTCAATAAATATTATATCATTAATACCTGGATTTACTTTATTTAATAGTTGA
  3778  TTTAATTTTACATCTTATAATTTACCATTAATAATATTAATAATATTATTAATAATAGGT
  3838  TTATTAATATATAATACAAATTTAACATCAAAAAATAAAGAATCAACATTATTATCACCT
  3898  TATTTAATATTATTAGTATTAGCAAATAGTATAGGTTTATTATTATTTCCTTTAGTAAAT
  3958  GATTTATTAGCTTTATATATAATAGTTGAATTACAAAGTTATTCATTATATTTATTAACA
  4018  GGATTACATAATAGATCATATAATGCTTCGAGAGCTTCATTATTATACTTTTTAATGGGA
  4078  GGAGTAGCTTCAGCTATTATATTATTAGCTTCTTATTTTATATACTCTTTAACAGGTTCT
  4138  ACTAATTTATCAGATATATCAATATTTTACTCATTAGCTTCTAATAATATAGGAAATGCT
  4198  TATACTTATTTTGATATATTATTAATTGCTTTATTCTTTAAAATGGGATTAGCACCATTA
  4258  CATCGTTGAAGTATAGCTGTATATAATTATGCTCCAACTTATATAACAGCTTATATAAGT
  4318  ATAGTAGCAAAAATATCAATATCATCATGAATATTTACAAATGCTATATTTTTTAATCAT
  4378  TATATCTTTATAATATTCTTTTATTTATCATTATTTATAGGTTCATATAAACCTTTATAT
  4438  CAAATAAATATAAAAACAATATTAGCATATAGTGGTTTATTAAATTTTGGATATATTTTA
  4498  TTATCTATAATAACATTTGATATATCATTTTATATATATATAATACAATATACATTAACA
  4558  CATATAATATTATTTTTAAGTATATTAGCTGCAAGTCAATATATAAGTAAACCTATATCA
  4618  ATATGATCACCTTTAATATATATACATCAATTAAAATTACCTAATTTAACATTAGCAGTT
  4678  TGTATGATATTAGCTTTATTTTCATTAATAGGTATACCACCTTTACCAGGATTTTATGCT
  4738  AAATTATATATATTAATAAGTGCTTTACAAGATAATTATATATTAGAAAGTTTAATATTA
  4798  ATAATTTGTAGTGTTATAGCAACTTATTATTATGCAAATATAATAAAAGTATTAATAACA
  4858  AGTAGAACTATAAAAGAGAATATATCACAAGGAAATAATAATATAAATGTATCATTAGCT
  4918  TATGTAATAGCTACAGCTACTATATTATTAATTAGTTCCTTTATATTCTTACCATTTATT
  4978  TCGGAAGGTTTATATTTAATAACTATTTAA
;     G-nad2 ==> end
  5008  T
;     G-nad3 ==> start
  5009  ATGTTTACATTTTATTTATATTTAGCTCCTATTGTTGCATGTGTTTTAATTTTAATTAAT
  5069  TATTTAATATCTACATCTAATTCTTATATTGAAAAAGATGGTCCATTTGAATGTGGATTT
  5129  ACTTCATATCAACAATCTAGATCTGCATTTAGTGTTGCTTTCATTTTAGTTGCTATTTTA
  5189  TTCTTACCTTTTGATTTAGAAATTTCATCTATTTTACCATATGTTGTTAGTGCTTATACT
  5249  AATGGTGTTTATGGTTTAAGTATCTTAATTATTTTCTTATTAACCTTAGTTATGGCCTTT
  5309  GTTTATGAAATTAATTTAGGTGCTTTAAATTTAGAAAGACGTTATGAAAATAAAGTTAAA
  5369  GAACTAAAAACTAAATTCATATCCCAATCATAA
;     G-nad3 ==> end
  5402  ACCAGGCATTTATATCTATGTCCACAAAGCGGGATATTTATATATATATTCATTTATTAA
  5462  AATTAGTTAAGAATCATAATATTTTTAATTTTAAATATCTTTCATTTATATCTTTTTTAT
  5522  TTAAGTTTTTTTTATGTTTAATTTATCCCGGCGACGCCGGGATAAATCATTTTCTTTGGA
  5582  AATAATTTATCCCCCCCTTCGGGGGGGATTAATCATGGGGGAAAAGCCCCCATAATTTAT
  5642  CTCCAATGGAGATTAATCATTTCCTTTGGAAATAATTTATTGGGCCTTCGGCCCCATTAA
  5702  TCATCCCCCTCCGGGGGATAATTTATCCCCTGATTTATAGAAATTAGTATTTCATTAAAG
  5762  TAATTACTTAAACTATTTTAATCTACATTAGAAAAAGTTAATAATTTCCAAATTAATGCC
  5822  CGGCAATGCCGGGGAAATAATAATGATACAGCTAATATATTTGTAGATCAAATTTAATCT
  5882  ATATTCTCTTTTTAAAACCATAAATTTATAAATAGAAAATTTATAAATTTAATAAATTTG
  5942  TTTCTAAATTTCCTATTCAATTAAATAAAGGTATAAAAGGGATAAAAAGAATAATAATCT
  6002  AAATAAATATGTCTTTAGATTTATATCTTAATCTATCAGAGGTTAATGTTTCTTATTATA
  6062  AAAATAGTTTTGATAATAGATTTAATCCTTATAGTAATTTTATAAGAAAATTTGTTATAT
  6122  ATATTTTAAGGATCTTAATAAATACTTTATGTTTAAATATAATGATAATAATAAAATAAC
  6182  TCTATTATTATCTTACCATGAAAAAAACAGAAAATGAAATATACCCGCCCTTCGGGCGGG
  6242  TAGATAAATATGAGGTATGTTATAATGCCCTTTCCACGGGTAAATTATAAGATAATAATT
  6302  ATCTCCCTATCTGTAAAAATGTTATTGGATTAATGTCTAATTTAATACATTCATTAAATG
  6362  CTAATAATTTATTATTATGCGGAGATAAATGAATATAATACTGAAGGATTTAATGGTAAA
  6422  TTTTATCAGTTCATGATTGTTTTAGTATTAATATGCTCACCCTTCTAGTGAAAAAAATAT
  6482  CTTTTATGGAACTATCTTCATCTCTTAAATCCCCCGCCTACGGCGGCTAATAATTTACCA
  6542  GATATAAATATACCTCTAGCTATAGTATGCTCTAATTTAAAATCTCCTACCCGCGAAGCG
  6602  GGCATTTATCATCAATTATTATCAATTATCTATAAGATGCCCGGCGGAGCCGGGAATTA
; G-orf26 <== end
  6661  TCA
;;     G-dpo_1 <== end
  6664  TTTATCAGAAATATAGTCATCATACAAAGGTTTATTTATTACAATACTATCTGTATCACA
  6724  ATAGAATATATCTGC
;;     G-dpo_1 <== start ;; HMM match pos. 974,998 score 4.7e-09
  6739  ACC
; G-orf26 <== start ;; contain dpo
  6742  TTATAAATGTAATTTATGTATTAATGCCCGGCAATGCCGGGGAAATAGTTTCAATTTAGC
  6802  TTCAGCATTAATAAATAATGTTGTTATAATAGAAGTAGCTTTTAGGTAACTACCTTGATT
  6862  GATTTCTTTAATTAACCTAACATAATATGCCCGGCTCCGCCGGGAAATCATTTAGATTAT
  6922  GAATTGAAGATATATAAAGTCCTAAACTTAGTAAATTAAACGTTTCTTTATCTTTCAAAA
  6982  TCATAGTTTTATGCCCGCCTACGGCGGGGATTTAAAATTAAACCAAATCGACCTTAATTA
  7042  AACCCTTGGGGGATTAATTATTTAACATCGATTTATAAAAGGATTTATCAAAACTAGTTG
  7102  ACATACTTTTATTTTGATACATAGTTTCAACATATACCTTAAATAAGGTATCATCTTTAT
  7162  CTGTATAAAATAAAGTACTTAAATTAATGAATCATAATAATACTGATTAGATTATATATT
  7222  ATTTATAGGTATATGAGATGATTTTATTTATTTCCCGCTTTCGGGGGCATATGTTTATAT
  7282  TAAAAATAAATATAGATTAACATATTTATGTCCAACAAAGCCGGATAAATAGAAAAATTT
  7342  TCCCTACCTACAGTTGAGGGTTAATATAATTTAAAATTAAAATGCATTCCTATTAAATTA
  7402  ATAATCTACCATATCATATTATAAGTAATATTTATTTATCTTAAAATATAGTATATGCCC
  7462  GGCGGAGCCGGTAAATCATTCAATCTAATTTATATGCTCATCCTAGTAGAGTGGGATATA
  7522  TTTTTATAAAATTTAAAGTGAAATAAATAGTATTGTATTTATATAAAATATAATAGGTAT
  7582  CATATTTAATGCACTGAAGGACTAGATATATATTTATATATTTCAACAGACACATGGAAG
  7642  GACCAGTTATTATAATAATAACCCGCTGCTAGCAGCGGGCGGAAATATGATTATATTAAA
  7702  GTATATATGGTTTATATTGAAACTAATACAATATTAATATATATATAATATGATATATAT
  7762  AATATATATATCAGAAAAAAAAATATAAATGCCCCGCGGAGCGGGAGAGACAAATACCGA
  7822  TTATAATTCATAATAATCATAAAATTTTAGGAGATTAATTATAAAATATAAGATATAGGA
  7882  GTCGAATTTCTATATATAATCAATTATAAAATAAGATAAAAGATATATAATAAATGAAAT
  7942  ATAGGTAA
;     G-trnS(uga) ==> start
  7950  GGATGTATGGCTGAGAGGTTTAAAGCGTAATACT!TGA!GTTATTAAGACTTAACAGTCC
  8008  ACGTGTTCGAATCACGTTGCATCCG
;     G-trnS(uga) ==> end
  8033  AATAAA
;     G-trnT(uag) ==> start
  8039  ATGACTATGGCGAAATTGGTAAACGCGATTAGTT!TAG!GTCTAATTTTTTTAAGGGTTC
  8097  AATTCCCTTTAGTCATA
;     G-trnT(uag) ==> end
  8114  TTAATGATTATAATTAAATAA
;; mfannot: G-nad4 ==> start Def by similarity
  8135  TTTAACAAACTT
;     G-nad4 ==> start
;     G-nad4-E1 ==> start
  8147  ATGACTTTTATATATTTCTTTATATCATCTTTTACAACATTAAGTTCAAGATTATTCAAT
  8207  CAATTATCTAAACATATAATTTTAATAGCTAGTGGTTTATTAGCTATACCAACATTATAT
  8267  GATTGATCAGAAATAAATGTTTATTATACTACAGATGGAATTGCAGATGTTTTAATTTTA
  8327  TTAACAGCATATCTTATACCTTTATCAATAATTTCAAATTGAAATAATATACGTAGTACT
  8387  TTATTTTTTGAATTAGTATTAAATTTAGGTATAATATTATTAATTAATTTTATGTGTCAA
  8447  GATATGACTTCTTTCTATATTTATTTTGAAGCATCTTTAGCACCTTTATTTATTATGATA
  8507  GGTTTATATGGTGCTGCTAATAAAGATAAAGCTGCTGATTATATATTAATTTATACTTTA
  8567  TTTTCATCTTTATTTATGTTATTAGCAATTGCTATATATGAAATTTTATTAGATAATACA
  8627  GATTATCAAGCAACTAGTTTATTAGTTTTATCTATTGATTTACAATGTATATTATTCTTA
  8687  GCTATATCGATAGGTATAGCAGTTAAAACACCTTTAGCTCCAGTTCATACTTGATTACCT
  8747  GTAGTTCATTCAGAATCACCATTAGCAGGTTCTATATTATTAGCTGGAGTTATATTAAAA
  8807  TTAGCTGTTTATGCTATTATTAGATTAATTTTACCTACATTATCTGATGCTGCAGTTTTA
  8867  TATACTCCATTAGTTTATGTTTTATGTGTAATAACTATTATATATACATCTATTATAACT
  8927  TTAAGACAAACAGATTTAAAAGTTATAATTGCTTATAGTTCTATTAGT
;     G-nad4-E1 ==> end
;     G-nad4-I1 ==> start /group=IB (1.40e-14)
  8975  ctatttggctctttaaaaaattacttatgtaatttatattttttaatgcaacaaactaaa
  9035  tgcagaaagtttaaagatcattttatttaggtactaatacaataagtaataaatgcccgg
  9095  gaaaaatttttttatcatatcattatatgttttataacttttctttgataatatcccgtc
  9155  taaaattagtattagtaaaaatcttaaataataaagatccccgaataatttaaataatcc
  9215  gcagataattaaattaaatttattttcaaatttaagaataaatatctcagagaccatatg
  9275  tttgttatttaatattattataaatttatgcccgccgtaggcgggattttcttcatttca
  9335  acaagccatagtttgttatcatcttttatgtcaacattttttttttataaaatcaatgcc
  9395  cggctccgccgggaaactcttctttaacttaaaaaaatatttttactatagattatattc
  9455  tttaaataataaacaaaaagatattgtaactcaaatttttaatgaatgattagctggttt
  9515  aattgatggtgatggatatttatcacatcataaagtaaacgatttaacatctttaattat
  9575  aacatttgatttaaaagatcatagaactgctcaaattatttaacaacatttaagtggaaa
  9635  atgccccgtctacggcggaaaaaatttaatgacaaataaaatgcgattagatattattta
  9695  cattctaaatatcaaatcccgcctacggcgggataaatttcccggctctgccgggcatta
  9755  atcgtattaatggaatataagaacacaaaatagaatagaacaattaaaaagagtctataa
  9815  aaattatgatgtaccttatattgaaccaattaaattaatatataataatattgattaagt
  9875  agatttttgatgcagatgggtctatatttattaataaagcaaataatagattaatgttat
  9935  ctataactcaaaaaatagagatgttttagatttattagctgaagtatatgatggaaaagt
  9995  attttcacatgataaaactaaaaatagttttagatttgttattgatataattgaaagtgt
 10055  aaaaaaaatacatgataactattttaaattttatctatctagaactttaaaatgatctcg
 10115  tattgtattaatacatagattttatgaataaaaagaattaaaagttcataaagctcctga
 10175  aaattctttataaaataaaatatgagttgattttttttgaaaaatggaataaaaaataaa
 10235  aatagatagaaatgatattattccccgcggagcggggatacccgtcgtaggccgggcatt
 10295  ataaaataatgttatacaaaaaaataatattaagtaaagagatggtccacaatatttaac
 10355  ccccaacgggtttataatattag
;     G-nad4-I1 ==> end
;     G-nad4-E2 ==> start
 10378  CACATGGCTGTTTGTATATTAGGTATATTATCTAATTCATTAACTGGTATATCAGGTAGT
 10438  TTAATATTATCATTAGCTCATGGTTTTGTATCTCCAGGATTATTCATAATAGTTGGAGGT
 10498  ATATTATATGATAGATATCATAATAGATTAATATATTATTTCCAAGGTTTATTAACATAT
 10558  ATGCCATGATTAGCTGTATATTTAATAATATTAAGTTTCTGTAATACTGGTACTCCTTTA
 10618  TCTTTAAACTTTATTGGAGAAATGTTATCTTTAACAGGTGCTATTAATAGAGCTCCTATT
 10678  TTAGGTGCTTTAGCTGCATTATCTGTTCTTTTATCTGCTTCATATCAAATGAAAATAACT
 10738  AATAGATTAACTGGTGGTATTAAAACTCCTTATATCTCTTTAACTGCTGATTGTACTTAT
 10798  AGAGAAAGTTTCTTAATGTGAGCTTTAATTATCCCTACTATTTTCTTCGGTTTTTTCCCT
 10858  AACTCTATTTTAAATATGATATGAGAAGGAACTAACTTAATTTATAAAATATAG
;     G-nad4-E2 ==> end
;     G-nad4 ==> end
 10912  AAGCTTAAAATTCTTATTATTTCATAATTTTATAATAATTATTCCCCCTTTCGGGGATTC
 10972  ATCATAGGGGCCGAAGGCCCCTATTATTTATTCTCTTAGAGAGATTATATATTCATATAT
 11032  TATAACCTTCCCCCCCGAAGCGGGGCATTTGGTTAAAAATATATGCCGCCTTTGGTGGGA
 11092  TAAAAAAAAATGAGGAAATAAAAGAAAGGAAAAAAATTTATATAGGAGAGATGTTTTTAA
 11152  AAGAAGATAAAATTTGAGTCCACTATGTGGAAAAAGAGA
;     G-trnQ(uug) ==> start
 11191  TGAGTCGTAGACTAATTGGCAAGTCACCTAGAT!TTG!AGCTAGGTCTATATATGTTCGA
 11249  ATCATGTCGACTCAG
;     G-trnQ(uug) ==> end
 11264  TAA
;     G-trnD(guc) ==> start
 11267  GCATTGGTAGCTTAAAGGTAAAGCCTTATAAT!GTC!ACTATAAGAGATGTCAGTTCGAA
 11325  TCTGATGCGATGCG
;     G-trnD(guc) ==> end
 11339  AAGTAATAAAAAA
;     G-trnS(gcu) ==> start
 11352  GGATAGCTCGGTATTGGTAAACTAATCTACTT!GCT!ACGTAGTTGCTTTTTAGCTATCA
 11410  GCGTTCGATTCGCTGGCTATCCG
;     G-trnS(gcu) ==> end
 11433  TTATATACCACCAAAGACAAGATATTTATTTTTTATTTATCTATCTTTAAATAAAATCCC
 11493  CACAACTTTGCATAATATAACTCTTTAGAGGTTATATTTAATCTTTAAAAGATAGATACA
 11553  CCCATTTATGAGATAATGAATTTTACAGGTTTATCTCCGAAGGAAATGAAAACCCACCTA
 11613  CTACGGGTGGATATATATCTCTTTTTTTCCGCCAAAGGGCGGTATTAACCTGGCGTTCTG
 11673  GGATTATATGTCCCGCTTCCCAAGGATTTATAAGTTTCATATATTTCACATTCCTAAGGT
 11733  ATTATATTTATGTCTCGTAAAGTGGGATAAATAGTTTTATATACCCCATGGAGCGGGATT
 11793  CTATAATTTATATGCCGCCTATGGTGAATTATAAATAAACATATACCCGCCGTAGGCGGG
 11853  TATTATATTAAGATTATATTAATAA
;     G-trnR(acg) ==> start
 11878  TGACATATAGCACAATGGTTAGTGTATATTATT!ACG!GATATTATTATGTAAGTTCGAT
 11936  TCTTACTATGTCAT
;     G-trnR(acg) ==> end
 11950  AGGTA
;     G-trnM(cau)_1 ==> start
 11955  AGCAGTATAATGTAATTGGTAACATATAAAGCT!CAT!GCCTTTATTATGGTAGTTCAAA
 12013  TCTATCTACTGCAT
;     G-trnM(cau)_1 ==> end
 12027  AAAAAAAA
;     G-trnM(cau)_2 ==> start
 12035  TGAATTATAGCTCAATGGTAGAGCAGTCCACT!CAT!AATGGATGTATCTCAGTTCAATT
 12093  CTGAGTAATTTAA
;     G-trnM(cau)_2 ==> end
 12106  TTAAAATAAAAAA
;;     rns ==> ;; mfannot: start of 5'
 12119  AAATTAGAGAACATGATGTTGGTTCAGATCTAATGCTATGTAGAGACATAACACATGCAA
 12179  GTTA
;;
 12183  TAAAAAAAATAGCGTTAAGGTGAGTGATATAAGATAAAGAAAATATCTTATTCAGATGTA
 12243  GGTAATAGATAAAAATCTAGCCATGGAACTGGAGCCGGCGATAAGCGTCACAACGGCCAC
 12303  ATTGATATTAATCAACTCTTATATAG
;;     rns ==> ;; mfannot: corr to pos 358-392 of R.americana
 12329  AGCAGCAGTGGGGAATCTTTGACAATGGTCTAACG
;;
 12364  ACTGATCAAGTTATCTACGAGAAGGATATTAAATATAAAATATGCCACTTTTAGTGGAAT
 12424  AAAAAAAATAATAAAAGATTAACTATAAACTTCTAAATAATAGTAATAATGATACTAATT
 12484  ATGAAAGAGTCCTAACTAAGATATGTGCCAGCAGCTGCGGTGTGCGACAAGAGGCTATTC
 12544  TTTACAATTCGAAATCATTTATGATATTTCGACATTATACGTAACATATATGTACCTATC
 12604  TACACATGCGTTGGGAGTAATCCTGGGGTGTGAAGCTGTAGAGAAAATGTAACCAAAGAC
 12664  TATTATCACGTGGTTAAGGAGCTAGGTAAGTTTACTATGGTTAGCGAAAGCCAACTACTC
 12724  GACGAGATCTCTTTAGGCTGAACCTTCAACTGTGATTGAAAAATGGAAGGATTGTCAGGA
 12784  GCTTAGATAGAATCATCGCATGTCTATCTTGTTACAGGCGTTAAAACTGACAGGGATAAA
 12844  GAGTAGAACCTAAGGTAAATGTAAGTGTAAAGAATGGAACTTGGTAAGCCTCATATTCAC
 12904  TATTAACAAGGTAACTTGTTAATAGAGGTTATTTATAAAATATAGTTTCGCAGGCTATAT
 12964  GGAAATAATAATATCGAATAGGTGGTAGAAGACTTCTTAAAAAGCGAATGCAATAATGTA
 13024  ATGTTATTGATAGGTTATATAACTAACCTGAAAGGGTGCTGACTTAAGAAATGGGTGTTA
 13084  TAACTGTTATTTTTTGAAGAACGAACGCTTGAGACGTTTGATTGATACCCGGAAATCGAA
 13144  TAAGGGAATAATATCAATATTTGAATTTGTATTTTAGGGGCTAATTAGCTTTGCGAT
;     G-orf424 ==> start
 13201  ATGAGAAACTTTAACTATTTTTTTCAATGTCATGGATTCGATCGTGATAAATTTATAAAT
 13261  AATATAAAAGTTCTTCAATTGCAAATAGCAGAAGCAGCAAACATTAAGGATAATGATAAA
 13321  ATTACTTTATTACAAAAAGAAATAACCTCATCCAAAGAGGCATGTCTATTAGCTATAAAT
 13381  AATGTATTATCTAATAAAGGTGCAAAAACACCCGGAGTAGATGGTATAAAAGCTGATGAA
 13441  AAATTAAACTTATCTAATCTATTAGATGAGTTAATGGATCATGAGAATTATATAGCTAAA
 13501  CCTGTAAGAAGAATTTATATTTCTAAAACTAATGGAAAGAAAAGACCTTTAGGTATTCCT
 13561  ACAATTAAAGATAGATGTATGCAAGATTTATATCGTATGGCATTACTGCCATTAGCTGAA
 13621  AGAAATGCCGACTATAATTCATTTGGATTTAGGCCTGGTAAATCACAGCACGATGCAATA
 13681  ACAGCAGCAGTTTATGCTTTATTTGCGGTCGGAAATGATCAAAATAAGTATTATCCTAGA
 13741  TATGTCTTGGAGGCGGACCTAAAAGGGTTTTTCGATAATATCGACCAAGATTGAATCATG
 13801  AATAATATACCATTAGATAAAAAAATATTAAAACAATTTTTAAAGGCAGGTTTTATGGAA
 13861  GCTAATGATATCAAAATACAAAAAACTGATCTTGGAGTCCCACAAGGTGGAATTATCTCT
 13921  CCGATGATTTCAAATATGGTTTTAGATGGTCTTCATGATCATATAAAAAAAAGACTAAGA
 13981  GAAAAGAAAGTATTAGGTCAAGTCATTGGTAATGTAAAATTTGCTAGATATGCGGATGAT
 14041  TTTATAGTATCTTATCCTTATGATTGATTAACAATTATAATAAAGGATGCTATAAATGAA
 14101  TTCTGTAAACCTCGTGGAATTTCTTTAAATGAAGAAAAAACTAAAGTTACTGATACCACT
 14161  ACTTCAATAGATGATATCAAATTTTTAGGAGTCAACATTATGCGGGCTCATAAAAATGTT
 14221  TACGATAAAAGACCGAAAGAATCGGTACGTAATTCAGAACTTTATATCTTATCAAAACCT
 14281  CAAAAAAGTAAGATGAGAGATCTAATTGTTAGAGTTAAAAATAATTTAAAGAAAAATCAT
 14341  CACCTTGAGTTGAAAGATATTATTTCTATTTTAAATCCAATACTTAGGGGTTGAGCTAAA
 14401  TACTATGCTATAACGAATGCTTCACAAGAGTTTAGATCAAGTAATTTGAAAGGAAGTAAT
 14461  CTGATGATTAGGTAA
;     G-orf424 ==> end
 14476  GAAGTATAAATTAAAGTCTATTAGTAAGATAACAAGTAGATATTGCCTAAAAACAAAGTC
 14536  TCATCTTTCTAATACTACAATAGGTTATATGGATAAGGATAAACCAGTCTATTTATACGA
 14596  ATTAAACAAGGTAACTTGAATTCGTAAACATAAAATAAATAGAACAAATCCTTTTGCACC
 14656  TAAGAGGTGATTTATAGTGAAAAAGTAAATTATCATTATCTAAAATAAGTAGTAGCTAAT
 14716  ATTTATTTGATTATAAAAAAATAATAAGGCCT
;; mfannot:     /group=II (3.21e-19)
 14748  gagccgtatgcggtgaaagtcgcacgtacggttctaagggg
;;     rns ==> ;; mfannot: corr to pos 485-571 of R.americana
 14789  gg
;; mfannot:
 14791  GAAAGCTCGTGAGGGCCTACCTATCCTGATTAGACATAGAGGGCAAGCATTGATCAGAAT
 14851  GGCTTAAAGGATCTGTAGAACG
;;
 14873  TATTTTTATAATAAAAATATAGAATAATAACTCATAAAGAGAAAGGGTAATAAGAATTAA
 14933  AGTTAGAGGGATAAAATACGACGAAAACATTAAGACTATAAAGAGATTACTCTAAATTAT
;;     rns ==> ;; mfannot: corr to pos 735-810 of R.americana
 14993  TGACGTTGTGAGATGAAGGCTACGGTAGCGACATGGATTCGATACCCATTTAGTCGTAGC
 15053  AGTTAACTATGAGTACA
;;
 15070  ATAAAAGAAAAATGAAAATGA
;;     rns ==> ;; mfannot: corr to pos 850-965 of R.americana
 15091  ATAGTACTCCGCCTGACTAGTACGCTCGCAAGGGTGAAATACAAGACATTAGACGGTTGT
 15151  AGTCCCAAGCAGTGGAACATGTCATTTAATTGGATGATCCTCCAAGAACCTTACCA
;;
 15207  TCTCTTGAATTTTT
;;     rns ==> ;; mfannot: corr to pos 1014-1044 of R.americana
 15221  AACAGGCGTTACATCGTTGTCGTCAGTTCATGCCGTGAGG
;;
 15261  TTTAATATTAAGTTATTGAATGAACGTAACCCTTTTCTTTTAAGATAAGTATAATTGTAA
 15321  AATTATAGGAAGTAGAGG
;;     rns ==> ;; mfannot: corr to pos 1190-1252 of R.americana
 15339  TAGAAGACTAATCATGATGACCCTAATGAGATGGGCTATCGACGTGTTACAATATTAATA
 15399  ACA
;;
 15402  ATTATATTAACTTTATTAGTTAAGATATATATATACTTTGTATATTTATTAAATATTAAG
 15462  AATAAGACATAGTTTCATTTA
;;     rns ==> ;; mfannot: corr to pos 1305-1411 of R.americana
 15483  TGAATTGTAATCTGAAATTCGGTTACATAAAGGAGGAATTGCTAGTAATCGTAAACTAGA
 15543  GAGTTACGGTGAAATTTTTTGCTACTTCGTACTAACCACTCATCAA
;;
 15589  CAGCAAGAAATTTTAATTTTACTTATTGAGTTTTTATTA
;;
 15628  AAAGGACTTGCTGTAAGTTGAAATACGGTTCGGTTAGGGGAACCTGATCGGGATTTATTT
 15688  ATTTA
;;     rns ==> ;; mfannot: end of 3'
 15693  TTCATCTATTTTTTTTCTTCCTTTCTTTAAGGTAAGATTTA
;     G-trnI(gau) ==> start
 15734  TAGTCTATATCTCAATGGTAGAGAGATCGATT!GAT!AATCGATAAATATGAGTTCGATT
 15792  CTCATTAGACTAA
;     G-trnI(gau) ==> end
 15805  TTTTATATCTATAAGTATATATCCCACTACAAGAAGAATTTTTTAGGTTTGTTATACTTA
 15865  TAAGGTATAATTATACCACCCTTATTAACTCCCCCCCCTTTCTTCGGTAAGGATTAAATA
 15925  GGCGTATCTTAAACTTATGCCTCATTCAAGGGAATATATTATTCACATAATCCCGCTACG
 15985  CGGGATATATCTTTTATACTATATCATATAAAAAATATCAAAGGAGAATATATATACATA
 16045  GGTATAATTATTTTGATCTAAAAAAGATAAGGTCCCTATATAAAATAAACTATTTTATGT
 16105  TTAATAGTTCTTAAAAGGTAATTAATCCCGGCGACGCCGGGATTTATCATAGGGGTCTTT
 16165  TGTAGCTAATTTAGAATTAAAAA
;     G-trnL(uaa) ==> start
 16188  GCGGTTATGATGAAATGGTAGACATAAAACACT!TAA!AATGTTTGGATTAATATCGTGT
 16246  AGGTTCGACTCCTACTAACCGTA
;     G-trnL(uaa) ==> end
 16269  AAATAAGTGATAAAATAAATAAATGGACTCTATATGGTGATATAACAAAGAGGTATCCTA
 16329  GGTTCCCTAATCTCTGGTTTATAACTAGGATTTAAAA
;     G-trnY(gua) ==> start
 16366  GGGGAGATTCTAATGTTGGTAATTAGAGCTAAATT!GTA!ACTTTAGTGCCGTAGTGCTG
 16424  CGACTGTTCGATTCAGTCTCTCCTCA
;     G-trnY(gua) ==> end
 16450  ATAA
;     G-trnH(gug) ==> start
 16454  GATAACTATAGTTCAAAGGTAGAACAATTGTAT!GTG!GCGCAATTTATCTGAGTTCAAT
 16512  TCTCAGTAGTTATC
;     G-trnH(gug) ==> end
 16526  CTTT
;     G-trnM(cau)_3 ==> start
 16530  GCTTAGGTAGTTCAATGGTTAGAACAGACGCCT!CAT!ATGCGTCTAATATAGGTTCAAT
 16588  TCCTTTCTTAAGCT
;     G-trnM(cau)_3 ==> end
 16602  TAT
;     G-trnT(ugu) ==> start
 16605  GTCGTATAAGCTAACCAGGCATAGCGTCCGTTT!TGT!AATCGGAAGGTGTGGGGTTCGA
 16663  TTCCTCAATACGATA
;     G-trnT(ugu) ==> end
 16678  AAATTTTTAAATCCTTTATACTCAAGATATAAAAATATGGGTTGTTTTTTTTAATAAATG
 16738  ACAAATATTTCCATTTAGGATATTTAA
;     G-trnE(uuc) ==> start
 16765  GACTATATGATCTAATTGGTTATGATAATACTAC!TTC!ACAGTATTTATATGGGTTCGA
 16823  GTCCCATTGTGGTTA
;     G-trnE(uuc) ==> end
 16838  TTTCTTTTAT
;     G-trnG(ucc) ==> start
 16848  GTGACAATAAGTTAATTTGGTTAAACTATGGTACT!TCC!AATACTATTATACGTGTTCG
 16906  AGTCACGTTTGTCATA
;     G-trnG(ucc) ==> end
 16922  AAATACTTTTATAGATATATAATTCCTCATGCCCGAAGGCATATTACCTATTATATCTTA
 16982  AACTCTATATTTAGAATGGAGGGGTAAAAATTATATACCCTATAAGGTAGGTTTATAAAA
 17042  ATTGAACTATATAGTGGGCCTTTGGCTCCCTATATATAA
;     G-trnC(gca) ==> start
 17081  GAACATTGTTATTCATGGTTGGATAGACTGATT!GCA!AATTAGTTCTTTTAGGGTTCAA
 17139  TTCCCTCAATGTTCT
;     G-trnC(gca) ==> end
 17154  TTTTGATTTCAAGTTATAAATAATACTTTGATTTATTTAATAAAAGAAAAATAGTTATAT
 17214  ATATATAACTATATGATTTAAATTTTACTTAATCTTGATTAATCTAA
;     G-trnP(ugg) ==> start
 17261  CAGATTGTTGCGTAATTGGTAACGTATCTACAT!TGG!GTGTAGGGCTATGGGGGTTCAA
 17319  GTCCCTTCAATCTGA
;     G-trnP(ugg) ==> end
 17334  AGATTTATATTTTAACATATTGCAGCAAAGCGGCAATAACCCTTATGGGGGATTATTTAT
 17394  AATTAGCATATATGTTGATTATACCCGGTTTATAGGGTAAATAAGTTAATAATATCGGTA
 17454  TTGCCGAGATTATCAATTCCCCCTTTGGGTTAATTATCTTTTTAATTAAAAAAAAA
;     G-atp8 ==> start
 17510  ATGCCACAATTAGTTCCTTTTTATTTTTTACATTTATTAACTTTTGGAATTTTAATTTTA
 17570  ACTATATTAATATTTATTACTTCTAAATATTTATTACCTAATATATTAAGATTATTAATA
 17630  GCAAGAATTTTAATAATAAAATTATAG
;     G-atp8 ==> end
 17657  ATAAAAAAATATACCCAATAGGTATATCATCCACCCTTTGGGGCGGATATTTATTAACCA
 17717  ATACTTAAAATCATACCTTAATTAAACCACCTTCTAAAAAGTGGAAATACCCTTGGATTT
 17777  AAGTATATACCCGTAAACGAGGATTTTAATATACTATAATATAGGGTAATTAAGGGTTAG
 17837  TTTGATTTGCTTAGACCTTAAATTATATAAATATATAAGTACCTCTGCCAAAAGTGGGAG
 17897  GGGATATATAGTATATTTATTAAGGAAAATAAAAAAAAGAT
;     G-atp6 ==> start
;     G-atp6-E1 ==> start
 17938  ATGTTTTTTTCACCTTTAGATCAATTTGAAATAAAACCTTTATTAACAATAAATAATATA
 17998  ATAACATTAAGTATATCAAATTATGTAATATACTTATTAATAGTAGCATTAATAATATAT
 18058  GGATATAATATATTGTTAAATAAAACATATTTAGGATGAAATAGATGAGGTATAGCTATA
 18118  TTAGCAATATATGATACAATATTAAATATGGTAAAAAGTCAAGTAGGTTCACGTGGAGGA
 18178  ATTTATTTCCCATTAATATTTACTTTATTTAATTTCATATTAATAGCTAATGTAGTATCT
 18238  ATGATACCTTATTCATTTGCAATATCAGCTCAAATTGTAGCTATTATATCATTAAGTTTA
 18298  ACATTATGATTAGGATTAACAATAATAGGTTTTGCTAATCATGGTTTAGGTTTCTTTTCA
 18358  TTATTTGTTCCAACAGGAACCCCATTAGCTTTAGTACCAGTTTTAGTTTTAATAGAAACT
 18418  TTATCTTATAGTTCTAAAGCTATATCTTTAGGATTACGTTTATCAGCAAACAT
;     G-atp6-E1 ==> end
;     G-atp6-I1 ==> start /group=IC2 (4.92e-37)
 18471  aaaataatgtgtttaaaaaccaaactccggggaagccctaaagctttaataaccaaagta
 18531  tttaaggaaacttttataccggcttgattaatgactcaaggtatggtaatatcattaaag
 18591  atatataaaataccctcgataaaaaacatacatattttttttattgataatatttttatg
 18651  cccctatacggggaaatgggtgatcgcggatctaaatcataaatagaccccggtgcaaag
 18711  caccgggagtaaagattttatttatgtaaaagagcaacgagtagatggttttttaatata
 18771  taatatcttaaatctcacttttgaggtaatgttatatatatattataaggtgtactctaa
 18831  tcgccaggaaactggttcttaagccaaaaagctaaaaaagtaagtaatttaagattaaag
 18891  aataaaactcttatatacccgtttttggcgagtaaaagagtaaaaataccccgcgaagcg
 18951  gggtaagattccgtatgggatcttgggctgcttagctgcctttttatgtccttttg
;     G-atp6-I1 ==> end
;     G-atp6-E2 ==> start
 19007  ATTGTCTGGACATTTATTAATGTTAATTTTAGGTTCATTAATTTTAAATTTAATGAGTTC
 19067  ATCAATATTAGGTTTTGTTAGTGGATTTATTCCTATGGCTGGTGTTATAGCTATTACTAT
 19127  CTTAGAATTTGCTATAGCTATGATACAAGCTTATGTTTTCTGTATTTTATTTAGTGGTTA
 19187  TTTAAAAGACGCTATTTACTTACATTAG
;     G-atp6-E2 ==> end
;     G-atp6 ==> end
 19215  ATTCTTCTGACTTAGTCAGAAAGATTAATCCAAAATTTATTTTAGATATTCGACATTTTG
 19275  TGTTTATATATCATTTTGATATTTTATCTTCCTTATTTTGTGATTATTCCCACAATTTAA
 19335  ATATATCCCATTTTTTACCCACTTCGTGGTAATATATAAAAAGGGTATATTTCATATATT
 19395  CATATATATTTTTTTTTAGATATAAACCTAAAATTATAATCTTAAAGGGTTATAAACCTA
 19455  AGAGGAACAATTTAAAAACAATTAACTAAACAAAATTAACTAAATAATTTAGTCATTATA
 19515  ACCTAAGTAAAATAAAACAAAAGAAACGGAAATATAATATGTATTAACTGAAAAATAAGT
 19575  AACTCAACAAGAAAAAGAAACGTTATATAAATAAGAAAGCATATTACTAAATAGTTAAAA
 19635  TACTTTTTATTTTTATAGGGTATTTCCCGGGCATATATAAATCTTTTATGTTCTTAATTA
 19695  ACCCTATAAGGGATATTTAAAACCTCCATTGTGTAATAGGTGATATTTACTTTTATTATC
 19755  TA
;     G-trnR(ucu) <== end
 19757  TTATCTCATTGGGAATCGAACCCAAATAATTACTTT!AGA!AGAGTAATGTTCTAACCAT
 19815  TGAACTATAAGACA
;     G-trnR(ucu) <== start
 19829  GAAATCACCTATAAAATATATATATGAATATTTATCTAAAAGATATAATATCCTCCCGCT
 19889  TTGCGGGAGAATATTTATAGGGTCCCCCTATATAATATCCATATTTATCTAAAAGATATA
 19949  ATATCGAATAATAATAAGGGGTCCTATTAGGTTTTCTGTAAGAAAATCTTTTAGATATAA
 20009  ATATATATATGAAATATCTCTTGAATAGATTTAGCCGATA
;     G-nad1 <== end
 20049  TTATATAATATAATTAGCACCTAAATGAATTTGAGCGTCTAATATATATATTAAAGAAGG
 20109  TAAGAATATAGCAAAACCAAATAATAGAGGTAAGAATATAATTCAACACATATTAATTAA
 20169  TTTATCATATCTAACTCTAGGTAAAGTAGCTCTAACTCAAATATAAGTAAATGCAAATAC
 20229  ATTAGCTTTTAAACCTAAAATAATACCAGTACCACCACCAAAGAATAATATAACAGTTAA
 20289  TGTAGATAAGAATAAGATAGATGCATATTCAGATAAAAAGAATAAAACAAAAATAGAAGA
 20349  AGAATATTCAGTCATATGACCTGAAACTAATTCTGATTCAGCTTCAACATTATCAAAAGG
 20409  AGGTCTAGCACATTCTGCTACACAACCTATAAATCATATTATAGATAAAGGTAATAAAGG
 20469  TATAAATAATCAAATAGATGATTGTAATTCTACATATCTAGATAAATTCATACTCCCTGC
 20529  AAATAATATACATAATAAAACTATAGTAGTTAATACTAACTCATAACTAATTAATTGAGC
 20589  TGTTGAACGTATAGATCCTAATAATGAATATTTACTATTAGCTGATCATCCAGCTAATAA
 20649  AGTTCCAAATACTCCTACACTACTTATTGCTAATGTTAATATTAATCCATAATTATGATC
 20709  TGTTATAGTTATACCTGGTCCAAATGGTATCACTGATCAACATAATAATGCAGATATTAA
 20769  TGATATAATTGGACTTATAAATAAAATTAATTTATCTGCATGTGTAGGTATTATTATTTC
 20829  TTTTAATAATAATTTTGCAGCATCTGCTATTGCCATTAAAATTCCATAATATCCAACGGA
 20889  ATTTGGCCCCACACGACGTTGCATATAACCTAATGTTTTACGCTCAGCTACTGTTAAAAA
 20949  AGCTACAGCTAATAACACTGATACAAACATTAATAATAATTCTAAAAATTGTAACAT
;     G-nad1 <== start
;     G-nad6 <== end
 21006  TTATCTTGTAATAGCTATAGCCCCTACAACAGATAATATTAATATTAAACCAGTAATTAT
 21066  TAACAATATAGCATATTCAGTATAGAATTGATTTCCTACTACTATTAATTCATTAACTGT
 21126  ATCATTAAATTCCATTATTATACCATTATAATTATAAGTTAAATCTAAAGGTATAAAACA
 21186  TACACATAATAAAGTTATTATTAATGGTGATACATTTCCTTGAGGTATATAATCTATTTT
 21246  TAATAAAGATAATATAAATAAAAATAATATAGCAATTGCTCCTACATATATTAATATATA
 21306  TAAAATCCCCATTAACATAAAATCTTGATTATATAAAGATATAGCTGTACTTACAAATAA
 21366  TATTATTAATCATAATATACTTTGTACTGGTGATAATAATCCCATAGCTAATAAACTGGA
 21426  TAATCCACTTATTATATTCAT
;     G-nad6 <== start
 21447  TTTTTTTTATTTATTTTTAAAATTCAATGAGATAGTCTTACCAAAAGGCAAACTTGTATC
 21507  GTCATTTTATAATATATACATTTTA
;     G-trnN(guu) <== end
 21532  CGTTCATATTTGGAATTGAACCAAAATCGATGTATT!AAC!AGTACATTGCTTTACCTTT
 21590  AAGCTATATAAAC
;     G-trnN(guu) <== start
 21603  TTACCTTAAAATAATGAAGCATAAAAAAGAGTTAAATTATCCATAAATTTTTAAAAATCC
 21663  CACCAAAGGCGGGCATATAACTATCATTTTTTGTTATATAGATTATTTAATCATTTATAT
 21723  ATAGATAATAACTCAACCCAAAATTATATATATCTCCCGGTCTACGGTCGGACATATTTT
 21783  ACAATTAAATCATCGGATGTTTAAGAAAGGGGGATTAATTATATTTTAAATTTTTCGAAG
 21843  ACTTTCTACATCTTCTTCCCCTACTCTTAATAATTATACTCTTATTAATACTAATTTAGA
 21903  TTTTAAAGATTTAAATACTATGGCATAGAGCTGGAATTAGTGATTCAGAAATGAGTTTTA
 21963  ACGATAAATAATATAAAATTGAACTATCATAAGGATTATTTATATGAATATATAAGCCCG
 22023  CAAAGCGGAATAAGTATTAAACCTGGGTGGGTAAAATAACCATAAAATAAGAAAATGAAT
 22083  TATACCTGGGAAAATAAAAGAAAAATTATTTAAATCGAAGTATGGGTGATTGACTTCCTC
 22143  ATATAAATATTATCATATATATAAAATATGGCTATTGAATAACCTTTAATATATGATAAA
 22203  AATGTTTACTAAATACGGGATAAAAA
;     G-cox2 <== end
 22229  TTATTCAGCTTCAGATAATCATTCTATAAATTCATTAATAGGTACACATTCTATTTTTAT
 22289  AGGCATTAAAGAGTGGTTAACTCCACATAATTCACTACATTGACCATAATAAACACCAGT
 22349  TCTTTGAATTAAAGCACTAACTTGGTTTAAACGACCAGGAGTAGCATCTATTTTAATACC
 22409  TAAAGAAGGTACAGCAAAAGAGTGTAAAACATCATTAGCAGTAACAATAAATCTAACATG
 22469  AGTATCAACAGGTAAAACAATAGATGTATCAGTATCTAATAATCTTAATTGACCTTCTTC
 22529  TAACATGTCTTCAGGAATTATATAAGATTCAAATTCTATTGTTTCTCCTTTTTCTGATAC
 22589  AAAATCTGAATATTCATATTTTCAATATCATTGTAATCCTACTACTTTTATAGTCATAGC
 22649  AGGAGTTAAAACTTCATCACATAAATATAATAATATGAAACTAGGGAAAGCTATTAATAA
 22709  TAAAATAACAGCAGGGAATATAGTTCATATAATTTCTAATGTTTGACCATGTTTTAAATA
 22769  TTTATAAGCAAACTTATTATTCTTAAAATCTACTATTACTATATATAATATGTATGATAC
 22829  TAAACCTAATATTAATGCTAAATAAAACATTATATGATCATATAATTCATGTATACCTTC
 22889  TTGGTTAGGTGATGCTGAATCTTGTAAACGTACACCTCATGGTGTTGGAACATCTAATCA
 22949  AATCAT
;     G-cox2 <== start
 22955  TTATTTTTTTTTATTTTTAATAATTATTATAAATACAAATAAAAAAATA
;     G-trnA(ugc) <== end
 23004  TGGAATCAATCGGAATCGAACCGATATTGTTCACAT!GCA!AAGCGAAAGATTTACCAAT
 23062  TAATCTATGATCCC
;     G-trnA(ugc) <== start
 23076  TTATATTATATTTTAGGTATATGTTTATTTCTCATAAATAT
;;     rnl <== ;; mfannot: 3' -20/+180
 23117  GAGATATATATTCTTAATCCCCGTAAAACAAGGTAAATATATATATATAAATTAGTATAT
 23177  TTGCGAATATCACAAATTAACTAATACATTATAGTCTATAATGTATAAACTTATCTGAAG
 23237  GATTTAATATTTGATATGCATTCAATATGTAAACACAACATTCTTAGCTAAAATTTTATA
 23297  ATTAACCATAGGAATGTACCTTATTATCCTTGCGTACACTTAAGGCAACAGATAAGAAAA
 23357  AAATCCATAGATGATAAAATCATTACTGACTCACGTCGTAATTAACCCATCTCAAGTAAC
 23417  TCCTTAGAGGACGAACAGTCCTACCCTACCTAGTTGCTGCGACCAGGAGGACGAGTCTAG
 23477  ACGAC
;;
 23482  CAATTTGTTATCGTTAAATTTTTTATTTTAACTTCAATAATTTTCATTATTGTTC
;; mfannot:
 23537  agactatgtcttaaaatattcccagttttacgggtaattatatgcgatataatataaatt
 23597  tatattgaaaagattttatcataaaatttatttataaaatataaattaaacctgcaaagc
 23657  aggtaaatatttctaggtatttcttggtaggttattgttatatgtactcacctactagtc
 23717  gttggacgtttattatcctttataaccttattattaaattttccttatttggaaaattaa
 23777  tgataagtaattatacatatagataataattcgctgcaaattatcaccccgcgacgcggg
 23837  gattatctgccctctcctggagagggcaaattatcatagatataaatctttagacttctt
 23897  gcaattaaaccta
;; mfannot:     /group=IA (4.16e-14)
 23910  TTTATACTCGACTATCATTATTAATCGAGGTGGCAAACACCGCTGACGATATCAACTCTC
 23970  ACGCGGTATTACCCTGTTCAATTTTGTTATCGTTGTTTTTTTTATTACAACTTCTATATA
 24030  TCACTATATAGTTC
;; mfannot:
 24044  agactatgtctttaccttcccgcgaagcgggcatttatctcccagataaatcaatccctg
 24104  cgaagcagggattgatttacaaataattctaagaaattatttattatctataacttatat
 24164  atttaagtatcttcggtatattataccgaagaaataactttacttattaaaaatattagg
 24224  taacttatatctaaacatatctattacataaggattaattaaatggaataaaatatttta
 24284  taatctttactagatatataaataataggttttttcttattataagcaataaaagtattt
 24344  taattatatggacccatatgattaatccctaaggagggattaattatatttagtatttta
 24404  aatacta
;     G-orf130 ==> start
 24411  atggggattaaatcttttttcatgataaaatttttcatctcttttcttaaatatgcccgg
 24471  cctacggccgggatttgtaaatgtagttataaaattacccaaaaaggggtgatgataaat
 24531  cacctttggtgattaattatagataatctatctaatgcccgcttcgcggggaggtattgg
 24591  gctctcgtggtaatattattgttagtttactcaattactagtcgttgaacgttcatatat
 24651  cttataaaaaacttacccaccgtaggtgggcatatatgcttcgctacaaattgtctttat
 24711  atagataaagagttttttgtaattcacccaa
;; mfannot:     /group=IA (2.97e-23)
 24742  TTTATATACCCTTATTAAAGGGTTATCTCACTATCGCGGAGATAATATATATTTCTATAT
 24802  AA
;     G-orf130 ==> end
 24804  AGGAACTAACATTTAATCCCTAGCGTAACTTTAATCCGTTATCGACATCCATACCATTTG
 24864  TTTATGCCTGTTCACTACACTCTACGTAAGTACTAATTCCACTTGTTAGTGTTATTATCA
 24924  TCGCACAATTATGTTGTTATCCTTACTTATAATCTTACAGAATTTTTCTGTTTTATTCTA
 24984  TTTACCATATAGAATTATTGTACGTAATTTTCTATTAAATAAAAAATTTAATTAAACATT
 25044  AAGTCTTGATAATTCAAGATCATTGTTATTAGACACATCAGATGCTTTCGCTGATGTCGA
 25104  CGCCCCATCGAAACTAACCTCTTTACTCTTTCTTAAATAAGTAAAACTTTAGTCATTAGT
 25164  ATAACTAATAACCCTGTATTACAGGGTAACTTGATATTATCAAGTTTTGACTATATTAAT
 25224  TAGATTCTTTTTTTATTTATATAGGTATCTCATTTTGTTTAAATTATAAATATAACCTAA
 25284  TCTACTGAAATAAATAAAAAAAGGCTAATCATAACTAAGTTATGATTAATAATCAAAATA
 25344  AAGATATAGTAAAGCTGCATAGGGTCTTTTTGTCAACCTACGGATATACGGCATCTTCCA
 25404  ATTCTGATTAACTTAAGTAGGTTTGACCTACAAAGGTTTCTTACTTATGTACTAATAAGT
 25464  TATATCAACATAATTGATATATCTTTCACCTTTATATAATAAATATATACCTTCCACCCA
 25524  AAGGTGGGAGATTTTTATACCATTTTTATGATATCCCGCCAAAGGCGGCATATTATATTA
 25584  CAGAAT
;; mfannot:
 25590  ccgactgtacatttagacagacatttcagtctaacctcggtgaaccagtctgtagcgaca
 25650  tatacaactgccgacggtctttaactaagatatcattgaccgttttcacctttttattt
;; mfannot:     /group=ID (1.64e-17)
 25709  ATAGTGATTAAATTACATTTTGCCTTATGTAATCTATCCTCAATTTGAGGAATAAGTATT
 25769  ATTCGATTGTATTCTTACTACTATATAAATATATAGTATGAATTTATTTATGCCCGGCGT
 25829  AGCCGGGAAATTCATTAATACTCATCTATCTTTTAAGATATTTAATATTTCCACCATTGG
 25889  CGAACATTAAAACTATAAAGTTGGATTCTCACCAACCCGGCGTATAATATAAAATTTATA
 25949  TTATAGTACTAATTTTCACCGCAATTGCTATTTCACTGAGTCTACTTTGGATACAGTTAT
 26009  CGCATCGTATATTCATTCATGCAGGACGTCAATTATACGTCAATGAATTTCGCTACCTTC
 26069  GGATCCTCAGAATAAGACCGCCGTTTATCAGTCTTTTATATAATTATCTTAATAATAATA
 26129  ATATTTATTAAACTAACACCGGGCAGATATCACTTATTATACTTACTATTACTAGTATGC
 26189  AATAAGCTATGTTTTTGGTAAACAGTCGCACGATTTATTTTGCCGAGTTCATTCAAAGTA
 26249  GTTATCCCATTCCCTTGTTATCATACCTGTGTCGGTCTACAGTACGGTTCATTTTTATTT
 26309  TCTTGTTCTTTCACCCATTAATTATATATTTCTATATTAATCTTAGAGACCGTTCGTTTA
 26369  TAGTAAAACCTTATGAATAAGGGGATAATCTTATATTATCTATCGTTACTCAAGCCAGCA
 26429  ATCTCTTTATAATTATCCATTATATATTCTGCTACCATATAATCTTTTTGATTATATCTA
 26489  TAATACTGTTATTAATTTAGACCCGATATATTTTCTCTATTATTAATAAATATATATATT
 26549  TATATATATATATATATAAAATTAGTGCATTGTTACATGTTCATTAAAAGTTGATTATTG
 26609  TCAAACCCACTTACTAATTGTCTATAATTTAATTCCCCGTATATTATTTCTTTAGTTTAA
 26669  CTAAAGATAAAATAATGTAAAATCAATATGATTTTAACTTTTATAAATCTACTAAAGGTA
 26729  GATATAAAAGTAGGATAGATTTTGTTCACTTAATTAATATTTGGGACATTCATTTAATAG
 26789  TCTAGGTTGTTTCCTTCTCGACCTACTACCTTATCGCAATAAGTCTGACTCCTTATATTA
 26849  CATTATTAACTGATTCCGAGGTTTAAATATTTTGATAAAATTATATTCTAATTCCCCAAA
 26909  GGTATTTAAGTGCTGTACCAGTTTAAATGCCTGCAAAGCAGGGATATAAAGGCTATACTA
 26969  AAATATATTTCGCAGAAAACCAGCTATCTGCAAACCAGATTTGTCTGTCACAGCTACACA
 27029  CACCTCTTTAGAAATTATTGCTACAATTACCTATTGAGTCATATATAAACCTTTTAAGAT
 27089  TTTATATACACTTGGACATGTGTAGATCGTTTGCTTTCGGGCCTATATACTTTAATTTAT
 27149  ATCTATTTATATATAATTAAAAATTTCACTAAAATATATAACTCACTGGCCCATTATACA
 27209  AGAGGTACACCATTCTATAATTGCTCTTTATTATTCTATTTACTTAC
;;
 27256  TTTCCCTTGCGGTACTTTAATCTAAAATTTAATTTTATTTCTTAGTAGTTGGAAACTACT
 27316  ATATTCTTACCTCTTGGTAATACTTTAAGATTTTAATATTTTCACTCACCGTTACTAATA
 27376  TTATCCCTGTTGGTTATTTAACAAGTTACTCAGATGTTTCATTCCACTTGTTTTATTTTT
 27436  TATCATTTTCATGATTATGATTGATTACTGTTATTTACAGTTCCTCCCTAAGAAGGTACA
 27496  TCTTTATATCATTTTTTAAATTTTGATTCGTAATCCTTAAAATAATATTAATTACATATA
 27556  CCATTTTTCAATATATCACCTATATTTTATATATACCTTTTA
;;     rnl <== ;; mfannot: 5' +/- 50 nt
 27598  ACTTTTTTAAATTTTCTTAAAATATTTCCCGCAAGAAAGGCGGGCATACCTTCTCTTACC
 27658  TCACCATTAGATATCCAAAACCCCCTTTCTTGAGGTAATAATTTATCCCCCCCGAAGGGG
 27718  GGGATTAATCATGGGGGCAATGCCCCCATAATTTAGGGGGGGCGAAGCCCCCACTTAATC
 27778  ATCCCCCTCCGGGGGATAATTTATCCTATTAATCATCTTTTTATAAAAAGATAATTTATC
 27838  TCCAAAAGAGATTAATCATGGGAGCAATGCTCCCATAATTTATTGGGCCTTCGGCCCTAT
 27898  TAATCATCCCCCGGAGGGGGATAATTTATCTATAAAAGATGAATCATTTTCTTTGGAAAT
 27958  AATTTATCCCCCCCCCCCCTTCGGGGGGATTAATCATCCCCTTCGGGGATAATTTATTCC
 28018  GGCGTCGCCGGAATTAATCATAGGGGCCGTAGGCCCCTATAATTTATTAGGTTTTTTTTG
 28078  AGACATTTTATCTTTATATATTTTATACCTATCTTGCGAAGCGGGTTTAATTCCTCGCAG
 28138  GGTTAAGTTAAAATTAGTCTAATAAGGGATATATGAATATATAAGTTAAAACTAAAATAA
 28198  GACTTATCTAATATTAGCCTTATATTACTTTTAAGGTAAATCCTATAAAATTAATAAGGG
 28258  TCTAAATTCTATATATTTTCCTGTTATTAGAACGGATATATATGAGTATGATTATATATT
 28318  CTTACTCATATATATAATTTAAACTAGATGTAAATAAATATTCCCGGGGAAAATATATAG
 28378  TTTTAAAAGGAATATATGTTCCACTAAAGGGGAAAATAATTGTTTT
;     G-nad5 <== end
;     G-nad5-E3 <== end
 28424  TTAAGGAAGAATATTTATTATTAATATTATAATTATATTAATAATTATAATGAAAGGTAT
 28484  ATTTAGAATTAATCTACTAATACCTGTACTTCCAAGAACTTTTAATAAACCATTATCAGT
 28544  TAACTCATTTAAATAACCCCCAAAAATTAATACAGGTCTAATAATTAAATTATTTAATAA
 28604  TTGGTCAAAATAAATACGTTGATTTAAGTAATTATAAATAGATGATTTATTTATTTTATA
 28664  CATAAATTCGTAAATATATATTAAAGATAAAGATAAAGATAAACCTAAGATCATAGGTAA
 28724  ATATTTGAAAATAGTAGGGATAGTAAATTCTGTTTCAATAAATGTATTAGTATGAGGTAA
 28784  ACCTATATTTAAATGGAATATAACATTATCTCTATAATAACCTAAGAAAATACTATAAAT
 28844  AGCTAAAATAGTCATAGGTATTATCATTCAATTACTTTCATGAATTAATCCATAAGTATA
 28904  TTTATTTGATCTAGGATTATTATAAAAAGTTAAATATAAAACTCTTAAAGAATATATAGC
 28964  AGTTAATGTAGCTGAAGCTGTAGCAATGAAGTACATTATATATCCACTTAATGTATAAGT
 29024  ACCATATAATGATTCTATAACTATATCTTTAGAATAATAACCTGTTAAACCTGGTATAGC
 29084  CATTAAAGATAATGAAGCTATAACCATAGATACATAACTATAAGGTAAATATTCTATTAA
 29144  ACCTCCATATTTACGCATATCTTGAGTTTCAGACATAAAACTATGTATTATAGAACCTGC
 29204  TGACATAAATAATAAAGCTTTGAAAAATGCATGACAGTATAAATGATATATTGCTAAATC
 29264  ATAAGCACTAGAACCTATAGCTAACATCATTATTGCTAATTG
;     G-nad5-E3 <== start
;     G-nad5-I2 <== end
 29306  caatatatatatatatatggaccatataattatttattccctaaactaaggggtccatta
 29366  tttatccctgcttcgctggtataattatatttttttatactatatcttatagatatatta
 29426  tggggtcccccatgattaaacctcgaaaggggattaattataatgaaattaattagataa
 29486  tcagccaactgcaagtattataaataaggatatatataactaaaaaataaactcctcgtt
 29546  ttttaagaaaaaaaagtaccctagaggtataattatcatcctattttgtttaaatctcgc
 29606  ctttcataagtataacaagttgtccgaaattttatgttataatacatagagtatatttat
 29666  atttaaccccgcgaagcgggcataaaagtaccatattctggattattacttttatcatat
 29726  ttatattgtaaatataagatataattattctctttgtaaagatttaaactttttacatct
 29786  ctataaagtaatataaggataatagaaatataccgcctttttaaagggacaattttatta
 29846  ttctagcttataagggataaatattattcttaccatatcctaccttataagtattctttt
 29906  tttgaaaaaactgaatagtttatatatattatatatataataaatatcaaacgtatggtc
 29966  tctgagatacctactaacttatatacccgcccattgggcgggatattaaaaaggaataaa
 30026  aaaaaattaatacatatatagaaggggtaaatcttctattattataaggtaaataatacc
 30086  ttatgaataaaataccctagtatatatataattatacaatataataatagatatccggcc
 30146  gtaggccgggcatataagttttggttatctgcgaattattaaaaaaaattttctcgcata
 30206  tagtctgatgattaatataacaattaagagatttccaaggtaactaaataagttaaagga
 30266  ggaattaattgttaatatatttgagccaattg
;     G-nad5-I2 <== start /group=IB (9.11e-15)
;     G-nad5-E2 <== end
 30298  ACTCATAGTAGATAGAGCTATAACTCTTTTTATATCATTAGATACTACAGCTATTAAACC
 30358  ACTGATTAAAGTAGTAAATCCACCTAATCATAAAATAAATAATAATACTGATGGAGTATA
 30418  TTCTAATATATAAGATGATCTTACTAATACAAATACTCCACTACAAACCATTGTTGCTGC
 30478  ATGTAATAATGAACTAACTGGTGTTGG
;     G-nad5-E2 <== start
;     G-nad5-I1 <== end
 30505  cttttttattttatttaaaaattggactataacatcatataataatatatctcttaaaat
 30565  attaattttaaagttgagtgtttatttttacccttttaggttttatttattattatattt
 30625  cttacatttagtctctgaggatcctacttcaatttttttttatccttttggtttcctgct
 30685  gattatatatatatctaaatttatattactttcctatattttattataattaatccatat
 30745  ataatctattcattatatatattttaatctatagtttaagttaatttagctttaatttat
 30805  tccagcatatagtaagatttagggaggggccaatttaaccttattaaatatatatatatt
 30865  tattttatataaaataaataaaagatatatgccccctacggtggggatattaaatttaat
 30925  ttaatagtaaataatatatatcctattgtccttatagaaataaggg
;     G-nad5-I1-orf343 <== end
 30971  ttaagggggacggggtttaaatttttttattcttttatctaaagaaatacctaatttata
 31031  ttgcatttctggtataatatatggttgaactaaattaattaatttatgattatcataaat
 31091  tttaaatctaattctatagtgtaaaacttcattacctaatttatctttatattttctatt
 31151  tgttatagtagattcaatattaaatttatcttttataatatttgataatataatattttc
 31211  ttcataagtaaaattatctgaacataaatatatataatttttatgaaaatatccatcacc
 31271  cattattcaatgagctatacttctaggtgtgattaaatcacctatattattaggtaattt
 31331  ttttatatattttattttagatttttcatctttatttaatttatatcattcattatgtaa
 31391  ttcttttaaaataggaagtgttttagatgaaaatgaatattgagttggattattttttgg
 31451  ataaggtgtaggtttagttgtagtacatatttcttttaatgcatcaaattttaaataatt
 31511  tatatgatataatacatctgctgcaaatgtaaattctaatctacctttatcagtaagatg
 31571  tccatcacctaataattcacctgtaattatttctaatgttatatcagatattttattttt
 31631  atttaaatatacatatttatttaattcttcgttagataaaatatcataactaaaaatgta
 31691  tttatatttaaatatatctttggatattaaatattttcgtatactatttcttgtaatttt
 31751  taaatcatttgaacattctgatattgaattatatggtgaattttttaataaagttaaatt
 31811  atttatatcatatactcataattttactctatttggtttaaatgaattatatctttttat
 31871  agatataaattttacattattattagtaatatttgagggttcccccataatatcggccgc
 31931  cttcggcggccccatatttcctttatttaaataccccaaccttacctggttattttgtag
 31991  catgtctggtct
;     G-nad5-I1-orf343 <== start /first_aa=R
;     G-nad5-I1 <== start /group=IB (1.22e-22)
;     G-nad5-E1 <== end
 32003  CCCCTCCATAGCTGATAAAAGTCAGCTATGTAGTCCTAATTGTGCAGACTTGGCTGTAGC
 32063  AGCAATTAATAACATAATTGCTAATAAATTTAAAATAGTTGTATTTGTATGTGGTGTTAA
 32123  TAATTCTATAGTATTAAAATCAACAGCATGATATAATGATAATATAGTACCTATAAAAAT
 32183  AACAAATAAAGCATCTCCCATTCTATTTAATAAAATAGCAGATAAAGCAGATTTCATAGC
 32243  AGCTAAACGTGTATTTCAGAAAGAGATTAATAAGTAGGATATAACACCTACAAATTCTCA
 32303  ACCAATAAACATCATAACATAATTATCACTTATAATTAAAACAGTCATAAATATTGCAAA
 32363  AATACTTAATATAACGTAAAAACGATTACGATTAGGATCATATCTCATATAATCAATAGC
 32423  ATAAAATAGAACAGCCATAGTAACTAAACCTACTGGTACTATTACTACCATTGATAAAGG
 32483  ATCTAATAAAATACCATAATTAATATTTATATTACCTAAAGATATTCAAGAACCTAAATT
 32543  TATATGTATTGTTTCTTCAAAAATATAAGTTAAAAAATTAAACA
;     G-nad4L <== end
 32587  TTAT
;     G-nad5-E1 <== start
;     G-nad5 <== start
 32591  AAAATATTAGTTACTTTACCTCTCAATCTATAGTATGAAACTAATAAACTTAATCCTATA
 32651  GCAGATTCTGCTCCAGCTAAGATTATTATAAATAAAGCAAATATTGTTGCTTGTATATCA
 32711  TCATATATATTTCCTATATATATTATTTTAACTGTTACAGTTAATAATAATATTTCTATA
 32771  GCAATTAATAATGTAATGATATTATTTTGACTAACATAAAATGTTAACAAAGTAGATAAA
 32831  ATTGCGATCAT
;     G-nad4L <== start
 32842  TTCTTAATTTTTAATTTTGTAAAGTTTTATTTACCTTAATTCTTATTATAAGTATTTATA
 32902  TTTGAATATAAGGTTAAATATTTATCTTAACCCCCTAATTTTCCATCTTTATTTATATTT
 32962  TCCATATAAACCCAACTATAGTTTATATATTCTAGTAAAATAAAGTTATATATATTACAA
 33022  CTAAATCAAATATATATCTTTCCCCCCCCTTCGGGCGGGATTATTTATCTTATAAATATT
 33082  ATATCCCCATATTTATAAGGGTACCCCTCGTAGGGGTATTTTTATTATAAAAATATATCC
 33142  CCGCAAAGCGGGATTATGATATTTATACCTACCAATATTAGGAAATGTTTTATTATAAAA
 33202  AATCTAAACTTAAGCGGACATATATATATGAATATTTCTGATTTTGATAATTTATCTATA
 33262  AGATGAATCATCCCCCTCCGGGGGATAATTTATCCCCCCCCCCTTCGGGGGGGATTAATC
 33322  ATAGGGGCCTTCGGCCCCGATAATTTATTGGGCCTTCGGCCCTATTAATCATCTTTTTAT
 33382  AAAAAGATAATTTATCTATAAAAGATGAATCATTTCCAAAGGAAATAATTTATCCCCCCC
 33442  GAAGGGGGGTTTAATCATGGGGGCTTTGTCCCCATAATTTGTTTTATAAAAATACAGCAA
 33502  AAATAAAATTAATTAACATAATAACCCCTTTTTAAGGATTAATATCCCCTCTTTAAAAAA
 33562  GGAAAATATATATTTTTCATAATATATATGTATATGTATAATATAATTTATACTCCCTTT
 33622  GTGGAAATAAATCATTCCCCTCCGGGGGGATAATTAAACCAAAAGAGGTAATTACCCTCC
 33682  TTAGGGTAATTTAGTTCCCATCTAAAGCGATATATAAAGGAGAATATATTATCTCCTTTA
 33742  TAAATTAAAAGGAGAATATAAA
;     G-cob <== end
 33764  CTATTTATTACCTATATAAAATAAAATATTTTCTATAGAAGATATAACAGGTACTAAAAT
 33824  TATAAAGTAAGTGAAATAATAAATAGTAGCAAATTGACCTAAAACAATAAATGGAACTTC
 33884  AACATGTAATTGACCTAAATTTCCTAATAATAAGAAATTAAATACAAATAAATAGAAAGA
 33944  GAATTTAGATAATACTTTAAATGTATTACCTCTTATAACTGATCTATCTGTTATAGGTAA
 34004  TATTAATAATATTAATATAGCAGAAAACATAGCTATAACACCTCCTAATTTATCTGGTAT
 34064  AGATCTTAATATAGCATAAAAAGGTAATAAATATCACTCCGGTACTATCGATGCCGGAGT
 34124  TACCATAGGGTTACCAGGTATATAGTTATCTGAATGACCTAATGTATTAGGTGAAAAGAA
 34184  TACAAATAAACTAAATATTAATAAGAATACAAATACAGTTATTAAATCTTTGAATATAAA
 34244  ATAACTATGCATTGGTATTCTATCTAAATTACCTGTTATTCCCACTGGATTTGAAGATCC
 34304  ATGTATATGTAATGCAATTAAATGCATTACAACTAAAGCTGCTAATATAAATGGTAATAA
 34364  GAAATGTAATGCAAAGAATCTTTGAATTGTTGGATTACTTACTGAGAAACCTCCTCATAT
 34424  AAACGGAACTAAATCTGATCCTATGAAAGGTATAGCTGATAATAAGTTAGTTATAACTGT
 34484  TGCACCTCAATGCGACATTTGACCATAACAAAGACAATAACCCATAAAGGCAGTGGCCAT
 34544  TGTTAATATAAATATTATAACTCCTATTGATCATACTAATACTCTTGGTGATTTATAACT
 34604  TCCATAATATAATGCTTTTCCTATATGAAGGTACATACATATAAAAAAAAAAGAAGCTCC
 34664  ATTAGCATGAATATACCTTATTAACCATCCTCCATTTACGTCTCTCATGATGTGTTCGAC
 34724  TGAGTCAAACGCCAATTCAATATTACTTGAATAATGCATAGCTAAAAATATACCTGAAGC
 34784  TATTTGAATTACTAAACATAAACCTAATAATGAACCGAGATTTCATCAATAATTTATTGA
 34844  ACTAGGTTGTGGACTATCTATTAAGTAACTATTTGCTAACGCTAAATAAGGATTTGATTT
 34904  TCTAATTGTCAT
;     G-cob <== start
 34916  TTTTTTTTTTTTTTATTTAATTTACATAAAAAAGGTAATAATTTTTATAGATCTTACCTA
 34976  AAAAATAAAAATTTATAAAAAAAAAGAATTATCTTTATGACTATAAAATAAACAAAAAAG
 35036  GTATTTTATCCCGCCCGAAGGGCGGGCATTTATCCCCCGAAGAGGGTAATTTTATACTAT
 35096  TTCAATATCTCCATAAAAATTTTTATAGGATATATTATACCATGTTCATGTTTTAATGAG
 35156  AATTGATATAAAATAAATATAAATTAGAACCTTTAGGCTTAAATATTAGGATATAACCTT
 35216  CATAGAAACCCTCTCTTATATTTTCATAATACTGACTATAAAATGAATATAAGTATTTTA
 35276  TCGAATGAATCTTTATTTACCGCCGTCGGCGGGAATAATATATAAATTTATAATACTAAT
 35336  TTAAAGACGGTATATTTTTTTTCCATTTTATATTGCCCGCCGTCGGCGGTAAGGAATATG
 35396  TAATATCTGAACCTTTTTATTATATATAAAAATATAAGAACATCTATTTTAAAGGTATTT
 35456  TAATAAACATGCCCCGCAGTGCGGGGGCTTTTAAATGCCCGGCGGAGCCGGGAAAATTAA
 35516  CACAATAAAAATTTTTTTAACTCTTTATAAGCCTTTTTACGATTAAAATATTTTCAATTA
 35576  TAAACAGGGCCATTATATAACAAATTATTTAAAGTATGCCCCGCCGTCGGCGGGGCAATT
 35636  TATAAGAAAATATTACTTTATTAATGGGTAATTTGAATAAAGAAGCTAATTTAGGGGGGG
 35696  CTTGCCCCCCACTTAATCTCCATTTATTAAAAAAAAAAATAATCATTACCCATAATTAAT
 35756  CTATAAATTTAAGATTATAACTTATTTTTTATAGATAAGTTATAAAATTAAAATGGTATA
 35816  TTTTTTGTTTTTAAATTTTTTTCATAAAATTAATTAAATTAAT
;     G-orf857 ==> start
 35859  ATGAATAAACAAATGACGTATATAACACGTTGATTATATAGTACATCTCATAAAGATATA
 35919  GCTATATTATATTTAGGATATGGTTTAATTTCATCGTTAGTTGCAACAGGAATGTCCGTA
 35979  ATTATACGTATGGGTGCGCCTTCGTCGGTTGTATGTTGATGTGAATTTGTGCAAATTCAT
 36039  ATACATATTCAAGAACTTTTTTATAAAAAGTTATGTATCTCCAATATTTCTGCCTTTATA
 36099  TTATCTAATAAATGTATAAATGGTATAGCAGGAAATAAATGGGTGGGTGAAATAAGATCG
 36159  ACATTATCTGAGTCCTACCCTATGGAATCAAACTATGTTGAGGTTAACAAACTTGATACT
 36219  TTACACAAGGAAAAGATGAGCCTGTATTCTCACGTCGATTGTAGACAGAATATATCATCC
 36279  AATGTAATATATATTTCCATTCGTATATATTATTCTTGAAAAGGATGATTGTCATATAAA
 36339  TTAATATGTATATATAAAAGTATAGTAAAGCAAGCAGCTAAGGTTTGAGGCACTAAAAAA
 36399  AGAGACATACAATTAAGAAGGGATTTAAGCGCCTCTAATAAAAAATTATTATGCGCAAAC
 36459  GGAGGATCAATAATAGTGAGTAATATTAGAAATAATATGAACATATCTAAAATTAGATAT
 36519  AACACGAAGTGATCTAGTCAAAATGTTAATTCATTAAGAATGTACGTAACTAAAGCTTTA
 36579  GATTTTAATGAATCATCATTTAAAGTTAAAAAAAGAACTGAGTTAACCGCCATTTTAATC
 36639  AATGAATTAAAAGCTTATGAAGATGAAAATAAAATGTATAACAATTTAAAAAATATTCTA
 36699  ATAGACCCTTACTTTTGAATTGCAGCATATAATTCTATAAGCAAAAAGCCAGGAAATATG
 36759  ACTAAAGGAGTTGATGGGTTAACTTTAGATGGAATATCATTTTCATCTATAGAAAAATTA
 36819  ACTTCAGAGATTAAATCAGGTAAATATCAACCTGTTCCTTTAAGAAGAGTTGAAATACCA
 36879  AAAGGAGATGGTAAAATGAGACCTTTAGGTATAAGTAGTCCTAGAGATAAAATTGTACAA
 36939  GCAGGGTTAGCATCTATTTTAGAAGCTATTTGGGAACCTAAATTTATGGATACTTCACAT
 36999  GGATTTAGACCTAAAAGATCCACACATACAGCTCTAAAAGACTTATATCTAACTGGTTCA
 37059  AGATATAAATGAGTAATACAAGGGGATATCACTAAATGTTTTGATAGTATACCACATGAT
 37119  ATATTAATAAAGTATATTAAAGAACATATAAATTGTCATTTGACAATTGCTTTATTATAT
 37179  AAATGTATACGTGTAGGTATAAAAATGGAAAATGGAACTATTTCAAAATCAAAAAAAGGA
 37239  ACGCCTCAAGGAAGTGTGTTAAGTCCAATACTATGTAATATAGTATTACATGCTTTCGAT
 37299  AAATATATGGAAGAAATAAAAACAAAATTTGAAATTGGGAAGAATAGGAAAAGAAATCCT
 37359  GACTATTGTTATTATCAAAATAGAAGAGTTAGGGCTTTAGAAAAAGGTGAATATAAAAAA
 37419  GCAAGAGAAAGTCTAATACAAATGAGATCAGTCCCTAAAGGAGATCCAATGGATCCTAAA
 37479  TTTCGTAGGTTAAGATACTTAAGATACGCTGACGATTTCGTAGTATTAGTAATTGGAAGT
 37539  TATGATAATTGTGTAAAATTAAAAAGCGACATGAAAACTTTCTTAATTGAAAAGTGTGGT
 37599  TTAGTTTTAAACGAATCTAAAACTAAAATAAATTTATTGACGAAATACTTTGATTTTTTA
 37659  GGTGTAACTTTAAAAAAACCTAAAAGAGCTATATTTGTGGTTCCTATTAAACATAAATCA
 37719  AAAAAAGGTATAACTTCAGTAGCTAACACACGTATGCATCTTTATGTTCCAACTGAAAAA
 37779  CTAAAGAAAGCATTATTAGATGCAAAAATAGTAAAAAGAAATAAGAATAGGGAATTAAGG
 37839  CCTCAGGCTCAAACACATTTAATAAACTTATCGCATTATGAAATTGTTAAATTTTATAAT
 37899  CAGAAAATAAATGGTATTCTTAATTATTATACTTTTGTAACTAATAAATATAAATTAGGT
 37959  TATATTATATGATGCCTTCAAGCATCATGTGCTTTAACTTTATCTAGGAAATTAAAAATT
 38019  AATTCTTTACCTAAAACCTTTAAAAAGTTTGGTAAATACTTAAAAGATCCTAGCACGGAT
 38079  ATTAAATTAAATCTACCATTAAATTACAAAGTTACACATCACTTTAATACGAATACGCCT
 38139  GTTGAAGACGTATCTCAAATAATTAAAGTAAAATGATCAAATAAACTTACCGAATCTTCC
 38199  TTTGGTAAATCTTGTGTCATATGTAACACTACCCATAAGATAGAAATGCATCATTTACGT
 38259  AAAGTAGCAGATGTTAGAGGTAAATACCTAACAGGTAACCCTCCAACTTGAAGTCAATTT
 38319  GCAGGTACTTTTAAACGTAAAACAATACCATTATGTCAATATCATCACCAACTCTATCAC
 38379  AAAGGAAATTTCACGGCTGCTGATCTTAAATTAATAAGAGACTATACTAAATAA
;     G-orf857 ==> end
 38433  TTATCTCGGTTATGCCGATATAAAATTTTAGCCCCGCTACGCGGGGCATTTATATCTCAA
 38493  TTCCTATAGAACTAAAATCTAAAGGGATATTATATACAATCTAAATAAGTCACCATTTTG
 38553  AGTGC
;; mfannot:     /group=II (2.44e-12)
 38558  gagctgtatgatgggaaactatcacgtacagttctgagggcag
;; mfannot:
 38601  TAAAGAAGAGAATATTAACATATGTTCATATGTTGTATAATCTTGTATAACGC
;     G-orf1011 ==> start /note=HNH ;; evalue:0.043
 38654  TGACCCCTACAATTATCTGGGCCAAATCCCCAATACTTAAATGGAAATAATCAAATTTTC
 38714  AATGTTATGGTCACAGGTCATGCAATCGCCATGATTTTTCTTTTTGTAATGCCGGTCTTA
 38774  ATAGGAGCTTTTTTACGACGTAGTCGTAGAGTTTTTTATATTTCAAATAAAATATCTCCA
 38834  CCTATGAGAGAGATTATTATATATTTAATAACATTTAACTATGGATTAATTGAAATATAC
 38894  TCATTGTGTGGTTTAATAATATGAATAATATTATTACATGAGGGGATAAACACAGGAGGG
 38954  CTATTCAACGAAGTAGTCTTTGAAGGTTGTGTGAAATGAAGAATAATCTGATTATTGGGA
 39014  ATTGGATTTAGTAAACTATCCCTTGCTTTAGTAATTGTGTTAAGTTCAACGAAAGTGAAT
 39074  CTTCATTTTAAAACTGGTTCAGCTATAACCTGATTTATCAAAATATATATTACGATATAT
 39134  ATAAAACAATCAGGAGGCCATATAATTGTAAGAGATGTAAATGAAAGCATACATTTCAAA
 39194  ACCACAAACAAGGTCAATACCAACACAGAAGAGGACTTAACAACAATTCAGAATATAGAA
 39254  TATAATCTATATTCGAAGGAAAACTCTATCAAATACGGGAACCTCGGAAAGGATAAATTA
 39314  TCTCCCCGTCGCAGCGGGGAGATGGTTAATGTGGGGCCAATGGCCCCACATCAATTACTG
 39374  AATAAAATTGAGAACACAATGGAAGTACTTTGATATAAATTAAAGGATACTGTAATTTAT
 39434  CTGAATGATAGTATAAAAGAAAATTTAAGCTATGTCTATGACTTATTAGTTTCAAGTCTC
 39494  TGACAAGAAGCTAATAACATTCACGGGGGCAAGATAAGTGAGGAAGCAAATGCTCTAGGT
 39554  AATGCTAGAGATACTGGTATTTATAGAAATATAATAGGTCAGCCAAAAAATGTTCTATTT
 39614  GGAGAAAAGCTGAATTCACAATGCCTTAGTAAGAGTTACATAACAAATGTACGGAACTAT
 39674  TCTACAGTCAAGGAGGAATTAAAGCTATCAAAAGCAGAGATTAAGAGACAAATATTAGTA
 39734  GATGGTGAAGTTTTAAACTGACCTAACAATAAGATGATTAGTTTTATTGAAAGAGAAGTA
 39794  TTCAAAGAGCAGATGAATTTATGTAACTTAGCCAAAATTTATGGTATACACAGTGAACAA
 39854  GTATTTAAACAACAATATATCTTAAGTAAATCATTATTTTTTAGAATATTAGCTATAGAA
 39914  AAATTATCAAAATCTTCGGGTTCAAGAACTCCAGGTATTGATAAGGTAGCTTTAACTAAT
 39974  AAGAAAGAAAATATAGATTTATATTTAGATTTAGTGATATGATTAAAAAGTGTTATAAAT
 40034  AACACAAAAAGTTATAAAGCTCAACCTATCAAAAGAGTTTGAATACCTAAAGGAAATAGC
 40094  GGAAAGTTAAGACCTCTAGGTATACCTACTTTGAATGATAGAGCCCTACAACATCTGATA
 40154  AATTTAGTATTAGAACCGTTAGTAGAATCAACAAGTGACTTACATAGTTATGGATTTAGA
 40214  CCTAATAGATCTACGAAAAATGCGATAGCCCAATTAAGGTTATATCTTAAAACGTATGAT
 40274  TTAGATAAAGTTAAATCAAATACCAGTAAATCAAATTTAGATAATAACTTATTTAAACAA
 40334  ATGAGTGAAGAAAAATGAATTTTAGATGCTGATATCAAAGGATTCTTTGATAACATTAAT
 40394  CATGAGTGAATATTAAATAATATATTTTTACATCCAATGTTAAAAATCTTAGTTAAAGCT
 40454  TGATTAAAAAGTGGTGCAATAGATAAAAATGTTTTTTCAAAAACAGAGATGGGAACTCCA
 40514  CAAGGAGGAATCATTTCCCCTACACTTGCTAATTTTACTCTTAACGGTTTAGAAGAGGCT
 40574  ATAATGAAATCTCTTCTTCCTATTACAAAAAGTAAAGAAAGAAGAATAGTAGTTAAAATG
 40634  AAAGATGGGAGTAAAACTCGTATAGCATCTGGTTTAGCTTATGTCAGATATGCTGATGAT
 40694  TTTGTTGTTTTAGCAAGATCAAAGTACATCCTATTAAATTTTGTTAAACCAGTTATTTTA
 40754  CAATTCTTAGAATTGAGAGGGCTAACATTAAATGAAGAAAAAACTGGAATATTTAGACTT
 40814  AAGGATGAAGGCAAACAACTGGATTTCTTAGGTTATACATGAAAATATCAAGAAAAATGA
 40874  AGATATAATAAACATATTTTTTATCAACACCATGCAAGTGGTAGAGGTATCGCTCTTTAT
 40934  CCTAATAAAAATAAGGTAATTGCGTTTATAAAAAAAATAAGAAATATAATAAAAAAATCT
 40994  AAAAACTTAGACTCTTATAACTTAATCGCTAAACTAAATCCTATAATAAGAGGATGATCT
 41054  AATTATTACAATTTAGGTAATTCATCTCATTATAGAAATACTGTTAGAAATGCTATCTAT
 41114  AATTTGATTTGAAAATGAGCCCATAGAAAACACAGACGTTGAGGTAAAAAGTTAATAGCT
 41174  AAATTCTATTTTCTTACTACTAATAATAGTGATACAAATATTAATCCAAAAAAGATTAAA
 41234  TACATTAAAACAAAAAACGTTAAATGGGTTTTCCATGGTTTCGCTCAGGGTCAATCTAGA
 41294  TATGGTGGTAAAGTTAAAAGTATATATCTTGTTGACGCTGCTAATAGTTCTCAATTATTA
 41354  TCAACTAAACATTATGTAATTCCGGATAAATTATCTCATATCCATGCATACGATCCCGAT
 41414  TATATGAAAATTATAGATTTTAATACAAATAATAATTTTAAAGCTATGGGCTTAAACTCA
 41474  TCCTTTAAAACAAAATTGTTAAAAAAACAAAATAATATATGTACACATTGTGAGAAACCT
 41534  CTTTTAAAATTAGAAGGAATATATGAGGGATTACATATCCATCATATAAACCCCATTTCT
 41594  AAAGGAGGTCAACGTAATAATATACAAAATATGGTGTTATTACATTCATGATGTCACCGT
 41654  GAAATAGACCATAAAATTTCCCACAAGGAGATATAA
;     G-orf1011 ==> end
 41690  ATCATAACCTGGATTACAGGAATTATATCTTTGGCGCGATTAGTAAATCAACGGTATAAG
 41750  GAAATACATAAGATTAAAACTAATTG
;     G-orf178 ==> start /note=LAGLIDADG ;; evalue:9.2e-08
 41776  TTTACTTGGGT
;; mfannot:     /group=II (1.20e-07)
 41787  gagctgaatacgtggtgacatgtacgttcagttcttttggggga
;; mfannot:
 41831  TTCAGTTGTGAAACTGTTTTCCATCCATAGTGGTAAAAAAAAATATTTTTTCTTTTTACA
 41891  GTATGTATGATATATTTCTCTATATATATTTATTGAAAGAAATTAAATGCCCGACGGAGC
 41951  TGGAAAATCAACAATATATTCCCACTTTCGATAGGGTAAATAAAGAATTTTTAAGTTCTT
 42011  ATTTAGCAGGTTTAATAGAAGGAGATGGGTCTATTTGAGTAGATGAAACTAAAGAATTAA
 42071  AATCTGCTCCAGCTATAGATATTATTTTTGTTGAAAAAGATTTACCTTTACTTAATTATT
 42131  TATTCCCGGCGAAGCCGGGCATATATGCTCCGAGAAAAATAGGTAAAATTAGAATAAATA
 42191  TAACTTCTAAAGCTTATATGTGACATAAAAAAAAAATAGAAGATACATATAAATTATTAG
 42251  AATTAACTAATGGTTATTATAGAACGCCTAGATATGAAGCTTCTATAAGAGCTATTAATT
 42311  AA
;     G-orf178 ==> end
 42313  ATTAATAATTATATAAATAAAGATAATACTATAAAAAAAAATAATAATAGATCTTATTCT
 42373  CCTGCTAATAATTTTATTATATATAACAATAATATAAGATTATCAATTTTAAATAAAATT
 42433  AAACTAATTAAAATTAAACCTATAGATACCTCAGATTTATTATCTATTGCATGATTGTCT
 42493  AGTTTTACAGATGCTGATGGTAATTTTAGTATATCAATAAGTAAAAAAAAAAATACATCT
 42553  ATAATGTTATCTTATAGATTATAAATTAGATAAAATTATACTAAAATTTTAGATATAAAT
 42613  AATAATAAAATAGATGTTAATTATTTTTATATAAAGACATCTATAGCTAATTTATTTCCC
 42673  GCCCGAAGGGCGGGCATTCAAATTTATATAGTAAAAAAAGAAGTTTAAAATAGCAA
;     G-orf94 ==> start /note=LAGLIDADG ;; evalue:6.4e-10
 42729  AAACAAAAATCTTATAAAGATTATTATTCTTATATAGTAGCAGTAACTAAATTAGAAAAA
 42789  TTAAAATTAGTTATTAATTATTTTCCCGGCTACGCCGGGCTTAAATATCCATTATTATCA
 42849  TCTAAATATTTAGATTATAAAGATTGATGTAAAATAATAGAATTAGCTATTTCTAAGGGA
 42909  GATAAGCCTTCATATCAAGAATGCCAAATATTAGCTAGAGAAATAAGAAATAATTTTAAT
 42969  AAAACAAGAATAACATTTAATTGGGATCATTTAAATATAAAATAA
;     G-orf94 ==> end
 43014  ATATATCATACTTCGTTTATGCCCGCCCGAAGGGCGGGATAGGATAAATATTATTGCCGT
 43074  GGATAGTGTTTATTAACACTTAATATAAAATATATAAATAAAAATTTTTAGAATATTATT
 43134  TTAATATTATAATTCAAGAGATTTTATATGAAATATATCTATTATATATTTTTCATATTA
 43194  AATTGTAAAATTATCTATTA
;; mfannot:     /group=IB (6.32e-22)
 43214  ttatattactgtatgctgaaaacccctaaagttttatataattatttattatcttcataa
 43274  aaatgttatgaagtatcaccggcctaggccgggcaatttattgtaaacaataatattttg
 43334  tgtgtatcttatcgtttgcagtttactgttggcaaagataaataagaaaaaataaaatga
 43394  taataaataaataattaaaaattataataatattctatatgaatattataataatatttt
 43454  tatcaaaaatattgtatctgctgagcagggataatatctaaagaaatattattaaaatat
 43514  atgggcaatcagcaggaaacgaaaataaatatatttatcattatactcatctgaagtgag
 43574  ttatataaaattgataaatggttatttatgctcgtctaagacgagatataggatcctcag
 43634  agactttacgtaatactccttatttaaggatgaagataaagtcc
;; mfannot:
 43678  ATATTATATTGAAAAATATAATACTAATATATATATATATATTGGATATATCTAATAAGA
 43738  TATAAAAA
;     G-cox1 ==> start
;     G-cox1-E1 ==> start
 43746  ATGAATTTTTTTTTACCTATTCTTATAGGAGCCGTTGACATGGCATTTGCAAGATTAAAT
 43806  AATATAAGTTTTTGATGCTTACCTCCCGCATTGGTTTGTATAATTGCATCAGTTTTAATT
 43866  GAACAAGGTCCAGGTGTAGGGTGAACGGT
;     G-cox1-E1 ==> end
;     G-cox1-I1 ==> start ;; mfannot: no intron type identified
 43895  t
;     G-cox1-I1-orf503 ==> start /first_aa=L /note=LAGLIDADG ;; evalue:3.6e-55
 43896  ttaaataagccgtataaaatatcattcgatgcatgaaaaaccttatttaaatataaaaat
 43956  atgggccactttgtggcctatatatgacaaatatttaaatgatttataaaatactcgtat
 44016  atgcttctatttgaagggaatactgtaaaaatttttataataggtttatatgcctgcata
 44076  ttttattatatgcatcagagacttaacatgataatacattatattttatgtttatgaaaa
 44136  attttactaaaaacatgaggtataaataattgacctttaggttatgaaatatgcctagat
 44196  gggataaaaacttctcttaaaccagagagtgataaatttaatactaaaaattcttatcaa
 44256  tatcttttatttagctcaaaaagcccgcagcaaactgcgggcaaagataaaatagtttct
 44316  gaagaaactttgggggggcattgcccccacttaatcacccccttcggggataatttaatt
 44376  tcgaaaaataaagaaataggtagttccttttacaaagaagaaaaaactttaaatattccc
 44436  gcctttggcgggtatgaagtaggtaatatatcaaataaggataatatacttaatcaaatt
 44496  aattttgaacaatgattagtaggttttacggatggaaatggtacatttaatattcatttt
 44556  gttaaaaatggtaattctacaacattaaaatttcaaataactcaaagtcaatataatgaa
 44616  caaatattacataaaattaaaaaaaaattaggagtaggtattatatgtaaagataataca
 44676  atgagaacttttaaaatatctaagatagagtatttagttaatgttattttaccaatattt
 44736  gataaatatcctttattaacatctaaacattataattataatatatttagagaagcagta
 44796  ttaatatataatagaaaagatttatcaactatagaaaaaaccaatatgataaaaaaactt
 44856  aaagaaaacaaaatgccattaaattatatctcaccaatttgaaaaaatataaaaggggcc
 44916  gatggtcttcaattttcttattttcataaaaataatattcctaatttaaacaatttagaa
 44976  aaaatatcaaaaaaaaatataaaatttataatgtcaaaaagttgattaattggatttata
 45036  gaatctgaaggtagtttttatttagtttctaaatcaagtacaagaattatacatgctttt
 45096  ggtattactaaaaaattagatcttattattttatactctataaaaaaaatatttggtata
 45156  aaagcttctgtaaaattaaaaaaatgcgggtattatttattagatactactaattctaga
 45216  agtttagaaaatataattgattattttttaactaatgatgaaactattttatttttaggt
 45276  gttaaaaatttagaatttaatatttgaaaaagaagttatagaaaacataaaggaaattat
 45336  ttagtattagaaaaaataagagaatttatgataaaattaaaaaataaacataaaattaat
 45396  tataaagaatag
;     G-cox1-I1-orf503 ==> end
 45408  tccgaacaatatagaaatatattgaaataatgatagtatatatgttttttacctttttgg
 45468  gattatatgttatatatgccgcctttggcaataaaaaaaatatataaaaaattttatata
 45528  tgagattataaacaaaattg
;     G-cox1-I1 ==> end
;     G-cox1-E2 ==> start
 45548  TTATCCACCCTTATCTTCAATTAATGCCCATTCAGGCCCTTCAGTTGACTTAGCGATTTT
 45608  TGCATTGCATTTAACTAGTATTTCTAGTTTATTAGGAGCTATAAATTTTATAGTTACATT
 45668  TTTAAATATGCGTACTATTGGTTTACATATGGTAAATGCTCCATTATTTGTATGATCTAT
 45728  TTTCTTCACAGCTATATTATTATTATTATCATTACCTGTTTTAACAGCTGGAATTACTCT
 45788  ATTACTTATGGATCGTAATTTCAATACAGGTTTCTACGAAGTAGCTGCAGGGGGAGATCC
 45848  TGTCTTATATCAACATTTATTTT
;     G-cox1-E2 ==> end
;     G-cox1-I2 ==> start /group=ID (5.50e-38)
 45871  aaaatagaattgaaataaaggtataaattagttatatacttatttatttaaatacctcac
 45931  aaaataggatagataaatataaagactaaataattaatatagcaaatgttgtccttagta
 45991  taattaaccccctctcagggttaattaatcttaggtaaatagataagactatattgataa
 46051  aatatatctatatcataaatttatgagtgaaatctccctacttagtagaggtaatttata
 46111  aattggaatctacccaccccgcggagcggggcatttataaaattttttttattccttttc
 46171  gagggatttatcattatttatataaaagatatattatttatatctagtgatagttaattt
 46231  attatcccggcgtcgccgggatgatagccagaattgtgggctatattatatttatgtaac
 46291  tctaataagaaaataaatataattaattttttataaaagcttattatttcccggctccgc
 46351  cgggcataaaactatatataaaaggttaaaatttaactaatttattctgagaagaataat
 46411  atattttatacccgttattataaaaacatcccatgtttttttatagggaatcagataaag
 46471  tattgcgatgcaagtgaaaacggttaagagttaataataatcttaagaccgtcggtagta
 46531  ttagatatcgctacagactggctcacttgtgggtatctgaaatgatgcttaatgtacagt
 46591  cgaaaaaaaataccccgcattgcggggtaatatgatagttttactgtctatatatag
;     G-cox1-I2 ==> end
;     G-cox1-E3 ==> start
 46648  GATTCTTTGGT
;     G-cox1-E3 ==> end
;     G-cox1-I3 ==> start /group=IB (1.65e-12)
 46659  caatagtggcctaaattgatatttaaatttactcattagataattatctaataccctcgg
 46719  tattaccgagggtaaaattaacttattattttaaaaagagtaaatttcattcttaaattt
 46779  tgctatatgctaaaagtttttatattttatataagatatatatttaattactattatctt
 46839  ccataagataaagttataatattaaatatagataagttataaactttctagtttattaag
 46899  ccctctagaggtatatatctaaaaataattagcagataactataataggttataattcct
 46959  aaatatatttcctcaattttagctgagggttatatttcccggctccgccgggcatttata
 47019  gatatctcagagactatatgcgaaatatcttatatatataaccggcagtaggctggttat
 47079  ctaaatatttgctataaaggctatataggaacgaataatatctgccttaaaatatatata
 47139  taaataaagacatagtccatattatatatctaatcaccgttttgtaaggtatattactcg
 47199  acattttaataaaaaaaaaataattcccgtggacatatgagttattttttttcgagtatt
 47259  ttagttatataaatag
;     G-cox1-I3 ==> end
;     G-cox1-E4 ==> start
 47275  CACCCAGAGGT
;     G-cox1-E4 ==> end
;     G-cox1-I4 ==> start /group=IB (1.26e-17)
 47286  a
;     G-cox1-I4-orf474 ==> start /first_aa=Y /note=LAGLIDADG ;; evalue:1.5e-27
 47287  tatgtatgcctcttaatattgctatatgctgaaatttacttttattctatattaagcccc
 47347  cttcgggaagaagataacccacgtagtgggccattatggaatttatataaatacaaaaat
 47407  aaacttacatttatatttataaatatgataaataaatgaaaagaaaaagtaaaaatgtta
 47467  tatatatgagttaatcagcaagaaataaaatgatggggatctttggttccccatattaat
 47527  tatattctacaatgtaggggaattaatatgttaattaaaatgttccatttaatgggaata
 47587  tattttaaatcttcagagactataagcaataatattttttgcccgccgaaggcgggttat
 47647  tataaatcccatatatttattcccggcgaagccgggcataataaatatataaatgttata
 47707  tctaaaagaactatacatacttctatatctttaccccactcagcgggttataataaaaca
 47767  atatcagaacatgtacctaataaatatagacctaataataatgaacaattaggtcattat
 47827  ttagcaggtttaatagatggtaatagttattttgataatgaaggtaatttaataattaat
 47887  ttacattctaaagatatatcagcagcttattgattaaaaaaacaaataggttatggtaaa
 47947  gttaaaaatatagatgaaaatatgcccggcttcgccgggaaatcaccatataaaaatggt
 48007  acaaattttataattactcatactaaaggtttattatttattttagaattaattaattat
 48067  aaattaaaaacttttgataaatataatcaaattatgaataatttaattaataatcctaaa
 48127  caagaatgtggtactttatttttaaataaacatggtggatcttttcactatgataatggg
 48187  ggggccttcggccccctaatcatccccccgctttgcgggggggataattcttctattgat
 48247  ttaaatatgaaatttaataatcattggttatgtggttttattgattctactggttctttt
 48307  aatatagatatacataatatttataaagatagaaattacgatgatattattgattttact
 48367  ttaaatttcatattaatacatgaaaatttagatttattaaattgtataaataaattcata
 48427  aatcatttagataaaccatatttaatatccccgctacgcggggatatccctattttaaaa
 48487  gaaaatgaaaataaatataaatatataactaaatcatttgatatatttaaatttataatt
 48547  aattatattaataaatatccattagtatcatataaatatctaaattatatattaacaagg
 48607  aaaatatttgtaataaaacaaaataaaataaaattaacgatagaagatattaataaaata
 48667  aaaaaaacatctataaaattaataaaaatagatagtgggaaataa
;     G-cox1-I4-orf474 ==> end
 48712  ataaaatataagatatagtccaaaaaaaa
;     G-cox1-I4 ==> end
;     G-cox1-E5 ==> start
 48741  AAGATACATTATAATAATACCAGGATTTGGAATAATATCACATATCGTATCTACATACAG
 48801  TAAGAAGCCTATATTCGGGGAAATAGGTATGCTTTATGCAATGGGATCTATTGGTCTTTT
 48861  AGGCTTCTTAGTTTGAAGT
;     G-cox1-E5 ==> end
;     G-cox1-I5 ==> start /group=IB (1.28e-20)
 48880  caaattatggctttccttagatgtaagtttaaggtaataaaacatcactgtaagctgaaa
 48940  attttgttatttatttaatactttattttatatttttaaagttataatttaaataaatat
 49000  aataatcagctggtaactttatatatatgccttctttagtcatataaaagaaacctcaga
 49060  gactatatgtggtgatacttatttttataattagtaagtataagatatagtccataagta
 49120  tatatatgcccgcccgaagggcgggataaacaaaaaatacttag
;     G-cox1-I5 ==> end
;     G-cox1-E6 ==> start
 49164  CATCATATGTATGTAGTAGGATTAGATATTGATACTAGAGCTTATTTCACATCGGCTAC
;     G-cox1-E6 ==> end
;     G-cox1-I6 ==> start /group=II (5.81e-10)
 49223  g
;     G-cox1-I6-orf270 ==> start /first_aa=C
 49224  tgcgccatctcattgttaaacttaatgtgtaatatattacaccttcaaatattttccatt
 49284  tataaaatttatcttaacaaaattaaaactcatttatatatgaaaaaatccttatcaact
 49344  tataaagaaaaagaatgtaaaaatttaattttacataattatcataataaaagattaaca
 49404  tttaatttaaaaaaaggtataattactcgtaatgaaagaaattctttaatattaagtaaa
 49464  tatcataaaagtatgttaataggtatgttattatctaatggatgaatgcatttacataaa
 49524  atttttaatccatctattggatttaaacaaccaataaataatgccgataaatatttatga
 49584  tgagtattttgtgaattatcttacatttgttcaaatataccacatttaacaaaaaatata
 49644  aaaaaaggtaaactattttatagtatacaatttacaacacgtaaattagtaattttaaat
 49704  gaaataaaagatatattatattatgaaaatagtaatagaaaaagtataaaaattgagtta
 49764  ttagattatatggattatgtagttttagcacattgaataatgggtcatggttctagaagg
 49824  aatcaaggtttaactttatgtactgataattttaatattaatgaaaatatattaattcaa
 49884  aatattttatatattaaattcggtattaaaactactttacaaaaaaataaagataaatat
 49944  agaatatatataaatcgtatagaattaaataaaattaaacctaaaatagctccatatttt
 50004  ataaaatcatttttatataaaataaatctatag
;     G-cox1-I6-orf270 ==> end
 50037  ttttatttttataagtatataatcaataaaggattttatgtatataaatgcccccgcgaa
 50097  gcgggggtaaatgctcgggtaattttatattttgaagtaaaacattagacttagatactt
 50157  aaagtaatttaaggttgaccacagcatgtctaaaaaagggaattttatatttcatccctg
 50217  agttaagatttatatggttatgcccgccttaagcgggaatatatatatatattgatatat
 50277  aatagtagctgattatatataggaaaatacaattagcccgcagtattactgcgggttaaa
 50337  atatatataatgacctaagtaaatatatatttaagtttaagaagaatttgggattgacct
 50397  aatatcgaaagtattaggttaacggaagattcatagtaattataataataaataagttta
 50457  taacgtatagatatatatatatccttaaaaaggttataattttatatatctttttattaa
 50517  atgtaatgaaggaatctagttatatatatacatatataatggagagctatatgctatgaa
 50577  agtagcacgtatagttcgggaaaggttttttaattaagcttttattttatatcaaatatt
 50637  tttttttatttatgtaaaaagaattttagtatagataaaaagaggattaatctactattt
 50697  cac
;     G-cox1-I6 ==> end
;     G-cox1-E7 ==> start
 50700  AATGGTAATAGCCGTTCCAACTGGGATTAAAATATTTAGTTGAAT
;     G-cox1-E7 ==> end
;     G-cox1-I7 ==> start ;; mfannot: no intron type identified
 50745  aaataaaaatcctttagcaagattgtaaattagctgttcaacaaactattatggatataa
 50805  taaaaaatatttatcggggatatcaatatatgcccgccttcggcgggccaatatttttag
 50865  gtaaatgtcagactacggtcttgattacacaattttatttataatttaaatgggcaaatt
 50925  cgggggaaaacctatagttaaaataagtaataattataggtcaatcgacgagctaaatca
 50985  tatatatagaaattttatatgtaaaagtgtagagattagacgctcattgataatctaagt
 51045  tatatgccattattatgaaatataatatgattatttaaggtttaatccaaaagccagtaa
 51105  tggtttaaagttaaatttaactttaacaataataaactatgattaataacttttagggtt
 51165  aattagttatattattgatttatttaactagctagttatatcatgtataacagaatctga
 51225  aatgattaaggttaataaag
;     G-cox1-I7 ==> end
;     G-cox1-E8 ==> start
 51245  AGCAACTATTTATGGAGGAGAAGTAAGATTAGCAGTACCTATGTTATTTGCATTAGGTTT
 51305  CTTATTTTTATTTACTGTAGGTGGAT
;     G-cox1-E8 ==> end
;     G-cox1-I8 ==> start /group=IB (4.39e-12)
 51331  taatatcctgttagtccactttaaagatcactatatgctagtaattttttataataatac
 51391  tactatatataagtaaaaatgtattttttatagatagatactaatatcgatatactcatg
 51451  tatattatcccgaaatatggatgaatattatatctttcaagattaatattagcagaaaat
 51511  taacttatttcatataaagtttaattctcagagactatacgtgatccttataacaaataa
 51571  tttatccattaatttatcccggctctgccgggtttaatcatcccccggagggggataatt
 51631  tatctccaatggagattaatcataggggcctacggcccctataatttatcgggccgaagg
 51691  ccctattaatctccatttattaaaaaaatttttttatgataagatttgataattcccaca
 51751  aatgaaaatacccggggaaaatttgttatgagaataaatagtcctatttattcccggagg
 51811  ggtcaatccaaaaggtatttaaaatctatattatcttttatttatacctaaaaaggtata
 51871  taaatttttaatattatggaattatggagttaataaattttataaatttgaaggtattta
 51931  tacgaaaaag
;     G-cox1-I8 ==> end
;     G-cox1-E9 ==> start
 51941  TAACAGGAGTTATGCTTTCAAATGCATCGATAGATGTCGCATTCCATGACACCTACTTTG
 52001  TCGTCGGA
;     G-cox1-E9 ==> end
;     G-cox1-I9 ==> start /group=IB (1.32e-13)
 52009  ttttattgtaaatgcccgacctaaaataaattattattataataaaaaataataaggtaa
 52069  aattcaatgaaatgatccctatttataaaaaaatgatttatcccccccttcgggggatta
 52129  atcatgggggcattgcccccataatttataaaattgacaatatgcgggaaaatatatttt
 52189  taagtttatatttactatgggccgacttcggcgagatttattcattaatagtcaaaataa
 52249  tatataactcttatcaattacccggccggtaggccgggcatatatcattgatatgtaaaa
 52309  cttgtaactattttatagttcaaatatataatccgcagaatttatatacgcccgcccgca
 52369  gcaaagctgcgggactaatctaaatatatatgcccgcccttcgggcgggagtatgtatat
 52429  ataattctcagagactatttgtcaatcataataaaaaatacactcccacggagtgtatca
 52489  ttatttatgaaaatatagtccattattttatgataaatatctagattgatctagggtata
 52549  cctatcaatatatccagatattttataatttaaaaaatag
;     G-cox1-I9 ==> end
;     G-cox1-E10 ==> start
 52589  CATTTCCATTATGTATTATCAATGGGAGCATTATTCAGTTTAGTAGGAGGTTACTATTAC
 52649  TGAGGACCTGCAATGTTCGGTTTACAATATAACAAAGTTTGAGCAGAAATACATTTCTGA
 52709  CTATTGTTTATATCAGTAAATATTATTTTCTTACCAATGCACTTTTTAGGTCTAAATTCA
 52769  ATGCCACGTAGAATACCTCTATATCCTGATGCATTTGTTGGTTGAAACTATATAAGTAGT
 52829  ATTGGTTCAGCTATATCAATTATATCAGTTATAGTTGGATTAAAAAGTGTACAAATACAA
 52889  TTAGAAAATGGTGAAAATGAAGTTGAAGAAATACAAGTAACTCCAGATTTTTTAGAGTCA
 52949  AACTTAACTAGAAATACTAGAGATTCAGACTTAGAGTTAATTTTAACAAGACCTGCAGAG
 53009  TATCACACATTCAGTGAATTACCTGTATTAATAGCACCTGTAAAATAA
;     G-cox1-E10 ==> end
;     G-cox1 ==> end
 53057  ATATCCCATTTACTCTTATATATATATAGTAGATATCTCGGTCATTTTATTCCCCCGGGT
 53117  ATATTATAACATAATTTCTATATTCCCCACTAAGTATAGGTATAAATATTTATCTATGAA
 53177  GCGGAAGGTTATTATAAGAGCATAAATATGATTTATAAATATTCATATAAAAAAAATGAT
 53237  GCCCGGCGGAGCCGGGAATCATCTTTTATAAAAGATGCCCGGCGAAGCCGGGAATTATCC
 53297  CGAAGGGGGATTAAAAATAGGGGCCTACGGCCCCTATGATTTCAGATAGTATAAAAATAA
 53357  AAGAAGTAGGGAAAACATAATCCTTCCCTCTTTTTTATTGTATAAGGTGAGACATTAAAT
 53417  TATTAATTATTTAGAGTATAGTAGAAGTATATTTATCAAAGGTATGATTTTATTATTATT
;     G-atp9 ==> start
 53477  ATGCAATTAGTATTAGCAGCAAAATACATAGGAGCTGGAATTTCAACATTAGCTTTAGGA
 53537  GGTTCATCAATAGCTATCGCTTTAGTTTTCGTAGCGTTAATTAACGGTACATCACGTAAC
 53597  CCTTCATTACGTTCAACATTATTCCCACAAGCAATTTTAGGTTTCGCTTTAGCAGAGGCT
 53657  TGTGGATTATTCGCTTTAATTATCGCTTTCTTATTATTATACGCAGTTTAA
;     G-atp9 ==> end
 53708  TTATCACGGCTTTACCAAGATAATCAAACCCTTTCGGGTTTAATTATTAACTTTTTTTTA
 53768  GGGTTAATAATTATCCCATACATTATGAAATACTTATAATTAAGAAACTTGTTATACTAG
 53828  ATTAATATTATACTTCTAAAAGAGGTATATAATTATCAGCCCAAAAGGCTGATAAGTCGC
 53888  TTTGCGGTCCATTAACTAGGTAATATCTATATCATAAACTCTCCTTCGGAGGTTATTTCA
 53948  TAATTAAATTATTACCGACCTACTTAGGTCATATATTTATTCATATATAATAATTTATCT
 54008  TAAAGGTTATATAAATTATGCCGCCATTGGCGGGGTTTTAGTATTTATAGTAAATACGAT
 54068  AAAATGGGGCCTCTTATATA
;     G-trnV(uac) ==> start
 54088  AGGTTATTCGATTAGTGGTAAAATCGCAGTTCT!TAC!ACAACTGAGCCATAGGTTCAAT
 54146  TCCTATATGACCTA
;     G-trnV(uac) ==> end
 54160  AAAATAACCATAAATATGGAA
;     G-trnW(uca) ==> start
 54181  AAGAGTATCACTTAATGGTAAAGTCCATGTCT!TCA!ACACATGTTATAGTAGTTCGATT
 54239  CTACTTGCTCTTG
;     G-trnW(uca) ==> end
 54252  ATT
;     G-trnF(gaa) ==> start
 54255  GCTTTTGTAGCTTAAATGGTAGAGCATTCGCTT!GAA!GCGCGACAGGTGTAAGTTCAAT
 54313  TCTTTCCGAAGGCA
;     G-trnF(gaa) ==> end
 54327  ATAAAATAAAATAACACCTTTAGAGAGTTATTTCCTATTTAAATGGAGGTTTATGGGTTA
 54387  CAATATCGACTTAATATTACCTTTAGTTGGGTTTTTTATTATTCTATCTTCTTAT
;     G-trnK(uuu) ==> start
 54442  GAGCTAATAGTCTAATGGTTAAGACAATTACCT!TTT!AAGTAATCCATATTGGTTCAAT
 54500  TCCAATTTAGCTCA
;     G-trnK(uuu) ==> end
 54514  ACCAAAATTTTTATATATCAATATCTATATTTAAAAACAATTTTTATTTTAAACCCTAAT
 54574  TTTAAGTTTTTTATAAAACTTTTACATACTAAATCTAAACATTCTTTAAATGGTTTAGGT
 54634  AAAACTCCTTTTAATAGTAGTTTAAATTTCAAAGATTTAAATACAATTATCAACAATAAT
 54694  GAATTAAGTAATTACGATAAACAA
;     G-orf822 ==> start
 54718  ATGAAAATAGAATTGTTATTAAATAAGCAAAAGTTATTTATTTTGGAGTTATTGTTTAGT
 54778  AATAAATTTATTAAAAATTTCTTTGATGAAAATAGAGAGTCTCTATTAGTTTACATTAGA
 54838  AATCTTTTAAATCTTAGAAGAAATGTTAAAGATTATTCACCTTTGATAGAATTTATAAGT
 54898  AAATTAAGTAATGATTCACTTTATTCCTTGGTTCTTTCTTTCTTTTATAATGTTTTATAT
 54958  GGTGTCGTATACAATAAAAAAATAGTTAGTGAAATAATTAATAAAACTAATGTTGATTGA
 55018  TTAAATATGGTTCTTTATGAAACATATATTAATTATGTTAAATTACATCAGCTTAATAAA
 55078  GAAGAGTTTACATTAATACATTATAAAGAATTACCTCATATTAAACTTATTTTTAATAAT
 55138  CCCGCCGGAGGCGGCCATGGTTTATTATATTCGTTTGTATATACTTTATTATTAGATGTT
 55198  TTTACAATTAAATTAAATATATTAAAATTAGAGAATATTAAAGTTACAGGTTTAGACGGT
 55258  CAAGTTACGAATAATACTATTATTAATTTTGTTGAGGAATTCTATAGTAAAATAAGTTCT
 55318  TTAATTGAAGGCTTAAGTAATTCTTGCTCTTTCCGTGTATATAAAAGTACTTTACCAATG
 55378  CTTGTTAAACCAAAGCCTTATTACCTTGAAAATATTAAACATGAAGATGAAAATAAAAAT
 55438  ATTATAAGTAATAATAATTACTATTTAGGGGGTTTTTTATTAAATAATAAGTATTATACT
 55498  AATGATATTTTTTATGAAAAAATAGATATAAAATATAAATCTATTATTAATAATAATAAT
 55558  ATAATTATAGAAGGCATTAATAATGTTATGTCGACTGGATATAAGGTTAATCTAGATGTG
 55618  TTAAATATAATTTTGAATTACAATGATAAATATAGATTTTATATTGATAATAATCAATAT
 55678  AAAGAATTTATATCTAGTGATGCATCCGAAAAAGAAAAAGAATCATTTAAAGGTTCTTAT
 55738  TTAAACGATATGACTATTATGAGTGTGGTTGATTTATTAAAAAATGTTGAAAGTTTTTAT
 55798  TATCCTCTTAGAATAGATTTTAGAGGTAGACTTTACAGTGTCGTAACAAGCCTTTCTTAT
 55858  CAAGGTAACGATTTAAGTAAGTCTTTATTAGAATATAGTAAAACAATCAATATCAATTTT
 55918  GAAAAAGATAAAGAATCTATTAATATTTTTAAGGTTTCTGGTGCTTCTTCTTATGGTGTT
 55978  AAAGGTTCTTTTAATGAAAAATTAGAATGGGTACATAAGAACTCATATAATTTATATAAT
 56038  TTTATTAATTTAGAGTTTTGATCTAATGCTAAAGAACCACTAGATTTCATAAGATTTTGT
 56098  GTCGAATATAGAAAATATTGTGATTATTTAAATAAAGGTTATAAGGAATATCCTTCTAAT
 56158  TATATAATTATGTTGGATGCTACTTGTAACGGTTTCCAACATATAGGTATGTTGTGTAGA
 56218  AGTGCTGATTTATGTAATAAAGTAAATCTTAATGGTGTTGGTAATAATGATAATCTTAAT
 56278  GACTGGTATATGTTTATAACCCATAGTGTTATCGAACATCTAAAAAAAATTAAAGATTCA
 56338  CCTGAAGCTGTTAAAATATCTAATGGTATAATTCATAGAGATATGATTAAAAAATGTATT
 56398  ATGATAATACCTTATAATGCTAGTAGTTTAACTATGCTTAAAGAAGTGTTGAAGGTATTT
 56458  ACTATTAAAGAAAATGGAAATATTTACTATTATAAGAAAGATCCTAATATAGTATATACT
 56518  TATAAAGAAATAATTTATCTTGTTTCAAAAATACAATATATAATTAACTTGAAATATCCC
 56578  TTTTTAAAGAAATTCACTAGTTATCTTAAAAACGTTGCTAAAATATGTTCTTTATTGAAA
 56638  ACACCTATACCTTGAGTTTTACCCAATGGTTTAGAAATCAATTTATTTTATAAAAATGAA
 56698  AATAATATCAGAATTATTAAATCTAAATATAAGAAGCAATCTTTTATTACTAAATTATAT
 56758  GATGATAATAACCCTAATTTAAATAAAAATGTTATAGGGTTAATGCCTAACTTAATTCAT
 56818  TCTTTAGATGCTAATAGTTTAATGCTTTTAATAGATAAATTATATAAAACATCTGACTTT
 56878  AGTGGTAATTTTACTTCTATACATGACTGTTTTGGTTCTAGTATTAAACATATAAGTATA
 56938  TTGAAGAATATTCTTACTTATATTTATATTAATCTATATAGTGATAATAATTTCTTATTA
 56998  AAATTTCACGATTCTTTCATCAATAATATTTCTACATCTTTAAACATTGATCGTAATAAT
 57058  TTACCTACACATTTAATTATTGACAATCCTAAAAATAAATCAGGTGTAAGTAAAATTCAA
 57118  TTACCTAATATTGATTTTATTCAAAATGATTCTAATTTTGTAACGAAAGAATCACAACAT
 57178  ATTAATTAA
;     G-orf822 ==> end
 57187  TATTAATCTCCCGCCCTTAGGGCGGGCATTATTTATTAAAAGGATTTAATCCTTTAAACC
 57247  ATTTAAGTATGTTTTTTTTATATAAAAAAAAAGTGAGAGGGGGGTTATCCCACCGCACAT
 57307  TTCAAGAATCTTAGATTATTATTTATTTGCTAATCTTATCCCGGCGGAGCCGGGCATAAT
 57367  AAGATTTTGATATATTCATATAATTTATCTGACAATATTGTATTAATTCCTTTTTGAGAG
 57427  TTAATCTCCCGCCCGAAGGGCGGGCATTATTTATAAATAATCATCTATTGATTACTTATA
 57487  ATTATCACTTTAAATCCCCAACGAAGGTCGGCTAGTAGGAATAATCTAAAAATTATTACC
 57547  TGTGCCCCGTCTCATTTATGCACTTCCTCGTTAGAGATTATTCTAACCGCGATAATTTTG
 57607  ATATTGTTAATTTATATATTAACAATTTGCGTATGCAGGGTTAGCCACCTTAAACATCAT
 57667  CTGGGACAACCTCTTAATTTAAAAGAGGGACCAGGGATCTAATTTATCAACCACTTTTAT
 57727  AAAGTGGTATGTTCACTATTTACGAATGTGAATTTTGCTAATGTAATTTTGGC
;; mfannot:     /group=II (1.49e-07)
 57780  gagccatatgatgggaactatcatgtacggttctgagag
;; mfannot:
 57819  AACTTTTATTGACTTAAAAAGCAATATCCGTCACTCTATGATGTTATAATATAATATAAT
 57879  ATAATATAATATAATATAATATAATATAATATAATATAATATAATTAATATATATGAATA
 57939  TATATATAGAATCCAACATTACTAGTAGAATTCTATACCTAATGTTTTTGAACATATTTA
 57999  GATTAATCTTA
; G-orf1047 <== end
 58010  TTCAGAATTATCAATCAA
;;     G-dpo_2 <== end
 58028  TTCATTATTTTTATAAATATAAGGTTTAGTATCAATTCAATTATTCTTAGAATCAAAAAC
 58088  TTTAATTCTCTTATTATAATTACCTGATAGGGTTACATTAATACTATGTATATTAACATA
 58148  ACCTTCATTAATGTGTTTTGTAGAATGATTAGTAATACCCTTAACAGTAAGACCTTTATA
 58208  TAACTTTAAAAAATCATTATAAGATAATTTATTAGATAGTCCTTTATTAACGATTTTAGT
 58268  AGTACCATCTTTATTTAATAAAAAATATAGTTTACCAGAGATAAATAGACCTCTTTTAAT
 58328  AGTATTCTCTAATTTAAAATCTCCTAATTTATTAGAAATAAGTTTATCAGGTAAAGGCTT
 58388  ATTAATAACGATACTATCGGTATCACAATAATAAATATTTGTGTTTTGAGATTCAAGTTC
 58448  ATGTATTAATTTAAATAATCTTAATCTAGCTTCAGCATTTATAAATAAAGTAGTAATAAT
 58508  TGAAGTTGCTTTAATAAAACGTCCTTGATTAATTTCTTTCATTAATTCAACATATTCCTT
 58568  ATTATTAAGGTATTTATTAACCTCAACATTATTCTCTATTAATAAATTTGTGTTATAAGA
 58628  TCTACTAACCTCAAAGATAACAGAATCTTCTAAATTATAAACAGATGAAACATTATGACC
 58688  TAAGGCCAACAAATTGAAAGAATTAATATTTTTAATAATCATAGTTTTATCATCTAAATT
 58748  AAGACCAAATCTTCCTATAAGATTATTAAGCATTGATTTATAAAAAGATCTATCAAATCC
 58808  TTTAGATATACTTTTATTATGATACATCGTATTCACATAATCTTTAAATAAAGTATCATT
 58868  TTTATCAGTGTAAAGTAAACCACTTAAAATAGTAATTTTATATCCTCTTAATAAAGCATA
 58928  ATCAAGTTCAATACTACTTCAATGTCCCGTTATTTCACCTACAGGATAAATAATACCTTT
 58988  ATCTGGATGTTTAACAGGTAAAATAGGGTATTTTTCAGTTAAAGGTATTTCTACCTTAGC
 59048  ATGGTAAACACCTAATAATGAACCTCTAAACTCTTTATAACTTAAATTATAAAATTCATA
 59108  ATATTTAAGTTTACCAGTTGGTAACATACGTAAAGAACAAGCAGGATAATGAGAATTTAT
 59168  ATCATAATAATATAAATCTTTACCTATAGGTTTAAATACTTGGGTATAACCTCCATAGAA
 59228  GGCTTCCCTCATATATTTATAATAATTATTATTCTTAATTAGAGGTATTTTATCATATAA
 59288  TTCTTTATATAATTTCATATATACTTCTAATGCTAATTTGGATACAGTATATATTTTTCT
 59348  TAAGTCTATTTCATAATTAATAAATACAAAATATCTTAATTTTTCAACTATATATAATAA
 59408  CAAAATAAGATCTGTTTTAAGATAATCTAATAGACAATCTTTTAAAACAAAGACCTTCTT
 59468  AGAATTATAAGCTTTCTTAAACTCTTTATAATCTTCAAAACTTTTAAAATATGTCCTATT
 59528  AGGAACAGCCCCTTTATAAAACAAATTATTTATAGTATTGAATTCATAAGGGAAGATCCC
 59588  TTTAGACTCACCAATCTTAAAAAGAGAAGCTAATTTTTCAAGAGAAGTTGTTAAAATTAA
 59648  ATAACTATCATTTAATATTATAGTATGTTTAACACCATTTATTATCAATGAAATATTAAT
 59708  ACTTATAATATTAACTTTATTAGATAATAACTTGATGATAAAAGGATTTTCTGGATTAAG
 59768  TTTATTATATAAACATAGTTTATTTAATATATAAACACTATCAAAGTTACTTAAATTATG
 59828  CACATAAAATACATAATTATTATAAGATTTCAACATAGTCATTAAACATTCTATAACTAT
 59888  TTTATAAGATAAATCTTTGTAAGAAGATCTAATACAACTACCTCCTTCTACATAATCATA
 59948  AATACTAAAAAGTTTTAAATTAACTTTTTCATGATTATAAGGTATTTCTCTATTCACACG
 60008  TATTTCATCCATATTTTCTTTAAATACACCAAAACCTAAAGCAACAACAAAAGATTCCGT
 60068  TTCAGCTTTACAAGTTTCTATATCTAAAGATCCTATACGTAGATCTGTATGAACACGTTT
 60128  AGCTATAGTTAAGGATTTAGGACTCTCTACTTCTAAAATATTACTTGTTATTAAAGATTT
 60188  AAAGCATTTATTCTTAGATTGGATAACAGGGGGTTTAGTAATCAATCTAGAAGCATATAA
 60248  CATGTTATAATTTAAATCGTAACAAACTTGTGTTTCACTATTATTAATATTCCATAATAT
 60308  TTTATCATTTTCAACAACAACGTTAAAAGATAATAACAGAGTTGTTTCATATTTATCATT
 60368  ATATTTAAATAAATAATATTCTTCAGAGTTATTAACCTTAATTAAAATATAATTTATTAT
 60428  ATAACTATTAGGGCCTATTTTAGTTCCATAAGAAAATTTATGAAATTCTATACCGGATAT
 60488  TTTACAATTATTTTCTTTTTCTATAGAGGAGTATATTTTAACTAAAAGATTATTTGATAT
 60548  AGTATTAATATTACTATTAAATTCTAAAGGAAATTTAGGTATAATATTAAATATTTTATT
 60608  AATATATAAGCCTTCAGTAATTCCCTTTTTAAAGGGCATAGAATAATTAGAATTTTTAGC
 60668  TACAAAATTATTAGCTGTTTCATTATAATTTAAAACAACTTCTAAATAATTTATTTTTTC
 60728  TATAACAGAGTTATAACGTTCTAATAAAAGATTTAAACTTAAATTAGTTTCTTTAAATCA
 60788  TTCTTCACATAATTCTTCATTAAATTGATTTAATTCTATAAGTTTAACATTAGATAAAGT
 60848  AAGATTATGATATATACCAGGAGTATTAGAATAATTAACTCTTATGTAACCATTCAAATA
 60908  TTTATAATTAAGTATATTATCATTTTTAATAAATTCAAGTAAAGTAGTATAAAAATATAC
 60968  ACTATTTCAATTTGAAAGTGAAAAGAATAATTTAAAATCAGATGCTTTATAAAACAATCT
 61028  AGTAAAGACTAAACCATTTAATTTATTAAAACATTTTTTTTCATTTTTAAGCCGAGGCTT
 61088  AGAGTTAAAGTT
;;     G-dpo_2 <== start ;; HMM match pos. 112,1113 score 1.3e-124
 61100  TAACATAAAAATTTTTTTATTTCAAAATATTGATATATAAAAAATTGGGT
;     G-trnX(uuua)_2 <== end
 61150  TAAG
; G-orf1047 <== start ;; contain dpo
 61154  CTAAAAAGGAATCGAACCAAATATAAAATACTT!TAAA!AAAAAGTAAAAGTCTTACCAT
 61212  TAGACTATTAGCTT
;     G-trnX(uuua)_2 <== start
 61226  CTTACCTAAAAAAAAACAAGGTAAAAAAGGTACATAATTTATTTAGTATTTAGTAAAAAA
 61286  AGAATGAACTTAAACCAAGCATATTTTTTAATTTTAAGAATAGGATTAAATTCGATCAAA
 61346  AAGGAGGTAGGGTGTGATAAACACCAAAAAAGTGAAATAGAATATCTATCTATTATGGTG
 61406  AGTAA
;; mfannot: G-cox3 ==> start Def by similarity
 61411  GAGAAGAAAAAAAGAGGGGGTGCTACACCTTGACCTTTATATACTTCTTTTGCTTTA
;     G-cox3_2 ==> start
 61468  ATGAATTTAGCTTTAAGTATTAGTTTAACTGCTCATAATTATATTAATAATAATATATAT
 61528  ATTTTATTAAATATATTTAGTGTATTATATGTTTTAACTTTATGATTTAAAGATGTTATA
 61588  GCTGAAAGTACATATTTAGGAGATCATACTAAAGCTGTTAAAACTGGTTTAACACAAGGT
 61648  TTCTATCTATTTGTAGTAAGTGAGATTTTAATATTTGCTTCACTATTTTGAGCATATTTA
 61708  CATTCTTCATTAAACCCTACTATGGAAATTGGTATGGCTTGACCTCCAGCTGGTATTGAA
 61768  GCTATTTCACCTAGTGAATTACCTTTATTAAATACTATTATCCTATTAGCATCTGGAGTT
 61828  ACTATTACTATGGGACATCATGCTTTAATTAATAGTAATAGAAAAGATACTTTATATGGA
 61888  TTTATATTTACAACTTTATTAATTGTAATTTTTGTTATATTACAAGTTTTTGAATATTTA
 61948  TTCTCCCCATTTACTATTACTGATGGAATTTATGGATCTACATTTTATTCATTGACAGGA
 62008  GTCCACTTCTTCCACATGAATAGTCTGATAGCGATGTTGGCCGTTTGTTCTTGAAGAATT
 62068  TACAATTATGATTTTACAAATAATAGCCATGTATTTGCTGAAATGACCGTTTTATATTTA
 62128  CATGTATTAGACATATTATGATTATTTATATATATAATATGTTATTGATGGGGTTCTTAA
;     G-cox3_2 ==> end
 62188  ATATTCAAAAACTTGTAATATAACAAAAATTACAATTAATAAAGTTGTAAATATAAATCC
 62248  ATATAAAGTATCTTTTCTATTACTATTAATTAAAGCATGATGTCCCATAGTAATAGTAAC
 62308  TCCAGATGCTAATAGGATAATAGTATTTAATAAAGGTAATTCACTAGGTGAAATAGCTTC
 62368  AATACCAGCTGGAGGTCAAGCCATACCAATTTCCATAGTAGGGTTTAATGAAGAATGTAA
 62428  ATATGCTCAAAATAGTGAAGCAAATATTAAAATCTCACTTACTACAAATAGATAGAAACC
 62488  TTGTGTTAAACCAGTTTTAACAGCTTTAGTATGATCTCCTAAATATGTACTTTCAGCTAT
 62548  AACATCTTTAAATCATAAAGTTAAAACATATAATACACTAAATATATTTAATAAAATATA
 62608  TA
