# Supplementary material for: Global Characterization of Fungal Mitogenomes: New Insights on Genomic Diversity and Dynamism of Coding Genes and Accessory Elements
Source: Front Microbiol. 2021 Dec 1;12:787283. doi: 10.3389/fmicb.2021.787283 (PMC8672057; doi:10.3389/fmicb.2021.787283)
Supplement: Supplementary File 1 — de novo annotation files of the 685 mitogenomes investigated in this study. Annotation was performed with the Mfannot program. [file Data_Sheet_1.ZIP › Supplementary_FileS1/CP011563.1_Saccharomyces_cerevisiae_strain_ySR127_mitochondrion_complete_sequence_mitogenome_g3.mfres]

;; Masterfile modified automatically by mfannot version 1.35
;; on Sun Dec 27 00:36:06 2020 by user pfonseca on host LGCM-PROC
;;    - Gene Totals: 45
;;    - List of genes added:
;;      atp6                 atp8                 atp9                
;;      cob (5 introns)      cox1 (7 introns)     cox2                
;;      cox3                 orf236               orf262              
;;      orf280               orf306               orf316              
;;      orf335               orf348               orf386              
;;      orf391               orf777               orf785              
;;      rnpB                 rns                  rps3                
;;      trnA(ugc)            trnC(gca)            trnD(guc)           
;;      trnE(cuc)            trnE(uuc)            trnF(gaa)           
;;      trnG(ucc)            trnH(gug)            trnI(gau)           
;;      trnK(uuu)            trnL(uaa)            trnM(cau)           
;;      trnN(guu)            trnP(ugg)            trnQ(uug)           
;;      trnR(acg)            trnR(ucu)            trnS(gcu)           
;;      trnS(uga)            trnT(ugu)            trnT(uuag)          
;;      trnV(uac)            trnW(uca)            trnY(gua)           
;;
;; end mfannot
;;


>CP011563.1 Saccharomyces cerevisiae strain ySR127 mitochondrion complete sequence gc=3
     1  TTCATAATTAATTTTTTATATATATATTATATTATAATATTAATTTATATTATAAAAATA
    61  ATATTTATTATTAAAATATTTATTCTCCTTTCGGGGTTCCGGCTCCCGTGGCCGGGCCCC
   121  GGAATTATTAATTAATAATAAATTATTATTAATAATTATTTATTATTTTATCATTAAAAT
   181  ATATAAATAAAAAATATTAAAAAGATAAAAAAAATAATGTTTATTCTTTATATAAATTAT
   241  ATATATATATATAATTAATTAATTAATTAATTAATTAATAATAAAAATATAATTATAAAT
   301  AATATAAATATTATTCTTTATTAATAAATATATATTTATATATTATAAAAGTATCTTAAT
   361  TAATAAAAATAAACATTTAATAATATGAATTATATATTATTATTATTATTAATAAAATTA
   421  TTAATAATAATCAATATGAAATTAATAAAAATCTTATAAAAAAGTAATGAATACTCCTTT
   481  TTAAAAATAAAAAGGGGTTCGGTCCCCCCCCTTCCGTATACTTACGGGAGGGGGGTCCCT
   541  CACTCCTTCTTAATTAAATTATCTTAATTAAATTATCTTAATTAAATTATCTTAATTAAA
   601  TTATCTTAATTAAATTATCTTAATTAAATTAAAAGGGGACTTTATATTTATAAAGTAATT
   661  ATATTATTATTATTATTATTATTTATTTATTTTATTTTTATTATTTTATTATATATATTA
   721  TATATTAATA
;     G-trnP(ugg) ==> start
   731  CAGATAGAAGCCAAAAGGTCAGGCGCTTTCTT!TGG!GAGAAAGACCTAGTTAGTTCGAG
   789  TCTATCCTATCTGA
;     G-trnP(ugg) ==> end
   803  TAATAATTTAATTAACCATTAAAAAAAAGTATATATATTTATCATAATATATTAAATTTT
   863  ATTACATTACAAATGAACACTTTTATTTATATTTATAAAAATATGAACTCCTTCGGGGTC
   923  CGCCCCGCGGGGGCGGGCCGGACTCCATATTATTATTATTATAATTATTATTATAATTAT
   983  TATTATAATTATTATTATAATTATTATTATAATTAAAGAGTTTTGGATACCAATATGATA
  1043  TAATATGATATAGGACCGAAACCCCTCATTTTATCATTTATTTATAATATTATAAATAAA
  1103  AAAAAATATTATATATTATAATAAAATTAATATCATAATATATTATATTATATATTATAT
  1163  TATATATATATATATATATATTCTTTTATAAAATTTATATTCTTCTTATTAAAATTAAAA
  1223  AGGGAGCGGACTTTTAATTATATTTAATTATAGTTTTTAATCATTGGTTGAGATTTCAAA
  1283  ATAAGGTATAATATTTATATTATTCTTTAACAAATATTATATTATAAAAAAAGATATAAT
  1343  ATTTATATTATTCTTTAACAAATATTATATTATAAAAAAGATATAATATTTATATATTAT
  1403  TATTAATATTATTTTTAAGTTCCGAAAGGAGAAACTTATAATTTTTATATCATTATTTAT
  1463  TATTATTTTTAATTTCAACTCCTTTTAGGTATTTCCATTTAACTTTCAGCAGAGACTTTC
  1523  TAATTATAATTATATATATATAAATTTAAATACATTTATAAAAAAGTATATAATATAATT
  1583  ATATTATATATAATAATATTATTAAATGAAGTATTCTTTATTATTAATTATAGGATATCT
  1643  GGGGTCCATTAATAATTATTATTGTAAATAATAATAAGGACCCCCCCCATTATCTAATTA
  1703  ATAAATATATAAATAATCATTAATAAATATATTAATAATTATTAATAAATATATAAATAA
  1763  TCATTAATAAATATATAAATAATATAATATATTATAAAAATATAATAATAATAATTTATT
  1823  ATTAAAATATAATAATTTATTATAAAAATATAATAATTTATTATAAAAATATAATAATAA
  1883  CTCCTTTCGGGGTTCACACCTTTATAAATAATAAATAATAAATAATAAATAATAAATAAT
  1943  AAATATTAGTATTCACTAATATAAAATAATAATTATAAAAATAATCATTATTAAAAATAT
  2003  TATTAATTATTAAATTAAATACAATTAATATAATTTAGTTGTTTATATAATTTTAAATAA
  2063  TGTTTATATCAATTTAATAAAATTAAATTTATAGTTCCGGGGCCCGGCCACGGGAGCCGG
  2123  AACCCCGAAAGGAGTTTATCTATATATTATAATAACTATATGAATTTAATTATTAAAAAT
  2183  AATAAAAATAAGGAATTTTAATAAGAAGTAATATTTATTATATAATATATAAAAAAAATA
  2243  TATATATATATATAAAAATATATATAATAAGTTTTATTATAATATATATTAAATTAATTA
  2303  TTATGAGGGGTTCGGTCCCTTTCCGGGCCCCAATTCATCTCATCTCATTTTATTTCATTT
  2363  CAATATCATCTAATCTCATTTCTTTATAGATTTTACATATATATAAATATAAATATAAGA
  2423  TATTCACATTTATATATAATATAATATAATATAATAGATATTCATTCCTCTTTGATTAAA
  2483  CTAATAATTAATAATTAATAATTAATAATTAATAATTAATAATTATTCAGTAGAACTCCT
  2543  TCTTAAAAAGGGGTTCGGTCCCCCTCCCATTAGTATAGTATAGGGAGGGGTCCCTCACTC
  2603  CTTCGGGGTCCGCCCCGCAGGGGGCGGGCCGGACTATTATTAAATAATTTATAATTTATT
  2663  ATTTATTAATATATTTATATAATATAATATAATATAATATTATTCATACTTTTTATTAAT
  2723  ATAATATAATATAATATTATTAATACTTTCTCCTTTCGGGGTTCCGGCTCCCGTGGCCGG
  2783  GCCCCGGAACTATTAATATAAAGAAAAGAGTTTCAATTATTTATTTATTTATTTATTTTT
  2843  TATAAAAATAAGTCCCCGCCCCGGCGGGGACCCCGAAGGAGTATTAATTTAAATAATTTA
  2903  TTTAATGAAATTATTAATTATAAATAAAAATAATAATTTTTAAAGATGTAATATAAAAAT
  2963  AAATATAATATAATTTAGGATAATTATATAAAATATTTATTATATATAGTTTTTATAAAG
  3023  AGTTTTAAAAGTGATAATATAATATATAATATTTATAAGTTCCGGGGCCCGGCCACGGGA
  3083  GCCGGAACCCCGAAAGGAGTTATTTATATATATATAATTATAATCTTATTAATTATTTAT
  3143  ATATATATTTAATATTATTTTTATATAATTTTATATTAAAGTATTATAATTATATATTTA
  3203  ATATTATTTTTATATAATTTTATATTATTTATTTATTTATTTATTTATTTAAAAATATTA
  3263  TAATCATATATTTAATATTATTTAATATATTTTATATATTATATCTTTTATTGATTTATA
  3323  TATATATAGATTTAATAAATATATATATATATATATATATAAATATTCATTATATATTTA
  3383  TTATTATTATTATTATTTATTACTATTTTTTATTATATATTAATAATATATATATTATTA
  3443  GTTATGGGTATCCTAATAGTATATTATTATTTTTAATAATAATTTATGATTTATGTATAA
  3503  TAAATAAGTAGGGAATCGGTACGAATATCGAAAGGAGTTATATATTATTAATTATTTATA
  3563  ATTATTTTATATATTATTAATTATTTATAATTATTTTATATATTTATAATTATTTTATAT
  3623  AGATAGGTTAGATAGGATAGATAGTATAGATAGGGGTCCCATTTATTATTTACAATAATA
  3683  ATTATTAATGGGACCCGGATATCTTATTGTTATTAATTTATATATTATTCATTATTATTA
  3743  ATATATATTTAATATAATTAAATATTATATTATATTATATTATATTATTTATTAAAAAAA
  3803  AATCTATTACTTATTTTTTTTATTAATATATAAATTATTTATATAATTTATCATTTTTAT
  3863  TTATATATTATTATTTTTTATATATAAATTAATATATATATATATTATATATACTTTTTT
  3923  TTTTATAATATATCTATATATATAAATAAATATATTATATTATATTTTTATATAATATAT
  3983  TATTAATTATTATTTTAATTTTCTATTCTATTGTGGGGGTCCCAATTATTATTTTCAATA
  4043  ATAATTATTATTGGGACCCGGATATCTTCTTGTTTATCATTTATTATTTTATTAAATTTA
  4103  TTATTATTTTTAATTTATATTTATATTATATAATTAATTATATCGTTTATACTCCTTCGG
  4163  GGTCCCCGCCGGGGCGGGGACTTTATATTTTATTATATAATATATTATATTCTTATAATA
  4223  TATTTATTGATTATGTTATAAAATTTATTCTATGTGTGCTCTATATATATTTAATATTCT
  4283  GGTTATTATCACCCACCCCCTCCCCCTATTACGTCTCCGAGGTCCCGGTTTCGTAAGAAA
  4343  CCGGGACTTATATATTTATAAATATAAATCTAACTTAATTAATAATTTAAATAATATACT
  4403  TTATATTTTATAAATAAAAATAATTATAACCTTTTTTATAATTATATATAATAATAATAT
  4463  ATATTATCAAATAATTATTATTTCTTTTTTTTCTTTAATTAATTAATTAATTAATATTTT
  4523  ATAAAAATATATTTCTCCTTACGGGGTTCCGGCTCCCGTAGCCGGGGCCCGAAACTAAAT
  4583  AAAATATATTATTAATAATATTATATAATATAATAATAATATAATAATTTTATATAAATA
  4643  TATATTTATATATTAAATTAAATTATAATTTTATTATGAAAATTATATCTTTTTTTTATA
  4703  TTTTTATATAATAAAAATATGTTATATATATATTAATAATAAAAGGTAGTGAGGATTAAA
  4763  TAAATTATATAATAATTATAACTCTTAATTATAAAATAAATATATATATATATATAAGTA
  4823  TCCATTTCCATATAATCTTTTAATAAATATTAATAAATATTAAAAAAAAATAATATTATA
  4883  ATATTTTAGTATATAATTCAATAAAATTCATTGGAGGGGTAAATAATAATAATTTACTAA
  4943  TGGCAAGTTATAGTCTTAAAGGTTTTTATTTTTTTTATTAAATTAATAAAATAATAATAC
  5003  CATTTATATATTCCATTATATATATATATTTAATAAAAATAATAATATCATTTATATATT
  5063  TTATTATATATTATATATATTTTATATAAAATAATAATAATAAATTTATATTTTTATATA
  5123  TTATTATTAAATAATAATAATATAAATAACTCCTTCGGGGTTCGGTCCCCACGGGTCCCT
  5183  CACTCCTTCTTAAGAATAAAAAGGGGTTCGGTCCCCCTCCCGTTAGTACACGGGAGGGGG
  5243  TCTCTCACTCCTTCTTAAAAAATAAAAAGGTGGAAGGACTAATATAATTTTAAATAATAA
  5303  TTAATACTTTAATAATAATTTGTATTTCTTTATTATTAATATATTAAATATAATAATAAT
  5363  TAATATAATTACAATATATTAATATTATCAAATATTAATAAATATACTTTTTTATATAAT
  5423  TTATTTATTTATTTATTTTTTTTTTATTAAACTAATTATAATTGTAATTTCGAAAAGGGG
  5483  GTGGGAGTAAACATATATAATTTATAATCTATATATATATATATATAATTTTTTAATAAA
  5543  TATTAATAAATATTTATAAAAAGAATAATTTATATTTATAATATATAATTTATATATTTT
  5603  ATTTTTATTATACAATTAATATAAAATATAAAATATTAAATATTAAATATTAAATATTAA
  5663  ATATTAAATATTAATTTTTATAGGGGTTATATAATAATTATATTTATAATTATATAATAT
  5723  TAAAAAGGGTATTTTTATAATTATTACATTTTTATTTTATTTATAAAAATATTAATTTTA
  5783  ATAAGTATTGAATACTTTATATAATATAAATATTAATTACATAATTAATAATTAAATAAT
  5843  ATTTAATAATATTATTTAAATTTATTATTTATAATTATTTATTTATAAAATTCTATTTTT
  5903  ATTATTATTATTTTTATTTTATTATTAAAGATTAATATAATAATTATTAATATATTAAAA
  5963  ATCTTTTATTATATTAATATTTATAAAAAAGTATTTAATAAAAAAGATGTATAAATTTAT
  6023  AAATTATATAATATTATTAATTTATATAATAATAATATTATAACTTTGTGATTGTCAATT
  6083  TAGTTAATCATTGTTATTAATAAAGGAAAGATATAAAAAATATT
;     G-trnY(gua)_1 ==> start
  6127  CTCCTTCTTAAAAAGGGGTTCGGTTCCCCCCC!GTA!AGGGGGGGGTCCCTCACTCCTTT
  6185  GGTCGGACTCCTTCGGGGTCCGCCCCGCGGGGGCGG
;     G-trnY(gua)_1 ==> end
  6221  GCCGGACTAATTTAACTTTTAATATTAATATTAATATTATTTATATTTTTAATATATAAA
  6281  AATAAATAATTTTATTTTTATTAATAGTATATTATATAAACAATAAAATAGTATTAATTA
  6341  TATAAAATTTATATAAAATATATATAAATTTATTATATATATATATATTAATATTTTAAT
  6401  AAAGTTTTTATTATAAATTTATTTATTTATTTATTATAATATTAATAATTTATTTATTAT
  6461  TATATAAGTAATAAATAATAGTTTTATATAATAATAATAATATATATATATATATATTAT
  6521  TATATTAGTTATATAATAAGGAAAAGTAAAAA
;     G-rns ==> start
  6553  ATTTATAAGAATATGATGTTGGTTCAGATTAAGCGCTAAATAAGGACATGACACATGCGA
  6613  ATCATACGTTTATTATTGATAAGATAATAAATATGTGGTGTAAACGTGAGTAATTTTATT
  6673  AGGAATTAATGAACTATAGAATAAGCTAAATACTTAATATATTATTATATAAAAATAATT
  6733  TATATAATAAAAAGGATATATATATAATATATATTTATCTATAGTCAAGCCAATAATGGT
  6793  TTAGGTAGTAGGTTTATTAAGAGTTAAACCTAGCCAACGATCCATAATCGATAATGAAAG
  6853  TTAGAACGATCACGTTGACTCTGAAATATAGTCAATATCTATAAGATACAGCAGTGAGGA
  6913  ATATTGGACAATGATCGAAAGATTGATCCAGTTACTTATTAGGATGATATATAAAAATAT
  6973  TTTATTTTATTTATAAATATTAAATATTTATAATAATAATAATAATAATATATATATATA
  7033  AATTGATTAAAAATAAAATCCATAAATAATTAAAATAATGATATTAATTACCATATATAT
  7093  TTTTATATGGATATATATATTAATAATAATATTAATTTTATTATTATTAATAATATATTT
  7153  TAATAGTCCTGACTAATATTTGTGCCAGCAGTCGCGGTAACACAAAGAGGGCGAGCGTTA
  7213  ATCATAATGGTTTAAAGGATCCGTAGAATGAATTATATATTATAATTTAGAGTTAATAAA
  7273  ATATAATTAAAGAATTATAATAGTAAAGATGAAATAATAATAATAATTATAAGACTAATA
  7333  TATGTGAAAATATTAATTAAATATTAACTGACATTGAGGGATTAAAACTAGAGTAGCGAA
  7393  ACGGATTCGATACCCGTGTAGTTCTAGTAGTAAACTATGAATACAATTATTTATAATATA
  7453  TATTATATATAAATAATAAATGAAAATGAAAGTATTCCACCTGAAGAGTACGTTAGCAAT
  7513  AATGAAACTCAAAACAATAGACGGTTACAGACTTAAGCAGTGGAGCATGTTATTTAATTC
  7573  GATAATCCACGACTAACCTTACCATATTTTGAATATTATAATAATTATTATAATTATTAT
  7633  ATTACAGGCGTTACATTGTTGTCTTTAGTTCGTGCTGCAAAGTTTTAGATTAAGTTCATA
  7693  AACGAACAAAACTCCATATATATAATTTTAATTATATATAATTTTATATTATTTATTAAT
  7753  ATAAAGAAAGGAATTAAGACAAATCATAATGATCCTTATAATATGGGTAATAGACGTGCT
  7813  ATAATAAAATGATAATAAAATTATATAAAATATATTTAATTATATTTAATTAATAATATA
  7873  AAACATTTTAATTTTTAATATATTTTTTTATTATATATTAATATGAATTATAATCTGAAA
  7933  TTCGATTATATGAAAAAAGAATTGCTAGTAATACGTAAATTAGTATGTTACGGTGAATAT
  7993  TCTAACTGTTTCGCACTAATCACTCATCACGCGTTGAAACATATTATTATCTTATTATTT
  8053  ATATAATATTTTTTAATAAATATTAATAATTATTAATTTATATTTATTTATATCAGAAAT
  8113  AATATGAATTAATGCGAAGTTGAAATACAGTTACCGTAGGGGAACCTGCGGTGGGCTTAT
  8173  AAATATC
;     G-rns ==> end
  8180  TTAAATATTCTTACATAAATATTAATCTAAATATTAATATAAATATTAATATTAATAGTT
  8240  CCGGGGCCCGGCCACGGGAGCCGGAACCCCGAAAGGAGAAATATTAATATAAATATAAAT
  8300  ATTAATATAAATATAAATATAAATATAAATATATTTTAATATAATATAATATAATATATA
  8360  ATATATTATATAAATATAATATATAAATAATATAATAAAATATTTTAATATATATATAAT
  8420  ATAATATAATTATTATTATAATTTAATATAAATTATTATTATAATTTAATATAATAAATA
  8480  AATAAATAATTATAATTATAATTATAATTATAATCTCAATATATAAATGATAAATTATTA
  8540  TAAATACAAAGGAAATAATTGATTTTTAAAATATATTTAATAAAATATATAATATAAATT
  8600  ATACTTTTTTTGTTATTATATAATAATTATATTAATATATTTAATAGAATTAAACTCCTT
  8660  CGGCCGGACTATTATTCATTTTATATATTAATGATAAATCATTAATTATTATTAATAAAT
  8720  TTATTTATAATATTTAATTTTATATATTATTATTTATAATAAAAAAAATTATATTATAAC
  8780  AATTTAATTTTAATTTTTATTTTTAAATTATAAAATTAATAATTTATTTGTTTAAATAAA
  8840  ATTTATAACTCCTTCGGGGTTCGGCCGGACTATTAATATAAATAAATAATAAATATTTAT
  8900  AATAAAATAATATACATCTTCTTTAAATAAAAAAAGGGGACATTATAAATAGTATATAAA
  8960  TATATTATATCTTTTTTATTATTATTATTAATAAATAATAATAATAATTTATATATTTAT
  9020  AATATATTTAATAGTTCCGGGGCCCGGCCACGGGAGCCGGAACCCCGAAAGGAGAATGTA
  9080  TTATAATTATTACATATAATTATTATTATTCACTTCTTATTAAAAATAATACTCTATATA
  9140  ATTTATATAATTTATTTTAATATATATATATTTATATATAATATAATATATATATTTATT
  9200  TATTATAATCATTTTTTTTTAACTTAAAATAAAACTTATTATAATTTATATAATTTATAA
  9260  TTTTTATATAAAAATAATTATATAATTTTTATTTATTTATATAATAATAATATTATTTGT
  9320  TATATATTATATATTATATATATAATAAATAAATAAATAATAAATAATAATAAT
;     G-trnW(uca) ==> start
  9374  AAGGATATAGTTTAATGGTAAAACAGTTGATT!TCA!AATCAATCATTAGGAGTTCGAAT
  9432  CTCTTTATCCTTG
;     G-trnW(uca) ==> end
  9445  ATAATAATAATAAAAATATGTATTTATTTAATTATTTTAATATTTCTCCTTTCGGGGTTC
  9505  CGGCTCCCGTGGCCGGGCCCCGGAACTATTAATATAATATAATATAATATAAATATTCAT
  9565  TTATCTTTTTTTTAATATTCTTAATTAATTAATTAATTAATATATTAATTATAAAAAATA
  9625  TATTATAATTTTATTATTAATAAGTATAAATATATTATTAATAATAATTTATTAAAAATA
  9685  TATTATTATAATATATTAATATATCATAATTATAATCAATATTATATTATTTAATTTTAT
  9745  AATACTTAATTATTAATATATTATTCATATATATATAAATTAAATTAAATTAATTATATT
  9805  GAATATATAAATATATATATATATAAATATATAAAAAATTATATAAATTATTTTAAGTAA
  9865  AAATAATATTAATAAAAATTATACAATAATAATAATAAATATTCATTATTATTTAATTAA
  9925  TATCTCCTTTACTTCTTTTTCCTCCGTTGAGGACTTATTATTAAGTATATTATTATATAC
  9985  TACTTAAGATTATATATATAATATATATATATATATTATATATAAAATATAAATATATAA
 10045  ATAATATAAAAATTAATAAAATAAATAAAATAAATTAGTCCGATCGAATCCCCTATTTAA
 10105  TTAAATTAAATTAAATTAAGAAAGAGATAAATTTATATAAAATATTATTTATAATTAATT
 10165  ATAATTAAATTATAATATAATATAATATAAATAATAATATAATAAAAATAAAAATAAAAT
 10225  AATATTAGATTATATTATATAATTTATATAATTTTTTAATAATAATAATAAATAAGTTTA
 10285  TTTATAATTATAAATATAAATATAAATATAAATAAAGAAGGTATTATATTTTATAAAATA
 10345  TAATAATAATACAAAATTTATATTTTAATAAATATTAATATAAGTTTAAAGTTCCGGGGC
 10405  CCGGCACGGGAGCCGGAACCCCGAAAGGAGAAATAAATAATATATTTATAAAAAATTAAA
 10465  TAAATAAATATTATCTATTTAAAAATAAATATAATATAATATAATATAATAATTCTAAAT
 10525  ATAAATAATATTTATTATAATTATTATAATAATTGTATTATTTATTAATAATATATATAA
 10585  TTATATTAAAACTAATATTACATTATTTTGTATATTTAAACAATTAAATTGATTATTCTT
 10645  ATTTGTAATCTTTATTTATTTTATTATATCTTATTAATGATAAATTATAATTATTATTAA
 10705  AATAATAATTTACTTCTTTTGATATAAAAATAAAATAATATAGTTCCGGGGCCCGGCCAC
 10765  GGGAGCCGGAACCCCGGAAGGAGATAAATATATTATATTTTTATTCCTACCTATTAAAGG
 10825  TAAAGACTCGATTCTCATAATTAAATTTATATCCTTCGGCCGGATTAATTTATTTTATTT
 10885  ATATTTATATTTATAGTGAATACCTTTTTTAATATTTATTTTTAATATTTATTTTTAATA
 10945  TTTTATTTTTAATAAAATATAATCTTGTAAGTAAGAAAAGAATTTCGGTGATTGGAACCT
 11005  TGAAAGGATAAATTTCTTATTTATTATAATATTTATATTAATAGTTCCGGGGCCCGGCCA
 11065  CGGGAGCCGGAACCCCGAAAGGAGTATTATTAAACATTTAATATATTATATTAATATTTA
 11125  ATTTAAATGATTAATATATTATTATAATAATATTTATTTTATATTAAAATATTATAATTA
 11185  ATATATATATATTTATTTTAATAATATTATTATTATTATTATTAAAATTATTATTTTTAT
 11245  AAATATATATATATATATATATATATTATTTTTATTCTTATATAAATTATATAAAAAAAA
 11305  TATATATAATATATAATTAATTAATATATATTATTTAAATTATATATTATTTAAAATACT
 11365  TTTTATATTATATCTTCTTTAAATTAAAATATAATTATTATTTATATTATAATTATTTAT
 11425  GAAATATTATTATTAAAATAAAAAAGAGGTTTAGACTATATATTTATTATTTATAAACTT
 11485  ATTATATTATTTATTATTAATAGTTCCGGGGCCCGGCCACGGGAGCCGGAACCCCGAAAG
 11545  GAGAAATAAATAAAATAAAAAATAATAAATATTAATATTATTAAATATTATTTATAATAA
 11605  ATATTAATATTATTAAATATTATTCATATTAATAAATTTTATTATTATTTGTAATATATT
 11665  AAATATTAATAATATATATATTATTTATTATAATGAAAACCTATCCTATATTATCCTATC
 11725  ATATAATATCATATCATATTATATTATATCTTATTATATGATATATAAAGTATTCACTCT
 11785  ATATGAGGTTATGATTATTATATAAATCTTATTTTATTTTTATTTTTATTTGGACTAATA
 11845  ATAATTATAATAATAATTATTGATATGTTCTAATATTAATAAATACATATTTATATTATA
 11905  ATATAAATATTCATTTCTTACTAATTAATAAAAAGTTTTTATATTCATTATAATATAAAT
 11965  ATATAAATATATATAAATATTTTAATAATTATAATTATATTAAGATATTATAAATATATA
 12025  TTTATTTTTTTTTATAAAATAAATAAATAAATAAATAATTAATATTTTTATATTATAACT
 12085  TATTTTTATAATAATAATAAGTATTTTATTTTTTATTATATTATTATTTATATAATTATA
 12145  TATATATTAATTTCAATTTAATTAATTAATTAATTGGTATTTGGCATATAATATCAATTA
 12205  ATTGTAATTCTTATAAGAATTAATTAATTAATATGCTTTTTATATAATTTATACTTTTAT
 12265  ATTTCTCCTTCCGGGGTTCCGGCTCCCGTGGCCGGGCCCCGGAACTATTATTATTATTTT
 12325  TATTTATTTATTATTAAAATATAATAATAAATAGTCCGGCCCGCCCCGCGGGGCGGACGC
 12385  CGGAGGAGAATTATATTTTTATATAATAATTTATATTTCTATATATATATATATATATTA
 12445  TATATAAATATTATTATATATATTTTTATATATATTATAATTATATTCATTAATATTTTA
 12505  TTATAGTGGTGGGGTCCCAATTATTATTTTCAATAATAATTTATCATGGGACCCGGATAT
 12565  CTTCTTGTTTTTATTTATTATTTTATTAAATTTATTTTAATTATTTATTTATAATTTATA
 12625  TTATACAATTTATTATTTCGTTAATACCTTTATTTATATTATATAATATATTATATTATT
 12685  ATAATATATTTATTGATTATATTAATACATTTAACTAATGTGTGCTCTATATTTATTGAA
 12745  TAGTTTGGTTCTTATCACCCACCCCCTCCCCCTATTACGTCTCCGAGGTCCCGGTTTCGT
 12805  AAGAAACCGGGACTTATATATTTAATACTAAAAATATAACTACATTACTTTTTTAATATA
 12865  TATAACAATATATATATATATATATATTAATTATATAAAATATAATACTCTATATTAAAT
 12925  ATTATTTTTATCAATATTTATTTATATATATAATAATAATAATAATAATCAATATTAATT
 12985  ATTTATATATATAAGATTAATATTATTTAATATATTATGAATAATTTAATTAATAAATCT
 13045  TTAAATATTATCATAAAAATATAAATTAAATAATTTCTTATTTATAATAAAGAATAATAA
 13105  TATATATAAATATAATAAAGAATGTAAATAATATATATATAATATAATATAATATAAAAA
 13165  ATATATATATATATAAATATATATATAATATATAGATAATAATATTTTTATATAATTTAT
 13225  TTTATTATTAAGTAATAAATAATAAAAAAATCAATATATTAAATAATATATTTATATTAG
 13285  TTCGGTTTAGTTGGTATTTTGTAATGAGTAAAAAGTAATATATAATATTAAATAATAAGT
 13345  ATTGATATAAGTAATAGATATAATAATAATATTATTAATATTTTATATAAATAATATTAA
 13405  TAATATAGATTATGAAAGAGAGTATTAATATCATTAAATATATATATATGTTATATAATT
 13465  TAAATGATTTTAATATATATATATATATTATATTATAGATTATGATACATTTATATAAAT
 13525  AATATATATATAAAAATTAATTATACTATTACTTTATAATATAATAATATTTATTTATAA
 13585  AGATATAAAAGAATTGTTTAAAGTTATAACTAAAATATTATATAGTATTCATTAATAATT
 13645  AATATTATAAATTCAACTATTGTTATATTTATAAATAGAATAATATATTATTATCCTTTA
 13705  AGATATAACAATAATTATTTAAATTAAATTAAATTAAATTTAATTAATTTTTTTTTTTAA
 13765  TGAATATAATAATAATAATATTATTAAAATTAATATATAAAAAAAAAGTAAAA
;     G-cox1 ==> start ;; mfannot: alternative ATG start pos 13764
;     G-cox1-E1 ==> start
 13818  ATGGTACAAAGATGATTATATTCAACAAATGCAAAAGATATTGCAGTATTATATTTTATG
 13878  TTAGCTATTTTTAGTGGTATGGCAGGAACAGCAATGTCTTTAATCATTAGATTAGAATTA
 13938  GCTGCACCTGGTTCACAATATTTACATGGTAATTCACAATTATTTAATG
;     G-cox1-E1 ==> end
;     G-cox1-I1 ==> start /group=II (1.59e-13)
 13987  gt
;     G-cox1-I1-orf777 ==> start /first_aa=A
 13989  gcgcctctcagtgcgtatatttcgttgatgcgtctagcattagtattatgaatcatcaat
 14049  agatacttaaaacatatgactaactcagtaggggctaactttacggggacaatagcatgt
 14109  cataaaacacctatgattagtgtaggtggagttaagtgttacatggttaggttaacgaac
 14169  ttcttacaagtctttatcaggattacaatttcctcttatcatttggatatagtaaaacaa
 14229  gtttgattattttacgttgaggtaatcagattatgattcattgttttagatagcacaggc
 14289  agtgtgaaaaagatgaaggacctaaataacacaaaaggaaatacgaaaagtgagggatca
 14349  actgaaagaggaaactctggagttgacagaggtatagtagtaccgaatactcaaataaaa
 14409  atgagatttttaaatcaagttagatactattcagtaaataataatttaaaaatagggaag
 14469  gataccaatattgagttatcaaaagatacaagtacttcggacttgttagaatttgagaaa
 14529  ttagtaatagataatataaatgaggaaaatataaataataatttattaagtattataaaa
 14589  aacgtagatatattaatattagcatataatagaattaagagtaaacctggtaatataact
 14649  ccaggtacaacattagaaacattagatggtataaatataatatatttaaataaattatca
 14709  aatgaattaggaacaggtaaattcaaatttaaacccatgagaatagttaatattcctaaa
 14769  cctaaaggtggtataagacctttaagtgtaggtaatccaagagataaaattgtacaagaa
 14829  gttataagaataattttagatacaatttttgataaaaagatatcaacacattcacatggt
 14889  tttagaaagaatataagttgtcaaacagcaatttgagaagttagaaatatatttggtgga
 14949  agtaattgatttattgaagtagacttaaaaaaatgttttgatacaatttctcatgattta
 15009  attattaaagaattaaaaagatatatttcagataaaggttttattgatttagtatataaa
 15069  ttattaagagctggttatattgatgagaaaggaacttatcataaacctatattaggttta
 15129  cctcaaggatcattaattagtcctatcttatgtaatattgtaataacattggtagataat
 15189  tgattagaagattatattaatttatataataaaggtaaagttaaaaaacaacatcctaca
 15249  tataaaaaattatcaagaataattgcaaaagctaaaatattttcgacaagattaaaatta
 15309  cataaagaaagagctaaaggcccactatttatttataatgatcctaatttcaagagaata
 15369  aaatacgttagatatgcagatgatattttaattggggtattaggttcaaaaaatgattgt
 15429  aaaataatcaaaagagatttaaacaattttttaaattcattaggtttaactataaatgaa
 15489  gaaaaaactttaattacttgtgcaactgaactaccagcaagatttttaggttataatatt
 15549  tcaattacacctttaaaaagaatacctacagttactaaactaattagaggtaaacttatt
 15609  agaagtagaaatacaactagacctattattaatgcaccaattagagatattatcaataaa
 15669  ttagctactaatggatattgtaagcataataaaaatggtagaataggagtgcctacaaga
 15729  gtaggtagatgactatatgaagaacctagaacaattattaataattataaagcgttaggt
 15789  agaggtatcttaaattattataaattagctactaattataaaagattaagagaaagaatc
 15849  tattacgtattatattattcatgtgtattaactttagctagtaaatatagattaaaaaca
 15909  ataagtaaaactattaaaaaatttggttataatttaaatattattgaaaatgataaatta
 15969  attgccaattttccaagaaatacttttgataatatcaaaaaaattgaaaatcatggtata
 16029  tttatatatatatcagaagctaaagtaactgatccttttgaatatatcgattcaattaaa
 16089  tatatattacctacagctaaagctaattttaataaaccttgtagtatttgtaattcaact
 16149  attgatgtagaaatacatcatgttaaacaattacatagaggtatattaaaagcacttaaa
 16209  gattatattctaggtagaataattaccataaacagaaaacaaattccattatgtaaacaa
 16269  tgtcatattaaaacacataaaaataaatttaaaaatataggacctggtatataa
;     G-cox1-I1-orf777 ==> end
 16323  aatctattattaatgatactcaatatggaaagccgtatgatgggaaactatcacgtacgg
 16383  tttgggaaaggctctttaacacgtggcaacataggttaatttgctatttcat
;     G-cox1-I1 ==> end
;     G-cox1-E2 ==> start
 16435  TTTTAGTAGTTGGTCATGCTGTATTAATGATTTTCT
;     G-cox1-E2 ==> end
;     G-cox1-I2 ==> start /group=II (4.27e-16)
 16471  gt
;     G-cox1-I2-orf785 ==> start /first_aa=A
 16473  gcgccgtttcgcttaatttatcactgtattgaagtgttaattgataaacatatctctgtt
 16533  tattcaattaatgaaaactttaccgtatcattttggttctgattattagtagtaacatac
 16593  atagtatttagatacgtaaaccatatggcttacccagttggggccaactcaacggggaca
 16653  atagcatgccataaaagcgctggagtaaaacagccagcgcaaggtaagaactgtccgatg
 16713  gctaggttaacgaattcctgtaaagaatgtttagggttctcattaactccttcccacttg
 16773  gggattgtgattcatgcttatgtattggaagaagaggtacacgagttaaccaaaaatgaa
 16833  tcattagctttaagtaaaagttgacatttggagggctgtacgagttcaaatggaaaatta
 16893  agaaatacgggattgtccgaaaggggaaaccctggggataacggagtcttcatagtaccc
 16953  aaatttaatttaaataaagtgagatactttagtactttatctaaattaaatgcaaggaag
 17013  gaagacagtttagcgtatttaacaaagattaatactacggatttttccgagttaaataaa
 17073  ttaatagaaaataatcataataaacttgaaaccattaatactagaattttaaaattaatg
 17133  tcagatattagaatgttattaattgcttataataaaattaaaagtaagaaaggtaatata
 17193  tctaaaggttctaataatattaccttagatgggattaatatttcatatttaaataaatta
 17253  tctaaagatattaacactaatatgtttaaattttctccggttagaagagttgaaattcct
 17313  aaaacatctggaggatttagacctttaagtgttggaaatcctagagaaaaaattgtacaa
 17373  gaaagtatgagaataatattagaaactatctataataatagtttctcttattattctcat
 17433  ggatttagacctaacttatcttgtttaacagctattattcaatgtaaaaattatatgcaa
 17493  tactgtaattgatttattaaagtagatttaaataaatgctttgatacaattccacataat
 17553  atgttaattaatgtattaaatgagagaatcaaagataaaggtttcatagacttattatat
 17613  aaattattaagagctggatatgttgataaaaataataattatcataatacaactttagga
 17673  attcctcaaggtagtgttgtcagtcctattttatgtaatatttttttagataaattagat
 17733  aaatatttagaaaataaatttgagaatgaattcaatactggaaatatgtctaatagaggt
 17793  agaaatccaatttataatagtttatcatctaaaatttatagatgtaaattattatctgaa
 17853  aaattaaaattgattagattaagagaccattaccaaagaaatatgggatctgataaaagt
 17913  tttaaaagagcttattttgttagatatgctgatgatattatcattggtgtaatgggttct
 17973  cataatgattgtaaaaatattttaaacgatattaataacttcttaaaagaaaatttaggt
 18033  atgtcaattaatatagataaatccgttattaaacattctaaagaaggagttagtttttta
 18093  gggtatgatgtaaaagttacaccttgagaaaaaagaccttatagaatgattaaaaaaggt
 18153  gataattttattagggttagacatcatactagtttagttgttaatgcccctattagaagt
 18213  attgtaataaaattaaataaacatggctattgttctcatggtattttaggaaaacccaga
 18273  ggggttggaagattaattcatgaagaaatgaaaaccattttaatgcattacttagctgtt
 18333  ggtagaggtattataaactattatagattagctaccaattttaccacattaagaggtaga
 18393  attacatacattttattttattcatgttgtttaacattagcaagaaaatttaaattaaat
 18453  actgttaagaaagttattttaaaattcggtaaagtattagttgatcctcattcaaaagtt
 18513  agttttagtattgatgattttaaaattagacataaaataaatataactgattctaattat
 18573  acacctgatgaaattttagatagatataaatatatgttacctagatctttatcattattt
 18633  agtggtatttgtcaaatttgtggttctaaacatgatttagaagtacatcacgtaagaaca
 18693  ttaaataatgctgccaataaaattaaagatgattatttattaggtagaatgattaagata
 18753  aatagaaaacaaattactatctgtaaaacatgtcattttaaagttcatcaaggtaaatat
 18813  aatggtccaggtttataa
;     G-cox1-I2-orf785 ==> end
 18831  taattattatactattaaatatgcgttaaatggagagccgtatgatatgaaagtatcacg
 18891  tacggttcggagagggctcttttatatgaatgttattacattcagataggtttgctactc
 18951  tac
;     G-cox1-I2 ==> end
;     G-cox1-E3 ==> start
 18954  TCTTAGTAATGCCTGCTTTAATTGGAGGTTTTGGT
;     G-cox1-E3 ==> end
;     G-cox1-I3 ==> start /group=IB (1.40e-34)
;     G-cox1-I3-orf335 ==> start /first_aa=N /note=LAGLIDADG ;; evalue:4.4e-37
 18989  aaccaaaaaagatatgaaagtaataataataataatcaagtaatagaaaataaagaatat
 19049  aatttaaaattaaattatgataagttgggaccttatttagctggattaattgaaggtgat
 19109  ggaactattctagttcaaaattcatcttcaataaaaaaatctaaatatagaccgttaatt
 19169  gttgtagtatttaaattagaagatttagaattagctaattatttatgtaatttaactaaa
 19229  tgtggaaaagtgtataaaaaaattaatcgtaattatgtattatgacttattcatgattta
 19289  aaaggtgtatatacattattaaatattattaatggatatatgagaacacctaaatatgaa
 19349  gcatttgttagaggtgctgaatttataaataattatattaattcaacaacaattctacat
 19409  aataaattaaaaaatatagataatattaaaattaaaccattagatacatcagatattggt
 19469  tcaaacgcttgattagctggtatgacagatgcagatggtaatttttctattaatttaata
 19529  aatggtaaaaatcgttctagtagagcaatgccttattattgtttagaattaagacaaaat
 19589  tatcaaaaaaattctaataataataatattaatttttcttatttttatattatgtctgca
 19649  attgcactatattttaatgttaatttatatagtagagaacgtaatttaaatttattagta
 19709  tctcttaataatacgtataaactatattatagttataaagtaatagtggctaatctatat
 19769  aaaaatattaaagtaatagaatactttaataaatattctttattatcatctaaacactta
 19829  gattttttagattgatctaaattagttattttaattaataatgagggtcaaagtataaaa
 19889  cttaatggtagttgagaattaggtataaatttacgtaaagattataataaaactagaact
 19949  acgtttacttgatctcatttaaaaaatacatatttagaaaataaataa
;     G-cox1-I3-orf335 ==> end
 19997  ataaattattattactttcttcccctccgaatccgtaatatatttacggatatataatct
 20057  cgtagtgtaaaaggtgtaacgagattattaataagttgccgtaatatattgtaaaatata
 20117  ttattattacaacactatatgcgggaaaaccctaaagtcataatataatattatccccac
 20177  gagggccacacatgtgtggccctcgcggggtatggtaaatttaattaagttataaatgta
 20237  ctatagtattaaaaattattatgaataatttccccacccccatgcgaagcatgggggggg
 20297  gtataagtatggacaatccgcaggaaaccaaataataattaatatcctgaacaaagtaag
 20357  tgaaggagatatcttaaaatatatataatatatattttataaattattatgtaggatcct
 20417  cagagactacacgtgttgcacccattatattatgtataatgggttgaagatatagtccaa
 20477  atataattgaaagattataataaaatg
;     G-cox1-I3 ==> end
;     G-cox1-E4 ==> start
 20504  AACTATTTATTACCATTAATAATTGGAGCTACAGATACAGCATTTCCAAGAATTAATAAC
 20564  ATTGCTTTTTGAGTATTACCTATGGGGTTAGTATGTTTAGTTACATCAACTTTAGTAGAA
 20624  TCAGGTGCTGGTACAGGGTGAACTGTCTATCCACCATTATCATCTATTCAGGCACATTCA
 20684  GGACCTAGTGTAGATTTAGCAATTTTTGCATTACATTTAACATCAATTTCATCATTATTA
 20744  GGTGCTATTAATTTCATTGTAACAACATTAAATATGAGAACAAATGGTATGACAATGCAT
 20804  AAATTACCATTATTTGTATGATCAATTTTCATTACAGCGTTCTTATTATTATTATCATTA
 20864  CCTGTATTATCTGCTGGTATTACAATGTTATTATTAGATAGAAACTTCAATACTTCATTC
 20924  TTTGAAGTAGCAGGAGGTGGTGACCCAATCTTATACGAGCATTTATTTTGATTCTTTGGT
;     G-cox1-E4 ==> end
;     G-cox1-I4 ==> start /group=IB (7.97e-21)
;     G-cox1-I4-orf316 ==> start /first_aa=Q /note=LAGLIDADG ;; evalue:3.2e-47
 20984  caaacagtggcccttattattatattaataatatataatgatatgcatttttctaaatgc
 21044  tggaaattattaaaaaaatgaattacaaatattataagtctattatttaaagccttattt
 21104  gtaaaaatattcatatcttataataatcagcaggataagataataaataatcttatatta
 21164  aaaaaagataatattaaaagatcctcagagactacaagaaaaatattaaataattcaata
 21224  aataaaaaatttaatcaatgattagctggattaattgatggtgatggatattttggtatt
 21284  gtaagtaagaaatatgtatcattagaaattctagtagcattagaagatgaaatagcttta
 21344  aaagaaattcaaaataaatttggtggttctattaaattaagatcaggtgtaaaagctatt
 21404  agatatagattacttaataaaactggtataattaaattaattaatgcagttaatggtaat
 21464  attagaaatactaaaagattagtacaatttaataaagtttgtattttattaggtattgat
 21524  tttatttatccaattaaattaactaaagataatagttgatttgttggattttttgatgct
 21584  gatggtacaattaattattcatttaaaaataatcatcctcaattaacaatttctgtaact
 21644  aataaatatttacaagatgtacaagaatataaaaatattttaggtggtaatatttatttt
 21704  gataaatcacaaaatggttattataaatgatccattcaatcaaaagatatagtattaaat
 21764  tttattaatgattatattaaaataaatccatcaagaacactaaaaataaataaattatat
 21824  ttaagtaaagaattttataatttaaaagaattaaaagcttataataaatcttctgattca
 21884  atacaatataaagcatgattaaattttgaaaataaatgaaaaaataaataa
;     G-cox1-I4-orf316 ==> end
 21935  attatttaataaagatatagtccaaattatatatatataatatatatatatataacaag
;     G-cox1-I4 ==> end
;     G-cox1-E5 ==> start
 21994  CACCCTGAAGTATATATTTTAATTATTCCTGGATTTGGTATTATTTCACATGTAGTATCA
 22054  ACATATTCTAAAAAACCTGTATTTGGTGAAATTTCAATGGTATATGCTATGGCTTCAATT
 22114  GGATTATTAGGATTCTTAGTATGATCACATCATATGTATATTGTAGGATTAGATGCAGAT
 22174  CTTAGAGCATATTTCCTATCTGCACTAATGATTATTGCAATTCCAACAGGAATTAAAATT
 22234  TTCTCATGATT
;     G-cox1-E5 ==> end
;     G-cox1-I5 ==> start /group=IB (1.35e-41)
 22245  a
;     G-cox1-I5-orf306 ==> start /first_aa=M /note=LAGLIDADG ;; evalue:3.2e-12
 22246  ataaatccctttagcaaggataaaaataaaaataaaaataaaaagttgatcagaaattat
 22306  caaaaaataaataataataatataataaaaacatatttaaataataataatataattata
 22366  ataaatatatataaaggtaatttatatgatatttatccaagatcaaatagaaattatatt
 22426  caaccaaataatattaataaagaattagtagtatatggttataatttagaatcttgtgtt
 22486  ggtatacctctatatactaatattgtaaaacatatagtaggtattcctaataatatttta
 22546  tatattataacaggtattttattaacagatggttgaattgattatctatctaaaaaagat
 22606  ttagataaaaaaacaattatagaaattaattgtagatttagattaaaacaatcaataatt
 22666  catagtgaatatttaatatatgtatttatattattatcacattattgtataagttatcct
 22726  aaaataaaaattgctaaagttaaaggtaaatcatataatcaattagaattttatactaga
 22786  tcattaccatgttttactattttaagatatatattttataatggtagagtaaaaattgta
 22846  cctaataatttatatgatttattaaattatgaatctttagctcatataattatatgtgat
 22906  ggttcatttgtaaaaggtggaggtttatatttaaatttacaatcttttctaactaaagaa
 22966  ttaatttttattataaatattttaaaaattaaatttaatttaaattgtctattacataaa
 23026  tctagaaataaatatcttatttatataagagtagaatctgttaaaagattatttcctata
 23086  atttataaatatattttaccttctataagatataaatttgatattatattatgacaaaaa
 23146  aaatataatatgattaattaa
;     G-cox1-I5-orf306 ==> end
 23167  ttaattaattaattaatttatttattatttacttttttgatatatatagaggcaaactcg
 23227  aggaaaaccatataattagaataagtaataattatatgacaaccgtcgaactaaatcata
 23287  ttcaagaaattaatatgtaaaagcgtagagattagacgcctctggttatctaagtaatat
 23347  atatatatatattatatgataacataaggtataatccaatgagatcagtaatgattttaa
 23407  aacaataattttgttttaagtattaataataatattaatattcgacctcttaattgagga
 23467  tattataatcataattttttatattataatataaaatttaactagctagataatattata
 23527  taaaaaaaaaaataatattatataaattaattaaaataatttttattaattgaaactgaa
 23587  atgttttaaagttaaataaaag
;     G-cox1-I5 ==> end
;     G-cox1-E6 ==> start
 23609  AGCTCTAATCCATGGTGGTTCAATTAGATTAGCACTACCTATGTTATATGCAATTGCATT
 23669  CTTATTCTTATTCACAATGGGTGGTTTAACTGGTGTTGCCTTAGCTAACGCCTCATTAGA
 23729  TGTAGCATTCCACGAT
;     G-cox1-E6 ==> end
;     G-cox1-I6 ==> start /group=I(derived) (1.22e-08)
 23745  attaatttaataagtgtcgtgcttaaaattcactaaaataatatataataaattataata
 23805  aatatataaaaaaaataaaaaaaataaaaaaaaattaatatcttatgattaattttatat
 23865  aaataaaaatttattaaatattattggttatatatatatatatattaataataaaaaaat
 23925  atatatatatatatagctaacggggaaactcttataattattatttatataataaataag
 23985  acaatcccgtgataactttaatatatatatattatatattaaagtattgtagagactaaa
 24045  cgtgaatgattttaatattatttaaatattaaaattaagagatagtccaatcttatatgt
 24105  aaatataagttaataccaaaaaaaaaataatattattttgacttattat
;     G-cox1-I6-orf262 ==> start /note=LAGLIDADG ;; evalue:4.7e-18
 24154  atattaatattattaataataattttaactaataataaagtttttatagaaactttatat
 24214  tattatttaatatttaattttcaattaatatctccttttggggttccggtccctggtccg
 24274  gcccccgaaactaaagatattaagaatttatatgaatcaattataaataattatattaat
 24334  attttaaataaatatcttattaatattaataaagataatattaataaattaaaattttta
 24394  gataattatactgaagaagaaaaaggttattatttatctggattatttgaaggagatggt
 24454  aatatttatactagatgtttttcaattactttttctttagaagatgttttattagctaat
 24514  tatttatgtctttattttaaaattggtcatattacagctaaatataattttaataaagaa
 24574  ttaacagctgttaaatgaaatattataaaaaaaaaagaacaagaagtatttataaattat
 24634  attaatggtaaattattaacatataaaagatatgatcaatattttaaatataattttaat
 24694  aatcgtttaaatattaaattattaaaacctaaagaatttgatttactattaaatccttga
 24754  ttaacaggttttaatgatgctgatggttatttttatctaggttttcaaaaacataaaaat
 24814  agtcaatgattaaaatttcatttagaattatcacaaaaagatagttatattttagtccgg
 24874  cccgcccccgcggggcggaccccaaaggagatattattaaaaaatattttaaacttggtg
 24934  gtattttaa
;     G-cox1-I6-orf262 ==> end
 24943  aaagagattataaatctggtgctacagcttatatttataaagctcaatcatcaaaagcta
 25003  taaaaccttttattgaatattttaataattatcaaccattaagtcttagaagatataaac
 25063  aatatttattattaaatattgcttacttattaaaattaaataaattacatatattactta
 25123  attctttattaatattaaaagaattaatattattacaaagtgttaaaaatatatctttag
 25183  aaataaaaaatgaattaaataatagagttaaaattattattaataaacttcattataaca
 25243  atatcgaataatgataatattaaagagtaaaattcttaaagtgttaattaaataatattc
 25303  ttttttttttatg
;     G-cox1-I6 ==> end
;     G-cox1-E7 ==> start
 25316  ACTTACTACGTGGTGGGACATTTTC
;     G-cox1-E7 ==> end
;     G-cox1-I7 ==> start /group=II (3.35e-18)
 25341  gtgcggtctgaaagttatcataaataatatttaccatataataatggataaattatattt
 25401  ttatcaatataagtctaattacaagtgtattaaaatggtaacataaatatgctaagctgt
 25461  aatgacaaaagtatccatattcttgacagttatattataaaaaaagatgaaggaactttg
 25521  actgatctaatatgctcaacgaaagtgaatcaaatgttataaaattacttacaccactaa
 25581  ttgaaaacctgtctgatattcaattattatttattattatataattatataataataaat
 25641  aaaatggttgatgttatgtattggaaatgagcatacgataaatcatataaccattagtaa
 25701  tataatttgagagctaagttagatatttacgtatttatgataaaacagaataaaccctat
 25761  aaattattattattaataataaaaaataataataataccaatatatatattatttaattt
 25821  attattattatattaataaaatttaatatatattataaataattattggattaagaaata
 25881  taatattttatagaaattttctttatatttagagggtaaaagattgtataaaaagctaat
 25941  gccatattgtaatgatatggataagaattattattctaaagatgaaaatctgctaactta
 26001  tactataggtgatatgcctatctttatttatatatatattattattattaataataaaaa
 26061  aaaaaattaaaaaaaagataggaggtttatatataactgataaatatttattatattatt
 26121  tttttttataataaatattaaaagatattgcgtgagccgtatgcgatgaaagtcgcacgt
 26181  acggttcttaccgggggaaaacttgtaaaggtctacctatcgggat
;     G-cox1-I7 ==> end
;     G-cox1-E8 ==> start
 26227  ACTATGTATTATCAATGGGTGCTATTTTCTCTTTATTTGCAGGATACTATTATTGAAGTC
 26287  CTCAAATTTTAGGTTTAAACTATAATGAAAAATTAGCTCAAATTCAATTCTGATTAATTT
 26347  TCATTGGGGCTAATGTTATTTTCTTCCCAATGCATTTTTTAGGTATTAATGGTATGCCTA
 26407  GAAGAATTCCTGATTATCCTGATGCTTTCGCAGGATGAAATTATGTCGCTTCTATTGGTT
 26467  CATTCATTGCACTATTATCATTATTCTTATTTATCTATATTTTATATGATCAATTAGTTA
 26527  ATGGATTAAACAATAAAGTTAATAATAAATCAGTTATTTATAATAAAGCACCTGATTTTG
 26587  TAGAATCTAATCTTATCTTTAATTTAAATACAGTTAAATCTTCATCTATCGAATTCTTAT
 26647  TAACTTCTCCACCAGCTGTACACTCATTTAATACACCAGCTGTACAATCTTAA
;     G-cox1-E8 ==> end
;     G-cox1 ==> end
 26700  GTTATAAAATTTAATTATTTACTTAATAATTAAAAAGTAAATATTATATCTAAACTTAAT
 26760  AATATAATAATAATATTCTTATAAAAATATATAAAAAAAAATATATAAAATTTATTAAAA
 26820  TATCTCCTTTCGGGAACTATAATATATTTATATAAATAAATACTAATATAATCCTATTAT
 26880  ATATATATATATATAAAATAATATATATATATAATTAATATAAATAATATTTATAATAAT
 26940  TTTTTAATAATATATATAATTTAATATATTAATGAATATTATATAATTATTAAATATATT
 27000  ATAATATTATTATTATTTTATAATAAAAATATTTTTAATACTAATTATTATTTATTATTT
 27060  ATAAATATATAAATAGTATGTTTAATATTATTAATACTAAAAAAAATATAATTATAATTA
 27120  GGATCTAACAATACATTTATCTGATTAATATTAATATTAATATTAATATTTATATTAATA
 27180  AACGGATTAAATTAATTGTATCCAATTTAATTAAATTATAGATATATTATTTATAATATT
 27240  AATATATTGTTTTATTAAAAAGGTAAAAATAGTTTTTATTTTATATATAAATATAGGATA
 27300  TAAATAAATATATTATAGTGAACCCCGAAAGGAGAATATATTAAGAATATATTTATATTT
 27360  TACATATAATTATTTATAATATAAATATCTCCGCAAAGCCGGATTAATGTAATTATTTAA
 27420  TAATTTTATTTAATAATTTATTAAAATAAATATTTACATTTGATAATATTTATATTATGT
 27480  CAGTTATTTTATATTAATGTTTAATCTATTATAATATTTTTTTTTATAAATATATTATTT
 27540  ATTTATATTAATTATATATATATATTATTTTTATAATATATATATATTTTTATTAAATAT
 27600  TTATTAAATATTTATTAAATTATTATAATGTTGTTATTAATCTTATTAAAAAATATATAT
 27660  AAAA
;     G-atp8 ==> start ;; mfannot: alternative ATG start pos 27652
 27664  ATGCCACAATTAGTTCCATTTTATTTTATGAATCAATTAACATATGGTTTCTTATTAATG
 27724  ATTCTATTATTAATTTTATTCTCACAATTCTTTTTACCTATGATCTTAAGATTATATGTA
 27784  TCTAGATTATTTATTTCTAAATTATAA
;     G-atp8 ==> end
 27811  TATATATTATTAATTTATTTATTCATATAAATATTATTATTATATATAAATATTAATAAT
 27871  ATTTATACTTATTTAATAATAATAAAATAAAAAATAATTATAATTTAATATATTTAATAT
 27931  ATTTCCTTACGGACTATATATTTATATATATATATTAAATACAATTTAATTTAATTTAAT
 27991  TATGTTATTTATTAAATAAAGTTATATTATGATATAATAACAATATTATATATTATTATA
 28051  TAATTATAATATATTTTAATATAATTATCAAAAGAAATAATAAAAAAATATTAATAAGAA
 28111  TATAATTTAATAATTATTAAAAAAAAATTCTTATAGTCCGGCCCGCCCCCCCCGCGGGGC
 28171  GGACCCCAAAGGAGGAGTAATAAAAATTATTAAATACAAATATTATATATATATAATTCA
 28231  TTATATATATATATATATAATAATTAATCTTATTTTTTTATATATTTATTTATATATCTA
 28291  TTTATATTTTATATATATTTATTTATATATCTAAGGGGTTCGGTCCCTCCCCCCGTAAGT
 28351  ATAATATACGGGGGTGGGTCCCTCACTATTTATATTTTTATTTTATATATTTTATATATT
 28411  TATAAATAAAGTATAATAAGATATAATTATGATTAATTATTTATAAGTTATAGTTTTATA
 28471  AATTTATAATTATT
;     G-atp6 ==> start ;; mfannot: alternative ATG start pos 28476
 28485  ATGTTTAATTTATTAAATACATATATTACATCACCATTAGATCAATTTGAGATTAGACTA
 28545  TTATTTGGTTTACAATCATCATTTATTGATTTAAGTTGTTTAAATTTAACAACATTTTCA
 28605  TTATATACTATTATTGTATTATTAGTTATTACAAGTTTATATCTATTAACTAATAATAAT
 28665  AATAAAATTATTGGTTCAAGATGATTAATTTCACAAGAAGCTATTTATGATACTATTATA
 28725  AATATGCTTAAAGGACAAATTGGAGGTAAAAATTGAGGTTTATATTTCCCTATGATCTTT
 28785  ACATTATTTATGTTTATTTTTATTGCTAATTTAATTAGTATGATTCCATACTCATTTGCA
 28845  TTATCAGCTCATTTAGTATTTATTATCTCTTTAAGTATTGTTATTTGATTAGGTAATACT
 28905  ATTTTAGGTTTATATAAACATGGTTGAGTATTCTTCTCATTATTCGTACCTGCTGGTACA
 28965  CCATTACCATTAGTACCTTTATTAGTTATTATTGAAACTTTATCTTATTTCGCTAGAGCT
 29025  ATTTCATTAGGTTTAAGATTAGGTTCTAATATCTTAGCTGGTCATTTATTAATGGTTATT
 29085  TTAGCTGGTTTACTATTTAATTTTATGTTAATTAATTTATTTACTTTAGTATTCGGTTTT
 29145  GTACCTTTAGCTATGATCTTAGCCATTATGATGTTAGAATTCGCTATTGGTATCATTCAG
 29205  GGATATGTCTGGGCTATTTTAACAGCATCATATTTAAAAGATGCAGTATACTTACATTAA
;     G-atp6 ==> end
 29265  ATTATAAAATAAAATTATAAAATAAAATAATTTACATATGGAGTATTAAACTATAATAAA
 29325  TACAATATACCCCATCCCCCCCTTTTAATAATATTCTTTTATCTAATAAAATATTTATTT
 29385  ATTAATATTATTATTATCTTCTTCAAGGACTTATTTAATATATTTAATAACTTATTATAC
 29445  TTATTTATATTTATAATTAATACAAATATATTATTAATCTTACTCCTTCGGAGTTCGGCC
 29505  CCCCATAAGGGGGGGACCTCACTCCTTCCCCACTGCACTGGATGCGGGGACTTATTTTTA
 29565  TTATTATTATTTAATCTTTATTTATAAAATTATATATTATATATAAATTATTATACTTAA
 29625  TAATTAAAAAAAAACCTCTAATTATTATTAATATTATATATAATATATATATTCTCATTA
 29685  ATGTTATATATAATATATATATTCTCATTAATATATTAATATAGTATTAAAAAAAATAAA
 29745  ATATTTAATAAATATTATTATTAATAATATTTATTAAAAATAATATAACATAATAAATAT
 29805  AAGATTATTATATAATATATTTATTATATCATATAGTTCCGGGGCCCGGCCACGGGAGCC
 29865  GGAACCCCGGAAGGAGAAATTATAACATATTTTTTAATAATATTCATATTTATTTTATAT
 29925  ACAAATAAATATATTTATTTAGAATAATAAAAAAAAATAATAAATAAATATATTATTATC
 29985  ATTATTATACTTTATTCATTATTTATTATAATAATTATATATAACAATTATAATATATAA
 30045  TTATATTTTATATAATATTATATTAATATTTAATATATTTATTATTATTATTACTTCTAT
 30105  GGAAACTTTATATTTTAGATATTTTTATTATTATTATTAATTTATAATGTTATATTTTTG
 30165  ATTTATAAATATATAAGTCCCGGTTTCTTACGAAACCGGGACCTCGGAGACGTAATAGGG
 30225  GGAGGGGGTGGGTGATAATAACCAGAATATTCAATAAATACAGAGCACACATTAGATAAA
 30285  TTTTATAATATAACCAATATAAAATAAAATTAAAATAATTAATATATATATATAAATATA
 30345  ATAAATTATTATATATAAATATATATAATTTTTATAATAAATATTATAATATTATATAAA
 30405  TAAATAATTATAATATATAATAAATATATAATAATAATAAAAATATTAACAATATAATAA
 30465  AAATTTATAATATAAATATAAATTATAAATAAGTTAAATTAATAAAATAATAAATGATTA
 30525  ACAAGAAGATATCTGGGGTCCCATTAATAATTATTATTTTCAATAATAATTGGGACCCCC
 30585  CACCATTATAATATCATATTAATTAATATAATAATAATGTATATAAAATAGAAATAATAA
 30645  TTAATATAATAATAATAATATATATAAAATAGAAATAATAATTAAATATATATATAAATA
 30705  ATTATTTATATAATATATTATAAATAATAATAATAATAAATATTTATTAATTAATAATGA
 30765  TTATAAATATTTTATTTAATATAAATTTATAACTATTTTATTATATATATATTTTTTATT
 30825  CATAAAAATTCCTTTTGAGGATTTTTATTTTATATAAATATCTTCTAATATTTATAATAA
 30885  ATAATAATATATTCATTATATTTATAATTATATATAATGTAATACGGGTAAACATTACCC
 30945  GTTGTTCACGGGTAATGTTTACCCTATTTTATATAATTCTTAATAAATATATTTATATTT
 31005  TTATATAAAAAAAATTATAATAATTTATTAATTCTCCTTTCGGGGTTCCGGCTCCCGTGG
 31065  CCGGAACTCCGGAACTATAAAAATAATTTTAATATAATTTATATATTTTATGATTAATAT
 31125  AATATATTATTAATGTAACTCCTTCGGGATTTGGTCCCCCTCGTAAGTATATAGTATATA
 31185  GTATATAGTATACGGGGGGTCCCTCACTCCTTCGGGGTTCGGTCCTCCCTTACGGGTACG
 31245  GATACGGATACGAATATGGGGAGTCCCTCACTCCTTATCACTACGCTGAAGGTGGAATTT
 31305  ATTTTATATTATTATTAAATCTTTATTTATTTAATTATATATTTAATATATATATTATTA
 31365  TAATAAAACACCTAATTATTATTAATGTTATATTTAATATAATATATATATTCTTAAAAA
 31425  TTTATATAATATAAATAAATAAAAAAAAAAGAAAGTACATAATTAATATTATTATAAATA
 31485  ATATTATTAAAAAGAATATAATATAATTAATAGAAAGACGTTTTAAAAATAAAAATAAAA
 31545  ATAAAAATAAAAATAAAAATAAAAATAAAAATAAAAATAAAAGAGTTTTGGTTTACATAT
 31605  CAAGACCCAATTCAATTGAAACTATTTATTTATTAATCTCCTCCCCTCCCCCTCACTATT
 31665  ATTATAAGTACAATTAGGGCGCCAACCCCGCAGTGTTATTTACTGGGAAATGTTTATCCC
 31725  AATTAATATAATAACGAGAGTTATTAATTATTATTTATAAATTCATATAATGTAATATAA
 31785  TGTAATGTAATTAATAGAACATTATTGTGTTATTCACCAGTGTTAAGATATATTAATCCC
 31845  AATTTTATTTAATAGTGAAGATTATATTTTATTAATTATGAATCCATATTATTATTATTT
 31905  AATATATTTATAATATTATATATAATTATAATTATAAATAATTTATATAAAAAAAGTTTT
 31965  ATTAAAAAATATTATTAAAAATATAATATTAATAATAAATAAAAATAATATTATACTCTT
 32025  AATAGAATTTATAATGATAAAAATTAAGATGAAGACTTTTTTTTATAATTATTATAAATT
 32085  TATATAAAAATAATATATATATATTTATATTTATTTTATTAATATATATAATATATTTAT
 32145  GTATATTAAAAAGATATATTTAAATATTTTTATTTTTTTTTTATAAGATAATTTTTGTAA
 32205  ATATATAAGTAATAAATTAAGTTTTATAGGGGGAGGGGGTGGGTGATTAGAAACTTAACT
 32265  GAATAATATATATAAAGCATACATTAGTTAATATTTAATAATATAATCAATATATAATAA
 32325  TTATAAAATAATTAATTATATAATAATAATAATGTATAAACAATATAATAAATTGTATAA
 32385  AATAAAATATAAATCATAAATAAAGCTAAATTAATAAAATAATAAATGATAAACAAGAAG
 32445  ATATCCGGGTCCCAATAATAATTATTATTGAAAATAATAATTGGGACCCCATATAGAATA
 32505  TAAATAATTAAATATATATATATAAATAATAATTTATATAATATATTATAAATAAATAAT
 32565  AATAAATATTATTAATCTATAATAATTATAAATATTTTATTAATATAAATTTAATAATTA
 32625  TATATATTTTTATAATAACTCCGAAAGAGTAAGGAGATATTAATTTCTTATAAAAATTTA
 32685  TTAATAATAATAATATATAAAATATATAAATAATATATTATATATAAAATAAAATAAAAT
 32745  AAATAATATATTAAAAATATTGAAAGTATTTTAATAAATAATAAATTTAAAATTCATATT
 32805  TATAATAATAAATAAATAAATAAATAAATAAGTAAATATTTAGATTCTCATTAATATTAA
 32865  TATTTATATTTCTTTTTTTTTATAATAATAAAAATATCATATATAAATATAATATAATAT
 32925  AATATAATAAATTATTATATATAAATAATAAATATTAAATATAATATATAATAATATATA
 32985  ATCTTACAATTTATAATTTAATAAAGAAGGAAATAAATAATAATAACTCCTTTTGGGGTT
 33045  CCGGTGGGGTTCACACCTTTATAAATAATAAATAAAGATGTTTACTCCTCTTCGGGGTTC
 33105  CGGTCCCCTTTTTGGGTTCCGGAACTAATTAATATTTTATATAATAATAATAATATATTA
 33165  ATATAATTTCATTATTAATAAATATCTCCTGCGGGGTTCGGTTCCCCCCCGTAAGGGGGG
 33225  GGTCCCTCACTCCTTCGGAGCGTACTATTATTATAAATAATTATATATTATAATATAATT
 33285  AAAAAGTATTATAATTGAAACGAAAATTGTAATTTTAAATGGAATAATAATTATTATATA
 33345  TTTAATATATTTAATAAAGTTATAATATCTCTTTCTACCGGACTATTTTATTTTATTTTA
 33405  TTTTATTTTTATAAAGAAAAATAGTAATAATATTATCTTCTCCTCCTTTCGGGGTTCCGG
 33465  CTCCCGTGCCGGGCCCCGGAACTATTAATTATATAATATAATATAATATAATATAATATA
 33525  ATATGATACGGATCAAACATTACCCGTTGTTCACTGGCAATGTTTAATCCTATTGTATAT
 33585  AAATATAATAAAATAATTATCCCTCTCGTAATTCACATATATAAAATATAAAATATAAAA
 33645  TAAAAATATTATGATTATTATAATATATATATATATATATATAAATATATATATATAATT
 33705  TATAATTTATATGATTAATATATTATATATATAAAAAATATATTAAATTTACTTTTTATA
 33765  GAAAGGAGTGAG
;; mfannot:     /group=IB(5') (1.31e-03)
 33777  ggacccccccccttacgggggggaaccgaaccccgcaggagatatttattttaatactta
 33837  tatagtatttattaataatataataattgttattataaatattaataataatataaaaat
 33897  agggtaaataatataaataatatgaataaatataaaaacatattaaatataaaatatatc
 33957  ataaatttaataaatattataataatttataaatgatagatatctggggtcctataaata
 34017  ataattattttcaataattatagggacccccacctattatataaatataaatataaatat
 34077  aaatataaatacaaatataaatatataaatatataaatataatataaatacaaatataat
 34137  atataaatataaatataaatatataaatataagtccccgccccggcggggaccccgaagg
 34197  agtgagggacccctccctatactaatgggaggggg
;; mfannot:
 34232  ACCGAACCCCGAAGGAGTATAAATAAAAATTAATAATATATATATAATTATAATAGTTCC
 34292  GGGGCCCGGCCACGGGAGCCGGAACCCCGAAAGGAGAAATAATAATATAATATATAATAA
 34352  AATATAACTTATTAATATAATATTAAAAATATAATTAACAAGAATAAATAGTCCGTGGGA
 34412  TCGAACCCCCTTTTTTATTTAATATTTAATATTTAAAGAAGGAATTGTTTATATATATTA
 34472  ATATCTTATTTGGGGATTAATATAATATATAAGTTTTGGATACCAGGCCAAAGACCGGAA
 34532  TCCCAAAAGGAGATTATATAAATATTATTTATCTCCCTTTTTTAATATTATAATAATTTT
 34592  ATTAAAAATAAAATAATAATAATAATTATAATTTATAATAACAATTATAATAATTTAATT
 34652  AATTAATTAATTAATTAATTAATTAATTAATTAATTAATAATAAATATAAATATAAAAAG
 34712  AATATAATTTATAATAAATAAATTTATATATATATATATATATTAAATAAAATATTTACT
 34772  TCATTAATATAAAATATAAATATATTTAATTAATAAGTATATATATATAATAATATATAA
 34832  TAACCTATTTATATATATAATCTTAATATAATTATAAGAAATATTATATAAGTAATATAT
 34892  AAAAATAATATAAAATAATTATAATTCAATTTATATATTAATAGTTCCGGGGCCCGGCCA
 34952  CGGGAGCCGGAACCCCGAAAGGAGGAATAAGATAAATATATAAATTATATTAATAAATAT
 35012  AAATTTTAAATGAATTAATAAAATTAATATATATATGTATATATATATATATATTAAAAA
 35072  TATTTAATTATTTTTAGGAAGGAGTGATAGATCCCTTTGGGGGACCGAACCCCTATTTAA
 35132  GAAGGAGTGCGGGACCCCGTGGGAACCGAACCCCTTTTTTATTTAAAGAAGAAGTTTTAT
 35192  TTTATTTTATTTTATTTTATTTTATTTTATTTTATTTTATTTTATTTTATTTTATTTAAT
 35252  TTAATTTTAATTAGGTTAATAAATAGTAATAATAAACTTAATAATAATAATAATAATTTT
 35312  ATTTTTATAATTTATTAATAATAATAATAATTATATATATATATATTATTAATAAATATA
;     G-trnE(uuc) ==> start
 35372  GACCTTATCGTCTAATGGTTACGACATCACCTC!TTC!ATGTTGATAATATCGGTTCGAT
 35430  TCCGATTAAGGTTA
;     G-trnE(uuc) ==> end
 35444  TTCATAATAATAAATATTTGTAAAAAAAGTATATATAATTAAACATATTCTTTATATTAA
 35504  TTAATAATTATTAATAATATACATTTTATATAATACAATTATATATATATATATATTTTT
 35564  TTTTAATACAAATAATATATTCATAATAATAAATACCGATTGTTATTATACTATAATAAA
 35624  ATATATAATATATTTTTCATTATAATATTTTTAAATAAATATTATAATAAATTATATAAA
 35684  TAATATTTATGTATAATAATAATAATAATAATTGTTATTAATTAATTCTATAATTATTAT
 35744  ATATTTAATTTTTTTTTTTAATATAATATATAATAATATAATTTATTTTATTTTTTTTTA
 35804  TAGTTCCGGGGCCCGGTCACGGGAGCCGGAACCCCGAAAGGAGAATATAAATTAATAATA
 35864  ATATAAATAACATATTAACAATAAATTATTGTTAATATAATAATAATAATAACAATATTA
 35924  ATAAATAATATAAAAATTATTAATATTATATTTATATAATATTAATATAAAAATCTTTCA
 35984  TAATATTAATTATTATTAAATAATAATGATATCATTAATATTAATATAATCGTCAATATT
 36044  ATTTATTTATTTATTTATTTATTTATTTATTTATTTATTTATTATTAAATAAATATTTTT
 36104  AAATATTATATTATATTATTAACTTTTTATTAAAAAAATTAATAATGATATAATATAATT
 36164  AATATTATCCACGGGACCAATGACCAACCCAGTAGTTGACCGGATTGGCGCCCGCGAGGT
 36224  TTATATTTAATAAATAATAATAATAATATTAATAAAATCTATTAACTTTTTTTTTTAATG
 36284  GATTATATTAATGAAAAAAAAATGAGAAATATCTTTTTTTTTTAATAATTATAATTTATA
 36344  TATAATAAAATATGTATATATAATAAAAAAATAGTTTTTAATATTATAATATAATTATAT
 36404  ATATAATTATAAATATATATATATATAATAAGTATTAATTAATAATATATATTTATATAT
 36464  TTTTTATTAATTAATATATATAAAATATTAGTAATAAATAATATTATTAATATTTTATAA
 36524  ATAAATAATAATAAT
;     G-cob ==> start
;     G-cob-E1 ==> start
 36539  ATGGCATTTAGAAAATCAAATGTGTATTTAAGTTTAGTGAATAGTTATATTATTGATTCA
 36599  CCACAACCATCATCAATTAATTATTGATGAAATATGGGTTCATTATTAGGTTTATGTTTA
 36659  GTTATTCAAATTGTAACAGGTATTTTTATGGCTATGCATTATTCATCTAATATTGAATTA
 36719  GCTTTTTCATCTGTTGAACATATTATAAGAGATGTGCATAATGGTTATATTTTAAGATAT
 36779  TTACATGCAAATGGTGCATCATTCTTTTTTATGGTAATGTTTATGCATATGGCTAAAGGT
 36839  TTATATTATGGTTCATATAGATCACCAAGAGTACTATTATGAAATGTAGGTGTTATTATT
 36899  TTCATTTTAACTATTGCTACAGCTTTTTTAGGTTATTGTTGTGTTTATGGACAGA
;     G-cob-E1 ==> end
;     G-cob-I1 ==> start /group=II(derived) (7.68e-12)
 36954  gtgagacaagtataagtatattattataatatcataccattaaataaattattttaatga
 37014  aatgattatgtttatatataacatatacctaattagacatgcattattagtaataatttt
 37074  gtatgaaactctaataataataattattattaattattaaggtaagattcatatggatag
 37134  cgtaagtcaatctaatattataaaatatcgtaacataaacaatatttttttctattatta
 37194  attaataaataataataaataaaaataattatatgagaagtaagatattcaattctgtct
 37254  agaatacatatatatacgttaatactcatcggtataaaattagaatcctaagtgaattat
 37314  tgaaagtataataatataaacttggtaagcccaattatttccatataatattaatataaa
 37374  tattatatggtagttatatataatattattaaataaataataatagaaattataatatag
 37434  ataagtgggtaaaagactattgaaaaagctaaagattatatgtaatgtataatatagatc
 37494  aaattatttatatattttaataaaaatatattaataatggttaatattattattaattaa
 37554  ttaattaattaattaataataataacgaataaatgattaatgtgaaagcatgctaacttc
 37614  aatataggatgatttatatagtatataaattgtttgagctgtatactatgaaagtagtac
 37674  gtacagttctgagtgggggaaaatttgtaaagatctacctatcacaat
;     G-cob-I1 ==> end
;     G-cob-E2 ==> start
 37722  TGTCACATTGAGGT
;     G-cob-E2 ==> end
;     G-cob-I2 ==> start /group=ID (2.17e-21)
;     G-cob-I2-orf280 ==> start /first_aa=N /note=LAGLIDADG ;; evalue:6.4e-10
 37736  aatataaatatcgcctcaaatatatttaatataataaaactaatttatataataatgtta
 37796  atattattaatttatattttttatacgattataataagacaaataataaaaactaaagaa
 37856  tatcttatattaattaagagtatagattatattaataaaaataaatatataattaattta
 37916  aatataacaaataagaaagatataaataataatattggtccattaaatataaacatttta
 37976  tcaattatttatggttcaatattaggagatggtcatgctgaaaaaagaaaaggtggtaaa
 38036  ggaacaagaattgtatttcaacaagaatattgtaatattaattatttatattatttacat
 38096  agtttattagctaatttaggttattgtaatactaatttacctttaattaaaactagatta
 38156  ggtaaaaaaggtaaaattagacaatatttaaaatttaatacatgaacttatgattcattt
 38216  aatatgatttattcagaatggtatattaaaaatatatctggaaaaggtaatattaaagtt
 38276  attcctaaatctttagacaattatttaactcctttagctttagctatttgaattatagat
 38336  gatggatgtaaattaggtaaaggtttaaaattcacaactaattgttttagttataaagat
 38396  gttcaatatttactttatttattacataataaatataatattaaatctactattcttaaa
 38456  ggcaataaagaaaatacacaatttgttatttatgtatgaaaagaatctatacctatttta
 38516  actaaaattgtatctccttatattattcctagtataaaatataaattaggtaattattta
 38576  taa
;     G-cob-I2-orf280 ==> end
 38579  taaaatatatagtattatattaattattatattattataatgcgatattattgaaaacat
 38639  gtcaaaattatattattaagtaacaagacagtgggttatataattatatgatcccaacag
 38699  aatacaccaataataggtattattataaaaaaaataataatatttaatgtttattcgaag
 38759  aaaatttataatattattattataacacaaggtttaataatctatatatatatattatat
 38819  atataactactgttattattccatttacctaattaatatataaataatgaattataatta
 38879  ttatgattaatatttttataataataaccccatcataacatttatatataacatttatat
 38939  ataacatttatatataatatttatattatggtattattaggtataaatatttattcataa
 38999  gagaaaatagtgattaaatggaattataaaaagggtagatattattaaatacagggtatt
 39059  atttatattaataaatcaataaatattgagattattattattaaaaaataataataattt
 39119  ataaataatattattttcttg
;     G-cob-I2 ==> end
;     G-cob-E3 ==> start
 39140  GCACTAGTTATTACTAATTTATTCTCAGCAATTCCATTTGTAGGTAACGATATTGTATCT
 39200  TGATTATGAGGTGGGTT
;     G-cob-E3 ==> end
;     G-cob-I3 ==> start /group=IB(3') (1.27e-04)
 39217  t
;     G-cob-I3-orf348 ==> start /first_aa=N /note=LAGLIDADG ;; evalue:3e-52
 39218  aatatagaggatccatattatagtaatataatattaaataaatctgttttatgctgaaat
 39278  atcttcatttgaataataaattactatattattcaattaattatttataataatataatt
 39338  tgaaataaaaataatatagttaaaatatttattataagaagaaaattagcagtaattaat
 39398  atatatatatatataaaattaattattcagagactttatagttattatataaataatact
 39458  attatttatgataaaaatcataaattaaacacagataatcctatttatgcatatattgtt
 39518  ggtttatttgaaggagatggttgaattactatttcaaaaaaaggtaaatatttattatat
 39578  gaattaggtattgaaatacatattagagatattcaattattatataaaattaaaaatatt
 39638  ttaggtattggtaaagtaacaattaaaaaattaaaaataaaagatggtactattaaagaa
 39698  atatgtaaatttaatgtaagaaataaaaatcatttaaagaatattattattcctattttt
 39758  gataaatatcctatattaactaataaacattatgattatttatattttaaagataattta
 39818  ttaaaagatattaaatattataatgatttatcttattatttacgtcctattaaaccattt
 39878  aatactcttgaagatattttaaataaaaattatttttcttcatgattaattggttttttt
 39938  gaagctgaaagttgttttagtatttataaacctataaataaaaaaataaaacttgctagt
 39998  tttgaagtatctcaaaataatagtatagaagttatattagctattaaatcatatttaaaa
 40058  attactcaaaatatttatacagataaatttaataattcaagaataacacttaaaagtatt
 40118  aatggtattaaaaatgttgtaatatttattaataataaccctattaaattattaggttat
 40178  aaaaaattacaatatttattattcttaaaagatttacgtcttattcttaaatataataat
 40238  tattttaaaattcctcctaaatattaa
;     G-cob-I3-orf348 ==> end
 40265  tcttatataaaaatataataataatatatttatatattatataattatataaacaaaata
 40325  taatttatatataattatttattataaatatagtccggcccgccccgcggggcggacccc
 40385  ggaggagtgagggacccctccctattctaacgggagggggaccgaaccccgaaggagttt
 40445  aattatatattaaatatattattatcaataaataattcctttgaactatttattatttta
 40505  ttatatttattttctccttcattattaatttttattaataattaaaatcttatcatttta
 40565  tggtatttttatttctattttaggatatcgaaactataaattaaaaagtataattttatt
 40625  aattataatttatgattaataaataagaaataaaaactttagaagtaatatttatctttt
 40685  ttttttataaataaatattatgattaatatataatcatttataaatatttatatataatt
 40745  atatatatacataaataggattaagatatagtccgaacaatatagtgatatattgataat
 40805  agttttcaaatatgtaactatttaaacattaaaag
;     G-cob-I3 ==> end
;     G-cob-E4 ==> start
 40840  CTCAGTATCTAACCCTCTAATCCAGAGATTCTTTGCGTTACATTATTTAGTACCTTTTAT
 40900  CATTGCTGCAATGGTTATTATGCATTTAATGGCATTACATATTCATGGTTCATCTAATCC
 40960  ATTAGGTATTACAGGTAATTTAGATAGAATTCCAATGCATTCATACTTTATTTTTAAAGA
 41020  TTTAGTAACTGTTTTCTTATTTATGTTAATTTTAGCATTATTTGTATTCTATTCACCTAA
 41080  TACTTTAGGT
;     G-cob-E4 ==> end
;     G-cob-I4 ==> start /group=IB (9.24e-20)
;     G-cob-I4-orf386 ==> start /first_aa=Q /note=LAGLIDADG ;; evalue:1.1e-44
 41090  caaaatatggccttattattaattacatatgtaattaatattttatgtgctgtatgctgg
 41150  aaatctttatttattaaatatcaatgaaaaatttataataaaactctatattattttatt
 41210  attcaaaatattttaaatacaaaacaattaaataatttcgtattaaaatttaattgaaca
 41270  aagcaatataataaaataaatattgtaagtgatttatttaatcccaatagagtaaaatat
 41330  tattataaagaagataatcagcaggtaaccaatataaattcttctaatactcacttaacg
 41390  agtaataaaaagaatttattagtagatacttcagagactacacgcacactaaaaaataaa
 41450  tttaattatttattaaatatttttaatataaaaaaaataaatcaaattattcttaaaaga
 41510  cattatagtatttataaagatagtaatattagatttaaccaatgattggccggtttaatt
 41570  gacggagatggttatttttgtattactaaaaataaatatgcatcttgtgaaattcttgta
 41630  gaattaaaagatgaaaaaatgttaagacaaatccaagataaatttggtggttctgtaaaa
 41690  ttaagatcaggtgttaaggctattagatatagattacaaaataaagaaggtataattaaa
 41750  ttaattaatgccgttaatggtaatattcgtaatagtaaaagattagtacaatttaataaa
 41810  gtatgtattttattaaatatcgattttaaagaacctattaaattaactaaagataatgct
 41870  tgatttatagggttctttgatgctgatggtactattaattattattattccggtaaatta
 41930  aaaattagacctcaattaactattagcgttacaaataaatatttacatgatgttgaatac
 41990  tatagagaagtatttggtggtaatatttattttgataaagctaaaaatggttattttaaa
 42050  tgatctattaataataaagaattacataatattttttatctttataataaaagttgtcct
 42110  tctaaatctaataaaggtaaacgtttatttttaattgataaattttattatttatatgat
 42170  ttattagcttttaaagcacctcataatactgctttatataaagcttgattaaaatttaat
 42230  gaaaaatgaaataataattaa
;     G-cob-I4-orf386 ==> end
 42251  attttctccgtattcattattatattatctaatttataaaatatttaaagattccttata
 42311  ataatataacatctttgtaaattattgttaaagataatataaattattatgaatcggtag
 42371  attatatttttacaatcttattaaataaaattctgatcattaaacatgattgaagaaata
 42431  ataatagtttatgaaataagatagtgtaatataaatttttatgaagatatagtccatttt
 42491  atatttattataaaag
;     G-cob-I4 ==> end
;     G-cob-E5 ==> start
 42507  CATCCTGATAACTATATTCCTGGTAATCCTTTAGTAACACCAGCATCTAT
;     G-cob-E5 ==> end
;     G-cob-I5 ==> start /group=IA (3.69e-22)
 42557  tgatattaaaaatattaataaaattattattatttaatcttatttattttatataaaaaa
 42617  aataaataataattattaataaaaatatattatttatttctcctttcggggttatttata
 42677  tatattcctttataatttatatttaatatattatattaaatatatgaaaaattataataa
 42737  ataaattaattaattaataataaataataataaaaagtacagtagcattaaatattctta
 42797  agtttccgctttgtgggaactcccataaggagtttaatgattaaaattggttaattgtca
 42857  agaaaatctaaggtattaataaataaataatactatgacaacttgcagcgaagtttatat
 42917  catctctatattatatattaatatatatatataataataataataatattaatataatat
 42977  aagatataaaaacgttcaacgactagaaagtgaactgagatagtaatacctttccacgaa
 43037  aaccaattaatttataaattatttttaaataaagaatagattattaatttttttttatat
 43097  agttccgggccccggccacgggagccggaaccccggaaggagtaatatatattatatata
 43157  aaataaaaaatatatatatatatattataaaatatcaaaagttttaatcttttattataa
 43217  attaatgacatagtctgaacaataatgaaaattattgagataagatattaaataatctta
 43277  tgttaacatatataaattg
;     G-cob-I5 ==> end
;     G-cob-E6 ==> start
 43296  TGTACCTGAATGATACTTATTACCATTCTATGCTATTTTAAGATCTATTCCTGATAAATT
 43356  ATTAGGAGTTATTCTAATGTTTGCAGCTATTTTAGTATTATTAGTTTTACCATTTACTGA
 43416  TAGAAGTGTAGTAAGAGGTAATACTTTTAAAGTATTATCTAAATTCTTCTTCTTTATCTT
 43476  TGTATTCAATTTCGTATTATTAGGACAAATTGGAGCATGCCATGTAGAAGTACCTTATGT
 43536  CTTAATGGGACAAATCGCTACATTTATCTACTTCGCTTATTTCTTAATTATTGTACCTGT
 43596  TATCTCTACTATTGAAAATGTTTTATTCTATATCGGTAGAGTTAATAAATAA
;     G-cob-E6 ==> end
;     G-cob ==> end
 43648  TATATAATTAAATTAATACATAGATATAATATATATATTATTATTATTAATAATATAATA
 43708  AAAATAAAAATAAAATTATTAATAATAATAATACTTTAATAATATTCTTAAAAATAATAT
 43768  ATCTCTAATTTATAAAAATTAAATAATAATAATAAAAAAAAAATATTATAAAATATAAAT
 43828  TAATTAATAATGAAAATAATATACTTATTAAATTAATATAAATAAATGAATAATATAATA
 43888  TAACTATATTGAATTATAATCTATCTATCTTTTTTTTTCATATAATTATAATATATATAT
 43948  TAATATATATAATTATTATTTTATATATTATAGTTCCGGGGCCCGGTCACGGAAGCCGGA
 44008  ACCCCGCAAGGAGATTTATTAATTATTATTATCATTATTATTTTTTATTTAATCTTATTT
 44068  ATTATAAAATAATTAATTATCATAAAGCATAATTATTATAGAATCTTATTATTTTCTTTA
 44128  TTTAAATTTATAAAAATATAAAGTCCCCGCCCCCTTTTTATTTTATTTAATTAAGAAGGT
 44188  ATTTTAAAAAAGGAGTGAGGGACCCCCTCCCGTTAGGGAGGGGGACCGAACCCCGAAGGA
 44248  GTACTCATTTAATATAAATATTAAATAAAAATTATTTTATATATATTAATGATTATTAAT
 44308  ATTGATAATATAAATTATTTTATAATTAATTATTATAAATATATAACTATTAATAATTAA
 44368  TTTTTAATCTAGGGGTTTCCCCCACTTACATAAACTTACGTATACTTACATATACTTATG
 44428  TATACTTACATATACTTACGTATACTTATATATACTTATGTATACTTACGTATACTTACA
 44488  TATATGGGGGATCCCTCACTCCTCCGGCGTCCTACTCACCCTATTTATTAATCATTAATA
 44548  AGAAATTATTATTAAAAAAATTATAATTTACTCAAAGTTAATTATAAATATATTTTTAAA
 44608  TATCTATTTTATTAATCTTTTATAAAATTTAAATTAATTGTAATTAATTAATATTATAAT
 44668  AATTATTCTTAGGAAGGATATTTATTTATTTTAATTATGAATTCCTGACATAGAGACAAT
 44728  TAATTAGAACTTCTTATTATTATTATAGTAATAATAAAAATATTCTAAATATATTATATA
 44788  TATTATTATTTTTTTTTATTATTAATAAAATATTATAATAAATTTAAATAAGTTTATAAT
 44848  TTTTGATAAGTATTGTTATATTTTTTATTTCCAAATATATAAGTCCCGGTTTCTTACGAA
 44908  ACCGGGACCTCGGAGACGTAATAGGGGGAGGGGGTGGGTGATAAGAACCAAACTATTCAA
 44968  TAAATATAGAGCACACATTAGTTAATATTTAATAATATAACTAATATATAATAATTATAA
 45028  AATAATTAATTATATAATATAATATAAAGTCCCCGCCCCGGCGGGGACCCCAAAGGAGTA
 45088  TTAACAATATAATATATTGTATAAAATAAATTATAAATATTAAATAAAAACCAAATAAAT
 45148  AATATAATAAATGATAAACAAGAAGATATCCGGGTCCCAATAATAATTATTATTGAAAAT
 45208  AATAATTGGGACCCCCATCTAAAATATATATATAACTAATAATATATTATATATATTAAT
 45268  ATATAATAATATTATTAAAATATAATATTATTAAAAAAAAAGTATATATAAAATAAGATA
 45328  TATATATATAAATATATATATTCTTAATAAATATTATATATAATAATAATAAATTATTTC
 45388  ATAATAAATTATTTCTTTTTATTAATAAAAATTACTTATCTCCTTCGACCGGACTATTAA
 45448  ATATTAAATATTTAATATTTAATATTTAATATTTTATTCTATAGATATTCATATGAAAAA
 45508  TAATAAGTATATAATTATGATAATGAATATATTTTTATTTATAATTTATTATTATAAAAA
 45568  TATTTTAATTTAATAATAATAATAAATCATTATATTAATTCTTTTAAGAATTTATAATTG
 45628  TCATTATTTATTATATACTCCTTATTAAAAGGGATTCGGTTTCCCTCATCCTCATGGGTA
 45688  TCCCTCACTCCTTCTGATAATTAATTTTATAATAATAATAAAATAAACTTAATTAAATAT
 45748  TATATATTTATTTACAATTATATATATATATTACTCATAATTAAATTAAATTAAGATGCA
 45808  ATTCAATACGGTTGTATTATATTATTCATCAAATATTGTTAATATTGATACCTACAGAGA
 45868  TATTTAATATTTTTATTATTATTATCCATTACTTTTTTTATTATATTTTAATTATTTATT
 45928  TATTTATTTATTTATAATAATAATATTTCATATTATCAATTATTATTTTTTTTTTTTATA
 45988  ATATATAATTAAATTATTTATATAGTTCCCCGAAAGGAGAATAAATAAAATATTATATAA
 46048  ATATTTATATCTTTATTAATATTAATATAAGTAATATATATAGTTTATGATATTTAATTT
 46108  TATCATAATATAATAATAATTATATAAATCTTATACACATTTATATAAGTATATATATAT
 46168  ATTATTAATATAATGAACATCTATTAAATAAAATAATTGTAAATCTCAAGTAAATTATTA
 46228  TTATTTTATTTTTAATAATAATTTATGATTTATAATTAATAAATAAAAGAGTAATTATAT
 46288  GATAAAAAAGGTAATAAATAAAATTTATAGTTCCGGGGCCCGGCCACGGGAGCCGGAACC
 46348  CCGAAAGGAGTTTATTTATATATATATATATATGAATTAATATTTAATAATAAATAATAA
 46408  TATAATTAATAATATTATTATTATTATAATTTTTTTATTTATAATATTAATAAAATATTA
 46468  TTATATATATATTATAATAATATTAATAAGATATATAAATAAGTCCCTTTTTTTTTATTT
 46528  AAAATAAAGAAAGAATAATTAAATAATATTTTAATAATTTAATTAAATAGTGTATTAAAA
 46588  GATAATAAAAAGTAATATTAATATGTTAATTATATATAATATATTTATATATAATTATAT
 46648  ATATATATATAAATAATAATAAATATATATATAATATAAAAATAAGAATAGATTAAATAT
 46708  TTAATAAATAAATATT
;     G-atp9 ==> start
 46724  ATGCAATTAGTATTAGCAGCTAAATATATTGGAGCAGGTATCTCAACAATTGGTTTATTA
 46784  GGAGCAGGTATTGGTATTGCTATCGTATTCGCAGCTTTAATTAATGGTGTATCAAGAAAC
 46844  CCATCAATTAAAGACCTAGTATTCCCTATGGCTATTTTAGGTTTCGCCTTATCAGAAGCT
 46904  ACAGGTTTATTCTGTTTAATGGTTTCATTCTTATTATTATTCGGTGTATAA
;     G-atp9 ==> end
 46955  TATATATAATATATTATAAATAAATAAAAAATAATGAAATTAATAAAAAAATAAAATAAA
 47015  ATAAAATCTCATTTGATTAAATTAATAACATTCTTATAATTATATAATTATTATAAAATA
 47075  TATAAATATTATAATAATAATAATATATATAAATTATAATAAAAAATAATAATAATATAT
 47135  AATATACCTTTTTTTTAATATATTAATATATAAATAAATAAATAATGGATAATATATAAT
 47195  TACTTTTTTTATATTATTAATAATAATAATTTATAAATATTGTTATAATAAACATTTATA
 47255  TAAATAAATATAAATTACCATAATAAGATATATTATTTATTAATAATAAAAATATTTATT
 47315  AATAAATAAGAAATATATATATTATGATAATATTTATTAATAAATAATAAATTCTTTATA
 47375  TATAAATATATTAAATATATTTAATTGAACACAATATAATTTTTATTGTATTATTCATTT
 47435  AATAATATTAATATTAATATTAATATAATATTAGTGAACATCTCCTTTCGGGGTTCCGGC
 47495  TCCCGTGGCCGGGCCCCGGAACTATTAATATTTAATAAAATATATATAATTTATAATTTT
 47555  CATATAATTAATATAATAATTAGGTTTATAAATAAATTATAATATATTATAACAATATAA
 47615  TAAAATATATTATAAATCTATCTATCTATCTATATAATATATAAATTTATATATACATTA
 47675  ATAATATTTAATTATAATTATTTAAATATTTAATTTATTAATTTTAATATTATTTAAATA
 47735  TTAAATATTAAATAATAATTTATATTATATTAATAAATATAATAAATTAAAAATATATGA
 47795  TTAATTATATAATAATAATAATAATTATTTTAATATTATAATTTATAAAATTAATTATAT
 47855  TAATTATATTAATTCTTATTATATAATAATTATTAATAATAATTTATTTTAAGAAAGGAG
 47915  TGAGGGACCCCCTCCCGTTAGGGAGGGGGACCGAACCCCGAAGGAGAAAATAAATTAATA
 47975  AAAGTTTAAAAGTTCTTATATTAATAATTATATAATATTATATTAAAGATTTTTATAATA
 48035  TATATATATAATATATTTATAGTTCCGGGGCCCGGCCACGGGAGCCGGAACCCCGAAAGG
 48095  AGTTTATTTAATATTTATATTTATATTAATATTTATATTTATATTTATATTCCTCTTAA
;     G-trnS(uga) ==> start
 48154  GGATGGTTGACTGAGTGGTTTAAAGTGTGATATT!TGA!GCTATCATTAGTCTTTATTGG
 48212  CTACGTAGGTTCAAATCCTACATCATCCG
;     G-trnS(uga) ==> end
 48241  TAATAATACATATATATAATAATAATTTTAATATTATTCCTATAAAAATAAAATAAATAA
 48301  ATAAATAATAATAATTAATTAATTAATTAATTTTAATAAATATAAAATATATAAAAATAA
 48361  TAATAATAATAATTATTATTTTAATAATATTATTTATATAATAGTCCGGTCCGACCCTTT
 48421  TTATTCTTAAGAAGGGATTTTATTTTATTAATTAATAATAATATATTAAAAATTATAAAT
 48481  AATTAATAATTCTTTATATTTATATATATATATATATATTTATATATTTATATATATATT
 48541  TTAATAATATTATGATATATTTTATTTTAATAATATTTTTATTTTTATATATAAAATTAT
 48601  AATATTTTATTTTATAAATTATTTATATATAAATTATTAATAATAATTATTTTTTTTTAT
 48661  TTGGGATTTATATTATTATTATAAAGAATATAATGTTATTAATAACTGCAAAAAATATCT
 48721  AATATATTATTATTTATAATAATAAATAATATTATAATAAGGATGCATATTATATATATA
 48781  TATATATTTCTATTTATATTAATATTAATATTAATATGTATATATAATAGATAAAAAGTA
 48841  AAAATAAAAAATA
;     G-rps3 ==> start ;; mfannot: alternative ATG start pos 48851
 48854  ATGAAATTAAAATTATTAAATATAATTTTATCAATAATAAATAAACTTAATAATAATAAT
 48914  AATATTATTATTAATAATCTATTAGATTCATTAATAAATAAGAAATTATTATTAAAGAAT
 48974  ATATTATTAGATATAAATAATAAAAAAATAAATAATATAAAAAGAATATTAAATAATAAT
 49034  AATATAAACCCCGCGGGCGCCAATCCGGTTGTTCACCGGATTGGTCCCGCGGGGAATATT
 49094  AATAATAAATTACAACATTTAAATAATATAAATAATTGAAATCTACAAATTTATAATTAT
 49154  AATAAAAATATAGAAATTATAAATACTATAAATGATAAATTAATTAATAAATTATTATAT
 49214  AAAATAATAACTTTAAAATTAAATAATATAAATATTAATAAAATTATTATAAGTAAACTT
 49274  ATTAATCAACATAGTTTAAATAAATTAAATATTAAATTTTATTATTATAATAATGATATT
 49334  AATAATAATAATAATAATAATAATAATAATTATTATATAAATATAATAAATAAATTAATA
 49394  AATATTATAAATAATAATATAAATAATAATTTATGTAATATTTTAAGTTATTATTATAAT
 49454  AAAAAAGTAACTATTGAACCTATTAAATTATCATATATTTATTTAAATAGTGATATTTTT
 49514  AGTAAATATATTAGTTTAAATGATATAGATAAATATAATAATGGTATCTTAACTAATTAT
 49574  CAACGTATATTAAATAATATTATGCCTAAATTAAATGATCATAATATTTCTATAAATTAT
 49634  ATTAATAATATTAATAATATTAATAATAATAAATATAATAATATAATTAATTTATTAAAT
 49694  AATAATAATAATATTAATAATAATAATAATTATAATAATAATAATAATAATTATATTGGT
 49754  AATATTAATAATATTTATAATAATATAACTATTGATAATATTCCTATAGATATTTTAATA
 49814  TATAAATATTTAGTTGGTTGATCTATTAAATTTAAAGGTAGATTAAGTAATAATAATGGT
 49874  AGAACTAGTACACTTAATTTATTAAATGGTACTTTTAATAATAAAAAATATTTATGAAGT
 49934  AATATTAATAATAATTATAAATTAAATTATATCCCTTCTAATCATAATTTATATAATAAT
 49994  TCTAATATTAATAAAAATGGTAAATATAATATTAAAGTTAAATTAAACTTTATTTAA
;     G-rps3 ==> end
 50051  TATATATATTAATAGTTCCGGGGCCCGGCCACGGGAGCCGGAACCCCGAAAGGAGAAATA
 50111  AAATAAATATAATAAATAAAATAAATAAATAAATAATATATATATATATATAAATATATA
 50171  AAATAATATTTACTTTTTATATATATATAATTATATATAAATAAAATATAATATAATATC
 50231  ATATAATTATATAAAAATAAAATTATAATTTATTTATATTAAAAATATTAATTAATTAAT
 50291  TTTTTTATATAATTATTATAATAATAATTTAATTAAAAATAAATATCAAATAAAATTATA
 50351  AATTAATCCTACTTTTGGATCCTATTTATATTTTATTATTATAAATAATTATTATTGATA
 50411  GTTAATTAAATAAAAATATATATATATATTACTCCTTCGGGGTCCGCCCCGCAGGGGGCG
 50471  GGCCGGACTATTATAATTATTATTAATATATTAATTATTAAATTATATAAACCGCCCCCG
 50531  CGGGGGCGGTTAGTTATTTATATTAATATATTTTATATTAATATATAATACTCTTTTTTC
 50591  TATTATATTTTAATATATAATATTAAAAAAAATAAATAAAATAATATTCTTAATTTTTAT
 50651  TCTTTATCTTCTTTAACCAAACTCCTTCGGGGT
;     G-trnE(cuc)_1 ==> start
 50684  TCGGTCCCCCTCCCATTAGGTTAGGGAGGGGGTCC!CTC!ACTCCTTCGGGGTCCGCCCC
 50742  CCCCCGCGGGGGCGGGCCGGA
;     G-trnE(cuc)_1 ==> end
 50763  CTATTTTAAATTTTAATTTAAATTTTATAAATATAATATTTAATTATAAATTTAATAATA
 50823  ATATATAAAAAATATATATATGGTTAATATATATAAAGATTATAATCTTTTTATTAAATA
 50883  AAGGAAAATTTATTATATAATTTTTCTCTATAGTTATATATTTAAAACTTATTTTTTTTT
 50943  TTTTATAAATAATAATTATAATAAATAATATTAATTATTTATTATATAATTAATTGGCCC
 51003  CCATGCTGGGTTCCGGAACTCCTCCTTCTCGCGAGGTTAACACCTATTATATAACTATAA
 51063  CTATAACTATAACTATAATTATAATTATAACTATAACTATAAATATTCATTTTAATAATA
 51123  ATAATAATAATAATATTAATATAAATAGTCGAAGAATATATTTATTTATTTTAATATAAA
 51183  TAAAAAGTTTCAATTAATTTGAATTTGGAATTAAATTATTACTTCATATGGGGTTATGGA
 51243  TTTCGTTCGGAACTCCTCCCTCCTACCTCTATTTATTAATCATAAATCATAAATTATTAT
 51303  TAATTAATAATAATAATTTACTCGAGGTTCATACCTATTTTAATATTAATATTAATATTG
 51363  ATAAAATATATATTCACTAAAAAGTATATAATTTACTCAATTTATACTATAATTTTATAT
 51423  TTTTTTATTATAATTTAATTATTTCAAATAAAGTAATTATAATAATATATATCCTTTATT
 51483  AAATATATATTAATTAATATATATATAAAAAGTAAATATTATTAATTGTATATAATTATA
 51543  AATAATTAATATTTATTAAAATATATATAATTTATAATCCTCATATAATTAATATAATAA
 51603  ATAATATAACACAATGTAATTTAATTTAATTACATAATAAATTTATTATTATTATAATTA
 51663  TTATTTATTTATTTATTTATTATTATAAATTATAAATATTATTATAATTAAAATCAATTA
 51723  TTAATTATTAATGATAAATAATTAATGATAAATTATCAATAACCAATTAGATTATTTATC
 51783  GATATTTAATTATATTATATTATATTATATTATATATATATATATATATTATATTATAAA
 51843  ATTTATTTATAAATATTTGTTTATTTATTTATTTATTGAATAACAATAGAATTAAATATT
 51903  GTCAATAAATAATAAATAATGTTTAATATATATTATATTATATTAATATTAATATTATTA
 51963  TTATTTTTTTTATTATATTAATATAATTTATAAAAATATAAAATTATTATTTTTATTATA
 52023  ATTTATATATATATAATATATATATTTATTAAAATATTTTAAGAAAGGAGAAAAATAATT
 52083  AAATTAAATTAAATTAAATTATTTATTATTATTATTATTATTTATATAATAATATATTAT
 52143  TTAAATATTTATATATTATTTTTATATTAATATTTATAGATGGGGGGTCCCTATTATTAT
 52203  TGAAAATAATAATTATTAATGGACCCCAGATAGCTTCTTGTTTATCATTTATATATATAT
 52263  ATATATTATTAATTATTTTATTCTCCTTTCGGGGTTCCGGCTCCCGTGGCCGGGCCCCGG
 52323  AACTTTATAATATTATTATTAATTATTTAATTAATATTATAATCATATAATTTAATATTT
 52383  TATTTAATTTTATTAAAATTTAATATATATATTTTTATTATTATTTAATTAATTTATAAA
 52443  TATAAAATATTCTTAATATTAAAAATAAATAAATAATAAAGTTTATAAATCATATATTAT
 52503  AATTATTTATTATTTTTATATTATATTAATAAAATATTATTATTATAAAAAAAAATAGAA
 52563  ATTTTATAATATTTTTATATATTTTTAATTATTATTATTAATATTTATTAAAGGAAATAT
 52623  AAAAACCGAAGGAATATTATAATTATAATTATAATTATTATTATATTTAATTTATTATTA
 52683  TAATAATAATTATAGTCTGCCCCCTCTTTATCTTTATTTTAAAGTTCCGGGGCCCGGCTA
 52743  CGGGAGCCGGAACCCCGAAAGGAGAAGGATATTTAATAATTTATAATATTTAATTCATAT
 52803  ATATATATATATATTTTATTTTTTATATATATATTTAATATATTATATTTATATTTATAT
 52863  TATTATTATATTTATATTATATTATTTAATTATTTTTTAATAATATATTATTAATATTTT
 52923  ACCTTTTGATAAATAAAAATTTATTAAAAATTTTATAATAAGTATTAAAATATCATAAAA
 52983  GTATAATATTTATATAAAATGTATAAATTTATAATCTTCTAATTAAATTAAATTAAATAA
 53043  ATAAAATAAAATAAATTAAACTCCTTTTGAGATTCACACCTATTTTATTAAAAATAGGTA
 53103  TTCACTTAATTAAATTAAATTAAATTAAATTAAATTATGGATAATTTATTTAATAAATAT
 53163  ATATATTAATTATAAAATAATAGTCCGGCCCGCCCCGCGGGGCGGACCCCGAAAGAGTCT
 53223  GCCCCTTTTTATTTAATATTTAATATTTAATATTTAATATTTAATATTTAATATTTAAAG
 53283  AAGGATATATTTATAATTTATCATAATATTATTTAATAAGAAATTATTAATTAATTAATT
 53343  AATTAATTTATTTATTGTTTATATTTATTAATATTAATATAATAAAAATGTAAAATACTT
 53403  AATATTATTAATATTATTATATATAATATATATAATAATATATTATATTTATATCTCCTT
 53463  TATTCCTTTTTCCCCCGATGGGGACTTATTATATTATATTATTATATATTTCTTCGATAA
 53523  CTTTATATATATTTTATTTTTATAAAAAAATATTTATATATTATTATTTACAATAATAAT
 53583  TATTAATAGTCCGGCCCGTCCCGCGGGGGGGAACCGAAGGAGTGCG
;     G-trnE(cuc)_2 <== end
 53629  GGACCCCGTGGGAACCGCATCCCTTTTTATTTTTAATTAAGAAGGAGT!GAG!GGACCCC
 53687  GTGGGGACCGAACCCCGAAGGAGTC
;     G-trnE(cuc)_2 <== start
 53712  TTTTTTCTATTTATTAATAATAACTATAAATTATATTTAAAATAATAATTTACTTGTTAT
 53772  AATCTTAATGTTCCGGGGCCCGGCCACGGGAGCCGGAACCCCGAAAGGAGAAGTATATAA
 53832  ATATTTACTTGTTATAATTTATTATATATTTATAACCTCCTTCTTAAAATTATCTTTACT
 53892  TTATAATAAAAATTAATATAATATAATCTGATAATAATCGAATTTTATTATATTTAATTT
 53952  AATTAATAATAGACAATTATTATTATTATTTTACTTATTAATATTAATTTAGATTTATAT
 54012  ATATAAATATTATTAATTTTATATTAATTTTTTATTAATTATTTATTTTTATATTCATAT
 54072  TTTTTATTAATATTATTTTTATTAATAACTTTTTAAATAATTATAAACTATATATTATTT
 54132  ATATTTATATTTATAATAAATGAAACAATTATAATAAAAATTACAATTACAATTATATTA
 54192  TAATTATGATTACAATAGGGTTAAACATTACCTGTGAACAACTGGTAATGTTTAACCCGT
 54252  ATTATTATTTATTATATTATATATATATTAAAATATTAATATTAATATTAATATTATATT
 54312  ATATTATATTATATTATATTATATTATATTATATTATATTTATAATTATATTATATTATA
 54372  TAATTTATATACTTTTATAATTCTTATTATTATTTATTTATTATTTATTTATTATTATTT
 54432  AAATATATTATTATTATATATTAATAATATATATATTATTTTATATATTTTATTTAATAT
 54492  AAATTATTTATATTTTTATATTTTATTATGAGGGGGGGTCCCAATTATTATTTTCAATAA
 54552  TAATTTATCATGGGACCCGGATATCTTCTTGTTTATCATTTATTATTCTTATTATTTGGT
 54612  TTTTATTTAATATTTATAATTTATTTTATACAATTTATTATATTGTTTATACCTTATTAT
 54672  TATTATATAATATATTATATTATTATAATAATTTAATTAATTATATTATTAAATATTAAC
 54732  TAATGTGTGCTCTATATATATTATTCATTCTAGTTTCTAATCACCCACCCCCTCCCCCTA
 54792  TTACTTATATATCTAGAAATAAAAATACATAACATATATTTTAAATATATATATATAATT
 54852  ATATAATAATTATTATATATAAAATATATATATATATAATATATATTTATAAAATAATAA
 54912  TAATAAATATTATTACTCCATTAGAGGTTTTGGTCCCATATCAGGAACCGAAACTATAAT
 54972  AATATATAATATTATAATAAAGATATTCTTATTTATAATATATTATTAAATAAATTAATA
 55032  ATAATTATAATATATATATATAATATATTATAATATATTTATTCGAGAACTTTTTATTTA
 55092  TTATAAAATAAAATATTTTATTTATTATTTAGTTTTTTTTTATTAAACATTTTATAAAAA
 55152  TATAAATGTTAATAATATTATGATTAATAAGTAATAATAAATTTATTTATTTTTATTAAT
 55212  TACTTCTTCGAGGTATTAGTATCAGTATCAGTATCAGTATCGTAAAAAACGGGTGACTAA
 55272  AATATATATATATATAAAATTATAAATAAAAATATTATAATAATTTTAAATAAATAAATA
 55332  TCAATATATTATTATTATTTATATTATAATAAATATTATCTAATAATAGTC
;; mfannot:
 55383  cggcccgcccccgcggggcggaccccgaaggagtccgaaccccttttttatttaatttta
 55443  tttaaagaaggagtgagggacccctcccgttagggagggggaccgaaccccgaaggagat
 55503  aattagatataattatattttattttatataaattatataatattatataataataatta
 55563  tataataagttaataataattatataataagttaataataatcatatctcctttataaat
 55623  gaacttttattaaatatattttattaaatattaaatatattttttataatattaaatata
 55683  ttttattaaaatatttaatatattttattaaatattaaatatattttattaaatattaaa
 55743  tataaataaaggtttatattataattcattatttatatcttctttataaattaatattcg
 55803  tattagatccttatttaatttataatcctttaaaaaacttttaataaatataatataata
 55863  tatatataatttttattatttttatattatttttattatttaaatatattatatatttca
 55923  ttataataattatttaaaaagttatttaataaataatctgatattatattttataattaa
 55983  ttttatttattttatttattatatatattattatatataattaaaattataattacaatt
 56043  ataactataattaaattaaattaaattaaattggattaaattaaattaaattgggcgcca
 56103  agccggttgttcaccgacttggtcccaatataatatgagataatataatatactatatga
 56163  tataacataaatataatatattatatgatataacataaatataatatactccttcggggt
 56223  ccgcccccgcgtgggcggaccggactatatgaatatattattattataattataaaatta
 56283  taataaataaataaaatttctttaataattattaattaatattattaatttatttacaaa
 56343  tattttattaatttttatttttattaaatataaatatataaatatatatatatttattta
 56403  taatattatttatatttattatatattattattaaatatatttttattatatatcattaa
 56463  atattaatatgttattatagtggtgggggtcccaattattattttcaataataattatta
 56523  ttgggaccccggatatcttcttgttaatcaattattatattatttaatttattttatttc
 56583  ttatttataatttatattatataatttattatattgttaatactccttcggggtccccgc
 56643  cggggcggggacttttatttatattattaattatattatattattataatatatttaatt
 56703  gattatattataaaattataactaatgtatgctttgtatttattgaatagtttggttctt
 56763  atcacccaccccctccccctattacttctccgaggtcccggtttcgtaagaaaccgggac
 56823  ttatatatttggtaattaaaaatataacttatataaatatttaataaatatatattaaat
 56883  atattattattaataatttattattatataaaaaaataataaatattattaatgatttaa
 56943  attatataaatattaattattaaataaataattatactttctcctttcggggttccggct
 57003  cccgtggccgggc
;; mfannot:     /group=IB(5') (1.03e-03)
 57016  CCCGGAACTTTAAAATAATATATATATATATAAAAGTATTTTATAATAATTAGTTTAATT
 57076  ATTATTCTTTTTTTTTATTAAATATAAAATCATTTTAGGTTATTAATTTTTATTTATTAA
 57136  AAATAAATTTTATAATTAATATTTCTCCTTTCTTAAAATAAATAATATTATTATTATAAT
 57196  TATTAATTAATGAATACTCTTCTCTTTTGGGGTTCGGTCCACCCTCCCGTATACTTACGG
 57256  GAGGGGGGTCCCTCACTCCTTTTGAGACTTTAATTTTATAAATATAAATATAAATATAAT
 57316  AAGATGTTAACTCTTTTATAAATAAATAATAAATATAATTCTATTTTTAATAATAATATA
 57376  TAATATTTTTATAATAAAATATATAAATAATAATATTTATATATATATATATACTTTTTT
 57436  TTATATAAGAATAATATATATAGTTCACATTGGAGGCGAGTAAAAGGAGATAAGAAATAT
 57496  AATATAATATAATAATAAAAATATAATGAATAATAATAATAAAAATTTATATAATAACAA
 57556  AATAGTCCGACCGAAGGAGATGAGATTATTAATATTATTAAATAATAAAATGTATTAATT
 57616  ATAAAATATAAAACCTATAAATAATTTATAATATAATTTATATTATGATAATAATAATAT
 57676  ATATATTATAATATTTTATATATATATTTATTATATTTATATTTATATAAAAAAGTGATA
 57736  TTGATTAATTAATTAATTTATAATTAATAATTATTAATATAGTCCGGCCCGCCCCCGCGG
 57796  GGCGGACCCCGAAGGAGTCCGGCCGAAGGAGTTTATTATATTATATTAAATAAGATTTAT
 57856  AATATAATTAATATATATTTTAATAAATATAAAAGATTATATTATATTATAAAAAGTATA
 57916  TTTTATATTTATATTTTATTTATTATTATTATTATATATATAAGTAGTAAAAAGTAGAAT
 57976  AATAGATTTGAAATATTTATTATATAGATTTAAAGAG
;;     rnl ==> ;; mfannot: 5' +/- 50 nt
 58013  ATAATCATGGAGTATAATAATTAAATTTAATAAATTTAATATAACTATTAATAGAATTAG
 58073  GTTACTAATAAATTAATAACAATTAATTTTAAAACCTAAAGGTAAACCTTTATATTAATA
 58133  ATGTTATTTTTTATTATTTTTATAATAAGAATAATTATTAATAATAATAAACTAAGTGAA
 58193  CTGAAACATCTAAGTAACTTAAGGATAAGAAATCAACAGAGATATTATGAGTATTGGTGA
 58253  GAGAAAATAATAAAGGTCTAATAAGTATTATGTGAAAAAAATGTAAGAAAATAGGATAAC
 58313  AAATTCTAAGACTAAATACTATTAATAAGTATAGTAAGTACCGTAAGGGAAA
;;
 58365  GTATGAAAATGATTATTTTATAAGCAATCATGAATATATTATATTATATTAATGATGTAC
 58425  CTTTTGTATAATGGGTCAGCAAGTAATTAATATTAGTAAAACAATAAGTTATAAATAAAT
 58485  AGAATAATATATATATATAAAAAAATATATTAAAATATTTAATTAATATTAATTGACCCG
 58545  AAAGCAAACGATCTAACTATGATAAGATGGATAAACGATCGAACAGGTTGATGTTGCAAT
 58605  ATCATCTGATTAATTGTGGTTAGTAGTGAAAGACAAATCTGGTTTGCAGATAGCTGGTTT
 58665  TCTATGAAATATATGTAAGTATAGCCTTTATAAATAATAATTATTATATAATATTATATT
 58725  AATATTATATAAAGAATGGTACAGCAATTAATATATATTAGGGAACTATTAAAGTTTTAT
 58785  TAATAATATTAAATCTCGAAATATTTAATTATATATAATAAAGAGTCAGATTATGTGCGA
 58845  TAAGGTAAATAATCTAAAGGGAAACAGCCCAGATTAAGATATAAAGTTCCTAATAAATAA
 58905  TAAGTGAAATAAATATTAAAATATTATAATATAATCAGTTAATGGGTTTGACAATAACCA
 58965  TTTTTTAATGAACATGTAACAATGCACTGATTTATAATAAATAAAAAAAAATAATATTTA
 59025  AAATCAAATATATATATATTTGTTAATAGATAATATACGGATCTTAATAATAAGAATTAT
 59085  TTAATTCCTAATATGGAATATTATATTTTTATAATAAAAATATAAATACTGAATATCTAA
 59145  ATATTATTATTACTTTTTTTTTAATAATAATAATATGGTAATAGAACATTTAATGATAAT
 59205  ATATATTAGTTATTAATTAATATATGTATTAATTAAATAGAGAATGCTGACATGAGTAAC
 59265  GAAAAAAAGGTATAAACCTTTTCACCTAAAACATAAGGTTTAACTATAAAAGTACGGCCC
 59325  CTAATTAAATTAATAAGAATATAAATATATTTAAGATGGGATAATCTATATTAATAAAAA
 59385  TTTATCTTAAAATATATATATTATTAATAATTATATTAATTAATTAATAATATATATAAT
 59445  TATATTATATATTATATATTTTTTATATAATATAAACTAATAAAGATCAGGAAATAATTA
 59505  ATGTATACCGTAATGTAGACCGACTCAGGTATGTAAGTAGAGAATATGAAGGTGAATTAG
 59565  ATAATTAAAGGGAAGGAACTCGGCAAAGATAGCTCATAAGTTAGTCAATAAAGAGTAATA
 59625  AGAACAAAGTTGTACAACTGTTTACTAAAAACACCGCACTTTGCAGAAACGATAAGTTTA
 59685  AGTATAAGGTGTGAACTCTGCTCCATGCTTAATATATAAATAAAATTATTTAACGATAAT
 59745  TTAATTAAATTTAGGTAAATAGCAGCCTTATTATGAGGGTTATAATGTAGCGAAATTCCT
 59805  TGGCCTATAATTGAGGTCCCGCATGAATGACGTAATGATACAACAACTGTCTCCCCTTTA
 59865  AGCTAAGTGAAATTGAAATCGTAGTGAAGATGCTATGTACCTTCAGCAAGACGGAAAGAC
 59925  CCTATGCAGCTTTACTGTAATTAGATAGATCGAATTATTGTTTATTATATTCAGCATATT
 59985  AAGTAATCCTATTATTAGGTAATCGTTTAGATATTAATGAGATACTTATTATAATATAAT
 60045  GATAATTCTAATCTTATAAATAATTATTATTATTATTATTAATAATAATAATATGCTTTC
 60105  AAGCATAGTGATAAAACATATTTATATGATAATCACTTTACTTAATAGATATAATTCTTA
 60165  AGTAATATATAATATATATTTTATATATATTATATATAATATAAGAGACAATCTCTAATT
 60225  GGTAGTTTTGATGGGGCGTCATTATCAGCAAAAGTATCTGAATAAGTCCATAAATAAATA
 60285  TATAAAATTATTGAATAAAAAAAAAATAATATATATTATATATATTAATTATAAATTGAA
 60345  ATATGTTTATATAAATTTATATTTATTGAATATATTTTAGTAATAGATAAAAATATGTAC
 60405  AGTAAAATTGTAAGGAAAACAATAATAACTTTCTCCTCTCTCGGTGGGGGTTCACACCTA
 60465  TTTTTAATAGGTGTGAACCCCTCTTCGGGGTTCCGGTTCCCTTTCGGGTCCCGGAACTTA
 60525  AATAAAAATGGAAAGAATTAAATTAATATAATGGTATAACTGTGCGATAATTGTAACACA
 60585  AACGAGTGAAACAAGTACGTAAGTATGGCATAATGAACAAATAACACTGATTGTAAAGGT
 60645  TATTGATAACGAATAAAAGTTACGCTAGGGATAATTTACCCCCTTGTCCCATTATATTGA
 60705  AAAATATAATTATTCAATTAATTATTTAATTGAAGTAAA
;; mfannot:     /group=IA (5.92e-25)
 60744  ttgggtgaattgcttagatatccatatagataaaaataatggacaataagcagcgaagct
 60804  tataacaactttcatatatgtatatatacggttataagaacgttcaacgactagatgatg
 60864  agtggagttaacaataattcatccacgagcgcccaatgtcgaataaataaaatattaaat
 60924  aaatatcaaaggatatataaagatttttaataaatcaaaaaataaaat
;     G-orf236 ==> start /note=LAGLIDADG ;; evalue:0.0029
 60972  aaaatgaaaaatattaaaaaaaatcaagtaataaatttaggacctaattctaaattatta
 61032  aaagaatataaatcacaattaattgaattaaatattgaacaatttgaagcaggtattggt
 61092  ttaattttaggagatgcttatattcgtagtcgtgatgaaggtaaactatattgtatgcaa
 61152  tttgagtgaaaaaataaggcatacatggatcatgtatgtttattatatgatcaatgagta
 61212  ttatcacctcctcataaaaaagaaagagttaatcatttaggtaatttagtaattacctga
 61272  ggagctcaaacttttaaacatcaagcttttaataaattagctaacttatttattgtaaat
 61332  aataaaaaacttattcctaataatttagttgaaaattatttaacacctataagtttagca
 61392  tattgatttatagatgatggaggtaaatgagattataataaaaattctcttaataaaagt
 61452  attgtattaaatacacaaagttttacttttgaagaagtagaatatttagttaaaggttta
 61512  agaaataaatttcaattaaattgttatgttaaaattaataaaaataaaccaattatttat
 61572  attgattctataagttatttaattttttataatttaattaaaccttatttaattcctcaa
 61632  atgatatataaattacctaatactatttcatccgaaacttttttaaaataa
;     G-orf236 ==> end
 61683  tattcttatttttattttatgatatatttcataaatatttatttatattaaattttattt
 61743  gataatgatatagtct
;; mfannot:
 61759  GAACAATATAGTAATATATTGAAGTAATTATTTAAATGTAATTACGATAACAAAAAATTT
 61819  GAACAGGGTAATATAGCGAAAGAGTAGATATTGTAAGCTATGTTTGCCACCTCGAT
;;
 61875  GTCGACTCAACATTTCCTCTTGGTTGTAAAAGCTAAGAAGGGTTTGACTGTTCGTCAATT
 61935  AAAATGTTACGTGAGTTGGGTTAAATACGATGTGAATCAGTATGGTTCCTATCTGCTGAA
 61995  GGAAATATTATCAAATTAAATCTCATTATTAGTACGCAAGGACCATAATGAATCAACCCA
 62055  TGGTGTATCTATTGATAATAATATAATATATTTAATAAAAATAATACTTTATTAATATAT
 62115  TATCTATATTAGTTTATATTTTAATTATATATTATCATAGTAGATAAGCTAAGTTGATAA
 62175  TAAATAAATATTGAATACATATTAAATATGAAGTTGTTTTAATAAGATAATTAATCTGAT
 62235  AATTTTATACTAAAATTAATAATTATAGGTTTTATATATTATTTATAAATAAATATATTA
 62295  TAATAATAATAATTATTATTATTAATAAAAAATAT
;;     rnl ==> ;; mfannot: 3' -20/+180
 62330  TAATTATAATATTAATAAAATACTAATTTATCAGTTATCTATATAATATCTAATCTATTA
 62390  TTCTATATACTTATTACTCCTTTTTAATTAAATTAAAAAGGGGTTCGGTTCCCCCCCCCC
 62450  CATAAGTATGATTATAATTATAATTATAATATAAGGGAGGGGTCCCTCACTCCTTATGGG
 62510  GTCCCGGTTGGACCGAGACTCCTCCCTTGCGGGATTGGTTCACACCTTTATAAATAAATA
 62570  ATAAATAATAAATAAAGGTGTTCACTAATAAATATATATATATATATATATATATTATAT
 62630  TATAATATTATTTAATACTTAATATATTATATATTTTATATTTAATAAATAAAAAAAATA
 62690  TTAATAAATAATAATATTAATAATAAAGAAATTATAATTAATACCCTCTATATATAATTC
 62750  TAATTAATTAAATTAAATATTTATATATAATAATCAATATATTATTAATTTAATAATTAT
 62810  TATAATAGTTCCGGGGCCCGGCCACGGGAGCCGGAACCCCGAAAGGAGTTTATAAAAGAT
 62870  ATATTTTTATATTATATTATATTATATTTAATAAATATTACCTTTTTTTATTATTATTTT
 62930  TATATATTATATAATATTATTAATTTTTATTATAATATTATTTACTTTTTTATTGGATTA
 62990  TTTATTTATTTATTTATTTATTAATTAATTAATTAAATATTTATTAATTAATATATATAT
 63050  TAAATATTAATATTTCATTAAAAAAAAGAGATATATGAATAATATATTATGTTATATTAT
 63110  ATTATATAATTATATTATTTTTATAATATTAATAATTAAAAATAAGAACTTATTTAAAAA
 63170  TTATAATTATGATAATAAATTAATACTTTTTAATTTATAAAAATATAAATTTCTTTACAT
 63230  ATATATATATATATATTATTATTATTTATATTAATCATAATTTTAATATTTATAATAAAT
 63290  TTATATAAAATCAATTATAATATTATATACTTTTTATATACTTTATAATCTTTATATCTT
 63350  CACCCCCCCTTTTTTAATAATATATTATATTAAAAATATAATAATTTATATGATTTATTA
 63410  ATACTTTTTATATAATTATATTATTATTTTTTTTTATAGATGTTATATTATTTTTTATAA
 63470  TAATTTTTTTTTATTTAAATAAAATTTATAACTCCTTCTTAATTAAAGATAAAAGGGGTT
 63530  CCCCCCTTAAGTATAAGTATAAGTATAAGTATAAGTATAAGTATAAGTATAAGTATAAGT
 63590  ATAAGTATAAGTATAGTATACGGGGGGGGGGTCCCTCACTCCTTCGTTAATTTATATATA
 63650  TTATTAATAATTATTTAATTTTTATTATTTATTTATATATAAAAATATTCTAAAATTATT
 63710  AATATTTATAATAGAATAAATATTATAAAGTATAATTATAAATAATTAATTATTTAAATA
 63770  ATAATAATATATTTATTATTATATAATAAATATATTATAAATAATA
;     G-trnT(ugu) ==> start
 63816  GTTATATTAGCTTAATTGGTAGAGCATTCGTTT!TGT!AATCGAAAGGTTTGGGGTTCAA
 63874  ATCCCTAATATAACA
;     G-trnT(ugu) ==> end
 63889  ATAATAATAATAAAATATTAAAATAAATATAATATTTATAAAAAATTTATTAATTTATAT
 63949  AAAAAATATATATATAAATAATAATTATAATAAAACATTTTATAATCAATAATTTAATAA
 64009  ATAATCTTCTTATTATAATATTATGTTTAAATATTACTCTTTATGAGGTCCAACAAACTA
 64069  ATAAGATATAAATATATATATATTATATAATAATAATAATAATAATATATTATTTAATAT
 64129  ATTATCAAGAAGATAAATATAAATAATATTTTAATAATTTTAAATAAATCTAATTTATAT
 64189  ATTAATAATTTAATAATCTTAATATTTATTATCATTATTTCATATTTATATTATATAAAT
 64249  ATTTATTTAAATAAAAAATATTAAAGAGTTTATTTTATTTATTATAAATTATTTAATAAA
 64309  ATATATATAATAATATATAGAATAAAGATATAAATAATTATAAGTATATAAAGTAATAAA
;     G-trnC(gca) ==> start
 64369  GGAGATGTTGTTTTAAGGTTAAACTATTAGATT!GCA!AATCTACTTATTAAGAGTTCGA
 64427  TTCTCTTCATCTCTT
;     G-trnC(gca) ==> end
 64442  AAATAAATAATATAATAATAAAATATTATAGTTCCGGGGCCCGGCCACGGGAGCCGGAAC
 64502  CCCGGAAGGAGATAAATATATATATATTTATAATAATTATATAATAAA
;     G-trnH(gug) ==> start
 64550  GGTGAATATATTTCAATGGTAGAAAATACGCTT!GTG!GTGCGTTAAATCTGAGTTCGAT
 64608  TCTCAGTATTCACC
;     G-trnH(gug) ==> end
 64622  CTATAAATAATAATAATAATATATTTTATTATTCTTAAATTTTTTATTCTTTATATTATA
 64682  TATATAATATTAATATTATTACTTTTTAATAACAAAATATTATAATTAATTGATATATAT
 64742  ATATACCAAATATAATTAATTGAAATTAAATAATAAATAAAATATTTACTTCTTTATTAA
 64802  AATTCTAATTAATTGATTCTTTTTATTGAATATTAAATTCTATTATAACTTATTAATTAA
 64862  TTAATTAATTAATTATAATAATAATAATATTTATTATTAATTATTAAATATTTATTATTA
 64922  TATATAAGATTTAATTTTAAATATTAATAAAAAAAGAATAAAATAAAATAAAATGAATAA
 64982  TATTTCTTTATCTCTTTCGATCGGACTCCTTCGGCCGGACTCCTTCGGGGTCCGCCCCGC
 65042  GGGGCGGGCCGGACTATTTATTATTATAATATAATATTTAATCAATAGATTTATAATTTA
 65102  TTTAATGAATATTTTATAAATATATAAAACAATTCCTTTTTATTATTATAAATTTTTCAT
 65162  TATTTATTTATTTATTTATTTATTTATTCAATATATAAAAATAATTATAAAAAGATTATT
 65222  AAAAATAATAATTTAATGATAAATATATATTATATATATTAATATAAAAATAATAAATAT
 65282  AAATATATTATGTAAATATTATATAAATTTGTATATGTATATATTATAATAATGTTATAT
 65342  AAGTAATAATATAATAAAATATTTTATGTAATTTATATATATTTATAATTATAAAATAAA
 65402  AATATTATAAATAATAAAATTAATAATAATAATAATTTTAATAAAATAAATTATATATTT
 65462  AATTTTATTATGAAGTTTATACTTAATATAAATTATATTTCCTTTATAAATTATTAATAT
 65522  ATCCTTTTTAATTAAATAAAATAAAAATATTATAAATATTAATAATTAATTTTTTATTTA
 65582  TATTTATATATATATTAAAGATTAAATATATTATTAATACTAATTTATAATTTATTATTA
 65642  ATAAATAGTCCGGCCCGCCCCCTGCGGGGCGGACCCCGAAGGAGTTCGACTTAAATTATA
 65702  ATTTAATAATTTTTATTTATTAATAGTTTCGGGGCCCGGCCACGGGAGTCGGAACCCCGA
 65762  AAGGAGTTTTATTATTAATATAAAAAGAGTAAGGATAATAATAAATTCTTTTAATTTATT
 65822  TTTAATAAAATATAATTTTAAAATAGTTTTTATAGTCCGGCCCGCCCCGCGGGGGGGGGC
 65882  GGACCCCGAAGGAGTTCGGTCTGGCATTAATTATAATAATTATATTAATATTATTATTAT
 65942  TTATTATATTATAATATATTTATTTATATTTTATAATATTAATAATTATTTTATATTTAA
 66002  TAAATATAATATATATATTATTTTTTTTAATAACTATCTAATTAATA
;     G-trnL(uaa) ==> start
 66049  GCTATTTTGGTGGAATTGGTAGACACGATACTCT!TAA!GATGTATTACTTTACAGTATG
 66107  AAGGTTCAAGTCCTTTAAATAGCA
;     G-trnL(uaa) ==> end
 66131  ATAAATATATATAATATATATAATATATATAAA
;     G-trnQ(uug) ==> start
 66164  TGAGTCGTAGACTAATAGGTAAGTTACCAAAAT!TTG!AGTTTGGAGTTTGTTTGTTCGA
 66222  ATCAAACCGATTCAA
;     G-trnQ(uug) ==> end
 66237  TATTATAATATATATATTATTTATATATAAATATATAATTATACTCCTATTTTTATATTA
 66297  ATTAATTAATAATATATGATAATATAAAAATTATTGAATTATTAACTCTTATTAATAATA
 66357  ATAATAATCATAATAATAATATATATATATATAGTATATATATAAAAGTTTTATTATATT
 66417  ATATTATATTATATATTTATTTATATATAATTCTTATTAATTGAAAAAAGAATAATTAAT
 66477  AATCTTATTAAAAAAATAAATACTTTCATTTTATTTTATTTTATTTAATTTAATTATAAT
 66537  ATATAAATATTAAAAAAAGGATATAAGTTTTTTATAAGATATAATATATATATATATTAA
 66597  ATATAAAGAAGTTAATATTTATATTTTAATTATAAAATGTTAATACTCCTTTGGGGACTT
 66657  ATTAATTAAATTATTAATTAATAATAATTTATGATTTATAAATAATAAATAAAGGAATAA
 66717  GTATCAATTAATTAATATATTATATTTAATATTTTATATTTAATATTTAATATTTAATAT
 66777  TTTAAGTTCCGGGGCCCGGCCACGGGAGCCGGAACCCCGAAAGGAGTAGTATTAATTATG
 66837  GATAGTGAGGGTGGATTTAATCCTTTTGTTATGTTATTAATTAATTAATTAATTTATATA
 66897  TATAAAATATTTTAATTAATTTTTATATAAATATATATATATATATATATTAATAATAGT
 66957  CCGGCCCGCCCCGTGGGGCGGACCCCAAAGGAGTAATATATATTATGTATAAACAATA
;     G-trnK(uuu) ==> start
 67015  GAGAATATTGTTTAATGGTAAAACAGTTGTCT!TTT!AAGCAACCCATGCTTGGTTCAAC
 67073  TCCAGCTATTCTCA
;     G-trnK(uuu) ==> end
 67087  TAATATTATATATATATATTTCCCTTTCTAAAAATAATAATAATTATATATAATAATAAT
 67147  ATAATTATATATATATATATTATAATAATAATAATAATAATAATAATAAATAATAATAAT
 67207  TATTTTTATTAATAATATTAATATATTATAATTATTAATAAATATTAATAAAAATA
;     G-trnR(ucu) ==> start
 67263  GCTCTCTTAGCTTAATGGTTAAAGCATAATACT!TCT!AATATTAATATTCCATGTTCAA
 67321  ATCATGGAGAGAGTA
;     G-trnR(ucu) ==> end
 67336  ATTATATTATATTAATAATCCCCCCCCCCATTTTTAATTAAATTAAGAAGTTTAATTTAC
 67396  TATTTAATAATAAATGAAATAATAATA
;     G-trnG(ucc) ==> start
 67423  ATAGATATAAGTTAATTGGTAAACTGGATGTCT!TCC!AAACATTGAATGCGAGTTCGAT
 67481  TCTCGCTATCTATA
;     G-trnG(ucc) ==> end
 67495  ATTAATATTAATATAAATTAATATCCTATAATTAATTAAATACAAAATTATATTAAAACT
 67555  TATATTATATTATATTATAATATTATATTATTATTATATAAAAATATAATAATAATAATA
 67615  TTTAATTTTATTTAATAATAATATTTTATATAATAAAATAATCATATTTATAATATTTAA
 67675  TATTAATAATAATTTATTATAATAATTCTTTAATATACTTATTTATTATTATTTTAATAA
 67735  ATAAATATAATTCTTATAAATATATTATAACAAAATATATTATATTTTAATTAAATACAA
 67795  TATTATAAATATATATATATATATAAATATTTATATAAAAAAAAAATAAAAATATTTTAA
 67855  TAATTATTCTTTATAAATAAATAATGATAATAATAATTTATAATAATCTCCTTGTGGGGT
 67915  TCCGGCTCCCGTGCCGGGCCCCGGAACTATAATATATTTTAATATATTTTTTATTACTCC
 67975  TCCTTTGGGGTCCGCCCCGCGGGGGCGGGGCGGACTATAATAATTTTTTATTGATAAAAA
 68035  AGTATATATAATATAATTAATATATTTCTTTTTATATAAATTATAAATATTATTTTATAA
 68095  TAAAAAAAGTATATATAATATTATATATTTAATAAATAATATAATAATAATATAAATAAA
 68155  TATATATATATTATTAATATATTAAATTTTATAATAATAATTATAATAATAGTAGTAGGT
 68215  ATAAATTTTAATAAAGAGTTTTATTCCAATGGAGTAATAATAATAATAATAATAAAATAA
 68275  A
;     G-trnD(guc) ==> start
 68276  GGATCTGTAGCTTAATAGTAAAGTACCATTTT!GTC!ATAATGGAGGATGTCAGTGCAAA
 68334  TCTGATTAGATTCG
;     G-trnD(guc) ==> end
 68348  TATATTTATACTTAATATAAAAAAAATAAATAATAATCTTTTTTATTATTATATTTATTA
 68408  ATAATAAATTATTTTGTTATTATTATTAATTTATATTAATATTTTATATAAATTATTTAT
 68468  TTAATCTTTCATTATATATTTAATATATTATTAATATTAATTAATATTTTATAATAAATA
 68528  AATAAAATAAAATAAATATTTTAATATAATACTCCTTCGGGGTTCGGTCCCCCTCCCATT
 68588  AGTATAGTATAGGGAGGGGTCCCTCACTCCTTCGGGGTCCCCGCCGGGGCGGGGACTTAT
 68648  TTTTATATTTATTAATAATAATTAATTTTTATATAAATTTATTATTTCTTACAATATATT
 68708  TATTACTATTATTTTTTAATAATCTTATATATAATATATAAAATATATATATATTATATA
 68768  TATATATAAATATAATATATATTATTATAAATATTTATAATCTTATTAATTAATTAGATT
 68828  ATATTATATTATATTAGATCATATTATATTATATTATATTATATTATATTATTATTATTA
 68888  ATATTTTTATTTTTATTTTATATTTAATAGTAAAAAATCATAATTTTATAATTTATTAAT
 68948  TATTATATAATTTCATTAATATATTTCTTCTTTTTATTTATTTATTTATTACTTATTAAT
 69008  AGTTCCGGGGCCCGGCCACGGGAGCCGGAACCCCGAAAGGAAAATAATATAAAAAATAAT
 69068  TATAATTTATTATAATTTATTAATTTATTAATTTATTAATTTATTTATTAATTTATTAAT
 69128  TTATTTATTATTATATTTTTTTTAATAAA
;     G-trnS(gcu) ==> start
 69157  GGAAAATTAACTATAGGTAAAGTGGATTATTT!GCT!AAGTAATTGAATTGTAAATTCTT
 69215  ATGAGTTCGAATCTCATATTTTCCG
;     G-trnS(gcu) ==> end
 69240  TAT
;     G-trnR(acg) ==> start
 69243  ATATCTTTAATTTAATGGTAAAATATTAGAAT!ACG!AATCTAATTATATAGGTTCAAAT
 69301  CCTATAAGATATT
;     G-trnR(acg) ==> end
 69314  ATATTATATTATATAATATTATATATTAATAAATATTATTAATTAATTTATTTATTTATT
 69374  TATTATTAAATAAAAATATTTAATAGTTCCGGGGCCCGGCCACGGGAGCCGGAACCCCGA
 69434  AAGGAGAATAATATAAAATATTATAATTATTTATATATTAATTATTAATTATTTATTATT
 69494  TATTATATAAAAAGTATATAATTTTATATTTTAATATAGGGTTAATTAATTAATTATTAA
 69554  TTTTTTATAATAAGATAATAATATATTAAAAACTTATTATAAATTTATAAAATAATATTT
 69614  ATTTACTTTGATATTATTTTTAATCTTTCATTAATATATATTTTATTATAAGTAATAATA
 69674  TAGTTTAATTTAATTAATATAAATAAATTACATAAGAATAATATTATAATAATATTATAT
 69734  ATTATATAAAGAAATAATAATTTATATTTTTATTTTTTTTATAAATAATATAAATATAAA
 69794  TATAAT
;     G-trnA(ugc) ==> start
 69800  GGGGTTATAGTTAAATTTGGTAGAACGACTGCGT!TGC!ATGCATTTAATATGAGTTCAA
 69858  GTCTCATTAACTCCA
;     G-trnA(ugc) ==> end
 69873  ATAATTATATTATATAATATATATATTAATAAATTATATATATATATATATATATAAATA
 69933  TTAAATAAATATTATATTAATAAATAATATAAATTATCTAATCGAAGGAGATATTTATAA
 69993  TATAATATAAATATTTTAATAAATTAATAAATATTATATTAATAAATAATTAATAAATAT
 70053  ATAAATTATAATAAATTTTAATATTATTATATAAATTAATTAAATATAATAATTAATGAA
 70113  ATA
;     G-trnI(gau) ==> start
 70116  GAAACTATAATTCAATTGGTTAGAATAGTATTTT!GAT!AAGGTACAAATATAGGTTCAA
 70174  TCCCTGTTAGTTTCA
;     G-trnI(gau) ==> end
 70189  TATTATATATCATTAATATATAAAATATAAATATATATATTATAATAATAATAATAATAA
 70249  ATATAAATATAATTATATATATATATATATATAAATAAATAATTATTTAATTTATAATAA
 70309  ATATATATAGTTCCCGCGAAGCGGGAACCCCATAAGGAGTTTTATTATTAATTATATTTA
 70369  ATAAATATTAATTATTAATTTTATATTTATAAATAAATTTATTACTCCTTCTTAATTAAG
 70429  AATAAAAAGGGATGCGGTTCCCATGGGGTCCCGCACTCCTTCGGGGTCCGCCCCCTCCCC
 70489  TGCGGGAGGGGAGCGGACTATTTTATTAAAAATATTATAATTAAATAATAATATAAATAA
 70549  TTTATAATATAATAATATATACTTATAAATAATATTTAAATCTTATTATTAATTTATAAA
 70609  TCATAAATTATTATTAATAAATATCTCTTTTAGATAAGATAAATTGAACTTATATTTATA
 70669  TTATATATATATAGATATAAATCTTAAATAGAGTAAATATATTATAATAATTATATAAAT
 70729  ATATATATATTATATTAAGATAATAATATATATATATATTAATATATAA
;     G-trnY(gua)_2 ==> start
 70778  GGAGGGATTTTCAATGTTGGTAGTTGGAGTTGAGCT!GTA!AACTCAATGACTTAGGTCT
 70836  TCATAGGTTCAATTCCTATTCCCTTCA
;     G-trnY(gua)_2 ==> end
 70863  TAATTTATTATTAATTATATATTATTATAAATCAAATCCATTGAAATTAATATAATCCAA
 70923  TGAATAATTAATTTAATACATAATTTAATATATAAAATTATATATATATATACTTTATAA
 70983  AAAAAAAAATTATATAATAATTATATTAATATATTTATATATATAAATAAATAAATAAAT
 71043  AATAATAATTATAATTATAATTATAATTAATTAATTAATAAATAAATAATAATTTATATT
 71103  ATCTTTATAATATATATATATACTTTTATAAAAAAAATATATAAATAATTCTAAAATGTA
 71163  TATTTCTCCTTTCGGGGTTCCGGCTCCCGTGGCCGGGCCCCGGAACTATTAATAAAATTA
 71223  ATAATAAAATAATTATTATCTGTATTTAATAAATTTAATTATAGAGTTATATTTCTATAT
 71283  ATTTATATATTTATTTATTTATTCTCCTTCCGGAACTAATAAAATATATAAAATAAGGGT
 71343  TTTTATTTATTTAATTAATATATATTTATTCTTTTATATAATAT
;     G-trnN(guu) ==> start
 71387  GTCCTTATAGCTTATCGGTTAAAGCATCTCACT!GTT!AATGAGAATAGATGGGTTCAAT
 71445  TCCTATTAAGGACG
;     G-trnN(guu) ==> end
 71459  ATAATAATATATATATATTTTAATTTATATATCATATATATATATATATTAAAGAAAATA
 71519  ATATAAAAAGTATGTATTAATAATAATAATAAATAAATAATAATAAATAATTTTATTATA
 71579  TTATATTATATTATATTTATTGATATATTTATTGATATTTATTAATTTAAGATTATTCAT
 71639  TAAATATATAATTATTAATAATTTAATATATTTTATAATTTTTATTATATTTTATGTAAG
 71699  AAGAAACTATTTTATATATTATATATATATATATAATTTTTATAAAATGATAAATTTTAT
 71759  ATTATAAATATTATTAAAATATTTTTATAAATATTTAAATTATTTATAAAAAGGTATATA
 71819  ATAATAATTATTAATATTATATTATATTATATATTTATTTATATTATATATAATAATATA
 71879  TTTATATATATATTAATTAATAAATTAAATAAGTATCTATATTTTATATTATATTATATT
 71939  ATTTTATTTTATTAATTCCGGAAGGAGAATAAAAAGTATTCTAAAGAAATTATATATTTA
 71999  TTATTTTTATTAATATGTTATAAATTAATAAAAAATAAATATGTATATATAAATTATATT
 72059  TATTATGTTTAATTATTTATAATTTATTATAATATATAGTATAAGATATCTTATTTATAT
 72119  TTATATATAATAAAGAATATTATTAAACTAACACCTATATTATATATATTATATTATATA
 72179  ATATTATATATATATTAATTACTAAGAATAAATTTATAATTAGATAATATTTATATTTAT
 72239  TTATTTATTTAATTAACAAATATATTAATATTTTTAATTAATTAATAATACCTTTATATA
 72299  TATATATATATATATATTAATTTTAATTATATAATTATCTTTTTTATTAATAATTATAAA
 72359  TATATTATATATTTTATATAATAAGATTATAATTTTATAATTATTTTATTTTTTATTAAA
 72419  AATTATTATTATTATAATTATTATATTATAATTATAAATTATTAAAGAATATATTTATTA
 72479  ATATTTTAATAATTAATATCTTTTATTTATATTTATAAAATAAGGTATAAATATTGATAA
 72539  TAAAGAGTAAATATTGTATTAATTATAATAATAATTATAATTAAGGA
;     G-trnM(cau)_1 ==> start
 72586  GCTTGTATAGTTTAATTGGTTAAAACATTTGTCT!CAT!AAATAAATAATGTAAGGTTCA
 72644  ATTCCTTCTACAAGTA
;     G-trnM(cau)_1 ==> end
 72660  ATAATGATTATAATATTTATATATATTAAAATAATATTAATAAATAATTACTCCTCCTAG
 72720  CAGGATTCACATCTCCTTCGGCCGGACTCCTTCGGGGTCCGCCCCGCGGGGGCGGGCCGG
 72780  ACTATTTTATTATTATTAAATAGATGTTCATTAAATAATTATAAATATAATTTATCTTTT
 72840  AAATATATATATATAATATAATATTTAAATATATATTATAAATAAATAAATAAATAATTA
 72900  ATTAATAAAAACATATAATGTATATTTATCTATAAAAAATATTAATTAAATTAATATATT
 72960  ATTACAGTTCCGGGGGCCGGCCACGGGAGCCGGAACCCCGAAGGAGATAAATAAATAAAT
 73020  AAATATAAATAATTCTTCTTCTTTAAAATTAAATAAAATAAAATAAAAAGGGGGCGGACT
 73080  CCTTCGGGGTCCGCCCCCCTCCGCGGGGCGGACTATTTTATTTTTAAATATATATTATAT
 73140  TAATAATATAAATATAAGTCCCCGCCCCGGCGGGGACCCCGAAGGAGTATAAATAAAAAT
 73200  TAATAATATATTATATATATATTATATTAATAATAATAATAATAATAATAATAATAAATA
 73260  ATAACTCCTTGCTTCATACCTTTATAAATAAGGTAATCACTAATATATTATAATAATAAA
 73320  AATTATATATATTATATATAATCTAAATATTATATATTTTAATAAATATTAATATATATG
 73380  ATATGAATATTATTAGTTTTTGGGAAGCGGGAATCCCGTAAGGAGTGAGGGACCCCTCCC
 73440  TAACGGGAGGAGGACCGAAGGAGTTTTAGTATTTTTTTTTTTTTAATAAAATATATATTT
 73500  ATATGATTAATAATATTATATATATTATTTATAAAAATAATATATAATTTTAATTATTTT
 73560  TAATAAAAAAAGGTGGGGTTGATAATATAATATAATATTTTTTATTTTAATTTATAATAT
 73620  ATAATAATAAATTATAAATAAATTTTAATTAAAAGTAGTATTAACATATTATAAATAGAC
 73680  AAAAGAGTCTAAAGGTTAAGATTTATTAAA
;     G-cox2 ==> start
 73710  ATGTTAGATTTATTAAGATTACAATTAACAACATTCATTATGAATGATGTACCAACACCT
 73770  TATGCATGTTATTTTCAGGATTCAGCAACACCAAATCAAGAAGGTATTTTAGAATTACAT
 73830  GATAATATTATGTTTTATTTATTAGTTATTTTAGGTTTAGTATCTTGAATGTTATATACA
 73890  ATTGTTATAACATATTCAAAAAATCCTATTGCATATAAATATATTAAACATGGACAAACT
 73950  ATTGAAGTTATTTGAACAATTTTTCCAGCTGTAATTTTATTAATTATTGCTTTTCCTTCA
 74010  TTTATTTTATTATATTTATGTGATGAAGTTATTTCACCAGCTATAACTATTAAAGCTATT
 74070  GGATATCAATGATATTGAAAATATGAATATTCAGATTTTATTAATGATAGTGGTGAAACT
 74130  GTTGAATTTGAATCATATGTTATTCCTGATGAATTATTAGAAGAAGGTCAATTAAGATTA
 74190  TTAGATACTGATACTTCTATAGTTGTACCTGTAGATACACATATTAGATTCGTTGTAACA
 74250  GCTGCTGATGTTATTCATGATTTTGCTATTCCAAGTTTAGGTATTAAAGTTGATGCTACT
 74310  CCTGGTAGATTAAATCAAGTTTCTGCTTTAATTCAAAGAGAAGGTGTCTTCTATGGAGCA
 74370  TGTTCTGAGTTGTGTGGGACAGGTCATGCAAATATGCCAATTAAGATCGAAGCAGTATCA
 74430  TTACCTAAATT
;     G-orf391 ==> start /note=LAGLIDADG ;; evalue:3.7e-32
 74441  TTTGGAATGATTAAATGAACAATAA
;     G-cox2 ==> end
 74466  TTAATATTTACTTATTATTAATATTTTTAATTATTAAAAATAATAATAATAATAATAATT
 74526  ATAATAATATTCTTAAATATAATAAAGATATAGATTTATATTCTATTCAATCACCTTATA
 74586  TTAAAAATATAAATATTATTAAAAGAGGTTATCATACTTCTTTAAATAATAAATTAATTA
 74646  TTGTTCAAAAAGATAATAAAAATAATAATAAGAATAATTTAGAAATAGATAATTTTTATA
 74706  AATGATTAGTAGGATTTACAGATGGAGATGGTAGTTTTTATATTAAATTAAATGATAAAA
 74766  AATATTTAAGATTTTTTTATGGTTTTAGAATACATATTGATGATAAAGCATGTTTAGAAA
 74826  AGATTAGAAATATATTAAATATACCTTCTAATTTTGAAGAACTACTTAAAACAATTATAT
 74886  TAGTAAATTCACAAAAGAAATGGTTATATTCTAATATTGTAACTATTTTTGATAAGTATC
 74946  CTTGTTTAACAATTAAATATTATAGTTATTATAAATGAAAAATAGCTATAATTAATAATT
 75006  TAAATGGTATATCTTATAATAATAAAGATTTATTAAATATTAAAAATACAATTAATAATT
 75066  ATGAAGTTATACCTAATTTAAAAATTCCATATGATAAAATAAATGATTATTGAATTTTAG
 75126  GTTTTATTGAAGCTGAAGGTTCATTTGATCTATCTCCAAAACGTAATATTTGTGGTTTTA
 75186  ATGTTTCACAACATAAACGTAGTATTAATACATTAAAAGCTATTAAATCTTATGTATTAA
 75246  ATAATTGAAAACCAATTGATAATACACCATTATTAATTAAAAATAAATTATTAAAAGATT
 75306  GAGATTCATCTATTAAATTAACTAAACCTGATAAAAATGGAGTTATTAAATTAGAATTTA
 75366  ATAGAATAGATTTTTTATATTATGTTATTTTACCTAAATTATATTCATTAAAATGATATA
 75426  GTCGTAAAGAAATTGATTTCCAATTATGAAAAACACTTATAGAAATCTATATAAAAGGTT
 75486  TACATAATACACTTAAAGGTTCTAATTTATTAAAATTAATTAATAATAATATTAATAAAA
 75546  AAAGATATTATTCTAATTATAATATTTCTCCTTTCGGGGTTCCGGCTCCCGTGGCCGGGC
 75606  CCCGGAACTAA
;     G-orf391 ==> end
 75617  AAATATTATTGATGATGTATTAAATATAAATCTTATCTATAATTATAAATTACCATATCG
 75677  TATAAATAGTGATATTCAACGTTTAAATTCTATAAATAATAATAATACTAAATTTATTAA
 75737  TGTTGGAGTATTTGTTTATGATTTAAATAATACATTAATTATAACATTTACTGGTTATAG
 75797  ACCAGCAGCTCTTTACTTTAATTGTTCTCCTTTTCGGGGTCCCGACTGGGGCCGGGACTA
 75857  AACATGAAATTGCTAAATATATTAAAAATGGTAATGTATTTATAAATAAATATATTTTAA
 75917  AAAATATTTTATTAGATTAATTATTATTTTTACTTCTTCTTAAAATTAAAAAAGGAGACT
 75977  TTTTTATATTTATATAAATTATATATAAATTATTCTTTTATTATAAATATATAAAATTAT
 76037  TTTCTTTTAATTATTTTTATAATTAATTAATTCTTCATGGCTATAGCCATAACTTTTAAT
 76097  AATATTCTTTTATTCTTTATTATTATATATATATATATTTATTATTTATTATTATAGAAT
 76157  TTATATTTATAAAAATATTAATATTTTATTTAAAATAAATAATGATTAATTTATAAAATA
 76217  TATATTAATTAAGTTTCGGGTCCCGGCTACGGGACCCGGAACCCCCGAGAGGAGTTATTA
 76277  TATTTATAATTAAATCTTTAAATAATATATCTTAAATTATTATATTGATATTAATATTAT
 76337  ATTGATATTAATATTAAATATATATTTAATATTTAGCTTATTATTTTATAAAATTATATT
 76397  TATATATTATAATATAATTAAATATATTATAAATTTAATAATTTAATAAAAATATTCTTT
 76457  TTATAATTATTATAATAATTAAATAAATAATAATAATAAGAATAATTAATGTATAATTTT
 76517  TTTATAAATATTATATATTTTTATATTAATAGTTCCGGGGCCCGGCCACGGGAGCCGGAA
 76577  CCCCGAAAGGAGAAATATTAATAAAATAAAATAAAATTATAATATAATTAAATTATAAGA
 76637  ATTATATTTACTCCTTTTATAATTTATATTTATAATATAATATAATATAAAATAAATATA
 76697  ATATAATATAAAATAAATATAATGTAATAGGTATTCACTCCTCTTTGGGGTTCCGATCCC
 76757  CCATACGGATACGGATACGGATACGAATACGGATACGGATACGGATACGGGGGGCCGTCC
 76817  CCCAGAACTTAATATTATATCTTAAATAATTAATATAAATATAATATATTATTTAATAAT
 76877  AATAATAAATAAATAAATAAATAAATAAATAAATTAAATAAATAATAATATTATTATAAT
 76937  TACTTTTTAATAAATAATATTAATATAATATTATATTAGTATTATAAATAGACTTTTTAT
 76997  TATTTTATATATAATATAGTCCGGCCCGCCCCCGCGGGGCGGACCCCGAAGGAGTAATAT
 77057  ATTATATAATTATTATTTTTAATTATAAATAAAATATAATTATTATTTATTATATAATTT
 77117  ATATAAATATATATATATATTTATTATATATATAAATATAAATATAAATATAATAATTAA
 77177  TAATATTAAAGTTTTATATATATTAATATATTATAAAAGGTTTATATATATATATAATAA
 77237  GATAAGTAATAAATTAATTAATTAATAATATAAAAATATATATTATATATTATGTTTTAT
 77297  TTATATATATATATATATTATGTATTATTATATAAATATATATATATATTATATTATAAG
 77357  TAATAATAAGTATTATATTATATATA
;     G-trnF(gaa) ==> start
 77383  GCTTTTATAGCTTAGTGGTAAAGCGATAAATT!GAA!GATTTATTTACATGTAGTTCGAT
 77441  TCTCATTAAGGGCA
;     G-trnF(gaa) ==> end
 77455  ATAATAATAATATATTAATTAATAATTAATTTATAATAAATATATTATAATAATTAATAT
 77515  ATATATATATAATATATTTAATACAAAGAAAATATATATTATATCTCTTATTTATTTATT
 77575  TATTAATATTTTAATAAATATAATATTATAAAAAAAAGTTTATATATTTAGTTCCGGGGC
 77635  CCGGCCACGGGAGCCGGAACCCCGGTAGGAGAAATATAAATATAAATATAAATATAATAT
 77695  AAGTTTGGTATTCATTTAATTATATTATTTAATTAAAAATATTCTAAATAAGAATAAATA
 77755  TCAATAAAGGAGTTATAAATATATATATATATTAATATATATATAAAAATATATATTATT
 77815  ATTAGTTCCCGCTTTGCGGGAACCCCGTAAGGAGTGAGGGACCCCATGGGAACCGAACCC
 77875  CTATTTAAGAAGGAGTTTTATTATAATAAAATTTATATATATTTAATATATAATTATAAA
 77935  AATATTATATAATAAATAATAAATAATTATTAATAATAAATAAATATAATAATAATATTA
 77995  TAATAAATTTATAAATGATTATAATAAATTTATATTAATTTTTTATTT
;     G-trnT(uuag) <== end
 78043  TGTAAATACTAAGATTTGAACTTAGATAATATGCAC!CTAA!AAACATACATTTTACCAT
 78101  TAAATTATATTTAC
;     G-trnT(uuag) <== start
 78115  CTTATTAATTATATAAAATTTATTAAATATATAATATATTAATTATATAAAAATTATTAA
 78175  ATAAATATATAATATATTATATATAATTTATAATATATATATTATAAATATTATTATATA
 78235  TAAAATATAATATACTACTTATAAAAATATATATATATATATAAATATATATATAAATAA
 78295  ATATTTTATATATTAAATTAAATAATTATTAATAAATTTAATTATAAAGTATAATTTTCA
 78355  ATAGGAATATTTATAAGATTATAATAATTATATGAATTATTATAATTATATATATATAAA
 78415  TAAATAAAATAATAATTATAATAATTAATAAGAGTTTTGGATATATATCTGTGGAGTATA
 78475  TATTTTATAA
;     G-trnV(uac) ==> start
 78485  AGGAGATTAGCTTAATTGGTATAGCATTCGTTT!TAC!ACACGAAAGATTATAGGTTCGA
 78543  ACCCTATATTTCCTA
;     G-trnV(uac) ==> end
 78558  AATCTAGATATAATATTATATCTATCTTAATATAATAATATTTATTTATTAAATAAAAAA
 78618  AAAATAAATAATATTAATTAATATAAGATTCTTTTTTAATTATAATAATAAATAAATAAA
 78678  AAGAAGATATTATCAATGATTTATATTAATAATAAATATAAATAATAAAAAATATATATA
 78738  ATATAATATAATAAATATATTTCCTTTAATATTAATAAATTAATAATAATAATAATAATA
 78798  ATAATAAAATATTTAAATAAATTATATTCAATACAAATTAATTATTTATATTATTAATAA
 78858  TTGAATAAATAATCCGGTCGAAAGAGATATTAATTCGATTATATTATTTATTTAATTATA
 78918  TTTAATTTAAATATATAAATTAATATATATATATTGAATTATATATAAATTTATTTTATA
 78978  ATTTTATAAATAATATATTATTATAAATATTTAATATAATTTATATTATTATTAAATAAA
 79038  AGATTTATTAAATTAATATTATTATTTAATTTTATTATATAGTTTAAGGGATAATATTTT
 79098  ATTAATATTTTTTTTATTTATTTATTTAATTATATTATATATATAATATATATATAACAA
 79158  TAAATTT
;     G-cox3 ==> start ;; mfannot: alternative ATG start pos 79147
 79165  ATGACACATTTAGAAAGAAGTAGACATCAACAACATCCATTTCATATGGTTATGCCTTCA
 79225  CCATGACCTATTGTAGTATCATTTGCATTATTATCATTAGCATTATCACTAGCATTAACA
 79285  ATGCATGGTTATATTGGTAATATGAATATGGTATATTTAGCATTATTTGTATTATTAACA
 79345  AGTTCTATTTTATGATTTAGAGATATTGTAGCTGAAGCTACATATTTAGGTGATCATACT
 79405  ATAGCAGTAAGAAAAGGTATTAATTTAGGTTTCTTAATGTTTGTATTATCTGAAGTATTA
 79465  ATCTTTGCTGGTTTATTCTGAGCTTATTTCCATTCAGCTATGAGTCCTGATGTACTATTA
 79525  GGTGCATGTTGACCACCCGTAGGTATTGAAGCTGTACAACCTACCGAATTACCTTTATTA
 79585  AATACTATTATCTTATTATCTTCTGGTGCTACTGTAACTTATAGTCATCATGCCTTAATC
 79645  GCAGGTAATAGAAATAAAGCCTTATCAGGTTTATTAATTACATTCTGATTAATTGTTATT
 79705  TTTGTTACTTGTCAATATATTGAATATACTAATGCTGCATTCACTATCTCTGATGGTGTT
 79765  TATGGTTCAGTATTCTATGCTGGTACAGGATTACATTTCTTACATATGGTAATGTTAGCA
 79825  GCTATGTTAGGTGTTAATTATTGAAGAATGAGAAATTATCATTTAACAGCTGGACATCAT
 79885  GTTGGATATGAAACAACTATTATTTATCTACATGTTTTAGATGTTATCTGATTATTTTTA
 79945  TACGTAGTCTTCTACTGATGAGGAGTCTAA
;     G-cox3 ==> end
 79975  GGCTATAGAATTATATATCTAAATGATTAATATATATATTATTAATAATTAACAATAATT
 80035  AATATATTATAATTTATATATATATATTTTATATTATTATAATAATATTCTTACAAATAT
 80095  AATTATTATATATTATTCCTTCAAAACTCCTAACGGGGTTCCCGCGAAGCGGGAACTAAT
 80155  AATAATATAATCATTATACTCTTTTTTCATTTACCTTTTATAAAGATAATTAATAAATTT
 80215  ATTTAATATTTATAAAAAAAAAAATATAATATTAATATAATATAATATAATAATGTAATT
 80275  ATTTATATTTTTATATTCCTTCGAGGTCACCGCCTCACCTCCAGCGGGACTTTTTTAATA
 80335  TGATATAATATAATATAAATATTATTAATTTAACTAATATATAAATTCATATATATATAT
 80395  ATATTATTAATATTATTTTATAAAAAATATTTTTTATTTGATTATTATTAAATATTATAT
 80455  AGTTCCGGGGCCCGGCCACGGGAGCCGGAACCCCGAAAGGAGAAATATTAATATATTATA
 80515  AATATACTATTTATGTAATTATTTTTTGAAGTGAGCACCTATTTTATATATATTTTATAT
 80575  ATATTTTATTATATTTTATTAAAAATAGGTGTGAACCTCCATGAGAGAGGAATGAATACC
 80635  TATTTTATAAAGTATATTTTATATTCTATATATTATAAATATGAACCAAAAAAAGGAGTT
 80695  TAAAATTTAATTAAATTTAATTAATTGAATTTCTTTATTATTATTATCATAATTATTAAA
 80755  CCCTTTATTAATATAATAATATATTATTTATTATCAAAATACCTACCCTTTTTATAATTT
 80815  ATATCTTTAATAATATAATTAAATATAAAATGTTTATTAAATATTATATAAAAATAAAAA
 80875  TAAAAATATATATATATATATAAATGATAAATAATAAGGAATTCACACTTATATAAATTT
 80935  AAATATAAAGTCCCAAAAGAAGTATTCATTAAATAAATTATCATTAATTAATTATAATAA
 80995  ACTTATTTAATATTATTAAAGATTAATTTATAATAATAATTATTATTATTATTATTAATA
 81055  TTAATAAAATATATAAATAATTAAATAGTTCATATATTAAAAAGAATTAGAATTAAACTT
 81115  TAATAAGTGTATTTAATATATAGAATATTAATAGAATATTTATTCTATTTATATATATAT
 81175  TTATATATATATATATTAAATAATATTATTTATATTATATTTTATATATATATTATTAAT
 81235  ATAAAAAGTATATTATATGTATTATATATATTATATATTATATATTTAATAATATATTAC
 81295  TCCTTTGGGGTGGGTCCGCCCCACGGGGCGGGCCGGACTATTATAATTAATAATTTTATA
 81355  AAGTTCCGGGGCCCGGCCACGGGAGCCGGAACCCCGAAAGGAGAATAAATAATTATATAT
 81415  CTTCTTCTTAATTAAATTAAATTAAATTAAATTAAATTAAATTAAATTAAATTAAAAAGG
 81475  GGTTCGGTCCCCCTCCCTAACGGGAGGGGGTCCCTCACTCATTCAAACTATAATTTAATA
 81535  TATTATGATATTATTTATAATTTATAATATAATGTATAATATTATATTATAAATATTATA
 81595  TAAAAATAAAATGATATATATAATAATAATAATAATAATAATAAAAAAATAGAAAAGAAT
 81655  AATTTTTATTATTTTAGTATATATAAGAATTTAATAAGTTATATTATTGCGGACACCGTT
 81715  ACGCGGAGTGGGGACTATTATATTTTACCTATATATATTAATATTATTATAATTTCCTTC
 81775  TTTAAAAGAAAAAAGGAATTCGAGAACTTATTATTATATTAATATATTAATAATAAATAA
 81835  TAATAAATAATAAAAAAGTAAATAATTATAAATTATATAAAAATATAATTTTATTATTAA
 81895  GAAAGGAGTTTAAATATAAAATATAATATTATCATTAAGTTCTAATAAAGGTATATAATG
 81955  AAGATCTATTAGAACCTAAAAAGAATATTAATATATCTATTATAAAATAATAATAATAAA
 82015  TATAAATATAAAAATAAATTGTAATATTTATAAATAATAATAAAAAATAAATAAGGAATA
 82075  TATTAATTATTAATAATAAATAAATTATATTAAAATATAATATTATTATTAAATTAAAGA
 82135  ATTATATTAAATATATTTATTAAAATTTTATAAATAAGTTAATATTTTATTAAATAATAT
 82195  TTATAAATAATAAAAAAAAATAAGTATATAATTATTAATATATTAATTTATTATGTTATA
 82255  TATTTATATATTTCAAATATATAAGTAATAGGGGGAGGGGGTGGGTGATAATAACCAGAA
 82315  TATTAAATAAATACAGAGCACACATTTGTTAATATTTAATAATATAATCAATAAATATAT
 82375  TATAATAATATAATATAATTAATAATAGATATAAAGTATAAACAATATAATAAATTATAT
 82435  AAAATAAATATAAATTAAAAATAAAAACCAAATAATTAATATAATAAATGATAAACAAGA
 82495  AGATATCCGGGTCCCAATAATAATTATTATTGAAAATAATAATTGGGACCCCCACAATAG
 82555  AATAAAAAATAAAAAGAATTAATAATATATAAATAATATAAAATATATTATATATATATA
 82615  TAATATATATATATATATAATAAAAAAAAATATATAATATAATATATATATATAAAATAA
 82675  TAAATTATATATATATATATAAAATAATAAAAAATAATAATCATATGAATTTTATAAATA
 82735  TAATTATTATTAATAATAATAATAATAATAATAAAGTCCGGT
;; mfannot:
 82777  ccgccccgcggagggggcggacccccgaaggagtgcgggaccccgtgggaaccgcatccc
 82837  tttttattcttaattaagaaggagataataatttataaaaattaatatttattttatgta
 82897  atattaatattaatattaatataatataatataatataatacggattaaatattaccagt
 82957  tgttcacaggtaatataaaatcctattgtttcacctattattaattaatagttccggggc
 83017  ccggccacgggagccggaaccccgaaaggagaataagtatatataataaaatttaataaa
 83077  aaaaaataattatataataaatatatatattataatattatataaatataaaatataatt
 83137  gatattaacattatataattaataatataatcaaataatataaatataatataaaaagtt
 83197  ttaattattaaaattatataaatattatttaataaaaataaaaataataataataataat
 83257  aataataaagtccggtccgccccctccgcggagggggcggaccccgaaagagtgagggac
 83317  ccccccgtatacttacggggggagaaccgaacccctttttttatttaaagaaggagataa
 83377  atatttatatctttatttataattatatataaataaaagtttattaaaatttataataat
 83437  aatataaaaaagtatataataaatttattataaataaataaatatttagtaataatattt
 83497  aataaaattataaatattataaataaaatattaataataaataataaatatataatataa
 83557  tataatataataaattaataacaataagatatccgggtcccctaaataattattatataa
 83617  aataataattgggacccatacatataaatataaaatattttaatatttatatataaataa
 83677  taataatatatatttatattatattataatataaccctttccaattaatattaatattaa
 83737  tattaattacttccttaaaaaaataataattaattaattgatttttatattaatataaaa
 83797  aagttaatatatatatttatatataaataatataaattaatataaagataataagtcccc
 83857  gctttcagcgcagtga
;; mfannot:     /group=IB(5') (7.79e-04)
 83873  GGGACCCCCTCCCGTAAATATACGGGAGGGGAGACCGAACCCCAAAGGAATAATAAATAA
 83933  TAGTATGTATTTAAATAAATATTTAATATACTATTTTTTTTTATTATTTTTATAATATAT
 83993  TTATAATAATATATTTAATTATAATTTATAAAAAAGAGATATAATATTTTATTATATATA
 84053  ATATTAATATAATACAAATTAACATTATTTAATTATTATTAATAATATTTAACTTTATTA
 84113  TTATCTTCTACGGTTGGACTCCTTCTTAAAAAGGGGTTCGGTCCCCCTCCCATTAGGGAG
 84173  GGGTCCCTCACTCCTTCGGG
;; mfannot:
 84193  gtccgcgccccccgcgggggggggcggaccggactattattactatttatttattaataa
 84253  taaataataaattataaagtcactgaaagagtgaggaattttccttttcccaagggaaaa
 84313  ccccaaaggataatataaatattataaaatttttattaaataatataaaattcaataaaa
 84373  taattttaattaattaattaattaattaatataaaaataaatatttttaattaatattaa
 84433  tattaatagttccggggcccggccacgggagccggaaccccggaaggagaaatataaata
 84493  taatagtatagtatataggaagttaataataatataaatattatataatatatatatgta
 84553  tatatattatattatataattaattttctccttttgtatttacatcttaataaaatataa
 84613  aatataaaatgttattaacaataaaaattattaatctttataatattaataatagtaaat
 84673  ttatttatatatctcctttaggatggactccttcggccggactccttcggggtccgcccc
 84733  gcgggggcgggccggactatttttattttttttttaaaaaatattaaatattataaatat
 84793  attataaatatattataaatatgttataaatatattataaatagaatataatataatatt
 84853  atatattataatgataaagattatatatattttctttttttttttatttattatttttaa
 84913  taagtaaaaattatattatatatatatatatattagattttataagtaatataatataag
 84973  tattaatatataaa
;     G-trnM(cau)_2 ==> start ;; mfannot: evalue : 4.26e-12
 84987  tgcaatatgatgtaattggttaacattttagggt!cat!gacctaattatatacgttcaa
 85045  atcgtattattgcta
;     G-trnM(cau)_2 ==> end
 85060  ataaattaatatataatatttataaaaaagtataataaaatatattataagaagaatata
 85120  ttatataataattatattaataatattaataaataatatataaataattataaaaaagta
 85180  tataatattaatcaattaattaattaataaatataaataatatattaatttttaattaat
 85240  ttgaataagatatttatattattaa
;     G-rnpB ==> start ;; mfannot: Approximate position
 85265  taggaaagtcataaatatataaattatattatataattaatataataataaaataaatta
 85325  tatattttatttataatattatttctttataagataaaatattatctgatgaataattag
 85385  attgaataatatttataaagaaatatatataaaaagtcattatataaatttaattataat
 85445  ttaaataaattttatataaattaatataatattaataaagtaattagtataaataaataa
 85505  tatgaaaataaaacttaataaatatataaatatagtccggcccgcccccccgcggcgggc
 85565  ggacccc
;; mfannot:     /group=IB(5') (2.32e-05)
 85572  GAAGGAGTGAGGGACCCCTCCCTAATGGGAGGGGGACCGAACCCCTTTTTAAGAAGGAGT
 85632  CCATATATATATATTAATAAAAAAAAGTAATATATATATATATATTGGAATAGTTATATT
 85692  ATTATACAGAAATATGCTTAA
;     G-rnpB ==> end
 85713  TTATAATATAATATCCATA
