# Supplementary material for: Global Characterization of Fungal Mitogenomes: New Insights on Genomic Diversity and Dynamism of Coding Genes and Accessory Elements
Source: Front Microbiol. 2021 Dec 1;12:787283. doi: 10.3389/fmicb.2021.787283 (PMC8672057; doi:10.3389/fmicb.2021.787283)
Supplement: Supplementary File 1 — de novo annotation files of the 685 mitogenomes investigated in this study. Annotation was performed with the Mfannot program. [file Data_Sheet_1.ZIP › Supplementary_FileS1/CM007644.1_Zancudomyces_culisetae_strain_COL-18-3_mitochondrion_complete_sequence_whole_genome_shotgun_sequence_mitogenome.mfres]

;; Masterfile modified automatically by mfannot version 1.35
;; on Thu Dec 24 09:40:06 2020 by user pfonseca on host LGCM-PROC
;;    - Gene Totals: 60
;;    - List of genes added:
;;      atp6                 atp8                 atp9                
;;      cob (4 introns)      cox1 (9 introns)     cox2 (1 introns)    
;;      cox3                 nad1                 nad2                
;;      nad3                 nad4                 nad4L               
;;      nad5 (2 introns)     nad6                 orf103              
;;      orf130               orf148               orf157              
;;      orf170               orf171               orf236              
;;      orf271               orf276               orf279              
;;      orf283               orf307               orf309              
;;      orf341               orf354               orf360              
;;      orf372               orf57                orf88               
;;      rnpB                 rns                  rps3                
;;      trnA(ugc)            trnC(gca)            trnD(guc)           
;;      trnE(uuc)            trnF(aaa)            trnF(gaa)           
;;      trnG(ucc)            trnH(gug)            trnI(gau)           
;;      trnK(uuu)            trnL(uaa)            trnL(uag)           
;;      trnM(cau)            trnN(guu)            trnP(ugg)           
;;      trnQ(uug)            trnR(ucg)            trnR(ucu)           
;;      trnS(gcu)            trnS(uga)            trnT(ugu)           
;;      trnV(uac)            trnW(cca)            trnY(gua)           
;;
;; end mfannot
;;


>CM007644.1 Zancudomyces culisetae strain COL-18-3 mitochondrion complete sequence whole genome shotgun sequence gc=4
     1  TTTTTTTTTACTATTTATTTTTATTTATAGTATATAATACTATTAATTTTTTATATCCCT
    61  TACCTCACCTCCCTTAATATATTTATTTATTTTTGATATATAAAATAATATATTTTTAAT
   121  AGTTTTTTTATTTTTAGTAATAATATATTACCTTATTTTTTTATTAAGTCTTTTATACTA
   181  GTTAAAAATTCTTTTTTAGTACACTTTATAGAGATATTTTTTTATCAAATAAAATATTTA
   241  GGTATTTTATATTTGTTATAATTGCATATAGAGAATAATATATTACCTTTTTTAGGTATT
   301  TTATACTTATTTTTATTGATTTTTAAAGATTTATATATATAACCTAAATAAATTATAGAT
   361  AAAATTCTTAAAATAAAATATCTTTAGGATATTTGGTATAATAAAATGATATATTATTCT
   421  TATATATAACCTGTTTAAATATCTAAATATATTAAGAATGTTCTTATATATAGCCAGTTA
   481  AAATATCTATAGATATTTGGTATCTATAACAGTTAATTAAATCAATTAATATGAAAAAAT
   541  GGTATAATCTATAAACACTTATATAAAATATCTTAAAATAAATATTTTTAACTAAATATT
   601  AGTCTTTAGATAAGTAATTTATAATTAGGATATTAAGAATATAAAAAAATATTATAAC
;     G-nad5_1 <== end
;     G-nad5_1-E2 <== end
   659  TTATATAAGAATAGTAATTGATATATATATTAATATTAACAAATTTCTATAAATATAAAA
   719  TACTAGTATAATTTGTAT
;     G-nad5_1-E2 <== start
;     G-nad5_1-I1 <== end
   737  agtatatgatattattttctaaatatctatagataaatatttttttatattagtatcctt
   797  atatatagccacttattaaaaaataatatattatggtaatttatatccactaatttaata
   857  tataaaatgaatcatatattatgataatatatagccacttaaaatatctaaagatatctt
   917  agataaatataaaaaaaaatattaataatattatataaaataatttaaggggggtattaa
   977  ataaataataatgttaaaacaaaaaataaaataattaatggttttat
;     G-nad5_1-I1 <== start ;; mfannot: Potentially missing exon (~28) / no intron type identified
;     G-nad5_1-E1 <== end
  1024  AAATAATAAAAAGAAGAAAATTATTAAACTTAATATTATATAAACACCATAATGTGGTAT
  1084  TATACCTGTATCATAATAAGAAATAGATATATTAATATTTTTAAATATTTTAATAAATCC
  1144  TGTAGGTCCTAAAAATTCAAATACACCTTGATCTAAAACTTTATTAGTTAAATTAGAAAA
  1204  ATAAAAATAAGGTTTTATTATAAAAGAAGCATAAATAGCATCTAAATAATAACCATTACT
  1264  AAAAATATATTTAAATTTAGAAAAATAATTTAATTTAGGTATAGTAGATCTTATTGCTAA
  1324  GAATTCTGAATTATAAAAATAATAAAATATAGTAAAAAATAAAGCTATTAAACTAAGACA
  1384  TAAAGGTAATAAAGAATAAAAATTTGAATTAGAAAATTCAGCTTCTAAAAGATTTAATGA
  1444  ATAAGAAATAGATAATGAATTACCCCAAAAAGGAGTACCAAAACCAATAAATAAATCTTT
  1504  AAAAAAATATCCAAAAAATATACTAAATATTGTTAAAAATATAATAGGAATAGTAATATA
  1564  AATTGAATGATTAGATTCTAAAATATAATGTTTTTTAGGTCCATAAGGTTTTATTAAATA
  1624  TACTAAACAAATTAATTTTATAGAATAAATACTTGTTAAAAAAGCTGTTATTGTACCAAA
  1684  CCAATAAGCAAAAGAACCTATATAAATATAAGTACCTAAAGATGCAGCAATTATAAAATC
  1744  TTTAGAATAAAAACCTGTTAAAAAAGGAAATGCCATTAAACTTAAAGAACCTGAAAATAT
  1804  AGCTATATATATTAAAGGATCTATATTTATAAAACCACCTATTTTATATATATTTTGTTC
  1864  ATCATAAATAGAATGTAAAATCGCACCAGCTGATAAAAATAATAATGCTTTAAAAAATCC
  1924  ATGATTTACAATATGAAATATAGCTATATCATATTGACATATACCACATGCTATAAAACA
  1984  ATAAGCTAATTGACTCATTGTTGAATATGCTATTATTTTTTTTATATCATTTTGTGTTAA
  2044  AGCCATTAATGCAGCTAATAATGCTGATATACTACCTATAAGAATTATTAATGTTAATGT
  2104  TATATTAGAATATTGTAAAACCGGTGATATTCTAATTAATAAATATACACCTGCTGTAAC
  2164  CATTGTAGCTGCATGTAATAATGCTGATACAGGTGTAGGACCTTCCATAGCTCTAGGTAA
  2224  CCAAGTATTTAAACCTAATTGTGCACTTTTAGCCATAGCACCTATAAATAATGGTATTAC
  2284  AAATAAAGTTATATTTGTATTTTCTTCTATATTATGTGCTACACTAAATATTGTTGTAAA
  2344  TGATATAGAACCAAAAATATAAAATATTATATATATACCTATACTAATAGACCAATCACC
  2404  TACTCTATTCATTATTAATGCTAACATAGCTGATTTATTAGCTTCTAAACGTGTATACCA
  2464  AAAATTTATTAATAAAAATGAACATATACCAATACCTTCCCAACCTATAAATAAAAATAA
  2524  AAGATTATCTGCTGATATTAATAATAACATAAAAAATGTAAATAAAGATAAATAAGAAAA
  2584  AAATCTTTGTTTATGAGGATCTCCTTCCATATAACCTATTGAAAATATATGAACACATGT
  2644  TGATATTAATGTTACTAATATAGCCATTGATACTGTTAAACTATCTAAATATAAACCCCA
  2704  ATTTATTTCTAATAATTCTAGATCAATCCAATTTATATAAGAAAAAGCTAAAGGTGAACC
  2764  TGTTATACCTATTTCATAAAAACTTATTATAGCTAATATAGCTGTTATACCTATACATAT
  2824  ACTACTTATTATACCTGATCCTTTTTGTCCTATATAACGACCTAATAAACCTGATATAAT
  2884  TGCACTTATTAAAGGTATTATTATTAAAATAGTATACAT
;     G-nad5_1-E1 <== start
;     G-nad5_1 <== start
  2923  TTTATAATATTTAAATCCATTTTTATTTTTTATTATTTTTATACTTTACTCATTATTTTT
  2983  TAA
;     G-trnV(uac)_1 <== end
  2986  TAGGAATTAGTAGATTCGAACTACTTCTCTTTATTT!GTA!AGATAAATGCTCTACCTAT
  3044  TAAGCTAAATCCCT
;     G-trnV(uac)_1 <== start
  3058  TTTTTTTAAATATAAAAAAGATTTATTTAATAAAAAAACATTTAAAATACTAAATATCAA
  3118  TGATATATTTTATATAATTATTAAAATATTATTCAACTTAATATTTCTTTTTTCTATATT
  3178  CACCATTATTATTTTATAATTTTTTTGTTTTTATATAAGTCTTTATATATTTTATATTTT
  3238  TTAAGTTTATATTACCTAATTATTTATATAATATTTTTATATATTTTTACTAGTTATATA
  3298  TACCAAATATCTAAAAATATTAGGATTAATATTTTTAACTAAATATCAATTGATATTTTT
  3358  TATTCTAATAATTTGTATTTTAATACCAATAACCAAATAAAATATCAAAGAGTAAATATC
  3418  TTTAGATAAATATTTAAAAATATTAGTAATTTCTATACAAGTTATATATTATAGAAATAC
  3478  TTACTGATATTAAAAAAAAAAATAATTTATATAAATGTATTATAATCATATAAAAATTTA
  3538  ATTTATCTATTAATATATAAACATTGATTCGAATAAGATTATAAGTTAACCCTTAAATAA
  3598  CTTATAATTTTTAGCTATAAATATAATATTTTATTTCTGTTATAAATAATTTATACTAGT
  3658  AATGATAACATTGTATTAATATTCTAGTTAGAAATAACTTATCTTTGATATTTTAGATAT
  3718  TTGGTAGATATAATATATAAGAATATTATTGATTTTTTATAATCGATATTTATAAAAAAA
  3778  ATAAGAA
;     G-cob <== end
;     G-cob-E5 <== end
  3785  TTATAATTTATGATTTAGGAAATAAAAGAGGGGGGTATTATTTTTAGTAATTATAGAAGA
  3845  AAATGTATTTTCTATTATACCTAATAAAGGAATTATAAATAAAAAATAAGAAAAATAAAA
  3905  TATAGAACTATATTGTCCTATAATAGTAAAAGGTAATTCTGCATGATTAGCACCAATCCA
  3965  ACCTAATATAAGGAAATTTACTACAAAAATATAAAAAAATAATTTAAAAAGTGGTTTAAA
  4025  TTGAGTACTTCTAACATTACTAATATCTACAAAAGGTAAAATTAAAAATATTAAAATAGC
  4085  AGCAACCATACCTATAACACCTAATAATTTATTAGGTATAGATCTTAAAATAGTATAAAA
  4145  AGGTAATAAATAAAACTCTGGTACTATCGCAGTAGGAGTAACTAAAGGATTACCTGGTAT
  4205  ATAATTATCAGGTTCAACTAATAAATTAGGAGTAAAGAAAACAAAATAAAAGAAAATTAG
  4265  GAAAAAACTAAAGAAACCTACATAATCTTTATAAGAAAAATAAGGATGAAAAGGTATTTT
  4325  ATCAACATTACTACTTATACCTAAAGGATTATTAG
;     G-cob-E5 <== start
;     G-cob-I4 <== end
  4360  ctataaaaaaaatttatttttatttcgactgtacattaaatattaaaaatatatatattt
  4420  taaactgtaagttaatatccataagtgacccagtctgtagcgatcatattatattattta
  4480  cttactaataatatatacaaccgacggtcttaaatatatataaattttttaaccgttttc
  4540  acttatattgcctgatatataaaatatatcaaaaatccctgtcagaattttaaatataat
  4600  aaaaaagatttattatattacgactatttt
;     G-cob-I4-orf236 <== end
  4630  ttataaacctaatttataatacatagatttatgaaaataaggtaagactatactacgtaa
  4690  taaaaaaatagaattaactttaatatataattgatgttgtttagatttagtaaaactatg
  4750  aatggaacaatttaaatcccattttttttttaatgttaatattaataaatttatttcatc
  4810  ttttgtaaaagaatttgttgctattataacattattatctttccaatatcctacatccat
  4870  aatccaaatagctaatgctaaaggagttaaatattcattaatatttaagggaattctttt
  4930  ttttttattactataaaataatttatataaccataataaattagaataactatatgtatt
  4990  aaatttataatattcatatattttattatttaatatatttttatatattttaggtaaatt
  5050  attattagtaaaacctctatcatttaaaaatttaaataaccaaaataaatattttttatg
  5110  tataatactttgtttgaatataaatcttacccctccatttgctaatctttctccattaca
  5170  atttcctaataatgaacctattaataaagagataatatcttcattatgaggacctattct
  5230  atttttagctttaaaattaggtaatataaaagctaaaatagggattttagaattaaaata
  5290  acaaataaatttcatataaaaaaaaggttttttaaaaaattttgggcctaa
;     G-cob-I4-orf236 <== start /first_aa=L
  5341  aa
;     G-cob-I4 <== start /group=ID (2.22e-34)
;     G-cob-E4 <== end
  5343  ACCCATTTTGATGTAAACCTATTAAATGTAATATAACTAAAGCAGCTAAAACAAAAGGTA
  5403  ATAAATAATGTAAAGAAAAAAATCTATTAATAGTAGCATTACTTACACTATAATTACCCC
  5463  ATATAAAATTTACTAAATCTGTACCTATCCATGGTATAGCAGAACATAAATTAGTAATAA
  5523  CAGT
;     G-cob-E4 <== start
;     G-cob-I3 <== end
  5527  agccaaatttttaaaagtccatagactttcttgtactttttttaatcaaattatatgatt
  5587  atgtctttagacgtaaaaataccctgagggtagggtactcccctaataaaaaaggggaaa
  5647  gccttgaaaaagaagttaaaaccttctttaaaaattccgactgtacattaagcatcattt
  5707  cagacacctattactgaaccagtctgttgcgattttatattaaaccgatagtcttgatat
  5767  tttataatatcttgacttattttcagtaatatagccctattatcatattattatttttta
  5827  atataaattacataataacaaaaaagatttaaattaaatctttttccaataagactatgg
  5887  tacaatttataatataaatttatatttcatactaggatgtaaccaaggactaactatttt
  5947  aaataattcagagatacattttttatgaatatataaacaatattgatcaatacttcctgt
  6007  tttatgaatagatatagtta
;     G-cob-I3 <== start /group=ID (3.47e-33)
;     G-cob-E3 <== end
  6027  AGCA
;     G-cob-E3 <== start
;     G-cob-I2 <== end
  6031  atattttttttttaaaatatttgctaaaaattctacttctttataagtaaaagaatttgt
  6091  tgaaatttttaatcctttaccacttctacaaccatcatccattatccaaatagtaagagc
  6151  taaaggagttaaatattgttcaataatttcaaaaggtattatttttttattatttttata
  6211  aaaattatcttgaaaataattaaaactagtataagtccatgttttaaatcttataacata
  6271  tctaattgtattttttttacctattcttgattttatttcaggtattttttgattacaata
  6331  acctcttaaagataattcattatgtaaccataataaataactactattagtatgttcttg
  6391  ttgaaaacaaaatctacttccttttccatgacgttctaaataagaatctcctaataaact
  6451  accaataagtatagataatagatcaatattatgaggacctaccctacgaatggaaggtat
  6511  tataaattgtagtgaatatatcatatattcacctgaaaacttgtataaattttcagccat
  6571  ttggggcaaattt
;     G-cob-I2 <== start ;; mfannot: no intron type identified
;     G-cob-E2 <== end
  6584  TCACCCCATAACGACATTTGACCAAAAGGTAAAA
;     G-cob-E2 <== start
;     G-cob-I1 <== end
  6618  catacaaatttccaatttaaaaataaataagtaataaaatattttcttatcatttatgat
  6678  taaaaataactttttattcacttatttatgaccttttatttttaaacccgatattaatca
  6738  gcgatcatttttggtataatatatttaagttataatgatcggaaattccgactgtacatt
  6798  aagcatcatttcagacacccaccagtgaaccagtctgtagcgatattatatactaccgac
  6858  ggtcttaatataaaggataatatttttaaccgttttcactagcattgccttgaatataaa
  6918  atattcaatcaaacttatttagtttgactatctaacattaattactttactatataattt
  6978  gtgtaatctgatgataggactataaaatttata
;     G-cob-I1-orf103 <== end
  7011  ttattttttatattttatataaaatttatttctaaaaatttttttttctattataaattt
  7071  tttaacagttttagtacaacatttataatctttacaaaaatttttaatattagaatattc
  7131  ttttaagatattattattgatatctaataattccaaaaccttacttgattttattttata
  7191  tttattttttagtgtttcagttctatttaaagctttaaaagacattaaagctttaatttc
  7251  atcagataatattttatttttatttaataaacctattctatcttttctttcttgtgaata
  7311  attttctctcat
;     G-cob-I1-orf103 <== start /note=GIY ;; evalue:5.2e-26
  7323  tttttttatagtttctatagtatgtttataaccataaaaagaacctactattgataaaaa
  7383  attatattctggtttatataaagaaatatatttagtttctaaatttaataaatctgtata
  7443  attatctatatctataggattatcataaaattctaatattaaatatgttaaattatttat
  7503  attatatttatctactgctttacttaataatttattacctgttttatatattaaatgtta
  7563  ttttaatcttttatataaattgttagtaatacaacaaccaatataatatttattatttaa
  7623  attattaaatatcatataaatccctgatttattttttaaatcatgttttattaaatttaa
  7683  attttcataaatattatgatatatttttacataactaatatttaaagaatttaatttatt
  7743  attaatattttttttgagatattggggatttatcatatttattattattattattcccta
  7803  ataaaaaatttttagaaatatttattttatatttataatttttaatattttttcatctta
  7863  ggcaatattttt
;     G-cob-I1 <== start /group=ID (2.88e-47)
;     G-cob-E1 <== end
  7875  TACCTAAAAAACCTATTATTATCATTAAGAAGAATATTATAACACCTATAGTCCATAAAA
  7935  ATACTCTAGGTTTTCTATATGATCCATAATATATTCCTTTTGCTATATGAATATATACAC
  7995  ATATAAAAAAAAATCCTGCACCATTAGCATGCATATATCTTATTATATAACCATTATTAA
  8055  CATCTCTCATAATATGTTCTATACTTAAGAATGCTAAATCTATATTAGGTGTGTAATGCA
  8115  TTGCTAAAAAAACACCTGTTATAATTTGGATAATAAAACATATTCCTAATAATGAACCAA
  8175  AATTCCATAAATATGATATATTACTTGGAGCTGGTGAATCTACTATATAATCGTTAAATA
  8235  ATGTTAATACTGGATTAGATTTTAATAATTTCAT
;     G-cob-E1 <== start
;     G-cob <== start
  8269  TTTATAATTTATTTATTTATTTTGTATTGAAAATTTATTAAGTATTGATTTTAAACAATC
  8329  ACTATTCCAATATATATCGTTGCTTAAGCTTTTTATGTTTAAGAATATTTACCTTCTTTT
  8389  TTTATTATTATAAAGATTTATAAAAAAAATAATTTTATAAGTATGTTTATTATAAAAAAT
  8449  TTTTAAAGTATATAAACGAGTAATATTTATTATAATAGTTTATAATAAATATATTATAGT
  8509  ATATTATTTATAGGTTAACTTATATTTTTATTATAGAAAAATAATAAAAGTAGTATTAAA
  8569  TAAATAAAATATTTTAATACAATTTACTTATATGTATAATTACTAATAATTTTAGAGGTT
  8629  AATAAATTTAAAATATCTTTAGATATTAGTTATTTATAACTAGAACATTATAATATAATT
  8689  TATAAGTATCATATATTTACCTTTTAATTTATATTATATTTAATTTATGTATTAAATTAA
  8749  CTTTTTATTAAAAATTTTACTATGTATTTTTTATTATCTAATTTACATAATTTATTTAAT
  8809  AGTCATTATTAATAAATAAAAATTGATTATATTATCTTTTTTTTACCTTAATATTTATTA
  8869  AATATACAAATTATATATTTAAAATATTCTAGTTATAAATTACTTATCTTTTATATTTAT
  8929  AGATATTAATTTAAAATATTTAATTTGTTTTAAATATTAGGTTAATATAATTCATTAATA
  8989  TATAAAAAATATTAAATATAATAAAAATATTATAAGAAAAATATATCTCTTATACATTAA
  9049  GAAATCTTTTATATAAAATATTATTTTATTATTATATAAATCTAAATTATATAAAAATAG
  9109  TTTATAAAAATATATATGTTTTTATAAAAGGGTGGTAAAGGTGGTGAAAAAAGAGATGAG
  9169  AATAATATATTCATATTAAT
;     G-rps3 ==> start
  9189  ATGGGTAAAAGACATAGTACTAGTTTAAAATTAAGACATATAGGAAATTGGAATAATATA
  9249  TCATATAATAATAATAATATTAATAAAGAAAAAATAATTAAATTTATTTTAAATTCATAT
  9309  TTTATAGAAAAAGCTATTATTAGTGAACCTATATTTATATATAAATTAAATGAAATAAAA
  9369  ATTATAATATATTATTGGTCATCATTTAATTTACTATTAGATAAAGATATTAATAAAATT
  9429  TTATTATATATTAATAATATATTAAATATAAAAGTTAATATTAATATTATTAAATTAAAA
  9489  AAACCTTATTTATCAAGTAAAATACTATCAGAATATATAAGTATAAATATAAAAAAATAT
  9549  AATATTAAAAAAATAGCTAAAAAAATAATAAAACAAATTAAAATAGAAAAAAAACTATTG
  9609  AATCCTTTAATTAATTTTAATTATAATAATATAAAATATTATTATATTAATAAAAAATTA
  9669  TATAGTAGTATTTCTGGTATTAAATTAGTTTTTAAAGGACGTTTAAGTAAAAGAAGAACT
  9729  GCAGAAAGAAAAAAAATATTAACTTTTAATAAAGGATTTCTTAATAAAAATAGTTTATTT
  9789  ACTTTAATTGATTATAAATCACCTTATAATTTTAAATTTATTAATGGTTCTATAGGTATA
  9849  AAAACTATTTTAAATAATACTATACATTTTATTTAA
;     G-rps3 ==> end
  9885  TACCCCCCTTAAATTATTTTATATAATATTATTAATATTTTAGAAAAATTTTTTATTATA
  9945  TTTTAATATAAATATCTATAGATATTTAGTTTATAAAAAATATCATATGATATTCGGTAT
 10005  TAATTTTTTATCATTATACTTAATATTTTAAATTTTTTTATCATATATTTACTTTATATT
 10065  ACCTATATATTATAATTTATTTATATTTATAATACTAAAATATTATTTAAATCTTACTTA
 10125  AATTAATTAAATGTTATAATTTATAAATATTTCTAATACTAAAATATTATTTTACCTTAC
 10185  TTAAATTAATTATTTCTTAATATTATTTAACTAAATAATACTTTATTATTCCTGAATAAT
 10245  ATTTATTATATAAAAATATAGCTAAATATTACTTAATATTACTTATTAATAATTATTATA
 10305  TTTATAATTTTTTTATAACTATTAGTAAAAATATTTAATAAAATTCCTAATAATATAAAT
 10365  AAAACCTAAATTAAACTTAATATAATTTTATATAAAATATTATAGATATAACATTATTTT
 10425  TTAATTCTTAAATATTTATAATACTAAAATATTATTTTAAGTTTATTAAAAATTGGATAA
 10485  ATATAAATAAATTTATAATAAATAAATAATAATTAAAATATTAAATAAGAAACATTATTA
 10545  TAAATAAATAATTTTATAATAATATTATATTATATACTTAAAGGTTATTATAATAGTTAT
 10605  ATGTATTACAAAATAGATAAATACATAAATAATGAATTGTCCTCTATTAAATTATATATT
 10665  ATTAACAACTATCAATTAACTTTATGGTGTAAAGATAATATGTAACTTAGGGAACTATCA
 10725  AAGTATCTTATAGAATCATTTATAATGAACGAGGATTTAATATTATGGATAAATATTACA
 10785  TTAATAAGATAGATAATGATTATTATATAGATATATTTTCAGATAACAAAGATTTTTATT
 10845  ATCTATATAATAGTTATGTGGATATTTATAGAAAGTATTATATAGATAATGACTATGTTA
 10905  CATATTTTATATGGTATCCCTAAATAGCTAAAGAAGAAACGTATAAAAAATTATACTTTA
 10965  GGTATCCAATATTTAAATATTTAATTGGGAGAGCGTGTAGTATTGGAAGATATAATAAAT
 11025  TGTATAATGAATTAGATTTATTACCAGAAATAAATAAACTCGCTGAATCATTTGAACATA
 11085  ATCAACATATATATTAAAATAATTAATGAAAAAATTAAATATAAGTGTATGAATGATTAT
 11145  AGTCTCATTATATGTAATACTAATATAAATGATACTTGTACCATTAGTATTATAAACTCT
 11205  GATGATTATAAAGATATTACATATTTAAATATAAATAATATACACGATGGTTATCTTAAG
 11265  AAATCTATATCACGCCCCTACTCCTCGTAATACTCA
;     G-orf130 <== end
 11301  CTATTTGGGTCTAAAAAGCAATTCTATTTCATATTTTTTAAAACCATTCAATTTACTAAT
 11361  CATTATTGATTTAAATTTATATAAGGGATTGTATAATATATTGAGTATTTCTCTTTTATA
 11421  GATTCTGAATCCTCACGACAATTTATCATTGTCTATTTCTATTATATTTATTGATGAATC
 11481  TATATATACCTTTAAAACTTTCATTATTTTCAATTCATTGAGTAGTCTTATTATTGTGTA
 11541  GACTTCTTTTTTATTAAAGTTATAATTTAATTTGTTATTCAAATAACTTGCTAAGTATAA
 11601  TTCTAATTGTTTATTTTTTAATATCTCTGTATAAGATACACTAAAAGTTTTTTCTATATC
 11661  ATAATTTCCTATATTATCTCTTAATTCACTCAT
;     G-orf130 <== start
 11694  TCTTTTTATCCTTAAAGGATAATTTTTCAGTCCTTCTTCTTCTTTTAATATTTACTCATA
 11754  TTCCTTTAGCATCTCATTACAAAATAGTAATTTTGCTCTTATATTACAACTATAGAATCC
 11814  AACAGATTCCTCTATATTAAATATAAATTTTATATATTCTTCGTTATCACTTAATTTTAT
 11874  TTTATTATCTCTTAAAGAATTCTCTCCTAATATTTTTTTATTCTATTTAAAAGGGGTATT
 11934  TAAGATTTAAATAGGTCTCCCCCCAAAAATATAAATAATTTATTTATAATTTTTGATAAT
 11994  TAATACACTATAAAACAAAACATGCATATATAAAATATTTATTTATATAATTTTAAGAAA
 12054  TAA
;     G-orf171 <== end
 12057  TTATTTTTTATCAATATTTTTAATTTCTGACAATATTTTTGAATTTTTAATTTCTGATAA
 12117  TATATTCGAATTATTTATAATTATTTTATTTTTTACCTCTGCTGATAGTGGACTATTTAA
 12177  AATTTGATCATTTAAATTATGAATTTCTCTAGATAGTTGTTCAATATTATCCATTTTATG
 12237  ATAACCTAAATTAGTAAAAATTTTATCCATATTTTGACCTACTAATGGCATAAAAAATGG
 12297  TGATCTACCTGAACTTTTAATTATTTCATCAGCAAACATAAGTGTTCCACCTATAGATCC
 12357  TATACCTATACCTACACCACATATACCTTTAAAACATAATATTGTTTGAGATATAAATGT
 12417  AGCAGCTTTATTTAAAGGTGAATTTCTAACTTCTGTTTCATTGGTAAAAAATAAAATATA
 12477  TATAATATAAATAAAACGAATGATGTTAATAATCATTATAAGTAATAATTGAATTAAACC
 12537  TAAAATTATAAAAACCATAAATAAATATTTATTCAT
;     G-orf171 <== start
 12573  TTATAATTTTTATAATGTAATAAGTACTGATATGCCCCCTATTACTCTAAATATTCTTAT
 12633  TAATGATTTTTGTAAAAAATTATCAATTTTTTTAGGTAAGGTTGGTATGCTTAAACCTTT
 12693  TTTTATTCCTTAAATTATATTTCTAAATACTTTATTTTTAGAAATGTTATTATTTGTCTT
 12753  TGTACTATATTTACTAATGATAATAATGTACCTAATAATCCTGAAATTATTTGCAAAAAT
 12813  GAAATATAATGTACCTATATCTTTAGCATTCGTTGATAATAGCTAACGATTTATCATAAT
 12873  AAAGACGATAAATTTAAACCTTATTTATGAAAACCTATTTTCTTTTTTTTACTCTTTATA
 12933  ATAAAATTTAGATTTTAAAAATAATAAAAATATTAAA
;     G-trnW(cca) <== end
 12970  CAGGGTCAATAGGATTTGAACCTATAAAATTCATTT!TGG!AGACGAATATTTTACCAAT
 13028  TAAATTATAACCCT
;     G-trnW(cca) <== start
 13042  TAACTATGATAATTTTAATAAGATTTTTAAAATAATAAAAAAAAAAGAAAATATTATTAT
 13102  CAAATATCTATAAATATTTTAACTAAACATCTTATAGATATTTTATCATTAGATATTTAT
 13162  CTAAAGATAAGTAATTTATAACTATAAATTTATTAATATTAATACCTATTACTAGTTATT
 13222  TATATATAATAATATTTTTATATTAATATAATATATATCATAATATTAATATCTTAATAT
 13282  TAGTTATACCAATCTTTATTCTAATAATTTACAAGTAATTTCAAGTTATTTATCATAATA
 13342  TTAATACCTAATATCTTAAAATAAGTAATTTATAAGTAGTCAAAAAATATAAAAATATCA
 13402  ATATAATTTATAACTTGAAAATATTGATAAAAAATTATATGAAAAATATGTTTATTATAA
 13462  AAATTTAGAAGAATGGAATAAAAATAAAAATCTTTATAAATAGTTTAAATATAAAAAATA
 13522  TCTTCTTTAATTAATTTATAATAACTTATTATATAAATCTTATTTTTATTATAATCAAAT
 13582  AAAATTTTAAATATATATAAATATATACTAAATATATAATAGGGTAGGTGGTAGGGTTAA
 13642  AAAAAGTATATTATTTATAATATATAAGTAATAAAATAAAATAATTTAAAATTAAT
;     G-atp6 ==> start
 13698  ATGTTATATAATCCTTTAGAACAATTTACAGTTAATAAAATAATATCATTATATACAGTA
 13758  TATTATTCTATGTCTTTAACTAATTCATCTTTATATTTTATTATAGCAGCTATAATATCA
 13818  TTTTTTATATTTAAATATAGTGCAAATATACCTTATGTTTCATTAATAAATAAAAATAAT
 13878  TATTCAATATTAACAGAATCTTTATATAAAACAATATTAAAAATGGTTAAAGAACAAATA
 13938  GGTGATAAATATACAATATATATGCCTTTAATATTTTCATTATTTATAATAATATTAGTA
 13998  TCTAATTTAGTAGGTTTAATACCATATGGTTTTTCACCTACAGCTTTATTTGCATTACCT
 14058  TTAGGTTTATCTGTAACTATTATTATAAGTGTTACTGTTATAGGTTTTGTTAAATATCAT
 14118  TTAAAATATTTTAGTGTATTATTACCATCTGGTACACCATTAGGTTTAGTACCATTATTA
 14178  TTAGTAGTAGAATTATTATCATATATAGCAAGAGCTTTTAGTTTAGGTATACGGTTAGCT
 14238  GCAAATATTACATCAGGACATATTTTATTAAATATAATATCTGGTTTTTTATTTAAAACT
 14298  AGTGGTATTGCATTACTTTTTGTTATTATACCTTTCACTTTATTTATAGCTTTAACAGGT
 14358  TTAGAATTAATAGTTGCTATATTACAAGCTTATGTTTGGAGTATTTTAACTTGTATTTAT
 14418  ATTAAAGATTCTTTAATTTTACACTAA
;     G-atp6 ==> end
 14445  TACCCCTTAAAATATATTTTTTTATTATGAATATTAAATATTTTAAGATAAATATTTTAA
 14505  CTAATAACCAAATATCTTAAATATCTTTGATATTAAGAAATATTTTTAAAAATATTTTTA
 14565  TTTCTTATCTATTAAATATCTAAATCTATTTATTATAAATATTTAAATAAAACTTAAAAA
 14625  ATGAAAATTTTCACTTCAAAAATTATTATTTTTTATAATATTTAATAAAATAATTAATTA
 14685  AATATAATACATATTTTTTATTTTAAACTTTTAAAAATATCTTTAATATTTAGGATAAAT
 14745  ATTTTTTTATATTAGAACTTATATAAGAATAGTAATTGATATATATTAATATTAACAAAT
 14805  TTCTATAAATATAAAATGCTAGTATAATTTCTATTGTATATAATATTATTTTCTATTTAT
 14865  AATATTTTAAAAATTTATTTTTAGATATAAAAATTATTATAATTATAATTGGTATAAACT
 14925  ATTTACTACTATAATATTTGTTATTAATATATACTAATTTCTAGATATAAATAGAAATAC
 14985  TGATATTTAGATAGATACTTTTCTAAATATTATTTTATTATTATTTTATAAATTAGTCTA
 15045  TAAGCGAGCGTAGTGAGCTATATTTATTATTTATTTTAAGTTTAACCTTTATTATTATAT
 15105  TGTATTCTTTGTCTATAAGCGAGCGTAGTGAACTATATTTTACTTATTATACTCCCTCCC
 15165  CTATAACAGGGTCATTATTTAAGAATTATATTAAGTTATATTTTCATACCTATATTCCCC
 15225  TGTATACCTTTATTTGAGTTGATTAGGAATTAATTCAATATTTTTAAGGTTTATCTTATG
 15285  ATTAGTCTTCCTTTGGTTTTATCGTATTTCTTTAACGTTCGGATCATAGATCCTCACTTA
 15345  GAAATACTTACTGATATTGATTGATATACTAATAGATATGAATACTTTTCTAAATATTAT
 15405  TTTATATATTTAGTCTTTAACCATTTTTATGTAATATACCTTTATTGGTGATTTATTAGT
 15465  GTTATAGCAAGTGAACCAAGTGAGGGAGCATTATATTATTTTATAATATATATTAGTTCG
 15525  CCTACGACAGGATTATAATTTATTTTTTATTTATATTATGAATAAATCATTAAAACTTTT
 15585  AATATTAATATATTCTTCAATTATTATTTTATAAATCACATTAATTATATATTCATGTCT
 15645  GAATAATATTTAAAAATTAAAAAAAAAAATATCAAAAAA
;     G-atp9 ==> start
 15684  ATGTTAGCAAGCGCAAAATTAATAGCTGCTGGTTTAGCTGTTTTATCTTTAGCTGGTACA
 15744  TCTATAGGAATAGGTAATGTATTTAGTTCATTATTAAATTCATATAGTAGAAATCCTTCA
 15804  TTAAGAGGTCAATTATTTACTTATAGTATTTTAGGTTTTGCTTTAGTAGAAGCAATGGGT
 15864  TTATTTGCATTAATGATGAGTTTCTTATTCTTATATGGATAA
;     G-atp9 ==> end
 15906  TACCCCTTTTATATATATATATAATATAACTTATAAAATTTAAAAATTTTCTAAATATCA
 15966  ATAGATATTTGGTAATTAGTATATATTATTTCTATAAATTACTAATATAAAAAAATATTT
 16026  ATCTTAAGATATTAGGTATAAATATATAATATTATTATTGTTAAATTGTAATTTATGTAA
 16086  TAACTAGATTTTTTTATATTATTATTATAAATATGACCTAAATAATAAAAATTTGTTTAT
 16146  ATAGGTAAAAAATTTTATTAAGTCTTTTTAACTAATAATAGCACACCTTATAGAGATATT
 16206  TTTATTATAATTTATTATTAGGTTTAAAATACAAATAATAATAGCACACCTTATAGAGAT
 16266  AAATTAATACATATTAAAATTCTTCATAATAAAATATTCTTATTTTACCTATTTTTTTAT
 16326  TAAGTCTTTTATACTTGTTATTATTATACACCTTATAAAAATATTTTTTATTAAATAAAA
 16386  TATTTAGGTATTTTATACTAATTATCTAATAAAATATCTTTGATAAATATTTTAAAATAT
 16446  TAGTCTATAGATAAGTAATTTATAACTAGGATAAATATTTTTTTATATTAATAATTTATA
 16506  ATAATATACCTTATAGAGTTAAATATATTCCTTTATTTTTTTAGGTATTTTATATTAACA
 16566  AAAAATCATTTTAAAAGGTAAATATGTATAGTTTAAATAAATTATAGTAAAAATTATTAA
 16626  AATAAAATATCTTTAGTATAAATATTTTTTATATTAGAATATATCCTAAATATTACCTAA
 16686  ATAATATTTACTTGTTTATATTGAAGAAATTTATTTGATAATAAGTATTAGTCTAAATAA
 16746  ACTCTAAAAATTATTATAAAAAAATCGGAGGATACCATTAATCATAATACAGATGTTATA
 16806  AAATAATATTTTTCAGTATATACTACAAGGATTTTTTTTATTATCACTTTCTTATTAGCT
 16866  TAAATGTTATAAAATTTGTAATTTAATTATTCAGTACATACAACATAGAAAAATTAATTA
 16926  ATATTAAACAGAAAAAAAAATAGGAAAATGGGTTGTAATTGATGAAAAAAAATATAATTT
 16986  AATTTAGGCTGTATATATAAACAGTTATGATAAATTAAGGTATAAAATTTTAGTAAGATG
 17046  GTTTTGTAGGTAAAATTTTATTAAGTCTAAAATACAAATAATAATAGCATATAGAAATAA
 17106  ATATATTACCTTATTTTTTAAGATATTTTATATTTGTTAAAAATGATTTTTAAAGGTTTA
 17166  TATAGTTTAAATAAATTATATAATGATTAATTTAATAAATATTTGTTATTATAACATATT
 17226  ATTATTTTTATAAAATAAGTCATTATATATAAGCACATTATAGTTTTTATTAAATATTTT
 17286  AATCTAATATGTTATAAATTATATAATGATTATTAAAATAAATAATCAATTTTAACTAGA
 17346  ATAATTATTCTAGTTATACTAATATCTAAAAATATTTATAATATAAAATATCTAGATATT
 17406  TGGAATATTTAAATATAGTATATTTAATAATATAAATTTTTTATTAAATATAAAATAATA
 17466  TAAATAACCAAAGATATATAAATTTAAGCCATTTTATAAACCAAAAACTAATTTAAATCA
 17526  AAAAAAATAAATTTATTTTTTTTTTAAATCTTTTTAAAATTTATATAGTTTGGAAAAATA
 17586  TTATAAATAACAAACTATATAAAAATGGACTTTTTTTAATACAATATATTAAAGGAAAAA
 17646  ACTATAAAAGTTAATATAAAAAAATATATATTATA
;     G-cox2 ==> start
;     G-cox2-E1 ==> start
 17681  ATGAATATATTTTCATTTTATATAATAAATAATGATGCACCAGAACCTTGGCAAATATGT
 17741  TACCAAGATAGTGCTACAAAAATTATGTCAGGTATTGATAAATTAACAGGTGAAATATTT
 17801  TATTATGAAACATTATTATTAATAATAGTAGGATGGGTATTAATATCTGCTATAATAAAA
 17861  TATACTAAAACAGAATTATCATATAAATATTTTAATCATGGTACTTTAATAGAAATATTA
 17921  TGGACTTGTTCACCTGCTTTTATTTTAATAGCTATTTCTTTCCCTTCTTTTAAATTATTA
 17981  TATTTAATGGATAGTATAATAGATAGTCAAATAACTATAAAAGTATTAGGT
;     G-cox2-E1 ==> end
;     G-cox2-I1 ==> start /group=ID (3.05e-37)
 18032  ttctttttaggtggcctaaaattatatatattaaataaaatgaaagacaccatttaaaat
 18092  ggtcagaaaaataatatgtatttaaatatcaagtattataattatttaatatttaatata
 18152  aatcctagattatattcttctcattctttaagttctttttaaaatctacaattatattat
 18212  catataagtaatataagagatattaataaaataaaaacatataatgaagatgtattatct
 18272  gttattatagaatttctattaaattatagaaataaaagatctggtaaaaaatataagaat
 18332  atattacatatttattctgattatttttatctaaggttatataaataattaaaaatctag
 18392  acaatatataagaacgattaaagatatataagataaaatatgggataaaaatcctggtta
 18452  tgaattttatacctttagaagttttaattgtatacaaaaaatgttttataataatggttg
 18512  aaaagtaatacctttaaatatttattttataccattagctttaacagtgtggattatgga
 18572  tgatggtaataaaaataaaaattgttttaaataagttgaactattaaatgataccattaa
 18632  atccaagaatatataatatttttggtttttaaataatctattaattatttaagaaatagg
 18692  accttatatacactctagtatgttatataaatttattaattatattttataataatatat
 18752  attaaagttctttcaacccacacacatatatataatagtcgtgaaaaattattatttttc
 18812  taagaattcgacagaattcttaaaggcttttgcctttggcaatgctagtgaaaacagtta
 18872  aaatactatattttacaataccatttatagtacaagactgtcagtaagtgatttattttt
 18932  tttaacttattgcaacagactgggtcactagtgggtatcaaaaatgatgcttaatgtaca
 18992  gtcgaaataaattattaaattttaataattg
;     G-cox2-I1 ==> end
;     G-cox2-E2 ==> start
 19023  CACCAATGGTATTGGTCTTATGAATATTCAGATTATTTAGATAATTCAGGTGATTCTATA
 19083  TCTTTTGATTCAATAATGATACCTACAGATGATTTAGAACCTGGACAATTTAGATTATTA
 19143  GAAGTAGATAATAGAATTGTTTTACCAATTCATACACATATAAGATTTATATGTACTTCT
 19203  TCAGATGTAATACATAGTTTTGCAGTGCCATCTTTAGGTTTAAAAATAGATGCTTTACCT
 19263  GGTAGATTAAATGGTATATCTACATATGTAGAAAGAGAAGGTACATTTTATGGACAATGT
 19323  TCTGAATTATGTGGTGTATATCATTTTGGTATGCCTATAGTAATAGAAGCTGTAAGAATA
 19383  GAAAAATATTTAGAATGGTTAAATATACATTTAGATAATACCCCCTCTTCATAA
;     G-cox2-E2 ==> end
;     G-cox2 ==> end
 19437  AATATATATCTATTCTTGTTTTTTTTTAGGTAAAAAAAAAATTGATCAAAAATCAATTAT
 19497  AAATAAAATTACTTATAATTATATTGAAACAAATAATTATAATATATTAAATTCTTTAAT
 19557  AAAAATTATAGTTATTAAATATAAAATAGAACAATATATAATAATCTAATTAAAAATTTT
 19617  TATTTATAATATAATAATATTTCTGAATTTATTAATATTTTAATCTAAAATGTTATAAAT
 19677  AATTATGATGAATTAAAACATTTTAAAAGATTATGGAAAAATTACTTGTATAATATTATA
 19737  AAAATTATATATAATCAAATAGGATTAAAAAGAAATAAATTAATCATGATAATAGGTAAT
 19797  GATATAAATCATAATATTATTTTTAATGAATATAATAAACTTAAAAAAATAATGTAAATA
 19857  AAAATCAAAATTCATTAAGTATTGATATTATAGCTAATATAAATGATTTTTTATTTATTT
 19917  TATTTAAATATATTATGTGAATTTGATAAAAAAATTTATATATTTAAATAATAAAAAAAA
 19977  AAGAGTATTTAAATATATTTATATCAGATAATAAATATAATAAAATAGGCTATATATATT
 20037  TAATATAGATAAATTATAAATATAATAAAATAGGCTATATATAAATATTTATTCTTAATA
 20097  TTTTATATATTAAGAAATATTAGTAAATTTAGATTAAAATATTTATAATTTTATAAAATA
 20157  TTAGTCTTTGATAAGTAATTTATAACTAGGATATTTAGGATATTAGGTATAATAAAAAGT
 20217  ATAATGTGCTTATATATAATGACTTATTTAATATTTAAAAACTTATTATTATTGTATATA
 20277  GAGATAAAAATATTAATATAATTATTAGTAAATTAATATCAAAAATTATACAAAAAATAT
 20337  AATTATTTAAAAATTTAAGGGGTA
;     G-nad4 <== end
 20361  TTAATGTATAATTATCATAGAAACAGGTAATTCTAATATATTAAGTAAACTATTTGGAAA
 20421  TATACCAGTAAAAAGTATAAAACCTAAAAGTGTTATTAAAAGATTAAAATCTAATATATT
 20481  AATATCTTGATAAGATTTTAAATAAATACTATAACTACCAAAAAAATTTTTTATATAAAA
 20541  ATATATAGAATATACAGGTACTAATATAATACTAATAGTAAATATTATAGCTGTAAAAGG
 20601  AAAATGATAGTTAAAAATACTAATAAAACTTATAAATTCACCAATAAAATTAGATGTTAA
 20661  AGGTGTAGACATATTAGCTAATATAAAAATAAAAGTTAAACTAGAAAGTAAAGGCATATA
 20721  AATAGATAACCCTTTAAAATAAAGAATTATACGTGTATGAAAAATATTATATAATATACC
 20781  CACACAAATAAAAAGAGCAGGAGACGTTAAACCATGAGCAAAAGATAAAAATAAAGCACC
 20841  TGTAATACCTTGATAATTATTTGAAAAAAGAGCCATTATAATAATAGCCATATGACCTAT
 20901  AGAACTATAAGCTATAATTTTTTTCATATCTATTTGTCTTAAAGTAGAAAAAGAAGAATA
 20961  AATTAAACTTATAATACAAAGAGTCATTATTAAAGGTAAAAAATAAGTAGATGCATAAGG
 21021  AAAAAGAATTAAAGAATATTTAATAAAACCATAAGTAGCTAATTTTAACATTAATGCTGC
 21081  TAAAATTATAGAACCTGTTAAAGGTGCTTCAGTATGAGCTAAAGGTAACCATTGATGTAC
 21141  AGGTAATAAAGGTGTTTTAATAGCAAAACTTATAAAAAAACCTAACCATAATATAATTTG
 21201  TAAATTATTATCAATATTAAAAGTTGAAATTAATAAATAATCTGTTGTACCATAATAAGT
 21261  ATATATTTTTATAATACTTAATAACATTAATAAAGATCCTGCAAAAGTCATTAAAAAAAA
 21321  TTTATATGAGGCATATATTCTAGTTTTTTCTTTATTTATTTTACCTTTAAACATACCTTG
 21381  AGAATCACTTCCATATAAACCTATTAAAAAAAACATAGGTATAAGAGAAGATTCAAATGT
 21441  TATATAAAATAATAAAATATCTAAAGATGTAAATATTAACATAAAAATTAATTCTGTTAA
 21501  TAATACTAATATCATAAATGTTTTAATTTTTTTTTTTATATTAAAACCTGCTAATATTGC
 21561  TATAGGCATTATTAAAACAGTTAATATTATAAAAATTAAAGATATAGAATCTATACCTAA
 21621  TCTAATATTACTTATCATTAATGTATTAATATATTCAGGATTATTATAATCAAATAATAT
 21681  CCATATTAATAATACTATAAATAATTCTATTATACTACTAAATAAAGCTAATTTTTTAAT
 21741  TATAACAATATTATTAATAGGTAAAATTAATAATATTGTTATTAAAGGTATTAATAATAA
 21801  TAATAATGTATACAT
;     G-nad4 <== start
 21816  ATATATAATAATATAATTTATAAATACTTATATAATTATTACTAATAATTTTCTTCTTAT
 21876  ATATATATTATATATAATTATAAATTTTAAATTTTTAATCTAATTATTTATAATTTTTTT
 21936  AATATTTAGTATAAATTTATACCAAATATTTTTAAATACTTATTTCTTTTTTTTTTATAT
 21996  TCAAACCTCCTTTATTATAATTAAAGATTTATTAAATAATATTTTATATTAATAAATTTT
 22056  ATTAATATTATCATTATATTTATCCAAACTTTATTTAATTATATAATATTTGAATTATTT
 22116  ATATCATATATTATAAAGTTTTCCTATTTTATTTTATATATTTTTAAAATATAATACTAA
 22176  TATTTTTAACTAGTAATATATAATTTATATTAATACTAATTATTATAGTAATTTCTATAC
 22236  TAATTATATATTCTAAATAACTAAATATCAAAAGATATCTAAAGATATTTATAGACTAAT
 22296  ATAAAAAAATATTTATCCTGGTAATAAATAATAATAATAATATATTTTTTTAATAAGTGT
 22356  TTATAGATTAAGCCGTTTAATCATATTAATAAAATGTGATAAATTTAAAGTTATATATTA
 22416  TTTATATAATTAACTAGTTATAGATAAATCTATTTATTCATATTAATAAAAAATTATTAA
 22476  TTAACAGTTATAGATTCTAATATAAAAAAATATTTATGTTATACCAAATATCAAATGATA
 22536  AAATATCTATAGATGTTTAGTCAAAATATTTATCTTTAGATATTTTATACTTAATATTTA
 22596  TAATAAAAATTATTACCATATATAAATACTTATTATAACTATTTATTATTCCTAGTTATA
 22656  AATTACTTATCAAAAGATATTTTTGATTAATATTATAATAAATATATTTTTTTTGAAAAA
 22716  TAGGTAATAATAAATTTATAAAATATTATTTTACTTATTTAACTAAACTTAAAGCATATG
 22776  ATAAACCATTATCTAATATATTATCATTATATATTGAAACATTTAATATTAATGGTAAAT
 22836  TAATATCTTATACAATAGGTTTATATTATGGAAAAAATTGTATAGTAAATATAAAAAATA
 22896  TATTATAATCATATTATTTATATACTTAATTTATCTAATTTTTATTATCTTTTTTTTTTT
 22956  TTATTAAAATCATAAATATTATACCTCAAAAATCAGTTATAGGTATAGTATATTTTTATA
 23016  TATTATAAAAAAAATATATTATATTTTATGATTTGTATAAAATATTAACTCATAATCTTA
 23076  AAAAATTAGATCAAAATTTTAATATTACTAAATTAGATTTTACTCATAAATTTATGGATT
 23136  ATTTTCATAAATTTAATTATAAAAGTATAATAACTGATATTTAATATTGGAATAATTATA
 23196  TATAAAATTTTAAAAGTATTTTAGTATACTAAATTAGAAACTTTAAAATATTAA
; G-orf88 ==> start ;; contain dpo
 23250  AAA
;;     G-dpo_1 ==> start ;; HMM match pos. 650,739 score 2.7e-16
 23253  AATGATTGTATATTATTATATAAAATAATGTTTAAATTTAATAAAAATATACATTTTTTA
 23313  AATTATATTACTTTATCATCTATTTCTTTAACTATTTATAGAACTTATTTTTTTAAAGAA
 23373  AAATTAATAGTTAATATATATAATCAAATAAAAAGAAATATTAAAAAAGGATATTATGGT
 23433  AGTGAAATTAATATTTATAAAGGTCAAAATTTATATGATATAAATTCATTATAT
;;     G-dpo_1 ==> end
 23487  TTTAAAATGATATATCAATTAACAATCCTT
; G-orf88 ==> end
 23517  TAAGAATACATAAAAAAAATTTTTATGATTTTTTTATGTAAATATTATAATATCTGATAT
 23577  ACCTTTTTATATTTTTATAATAAATAAAATTATTCTATAGTAGAATTAATAGGTATATAT
 23637  TTTAATAAAAAATAAAAATATATTATTATAGCTTATGTTAAATATAAAAAAATTTTCTAT
 23697  TAAATTCTTTATACGGATTTATTTCAAAAAAATATTTATATTAATAAAGGGGGTATTAAA
 23757  AATTATTTTT
;     G-nad6 <== end
 23767  TTAATAATTTTTATTCATTTTTAAACATAAAATAATAGGTCCAATCATAGCTAAAAGAAG
 23827  AATAAAACTTATTAAAATTAACCAAAGACAATGTGTAGTATATAAACAATAACCAATTAA
 23887  TTTAATATTGGAAGAATAAAAATAAATATTATTAATTCCAGAAATAATATTTTTATTATT
 23947  ATTTATATAAGATAAATCTAAATAATAATAAATTAATATACATAAAATACCTGTTATTAA
 24007  AGGTATATCTTTTTTTAAATCTAAATATTTTATAGTAGAAGGAAAGTCAGTTTCAAGCAT
 24067  CATAATAGCAAAAATAAATAAAATAGAAATAGCTCCTACATAAATAATAAAATATGATAA
 24127  ACCTATAAAAGTTAAACCATAAAAAATAAATAAAATACCAGTTAAAATAAAAACAGAAAT
 24187  TAAAGAAAGTACAGAATAAATAGGATTAATAAAAAGAAAAATTAATAAACCAAAAATAAA
 24247  AATTAAAATATTAATAAAAGGTGTTATAATCAT
;     G-nad6 <== start
 24280  TATTATTATATATATTTATAAGGTGCTATATAAAGTTTAAAACTTAT
;     G-trnA(ugc) <== end
 24327  TGGAGATAAAGAGAATTGAACTCTTTCTTTAGGTTT!GCA!ATACCTATATACTACCTTT
 24385  ATATTATATCCCC
;     G-trnA(ugc) <== start
 24398  TA
;     G-trnG(ucc)_1 <== end
 24400  TACCAATAATGTGATTTGAACACATTACTTCCCTTT!GGA!AGAGGGACGGTTTACCATT
 24458  TAACCTATATTGGC
;     G-trnG(ucc)_1 <== start
 24472  AATAAATATATTTA
;     G-trnL(uaa) ==> start
 24486  ACCTACTTGGAGAAATTGGTAGACTCAAACGACT!TAA!AATTGTTTGCTTATAAAGCGT
 24544  GAGGGTTCAAATCCCTCAGTAGGTA
;     G-trnL(uaa) ==> end
 24569  AAA
;     G-trnY(gua) ==> start
 24572  GAGAAATATACATTTTGGTATTGTAATCGTCCT!GTA!AAGACGATGGGTTTATCCCATT
 24630  TTGGGTTCGAATCCCAAATTTCTCA
;     G-trnY(gua) ==> end
 24655  AAAAA
;     G-trnM(cau)_1 ==> start
 24660  GGGGAGATAGCTCAACGGTAGAGCTTACTGCT!CAT!AACAGGAAAGATATTAGTTCAAA
 24718  TCTAATTCTCCTCA
;     G-trnM(cau)_1 ==> end
 24732  AAA
;     G-trnM(cau)_2 ==> start
 24735  AGCGAATTGGTGTAAAGGAAGCACAAGAGGCT!CAT!GATCTCAAAGAGATTGTTCAATT
 24793  CAATCATTCGCAA
;     G-trnM(cau)_2 ==> end
 24806  T
;     G-trnE(uuc) ==> start
 24807  GATCTCATCATCTAATGGCAGGATATAATACC!TTC!AATATTAATATGTACGTTCAAAT
 24865  CGTACTGGGATCA
;     G-trnE(uuc) ==> end
 24878  T
;     G-trnI(gau) ==> start
 24879  AGAATCGTAACTTAACGGTAAAGTTTTTGTTT!GAT!AAGCAAAATATAATGGTTCAATT
 24937  CCATTCGATTCTA
;     G-trnI(gau) ==> end
 24950  CTTATTATAAATTTAATACTTAGATAAATAAATATCTACCACTTATTATAAAATAATAAA
 25010  TTTTTAAGATTTATTTTATAAATAATCGAAAAAATTTATCAAATAAAATATTTAATAAGG
 25070  TTATTTTATAATA
;     G-trnD(guc) <== end
 25083  CGACTTTGACCGTTTACGAAACGGCAACTTGTTGTTC!GAC!AAACAACTGCTTTCATTA
 25141  AGCTACAAAGCC
;     G-trnD(guc) <== start
 25153  TTTTAAAT
;     G-trnC(gca) ==> start
 25161  GACCAAATAGCATAAATGGTAATGTATAAGATT!GCA!AATCTTTTTGATAAGTGTTCAA
 25219  TTCACTTTTTGGTCT
;     G-trnC(gca) ==> end
 25234  ATATAA
;     G-trnK(uuu) ==> start
 25240  GAGAATATAACTTAATGGTAGAGTATCAAACT!TTT!AATTTGTATAGTTTGGGTTCAAA
 25298  TCCCAATATTCTCA
;     G-trnK(uuu) ==> end
 25312  TTA
;     G-trnF(gaa) ==> start
 25315  GCCTTGATAGCTTAACTGGTTAAAGTACGGAACT!GAA!AATTCTGGGTAGGATGTTCAA
 25373  GTCATCCTTAAGGCA
;     G-trnF(gaa) ==> end
 25388  TAAAATTATTATT
;     G-trnM(cau)_3 <== end
 25401  TGACAGGAAAGGGTATGAATCCTTAATTTTCGTGT!ATG!AAACGAATGTTTTACTTTAA
 25459  ACTATCTTGTC
;     G-trnM(cau)_3 <== start
 25470  TTTAA
;     G-trnQ(uug) <== end
 25475  TTTGGATGGAGGGATTCGAACCCCCGTATATCGAATC!CAA!ATTTCGAGGCCTTACCTA
 25533  CTTGGCTACATCCAA
;     G-trnQ(uug) <== start
 25548  TT
;     G-trnT(ugu) <== end
 25550  AGCCGAGTATGGAATTTGAATCCATAATTTGTAATTT!ACA!AGATTACCGCTTTACCTT
 25608  TAAGCTAACTCGAC
;     G-trnT(ugu) <== start
 25622  TTTTTTTATTATTTAAGATTTATATAATAATTTTATTATATTAACATTTAATTACCTAAT
 25682  AACTTGAAATTATTAGAATAATTATCAAATATTTATAAATAAATAAATTAGTTATTTATT
 25742  TATAACTAGTATAGTTATTGGTTATTGGTATTCTAATACCAGTAATTTATTATTAGTCAT
 25802  TAGATCTGTTATTAATAAACTTGTTTTTTAAAATATCTTTAGATAAATATTTTTTTATAT
 25862  TAGTAATTTAAAGATATGTTATTTATACCAATTAATATATAAATTACCAAATAACTAGAA
 25922  TAGTTATTTGGTATACCTAATTATTATAACTTGTTATAATAACTAGTATTATTCTAATAA
 25982  TTATAGTTATTATCAATTCTAAATAACTTGTCAATATTTGATTATTAGTATTATTCCTAT
 26042  TACCAATAACTAATAATAAATTACTTGGTTTATTAGTTCTAGTAATTACAAGTAATTTAA
 26102  AGACAATTTATTTACACCAATTATTATTATAATACCAAATATCTATAGATCAATATAAAA
 26162  ATAAAATATTTTTAGATAAGTTATTTTAAAATAACTAGTTCAACTTATTTATACCAATAA
 26222  TTTATTACTGGTTGAATACCAAATAACTAATGATCTGTTAAATATCAATTGATATTTAGT
 26282  TAAAATATTTATCAATATTTGCTAATAGGTATTAATATTTTATTTTTT
;     G-trnN(guu)_1 <== end
 26330  AGCAGTAACCTGGAATTGAACCAAGATCAAATCATT!AAC!AGTGATTGGCTTTACCTTT
 26388  AAGCTATAACTGC
;     G-trnN(guu)_1 <== start
 26401  ATATTATAATAATAATTTATTTATTAAATATATATATTAACTAATATTTTGTATATATAA
 26461  TTGATAAAAGTCTTTTATAAAATTTTGTAATTTATATAGTTATTTATTCTTTTATAATTA
 26521  TTTTTATTCATTAATAATATAAATATTAA
;     G-trnS(uga) <== end
 26550  CGGATAGAATAGGATTCGAACCCATGAAGATTATAAAATCTTGTTTCGTT!TCA!AGCGA
 26608  AATACCTTAAACCACTCAGTCATCTACCC
;     G-trnS(uga) <== start
 26637  TTATTATATTTAATATATTTAAGATTTATATAATAATTTTATTAAATCTTAAGATACTTA
 26697  TGTTTATAATAATTTATAAAAACAAACTATATAAAAATGGACTTTTTTTAATACAATATA
 26757  TTAAAGGAAAAAACTATAAAAGTTAGAATAGAAAAATATTTATTATTTCATTCG
;     G-orf170 ==> start
 26811  ATGAAGAATGTGAAATTAGTAAGAGACCTAACGCCTGTTATTTTAGGTAGTTTTGGGATT
 26871  GTAGCAAGTATATATAATAATGAAAGACAAATTCAAACTCAAAAAGAAATAGCAAAAATG
 26931  AAAATTGAAAATGCTTTATTAAATAATGTAGAAAATAAAACACAAATAAATTCAGCATTA
 26991  GAAGATTTTTATAATTTTATAGAAATATTTAGTCAAACACAAATGATATTTTTATATAAT
 27051  ATTTTATTTATTTTAGTATTATCTAGTTCTTTAATTTGTTTATATTTTCATTTTAAATTA
 27111  AAATCTTTTTTAGATTATGAACCTAAATGGAAAATTTTAGCTTTTTTATTTAAATATTAT
 27171  AAAAATTATTTATATAAATTTAATGTTGGTTTTTATTCTTTAATTATTTTTTATTCTATT
 27231  ATTATATTATTAGTTAATAATATTTATTTTTTAATTAGAGGTATTCATTTTAAATATTTC
 27291  TCAAATAGGTTACGAAATTTGCTTCAAAGATAA
;     G-orf170 ==> end
 27324  TTTATATATAGGGATTTCATAATTAAAGGTTACGTATTTATAAATATGTAATCTTTTGGT
 27384  ATGCCTATAGTAATAGAAGCTGTAAGAATAGAAAAATATTTAGAATGGTTAAATATACAT
 27444  TTAGATAATACCCCTTCTAATTATATAATAATATAAAG
;     G-trnH(gug) <== end
 27482  GGCGAATAATAGGAATCGAACCTATATAAACAATGC!CAC!AAATTGCTATTCTACCATT
 27540  AAATTATATTCGCC
;     G-trnH(gug) <== start
 27554  AT
;     G-trnR(ucg) <== end
 27556  AACACTTTATGGGAATTGAACCCATATATATTAGTTT!CGA!AGACTAATGCTTTTATCC
 27614  TTTTAAGCTAAAAGTGT
;     G-trnR(ucg) <== start
 27631  TTATTTATTATATCATTATATTTTTATTAATAAGATTTAAAAAAAATTTTAATTATTAAA
 27691  AATAACATATATAAAAGTTATAATTCTTAATAAATTTATATTCTAATTATACCAAATATC
 27751  TAAAGATATTTTATTTTATAGATTACACCATTTATTTATTTTTATAAATAATGATAAATT
 27811  TACAGTTATAGATTATCTTATTTATTTAATACCAAATATCTAATGATAAGTTTAATATTT
 27871  ATAGATATTTTTAATGATTATTAATAATATAAAATAAGTGATTATAGATAATGATTATAT
 27931  ATGATAAATAGATTATAGTTATAAATTACTAATATTAAAAAAACTAAATACCTATAGATA
 27991  TTATTAGATATTTTATTTTTAATGTTTATAGATTACTATAATATAAATTTATAATTTAAA
 28051  ATAAGTCATTATAGATAACAATAATATATTTTTTTTATTATATTAAAATATAATATTTTA
 28111  ATTATATAATAATAAGGCTATATATAAGCATAACATATGATATAAATATAAAATATCTTA
 28171  AAATATAAAATATTTATTATATATAGGCCATATATTTTTATCTAATATATTACTGATCTT
 28231  AGGAATTAATGAAAATTCCAAATCTCTTTTAAAATTTTTTAAAGAATCTAACTGTATACA
 28291  ATTTTTGATATTATTATCAATAAGATCATTCACGTTATTATTTGATATTTTTTTAGAATA
 28351  AAATTTTTTATTTATTAATATGATCTTAAAAGTTAAATTTTAAATATATGATCAAAAAAG
 28411  TTAAATAAAATATATATGATTAAAAAAGTTAAATTTTAAATATATGATTAAACCATTTTA
 28471  AATCAAGAATATAATGGATACGTCTAGTAGATGCAATGTAAAAATCAATTAGGAATTAAT
 28531  ATCATGCAAGCTGAATTTTATGATATGTTTGGTCATGACATCAATTTCGATAATATAGAC
 28591  GAGTTTAATAACGTACATAACGTATTAAATGTACAGTTTTATAATAATCAGCATCATTTT
 28651  TATTCGTTCATTCAATCCATAAACAATATTTTAAACAGACCTAATAATGATTGGGAGAAT
 28711  CTAGCTATAAATTAGCAAACAAAAAATGAACAACTGTTATATAGATATATATCGGATATA
 28771  GTTAATCCTAATATAATATTGACAGAAAGTTACAGTGTAGATCTTTCAATATGGTTTTTA
 28831  CAAATATTTGAAATATTTCATGTTAGAAATGTACGTACTGTTCGGAATGATAGAATTAAA
 28891  TTTATATTTAGTAATTCTATATCCTAACCTGATTTAATTATTTATAATGTAATTAATGAT
 28951  GATCAAAATCTTATTGTTTTATAGGAAAATAAAATTAATAAGAGAATAAATGATGTTAGA
 29011  TATAAACTGATAGCTTATATGATAAATGCAGTCTCGTATAATAATAATAGAAATGTACAT
 29071  ATACCAGTATATGCAATTTTATTTGTTAATGATATACCTACTTTTTATAGATTAGATATA
 29131  GGAGATGATAAAGCAGCTGTATTTTTAGATGATATGAGATTACGTTATTCTCATTTTTAT
 29191  TCCTGTTAAAAATAATTATAATATCATTATTAGAAAAAATAGATTTAAATATCTTTATTA
 29251  ATGAATTTTATAATAAATAGCTATAATTATTTA
;     G-trnL(uag) <== end
 29284  TACGGATGATGGGATTTGAACCCATAAAGCTAAGCTATGGCATC!CTA!AATACCATGTG
 29342  TTTACCATTTCACCACATCCGT
;     G-trnL(uag) <== start
 29364  ATGTGGTTATAAAAAAAATAA
;     G-nad3 <== end
 29385  TTAAAAATTAAGAATATCTTTACTTAATTCAAAAATAAAACCTAAAGTTAAAATAATAAG
 29445  AAAGAAAAAAACAATCCAATAACCATAAACAGAAATATCATATAAAATTGTAGCAAAAGG
 29505  AAATAAAAATATTACTTCTATATCAAAAATTAAAAATAAAATAGCTACTAGATAAAATAA
 29565  AATATTAAATTTTTCTCTAGCTGAACCTATTATATCCATACCACATTCATATGGTGATAA
 29625  TTTAGAAAAATCTGGTTTATTTATAGGTAATAATAAATTTATTATTAATACTAATGATAA
 29685  TATACATGGTGTTAATATTATAAATATAATTAATGAATTCAT
;     G-nad3 <== start
 29727  ATTTATTAATTTTTTTTATTTATAGAGTTTATAACTCAT
;     G-trnF(aaa)_1 <== end
 29766  AAAAATACATAAGATTCGAACTTATAACCTAGGATT!TTT!ATCCCATATTTTACCTT
;     G-nad4L <== end
 29822  TTAAACTATTATTTT
;     G-trnF(aaa)_1 <== start
 29837  AGGGTTATATTTTAATGTATTTATATTAGATGTTTTTATATGTATAGAACCTCTTAAACG
 29897  TGACATTGTAACTAATATAGATAATGCTAATGCTACTTCTGCTGCAGCAATTGCTATTAT
 29957  ATATAATATAAATAATAAACCTATTATATCATCATTATTTATTGAAAATATAGATAATAT
 30017  ATAAGCTGTTCCTAATAATATTATTTCTATAGATATTACTATTAATAAATAATTATTTCG
 30077  ATTAAAAATAAAACCATATAAACCTATAAAGATTAGAAAAAAACCTATTAACAT
;     G-nad4L <== start
 30131  TTTTATATTATTTTTATTATAATTTTTTGGTTAAATATAACCCCTTCTTAATATTTTATA
 30191  TTATA
;     G-trnS(gcu) <== end
 30196  CGGAAAAAGGGGGATTCGAACCCCCATGAAATATTATTTCATAGTTT!AGC!AAACTATT
 30254  GCCATACCATTAGGCGATTTTTCC
;     G-trnS(gcu) <== start
 30278  TTAAA
;     G-trnN(guu)_2 <== end
 30283  AGCAATAGCTCGGTACCGACCCGAGATCAAATCATT!AAC!AGTGATTGGCTTTACCTTT
 30341  AAGCTACTACTGC
;     G-trnN(guu)_2 <== start
 30354  TTATATAATATATAATAAAGATTTATATAAAAATATATATAAAAATAAAATATCTTAAAA
 30414  TAAATATTTTTTTATTTCTCTTTTGATATTTTGTATTTCTATAATATATATAATTAGTAT
 30474  ATGATATAAATTACTAAAATATTATTAGTTATTAGATAAAAATATCTTTTGATATTAGGT
 30534  ATAATATAGTATAAATATCTTTAGATAAATATTTTTTCTAATAATTAAATATCTATAAAT
 30594  ATTTTTTCATTTGATATTTTAGATATAAATTATTAATTATTATTTTAATAATTGGTATAG
 30654  TTATTAGGTATATTAATTACTTGTTATTAGTATAATATATATTTTTATAATATAAATATC
 30714  ATTAGATAAGTAATTTATAAATTACTTGTTATTTGTATATTATAATTTCTATTAATATAA
 30774  ATAACTAAAGATAATAATGAAAGAATATAAAACAACAAATGAATATATTAACTATTATAA
 30834  TATAAAAAATAAAACATTATATATTCCTAAATATAAAGAAACAGAAGAAGTAATTAAATT
 30894  TA
;     G-orf157 ==> start
 30896  ATGAATTTATATATATACACTTATTTTGTAACAATAAAAAATGTAAAGGATGTTTATTTG
 30956  AATAATTTAAATATTTTTATAAAATGAAATATATTTTTTATTATATATAATAATACCATT
 31016  AATATCTTTCTCTTTTTCGAATTCACTTATTTTATTTATTTTAAATATAAATTGTTTATC
 31076  ATTGATATATTTAAAATAGTTATAATCATAATTCGTTACATCTGTAGATTTATATTTTAC
 31136  TCCTATGTATTTGGAATAATTATCAACAAACATATCATCTGTTATTATTATTCTATCTGA
 31196  TATATAATTTTTTATTTCATTGATTCTTTCAATACTTATATTATTATTATTTTCTTTTTC
 31256  TTTATTAATAATATTAATAATATTATTATTTCTTTATTTTCTTTATTAATATTTATATTG
 31316  ATAGTAGTAGTATCAACAATAGTATTATTAGTAGATTTTTTCTTTATATTGTAA
;     G-orf157 ==> end
 31370  TAACGTTTACAATAGCAAATATTATTCAATTAATTAAATTCAATTCTATTGCAATTTTGA
 31430  CCTTTAAAACAACCATATTTAATAACAGATTTACAAGAAGGTATCTGAGAAGTGGATGTA
 31490  TTGTTATCATTATTGTTAATATTAATATTATCAATAATAGTTAATTCTTTTTCATCATCA
 31550  TTATTATTAATATTATTATTAATAACAATAACTAATTCTTTTACAATATTAGTATTGTAA
 31610  ATAGTATCAATATTATCAATAATAACTAAATCTTTTTCTTTTTTAATATTAGTATTGTAA
 31670  ATAGTATCAATATTATCAATAATAATTTCTTTTTTATGAAATATATATTATTTTTATTTA
 31730  ATATAATATATATTAATTTCTAATAACCATAAATATTTTATTAAAATTATAATATAGCTA
 31790  TATATCATATACCAATTATTATTCTTATAATTTTAATAAAAAATAGCAAATGATAAACAT
 31850  AAATTATTTTTACAATTTTATAATGTATTTAATATATATTAAAAATACTAGTATATTTTA
 31910  CTTGTATAGTTAAAATTAAAAAAAAATAATAATGTATGGTTATATTTTAACTATTTTCTA
 31970  TAAATAAAAAAATTATTTTTTATTTATGTGATTGATTGATCAAAGCTGTTACGAAGAAAA
 32030  GTGACAGAACGGTTTGTTTAAGAAATATGATAAATGAAAATATAATATAAAATTAAATAA
 32090  ATTTAGTTATATTAGCTATATAAAAATTTTAACCCTTAGTATAAATATTTATTAATAAAA
 32150  GGTTTAATAGAAATTATGATATTATAAGTTTAAATATAAGTATCTATTATAAATTTTAAT
 32210  ACTAAATTAAGATAAGTTATATAAGTAAAACTATGGGTATAAAATTATAAATAATAAAAA
 32270  AAAATAATCTTTATTTTTTTTTATTATTTAATAAATCTTTATTAAATAATAGAAATATAA
 32330  ATCAATATATTATATATAATATTATTTCCTTA
;     G-trnF(aaa)_2 ==> start
 32362  AAAATAATAGTTTAAAAGGTAAAATATGGGAT!AAA!AATCCTAGGTTATAAGTTCGAAT
 32420  CTTATGTATTTTT
;     G-trnF(aaa)_2 ==> end
 32433  ATGAGTTATAAACTCTATAAATAAAAAAAATTAATAAAT
;     G-nad1 ==> start
 32472  ATGTTATTATCATTAATAGAAATATTATTATTAATATTTCCAGTTTTATTTGCTATTGCT
 32532  TTTTTAACATTAACTGAAAGAAAAGTTATGGGTTCTATGCAAAGAAGAGTAGGACCTAAT
 32592  AAAGTAGGTATATTTGGTATATTACAACCTATAGCAGATGGTATAAAATTATTATTAAAA
 32652  GAAACTATAATTCCATATCAAAGTAATAAATTATTATTAATATTAGCACCTTTATTAATA
 32712  TTTACTATTAATTTAATTGGATGGGCACCAATACCTTTTAGTAAAGGTTATCAAATATCT
 32772  GATATGGAATTAGGTATTATTTATATTTTAGCTATTTCTTCTATTGGTGTAGTAGGAATA
 32832  ATATTAGCTGGTTGGTCTGGTAATTCTAAATATTCTTTAATGGGTTGTTTAAGAACAACA
 32892  GCTCAATTAGTTTCTTATGAATTATTATTAGGATTAACTATTTTAACAGTTATTTTAATA
 32952  ATTAATAATTTTAATATAAATAATATTATACTTTTTCAACAATCAATTTATTTTTTTATA
 33012  CCTTTATTACCTTTATTTATTATAATTTTTATATCAGCTATTGCTGAAACTAATAGACCA
 33072  CCTTTTGATTTAGTTGAATCTGAATCAGAATTAGTAAGTGGTGCTTTTACTGAATATAGT
 33132  TCATTTTCTTTTGCTCTTATATTTTTAGGTGAATATGGAGCTATGATAACAATGTCTACT
 33192  TTAATTACTATCTTATTTTTAGGTGGTTATTTACAACCTTTTTTTATTAATTCTTATTTT
 33252  GATTCAATTTCTTTAGGTATAAAAATATGTTTTTTATTATTTTGTTTTATTTGGGTTAGA
 33312  TCTACATTACCTAGAGTTAAATTTAATCAATTAATTTCTTTATGTTGGAAATCTTTATTT
 33372  CCATTAGTTTTAGGTTTATTTATTTTTGTTTCTTCATTAGTATTAATTTTTAATTTAACA
 33432  TATATTATTTAA
;     G-nad1 ==> end
 33444  TTCCCCTTTGAATAATATTTTATATATTAATATATTATTTTTTTTTATATTAGTCTATAT
 33504  TTGGTTATTTATAACTTAAATATCTAAAATATCAATATATATCTAATTATTATTAAATAA
 33564  ATCTATTTTTAATAAATTTGAGTAAAAAAAGAAAATAGGTTTTCATAAATAAGGTTTAAA
 33624  TTTATCATTTTTATT
;     G-cox1 ==> start
;     G-cox1-E1 ==> start
 33639  ATGATAAATCGTTGGCTATTATCAACGAATGCTAAAGATATAGGTACATTATATTTAATT
 33699  TTTGCATTATTTTCAGGATTATTAGGTACATTATTATCATTAGTAATAAGATTAGAATTA
 33759  ATGGGTCCTGGTATACAAATTTTACAAGGTAACCATCAATTCTTTAATGTAGTAGTAACA
 33819  GCACATGCATTTTTAATGGTATTTTTTTTTATTATGCCTGCTTTAATTGGTGGATTTGGT
 33879  AATTATTTTATACCTGTTATGATAGGTGCAGTAGATATGGCATTTCCTAGATTAAATAAT
 33939  ATTTCATTTTGGCTATTACCGCCATCATTATTATTTTTATTAGCATCAGCTTTTATAGAA
 33999  AATGGTCCAGGTACAGGTTGGACGGTTTACCCTCCATTAGCCGGTATACAATCACATTCA
 34059  GGGGGATCAGTAGATATTGCTATTTTTTCATTACATTTAGCAGGTATTAGTTCTATGTTA
 34119  GGTGCTATTAATATAATAACAACTGTTATTAATATGAGAAGTCCTGGTTTAAGTTGGCAT
 34179  AAAATACCATTATTTGTATGGGCTGTTTTTGTAACTTCATTTTTATTATTATTAGCATTA
 34239  CCTGTATTAGCAGGTG
;     G-cox1-E1 ==> end
;     G-cox1-I1 ==> start /group=IB (7.57e-20)
 34255  ta
;     G-cox1-I1-orf354 ==> start /first_aa=F /note=LAGLIDADG ;; evalue:1.5e-43
 34257  tttattattgcgcctgctttaaatttggctatttgctggaaattcctaatatttatagga
 34317  caatcagcaagaaatttaataaatttggatttattagagatcttcagagactatacgcct
 34377  caatttatttattgtaatgaattaataattataaaaaatttattaaataaaaatagtaat
 34437  caagataaaagatattatatacataaagaaaataaagatataaaagaatttaatgagaat
 34497  tttagttattatttagctggtttaattgaaggtgatggtactattatagtacctaaaaca
 34557  gaaagatcaaataaaggtagaataaattatccttcaatacaaatagtatttaattccaaa
 34617  gatttacctttagctttaataattcaaaaaaatttaggattaggatctatttctaaaact
 34677  aaaggtgtaaatgcatatagattaactataaataattatgaaggattaataaaattaaca
 34737  aaattattaaatggtaaatttaaaacagtaaaaatttattattttaatgaacttattaaa
 34797  tttttaaataatcgattttctaattttaatattttacctatggaattaaatcaaactcct
 34857  ttttattctaattcatggttatcaggttttatagatgctgatggtcattttaatgttagt
 34917  ttaaataaaaatagtgtaagttgtcgttttgaattagttcaagcaatcgaagacaaaagg
 34977  ggaaacgataaaaaagatattatgattaaattagctgaatatttaaataaacaacttaaa
 35037  ataataagtaaaagttattgtaatagtaaagatcaatataatataaatataactaattta
 35097  gaatcgaatttaattatatctaattatttattgaaatatcctctttttagttctaaattt
 35157  ttaaattttaaagattattacaaagttttaattttaattaaaaataaagaacataaatct
 35217  ttaattgctaaggaacaaatctattctattaaaaatcaaatgaataataaaagaactatt
 35277  tttacttgggatcatttacaaaatttttacaatttatataaataa
;     G-cox1-I1-orf354 ==> end
 35322  aatatagtccatttttgtacgaaagtacaaaaattttcacttagatactatttatataaa
 35382  atttcaaaatgattattaataatgaaaaattattataaattagtatgtggtcttacgata
 35442  cgtgaataaaaatatacaaaag
;     G-cox1-I1 ==> end
;     G-cox1-E2 ==> start
 35464  CAATTACCATGTTATTATCAGATAGAAATTTTAATAGTTCTTTCTTTGATCCAGCTGGTG
 35524  GTGGTGATCCTATTTTATATCAACATCTTTTTT
;     G-cox1-E2 ==> end
;     G-cox1-I2 ==> start /group=ID (1.54e-36)
 35557  ta
;     G-cox1-I2-orf271 ==> start /first_aa=Y /note=LAGLIDADG ;; evalue:1.7e-51
 35559  tataataatttatttttatttaaatcggaatttcaaaaaattaaaaaatctaatgcacca
 35619  gatgataaatttttatattggttaattggttttacggaaggtgatggttgtttttctata
 35679  aatcatagaaaagaattatcttttattttaatacaaggtatagataatatagaattatta
 35739  aaaactatacaaactactttaaatatgggtaatttaataaaacaaggtcctagagtatat
 35799  agattaataatacaaaaaagagaagatctaagattattaatattattatttaatggaaat
 35859  ttaatattaccttcacgtaaagttcaatttaatctttttcttctaaattttaattctaaa
 35919  tcattaaaaaaaaaagattatacaataataccttatttattatctaataatttaccttct
 35979  ttaaataatacttggttattaggttttactgaagcagaaggttgttttacaataagttta
 36039  cttaataattccaaagcttttcgtactagatatattttaagtcaaaaaggagatattaat
 36099  ttacctatattaagttatttaatattattatttaaaggtggtaaagtagaaggtcactca
 36159  aaaaaagataattatagttatattataagtggtttagataatgttcaatttatttatcca
 36219  tattttgataaatatgtttttatgggcataaaaggtttaagttatttagcttttaaacaa
 36279  ttaaatgaaagaattaaaaatggtgaacatttgaatttagaaaaaagaaaagaattagtt
 36339  attttaagtcataatataaatcgtaaatctaaataa
;     G-cox1-I2-orf271 ==> end
 36375  attaaatagaaaaaaaggaagggtttataatgttcaattatttataacattatatgaaat
 36435  taattaagtagatgtacatattttatgttgaatttaaaaatcttaattaataaacgaata
 36495  tttttatttgtacctttttcctagtcccaacttttttgttgccaataattggattaaggg
 36555  ctatatttctgaaaacggtcaatttgtctcaattttttagaaaagaccgtcggattgtga
 36615  tatttaagatatctagttcgctacagactgggtcagaaataggtgacttaaatgttgctt
 36675  aatgtacagtcggtaatcaaaatcattatgattcatatatgaaagtataaatactttcaa
 36735  gtggagatttatgtgagtagtaaatctttttgattatg
;     G-cox1-I2 ==> end
;     G-cox1-E3 ==> start
 36773  GGTTCTTTGGT
;     G-cox1-E3 ==> end
;     G-cox1-I3 ==> start /group=IB (1.17e-24)
;     G-cox1-I3-orf309 ==> start /first_aa=Q /note=LAGLIDADG ;; evalue:1.7e-54
 36784  caaggatggccctttgattataacatatattgtaatttattgcaacaaactataagcggg
 36844  aaagtaatatataacgtatcaaatacattagtaataagtgcatttatagtgccctttaat
 36904  gtaaaaatatatcaaaaattttacaatccgcaagtaaccaaaacgcttaactcgtgagta
 36964  ggaacttcagagaccatacgtttgttatcttttaataataattcaaataaatttaatgaa
 37024  tggttagctggtttaattgatggtgatggttgttttctattatctaaaaaaggttatgct
 37084  agtttagaaataactatggatattagagatgaacattgtctaaatatgatcaaaaatcgt
 37144  tatgaaggttctataaaattaagatcaaatgttaatgcacttagatatagattacatcat
 37204  aaattaggtttattaaaaataattaatgatgtaaatggtttaataagaaatccagttaga
 37264  atgatacaattaaataaaatatgtaatcattataatattaattttttatttccatctaaa
 37324  ttaacttataataatggttggttagtaggattttttgatgctgatggtagtataactata
 37384  aataaaactaatctgcaattagctatatctatttctcaaaaaactactcaaattttagaa
 37444  cctttaattgaattatatggaggatatatttatattgatagaagtaaaaatgaatcattt
 37504  aaatggtatattactgataaaaaaagtatattaaatttaattgaatattttaaaaaatat
 37564  ccatctagatcaggaaaaaaaaatagacttcatttaatacctaaattttatgaattaaaa
 37624  gatttaaaagcatataaagcatcagaagatactcttttaaatcgaagttgaaaaatattt
 37684  ttaaataaatggtctaattttgaattataa
;     G-cox1-I3-orf309 ==> end
 37714  ttaaatagataaagagatggtccttcatttaagaataaaaattctttttttgaaa
;     G-cox1-I3 ==> end
;     G-cox1-E4 ==> start
 37769  CATCCCGAGGT
;     G-cox1-E4 ==> end
;     G-cox1-I4 ==> start /group=IB (9.39e-12)
 37780  c
;     G-cox1-I4-orf279 ==> start /first_aa=K /note=LAGLIDADG ;; evalue:6.8e-48
 37781  aaaaaaataataaataaaaaatattataataaaaaaaatttatctacaatatctgatcat
 37841  gtacctattcataaaaaacctttaaatgataatgattttggttattatttagctggttta
 37901  attgaaggtgatggttcaattaataaaattaatccttatattagtatatgtttttatgaa
 37961  ttagatacaccattagcttattatattaaaaaaaaaataggttatggaactatattaaaa
 38021  attaaaaataaaagagctattaattatcatttaagacataaagatggaattattcgttta
 38081  attgatttaataaatggtaaattaagaactaataaaattatagattggaatacatatata
 38141  attcataaaataaatgaaaaatatgataaaacatattttaaatataatattgataattct
 38201  aatttaaaaaataattattggttagctggttttacagatagtgatggatcatttcaaata
 38261  aaaactataaaaagaaataataaaaaaaataattatgaaataagattaagttatcaaata
 38321  gatcaaaaaacagatcatatacttaatcaaattaaagaattatttagtggttatttaggt
 38381  tttagatcaaaattaaatacttattattttcaaacagttagttttagttctgcatataaa
 38441  gtaataaaatatttagataattatcatttattatcttctaaatatttaaattatttaaaa
 38501  tggagaaaaacatatttatatattcaaaaaagggaacatttaacattaaaaggtattaaa
 38561  aaaatcataaaaattaaaaaaactatgaattcttattccaatgataaatttgaattataa
;     G-cox1-I4-orf279 ==> end
 38621  tattttataggcttcgtaaattaattatatactggaaaatcttatataattctattagga
 38681  ttaataatcctttaaaactacaccgaattaaaaattcgtagtaacaatgtttagaattta
 38741  agacaatcagtagaaaaccttatttttttttaataacctaatatttataaatattataaa
 38801  taagggatttctcagagactaaataagcaaaataatgcttaaaaataaataatcaaaata
 38861  attgattaagatatagtcccttcaaaattgtgaaattttgagtactcataattatattag
 38921  gatataaatgagtcaagatttaag
;     G-cox1-I4 ==> end
;     G-cox1-E5 ==> start
 38945  TTATATTATAATTTTACCAGCTTTTGGTGTTATAAGTCAAGTTATATCTACTTTCAGTAA
 39005  TAAACCTGTATTTGGTTATTTAGGAATGGTCTATGCAATTTTATCTATTGGTATTTTAGG
 39065  TTTTATAGTATGGGCT
;     G-cox1-E5 ==> end
;     G-cox1-I5 ==> start /group=IB (4.49e-23)
;     G-cox1-I5-orf360 ==> start /first_aa=Q /note=LAGLIDADG ;; evalue:1.9e-46
 39081  caaaatgggtctccatttatgagaataaatggtaataaatttcactatatgctaaaaaga
 39141  tcgctaaatatttggttcaaattttataaaatttttaatttgaaaaaatctaaatatttg
 39201  attaatcagcaagaaatcaatagaatatataaattaaaaattatattttctaactatgcc
 39261  tggttaaatattatattatttgacctattggctttaatggaaaatctactcttaaatttt
 39321  aaagtttatttaaaaatagggcagactttgaattcttcagagactacacgtgaaacaact
 39381  cttttaattttaaataataataattttattaataataatttatttttaaataatcaaagt
 39441  aataaaaaaaagaaaatatataaagatctggaatggttaataggttttactgaaggtgat
 39501  ggatcattcattaaaagtaaaaatagattatattttgtattaactcaaaaggaaataaaa
 39561  attttatattatattaaaagtttattaggttttggtaaagtttatatatataatggtata
 39621  ggtagatatgtagttacaaaaaaagaacatatagatatattaaaaaaacttttttttaat
 39681  aatttagttcttaataaatgtaaagaaagatttaaaatatggaataatgaacaaatagaa
 39741  aataattctattgaatcatctttacttactctaaataatggttggttatcaggatttatt
 39801  gatgctgaaggttgttttaatgtaaatattactaaaaatgataaatatataactggttat
 39861  agagtaagattaagatttatgatagatcaaaaagatgaatcagaagttttaaaaaaaata
 39921  caaatcttattaggtaatgggagagtttctaaaagaagtaaaacaactactgaaagatta
 39981  acattagatacctttatatcttttcctaaattaatagattatttagaaaaatatccttta
 40041  aaaacaaaaaaaagaataacattttttaaatggcgaaaaatttatttattatgtaaagaa
 40101  aaaaaacatttaactataaaaggctttaataaaataaaaaaatttaaaaagttgaagata
 40161  tag
;     G-cox1-I5-orf360 ==> end
 40164  tccaaatataaattattagtttatatttcg
;     G-cox1-I5 ==> end
;     G-cox1-E6 ==> start
 40194  CATCATTTATATACAGTAGGTTTAGATACGGAT
;     G-cox1-E6 ==> end
;     G-cox1-I6 ==> start /group=IB (3.20e-24)
;     G-cox1-I6-orf307 ==> start /first_aa=T /note=LAGLIDADG ;; evalue:1.8e-43
 40227  acgttctcttgtgtccttaagatttttaaatcttataaaatcgagctatatgcgggaaac
 40287  ctctattttaattatttaagtccactcggattatttataaaaccgttcggaaaaatctta
 40347  aataaggagcaattcgcaggaaatcaattaattaatgtagaagatattaaaaatatatct
 40407  gatcatatgaataaacattcttatcctgaatctgataatgattttggttattatttagct
 40467  ggtttaattgaaggtgatggttattttggtaaattagcattagaaattatatttaatgaa
 40527  aaagatatttctttagcttattttattaaaaaaaaaataggttatggtaatatttataaa
 40587  attaagaataaaaaagcatataaatattatttgagtcataaagaaggattaaaaaaagtt
 40647  ttagatttaactaatggtaaatttataacaaataataaaatagatcaattaataaaatat
 40707  tcttacaatactaaattttctttaaatattaaacctcctgcttctttttctttattaaaa
 40767  aattattggttagctggttttagtgatgcagatagtagtttttgtattacaatagctaaa
 40827  agttcaacacataaattaaaatatagtgtaagattagaatttaaaattaaacaaaaagat
 40887  cctactatattaaaaaaaatatttaaagaatttggaggtaatttaaatatatttaatact
 40947  gaaaatatatattgttataattctactaattttaaagtagctaaaaatattatcaattat
 41007  tttgataattatcacttaaattcttcaaaatatagagaatattttagatggagaaaagct
 41067  tatagaataattcaacgtaaagaacatttaactttaacaggattaattaaaatattaaaa
 41127  ttaaaaaaaaatttaagatcctaa
;     G-cox1-I6-orf307 ==> end
 41151  taatttcttattgagttcctcagagacgataatttataacgctcgaaatattaaccttat
 41211  ttgattaatattatgatatagtccaaaatttg
;     G-cox1-I6 ==> end
;     G-cox1-E7 ==> start
 41243  ACAAGAGCTTATTTCTCGGCCGCATCAATGATAATTGGTTTACCAACAGGAATTAAAATT
 41303  TTTAGTTGGTTAAGTACTATGTATGGTGGTTATATTAGATTAAATACTCCTATGTTATTT
 41363  TCTATAGGATTTTTAATTTTATTCACTATAGGAGGGTTTACAGGTATTATTTTAGCAAAT
 41423  GCTACATTAGATACTTCTCTTCATGAT
;     G-cox1-E7 ==> end
;     G-cox1-I7 ==> start /group=I(derived) (1.15e-07)
;     G-cox1-I7-orf276 ==> start /first_aa=K /note=LAGLIDADG ;; evalue:1.9e-40
 41450  aaaattataatttttaatactatattaccaaatattattaaaaatagatcaataaataaa
 41510  aattccattttattacccaataaagattatttagaaaaatttttagtaggattattagat
 41570  ggtgatggatgtattactgtttttcatgataaatctaataattatttaagaataaaaata
 41630  ttaatagctttactaaataatgaattaaatctttatatgtttaacttattaaaaaaaaaa
 41690  ttagaaatgggtagaatatctatagaaagaaaagataaatatgtcatatattatatagaa
 41750  tcaaaaaaagatatatataaaacattaaaaatattagataaatatccattattaactagt
 41810  agaaaaatatgtcaattagaatattttaaaaaatttttagaaaacagaaatatagataat
 41870  tatttaaatataaataaagctaatataaaatatttcaaacaagaagatattattaataaa
 41930  tttaataaaaattttttattacctgattattttaatggatggttaagtggatttattgaa
 41990  gctgaaggaaattttaaattaattttatataaaacaggtggtattaaatcaagacaattt
 42050  caaataggacaaaataatgataaatatttattattagctataaaaacttatttaaatagt
 42110  tttcataaaatatatatagataaagattctaatccattacattatagaatatctataggt
 42170  ggagaaatagctaataataatttactaaaacattttaaagaaaatccattattagggaat
 42230  aaattattatcatataatatttggtataatagttttaaagttaaaaattaa
;     G-cox1-I7-orf276 ==> end
 42281  aaaatttgtgtctttgagtaatattgctatgataatataaaattaattatattatccgta
 42341  aaaattttatttttgcgaatggggaaattttaaataaatatattaagggatatatatcac
 42401  tacattatttaaatttatcccatggaaaccaaattaataaaactatttgtttattaaaag
 42461  taggatctttagagactatacgcaataatattttcataaatagtttgaaaatataagatc
 42521  tagtccagttaataacta
;     G-cox1-I7 ==> end
;     G-cox1-E8 ==> start
 42539  ACTTATTTTGTAGTAGCTCATTTTCATTATGTATTATCAATGGGTGCTGTTTTTGGATTA
 42599  TTTGCAGGTTATTATTATTGGTCACCTAAAATTATAGGTAGATCATTTAATGATTTATTA
 42659  GGTAAAGTTCATTTTTGGGTTTTATTTATAGGTGT
;     G-cox1-E8 ==> end
;     G-cox1-I8 ==> start /group=IB (4.05e-14)
 42694  t
;     G-cox1-I8-orf372 ==> start /first_aa=N /note=LAGLIDADG ;; evalue:4.6e-50
 42695  aataaattagcacctattattattaaaattttgtttaatactagaaagagcttacaaata
 42755  tatatatacgatttttataattttatttataaaaaggataattatagtgtatttttatta
 42815  tatatcctattaatatgtaggagtcgatttaaaaatattatttttaaattatttacacta
 42875  ataaagaattatctatatgctcaattagtagaagtaaaaaataattcttcgatattacat
 42935  atcgaaaaaaatatttataaagcttctcagagacttaacacaaaaaatttacaatggttt
 42995  ataggttttacagatggagatggttgtttctcagtatataaagaaaaaaaatatcaaaat
 43055  aattggagacatgaattttctataggattacaaataaaagatattagattattatataaa
 43115  attaaaaatttattaggttgtggtactgtaaaaaaatataataatgtagctgtttttcgt
 43175  ataaaaaaattaaaacatttagtttatcaaataataccattatttgataaatttccttta
 43235  ttaacagaaaaaaaacgtatagtatatttaaattttagaaatactttattaaataaattt
 43295  attaatagtaaaatagctactaatgaagatataaattttgtaaaaaatttactcaataat
 43355  aatgatattaatattttatataatacacctatagaaaaatttttaaataatatagattct
 43415  aattattttgataattggttagtaggttttactgaagcagaaggtagtttttattttata
 43475  aaaaataaaaatttaaaagataatatatctcaaattcctttaaaagctgaatttagatta
 43535  tctcaaaataataatgtaattttattaactaaaattaaagaaaaattgaaattaacaaga
 43595  aatgttaatttacaaacaaatagttctaatcattattatatagtagctagctctatagat
 43655  actattcaaaataccatatatttttatactaatccttctatagttaaatttaaaggtata
 43715  aaatatttaaaatttatactttggttaaaaggaattaaaaatataaatagatataaaaat
 43775  attaaaattcctaataattatggaggtgattcatcttaa
;     G-cox1-I8-orf372 ==> end
 43814  aaattcttattcttgtatattaagatatagtcctattaattatgaaaataattacattga
 43874  tatattatatcattttaaaaaaattg
;     G-cox1-I8 ==> end
;     G-cox1-E9 ==> start
 43900  TAATTTAACATTTTTCCCTCAACATTTTTTAGGTCTAGCTGGT
;     G-cox1-E9 ==> end
;     G-cox1-I9 ==> start /group=IA (5.97e-26)
;     G-cox1-I9-orf283 ==> start /first_aa=I /note=GIY ;; evalue:0.59
 43943  atatatcaaattatgtataatttaatagaaaataatttagaagtaagtcaaattgtatat
 44003  tccatcgatattagtataaatgatatgttatctattacaccaatatattattatggtcca
 44063  tatatatatccaaaattttttaaaaaacctatacgtatttattctcctaaattggataga
 44123  aatttgattggtgtagaaaatcgtaaacgaattatcatatatcaatggataaatttaatt
 44183  aatggtaaaatttatataggtagttctatgaatggttctacacgtttattatcttattga
 44243  actactagtgttttaaaaaaaaatttacctatttataataatttgaaaaaatatggacat
 44303  aataattttactttggctatattagaagatttaggattcacaggatctgttaataaatct
 44363  tatttattaaatagagaacaattttatctcaatattttatttactgaatattcttcatta
 44423  aaattaaattgttctcctacagctggtagtacatttggatttaaacataaagatagtttt
 44483  aaatcaaatcgtacaggtgaacttaatccaatgtttggtaaaactttttctactcaattt
 44543  ataaatatgcaaattagaaataaggtaggtaaaaataacccacaatttggtaaaaaaaaa
 44603  tcatctgaaactatagctaaattaattaaattggtttatgtttatgactttaaaaataaa
 44663  aaatttataggttcttattctactatagattgtattaaaaaatttaaaataggtagtgat
 44723  acattaaaaaaatatataaaaaatggacttccttataaaaatttattattttctcggatt
 44783  aaattatattaa
;     G-cox1-I9-orf283 ==> end
 44795  tttttcatgcctctatagattcctttaaagtttctattagaaaattgggttaattgcaag
 44855  aaactcctataaaatttcatttttagaataatatataaataaactagaaggttgttatta
 44915  accttttatctataaaaatttataaatgaattaaaataataggaatatttgcagcgaagt
 44975  ttaattcaaatacaattaatttttgaattaaaaacgttcaacgactaacaagtgaatagt
 45035  attaataataatcttgtaacgtctatatataattagacgtaatgcccaatcagtgtattt
 45095  acgttaaatagacactgaataatatagtctgaaccctggatcatttttattatgtttgat
 45155  tattataaatatttaaaacgacttcgtaaacataattaaactgatctttttataaaataa
 45215  atttacgtataaaatatattaacccatttaagggaatcaaattatataatatatatatta
 45275  aattaaataatttataaattatttaatttaatttttataaatgacgaaagtcagggagta
 45335  aaaattaaatatttttgaataacacaattg
;     G-cox1-I9 ==> end
;     G-cox1-E10 ==> start
 45365  ATGCCTAGAAGAATACCTGATTATGCTGATGCTTATACTGGATGGAATGTTATTAGTTCT
 45425  TATGGGTCTTTAATTTCTGTATTTAGTACTATTATTTTCTTATATATACTTTATAAACAA
 45485  TTAACTAATATAGAAAATCCTATTTCTAGTGATTATTGGTATTATCCACAATTCTTTAAT
 45545  TCTAGTATTAATATTAATACACATACTATTAGTTCTTATGGTTTAGAATGGACTATTGCT
 45605  TCTCCTACACCTTTACATTATCTTTATGAATTACCTAAAGTAACAAATAATATTAATAAT
 45665  TAA
;     G-cox1-E10 ==> end
;     G-cox1 ==> end
 45668  TACCCCCCTTAAATTTATTTTATAAAAAATTAAAAAAAAACCTTTATTTTTATTAAATAA
 45728  TTTATTTAATAAATCTTTATTCTATATTTAAAGAATCAATATATT
;     G-trnG(ucc)_2 ==> start
 45773  GCCAATATAGGTTAAATGGTAAACCGTCCCTCT!TCC!AAAGGGAAGTAATGTGTTCAAA
 45831  TCACATTATTGGTA
;     G-trnG(ucc)_2 ==> end
 45845  TAAGTAATATAAAATATTCTTAATATCTTAAAATATTTTATTTTTATATTAAAAATATTC
 45905  TTAATACCCTAAATATAGACTAATATTATTTTATATTTATGTTTAGATATTTTTAATGCT
 45965  TATAGATAACCATTATATAATTCTAATAATTTTTAATATAAATATTTATATTAATACTAG
 46025  TAATATATTCTAAATAACTAAATATATAAAAAAATTATTTTTTTTTTAAGATTTATATAC
 46085  TAATTACTATATTTATTATATATATAATAGATATATACCAATAACCTAATATCAATAGAT
 46145  AAATATTTTTTTAATATAAGTATACTAGTAATATAAATAACCAAATATTGATAAATATAA
 46205  AATAATATTAGTATTCTAATAATTTGTATACTAGTTATAAATAACATATCTAAGGATAAA
 46265  TATTTTTCTAAATATCAGTCTTAAGATATTAGGAAATAACTTGTTATTAGTATAAATAAC
 46325  TAAAATATCATGAATATTAGGTATATATAATAAATAAATAACAAGTTAAAATATCTAAAA
 46385  ATATCTTTAAATATCTAAGATATTTAGGGTATTAAGAATATTTTATTGTTAATTAATATA
 46445  ATTATACCAATATATAAATTAAATAGATTCTATACTATATTTATTTCTAATATTATATAA
 46505  ATTCATATTAAAACCATTACTTTTATATAATATTATTCATATTTAATAAGTTATTAAATA
 46565  AATCTATAAAAATATTAAAAAATCAGGTTATTT
;     G-rnpB ==> start ;; mfannot: Approximate position
 46598  TAGGAAAGTCCGAATATTAATATATAAATTAAAATATTTTTTTGTTTAAATAAAAATAGT
 46658  AGATTAAATTCTCTTTTAAAATAAAATATGTCATAAAAATAAAAAATAATATAATTAAAT
 46718  ATAGATTAATATTTACAGAATTCGGCTTAT
;     G-rnpB ==> end
 46748  ATTATAAATTCTGATTATTAAAAATAATGAAATAATTAGAAAAAAAATATAAAATTCTTA
 46808  TTTATAAAATAATATAAAATATTTAGCATCTTATTATAAAAAACTTATAAAAATATTTTT
 46868  TATTATCTTATATCTATAATTTTTATAAAAATTAAATATTATTAAATGAATCTAATTTTA
 46928  TATAAAAAAGTATAATAAAAAATTCTAAGTATTTTAAGATACTTATTAATAAAAAAAAAT
 46988  TTAGAATAAGTATTATAAGAAATAAAAGTTTAAGAAACTATTTGTTTAATAAAACAAAAT
 47048  ATGTTTAAATAAAAAATAAA
;     G-cox3 ==> start
 47068  ATGCAATTATATCCTAATCATATAGTAGAAACAAGTCCTTGGCCTATAGTAACATCTATA
 47128  AGTTTAGCTAATACATTATTAAGTATAGTATTAATATTACAAGGTTTTAATTCATTATCA
 47188  TTAAAAATAAGTATTATATCATTAATATTAAGTATGAGTTTATGGTGGAAAGATGTAATA
 47248  ATAGAAAGTACATATCAAGGACATCATACAACAATTGTAATGTCTGGTATTAAAATAGGA
 47308  TTTTTATTATTTATATTATCTGAAATATTTGTATTTTTAAGTGTATTTTGGGCACAATTA
 47368  AATGCAGCATTAGTACCTGAAATAGAATTAGGTGGTTTATGGCCACCATTAGGAATAGAA
 47428  GCTGTAAATCCTTTTGGTATTCCTTTATTAAATACATTATTATTATTATCATCAGGTGCT
 47488  ACTGTAACATGGGCACATTATTCAATGATTAAAAATACTAATAAAAAAGAAACAATAATA
 47548  AGTCTTTTTTTAACTATATTATATGCTACTATATTTACATTATTACAATTATTTGAATAT
 47608  TATTATGCTCCTTTTAGTTTTGTTGATGGTGTTTATGGTTGTACTTTTTATGCTGGTACT
 47668  GGTTTACATGCTTTACATGTTTTAGTAGGTAATACTTTTCTTATTGTAGCTCTTTATAGA
 47728  ATAATAAAAAATCATTTTACTCAAACACATCATTTAGGATTTGAATTAGCAATCATTTAT
 47788  TGGCATTTCGTTGATATAGTTTGGTTATTATTATTTATTATATTTTATTATTGGGCTTCT
 47848  TAA
;     G-cox3 ==> end
 47851  TACCCCCCCTTTTTTATAATTATTTATATAAATTAACTAATAATTATTTCTAGTTATAAA
 47911  TAACTTATCTTTGATATTTAATTTTAAGATATTTTATATTATATATATTAACATAAATAA
 47971  TAAATTATTAGAAATAACTTGTTATTAGAATTAGTATTTATTGCTATTTTTTATATGAAT
 48031  TTTAAGATATTTTATATATATAACTATATAAAATATTATATTTTAAAAATCTTAATAAAT
 48091  TTA
;;     rnl ==> ;; mfannot: 5' +/- 50 nt
 48094  TTAAGAGTGTAAAAGATATATAAAAGAATTAAGAATAGAAAGGAATTATAGTGGAAGACT
 48154  AATCTATATATAAAAAGGAGGTATATACCAAATTATTGTTGATAAATATATGATACAATA
 48214  AAATCCAAAGATTAAAAAATCAAAGGGCTAAAAAAGCCATTAATAACCTGCTAAACTGAA
 48274  ACATCTAATTAAGCAGAGGAAAAGAAATCAACCGAGATTCAAAAAGTAGTGGCGAACAAA
 48334  ATTTGAAAAGTCTAAAAAAAAAAAGAAACCTAAAATTTTGGAAAAAATATCCTTAGAAGG
 48394  TAAAAGTCCTGTGGGTTATCTTTTATAATTGTATTAAGTAAAATGAGAGTTAACTTATTT
 48454  GAAAAAAGGGGAACCATCCTCTAAGACTAAATATGATATATAGAATGATAGTGTAA
;;
 48510  AGTACTGTAAAGGAAAAGATTGAAAAGAAAAGGAGATAAAAGAAGTGAAAAAGATCCTGA
 48570  ATCTGTAATTCTATAAGTAAGGGGAATAATAGTAATAAAAACCCTGTACCTTTTGCATAA
 48630  TGGGTCAGCAAGTTGATAATATAAGTAAGATGTAAAATCGAAATGAAAATAAATAAATTT
 48690  TTATTATCAGACCCGAAATCTAGTGATCTTCCCATGATCAAGTTCTAGGACTGAACCTTA
 48750  GTTTGTTGCAATAAACAAGGATGAATTGTGGGAAGGGGCGAAAGACCAATCTAACTAGAA
 48810  GATAGCTGGTATTCCGCGAAAACTATAATAGTAGTACATTTTAAAAAAATTATAATCATA
 48870  ATTCGTGCTAAGGATTATATCTAATTATCAAAAAAAATGAATAATTATAAAAATATAAAT
 48930  CTAATCATCATAAAATATTATAATATTAAAATAGTCAGTCTTAAGGGGATAAGCTCATAA
 48990  GACAAAAGGGAAAAAGCCCAGAACCTTAAATAAGGTCCCTAATTAATAACTAAGTGAAAT
 49050  AAAGAGAGTAAAGTGTATTATTCAACTCTATAGTAGGCTTGGAAACAGCCATCTATAAAA
 49110  GAAAACGTAATAGTTCAAGAGGATGATAGATAATTATAAATCTATCAATATAACTAATAA
 49170  GCATCGAAAATGTAAAGGGTCTTAAGTTATTAACCGATATAAGGTTGAAAAAGGTAGCGG
 49230  AACATTCAGTAAATGGAAAGAAGGTATAAACCTTTAAACATATCTGAAGAGAGAATGCTG
 49290  ACATGAGTAACAAAAATGAATGTTAAAGAATCATTCAGGCCGAAAAAAATAGGTTAAAAG
 49350  TAAAAAGGATAAACCTTTCTTAAATTAAACGGTCTCTAAATTATATGATGAGTAGATTAG
 49410  AAAATTTATAGAATTTTATAAAATATTTAGTATATAATAATAAAATATTTAAGTAGTTAA
 49470  CTTTATTTTATTATTATATACCTGGAAAATATCTAATCTAACCGTTCTAAAACCAACACA
 49530  GGTTTTTTTATAGAGTATATTAAGGCCTATCAGATAATCATCTTTAAGGAACTCGGCAAA
 49590  TTACTCCTGTAACTTCGGAATAAAGGAGGGTCTATATAGACTGGCACAGAATAGAAGAGA
 49650  ACAACTGTTTACTAAAAACACAGCACTTTGCAAATATAAAAAAGATTAAATAGTAGTATA
 49710  AAGTGTGAAACCTGCCCAGTGCTAGCAAGTAAGTAAACTATCTATAAAGGATAATTTAAT
 49770  AATTTCTAGTAAACGGCGGTCTTAACTATGAGGATCCTAAGGTAGAATGCTGCCTTATAG
 49830  ATATCTAAATATCTAAA
;; mfannot:     /group=IA3 (1.06e-34)
 49847  aataactggctcataacggtgaagtctaacgaaatatatatatttctatggtaataccgt
 49907  gggaagtaaagaaatttaccccgtaacgacttcggatttattaaaaatccgggataattt
 49967  aagattttagaaattaaattataatacgccagattttaattaaaataaatgtaaatggaa
 50027  ttaattg
;     G-orf341 ==> start /note=LAGLIDADG ;; evalue:2.2e-22
 50034  aggcataaaattaataaatatatattacataaatattataaaatgaaagaaatacaatta
 50094  tttaacttaaaccctaattgggttactggttttactcaagcagatggttgttttaatata
 50154  acttttactaaaaaaaaaccaaatcaaattcgtttaagagctagatttataatttcacaa
 50214  catataaaagatgaacttctgatcttatcaattaaaaatttctttaattgtggtataatt
 50274  attaaaaataaaaaagaaattcaatatgttgttaattctataaatgatttaataaatatt
 50334  attatacctcattttgataaatatcctttaaaatatggtaaatatacctcatatttaatt
 50394  tttaaaaatattatagaaaaaatgaagaataaacaacatttaactcaaaaaggtttaatt
 50454  gatataataaatctaacttatattatgaatcctttaggtaaaagaaaaattaataaaaaa
 50514  gaattatttgaatttttaaaaattaaagatttttctatttcagatgaaaataatccgtat
 50574  actgatttttctttatctaataaatttttatatcaaaatgaaattgatattaattttatt
 50634  ggaggattaattcaaggtgatggttgttttaatataagttttagaaaagatttaaaaatt
 50694  caagctcaattattcatagctcaagatatgtattccattgaattattatcagaaataaaa
 50754  aaattttttaattgtggaaatattatagataaaaaagtaaaaatgtctataatagaaatt
 50814  aagaatattaataatttatataataaaatattacctttatttaatgaaaatttatttttt
 50874  ttagataaattaaaacaatttattatatttaaacaaatagttaatttattatataataaa
 50934  caacatttaactaaagataataaattaaaaattgtagatttagcttataatatgaataat
 50994  aatggtattaaaagaaaattaactaaagaacaatttatacaaataataataaataaatat
 51054  aaataa
;     G-orf341 ==> end
 51060  atatgttaatatgaacgaatttatcatttataaatttaattaaaataaggtatagtct
;; mfannot:
 51118  AGTTCCACATAAAAGTGTGGGTTAATATACAAGCGAAATTCTTTGTCATCTAATTAGTGA
 51178  CGCGCATGAATGGTAAAATGACTTTTCTTACTGTCTCAAAGATGAACTGAGTGAAATTAC
 51238  AATGTCCGTGCAGATGCGGACTACCATTAGCTAGACGGGAAGACCCTTTGAAGCTTTACT
 51298  GTTAATAAATATCTTTAATTAAAATTTAAAATTAAGGTTATCTTTATTAGATTTACTTAT
 51358  CTTAAATTAAATTAAAAAAAATTGTTTATAAGACAGTTTTCTTGGGAGGAGATCCTCATA
 51418  AAAAGTAACTGAGGAGTTCAAAGCTTTATTTAACCTGAAGGGAAATCAGGGAATGTTAAT
 51478  AACATTCTAAAAAGTATAATGATAAATAAAGTTGACGTTTAGGATCACAATCCAAAACGA
 51538  GTCGTAAGACGGACATAGTGAACCGATAATATCAATATGGAATGGTTATCGATTATCGGA
 51598  ATAAGCTACTCAAGGGATAACAGGCTAGTTATGCATGATAGTACACATTGACTGCATAGC
 51658  TCGGCACCTCGAT
;;
 51671  GTCGACTCATCTTATCCTGGAGCAGAAGCATGTTCCAAGGGTTTGGCTGTTCGCCAAATA
 51731  AAAAGGTACGTGAGTTGGGTTAAATACGTCGTAAGACAGTATGGATCCTATCTACTAATG
 51791  GAAAACAAAAATAATAGGTTTTAATCGTAGTACGAAAGGAATCGATAGAGTTAATCTCTT
 51851  GTTTTTCAGTTATGTAAAAGTATAGCTGATAAGCTACATTAATAAAAGTTAATAACTGAA
 51911  AGCATATAAAGTTAGAAACTAGCCTTAAAAATTTGTTAATTAGAAAGGATAAAGAAAATA
 51971  TCCAAATAGGTTATTAGTGATAATATAGTAATATAAAAGCTTAATAATACTAAAAATCAA
 52031  GAAACTTAATAAAATATATT
;;     rnl ==> ;; mfannot: 3' -20/+180
 52051  AATAAATAATATAAAAATGTTAATTAAAAGAAGAAATATATTCTATT
;     G-rns ==> start
 52098  TTAAGGTCGAGTTTAATCTTAGCTCAGCATGAACGCTATTAATTAGCTTAACACATGTTA
 52158  GTCGAAAGATCTATAGATCTTGGCGAAAGGGTGAGTAATAAATTATAATTTTACCTTTAT
 52218  GTTAGGTTAAATACCTTAAAAGTTTAAATGAACGCATAAAGATAAGTTAAATTTTGGATT
 52278  AGGTAGTAGGTAATTTAATAGATTACCTAACCGAAGATGCATAATTGATCTGAGAGGATG
 52338  ATCAATCACAGTGATAATGAAAAAAGGATCACACAAAATAAAATTTGTCAGCAGTGGGGA
 52398  ATATTGGACAAGTAGGGAAACCTAGCTCCAGCTAAATTATAGATATGATAATATCTAAGT
 52458  ATTATACATAATGAGTTATAAATATAAATAATATCCTGACTAATTTCGTGCCAGCAGTCG
 52518  CGGTAATACGAAAAGGATAAGCGTTATGCATCTTTATTAGGTGTAAAGTGTAAATAGATT
 52578  GTAATATAAAAATTTATTATATTACTAGAATGTTTAAAAAGGAAATAGGAATTTCTAGTG
 52638  TAAGGTTGAAATCTGTAAATATTAGAAGGAACGCCATAAGGCTAATGCTAATTTCTTATA
 52698  TAACATTGACATTAAGTTACTAAAGTGTGGGGAGCAAATAGGATTAGATACCCTAGTAGT
 52758  CCACAACGTAAATTATGAATGTTTTTGGTAGTTTAACTATCTTTAAAGATAACTTTAGAA
 52818  CATTCCACCTGGGAAGTATAAGGTCAACCTAGAAACCCAAAAGAAAAGATGGTCTTCCAT
 52878  ACCAGCAGTGAAGCATGTTGTTTAATTAGATGATCCACTAATAATCTTACCTATATCTTG
 52938  ATTATTTAATATTACAGGCGTTGCATGGCTGTGTGCAGTTCTTGTTGTAAAATATTATAA
 52998  AGAACGTAACCCCTTAGTATTATTTATACTTATACTTTAAGGATTAACACAAGTCATCAT
 53058  GACCCTCATGATATAAGGGCTATAGACGTGCCACAATAGTTTTAACAATTTGTAGCTATA
 53118  TTTATAAAGCTAATCTTTAAATATAACTTTAGTACAGATAATATTCTGAAACTCGAATAT
 53178  TTTAAGTAGGAATTGCTAGTAATCGTTAATCACTATGTAACGGTGAAATAATAAATGGAA
 53238  GGTGTACTAATCGCCCGTCAAGGGCTGAAACAGATTGGTCTCGATTATATTTAAAATATT
 53298  TTTATAATATAGTAAAGATTTACTTATTCATATACTAATTTATAATTCTATTTTAATACT
 53358  ATAATCAAAAATCAATCATTATCGGTTCTAAGTCGTAACTGGTAGGTGTAGGGGAACCTG
 53418  TACCTGAATAGTATTTTAC
;     G-rns ==> end
 53437  TTTTAATACCCCCCTTATTATAAAAATAATATTAGTATTTTAATAACATTCTTTTTTTAT
 53497  AAATTTTAAGGTAGTATATTTTTATTAATTTTTTAAAAGATTTATTTAATAAAATTTTCT
 53557  ATTTTTTATTAAAAATTTTTAATATCTTCTGTTCTTATGATTATTATATAAAAATTGTAT
 53617  TTTTTAATACTAAATATCCTAATTATAAATAACTTATCTTTGATATTTTAAGATATTTTA
 53677  TAGTTATTATTTTAATCTAATAATTTTTTTTAAATCTTTTATAAATTATGATATATATAG
 53737  ATCCTCAATATATAATATTTTATAATAAATCTATAATAAAA
;     G-trnR(ucu) ==> start
 53778  ACTTATTTAGCTTAATGGATAAAGCAACGATTT!TCT!AAATCGTATATAAAGGTTCAAT
 53836  TCCTTTAATGAGTA
;     G-trnR(ucu) ==> end
 53850  TAATAATATTAAATTAAAAATTTATAAGGTTATAATTGATAAAATAGATATATCAAAATG
 53910  AATTTATTTGTTTTTATTAATATTTTTTTAATCATAAATCATTAATTTTCAATATTTATA
 53970  ATATTTGAAAATTAATTTTTATTATGAAATTTTATCAAAAATAATATAAAAATTATTTCT
 54030  TATAAAAGAAAATATATTATCATTGTCTTCTCTATTATTATTATCTTATATATTATTTTT
 54090  TGATTATTTTCTATTTAATTTATAAAAATATATAATTAATTTTTCTAATAATTTTTTATC
 54150  ATATATGAATAAATAAAAATTAATTATATAGATAATAAAACATTATGGATTAAAGATCAA
 54210  ACTATTAAATTTTAAAGAATATTCAATAAATTATAATAAAGTAGATACTATTAGTTTATA
 54270  TAAATAATTAAAATATATTATATTAAATTTAAAAATAGATTTAAATAATTACATTACCAC
 54330  AATGTTCTATGAAAATATTTTAATCACTATTTTTAATGATAATACGTTTATTATCATATT
 54390  ATTAGTTATAGCTTTTTATGATAGAAATTATATGAATAAATATTATATTGATTCTTTAAT
 54450  ATTAGATATATCTTTAAATAATAATGAAATACCTAAATTTTTAAATATAATTGAAAAAGG
 54510  TTAATTTATCTAAATTATATTATTTAAGGATTAATTAAAATATTTCTTTAAATAAATATT
 54570  GATTATAAATTTATAAAAAAATTTTATAAGGATCTTATTAATGAAATATATATATCATTA
 54630  AATTCATTTTTCTTTTATAAGATTTTATTAATATTTTTTTAATTATTGATTTTTTAATAC
 54690  CAAATATCTTAAGATATTTTATTTTATTTAAATCTTAATATAAATAATTTATATTATAGA
 54750  TAATTTAAATAGGTTATATATTATAATTAATTATAAGAAAAATTTTTTTTAATATTTTTA
 54810  TATAAATCCTTTAGAATTATAATATATATAT
;     G-trnP(ugg) <== end
 54841  TCGGATAGATAAGACTTGAACTTATAATCCTCCAGTC!CCA!AACCAGATGCGTTACCTA
 54899  TTACGCTACTATCCG
;     G-trnP(ugg) <== start
 54914  ATTTAATAATTTTTTTAGTTTAAATATATATAATTTCACTCTATTCATTAAATTAAGATT
 54974  TATTAAATAATATATAATTTTATATGATACTAAAATTTCTTATTAAAATTTGGATTTTAT
 55034  TCATAAAATTATTATTTTTTACTTTTTTATTTTACTAATGATATGATTATTATTATATAT
 55094  AACAATTTATTCTTATATTATTTAATTAATAAGTATTTAAAGTAATATATTTATATAAGA
 55154  AATATTTTATTTATAATTCTTATTATATCTACCAAATATCTAAAATATCAAATACTACTA
 55214  TTAAAAAAATATTAG
; G-orf57 ==> start ;; contain dpo
 55229  TATTATATTTTTTATTATGAT
;;     G-dpo_2 ==> start ;; HMM match pos. 826,876 score 7.2e-16
 55250  TATCAATTTGATAAAGGTCAAATATTTAACAATTTTGTTAATAAATTATATGAAATTAAA
 55310  AGTGATATTTTATCTACTCCTATTGATAAACAAACAGCTAAATTATTATTAA
; G-orf148 ==> start ;; contain dpo
 55362  ATTCATTATATGGACGTATGGAATTATCTGATAAAA
;;     G-dpo_3 ==> start ;; HMM match pos. 911,1039 score 3.8e-31
 55398  AA
;;     G-dpo_2 ==> end
 55400  ACA
; G-orf57 ==> end
 55403  TAAAACTATTATTTTAAATGATAATCAAATTTATAATTATTTAAATAAAATTGATTTTAA
 55463  ACTAATTACAGAATTAGAAGATAATATATCATTATATTCTTATATTGATGATGATAATAA
 55523  TACTAATTCATTTTCTAATGTAGCTATTGCAGCTTATGCAAGAATAGAAATATATAAATA
 55583  TAAAACTATAAATAATAATACTTGTTTTTATAGTGATACTGATAGTGTAGTTTTACAAAA
 55643  ACCTTTAAGTGATAAATTAATAGGTAAAGAAATAGGTAAAATGAAATTAGAATATGAAAT
 55703  AAAAAGAGCTATATTTATATCACCTAAAACTTATATATTACAATTATACAATGGAAATTA
 55763  TGTTTCAAAAATTAAAGGTTATTCAAATAAT
;;     G-dpo_3 ==> end
 55794  TTAACTTTTGAAGAA
; G-orf148 ==> end
 55809  TAGAAATATATAAATATAAAATTATACTATTTGTATCAGAATAATAAACATCATTATTTA
 55869  AAATATTTTTATATTTATATTATTTAACTGTATATTATTAAAATTATAAACTTTATTATT
 55929  TATTAAAAATTATATATTTGGTATATTTATCTATAATGATTTATTTTTTATAATAAACAT
 55989  AGTATTTTTATTATTATATATTATAGTATAAATATAACACATTAATAATATCAAAAATAT
 56049  TTAATATATATTCTTAATATTTAATAAGTATTTAGTATGAATAAAAATTAACTAATAATT
 56109  TATTTTATTATATTCATTAATTATTGATTAATATAATTTTTATAATGAAAAACTAAAAAC
 56169  AATTATATTATAAAAATATAAATTTTAATACTTTTTTTGTAAAATATTAATCTTATATAT
 56229  TATTAATTTATATTTATTAATTCTATTATTAAAAAAATCTTTGTTTGTATTATTTAACCA
 56289  GAAAAATATTTCTTAAAAAAATTATTATAATATATAGTTATTAA
;     G-atp8 ==> start
 56333  ATGCCTCATTTAATTCCTTTTACATTTTTTCATCAAATATCTTTTGCTTTATTTTTAATT
 56393  TCAACATTAGTTTATTTATTTTCTGTATATATATTTCCTTATTTTATATTAAGAGATATA
 56453  TCTAGATTAATAATATTATATCCTTATAAATAA
;     G-atp8 ==> end
 56486  TACCCCTTTTATAATAAAAATAATAAAAATTTAGTAATACTAGTAATGTTATTAAAACAA
 56546  TTTTTTTAATTATAATTTTTATCTATGGTTATAGAATAAGACATACCTATTTCTTTATTA
 56606  TAATAATAAAATTATATAATCATAGGTTATAGAATATGACAAACGAATAAAATATTAATT
 56666  ATAGAAAAAAAGATGAAAAAAATGAAAGGTTATAGAGAAATAAAAAAAATAAGGAATGCT
 56726  ATTATAAAATTTAATAAATATCTTTATAAGGTATGGAATTATTTAGCTAGTATTTTATAC
 56786  CTAATAATTATATGAATATATTTATCTCTAAAAGGTGTAGAATTATTATTAGTATTTAAT
 56846  ATCTAATAAAATTTCTCCTATATAAGTAAAAATTATTTATAATATATTAGCAATATATTC
 56906  TAATATTTAAAATATTTATCTTAAGATAAAATAGATATAATAAAATAGGCTATATATATT
 56966  TTATATAGAATTATTATAAATATAAGTTAAAATTGATTATTATAATCTTTTAATAATATA
 57026  TAATTCTTATCTAAAATGACTAATATTTTAAATATAATTAAATATTTATCAATAGATATT
 57086  TGTTATAACAGTTAATTTAATCAATTAATATGAAAAAATGTATATAAGGAGAAATTTATA
 57146  AAAATAGATATAATAAATTATAAAATATCTATAATATCATATTTTAAATAGTTTTATTAT
 57206  AATATATA
;     G-nad2 <== end
 57214  TTATATAATAAAAGGGGTATTAAATAAATTAAATATTAAATTACCATTTAATACAAATGT
 57274  TAAAGTTAAAAAAGTAAAAAATGAAATAACTATACTAATAGTTTCATTAAGATGTATAGA
 57334  TTTATAATTCATATATATATTATCATCAAAATTAATAATTTTTATAATTCTTAAATAATA
 57394  AACACATGAAATAACACTACATAATAAAGATATAAAAGTAATAAAATAATATTCTAAATT
 57454  AAAAGAATCTAATAAAATAAAATATTTAGAATAAAATCCTAAAAAAGGAGGTATACCAGC
 57514  TAAAGAAAAAAATGAAATTATTAAAGAAAATGATAATAATTTATTATTATAAACAAAACC
 57574  TTTTAATTCACTTAATAATTCTATATTTTTAGATAAATTTATAGAATTTAATATAAAAAA
 57634  TATATTTATAGATGTAATAACATACACAACAATATAGAATATTGTGGTAAAAGTATTTAT
 57694  ATAATAAATACAAGAAATACTTAATAATATAAATCCTAGATGTACAATAGAACTATATGC
 57754  TAATAAACGTTTTATTCTAAATATTAATAAACCCATAATAGAACCTATTATAAGAGAACA
 57814  GAAAGAAGAAAAAAGAGTTAAATTAGAAAGTAAAGGATAAATAAAAAGTGGATGTAAAGA
 57874  TAAAAATATTAAAAAAGGTATTTTTGGTACTATACTTATCCAAGTTGTAACTATAGTAGG
 57934  TACACCATCATAAACATCTGGTGCCCAATTATGAAATGGTGCACATCCTAATTTTAATAA
 57994  TAATCCTACTATAATTAAAGTACTACCTATTTTATATATTTCTAATTTATTATTAAATAT
 58054  ATTTAATAATTCTATTATATTAGTTATATTTGTTAATCCTGTATCTCCATATATAAATAC
 58114  TGATCCTAATAATATAAATACTGATCCTAATGAACCTATTAATAAATATTTTAAACCAGC
 58174  ATATATACCTGATAAATTATTTTTATTAAAACCTAATCCTTCATATATTTCATCATTTTT
 58234  ATATAATGATGCTGATATATATAAAGGAAAACTTATTAATTCTATAGCTAATGACATTGT
 58294  AACTAAATCATTACTTATTAATAAAAAATTCATACCTAATATACTTAATAATATTATTAA
 58354  AGTATATTCACTAGATCTTAATATATTTTTTCTTGTTTTACCTGATTCTCCTAATAATAA
 58414  TACTAATGTTATTGTAAACCATACTATTAATTGACCTATTATTTGATTTATTGATATATA
 58474  TCCTAATGAATTATATATTGATATTCCGTAATTATAAAATACATTGGTATTAAATATTAT
 58534  TGTTAATAATATTATACTACAATATATACTTATTAATATACTAATTCTATTTATATACAC
 58594  AGGTTTTAAAATTTTAAAACTTAATATTATTATAAATAATATTATACTTATTGTTAACAT
;     G-nad2 <== start
 58654  TCTTTTTTTTTTACT
;; mfannot: G-nad2 <== start Def by similarity
 58669  ATTTATTTTTATTTATAGTATATAATACTATTAATTTTTTATATCCCTTACCTCACCTCC
 58729  CTTAATATATTTATTTATTTTTGATATATAAAATAATATATTTTTAATAGTTTTTTTATT
 58789  TTTAGTAATAATATATTACCTTATTTTTTTATTAAGTCTTTTATACTAGTTAAAAATTCT
 58849  TTTTTAGTACACTTTATAGAGATATTTTTTTATCAAATAAAATATTTAGGTATTTTATAT
 58909  TTGTTATAATTGCATATAGAGAATAATATATTACCTTTTTTAGGTATTTTATACTTATTT
 58969  TTATTGATTTTTAAAGATTTATATATATAACCTAAATAAATTATAGATAAAATTCTTAAA
 59029  ATAAAATATCTTTAGGATATTTGGTATAATAAAATGATATATTATTCTTATATATAACCT
 59089  GTTTAAATATCTAAATATATTAAGAATGTTCTTATATATAGCCAGTTAAAATATCTATAG
 59149  ATATTTGGTATCTATAACAGTTAATTAAATCAATTAATATGAAAAAATGGTATAATCTAT
 59209  AAACACTTATATAAAATATCTTAAAATAAATATTTTTAACTAAATATTAGTCTTTAGATA
 59269  AGTAATTTATAATTAGGATATTAAGAATATAAAAAAATATTATAAC
;     G-nad5_2 <== end
;     G-nad5_2-E2 <== end
 59315  TTATATAAGAATAGTAATTGATATATATATTAATATTAACAAATTTCTATAAATATAAAA
 59375  TACTAGTATAATTTGTAT
;     G-nad5_2-E2 <== start
;     G-nad5_2-I1 <== end
 59393  agtatatgatattattttctaaatatctatagataaatatttttttatattagtatcctt
 59453  atatatagccacttattaaaaaataatatattatggtaatttatatccactaatttaata
 59513  tataaaatgaatcatatattatgataatatatagccacttaaaatatctaaagatatctt
 59573  agataaatataaaaaaaaatattaataatattatataaaataatttaaggggggtattaa
 59633  ataaataataatgttaaaacaaaaaataaaataattaatggttttat
;     G-nad5_2-I1 <== start ;; mfannot: Potentially missing exon (~28) / no intron type identified
;     G-nad5_2-E1 <== end
 59680  AAATAATAAAAAGAAGAAAATTATTAAACTTAATATTATATAAACACCATAATGTGGTAT
 59740  TATACCTGTATCATAATAAGAAATAGATATATTAATATTTTTAAATATTTTAATAAATCC
 59800  TGTAGGTCCTAAAAATTCAAATACACCTTGATCTAAAACTTTATTAGTTAAATTAGAAAA
 59860  ATAAAAATAAGGTTTTATTATAAAAGAAGCATAAATAGCATCTAAATAATAACCATTACT
 59920  AAAAATATATTTAAATTTAGAAAAATAATTTAATTTAGGTATAGTAGATCTTATTGCTAA
 59980  GAATTCTGAATTATAAAAATAATAAAATATAGTAAAAAATAAAGCTATTAAACTAAGACA
 60040  TAAAGGTAATAAAGAATAAAAATTTGAATTAGAAAATTCAGCTTCTAAAAGATTTAATGA
 60100  ATAAGAAATAGATAATGAATTACCCCAAAAAGGAGTACCAAAACCAATAAATAAATCTTT
 60160  AAAAAAATATCCAAAAAATATACTAAATATTGTTAAAAATATAATAGGAATAGTAATATA
 60220  AATTGAATGATTAGATTCTAAAATATAATGTTTTTTAGGTCCATAAGGTTTTATTAAATA
 60280  TACTAAACAAATTAATTTTATAGAATAAATACTTGTTAAAAAAGCTGTTATTGTACCAAA
 60340  CCAATAAGCAAAAGAACCTATATAAATATAAGTACCTAAAGATGCAGCAATTATAAAATC
 60400  TTTAGAATAAAAACCTGTTAAAAAAGGAAATGCCATTAAACTTAAAGAACCTGAAAATAT
 60460  AGCTATATATATTAAAGGATCTATATTTATAAAACCACCTATTTTATATATATTTTGTTC
 60520  ATCATAAATAGAATGTAAAATCGCACCAGCTGATAAAAATAATAATGCTTTAAAAAATCC
 60580  ATGATTTACAATATGAAATATAGCTATATCATATTGACATATACCACATGCTATAAAACA
 60640  ATAAGCTAATTGACTCATTGTTGAATATGCTATTATTTTTTTTATATCATTTTGTGTTAA
 60700  AGCCATTAATGCAGCTAATAATGCTGATATACTACCTATAAGAATTATTAATGTTAATGT
 60760  TATATTAGAATATTGTAAAACCGGTGATATTCTAATTAATAAATATACACCTGCTGTAAC
 60820  CATTGTAGCTGCATGTAATAATGCTGATACAGGTGTAGGACCTTCCATAGCTCTAGGTAA
 60880  CCAAGTATTTAAACCTAATTGTGCACTTTTAGCCATAGCACCTATAAATAATGGTATTAC
 60940  AAATAAAGTTATATTTGTATTTTCTTCTATATTATGTGCTACACTAAATATTGTTGTAAA
 61000  TGATATAGAACCAAAAATATAAAATATTATATATATACCTATACTAATAGACCAATCACC
 61060  TACTCTATTCATTATTAATGCTAACATAGCTGATTTATTAGCTTCTAAACGTGTATACCA
 61120  AAAATTTATTAATAAAAATGAACATATACCAATACCTTCCCAACCTATAAATAAAAATAA
 61180  AAGATTATCTGCTGATATTAATAATAACATAAAAAATGTAAATAAAGATAAATAAGAAAA
 61240  AAATCTTTGTTTATGAGGATCTCCTTCCATATAACCTATTGAAAATATATGAACACATGT
 61300  TGATATTAATGTTACTAATATAGCCATTGATACTGTTAAACTATCTAAATATAAACCCCA
 61360  ATTTATTTCTAATAATTCTAGATCAATCCAATTTATATAAGAAAAAGCTAAAGGTGAACC
 61420  TGTTATACCTATTTCATAAAAACTTATTATAGCTAATATAGCTGTTATACCTATACATAT
 61480  ACTACTTATTATACCTGATCCTTTTTGTCCTATATAACGACCTAATAAACCTGATATAAT
 61540  TGCACTTATTAAAGGTATTATTATTAAAATAGTATACAT
;     G-nad5_2-E1 <== start
;     G-nad5_2 <== start
 61579  TTTATAATATTTAAATCCATTTTTATTTTTTATTATTTTTATACTTTACTCATTATTTTT
 61639  TAA
;     G-trnV(uac)_2 <== end
 61642  TAGGAATTAGTAGATTCGAACTACTTCTCTTTATTT!GTA!AGATAAATGCTCTACCTAT
 61700  TAAGCTAAATCCCT
;     G-trnV(uac)_2 <== start
 61714  TTTTTTTAAATATAAAAAAGATTTATTTAATAAAAAAACATTTAAAATACTAAATATCAA
 61774  TGATATATTTTATATAATTATTAAAATATTATTCAACTTAATATTTCTTTTTTCTATATT
 61834  CACCATTATTATTTTATAATTTTTTTGTTTTTATATAAGTCTTTATATATTTTATATTTT
 61894  TTAAGTTTATATTACCTAATTATTTATATAATATTTTTATATATTTTTACTAGTTATATA
 61954  TACCAAATATCTAAAAATATTAGGATTAATATTTTTAACTAAATATCAATTGATATTTTT
 62014  TATTCTAATAATTTGTATTTTAATACCAATAACCAAATAAAATATCAAAGAGTAAATATC
 62074  TTTAGATAAATATTTAAAAATATTAGTAATTTCTATACAAGTTATATATTATAGAAATAC
 62134  TTACTGATATTAAAAAAAAAAAAAATTTATATAAATGTATTATAATCATATAAAAATTTA
 62194  ATTTATCTATTAATATATAAACATTGATTCGAATAAGATTATAAGTTAACCCTTAAATAA
 62254  CTTATAATTTTTAGCTATAAATATAATATTTTATTTCTGTTATAAATAATTTATACTAGT
 62314  AATGATAACATTGTATTAATATTCTAGTTAGAAATAACTTATCTTTGATATTTTAGATAT
 62374  TTGGTAGATATAATATATAAGAATATTATTGATTTTTTATAATCGATATTTATAAAAAAA
 62434  ATAAGAATTATAATTTATGATTTAGGAAATAAAAGAGGGGGG
