# Supplementary material for: Global Characterization of Fungal Mitogenomes: New Insights on Genomic Diversity and Dynamism of Coding Genes and Accessory Elements
Source: Front Microbiol. 2021 Dec 1;12:787283. doi: 10.3389/fmicb.2021.787283 (PMC8672057; doi:10.3389/fmicb.2021.787283)
Supplement: Supplementary File 1 — de novo annotation files of the 685 mitogenomes investigated in this study. Annotation was performed with the Mfannot program. [file Data_Sheet_1.ZIP › Supplementary_FileS1/CP006476.1_Saccharomyces_cerevisiae_YJM195_mitochondrion_complete_genome_mitogenome_g3.mfres]

;; Masterfile modified automatically by mfannot version 1.35
;; on Sat Dec 26 17:52:44 2020 by user pfonseca on host LGCM-PROC
;;    - Gene Totals: 44
;;    - List of genes added:
;;      atp6                 atp8                 atp9                
;;      cob (5 introns)      cox1 (4 introns)     cox2                
;;      cox3                 orf100               orf148              
;;      orf280               orf316               orf346              
;;      orf348               orf351               orf384              
;;      orf777               orf785               rnl                 
;;      rnpB                 rns                  rps3                
;;      trnA(ugc)            trnC(gca)            trnD(guc)           
;;      trnE(uuc)            trnF(gaa)            trnG(ucc)           
;;      trnH(gug)            trnI(gau)            trnK(uuu)           
;;      trnL(uaa)            trnM(cau)            trnN(guu)           
;;      trnP(ugg)            trnQ(uug)            trnR(acg)           
;;      trnR(ucu)            trnS(gcu)            trnS(uga)           
;;      trnT(ugu)            trnT(uuag)           trnV(uac)           
;;      trnW(uca)            trnY(gua)           
;;
;; end mfannot
;;


>CP006476.1 Saccharomyces cerevisiae YJM195 mitochondrion complete genome gc=3
     1  TTCATAATTAATTTTTTATATATATATTATATTATAATATTAATTTATATTATAAAAATA
    61  ATATTTATTATTAAAATATATAAATAAATAAAAATATTAAAAAGATAAAAAAATAATGTT
   121  TATTCTTTATTATAAATTATATATCTATATATATATAATTAATTAATTAATTAATTAATT
   181  AATAATAAAAATATAATTATAAATAATATAAATATTATTCTTTATTAATAAATATATATT
   241  TATATATTATAAAAGTATCTTAATTAATAAAAATAAACATTTAATAATATGAATTATATA
   301  TTATTATTATTATTTATAAAATTATTAATAATAATCAATATGAAATTAATAAAAATTTTA
   361  TAAAAAAAGTAATGAATATTCCTTTTTAAAAATACCTTCTTAATTAAATAAAATAAAAAG
   421  GGGACTTTATATTTATAAAGTAATTATATTATTATTATTATTATTATTATTATTTATTTA
   481  TTTATTTTTTTTTTTTATTATTTTATTATATATATTATATATTAATA
;     G-trnP(ugg) ==> start
   528  CAGATAGAAGCCAAAAGGTCAGGCGCTTTCTT!TGG!GAGAAAGACCTAGTTAGTTCGAG
   586  TCTATCCTATCTGA
;     G-trnP(ugg) ==> end
   600  TAATAATTTAATTAAACATTAAAAAAAAATATATATATTTATCATAATATATTAAATTTT
   660  ATTACATTACATTACAAATAAATACTT
;     G-orf100 <== end
   687  TTATTTTATATTTATAAAAATATGAACTCCTTCGGGGTTCGGTCCCCATGGGGTCCCTCA
   747  CTCCTTCTTAAGAATAAAAAGGGGTTCGGTCCCCCTCCCATTAGTATAAGTATAGGGAGG
   807  GGTCCCTCACTCCTTCGGGGTCCGCCCCCCCCGCGGGGGCGGGCCGGACTCCATATTATT
   867  ATTATTATAATTATTATTATAATTATTATTATAATTATTATTATAATTATTATTATAATT
   927  AAAGAGTTTTGGATACCAATATGATATAATATGATATAGGATCGAAACCCCTCATTTTAT
   987  CAT
;     G-orf100 <== start
   990  TTATTTATAATATTATAAATAAAAAAAATATTATATGTTATAATAAAATTAATATCATAA
  1050  TATATTATATTATATATTATATTATATATATATATATATATATTCTTTTATAAAATTTAT
  1110  ATTCTTCTTATTAAAATTTAAAATTTAAAATTTAAAATTTAAAATTTAAAATTAAAAAGG
  1170  GAGCGGACTTTTAATTATATTTAATTATAGTTTTTAATCATTGGTTGAGATTTCAAAATA
  1230  AGGTATAATATTTATATTATTCTTTAACAAATATTATATTATAAAAAAGATATAATATTT
  1290  ATATATTATTATTAATATTATTTTTTCATAAACTTATAATTTTTATATCATTATTTATTA
  1350  TTATTTTTAATTTCAACTCCTTTTTGGGGTTTCTATTTTACCTTCAGCAGAGACTTTCTA
  1410  ATTATAATTATATATATATAAATTTAAATACATTTATAAAAAAGTATATAATATAATTAT
  1470  ATTATATATAATAATATTATTAAATGAAGTATTCTTTATTATTAATTATAGGATATCTGG
  1530  GGTCCATTAATAATTATTATTGTAAATAATAATAGGGACCCCCCCATTATCTAATTAATA
  1590  AATATATAAATAATCATTAATAAATATATTAATAATTATTAATAAATATATAAATAATCA
  1650  TTAATAAATATATAAATAATATATTATATTATAAAAATATAATAATAATAATTTATTATT
  1710  AAAATATAATAATTTATTATAAAAATATAATAATTTATTATTAAAATATAATAATTTATT
  1770  ATAAAAATATAATAATAACTCTTTTCGGGGTTCACACTTTTATAAATAATAAATAATAAA
  1830  TAATAAATAATAAATAATAAATAATAAATAATAAATAATAAATAATAAATAATAAATATT
  1890  AGTGTTTACTAATATATAATAATAATTATAAAAATAATCATTATTAAAAATATTATTAAT
  1950  TATTAAATTAAATACAATTAATATAATTTAGTTGTTTATATAATTTTAAATAATGTTTAT
  2010  ATCAATTTAATAAAATAAAATTTATAGTGAACACCTTTATTTAAAGGTGTGAACCAATCC
  2070  CGCAAGGCAAGGGAGGAGTTCCGGGGCCCGGCCACGGGAGCCGGAACCCCGAAAGGAGTT
  2130  TATCTATATATTATAATAACTATATGAATTTAATTATTAAAAATAATAAAAATAAGGAAT
  2190  TTTAATAAGAAGTAATATTTATTATATAATATATAAAAAAAATATATATATATATATAAA
  2250  AATATATATAATAAGTTTTATTATAATATATATTAAATTAATTATTATGAGGGGTTCGGT
  2310  CCCCTTCCGGCCCCCAATTCATCTCATCTCATTTTATTTCATTTCAATATCATCTAATCT
  2370  CATTTCTTTATAGATTTTACATATATATAAATATAAATATAAGATATTCACATTTATATA
  2430  TAATATAATATAATATAATATAATAGATATTCATTCCTCTTTGATTAAACTAATAATTAA
  2490  TAATTAATAATTAATAATTAATAATTAATAATTATTCAGTAAAACTCCTTCTTAAAAAGG
  2550  GGTTCGGTCCCCCTCCCATTAGAATAAATATAGGGAGGGGGACCCTCACTCCTTCGGGGT
  2610  CCGCCCCGCAGGGGGCGGGCCGGACTATTATTAAATAATTTATAATTTATTATTTATTAA
  2670  TATATTTATATAATATAATATAATATAATATTATTCATACTTTTTATTAATATAATATAA
  2730  TATTATTAATACTTTTTATTAATATAAAGAAAAGAGTTTCAATTATTTATTTATTTATTT
  2790  ATTTATTTATTTATTTATTTTTTATAAAAATAAGAATTAATTTAAATAATTTATTTAATG
  2850  AAATTATTAATTATAAATAAAAATAATAATTTTTAAAGATGTAATATAAAAATAAATATA
  2910  ATATAATTTAGGATAATTATATAAAATATTTATTATATATAGTTTTTAATAAGGAGTTAA
  2970  AAAAGTGATAATATAATATATAATATTTATAATTCCGGGGCCCGGCCACGGGAGCCGGAA
  3030  CCCCGAAAGGAGTTATTTATATATATATAATTATAATCTTATTAATTATTTATATATATA
  3090  TTTAATATTATTTTTAATATAATTTTATATTAAAGTATTATAATTATATATTTAATATTA
  3150  TTTTTATATAATTTTATATTATTTATTTATTTATTTATTTATTTATTTAAAAATATTATA
  3210  ATTATATATTTAATATTATTTAATATATTTTATATATTATATCTTTTATTGATTTATATA
  3270  TATATAGATTTAATAAATATATATATATATATATATATAAATATTCATTATATATTTATT
  3330  ATTATTATTATTATTTATTATTTATTATTATTTTTATATATTATTATTAATAATATATAT
  3390  ATTATTAGTTATGGGTATCCTAATAGTATATTATTATTTTTAATAATAATTTATGATTTA
  3450  TGAATAATAAATAAGTAGGGAATCGGTACGAATATCGAAAGGAGTTATATATTATTAATT
  3510  ATTTATAATTATTTTATATATTATTAATTATTTATAATTATTTTATATATTTATAATTAT
  3570  TTTATATAGATAGGATAGATAGTATAGATAGTATAGATAGTATAGATAGGGGTCCCATTT
  3630  ATTATTTACAATAATAATTATTAATGGGACCCGGATATCTTATTGTTATTAATTTATATA
  3690  TTATTCATTATTATTAATATATATTTAATATAATTAAATATTATATTATATTATATTATT
  3750  TATTAAAAAATCTATTACTTATTTTTTTATTAATATATAAATTATTTATATAATTTATCA
  3810  TTTTTATTTCTCCTTTCGGGGTTCCGGCTCCCGTGGCCGGGCCCCGGAACTCCTCCCTTG
  3870  CGGGATTGGTTCACACCTTTAAATAAAGGTGTTCACTATATTATTATTTTTTATATATAA
  3930  ATTAATATATATATATATATATTATATATACTTTTTTTTATAATATATCTATATATATAA
  3990  ATTAATATATTATATTATATTTTTATATAATATATTATTAATTATTATTTTAATTTACTA
  4050  TTCTATTGTGGGGGTCCCAATTATTATTTTCAATAATAATTTATCATGGGACCCGGATAT
  4110  CTTCTTGTTTATCATTTATTATTTTATTAAATTTATTATTACTTTTTAATTTATATTTAT
  4170  ATTATATAATTAATTATATCGTTTATACCTTATTATTATTATATAATATATTATATTATT
  4230  ATAATATATTTATTGATTATATTATAAAATTTATTCTATGTGTGTTCTATATATATTTAA
  4290  TATTCTGGTTATTGATCACCCACCCCCTCCCCCTATAAAACTTAATTTATTACTTATATA
  4350  TTTATAAATATAAATCTAACTTAATTAATAATTTAAATAATATACTTAATATTTAATAAA
  4410  TAAAAATAATTATAACCTTTTTTATAATTATATATAATAATAATATATATTATCAAATAA
  4470  TTATTATTTCTTTTTTTTTCTTTAATTAATAATTAATTAATTAATTAATTAATATTTTAT
  4530  AAAAAATATATTTCTCCTTACGGGGTTCCGGCTCCCGTAGCGGGGGCCCGAAACTAAATA
  4590  AAATATATTATTAATAATATTATATAATATAATAATAATATAATAATTTTATATAAATAT
  4650  ATATTTATATATTAAATTAAATTATAATTTTATTATGAAAATTATATCTTTTATTATATT
  4710  CTCCTTTCGGGGTTCCGGCTCCCGTGGCCGGGCCCCGGAACTATATAATAAAAATATGTT
  4770  ATATATATATTAATAATAAAAAAGTAGTGAGGATTAAATAAATTATATAATAATTATAAC
  4830  TCTTAATTATAAAATAAATATATATATATATATAAGTATTCATTTCCATAAAATCTTTTA
  4890  ATAAATATTAATAAATATAAAAAAAATAATATTATAATATTTTTGTATATAATTCAATAA
  4950  AATTCATTGGAGGGGTAAATAATAATAATTTACTAATGGCAAGTTATAGTCTTAAAGGTT
  5010  TTTATTTTTTTTTTTTTTTTTTATTAAATAAATAAAATAATAATACCATTTATATATTCC
  5070  ATTATATATATATATTTAATAAAAATAATAATATCATTTATATATTTTATTATATATTAT
  5130  ATATATTTTATATAAAATAATAATAATAAATTTATATTTTTATATATTATTATTAAATAA
  5190  TAATAATAATATAAATAATTCCTTCGGGGTTCGGTCCCCCCTCCCGTTAGTACACGGGAG
  5250  GGGGTCTCTCACTCCTTCTAAAAAAATAAAAAGGTGGGAGGACTAATATAATTTTAAATA
  5310  ATAATTAATACTTTAATAATAATTTGTATTTCTTTATTATTAATATATTAAATATAATAA
  5370  TAATTAATATAATTACAATATATTAATATTATCAAATATTAATAAATATATTTTTATATA
  5430  ATTTATTTATTTATTTTTTTTTTTATTATTAAACTAATTATAATTGTAATTTCGTAAAGG
  5490  GGGGGGTGGGAGTAAATATATATAATTTATAATCTATATATATATATATAATTTCTTAAT
  5550  AATATTAATAAATATTTCTAAAAAAGAATAATTTATATTTATAATATATAATTTATATAT
  5610  TTTATTTTTATTATACAATTAATATAAAATATAAAATATTAAATATTAAATATTAATTTT
  5670  TATAGGGGTTATATAATAATTATATTTATAATTATTATATATTAAAAAGGGTATTTTTAT
  5730  AATTATTACATTTTTATTTTATTTATAAAAATATTAATTTTAATAAGTATTGAATACTTT
  5790  ATATAATATAAATATTAATTACATAATTAATAATTAAATAATATTAAATAATATTATTTA
  5850  AATTAATTATTTATAATTATTTATTTATTTATAAAATTCTATTTTTATTATTATTATTTT
  5910  TATTTTATTATTAAAAATTAATATAATAATTATTAATATATTAAAAATCTTTTATTATAT
  5970  TAATATTTATAAAAAAAGTATTTAATAAAAAAGATGTCTAAATTTATAAATTATATAATA
  6030  TTATTAATTTATATAATAATAATATTATAACTTTGTGATTGTCAATTTAGTTAATCATTG
  6090  TTATTAATAAAGGAAAGATATAAAAAATATTCTCCTTCGGGGTTCGGTCCCCCTCCCGTT
  6150  AGAATAAATATAGGGAGGGGGTCCCTCACTCCTTCTTAAAAAGGAGAAATAAATAATTTT
  6210  ATTTTTATTAATAGTTCCGGGCCCCGGCCACGGGAGCCGGAACCCCGGAAGGAGTAATAT
  6270  TATATAAACAATAAAATAGTATTAATTATATAAAATTTATATAAAATATATATAAATTTA
  6330  TTATATATATATATATTAATATTTTAATAAAGTTTTTATTATAAATTTATTTATTTATTT
  6390  ATTATAATATTAATAATTTATTTATTATTATATAAGTAATAAATAATAGTTTTATATAAT
  6450  AATAATAATATATATATATATATATATAATTATATTAGTTATATAATAAGGAAAAGTAAA
  6510  AA
;     G-rns ==> start
  6512  ATTTATAAGAATATGATGTTGGTTCAGATTAAGCGCTAAATAAGGACATGACACATGCGA
  6572  ATCATACGTTTATTATTGATAAGATAATAAATATGTGGTGTAAACGTGAGTAATTTTATT
  6632  AGGAATTAATGAACTATAGAATAAGCTAAATACTTAATATATTATTATATAAAAATAATT
  6692  TATATAATAAAAAGGATATATATATAATATATATTTATCTATAGTCAAGCCAATAATGGT
  6752  TTAGGTAGTAGGTTTATTAAGAGTTAAACCTAGCCAACGATCCATAATCGATAATGAAAG
  6812  TTAGAACGATCACGTTGACTCTGAAATATAGTCAATATCTATAAGATACAGCAGTGAGGA
  6872  ATATTGGACAATGATCGAAAGATTGATCCAGTTACTTATTAGGATGATATATAAAAATAT
  6932  TTTATTTTATTTATAAATATTAAATATTTATAATAATAATAATAATAATATATATATATA
  6992  AATTGATTAAAAATAAAATCCATAAATAATTAAAATAATGATATTAATTACCATATATAT
  7052  TTTTTATATGGATATATATATTAATAATAATATTAATTTTATTATTATTAATAATATATT
  7112  TTAATAGTCCTGACTAATATTTGTGCCAGCAGTCGCGGTAACACAAAGAGGGCGAGCGTT
  7172  AATCATAATGGTTTAAAGGATCCGTAGAATGAATTATATATTATAATTTAGAGTTAATAA
  7232  AATTAATTAAAGAATTATAATAGTAAAGATGAAATAATAATAATAATTATAAGACTAATA
  7292  TATGTGAAAATATTAATTAAATATTAACTGACATTGAGGGATTAAAACTAGAGTAGCGAA
  7352  ACGGATTCGATACCCGTGTAGTTCTAGTAGTAAACTATGAATACAATTATTTATAATATA
  7412  TATTATATATAAATAATAAATGAAAATGAAAGTATTCCACCTGAAGAGTACGTTAGCAAT
  7472  AATGAAACTCAAAACAATAGACGGTTACAGACTTAAGCAGTGGAGCATGTTATTTAATTC
  7532  GATAATCCACGACTAACCTTACCATATTTTGAATATTATAATAATTATTATAATTATTAT
  7592  ATTACAGGCGTTACATTGTTGTCTTTAGTTCGTGCTGCAAAGTTTTAGATTAAGTTCATA
  7652  AACGAACAAAACTCCATATATATAATTTTAATTATATATAATTTTATATTATTTATTAAT
  7712  ATAAAGAAAGGAATTAAGACAAATCATAATGATCCTTATAATATGGGTAATAGACGTGCT
  7772  ATAATAAAATGATAATAAAATTATATAAAATATATTTAATTATATTTAATTAATAATATA
  7832  AAACATTTTAATTTTTAATATATTTTTTTATTATATATTAATATGAATTATAATCTGAAA
  7892  TTCGATTATATGAAAAAAGAATTGCTAGTAATACGTAAATTAGTATGTTACGGTGAATAT
  7952  TCTAACTGTTTCGCACTAATCACTCATCACGCGTTGAAACATATTATTATCTTATTATTT
  8012  ATATAATATTTTTTAATAAATATTAATAATTATTAATTTATATTTATTTATATCAGAAAT
  8072  AATATGAATTAATGCGAAGTTGAAATACAGTTACCGTAGGGGAACCTGCGGTGGGCTTAT
  8132  AAATATC
;     G-rns ==> end
  8139  TTAAATATTCTTACATAAATATTAATCTAAATATTAATATAAATATTTATAGTGAACACC
  8199  TTTATTTAAAGGTGTGAACCAATCCCGCAAGGCAAGGGAGGAGTTCCGGGGCCCGGCCAC
  8259  GGGAGCCGGAACCCCGAAAGGAGAAATATTAATATAAAATATAAATATAAATATTAATAG
  8319  TGAACACCTTTATTTAATTATAAAGGTGTGAACCCCGCAAGGGAGGAGTTCCGGGGCCCG
  8379  GCCACGGGAGCCGGAACCCCGAAAGGAGAAATATAAATATAAATATAATATATTTTAATA
  8439  TAATATAAATATAAATATAATATATTTTAATATAATATAATATAATATATAATATATTAT
  8499  ATAAATATAATATATAAATAATATAATAAAATATTTTAATATATATATAATATAATATAA
  8559  TTATTATTATAATTTAATATAAATTATTATTATAATTTAATATAATAAATAAATAAATAA
  8619  TTATAATTATAATTATAATCTCAATATATAAATGATAAATTATTATAAATACGAAGAAAA
  8679  TAATTGATTTTTAAACATATTTAATAAAATATATAATATAAATTATACTTTTTTGTTATT
  8739  ATATAATAATTATATTAATATATTTAATAGAATAAAACTCCTTCGGGGTTCGGTCCCCCT
  8799  CCCATTAGGGAGGGGTCCCTCACTCCTTCGGGGTCCGCCCCGCGGGGCGGACTATTAATA
  8859  TAAATAAATAATAAATATTTATAATAAAATAATATACATCTTCTTTAAATAAAAAAAGGG
  8919  GACATTATAAATAGTATATAAATATATTATATCTTTTTTATTATTATTATTAATAAATAA
  8979  TAATAATAATTTATATATTTATAATATATTTAATAGAATGTATTATAATTATTACATATA
  9039  ATTATTATTATTCACTTCTTATTAAAAATAATACTCCTTCTTAAAAAGGGGTTCGGTCCC
  9099  CCTCCCATTAGAATAAATATAGGGAGGGGGACCCTCACTCCTTCGGGGTCCCCACTGGGG
  9159  GTGGGGACTCTATATAATTTATATAATTTATTTTAATATATATATATTTATATATAATAT
  9219  AATATATATATTTATTTATTATAATCATTTTTTTTTACTTAAAATAAAACTTATTATAAT
  9279  TTATATAATTTATAATTTTTATATAAAAAAATAATTATATAATTTTTTTTTTATTTATAT
  9339  AATAATAATATTATTTGTTATATATTATATATAATAAATAAATAAATAATAAATAATAAT
  9399  AAT
;     G-trnW(uca) ==> start
  9402  AAGGATATAGTTTAATGGTAAAACAGTTGATT!TCA!AATCAATCATTAGGAGTTCGAAT
  9460  CTCTTTATCCTTG
;     G-trnW(uca) ==> end
  9473  ATAATAATAATAAAAATATGTATTTATTTAATTATTTTAATATTTCTCCTTCGGGGTTCG
  9533  GTCCCCCTCCCGTTAGAATAAATATAGGGAGGGGGTCCCTCACTCCTTTCTATTAATATA
  9593  ATATAATATAAATATTCATTTATCTTTTTTTTAATATTCTTAATTAATTAATTAATATAT
  9653  TAATTATAAAAAATATATTATAATTTTATTATTAATAAGTATAAATATATTATTAATAAT
  9713  AATTTATTAAAAATATATTATTATAATATATTAATATATCATAATTATAATCAATATTAT
  9773  ATTATTTAATTTTATAATACTCCTTCTTAAAAAGGGGTTCGGTCCCCCTCCCATTAGGGA
  9833  GGGGGACCCTCACTCCTTCGGGGTCCGCCCCGCGGGGGCGGGCCGGACTATTTATTAATA
  9893  TATTATTCATATATATATAAATTAAATTAAATTAATTATATTGAATATATAAATATATAT
  9953  ATATATAAATATATAAAAAATTATATAAATTATTTTAAGTTAAAAATAATATTAATAGTG
 10013  AACACCTTTATTTAATTATAAAGGTGTGAACCCCGCAAGGGAGGAGTTCCGGGGCCCGGC
 10073  CACGGGAGCCGGAACCCCGAAAGGAGAAATTATACAATAATAATAATTAATATTCATTAT
 10133  TATTTAATTAATATCTCCTTTACTTATTTTTCCTCCGTTAGGGACTTATTATTAAGTATA
 10193  TTATTATATACTACTTAAGATTATATATATAATATATATATATATTATATATAAAATATA
 10253  AATATATAAATAATATAAAAATTAATAAAATAAATAAAATAAATTAGTCCGATCGAACCC
 10313  CCTATTAAATTAAATTAAATTAAATTAAGAAAGAGATAAATTTATATAAAATATTATTTA
 10373  TAATTAATTATAATTAAATTATAATATAATATAATATAAATAATAATATAATAAAAATAA
 10433  AATAATATTAGATTATATTATATAATTTATATAATTTTTAATAATAATAATAAATAGTCC
 10493  GGCCCGCCCCCGCGGGGGGGGGCGGACCCCGAAGGAGTGAGGGACCCCTCCCTATACTAA
 10553  CGGGAGGGGGACCGAACCCCTTTTTATCTTTAATTAAGAAGGAGTGAGGGACCCCGTGGG
 10613  GACCGAACCCCGAAGGAGTTTATTTATAATTATAAATATAAATATAAATAAAGAAGGTAT
 10673  TATATTTTATAAAATATAATAATAATACAAAATTTATATTTTAATAAATATTAATATAAG
 10733  TTTAAAGTTCCGGGGGCCGGCCACGGGAGCCGGAACCCCGAAAGGAGAAATAAATAATAT
 10793  ATTTATAAAAAATTAAATAAATAAATATTATCTATTTAAAAATAAATATAATATAATATA
 10853  ATATAATAATTCTAAATATAAATAATATTTATTATAATTATTATAATAATTGTATTATTT
 10913  ATTAATAATATATATAATTATATTAAAACTAATATTACATTATTTTGTATATTTAAACAA
 10973  TTAAATTGATTATTCTTATTTGTAATCTTTATTTATTTTATTATATCTTATTAATGATAA
 11033  ATTATAATTATTATTAAAATAATAATTTACTTCTTTTGATATACTCCTTCGGGGTCCCCG
 11093  CCGGGGCGGGGACTCTATATTAAATATTATTTTATCAATATTTATTTATATATATAATAA
 11153  TAATAATAATAATCAATATTAATTATTTATATATATAAGATTAATATTATTAAATATATT
 11213  ATGAATAATTTAATTAATAAATCTTTAAATATTATCATAAAAATATAAATTAAATAATTT
 11273  CTTATTTATAATAAAGAATAATAATATATATATATATAAATAAAATAAAGAATGTAAATA
 11333  ATATATATATAATATAATATAAAAAATATATATATATATAAATATATATATAATATAATA
 11393  TATAGATAATAATATTTTTATATTAATTTATTTTATTATTAATTCCGGGGCCCGGCCACG
 11453  GGAGCCGGAACCCCGAAAGGAGTAATGAATAATATAAAATCAATATATTAAATAATATAT
 11513  TTATATTAGTTCGGTTTAGTTGGTATTTTGTAATGAGTAAAAAGTAATATATAATATTAA
 11573  ATAATAAGTATTGATATAAGTAATAGATATAATAATAATATTATTAATATTTTATATAAA
 11633  TAATATTAATAATATAGATTATGAAAGAGAGTATTAATATCATTAAATATATATATATGT
 11693  TATATAATTTAAATGATTTTAATATATATATATATATTATATTATAGATTATGATACATT
 11753  TATATAAATAATATATATATAAAAATTAATTATACTATTACTTTATAATATAATAATATT
 11813  TATTTATAAAGATATAAAAGAATTGTTTAAAGTTATAACTAAAATATTATATAGTCCGGC
 11873  CCGCCCCCTGCGGGGCGGACCCCGAAGGAGTGAGGGTCCCCCTCCCTATACTAATGGGAG
 11933  GGGGACCGAACCCCGAAGGAGTATTCATTAATAATTAATATTATAAATTCAACTATTGTT
 11993  ATATTTATAAATAGAATAATATATTATTATCCTTTAAAATATAACAATAATTATTTAAAT
 12053  TAAATTAAATTAAATTTAATTAATTTTTAATGAATATAATAATAATAATATTATTAAAAT
 12113  TAATATATAAAAAAAAGTAAAA
;     G-cox1 ==> start
;     G-cox1-E1 ==> start
 12135  ATGGTACAAAGATGATTATATTCAACAAATGCAAAAGATATTGCAGTATTATATTTTATG
 12195  TTAGCTATTTTTAGTGGTATGGCAGGAACAGCAATGTCTTTAATCATTAGATTAGAATTA
 12255  GCTGCACCTGGTTCACAATATTTACATGGGAATTCACAATTATTTAATG
;     G-cox1-E1 ==> end
;     G-cox1-I1 ==> start /group=II (2.61e-13)
 12304  gt
;     G-cox1-I1-orf777 ==> start /first_aa=A
 12306  gcgcctctcagtgcgtatatttcgttgatgcgtctagcattagtattatgaatcatcaat
 12366  agatacttaaaacatatgactaactcagtaggggctaactttacggggacaatagcatgt
 12426  cataaaacacctatgattagtgtaggtggagttaagtgttacatggttaggttaacgaac
 12486  ttcttacaagtctttatcaggattacaatttcctcttatcatttggatatagtaaaacaa
 12546  gtttgattattttacgttgaggtaatcagattatgattcattgttttagatagcacaggt
 12606  agtgtgaaaaagatgaaggacctaaataacacaaaaggaaatacgaaaagtgagggatca
 12666  actgaaagaggaaactcttgagttgacagaggtatagtagtaccgaatactcaaataaaa
 12726  atgagatttttaaatcaagttagatactattcagtaaataataatttaaaaatagggaag
 12786  gataccaatattgagttatcaaaagatacaagtacttcggacttgttagaattagagaaa
 12846  ttagtaatagataatataaatgaggaaaatataaataataatttattaagtattataaaa
 12906  aacgtagatatattaatattagcatataatagaattaagagtaaacctggtaatataact
 12966  ccaggtacaacattagaaacattagatggtataaatataatatatttaaataaattatca
 13026  aatgaattaggaacaggtaaattcaaatttaaacccatgagaatagttaatattcctaaa
 13086  cctaaaggtggtataagacctttaagtgtaggtaatccaagagataaaattgtacaagaa
 13146  gttataagaataattttagatacaatttttgataaaaagatatcaacacattcacatggt
 13206  tttagaaagaatataagttgtcaaacagcaatttgagaagttagaaatatatttggtgga
 13266  agtaattgatttattgaagtagacttaaaaaaatgttttgatacaatttctcatgattta
 13326  attattaaagaattaaaaagatatatttcagataaaggttttattgatttagtatataaa
 13386  ttattaagagctggttatattgatgagaaaggaacttatcataaacctatattaggttta
 13446  cctcaaggatcattaattagtcctatcttatgtaatattgtaataacattggtagataat
 13506  tgattagaagattatattaatttatataataaaggtaaagttaaaaaacaacatcctaca
 13566  tataaaaaattatcaagaataattgcaaaagctaaaatattttcgacaagattaaaatta
 13626  cataaagaaagagctaaaggcccactatttatttataatgatcctaatttcaagagaata
 13686  aaatacgttagatatgcagatgatattttaattggggtattaggttcaaaaaatgattgt
 13746  aaaataatcaaaagagatttaaacaattttttaaattcattaggtttaactataaatgaa
 13806  gaaaaaactttaattacttgtgcaactgaactaccagcaagatttttaggttataatatt
 13866  tcaattacacctttaaaaagaatacctacagttactaaactaattagaggtaaacttatt
 13926  agaagtagaaatacaactagacctattattaatgcaccaattagagatattatcaataaa
 13986  ttagctactaatggatattgtaagcataataaaaatggtagaataggagtgcctacaaga
 14046  gtaggtagatgactatatgaagaacctagaacaattattaataattataaagcgttaggt
 14106  agaggtatcttaaattattataaattagctactaattataaaagattaagagaaagaatc
 14166  tattacgtattatattattcatgtgtattaactttagctagtaaatatagattaaaaaca
 14226  ataagtaaaactattaaaaaatttggttataatttaaatattattgaaaatgataaatta
 14286  attgccaattttccaagaaatacttttgataatataaaaaaaattgaaaatcatggtata
 14346  tttatatatatatcagaagctaaagtaactgatccttttgaatatatcgattcaattaaa
 14406  tatatattacctacagctaaagctaattttaataaaccttgtagtatttgtaattcaact
 14466  attgatgtagaaatacatcatgttaaacaattacatagaggtatattaaaagcacttaaa
 14526  gattatattctaggtagaataattaccataaacagaaaacaaattccattatgtaaacaa
 14586  tgtcatattaaaacacataaaaataaatttaaaaatataggacctggtatataa
;     G-cox1-I1-orf777 ==> end
 14640  aatctattattaatgatactcaatatggaaagccgtatgatgggaaactatcacgtacgg
 14700  tttgggaaaggctctttaacacgtggcaacataggttaatttgctatttcat
;     G-cox1-I1 ==> end
;     G-cox1-E2 ==> start
 14752  TTTTAGTAGTTGGTCATGCTGTATTAATGATTTTCT
;     G-cox1-E2 ==> end
;     G-cox1-I2 ==> start /group=II (7.56e-16)
 14788  gt
;     G-cox1-I2-orf785 ==> start /first_aa=A
 14790  gcgccgtttcacttaatttatcactgtattgaagtgttaattgataaacatatctctgtt
 14850  tattcaattaatgaaaactttaccgtatcattttggttctgattattagtagtaacatac
 14910  atagtatttagatacgtaaaccatatggcttacccagttggggccaactcaacggggaca
 14970  atagcatgccataaaagcgctggagtaaaacagccagcgcaaggtaagaactgtccgatg
 15030  gctaggttaacgaattcctgtaaagaatgtttagggttctcattaactccttcccacttg
 15090  gggattgtgattcatgcttatgtattggaagaagagatacacgagttaaccaaaaatgaa
 15150  tcattagctttaagtaaaagttgacattcggagggctgtacgagttcaaatggaaaatta
 15210  agaaatacgggattgtccgaaaggggaaaccctggggataacggagtcttcatagtaccc
 15270  aaatttaatttaaataaagtgagatactttagtactttatctaaattaaatgcaaggaag
 15330  gaagacagtttagcgtatttaacaaagattaatactacggatttttccgagttaaataaa
 15390  ttaatagaaaataatcataataaacttgaaaccattaatactagaattttaaaattaatg
 15450  tcagatattagaatgttattaattgcttataataaaattaaaagtaagaaaggtaatata
 15510  tctaaaggttctaataatattaccttagatgggattaatatttcatatttaaataaatta
 15570  tctaaagatattaacactaatatgtttaaattttctccggttagaagagttgaaattcct
 15630  aaaacatctggaggatttagacctttaagtgttggaaatcctagagaaaaaattgtacaa
 15690  gaaagtatgagaataatattagaaattatctataataatagtttctcttattattctcat
 15750  ggatttagacctaacttatcttgtttaacagctattattcaatgtaaaaattatatgcaa
 15810  tactgtaattgatttattaaagtaaatttaaataaatgctttgatacaattccacataat
 15870  atgttaattaatgtattaaatgagagaatcaaagataaaggtttcatagacttattatat
 15930  aaattattaagagctggatatgttgataaaaataataattatcataatacaactttagga
 15990  attcctcaaggtagtgttgtcagtcctattttatgtaatatttttttagataaattagat
 16050  aaatatttagaaaataaatttgagaatgaattcaatactggaaatatgtctaatagaggt
 16110  agaaatccaatttataatagtttatcatctaaaatttatagatgtaaattattatctgaa
 16170  aaattaaaattgattagattaagagaccattaccaaagaaatatgggatctgataaaagt
 16230  tttaaaagagcttattttgttagatatgctgatgatattatcattggtgtaatgggttct
 16290  cataatgattgtaaaaatattttaaaggatattaataacttcttaaaagaaaatttaggt
 16350  atgtcaattaatatagataaatccgttattaaacattctaaagaaggagttagtttttta
 16410  gggtatgatgtaaaagttacaccttgagaaaaaagaccttatagaatgattaaaaaaggt
 16470  gataattttattagggttagacatcatactagtttagttgttaatgcccctattagaagt
 16530  attgtaataaaattaaataaacatggctattgttctcatggtattttaggaaaacccaga
 16590  ggggttggaagattaattcatgaagaaatgaaaaccattttaatgcattacttagctgtt
 16650  ggtagaggtattataaactattatagattagctaccaattttaccacattaagaggtaga
 16710  attacatacattttattttattcatgttgtttaacattagcaagaaaatttaaattaaat
 16770  actgttaagaaagttattttaaaattcggtaaagtattagttgatcctcattcaaaagtt
 16830  agttttagtattgatgatttaaaaattagacataaaataaatataactgattctaattat
 16890  acacctgatgaaattttagatagatataaatatatgttacctagatctttatcattattt
 16950  agtggtatttgtcaaatttgtggttctaaacatgatttagaagtacatcacgtaagaaca
 17010  ttaaataatgctgccaataaaattaaagatgattatttattaggtagaatgattaagata
 17070  aatagaaaacaaattactatctgtaaaacatgtcattttaaagttcatcaaggtaaatat
 17130  aatggtccaggtttataa
;     G-cox1-I2-orf785 ==> end
 17148  taattattatactattaaatatgcgttaaatggagagccgtatgatatgaaagtatcacg
 17208  tacggttcggagagggctcttttatatgaatgttattacattcagataggtttgctactc
 17268  tac
;     G-cox1-I2 ==> end
;     G-cox1-E3 ==> start
 17271  TCTTAGTAATGCCTGCTTTAATTGGTGGATTTGGTAACTATTTATTACCATTAATGATTG
 17331  GAGCTACTGATACAGCATTTCCAAGAATTAATAACATTGCCTTTTGAGTATTACCTATGG
 17391  GGTTAGTATGTTTAGTTACATCAACTTTAGTAGAATCAGGTGCTGGTACAGGATGAACTG
 17451  TCTATCCACCATTATCATCTATTCAGGCACATTCAGGACCTAGTGTAGATTTAGCAATTT
 17511  TTGCATTACATTTAACATCAATTTCATCATTATTAGGTGCTATTAATTTCATTGTAACAA
 17571  CATTAAATATGAGAACAAATGGTATGACAATGCATAAATTACCATTATTTGTATGATCAA
 17631  TTTTCATTACAGCGTTCTTATTATTATTATCATTACCTGTATTATCTGCTGGTATTACAA
 17691  TGTTATTATTAGATAGAAACTTCAATACTTCATTCTTTGAAGTAGCAGGAGGTGGTGACC
 17751  CAATCTTATACGAGCATTTATTTTGATTCTTTGGT
;     G-cox1-E3 ==> end
;     G-cox1-I3 ==> start /group=IB (1.41e-20)
;     G-cox1-I3-orf316 ==> start /first_aa=Q /note=LAGLIDADG ;; evalue:2.7e-47
 17786  caaacagtggcccttattattatattaataatatataatgatatgcatttttctaaatgc
 17846  tggaaattattaaaaaaatgaattacaaatattataagtctattatttaaagccttattt
 17906  gtaaaaatattcatatcttataataatcagcaggataagataataaataatcttatatta
 17966  aaaaaagataatattaaaagatcctcagagactacaagaaaaatattaaataattcaata
 18026  aataaaaaatttaatcaatgattagctggattaattgatggtgatggatattttggtatt
 18086  gtaagtaagaaatatgtatcattagaaattctagtagcattagaagatgaaatagcttta
 18146  aaagaaattcaaaataaatttggtggttctattaaattaagatcaggtgtaaaagctatt
 18206  agatatagattacttaataaaactggtataattaaattaattaatgcagttaatggtaat
 18266  attagaaatactaaaagattagtacaatttaataaagtttgtattttattaggtattgat
 18326  tttatttatccaattaaattaactaaagataatagttgatttgttggattttttgatgct
 18386  gatggtacaattaattattcatttaaaaataatcatcctcaattaacaatttctgtaact
 18446  aataaatatttacaagatgtacaagaatataaaaatattttaggtggtaatatttatttt
 18506  gataaatcacaaaatggttattataaatgatccattcaatcaaaagatatagtattaaat
 18566  tttattaatgattatattaaaataaatccatcaagaacactaaaaataaataaattatat
 18626  ttaagtaaagaattttataatttaaaagaattaaaagcttataataaatcttctgattca
 18686  atacaatataaagcatgattaaattttgaaaataaatgaaaaaataaataa
;     G-cox1-I3-orf316 ==> end
 18737  attatttaataaagatatagtccaaattatatatatataatatatatatatataacaag
;     G-cox1-I3 ==> end
;     G-cox1-E4 ==> start
 18796  CACCCTGAAGTATATATTTTAATTATTCCTGGATTTGGTATTATTTCACATGTAGTATCA
 18856  ACATATTCTAAAAAACCTGTATTTGGTGAAATTTCAATGGTATATGCTATGGCTTCAATT
 18916  GGATTATTAGGATTCTTAGTATGATCACATCATATGTATATTGTAGGATTAGATGCAGAT
;     G-cox1-E4 ==> end
;     G-cox1-I4 ==> start /group=IB (1.21e-14)
;     G-cox1-I4-orf346 ==> start /first_aa=M /note=LAGLIDADG ;; evalue:1.7e-34
 18976  atgaaagctcaagtgtcgttatatatggtaacgtatatattattatttaactgtatgccg
 19036  gaaactttatactattttaataataatgataatattattaaaataactaaaataatagtc
 19096  cgcttattattaatatatttggaaaaatctattattttatttagatattttataactaat
 19156  aataaacaatcggcaagtaacttttatttttcttctataaaaattaataaaaaaacaatt
 19216  cttaaaaatcatttaaatgatataaatgaaataaaaatatcagaacataaacctttatat
 19276  aaaagattaaaagatgatgaaatattaggttattatttagcaggtttaattgaaggagat
 19336  ggtcatatcggcgctaaatatattactattgctattaattataaagatattaaaaatgct
 19396  tattatttaaaaaaattaattggttatggtaatattagaagatactctaatactgataaa
 19456  gctgtaagtttaaattttgattctaaagcagctatattaagagtatttaatttaattaat
 19516  ggtaaattattaggcccttataagcataaacaattaattgataataaatacgatattaaa
 19576  tttaatactttaattaaacctatcgctaattttaatttatgagataacccctgattaact
 19636  ggttttactgacgctgatggtagttttggagtatatatttataaatcaaaaactataaaa
 19696  ataggatataatgtaaaaattatatttagaattaaacaaagatatgttgatttattaaaa
 19756  catattcaaaaagctttagatggtagtatttctttatttaaaataaaatcagtagttgga
 19816  ggttataattattcagctcttaattttaattctattaaaaattgaattaaatattttagt
 19876  ttatatccaccattgcataatagtaaatatattctttttattaaatgatataaagtttgt
 19936  tatttatttgataataaattacatttaactaaagaaggattagataaaattaaatctatt
 19996  aaaaggaacttcagagactag
;     G-cox1-I4-orf346 ==> end
 20017  tacgttaaatatcctatatataaaaattaagcatttaatcctttattatatataaaatat
 20077  atatataatataaataattatcttatttatttttattataaataagtttataggataaag
 20137  atacagtccatagttaataaggttgtttatataatataatataatatataaaaatatata
 20197  tatataaaataaaatataatataatataatataatatatatataatataatataatataa
 20257  tataatatatataatataatataatataatataatataatataatacttgttattggtcg
 20317  aaaaataatatctcactttaattagaattataattataatttaaattttaaagtatatat
 20377  attataaaaattataaaacttattcatccttatttaatattattatatatttatgataat
 20437  aatatttaagtg
;     G-cox1-I4 ==> end
;     G-cox1-E5 ==> start
 20449  ACTAGAGCATATTTCCTATCCGCACTGATGATTATTGCAATTCCAACAGGAATTAAAATC
 20509  TTTTCTTGATTAGCCCTAGTCTATGGTGGTTCAATTAGATTAGCACTACCTATGTTATAT
 20569  GCAATTGCATTCTTATTCTTATTCACAATGGGTGGTTTAACTGGTGTTGCCTTAGCTAAC
 20629  GCCTCATTAGATGTAGCATTCCACGATACTTACTACGTGGTGGGACATTTTCACTATGTA
 20689  TTATCAATGGGTGCTATTTTCTCTTTATTTGCAGGATACTATTATTGAAGTCCTCAAATT
 20749  TTAGGTTTAAACTATAATGAAAAATTAGCTCAAATTCAATTCTGATTAATTTTCATTGGG
 20809  GCTAATGTTATTTTCTTCCCAATGCATTTCTTAGGTATTAATGGTATGCCTAGAAGAATT
 20869  CCTGATTATCCTGATGCTTTCGCAGGATGAAATTATGTCGCTTCTATTGGTTCATTCATT
 20929  GCACTATTATCATTATTCTTATTTATCTATATTTTATATGATCAATTAGTTAATGGATTA
 20989  AATAATAAAGTTAATAATAAATCAGTTATTTATGCTAAAGCACCCGATTTTGTAGAATCT
 21049  AATCTTATCTTTAATTTAAATACAGTTAAATCTTCATCTATCGAATTCTTATTAACTTCT
 21109  CCACCAGCTGTACACTCATTTAATACACCAGCTGTACAATCTTAA
;     G-cox1-E5 ==> end
;     G-cox1 ==> end
 21154  GTTATAATATTTAATTATTTACTTAATAATTAAAAAAAAAAAAAGTAAATATTATATCTA
 21214  AAACTTAATAATATAATAATAATATTCTTATAAAAAAAAAATATATATAAAAAATATATA
 21274  AAATTTATTAAAATATCTTAATATATTATCCTTTTTGGGAACTATATAAATAAATACTAA
 21334  TATAATCCTATTATATATATATATATATAAAATAATATATATATATAATTAATATAAATA
 21394  ATATTTATAATTATTTTTTAATAATATATATAATTTAATATATTAATGAATATTATATAA
 21454  TTATTAAATATATTATAATATTATTATTATTTTATAATAAAAATATTTTTAATACTCCTC
 21514  CTTCGGGGTCCGCCCCGCGGGGGCGGGCCGGACTAATTATTATTTATTATTTATAAATAT
 21574  ATAAATAGTATGTTTAATATTATTAATATTAAAAAAAAATATAATTATAATTAGGATCTA
 21634  ACAATACATTTATCTGATAAATATTAATATTAATATTAATATTTATATTAATAAAGGGAT
 21694  TAAATTAATTGTATCCAATTTAATTAAATTAAATTATAGATATATTATTTATAATATTAA
 21754  TATATTGTTTTATTAAAAAGGTAAAAATAGTTTTTATTTTATATATAAATATAGGATATA
 21814  AATAAATATATTATATATATATTAAGAATATATTTATATTTTACATATAATTATTTATAA
 21874  TATAAATATCTCCGCAAAGCCGGATTAATGTAATTATTTAATTATTTTATTTAATAATTT
 21934  ATTAAAATAAATATTTACATTTAATAATATTTATATTATGTCAGTTATTTTATATTAATG
 21994  TTTAATCTATTATAATATTTTTTTTTTAGTTTCGGGCCCCGGCTACGGGAGCCGGAACCC
 22054  CGTAAGGAGAAATATATTATTTATATTAATAAATATATATATATTATTTTTATAATATAT
 22114  ATATATTTTTATTAAATATTTATTAAATATTTATTAAATTATTATAATGTTGTTATTAAT
 22174  CTTATTAAAAAATATATATAAAA
;     G-atp8 ==> start ;; mfannot: alternative ATG start pos 22185
 22197  ATGCCACAATTAGTTCCATTTTATTTTATGAATCAATTAACATATGGTTTCTTATTAATG
 22257  ATTCTATTATTAATTTTATTCTCACAATTCTTTTTACCTATGATCTTAAGATTATATGTA
 22317  TCTAGATTATTTATTTCTAAATTATAA
;     G-atp8 ==> end
 22344  TATATATTATTAATTTATTTATTCATATAAATATTATTATTATATATAAATATTAATAAT
 22404  ATTTATACTTATTTAATAATAATAAAATAAAAATAATAATAATTATAATTTAATATATTT
 22464  AATATATTTCCTTACAGACTATATATTTATATATATATATTAAATACAATTTAATTTAAT
 22524  TTAATTATGTTATTTATTAAATAAAGTTATATTATAATATAATAACAATATTATATATTA
 22584  TTATATAATTATAATATATTTTAATATAATTATCAAAAGAAATAATAAAAAATATTAATA
 22644  AGAATATAATTTAATAATTATTAAAAAAAATTCTTATTTATAGTCCGGTCCGCCCCCCGC
 22704  GGAGGGGGGCGGACCCCAAAGGAGGAGTAATAAAAATTATTAAATACAAATATTATATAT
 22764  ATATAATTCATTATATATATATATATAATAATTAATCTTATTTTTTATATATTTATTTAT
 22824  ATATCTATTTATATTTATATTTTATATATATTTATTTATATATCTAAGGGGTTTGGTCCC
 22884  TCCCCCGTAAGTATAAGTATACGGGGGAGGGTCCCTCACTATTTATATTTATATTTATAT
 22944  TTATATTTATATTTATATTTATATTTATATTTATATTTTTATTTTATATATTTTATATAT
 23004  TTATAAATAAAGTATAATAAGATATAATTATGATTAATTATTTATAAGTTATAGTTTTAT
 23064  AAATTTATAATTATT
;     G-atp6 ==> start ;; mfannot: alternative ATG start pos 23070
 23079  ATGTTTAATTTATTAAATACATATATTACATCACCATTAGATCAATTTGAGATTAGACTA
 23139  TTATTTGGTTTACAATCATCATTTATTGATTTAAGTTGTTTAAATTTAACAACATTTTCA
 23199  TTATATACTATTATTGTATTATTAGTTATTACAAGTTTATATCTATTAACTAATAATAAT
 23259  AATAAAATTATTGGTTCAAGATGATTAATTTCACAAGAAGCTATTTATGATACTATTATA
 23319  AATATGCTTAAAGGACAAATTGGAGGTAAAAATTGAGGTTTATATTTCCCTATGATCTTT
 23379  ACATTATTTATGTTTATTTTTATTGCTAATTTAATTAGTATGATTCCATATTCATTTGCA
 23439  TTATCAGCTCATTTAGTATTTATTATCTCTTTAAGTATTGTTATTTGATTAGGTAATACT
 23499  ATTTTAGGTTTATATAAACATGGTTGAGTATTCTTCTCATTATTCGTACCTGCTGGTACA
 23559  CCATTACCATTAGTACCTTTATTAGTTATTATTGAAACTTTATCTTATATTGCTAGAGCT
 23619  ATTTCATTAGGTTTAAGATTAGGTTCTAATATCTTAGCTGGTCATTTATTAATGGTTATT
 23679  TTAGGTGGTTTACTATTTAATTTTATGTTAATTAATTTATTTACTTTCGTATTCGGTTTT
 23739  GTACCTTTAGCTATGATCTTAGCCATTATGATGTTAGAATTCGCTATTGGTATCATTCAG
 23799  GGATATGTCTGGGCTATTTTAACAGCATCATATTTAAAAGATGCAGTATACTTACATTAA
;     G-atp6 ==> end
 23859  ATTATAAAATAAAATTATAAAATAAAATAATTTACATATGGAGTATTAAACTATAATAAA
 23919  TACAATATACCCCACCCCCCCCCTTTTAATAATATTCTTTTATCTAATAAAATATTTATT
 23979  TATTAATATTATTATTATCTTCTTCAAGGACTTATTTAATATATTTAATAACTTATTATA
 24039  CTTATTTATATTTATAATTAATACAAATATATTATTAATCTTACTCCTTCGGAGTTCGGT
 24099  CCCCCCCATAAGGGGGGGACCTCACTCCTTCCCCCACTGCACTGGATGCGGGGACTTATT
 24159  TTTATTATTATTATTTAATCTTTATTTATAAAATTATATATTATATATAAATTATTATAC
 24219  TTAATAATTAAAAAAAAAAACCTCTAATTATTATTAATATTATATATAATATATATATTC
 24279  TCATTAATGTTATATATAATATATATATTCTCATTAATATATTAATAAATAGTCCGGCCC
 24339  GCCCCCGCGGAGGGGGGCGGACCCCGAAGGAGTATTAAAAAAAAAATAAAATATTTAATA
 24399  AATATTATTATTAATAATATTTATTAAAAATAATATAACATAATAAATATAAGATTATTA
 24459  TATAATATATTTATTATATCATATAGAATTATAACATATTTTTTAATAATATTCATATTT
 24519  ATTTTATATACAAATAAATATATTTATTTAGAATAATAAAAAAAAAATAATAAATAAATA
 24579  TATTATTATCATTATTATACTTTATTCATTATTTATTATAATAATTATATATAACAATTA
 24639  TAATATATAATTATATTTTATATAATATTATATTAATATTTAATATATTTATTATTATTA
 24699  TTACTTCTATGGAAACTTTATATTTTAGATATTTTTATTATTATTATTAATTTATAATGT
 24759  TATATTTTTGATTTATAAATATATAAGTCCCGGTTTCTTACGAAACCGGGACCTCGGAGA
 24819  CGTAATAGGGGGAGGGGGTGGGTGATCAATAACCAGAATATTAAATAAATATAGAGCACA
 24879  CATTAGATAAATTTTATAATATAACCAATATATAATAATTATAAAATAATTAATTATATA
 24939  ATATAAATAATGTATAAACAATATAATTAATGATATAATATAAATATAAATTAAAAATAA
 24999  TAATAAATTAAATAATATAATAATAGATAAACAAGAAGATATCCGGGTCCCAATAATAAT
 25059  TATTATTGAAAATAATAATTGGGACCCCCACCATAAAATAAAATTAAAATAATTAATATA
 25119  TATATATAAATATAATAAATTATTATATATAAATATATATAATTTTTATAATAAATATTA
 25179  TAATATTATATAAATAAATAATTATAATATATAATAAATATATAATAATAATAAAAATAT
 25239  TAACAATATAATAAAAATTTATAATATAAATATAAATTATAAATAAGTTAAATTAATAAA
 25299  ATAATAAATGATTAACAAGAAGATATCTGGGGTCCCATTAATAATTATTATTTTCAATAA
 25359  TAATTGGGACCCCCCACCATTATAATATCATATTAATTAATATAATAATAATGTATATAA
 25419  AATAGAAATAATAATTAATATAATAATAATAATATATATAAAATAGAAATAATAATTAAA
 25479  TATATATATAAATAATTATTTATATAATATATTATAAATAATAATAATAATAAATATTTA
 25539  TTAATTAATAATGATTATAAATATTTTATTTAATATAAATTTATAACTATTTTATTATAT
 25599  ATATATTTTTTATTCATAAAAATTCCTTTTGAGGATTTTTATTTTATATAAATATCTTTT
 25659  AATATTTATAATAAATAATAATATATTCATTATATTTATAATTATATATAATGTAATACG
 25719  GGTAAACATTACCCGTTGTTCACGGGTAATGTTTACCCTATTTTATATAATTCTTAATAA
 25779  ATATATTTATATTTATATTTTTATATAAAAAAAATTATAATAATTTATTAATTCTCCTTT
 25839  CGGGGTTCCGGCTCCCGTGGCCGGAACTCCGGAACTCCTCCCTTGCCTTGCGGGGTTCAC
 25899  ACCTTTAAATAAAGGTGTTCACTATAAAAATAATTTTAATATAATTTATATATTTTATGA
 25959  TTAATATAATAATTCCTTTTTAAATAAATTAAATAAAAAGGGACGGACTCCTTCGGGGTC
 26019  CGCCCCGCGGGGGCGGGCCGGACTATTATTATAAATAATTATATATTATAATATAATTAA
 26079  AAAGTATTATAATTGAAACGAAAATCATAATTTTAAATGGAATAATAATTATTATATATT
 26139  TAATATATTTAATAAAGTTATAATATCTCCTTCGACTGGATTATTTTATTAATTTTTATA
 26199  AAAGAAAAAATAGTAATAATATTATCTTCTCCTCCTTTCGGGGTTCCGGCTCCCGTGGCC
 26259  GGGCCCCGGAACTATTAATTATATAATATAATATGATACGGATCAAACATTACCCGTTGT
 26319  TCACTGGCAATGTTTAATCCTATTGTATATAAATATAATAAAATAATTACCCCTCTCGTA
 26379  ATTTACATCTATAAAATATAAAATATAAAATATAAAATAATAATATTATGATTATTATAA
 26439  TATATATATATATATATATAAATATATATATATAATTTATAATTTATATGATTAATATAT
 26499  TATATATATAAAAAATATATTAAATTTACTTTTTATAGAAAGGAGTGAGGGACCCCCTCC
 26559  CTATATTTATTCTAACGGGAGGGGGACCGAACCCCGAAGGAGTGCGGGACCCCGTGGGAA
 26619  CCGCATCCCTTTTTATTTTTAATTAAGAAGGAGTGAGGGACCCCCCTCCCTAATGGGAGG
 26679  GGGACCGAACCCCGAAGGAGATATTTATTTTAATACTTATATAGTATTTATTAATAATAT
 26739  AATAATTGTTATTATAAATATTAATAATAATATAAAAATATGGTAAATAATATAAATAAT
 26799  ATGAATAAGTATAAAAACATATTAAATATAAAATATATCATAAATTTAATAAATATTATA
 26859  ATAATTTATAAATGATAGATATCTGGGGTCCTATAAATAATAATTATTTTCAATAATTAT
 26919  AGGGACCCCCACCTATTATATAAATATAAATATAAATATAAATATAAATACAAATATAAT
 26979  ATATATAAATATATAAATATAATATAAATACAAATATAATATATAAATATAAATATAAAT
 27039  ATATAAATATAAGTATAAATAAAAATTAATAATATATATATAATTATAATAGTTCCGGGG
 27099  CCCGGCCACGGGAGCCGGAACCCCGAAAGGAGAAATAATAATATAATATATAATAAAATA
 27159  TAACTCCTTCGGGGTCGCCCCGCGGGGGCGGGCCGGACTATTAATATAATATTAAAAATA
 27219  TAATTAACAAGAATAAATAGTCCGTGGGATCGAACCCCCTTTTTTATTTAATATTTAATA
 27279  TTTAATATTAAATATTTAAAGAAGGAATTGTTTATATATATTAATATCTTATTTGGGGAT
 27339  TAATATAATATATAAGTTTTGGTTACCAGGCCAAAGACTGGAACCCCAAAAGGAGATTAT
 27399  ATAAATATTATTTATCTCCCTTTTTTAATATTATAATAATTTTATTAAAAATTAAATAAT
 27459  AATAATAATTATAATTTATAATAACAATTATAATAATTTAATTAATTAATTAATTAATTA
 27519  ATTAATTAATTAATTAATTAATAATAAATATAAATATAAAAAGAATATAATTTATAATAA
 27579  ATTTATATATATATATATATATTAAATAAAATATTTACTTCATTAATATAATATATAAAT
 27639  ATATTTAATTAATAAGTATATATATATAATAATATATAATAACCTATTTATATATATAAT
 27699  CTTAATATAATTATAAGAAATATTATATAAGTAATATATAAAAATAATATAAAATAATTA
 27759  TAATTCAATTTATATATTAATAGTGAACACCTTTATTTAAAGGTGTGAACCCCGCAAGGG
 27819  AGGAGTTCCGGGGGGCCGGCCACGGGAGCCGGAACCCCGAAAGGAGGAATAAGATAAATA
 27879  TATAAATTATATTAATAAATATAAATTTTAAATGAATTAATAAAATTAATATATATATGT
 27939  ATATATATATATATATTAAAAATATTTAATTATTTTTAGGAAGGAGTGATAGATCCCTTT
 27999  GGGGGACCGAACCCCTTTTTATTCTTAAGAAGGAATGCGGGACCCCGTGGGAACCGAACC
 28059  CCTTTTTTATTTAAAGAAGAAGTTTTATTCTATTTTATTTTATTTTATTTTATTTTATTT
 28119  TATTTTATTTTATTTTATTTTATTTTATTTTATTTTATTTTATTTTATTTTTATTTTATT
 28179  TTAATTAGGTTAATAAATAGTAATAATAAACTTAATAATAATAATAATAATTTTATTTTT
 28239  ATAATTTATTAATAATAATAATAATTATATATATATATATTATTAATAAATATA
;     G-trnE(uuc) ==> start
 28293  GACCTTATCGTCTAATGGTTACGACATCACCTC!TTC!ATGTTGATAATATCGGTTCGAT
 28351  TCCGATTAAGGTTA
;     G-trnE(uuc) ==> end
 28365  TTCATAATAATAAATATTTTGTAAAAAAAGTATATATAATTAAACATATTCTTTATATTA
 28425  ATTAATAATTATTAATAATATACATTTTATAAAATACAATTATATATATATTTTTTTTAA
 28485  TACAAATAATATATTCATAATAATAAATACCGATTGTTATTATACTATAATAAAATATAT
 28545  AATATATTTTTCATTATAATATTTTAAATAAATATTATAATAAATTATATAAATAATATT
 28605  TATGTATAATAATAATAATAATAATTGTTATTAATTAATTCTATAATTATTATATATTTA
 28665  ATTTTTTTAATATAATATATAATATATAATATATAATTTATATTTATCTTTTTTATAATT
 28725  TTTTTTATAATAATAATAATATAATTTATTTTTTTTTTTATAGAATATAAATTAATAATA
 28785  ATATAAATAACATATTAACAATAAATTATTGTTAATATAATAATAATAATAACAATATTA
 28845  ATAAATAATATAAAAATTATTAATATTATATTTATATAATATTAATATAAAAATCTTTCA
 28905  TAATATTAATTATTATTAAATAATAATTATATCATTAATATTAATATAATCGTCAATATT
 28965  ATTTATTTATTTATTTATTTATTTATTTATTTATTTATTTATTATTAAATAAATATTTTT
 29025  AAATATTATATTATATTATTAACTTTTTATTAAAAAAATTAATAATGATATAATATAATT
 29085  AATATTATCCACGGGACCAATGACCAACCCGGTAGTTGACCGGATTGGCGCCCGCGAGGT
 29145  TTATATTTAATAAATAATAATAATAATATTAATAAAATCTATTAACTTTTTTTTTTTTTA
 29205  ATGGATTATATTAATGAAAAAAAAAATGAGAAATATCTTTTTCTCATTTTTTTATAATTA
 29265  TAATTTATATATAATAAAATATGTATATATAATAAATAAAATAGTTTTTAATATTATAAT
 29325  ATAATTATATATATAATTATAAATATATATATATATAATAAGTATTAATTAATAATATAT
 29385  ATTTATATATATTTTATTTTTTATTAATTAATATATATAAAATATTAGTAATAAATAATA
 29445  TTATTAATATTTTATAAATAAATAATAATAAT
;     G-cob ==> start
;     G-cob-E1 ==> start
 29477  ATGGCATTTAGAAAATCAAATGTATATTTAAGTTTAGTGAATAGTTATATTATTGATTCA
 29537  CCACAACCATCATCAATTAATTATTGATGAAATATGGGTTCATTATTAGGTTTATGTTTA
 29597  GTTATTCAAATTGTAACAGGTATTTTTATGGCTATGCATTATTCATCTAATATTGAATTA
 29657  GCTTTTTCATCTGTTGAACATATTATAAGAGATGTGCATAATGGTTATATTTTAAGATAT
 29717  TTACATGCAAATGGTGCATCATTCTTTTTTATGGTAATGTTTATGCATATGGCTAAAGGT
 29777  TTATATTATGGTTCATATAGATCACCAAGAGTACTATTATGAAATGTAGGTGTTATTATT
 29837  TTCATTTTAACTATTGCTACAGCTTTTTTAGGTTATTGTTGTGTTTATGGACAGA
;     G-cob-E1 ==> end
;     G-cob-I1 ==> start /group=II(derived) (1.54e-11)
 29892  gtgagacaagtataagtatattattataatatcataccattaaataaattattttaatga
 29952  aatgattatgtttatatataacatatacctaattagacatgcattattagtaataatttt
 30012  gtatgaaactctaataataataattattattaattattaaggtaagattcatatggatag
 30072  cgtaagtcaatctaatattataaaatatcgtaacataaacaatatttttctattattaat
 30132  taataaataataataaataaaaataattatatgagaagtaagatattcaattctgtctag
 30192  aatacatatatatacgttaatactcatcggtataaaattagaatcctaagtgaattattg
 30252  aaagtataataatataaacttggtaagcccaattatttccatataatattaatataaata
 30312  ttatatggtagttatatataatattattaaataaataataatagaaattataatatagat
 30372  aagtgggtaaaagactattgaaaaagctaaagattatatgtaatgtataatatagatcaa
 30432  attatttatatattttaataaaaatatattaataatggttaatattattattaattaatt
 30492  aattaattaattaataataataacgaataaatgattaatgtgaaagcatgctaacttcaa
 30552  tataggatgatttatatagtatataaattgtttgagctgtatactatgaaagtagtacgt
 30612  acagttctgagtgggggaaaatttgtaaagatctacctatcacaat
;     G-cob-I1 ==> end
;     G-cob-E2 ==> start
 30658  TGTCACATTGAGGT
;     G-cob-E2 ==> end
;     G-cob-I2 ==> start /group=ID (3.86e-21)
;     G-cob-I2-orf280 ==> start /first_aa=N /note=LAGLIDADG ;; evalue:6.9e-10
 30672  aatataaatatcgcctcaaatatatttaatataataaaactaatttatataataatgtta
 30732  atattattaatttatattttttatacgattataataagacaaataataaaaactaaagaa
 30792  tatcttatattaattaagagtatagattatattaataaaaataaatatataattaattta
 30852  aatataacaaataagaaagatataaataataatattggtccattaaatatagacatttta
 30912  tcaattatttatggttcaatattaggagatggtcatgctgaaaaaagaaaaggtggtaaa
 30972  ggaacaagaattgtatttcaacaagaatattgtaatattaattatttatattatttacat
 31032  agtttattagctaatttaggttattgtaatactaatttacctttaattaaaactagatta
 31092  ggtaaaaaaggtaaaattagacaatatttaaaatttaatacatgaacttatgattcattt
 31152  aatatgatttattcagaatggtatattaaaaatatatctggaaaaggtaatattaaagtt
 31212  attcctaaatctttagacaattatttaactcctttagctttagctatttgaattatagat
 31272  gatggatgtaaattaggtaaaggtttaaaattcacaactaattgttttagttataaagat
 31332  gttcaatatttactttatttattacataataaatataatattaaatctactattcttaaa
 31392  ggcaataaagaaaatacacaatttgttatttatgtatgaaaagaatctatacctatttta
 31452  actaaaattgtatctccttatattattcctagtataaaatataaattaggtaattattta
 31512  taa
;     G-cob-I2-orf280 ==> end
 31515  taaaatatatagtattatattaattattatattattataatgcgatattattgaaaacat
 31575  gtcaaaattatattattaagtaacaagacagtgggttatataattatatgatcccaacag
 31635  aatacaccaataataggtattattataaaaaaaaaataataatatttaatgtttattcga
 31695  agaaaatttataatattattattataacacaaggtttaataatctatatatatatattat
 31755  atatataactactgttattattccatttacctaattaatatataaataatgaattataat
 31815  tattatgattaatatttttataataataaccccatcataacatttatatataacatttat
 31875  atataacatttatatataatatttatattatggtattattaggtataaatatttattcat
 31935  aagagaaaatagtgattaaatggaattataaaaagggtagatattattaaatacagggta
 31995  ttatttatattaataaatcaataaatattgagattattattattaaaaaataataataat
 32055  ttataaataatattattttcttg
;     G-cob-I2 ==> end
;     G-cob-E3 ==> start
 32078  GCACTAGTTATTACTAATTTATTCTCAGCAATTCCATTTGTAGGTAACGATATTGTATCT
 32138  TGATTATGAGGTGGGTT
;     G-cob-E3 ==> end
;     G-cob-I3 ==> start /group=IB(3') (1.53e-04)
 32155  t
;     G-cob-I3-orf348 ==> start /first_aa=N /note=LAGLIDADG ;; evalue:5.9e-50
 32156  aatatagaggatccatattatagtaatataatattaaataaatctgttttatgctgaaat
 32216  atcttcatttgaataataaattactatattattcaattaattatttataataatataatt
 32276  tgaaataaaaataatatagttaaaatatttattataagaagaaaattagcagtaattaat
 32336  atatatatatatataaaattaattattcagagactttatagttattatataaataatact
 32396  attatttatgataaaaatcataaattaaacacagataatcctatttatgcatatattgtt
 32456  ggtttatttgaaggagatggttgaattactatttcaaaaaaaggtaaatatttattatat
 32516  gaattaggtattgaaatacatattagagatattcaattattatataaaattaaaaatatt
 32576  ttaggtattggtaaagtaacaattaaaaaattaaaaataaaagatggtactattaaagaa
 32636  atatgtaaatttaatgtaagaaataaaaatcatttaaagaatattattattcctattttt
 32696  gataaatatcctatattaactaataaacattatgattatttatattttaaagataattta
 32756  ttaaaagatattaaatattataatgatttatcttattatttacgtcctattaaaccattt
 32816  aatactcttgaagatattttaaataaaaattatttttcttcatgattaattggttttttt
 32876  gaagctaaaagttgttttagtatttataaacctataaataaaaaaataaaacttgctagt
 32936  tttgaagtatctatatataataatatagaagttatattagctattaaatcatatttaaaa
 32996  attaataataatatttatataaatgaatttaataattcaaaaataacacttaaaagtatt
 33056  aatgatattaaaaatgttgtaatatttattaataataatcctattaaattattaggttat
 33116  aaaaaattacaatatttattattcttaaaagatttacgtcttattcttaaatataataat
 33176  tattttaaaatcccttataaatattaa
;     G-cob-I3-orf348 ==> end
 33203  tcttatataaaaatataataataatatatttatatattatataattatataaacaaaata
 33263  taatttatatataattatttattataaatatagtccggtccgccccgcgggggcggaccc
 33323  cgaaggagtgagggacccctccctatactaacgggagggggaccgaacccctttttaaag
 33383  aaggagtgagggaccccctccctaatgggagggggaccgaaccccgaaggagtttaatta
 33443  tatattaaatatattattatcaataaataattcctttgaactatttattattttattata
 33503  tttattttctccttcattattaatttttattaataattaaaatcttatccttttatggta
 33563  ttttatttctattttaggatatcgaaactataaattaaaaagtataattttattaattat
 33623  aatttatgattaataaataagaaataaaaactttagaagtaatatttatctttttttttt
 33683  tataaataaatattatgattaatatataatcatttataaatatttatatataattatata
 33743  tatatacataaataggattaagatatagtccgaacaatatagtgatatattgataatagt
 33803  tttcaaatatgtaactatttaaacattaaaag
;     G-cob-I3 ==> end
;     G-cob-E4 ==> start
 33835  CTCAGTATCTAACCCTCTAATCCAGAGATTCTTTGCGTTACATTATTTAGTACCTTTTAT
 33895  CATTGCAGCAATGGTTATTATGCATTTAATGGCATTACATATTCATGGTTCATCTAATCC
 33955  ATTAGGTATTACAGGTAATTTAGATAGAATTCCAATGCATTCATACTTTATTTTTAAAGA
 34015  TTTAGTAACTGTTTTCTTATTTATGTTAATTTTAGCATTATTTGTATTCTATTCACCTAA
 34075  TACTTTAGGT
;     G-cob-E4 ==> end
;     G-cob-I4 ==> start /group=IB (2.78e-16)
;     G-cob-I4-orf384 ==> start /first_aa=Q /note=LAGLIDADG ;; evalue:8.3e-45
 34085  caaaatatggccttattattaattacatatgtaattaatattttatgtgctgtatgctgg
 34145  aaatctttatttattaaatataaatgaaaaatttataataaaactctatattattttatt
 34205  attcaaaatattttaaatacaaaacaattaaataatttcgtattaaaatttaattgaaca
 34265  aagcaatataataaaataaatattgtaagtgatttattaaatcccgatagagtaaaatat
 34325  tattataaagaagataatcagcaggtaaccaatataaattcttctaatactcacttaacg
 34385  agtaataaaaagaatttattagtagatacatcagagactacacgcacactaaaaaataaa
 34445  tttaattatttattaaatattttcaatataaaaaaaataaatcaaattattcttaaaaga
 34505  cattatagtatttataaagatagtaatattagatttaaccaatgattggccggtttaatt
 34565  gacggagatggttatttttgtattactaaaaataaatatgcatcttgtgaaattcttgta
 34625  gaattaaaagatgaaataatgttaagacaaatccaagataaatttggtggttctgtaaaa
 34685  ttaagatcaggtgttaaggctattagatatagattaaaaaataaagaaggtataattaaa
 34745  ttaattaatgccgttaatggtaatattcgtaatagtaaaagattagtacaatttaataaa
 34805  gtatgtattttattaaatatcgattttaaagaacctattaaattaactaaagataatgct
 34865  tgatttataggattctttgatgctgatggtactattaattattccgataaattaaaaatt
 34925  agacctcaattaactattagcgttacaaataaatatttacatgatgttgaatactataga
 34985  gaagtatttggtggtaatatttattttgataaagctaaaaatggttattttaaatgatct
 35045  attaataataaaaaattacataatattttttatctttataataaaagttgtccttctaaa
 35105  tctaataaaggtaaacgtttatttttaattgataaattttattatttatatgatttatta
 35165  gcttttaaagcacctaataatacagctttatataaagcttgattaaaatttaatgaaaaa
 35225  tgaaataataattaa
;     G-cob-I4-orf384 ==> end
 35240  attttctccgtattcattattatattttctaatttataaaatatttaaagattccttata
 35300  ataatataacatctttgtaaattattgttaaagataatataaattattatgaatcggtag
 35360  attatatttttacaatcttattaaataaaattctgatcattaaacatgattgaataaata
 35420  ataatagtttatgaaataggatagtgtaatataaatttttatgaagatatagtccatttt
 35480  atatttattataaaag
;     G-cob-I4 ==> end
;     G-cob-E5 ==> start
 35496  CATCCTGATAACTATATCCCTGGTAATCCTTTAGTAACACCAGCATCTAT
;     G-cob-E5 ==> end
;     G-cob-I5 ==> start /group=IA (6.45e-22)
 35546  tgatattaaaaatattaataaaattattattatttaatcttatttattttatataaaaaa
 35606  aataaataataattattaatatattatttatttctccttttggggttatttatatatatt
 35666  cctttataatttatatttaatatattatattaaatatatgaaaaattataataaataaat
 35726  aaattaattaattaataataaataataataaaaagtacagtagcattaaatattcttaag
 35786  tttccgctttgtgggaaccccataaggagtttaatgattaaaaattggttaattgtcaag
 35846  aaaatctaaggtattaataaataaataatactatgacaacttgcagcgaagtttatatca
 35906  tctctatattatatattaatatatatatataataataataataatagttccggggcccgg
 35966  ccacgggagccggaaccccggaaggagtaatataatataatataagatataaaaacgttc
 36026  aacgactagaaagtgaactgagatagtaatacctttccacgaaaaccaattaatttataa
 36086  attatttttaaataaagaatagattattaatttttttatatagttccgggccccggccac
 36146  gggagccggaaccccggaaggagtaatatatattatatataaaataaaatatatatatat
 36206  atatattataaaatatcaaaagttttaatcttttattataaattaatgacatagtctgaa
 36266  caataatgaaaattattgagataagatattaaataatcttatgttaacatatataaattg
;     G-cob-I5 ==> end
;     G-cob-E6 ==> start
 36326  TGTACCTGAATGATACTTATTACCATTCTATGCTATTTTAAGATCTATTCCTGATAAATT
 36386  ATTAGGAGTTATTCTAATGTTTGCAGCTATTTTAGTATTATTAGTTTTACCATTTACTGA
 36446  TAGAAGTGTAGTAAGAGGTAATACTTTTAAAGTATTATCTAAATTCTTCTTCTTTATCTT
 36506  TGTATTCAATTTCGTATTATTAGGACAAATTGGAGCATGCCATGTAGAAGTACCTTATGT
 36566  CTTAATGGGACAAATCGCTACATTTATCTACTTCGCTTATTTCTTAATTATTGTACCTGT
 36626  TATCTCTACTATTGAAAATGTTTTATTCTATATCGGTAGAGTTAATAAATAA
;     G-cob-E6 ==> end
;     G-cob ==> end
 36678  TATATAATTAAATTAATACATAGATATAATATATATATAATTATTATTAATAATATAATA
 36738  AAAAATAAAAATAAAATTATTAATAATAATAATACTTTAATAATATTCTTAAAAATAATA
 36798  TATCTCTAATTTATAAAAATTAAATAATAATAATAAAAAAAAATATTATAAAATATAAAT
 36858  TAATTAATAATGAAAATAATATACTTATTAAATTAATATAAATAAATGAATAATATAATA
 36918  TAACTATATTGAATTATAATCTATCTATCTATCTTTTTTTTTCATATAATTATAATATAT
 36978  ATATTAATATATATAATTATTATTTTATATATTATAGTGAACACCTTTATTTAAAGGTGT
 37038  GAACCCCGCAAGGCAAGGGAGGAGTTCCGGGGGCCGGTCACGGAAGCCGGAACCCCGCAA
 37098  GGAGATTTATTAATTATTATTATCATTATTATTTTTTATTTAATCTTATTTATTATAAAA
 37158  TAATTAATTATCATAAAGCATAATTATTATAGAATCTTATTATTTTCTTTATTTAAATTT
 37218  ATAAAAATATAAAGTCCCCGCCCCCTTTTTATTTTATTTAATTATTTATTTTTAATTTTT
 37278  ATTTTATTTAATTATTTATTTTTAAAAAGGAGTGAGGGACCCCCTCCCGTTAGAATAAAT
 37338  ATAGGGAGGGGGACCGAACCCCGAAGGAGTACTCATTTAATATAAATATTAAATAAAAAT
 37398  TATTTTATATATATTAATGATTATTAATATTAATAATATAAATTATTTTATAATTAATTA
 37458  TTATAAATATATAACTATTAATAATTAATTTTTAATCTAGGGGTTTCCCCCACTTACATA
 37518  TACTTACGTATACTTACATATACTTATGTATACTTACATATACTTACGTATACTTACATA
 37578  TACTTATATATACTTACGTATACTTACATATATGGGGATCCCTCACTTCTCCGGCGTCCT
 37638  ACTCACCCTATTTATTAATCATTAATAAGAAATTATTATTAAAAAAATTATAATTTACTC
 37698  AAAGTTAATTATAAATATATTTTTAAATATCTATTTTATTAATCTTTTATAAAATTTAAA
 37758  TTAATTGTAATTAATTAATATTATAATAATTATTCTTAGGAAGGATATTTATTTATTTTA
 37818  ATTATGAATTCCTGACATAGAGACAATTAATTAGAACTTCTTATTATTATTATAATAATA
 37878  ATAAAAATATTCTAAATATATTATATATATTATTATTTTTTTTTTATTATTAATAAAATA
 37938  TTATAATAAATTTAAATAAGTTTATAATTTTTGATAAGTATTGTTATATTTTTTATTTCC
 37998  AAATATATAAGTCCCGGTTTCTTACGAAACCGGGACCTCGGAGACGTAATAGGGGGAGGG
 38058  GGTGGATGATAAGAACCAAACTATTCAATAAATACAAAGCATACATTAGTTAATATTTAA
 38118  TAATATAACTAATATATAATAATTATAAAATAATTAATTATATAATAAAATATAAAGTCC
 38178  CCGAAGGAGTGAGGGTCCCCCTCCCTATATTTATTCTAATGGGAGGGGGACCGAACCCCG
 38238  AAGGAGTATTAACAATATAATAAATTATATAAAATAAATTCTAAATATTAAATAAAAACC
 38298  AAATAAATAATATAATAAATGATAACAAGAAGATATCCGGGTCCCAATAATAATTATTAT
 38358  TGAAAATAATAATTGGGACCCCCACCTAAAATATATATATAACTAATAATATATTATATA
 38418  TATTAATATATAATAATATTATTAAAATATAATATTATATTATTAAAAAATATATATATA
 38478  AAATAAGATATATATATATATAAATATATATATTCTTAATAAATATTATATATAATAATA
 38538  ATAAATTATTTCATAATAAATTATTTCTTTTTATTAATAAAAATTACTTATCTCCTTCGA
 38598  CCGGACTCCGACTCCTTCGGGGTTCGCCCCGCGGGGGGGCGGGCCGGACTATTAAATATT
 38658  TAATATTTAATATTTAATATTTAATTCTATAGATATTCATATGAAAAATAATAAGTATAT
 38718  AATTATGATAATGAATATATTTTTATTTATAATTTATTATTATAAAAATATTTTAATTTA
 38778  ATAATAATAATAAATCATTATATTAATTCTTTTAAGAATTTATAATTGTCATTATTTATT
 38838  ATATACTCCTTATTAAAAGGGATTCGGTTTCCCTCATCCTCCTGGGTATCCCTCACTCCT
 38898  TCTGATAATTAATTTTATAATAATAATAAAATAAACTTAATTAAATATTATATATTTATT
 38958  TACAATTATATATATATATATTACTCATAATTTAATTAAATTAAATTAAATTAAATTAAA
 39018  TTAAATTAAATTAGGATGCAATTCAATACGGTTGTGTTATATTATTCATCAAATATTGTT
 39078  AATATTGATACCTACAGAGATATTTAATATTTTTATTATTATTATCCATTACTTTTTTTA
 39138  TTATATTTTAATTATATTAATAATTGTATTTTTATTTATTTATTTATTTATTTATTTATA
 39198  ATAATAATATTTCATATTATCAATTATTATTTTTTTTTTTATAATATATAATTAAATTAT
 39258  TTATATAATTTCCTGAAAGGAGAATAAATAAAATATTATATAAATATTTATATTTCTCCT
 39318  TTCGGGGTTCCGGCTCCCGTGGCCGGGCCCCGGAACTATTAATATTAATATAAGTAATAT
 39378  ATATAGTTATGATATTTAATTTTATCATAATATAATAATAATTATATAAATCTTATACAC
 39438  ATTTATATAAAGTATATATATATATTATTAATATAATGAACATCTATTAAATAAAATAAT
 39498  TGTAAATCTCAAGTAAATTATTATTATTTATTTTTAATAATAATTTATGATTTATAATTA
 39558  ATAAATAAAAGAGTAATTATATGATAAAAAAGGTAATAAATAAAATTTATAGTTCCGGGC
 39618  CCGGCCACGGGAGCCGGAACCCCGAAAGGAGTTTATTTATATATATATATGAATTAATAT
 39678  TTAATAATAAATAATAATATAATTAATAATATTATTATTATTATAATTTTTTTTATTTAT
 39738  AATATTAATAAAATATTATTATATATATATTATAATAATATTAATAAGATATATAAATAA
 39798  GTCCCTTTTTTTTTTTTTATTTAAAATAAAGAAGGAATAATTAAATAATATTTTAATAAT
 39858  TTAATTAAATAGTGTATTAAAAGATAATAAAAAGTAATATTAATATGTTAATTATATATA
 39918  ATATATTTATATATAATTATATATATATATATAAATAATAATAAATATATATATAATATA
 39978  AAAATAAGAATAGATTAAATATTTAATAAATAAATATT
;     G-atp9 ==> start
 40016  ATGCAATTAGTATTAGCAGCTAAATATATTGGAGCAGGTATCTCAACAATTGGTTTATTA
 40076  GGAGCAGGTATTGGTATTGCTATCGTATTCGCAGCTTTAATTAATGGTGTATCAAGAAAC
 40136  CCATCAATTAAAGACCTAGTATTCCCTATGGCTATTTTAGGTTTCGCCTTATCAGAAGCT
 40196  ACAGGTTTATTCTGTTTAATGGTTTCATTCTTATTATTATTCGGTGTATAA
;     G-atp9 ==> end
 40247  TATATATAATATATTATAAATAAATAAATAAATAATGAAATTAATAAAAAAAAAATAAAA
 40307  TAAAATCTCATTTGATTAAATTAATAACATTCTTATAATTATATAATTATTATAAAATAT
 40367  ATAAATATTATAATAATAATAATATATATAAATTATAATAAAAAATAATAATAATATATA
 40427  ATATACCTTTTTTTTTAATATATTAATATATAAATAAATAAATAATGGATAATATATAAT
 40487  TACTTTTTTTATATTATTAATAATAATAATTTATAAATATTGTTATAATAAACATTTATA
 40547  TAAATAAATATAAATTACCATAATAAGATATATTATTTATTTATAATAAAAATATTTATT
 40607  AATAAATAATAAATATATATATTATGATAATATTTATTAATAAATAATAAATTCTTTATA
 40667  TATAAATATATTAAATATATTTAATTGAACACAATATAATTTTTATTGTATTATTCATTG
 40727  AATAATATTAATATTAATATTAATATTAATATTAATATTAATATAATATTAGTGAACATC
 40787  TATTAATATTTAATAAAATATATATAATTTATAATTTTCATATAATTAATATAATAATTA
 40847  GGTTTATAAATAAATTATAATATATTATAAACAATATAATAAAATATATTATAAATCTAT
 40907  CTATATAATATATAAATTTATATATACATTAATAATATTTAATTATAATTATTTAAATAT
 40967  TTAATTTATTAATATTCCCCGCGGGCGCCAATCCGGTTGTTCACCGGATTGGTCCCGCGG
 41027  GGTTTATATTATTTAAATATTAAATATTAAATAATAATTTATATTATATTATATTAATAA
 41087  ATATAATAAATTAAAAATATATGATTAATTATATAATAATAATAATAATTATTTTAATAT
 41147  TATAATTTATAAAATTAATTATATTAATTATATTAATTCTTATTATATAATAATTATTGA
 41207  TAATAATTTATTTTTCTCCTTCGGGGTTCGGTCCCCCTCCCGTTAGTACACGGGAGGGGG
 41267  TCCCTCACTCCTTTCTTAAAATAAATTAATAAAAGTTTAAAAGTTCTTATATTAATAATT
 41327  ATATAATATTATATTAAAGATTTTTATAATATATATATATAATATATTTATAGTTCCGGG
 41387  GCCCGGCCACGGGAGCCGGAACCCCGAAAGGAGTTTATTTAATATTTATATTTATATTAA
 41447  TATTTATATTTATATTTATATTTATATTTATATTTATATTTATATTTATATTCCTCTTAA
;     G-trnS(uga) ==> start
 41507  GGATGGTTGACTGAGTGGTTTAAAGTGTGATATT!TGA!GCTATCATTAGTCTTTATTGG
 41565  CTACGTAGGTTCAAATCCTACATCATCCG
;     G-trnS(uga) ==> end
 41594  TAATAATACATATATATAATAATAATTTTAATATTATTCCTATAAAAATAAAATAAATAA
 41654  ATAAATAATAATAATTAATTAATTTTAATAAATATAAAATATATAAAAATAATAATAATA
 41714  ATAATTATTATTTTAATAATATTATTAATAGTCCGGCCCGCCCCCCGCGGGGGGGGCGGA
 41774  CCCCGAAGGAGTCGGAGTCCGACTGAAGGAGTGCGGGACCCCATGGGAACCCCTTTTTAT
 41834  TCTATTCTTAAGAAGGGATTTTATTAATTAATAATAATATATTAAAAATTATAAATAATT
 41894  AATAATTCTTTATATTTATATATATATATATATATTTATATATTTATATATTTATATATA
 41954  TATTTTAATAATATTATGATATATTTTATTTTATAATATTTTTATTTTTATATATAAAAT
 42014  TATAATATTTTATTTTATAAAATTATTCATATATAAATTATTAATAATAATTATTTTTAT
 42074  TTGGAATTTATATTATTATTATAAAGTTCCGGGGGCCGGCCACGGGAGCCGGAACCCCGA
 42134  AAGGAGAATATAATGTTATTAATAACTGCAAATAATATCTAATATATTATTATTTATAAT
 42194  AATAAATAATATTATAATAAGGATGCATATTATATATATATATATATTTCTATTTATATT
 42254  AATATTAATATTAATATGTATATATAATAGATAAAAAGTAAAAATAAAAAATA
;     G-rps3 ==> start ;; mfannot: alternative ATG start pos 42304
 42307  ATGAAATTAAAATTATTAAATATAATTTTATCAATAATAAATAAACTTAATAATAATAAT
 42367  AATATTATTATTAATAATCTATTAGATTCATTAATAAATAAGAAATTATTATTAAAGAAT
 42427  ATATTATTAGATATAAATAATAAAAAAATAAATAATATAAAAAGAATATTAAATAATAAT
 42487  AATATAAATATTAATAATAAATTACAACATTTAAATAATATAAATAATTGAAATCTACAA
 42547  ATTTATAATTATAATAAAAATATAGAAATTATAAATACTATAAATGATAAATTAATTAAT
 42607  AAATTATTATATAAAATAATAACTTTAAAATTAAATAATATAAATATTAATAAAATTATT
 42667  ATAAGTAAACTTATTAATCAACATAGTTTAAATAAATTAAATATTAAATTTTATTATTAT
 42727  AATAATGATATTAATAATAATAATAATAATAATAATAATAATAATAATTATTATATAAAT
 42787  ATAATAAATAAATTAATAAATATTATAAATAATAATATAAATAATAATTTATGTAATATT
 42847  TTAAGTTATTATTATAATAAAAAAGTAACTATTGAACCTATTAAATTATCATATATTTAT
 42907  TTAAATAGTGATATTTTTAGTAAATATATTAGTTTAAATGATATAGATAAATATAATAAT
 42967  GGTATCTTAACTAATTATCAACGTATATTAAATAATATTATGCCTAAATTAAATGATCAT
 43027  AATATTTCTATAAATTATATTAATAATATTAATAATATTAATAATAATAAATATAATAAT
 43087  ATAATTAATTTATTAAATAATAATAATAATAATAATAATATTAATAATAATAATAATAAT
 43147  TATAATAATAATAATAATAATTATATTGGTAATATTAATAATATTTATAATAATATAACT
 43207  ATTGATAATATTCCTATAGATATTTTAATATATAAATATTTAGTTGGTTGATCTATTAAA
 43267  TTTAAAGGTAGATTAAGTAATAATAATGGTAGAACTAGTACACTTAATTTATTAAATGGT
 43327  ACTTTTAATAATAAAAAATATTTATGAAGTAATATTAATAATAATTATAAATTAAATTAT
 43387  ATCCCTTCTAATCATAATTTATATAATAATTCTAATATTAATAAAAATGGTAAATATAAT
 43447  ATTAAAGTTAAATTAAACTTTATTTAA
;     G-rps3 ==> end
 43474  TATATATATTAATAGTGAACACCTTTATTTAAAGGTGTGAACCCCGCAAGGCAAGGGAGG
 43534  AGTTCCGGAGAAATAAAATAAATATAATAAATAAAATAAATAAATAAATAATATATATAT
 43594  ATATATAAATATATAAAATAATATTTACTTTTTATATATATATAATTATATATAAATAAA
 43654  TATAATATAATATCATATAATTATATAAAAATAAAATTATAATTTATTTATATTAAAAAT
 43714  ATTAATTAATTTTTTTATATAATTATTATTATAATAATTTAATTAAAAATAAATATCAAA
 43774  TAAAATTATAAATTAATCCTACTTTTGGATCCTATTTATATTTTATTATTATAAATAATT
 43834  ATTATTGATAGTTAATTAAATAAAAATATATATATATATTACTCCTTCTTAAAAAGGGGT
 43894  TCGGTCCCCCTCCCATTAGAATAAATATAGGGAGGGGGACCCTCACTCCTTCGGGGTCCG
 43954  CCCCGCGGGGCGGGCCGGACTATTATAATTATTATTAATATATTAATTATTAAATTATAT
 44014  AAACCGCCCCCGCGGGGCGGTTAGTTATTTATATTAATATATTTTATATTAATATATAAT
 44074  ACTCTTTTTTCTATTATATTTTAATATATAATATTAAAAATAAATAAAATAATATTCTTA
 44134  ATTTTTATTCTTTATCTTCTTTAATCAAACTCCTTCGGGGTTCGGTCCCCCTCCCATTAG
 44194  GTTAGAGGTTAGGGAGGGGTCCCTCACTCCTTCGGGGTCCGCCCCCCCCGCGGGGGCGGG
 44254  CCGGACTATTTTAAATTTTAATTTAAATTTTATAAATATAATATTTAATTATAAATTTAA
 44314  TAATAATATATAAAAAATATATATATGGTTAATATATATAAAGATTATAATCTTTTAATT
 44374  AAATAAAGAAAAATTTATTATATAATTTTCTCTATAGTTATATATTTAAAACTTATTTTT
 44434  TTTTTATAAATAATAATTATAATAAATAATATTAATTATTTATTATATAATTAATTGGCC
 44494  CCCATGCTGGGTTCCGGAACTCCTCCTTCTCGCGAGGTTAACACCTATTATATAACTATA
 44554  ACTATAACTATAACTATAATTATAATTATAACTATAACTCCTCCTTCGGGGTCCGCCCCG
 44614  CGGGGGCGGGCCGGACTATAAATATTCATTTTAATAATAATAATAATAATAATAGTTCCG
 44674  GGGCCCGGCCACGGGAGCCGGAACCCCGGAAGGAGTAATATAAATAGTCGAAGAATATAT
 44734  TTATTTATTTTAATATAAATAAAAATAAAAAGTTTCAATTAATTTGAATTTGGAATTAAA
 44794  TTATTACTTCATATGGGGTTATGGATTTCGTTCGGAACTCCTCCCTCCTACCTCTATTTA
 44854  TTAATCATAAATCATAAATTATTATTAATTAATAATAATAATTTACTCGAGGTTCATACC
 44914  TATTTTAATATTAATATTGATAAAATATATATTCACTAAAAAGTATATAATTTACTCAAT
 44974  TCATACTATAATTTTATATTTTTTATTATAATTTAATTATTTCAAAAAAAGTAATTATAA
 45034  TAATATATATCCTTTATTAAATATATATTAATTAATATATATATAAAAAGTAAATATTAT
 45094  TAATAGTGAACACCTTTATTTAATTATAAAGGTGTGAACCCCGCAAGGCAAGGGAGGAGT
 45154  TCCGGGCCCCGGCCACGGGAGCCGGAACCCCGGAAGGAGTATATAATTATAAATAATTAA
 45214  TATTTATTAAAATATATATAATTTATAATCCTCATATAATTAATATAATGAATAATATAA
 45274  CACAATGTAATTTAATTTAATTACATAATAAATTTATTATTATTATAATTATTATTTATT
 45334  TATTTATTTATTTATTATTATAAATTATAAATATTATTATAATTAAAACCAATTATTAAT
 45394  TATTAATGATAAATAATTAATAATAAATTATCAATAACCAATTAGATTATTTATCGATAT
 45454  TTAATTATATTATATTATATTATATTATATATATATATATATATTATATTATAAAATTTA
 45514  TTTATAAATATTTGTTTATTTATTTATTTATTGAATAACAATAGAATTAAATATTGTCAA
 45574  TAAATAATAAATAATGTTTAATATATATTATATTATATTATATTATATTAATATTAATAT
 45634  TATTTTTTTTATTATATTAATATAATTTATAAAAATATAAAATTATTATTTTTATTATAA
 45694  TTTATATATATATAATATATATATTTATTAAAATATTTTAAGAAAGGAGTGAGGGACCCC
 45754  CTCCCTATATTTATTCTAACGGGAGGGGGACCGAACCCCGAAGGAGAAAAATAATTAAAT
 45814  TAAATTAAATTATTTATTATTATTATTATTATTTATATAATAATATATTATTTAAATATT
 45874  TATATATTATTTTTATATTAATATTTATAGATGGGGGTCCCTATTATTATTGAAAATAAT
 45934  AATTATTAATGGACCCCAGATAGCTTCTTGTTTATCATTTATATATATATATATATTATT
 45994  AATTATTTTATTCTCCTTTCGGGGTTCCGGCTCCCGTGGCCGGGCCCCGGAACTTTATAA
 46054  TATTATTATTATTAATTATTTAATTAATATTATAATCATATAATTTAATATTTTATTTAA
 46114  TTTTATTAAAATTTAATATATATATTTTTATTATTATTTAATTAATTTATAAATATAAAA
 46174  TATTCTTAATATTAAAAATAAATAAATAATAAAGTTTATAAATCATATATTATAATTATT
 46234  TATTATTTTTATATTATATTAATAAAATATTATTATTATAAAAAAATAGAAATTTTATAA
 46294  TATTTTTATATATTTTTAATTATTATTATTAATATTTATTAAAGAAAATATAAAAACCGA
 46354  AGGAATATTATAATTATAATTATAATTATTATTATATTTAATTTATTATTATAATAATAA
 46414  TAATAGTCTGCCCCCCCTCTTTATCTTTATCTTTATTTTTATTTTTATTTTTATTTTAAA
 46474  GAAGGATATTTAATAATTTATAATATTTAATTCATATATATATATATTTTATTTTTTATA
 46534  TATATATTTAATATATTATATTTATATTTATATTTCTCCTTTCGGGGTTCCGGCTCCCGT
 46594  GACCGGGCCCCGGAACTATTATTATTATATTTATATTATATTATTTAATTATTTTTTAAT
 46654  AATATATTATTAATATTTTACCTTTTGATAAATAAAAATTTATTAAAAATTTTATAATAA
 46714  GTATTAAAATATCATAAAAGTATAATATTTATATAAAATGTATAAATTTATAATCTTCTA
 46774  ATTAAATTAAATAAATAAAATAAAATAAAATAAATTAAACTAAACTCCTTTTGAGATTCA
 46834  CACCTATTTTATTAAAAATAGTCCGGCCCGCCCCCGCGGGGGGGGGCGGACCCCGAAGGA
 46894  GGTATTCACTTAATTTAATTAAATTAAATTAAATTAAATTATGGATAATTTATTTAATAA
 46954  ATATATATATTAATTATAAAATTATAGTCCGGCCCGGCCCGCGGGGCGGACCCCGAAGGA
 47014  GTCTGCCCCTTTTTTATTTAATATTTAAAGAAGGATATATTTATAATTTATCATAATATT
 47074  ATTTAATAAGAAATTATTAATTAATTAATTAATTTATTTATTGTTTATATTTATTAATAT
 47134  TAATATAATAAAAATGTAAAATACTTAATATTATTAATATTATTATATATAATATATATA
 47194  ATAATATATTATATTTATATCTCCTTTATTCCTTTTACCCCCCCCCGCTAGGGACTTATT
 47254  ATATTATTATATATTTCTTCGATGACTTTATATATATTTTATTTTTATAAAAAAATATTT
 47314  ATATATTATTATTATTTACAATAATAATTATTAATAGTCCGGCCGCCCCGCGGGGGGGAC
 47374  CGAACCCCGAAGGAGTCTTTTTTCTATTTATTAATAATAACTATAAATTATATTTAAAAT
 47434  AATAATTTACTTGTTATAATCTTAATGTTCCGGGGGCCGGCCACGGGAGCCGGAACCCCG
 47494  AAAGGAGAAGTATATAAATATTTACTTGTTATAATTTATTATATATTTATAACCTCCTTC
 47554  TTAAAATTATCTTTACTTTATAATAAAAATTAATATAATATAATCTGATAATAATCGAAT
 47614  TTTATTATATTTAATTTAATTAATAATAGACAATTATTATTATTATTTTACTTATTAATA
 47674  TTAATTTATATTTATATATATAAATATTATTAATTTTATATTAATTTTTTATTAATTATT
 47734  TATTTTTATATTCATATTTTTTATTAATATTATTTTTATTAATAACTTTTTAAATAATTA
 47794  TAAACTATATATTATTTATATTTATATTTATAATAAATGAAACAATTATAATAAAAATTA
 47854  CAATTACAATTATATTATAATTATGATTACAATAGGGTTAAACATTACCTGTGAACAACT
 47914  GGTAATGTTTAACCCGTATTATTATTTATTATATTATATTATATATATATTAAAATATTA
 47974  ATATTAATATTAATATTATATTATATTATATTATATTATATTATATTATATTATATTATA
 48034  TTTATAATTATATTATATTATATAATTTATATACTTTTATAATTCTCCTTTCGGGGTTCC
 48094  GGCTCCCGTGGCCGGGCCCCGGAACTATTATTATTTATTTATTTATTATTTATTTATTAT
 48154  TATTTAAATATATTATTATTATATATTAATAATATATATATTATTTTATATATTTTATTT
 48214  AATATAAATTATTTATATTTTTATATTTTATTATGAGGGGGGTCCCAATTATTATTTTCA
 48274  ATAATAATTTATCATGGGACCCGGATATCTTCTTGTTTATCATTTATTATTCTTATTATT
 48334  TGGTTTTTATTTAATATTTATAATTTATTTTATATAATTTATTATATTGTTTATACCTTA
 48394  TTATTATTATATAATATATTATATTATTATAATAATTTAATTAATTATATTATAAAATAT
 48454  TAACTAATGTGTGCTCTATATATATTATTCATTCTAGTTTCTAATCACCCACCCCCTCCC
 48514  CCTATTACTTATATATCTAGAAATAAAAATACATAACATATATTTTAAATATATATATAT
 48574  AATTATATAATAATTATTATATATAAAATATATATATATATAATATATATTTATAAAATA
 48634  ATAATAATAAATATTATTACTCCATTAGGGGTTTTGGTCCCATATCGGGAACCGAAACTA
 48694  TAATAATATATAATATTATAATAAAGATATTCTTATTTATAATATATTATTAAATAAATT
 48754  AATAATAATTATAATATATATATATAATATATTATAATATATTTATTCGAGAACTTTTTA
 48814  TTTATTATAAAATAAAATATTTTATTTATTATTTAGTTTTTTTATTAAACATTTTTTATA
 48874  AAAATATAAATGTTAATAATATTATGATTAATAAGTAATAATAAATTTATTTATTTTTAT
 48934  TAATTACTTCTTCGAGGTATTAGTATCAGTATCAGTATCAGTATCAGTATCGTAAAAAAC
 48994  GGGTGACTAAAATATATATATATATAAAATTATAAATAAAAATATTATAATAATTTTAAA
 49054  TAAATAAATATCAATATATTATTATTATTTATATTATAATAAATATTATCTAATAATAGT
 49114  CCGAACCCCTTTTTTATTTAATTTTATTTAAAGAAGGAGTGAGGGACCCCTCCCGTTAGA
 49174  ATAAATATAGGGAGGGGGACCGAACCCCGAAGGAGATAATTAGATATAATTATATTTTAT
 49234  TTTATATAAATTATATAATATTATATAATAATAATTATATAATAAGTTAATAATAATTAT
 49294  ATAATAAGTTAATAATAATCATATCTCCTTTATAAATGAACTTTTATTAAATATATTTTA
 49354  TTAAATATTAAATATATTTTTTATAATATTAAATATATTTTATTAAAATATTTAATATAT
 49414  TTTATTAAATATTAAATATATTTTATTAAATATTAAATATAAATAAAGGTTTATATTATA
 49474  ATTTATTATTTATATCTTCTTTATAAATTAATATTCGTATTAGATCCTTATTTAATTTAT
 49534  AATCCTTTAAAAAACTTTTAATAAATATAATATAATATAATATATATATAATTTTTATTA
 49594  TTTTTATATTATTTTTATTATTTAAATATATTATATATTTCATTATAATAATTATTTAAA
 49654  AAGTTATTTAATAAATAATCTGATATTATATTTTATAATTAATTTTATTTATTTTATTTA
 49714  TTATATATATTATTATATATAATTAAAATTATAATTACAATTATAACTATAATTAAATTA
 49774  AATTAAATTAAATTGGATTAAATTAAATTAAATTGGGCGCCAAGCCGGTTGTTCACCGAC
 49834  TTGGTCCCAATATAATATGATATAATATAATATACTATATGATATAACATAAATATAATA
 49894  TACTCCTTCTTAAAAAGGGGTTCGGTCCCCCTCCCATTAGAATAAATATAGGGAGGGGGA
 49954  CCCTCACTCCTTCGGGGTCCGCCCCCGCGTGGGCGGACCGGACTATATGAATATATTATT
 50014  ATTATTATAATTATAAAATTATAATAAATAAATAAAATTTCTTTAATAATTATTAATTAA
 50074  TATTATTAATTTATTTACAAATATTTTATTAATTTTTATTTCTCCTTCCGGGGTTCCGGC
 50134  TCCCGTGGCCGGGGCCCGGAACTATTAAATATAAATATATAAATATATATATATTTATTT
 50194  ATAATATTATTTATATTTATTATATATTATTATTATTAAATATATTTTTATTATATATCA
 50254  TTAAATATTAATATGTTATTATAGTGGTGGGGGGTCCCAATTATTATTTTCAATAATAAT
 50314  TATTATTGGGACCCCGGATATCTTCTTGTTAATCAATTATTATATTATTTAATTTATTTT
 50374  ATTTATTATTTATAATTTATATTATATAATTTATTATATTGTTAATACTCCTTCGGGGTT
 50434  CGGTCCCCCTCCCATTAGTATAGGGAGGGGGACCCTCACTCCTTCGGGGTCCCCGCCGGG
 50494  GCGGGGACTTTTATTTATATTATTAATTATATTATATTATTATAATATATTTAATTGATT
 50554  ATATTATAAAATTATAACTAATGTATGCTTTGTATTTATTGAATAGTTTGGTTCTTATCA
 50614  CCCACCCCCTCCCCCTATTACGTCTCCGAGGTCCCGGTTTCGTAAGAAACCGGGACTTAT
 50674  ATATTTGGTAATTAAAAATATAACTTATATAAATATTTAATAAATATATATTAAATATAT
 50734  TATTATTAATAATTTATTATTATATAATAAAATAATAAATATTATTAATGATTTAAATTA
 50794  TATAAATATTAATTATTAAATAAATAATTATACTTTCTCCTTTCGGGGTTCCGGCTCCCG
 50854  TGGCCGGGCCCCGGAACTCCTCCCTTGCCTTGCGGGGTTCACACCTTTAAATAAAGGTGT
 50914  TCACTTAAAAATAATATATATATATATAAAAGTATTTTATAATAATTAGTTTAATTATTA
 50974  TTCTTTTTTTATTAAATATAAAATCATTTTATGTTATTAATTTTTATTTATTAAAAATAA
 51034  ATTTTATAATTAATATTTCTCCTTCGGGGTTCGGTCCCCCTCCCGTTAGGGAGGGGGTCC
 51094  CTCACTCCTTTCTTAAAATAAATAATATTATTTTTTATAATTATTAATTAATGAATACTC
 51154  CTTTGGGGTTCGGTCCCCCCTCCCGTATACTTACGGGAGGGGGTCCCTCACTCCTTTTGA
 51214  GACTTTAATTTTATAAATATAAATATAAATATAATAAGATGTTAACTCTTTTATAAATAA
 51274  ATAATAAATATAATTCTATTTTTAATAATAATATATAATATTTTTATAATAAAATATATA
 51334  AATAATAATATTTATATATATATATATACTTTTTTTTTTATATAAGAATAATATATATAG
 51394  TCCACATTGGAGGCGAGTGAAAGGAGATAAGAAATATAATATAATATAATAATAAAAATA
 51454  TAATGAATAATAATAATAAAAATTTATATAATAACAAAATAGTCCGGCCCGCCCCCGCGG
 51514  GGGGGGCGGACCCCGAAGGAGTCGGAGTCCGACCGAAGGAGATGAGATTATTAATATTAT
 51574  TAAATAATAAAATGTATTAATTATAAAATATAAAACCTATAAATAATTTATAATATAATT
 51634  TATATTATGATAATAATAATATATATATTATAATATTTTATATATATATTTATTATATTT
 51694  ATATTTATATAAAAAAGTAAAATTGATTAATTAATTAATTTATAATTAATAATTATTAAT
 51754  ATAATCCGGCCGAAGGAGTGAGGGACCCCTCCCTAATGGGAGGGGGACCGAACCCCTTTT
 51814  TATCTTTAATTAAGAAGGAGTGAGGGACCCCTCCCTAACGGGAGGGGGACCGAACCCCGA
 51874  AGGAGTTTATTATATATATTAAATAAGATTTATAATATAATTAATATATATTTTAATAAA
 51934  TATAAAAGATTATATTATATTATAAAAAGTATATTTTATATTTATATTTATATATATATT
 51994  TTATTTATTATTATTATTATTATATATATAAGTAGTAAAAAGTAGAATAATAGATTTGAA
 52054  ATATTTATTATATAGATTTAAAGAGAT
;     G-rnl ==> start
 52081  AATCATGGAGTATAATAATTAAATTTAATAAATTTAATATAACTATTAATAGAATTAGGT
 52141  TACTAATAAATTAATAACAATTAATTTTAAAACCTAAAGGTAAACCTTTATATTAATAAT
 52201  GTTTTTTTTTTATTATTTTTTATAATAAGAATAATTATTAATAATAATAAACTAAGTGAA
 52261  CTGAAACATCTAAGTAACTTAAGGATAAGAAATCAACAGAGATATTATGAGTATTGGTGA
 52321  GAGAAAATAATAAAGGTCTAATAAGTATTATGTGAAAAAAATGTAAGAAAATAGGATAAC
 52381  AAATTCTAAGACTAAATACTATTAATAAGTATAGTAAGTACCGTAAGGGAAAGTATGAAA
 52441  ATGATTATTTTATAAGCAATCATGAATATATTATATTATATTAATGATGTACCTTTTGTA
 52501  TAATGGGTCAGCAAGTAATTAATATTAGTAAAACAATAAGTTATAAATAAATAGAATAAT
 52561  ATATATATATATAAAAATATATTAAAATATTTAATTAATATTAATTGACCCGAAAGCAAA
 52621  CGATCTAACTATGATAAGATGGATAAACGATCGAACAGGTTGATGTTGCAATATCATCTG
 52681  ATTAATTGTGGTTAGTAGTGAAAGACAAATCTGGTTTGCAGATAGCTGGTTTTCTATGAA
 52741  ATATATGTAAGTATAGCCTTTATAAATAATAATTATTATATAATATTATATTAATATTAT
 52801  ATAAAGAATGGTACAGCAATTAATATATATTAGGGAACTATTAAAGTTTTATTAATAATA
 52861  TTAAATCTCGAAATATTTAATTATATATAATAAAGAGTCAGATTATGTGCGATAAGGTAA
 52921  ATAATCTAAAGGGAAACAGCCCAGATTAAGATATAAAGTTCCTAATAAATAATAAGTGAA
 52981  ATAAATATTAAAATATTATAATATAATCAGTTAATGGGTTTGACAATAACCATTTTTTAA
 53041  TGAACATGTAACAATGCACTGATTTATAATAAATAAAAAAAAATAATATTTAAAATCAAA
 53101  TATATATATATTTGTTAATAGATAATATACGGATCTTAATAATAAGAATTATTTAATTCC
 53161  TAATATGGAATATTATATTTTTATAATAAAAATATAAATACTGAATATCTAAATATTATT
 53221  ATTACTTTTTTTTTTTAATAATAATAATATGGTAATAGAACATTTAATGATAATATATAT
 53281  TAGTTATTAATTAATATATGTATTAATTAAATAGAGAATGCTGACATGAGTAACGAAAAA
 53341  AAGGTATAAACCTTTTCACCTAAAACATAAGGTTTAACTATAAAAGTACGGCCCCTAATT
 53401  AAATTAATAAGAATATAAATATATTTAAGATGGGATAATCTATATTAATAAAAATTTATC
 53461  TTAAAATATATATATTATTAATAATTATATTAATAATATATATAATTATATTATATATTT
 53521  TTTTTTATATAATATAAACTAATAAAGATCAGGAAATAATTAATGTATACCGTAATGTAG
 53581  ACCGACTCAGGTATGTAAGTAGAGAATATGAAGGTGAATTAGATAATTAAAGGGAAGGAA
 53641  CTCGGCAAAGATAGCTCATAAGTTAGTCAATAAAGAGTAATAAGAACAAAGTTGTACAAC
 53701  TGTTTACTAAAAACACCGCACTTTGCAGAAACGATAAGTTTAAGTATAAGGTGTGAACTC
 53761  TGCTCCATGCTTAATATATAAATAAAATTATTTAACGATAATTTAATTAAATTTAGGTAA
 53821  ATAGCAGCCTTATTATGAGGGTTATAATGTAGCGAAATTCCTTGGCCTATAATTGAGGTC
 53881  CCGCATGAATGACGTAATGATACAACAACTGTCTCCCCTTTAAGCTAAGTGAAATTGAAA
 53941  TCGTAGTGAAGATGCTATGTACCTTCAGCAAGACGGAAAGACCCTATGCAGCTTTACTGT
 54001  AATTAGATAGATCGAATTATTGTTTATTATATTCAGCATATTAAGTAATCCTATTATTAG
 54061  GTAATCGTTTAGATATTAATGAGATACTTATTATAATATAATGATAATTCTAATCTTATA
 54121  AATAATTATTATTATTATTATTAATAATAATAATAATATGCTTTCAAGCATAGTGATAAA
 54181  ACATATTTATATGATAATCACTTTACTTAATAGATATAATTCTTAAGTAATATATAATAT
 54241  ATATTATATATATATTATATATAATATAAGAGACAATCTCTAATTGGTAGTTTTGATGGG
 54301  GCGTCATTATCAGCAAAAGTATCTGAATAAGTCCATAAATAAATATATAAAATTATTGAA
 54361  TAAAAAATAATATATATTATATATATTAATTATAAATTGAAATATGTTTATATAAATTTA
 54421  TATTTATTGAATATATTTTAGTAATAGATAAAAATATGTACAGTAAAATTGTAAGGAAAA
 54481  CAATAATAACTTTCTAAAAAATAATTATGGAAAGAATTAAATTAATATAATGGTATAACT
 54541  GTGCGATAATTGTAACACAAACGAGTGAAACAAGTACGTAAGTATGGCATAATGAACAAA
 54601  TAACACTGATTGTAAAGGTTATTGATAACGAATAAAAGTTACGCTAGGGATAACAGGGTA
 54661  ATATAACGAAAGAGTAGATATTGTAAGTTATGTTTGCCACCTCGATGTCGACTCAACATT
 54721  TCCTCTTGGTTGTAAAAGCTAAGAAGGGTTTGACTGTTCGTCAATTAAAATGTTACGTGA
 54781  GTTGGGTTAAATACGATGTGAATCAGTATGGTTCCTATCTGCTGAAGGAAATATTATCAA
 54841  ATTAAATCTCATTATTAGTACGCAAGGACCATAATGAATCAACCCATGGTGTATCTATTG
 54901  ATAATAATATAATATATTTAATAAAAATAATACTTTATTAATATATTATCTATATTAGTT
 54961  TATATTTTAATTATATATTATCATAGTAGATAAGCTAAGTTGATAATAAATAAATATTGA
 55021  ATACATATTAAATATGAAGTTGTTTTAATAAGATAATTAATCTGATAATTTTATACTAAA
 55081  ATTAATAATTATAGGTTTTATATATTATTTATAAATAAATATATTATAATAATAATAATT
 55141  ATTATTATTAATAAAAAATAT
;     G-rnl ==> end
 55162  TAATTATAATATTAATAAAATACTAATTTATCAGTTATCTATATAATATCTAATCTATTA
 55222  TTCTATATACTTATTACTCCTTTTTAATTAAATTAAAAAGGGGTTCGGTTCCCCCCCCCC
 55282  ATAAGTATGATTATAATTATAATTATAATATAAGGGAGGGGTCCCTCACTCCTTACGGGG
 55342  TCCCGGCTGGACCGAGACTCCTCCCTTGCGGGATTGGTTCACACCTTTATAAATAAATAA
 55402  TAAATAAAGGTGTTCACTAATAAATATATATATATATATATATATTATATTATAATATTA
 55462  TTTAATACTTAATATATTATATATTTTATATTTAATAAATAATAAATATTAATAAATAAT
 55522  AATATTAATAATAAAGAAATTATAATTAATACCCTCTATATATAATTCTAATTAATTAAA
 55582  TTAAATATTTATATATAATAATCAATATATTATTAATTTAATAATTATTATAATAGTTTA
 55642  TAAAAGATATATTTTTATATTATATTATATTTAATAAATATTACTTTTTTTATTATTATT
 55702  TTTATATATTATATAATATTATTAATTTTTATTATAATATTATTTACTTTTTTATTGGAT
 55762  TATTTATTTATTTATTTATTAATTAATTAATTAATTAAATATTTATTAATTAATATATAT
 55822  ATTAAATATTAATATTTCATAAAAAAAAGAGATATATGAATAATATATTATGTTATATTA
 55882  TATTATATAATTATATTATTTTTTTTATAATATTAATAATTAAAAATAAGAACTTATTTA
 55942  AAAATTATAATTATAATAATAAATTAATACTTTTTAATTTATAAAAATATAAATTTCTTT
 56002  ATATATATATATATATTATTATTTATATTAATCATAATTTTAATATTTATAATAAATTTA
 56062  TATAAAATCAATTATAATATTATATACTTTTTATATACTTTATAATCTTTATATCTTCAC
 56122  CCACCTTTTTTTTAATAATATATTATATTAAAAATATAATAATTTATATGATTTATTAAT
 56182  ACTTTTTATATAATTATATTATTATTTTTTTTTTTATAGATGTTATATTATTTTTTATAA
 56242  TAATTTTTTTTATTTAAATAAAATTTATAACTCCTTCTTAATTAAAGTAATTAAAGATAA
 56302  AAGGGGTTCCCCCCTTAAGTATACTAAGTATACTAAGTATACGGGGGGGGGTCCCTCACT
 56362  CCTTCGTTAATTTATATATATTATTAATAATTATTTAATTTTTATTATTTATTTATATAT
 56422  AAAAATATTATAAAATTATTAATATTTATAATAGAATAAATATTATAAAGTATAATTATA
 56482  AATAATTAATTATTTTAATAATAATAATATATTTATTATTATATAATAAATATATTATAA
 56542  ATAATA
;     G-trnT(ugu) ==> start
 56548  GTTATATTAGCTTAATTGGTAGAGCATTCGTTT!TGT!AATCGAAAGGTTTGGGGTTCAA
 56606  ATCCCTAATATAACA
;     G-trnT(ugu) ==> end
 56621  ATAATAATAAAAAATATTAAAATAAATATAATATTTATAAAAAATTTATTAATTTATATA
 56681  AAAAATATATATATATATATATAAATAATAATTATAATAAAACATTTTATAATCAATAAT
 56741  TTAATAAATAATCTTCTTATTATAATATTATGTTTAAATATTACTCTTTATGAGGTCCAA
 56801  CAAACTAATAAGATATAAATATATATATATTATATAATAATAATAATAATAATATATTAT
 56861  TTAATATATTATCAAGGATATAATATATAAATAATATTTTAATAATTTTAAATAAATCTA
 56921  ATTTATATATTAATAATTTAATAATCTTAATATTTATTATCATTATTTCATATTTATATT
 56981  ATATAAATATTTATTTAAATAAAAAATATTAAAAAGTTTATTTTATTTATTATAAATTAT
 57041  TTAATAAAATATATATAATAATATATAGAATAAAGATATAAATAATTATAAGTATATAAA
 57101  GTAATAAA
;     G-trnC(gca) ==> start
 57109  GGAGATGTTGTTTTAAGGTTAAACTATTAGATT!GCA!AATCTACTTATTAAGAGTTCGA
 57167  TTCTCTTCATCTCTT
;     G-trnC(gca) ==> end
 57182  AAATAAATAATATAATAATAAAATATTATAAATAAATATATATATATTTAGAATAATTAT
 57242  ATAATAAA
;     G-trnH(gug) ==> start
 57250  GGTGAATATATTTCAATGGTAGAAAATACGCTT!GTG!GTGCGTTAAATCTGAGTTCGAT
 57308  TCTCAGTATTCACC
;     G-trnH(gug) ==> end
 57322  CTATAAATAATAATAATAATATATTTTATTATTCTTAAAAATTTTTTTTTATTCTTTATA
 57382  TTATATATATATATAATATTAATATTATTACTTTTTAATAACAAAATATTATAATTAATT
 57442  GATATATATATATACCAAATATAATTAATTGAAATAAAATAATAAATAAAATATTTACTT
 57502  CTTTATTAAAATTCTAATTAATTGATTCTTTTTATTGAATATTAAATTCTATTATAACTT
 57562  ATTAATTAATTAATTAATTAATTAATTATAATAATAATAATATTTATTATTAAATTATTA
 57622  AATATTTATTATTATATATAAGATTTAATTTTAAATATTAATAAAAAAAGAATAAAATAA
 57682  AATAAAATGAATAATATTTCTTTATCTCTTTCGATCGGACTCCTTCTTAATTAAAAATAA
 57742  AATTAAAAATAAAATTAAAAATAAAATTAAAAATAAAATTAAAAATAAAAAGGGGTTCGG
 57802  TCCCCCTCCCGTAAGAATAGGGAGGGGTCCCTCACTCCTTCGGGGTCCGGCCCGCCCCGC
 57862  GGGGGGGGCCGGACTATTTATTATTATAATATAATATTTAATCAATAGATTTATAATTTA
 57922  TTTAATGAATATTTTATAAATATGTAAAACAATTCCTTTTTATTATTATAAATTTTTCAT
 57982  TATTTATTTATTTATTTATTTATTCAATATATAAAAATAATTATAAAAAGATTATTAAAA
 58042  ATAATAATTTAATGATAAATATATATTATATATATTAATATAAAAATAATAAATATAAAT
 58102  ATATTATGTAAATATTATATAAATTTGTATATGTATATATTATAATAATGTTATATAAGT
 58162  AATAATATAATAAAATATTTTATGTAATTTATATATATTTATAATTATAAAATAAAAATA
 58222  TTATAAATAATAAAATTAATAATAATAATAATTTTAATAAAATAAATTATATATTTAATT
 58282  TTATTATGAAGTTATACTTAATATAAATTATATTTCCTTTATAAATTATTAATATATCCT
 58342  TTTTAATTAAATGAAATAAAAATATTATAAATATTAATAATTAATTTTTTATTTATATTT
 58402  ATATATATATTAAAGATTAAATATATTATTAATACTAATTTATAATTTATTATTAATAAA
 58462  TAGTTCGACTTAAATTATAATTTAATAATTTTTATTTATTAATAGTTTCCGCGAAGCGGG
 58522  AACCCCGTAAGGAGTTTTATTATTAATATAAAAAGAGTAAGGATAATAATAAATTCTTTT
 58582  AATTTATTTTTAATAAAATATAATTTTAAAATAGTTTTTATAGTTCAGTCTGGCATTAAT
 58642  TATAATAATTATATTAATATTATTATTATTTATTATATTATAATATATTTATTTATATTT
 58702  TATAATATTAATAATTATTTTATATTTAATAAATATAATATATATATTATTTTTTTTTAA
 58762  TAACTATCTAATTAATA
;     G-trnL(uaa) ==> start
 58779  GCTATTTTGGTGGAATTGGTAGACACGATACTCT!TAA!GATGTATTACTTTACAGTATG
 58837  AAGGTTCAAGTCCTTTAAATAGCA
;     G-trnL(uaa) ==> end
 58861  ATAAATATATATAATATATATAATATATATAAA
;     G-trnQ(uug) ==> start
 58894  TGAGTCGTAGACTAATAGGTAAGTTACCAAAAT!TTG!AGTTTGGAGTTTGTTTGTTCGA
 58952  ATCAAACCGATTCAA
;     G-trnQ(uug) ==> end
 58967  TATTATAATATATATATTATTTATATATAAATATATAATTATACTCCTATTTTTATATTA
 59027  ATTAATTAATTAATAATATATGATAATATAAAAATTATTGAATTATTAACTCCTTCGGGG
 59087  TCCGCCCCCCTCCGCGGGGGCGGGGCGGACTCTTATTAATAATAATAATAATCATAATAA
 59147  TAATATATATATATATAGTATATATATAAAAGTTTTATTATATTATATTATATTATATTA
 59207  TATTATATATTTATTTATATATAATTCTTATTAATTGAAAAAGAATAATTAATAATCTTA
 59267  TTAAAAAATAAATACTTTCATTTTATTTTATTTTATTTAATTATATAAATATTAAAAAAA
 59327  GGATATAAGTTTTTTTATAAGATATAATATATATATATATTAAATATAAAGAAGTTAATA
 59387  TTTATATTTTAATTATAAAATGTTAATACTCCTTTGGGGACTTATTAATTAAATTATTAA
 59447  TTAATAATAATTTATGATTTATAAATAATAAATAAAGGAATAAGTATCAATTAATTAATA
 59507  TATTATATTTAATATTTTATATTTAATATTTAATATTTAATATTTAATATTTTAAGTTCC
 59567  GGGGGCCGGCCACGGGAGCCGGAACCCCGAAAGGAGTAGTATTAATTATGGATAGTGAGG
 59627  GTGGATTTAATCCTTTTGTTATGTTATTAATTAATTAATTAATTTATATATATAAAATAT
 59687  TTTAATTAATTTTTATATAAATATATATATATATATATATTAATAATAGTCCGCCCCGCC
 59747  CCGCGGGGCGGACCCCGAAGGAGTAATATATATTATGTATAAACAATA
;     G-trnK(uuu) ==> start
 59795  GAGAATATTGTTTAATGGTAAAACAGTTGTCT!TTT!AAGCAACCCATGCTTGGTTCAAC
 59853  TCCAGCTATTCTCA
;     G-trnK(uuu) ==> end
 59867  TAATATTATATATATATATTTCCCTTTCTAAAAATAATAATAATTATATATAATAATAAT
 59927  ATAATTATATATATATATATTATAATAATAATAATAATAATAATAAATAATAATAATTAT
 59987  TTTTATTAATAATAGTCCGGCCCGCCCCCGCGGAGGGGGGCGGACCCCGAAGGAGTAATA
 60047  TATTATAATTATTAATAAATATTAATAAAAATA
;     G-trnR(ucu) ==> start
 60080  GCTCTCTTAGCTTAATGGTTAAAGCATAATACT!TCT!AATATTAATATTCCATGTTCAA
 60138  ATCATGGAGAGAGTA
;     G-trnR(ucu) ==> end
 60153  ATTATATTATATTAATAATCCCCCCCCATTTTTAATTTTATTAAGAAGTTTAATTTACTA
 60213  TTTAATAATAAATGAAATAATAATA
;     G-trnG(ucc) ==> start
 60238  ATAGATATAAGTTAATTGGTAAACTGGATGTCT!TCC!AAACATTGAATGCGAGTTCGAT
 60296  TCTCGCTATCTATA
;     G-trnG(ucc) ==> end
 60310  ATTAATATTAATATAAATTAATATCCTATAATTAATTAAATACAAAATTATATTAAAACT
 60370  TATATTATATTATAATATTATATTATTATTATATAAAAAGTATAATAATAATAATATTTA
 60430  ATTTTATTTAATAATAATATTTTATATAATAAAATAATCATATTTATAATATTTAATATT
 60490  AATAATAATTTATTATAATAATTCTTTAATATACTTATTTATTATTATTTTAATAAATAA
 60550  ATATAATTCTTATAAATATATTATAACAAAATATATTATATTTTAATTAAATACAATATT
 60610  ATAAATATATATATATATATAAATATTTATATAAAAATAAATTAAAATATTTTAATAATT
 60670  ATTCTTTATAAATAAATAATGATAATAATAATTTATAATAATCTCCTTGTGGGGTTCCGG
 60730  CTCCCGTGGCCGGGCCCCGAAACTATAATATATTTTTAATATATTTTTTATTACTCCTCC
 60790  TTTGGGGTCCGCCCCCCTCCGCGGGGGCGGGCCGGACTATAATAATTTTTTATTGATAAA
 60850  AAGTATATATAATATAATTAATATATTTCTTTTTATATAAATTATAAATATTATTTTATA
 60910  ATAAAAAAAGTATATATAATATTATATATTTAATAAATAATATAATAATAATATAAATAA
 60970  ATATATATATATTATTAATATATTAAATTTTATAATAATAATTATAATAATAGTAGTAGG
 61030  TATAAATTTTAATAAAGAGTTTTATTCCAATGGAGTAATAATAATAATAATAATAAAATA
 61090  AA
;     G-trnD(guc) ==> start
 61092  GGATCTGTAGCTTAATAGTAAAGTACCATTTT!GTC!ATAATGGAGGATGTCAGTGCAAA
 61150  TCTGATTAGATTCG
;     G-trnD(guc) ==> end
 61164  TATATTTATACTTAATATAAAAAAATAAATAATAAAATATATATATTTAATAATATTTTT
 61224  TTCTTTATTATAATAATATATAAAAATAAATAATAATCTTTTTTTATTATTATATTTATT
 61284  AATAATAAATTATTTTGTTATTATTATTAATTTCTCCTTTCGGGGTTCCGGCTCCCGTGG
 61344  CCGGGCCCCGGAACTATTAATATTTTATATAAATTATTTATTTAATCTTTCATTATATAT
 61404  TTAATATATTATTAATATTAATTAATATTCTCCTTTCGGGGTTCCGGCTCCCGTGACCGG
 61464  GCCCCGGAACTATAATAAATAAATAAAATAAATATTTTAATATAATACTTATTTTTATAT
 61524  TTATTAATAATAATTAATTTTTATATAAATTTATTATTTCTTACAATATATTTATTACTC
 61584  CTTCGGGGTCCGCCCCCGCGGGGCGGGCCGGACTATTATTTTTTAATAATCTTATATATA
 61644  ATATATAAAATATATATATATTATATATATATATAAATATAATATATATTATTATAAATA
 61704  TTTATAATCTTATTAATTAAATTATATTATATTAGATCATATTATATTATATTATATTAT
 61764  ATTATATTATTATTATTAATATTTTTATTTTTATTTTATATTTAATAATAAAAAATCATA
 61824  ATTTTATAATTTATTAATTATTATATAATTTCATTAATATATTTCTTCTTTTTATTTATT
 61884  TATTTATTACTTATTAATAGTTCCGGGGGCCGGCCACGGGAGCCGGAACCCCAAAAGGAA
 61944  AATAATATAAAAAATAATTATAATTTATTATAATTTATTAATTTATTAATTTATTTATTA
 62004  ATTTATTAATTTATTTATTATTATATTTTTTTTTTTAATAAA
;     G-trnS(gcu) ==> start
 62046  GGAAAATTAACTATAGGTAAAGTGGATTATTT!GCT!AAGTAATTGAATTGTAAATTCTT
 62104  ATGAGTTCGAATCTCATATTTTCCG
;     G-trnS(gcu) ==> end
 62129  TAT
;     G-trnR(acg) ==> start
 62132  ATATCTTTAATTTAATGGTAAAATATTAGAAT!ACG!AATCTAATTATATAGGTTCAAAT
 62190  CCTATAAGATATT
;     G-trnR(acg) ==> end
 62203  ATATTATATTATATAATATTATATATTAATAAATATTATTAATTAATTTATTTATTTATT
 62263  TATTATTAAATAAAAATATTTAATAAAATAATATAAAATATTATAATTATTTATATATTA
 62323  ATTATTAATTATTTATTATTTATTATATAAAAAGTATATAATTTTGTATTTTAATATAGG
 62383  GTTAATTAATTAATTATTAATTTTTTTATAATAAGATAATAATATATTAAAAACTTATTA
 62443  TAAATTTATAAAATAATATTTATTTAATTTGATATTATTTTTAATCTTTCATTAATATAT
 62503  ATTTTATTATAAGTAATAATATAGTTTAATTTAATTAATAGTTCCGGGGCCCGGCCACGG
 62563  GAGCCGGAACCCCGAAAGGAGAAATAAATTACATAATAATAATATTATAATAATATTATA
 62623  TATTATATAAAGAAATAATAATTTATATTTTTATTTTTTATAAATAATATAAATATAAAT
 62683  ATAAATATAAT
;     G-trnA(ugc) ==> start
 62694  GGGGTTATAGTTAAATTTGGTAGAACGACTGCGT!TGC!ATGCATTTAATATGAGTTCAA
 62752  GTCTCATTAACTCCA
;     G-trnA(ugc) ==> end
 62767  ATAATTATATTTTATAATATATATATAAATAAATTATATATATATATATATATATAAATA
 62827  TTAAATAAATATTATATTAATAAATAATATAAATTATCTAATCGAAGGAAATATTTATAA
 62887  TATAATATAAATATTTTAATAAATTAATAAATATTATATTAATAAATAATTAATAAATAT
 62947  ATAAATTATAATAAATTTTAATATTATTATATAAATTAATTAAATATAATAATTAATGAA
 63007  ATA
;     G-trnI(gau) ==> start
 63010  GAAACTATAATTCAATTGGTTAGAATAGTATTTT!GAT!AAGGTACAAATATAGGTTCAA
 63068  TCCCTGTTAGTTTCA
;     G-trnI(gau) ==> end
 63083  TATTATATATCATTAATATATAAAATATAAATATATATATTATAATAATAATAATAATAA
 63143  TAATAAATATAAATATAATTATATATATATATATATATAAATAAATAATTATTTAATTTA
 63203  TAATAAATATATATAGTTCCCGCGAAGCGGGAACCCCGTAAGGAGTGAGGGACCCCATGG
 63263  GAACCGAACCCCGAAGGAGTTTTATTATTAATTATATTTAATAAATATTAATTATTAATT
 63323  TTATATTTATAAATAAATTTATTACCTATTTTATTAAAAATATTTTAATTAAATAATAAT
 63383  ATAAATAATTTATAATATAATAATATATACTTATAAATAATATTTAAATCTTATTATTAA
 63443  TTTATAAATCATAAATTATTATTAATAAATATCTCTTTTAGATAAATTGAACTTATATTT
 63503  ATATTATATATATATAAATATAAATCTTAAATAGAGTAAATATATTATAATAATTATATA
 63563  AATATATATATATTATATTAAGATAATAATATATATATATATTAATATATAA
;     G-trnY(gua) ==> start
 63615  GGAGGGATTTTCAATGTTGGTAGTTGGAGTTGAGCT!GTA!AACTCAATGACTTAGGTCT
 63673  TCATAGGTTCAATTCCTATTCCCTTCA
;     G-trnY(gua) ==> end
 63700  TAATTTATTATTAATTATATATTATTATAAATCAAATCCATTGAAATTAATATAATCCAA
 63760  TGAATAATTAATTTAATACATAATTTAATATATAAAATTATATATATATATATTTATAAA
 63820  AAAAAATTATATAATAATTATATTAATATATTTATATATATAAATAAATAAATAATAATA
 63880  ATTATAATTATAATAATAATTAATTAATTAATAAATAAATAATAATTTATATTATCTTTA
 63940  TAATATATATATATACTTTTATAAAAAAGATATAAATAATTCTAAAATGTATATTTCTCC
 64000  TTTCGGGGTTCCGGCTCCCGTGGCCGGGCCCCGGAACTCCTCCCTTGCCTTGCGGGGTTC
 64060  ACACCTTTATAATTAAATAAAGGTGTTCACTATTAATAAAATTAATAATAAAATAATTAT
 64120  TATCTGTATTTAATAAAATTTAATTAAAGAGTTATATTTCTATATATTTATATATTTATT
 64180  TATTTATTTTAATAAAATATATAAAATAAGGGTTTTTATTTATTTAATTAATATATATTT
 64240  ATTCTTTTATATAATAT
;     G-trnN(guu) ==> start
 64257  GTCCTTATAGCTTATCGGTTAAAGCATCTCACT!GTT!AATGAGAATAGATGGGTTCAAT
 64315  TCCTATTAAGGACG
;     G-trnN(guu) ==> end
 64329  ATAATAATATATATATATTTTAATTTATATATTATATATATATATATATATTAAAGAAAA
 64389  ATAATAATATAAAAATATGTATTAATAATAATAATAAATAAATAATAATAAATAATTTTA
 64449  TTATATTATATTTATTGATATATTTATTGATATTTATTAATTTAAGATTATTCATTAAAT
 64509  ATATAATTATTAATAATTTAATATATTTTATAATTTTTATTATATTTTATATAAGAAGAA
 64569  ACTATTTTATATATTATATATATAATTTTTTTTTATAAAATGATAAACTTTATATTATAA
 64629  ATATTATTAAAAAGGGTATTTTTATAAATATTTAAATTATTTATAAAAAGGTATATAATA
 64689  ATAATTATTAATATTATATTATATTATATATTTATTTATATTATATATAATAATATATTT
 64749  ATATATATATTAATTAATAAATTAAATAAGTATCTATATTTTATATTATATTATATTATA
 64809  TTATATTATATTATTTTATTTTATTTTATTAGTGAACACCTTTATTTAAAGGTGTGAACC
 64869  AATCCCGCAAGGGAGGAGTTTCGGAAGGAGAATAAAAAGTATTCTAAAGAAATTATATAT
 64929  TTATTATTTCTCCGGAACTATTAATATATTATAAATTAATAAAAAATAAATATGTATATA
 64989  TAAATTATATTTATTATGTTTAATTATTTATAATTTATTATAATAAATAGTCCGGCCCGC
 65049  CCCCGCGGAGGGGGGCGGACCCCGAAGGAGTATAAGATATCTTATTTATATTTATATATA
 65109  ATAAAGAATATTATTAAACTAACACCTATATTATATATATTATATTATATAATATTATAT
 65169  ATATATTAATTACTAAGAATAAATTAATAATTAGATAATATTTATATTTATTTATTTATT
 65229  TAATTAACAAATATATTAATATTTTTAATTAATTAATAATACCTTTATATATATATATAT
 65289  ATATATATTAATTTTAATTATATAATTATCTTTTTTATTAATAATCATAAATATATTATA
 65349  TATTTTATATAATAAAATTATAATTTTATAATTATTTTATTTTTTATTAAAAATTATTAT
 65409  TATTATAATTATTATATTATAATTATAAATTATTAAAGAATATATTTATTAATATTTTAA
 65469  TAATTAATATCTTTTATTTATATTTATAAAATAAGGTGTAAATATTGATAATAAAGAGTA
 65529  AATATTGTATTAATTATAATAATAATTATAATTAAGGA
;     G-trnM(cau)_1 ==> start
 65567  GCTTGTATAGTTTAATTGGTTAAAACATTTGTCT!CAT!AAATAAATAATGTAAGGTTCA
 65625  ATTCCTTCTACAAGTA
;     G-trnM(cau)_1 ==> end
 65641  ATAATGATTATAATATTTATATATATTAAAATAATATTAATAAATAATTACTCCTCCTAG
 65701  CAGGATTCACATCTCCTTCGGCCGGATTATTTTATTATTATTATTATTAAATAGATGTTC
 65761  ATTAAATAATTATAAATATAATTTATCTTTTAAATATATATATATAATATAATATTTAAA
 65821  TATATATTATAAATAAATAAATAAATAATTAATTAATAAAAACATATAATGTATATTTAT
 65881  CTATAAAAAATATTAATTAAATTAATATATTATTACAGTTCCGGGGGGCCGGCCACGGGA
 65941  GCCGGAACCCCGGAAGGAGATAAATAAATAAATAAATATAAATAATTATCCTTCTTTAAA
 66001  ATAAAAAGAGACGGACCGGACTATTTTATTTTTAAATATATATTATATTAATAATATAAA
 66061  TATAAGTATAAAAAAAAAATTAATAATATATTATATATATATTATATTAATAATAATAAT
 66121  AATAATAATAATAATAAATAATAACTCCTTGCTTCATACCTTTATAAATAAGGTAATCAC
 66181  TAATATATTATAATAATAATAATAATAATTATATTTATAATTTATATATTTATATATATA
 66241  AAAATTATATATATTATATATAATCTAAATATTATATATTTTAATAAATATTAATATATA
 66301  TGATATGAATATTATTAGTTTTCGGGAAGCGGGAATCCCGTAAGGAGTGAGGGACCCCCT
 66361  CCCTATATTTATTCTAACGGGAGGGGGACCGAAGGAGTTTTATTTTTAGTATTTTTATAA
 66421  AATATATATTTATATAATTAATAATATTATATATATTATTTATAAAAATAATATATAATT
 66481  TTAATTATTTTTAATAAAAAAAAAATGTGGGGTTTGGTAATATAATATTTTATATTTATA
 66541  ATATATAATAATAAATTATAAATAAATTTTAATTAAAAGTAGTATTAACATATTATAAAT
 66601  AGACAAAAGAGTCTAAAGGTTAAGATTTATTAAA
;     G-cox2 ==> start
 66635  ATGTTAGATTTATTAAGATTACAATTAAGAACATTCATTATGAATGATGTACCAACACCT
 66695  TATGCATGTTATTTTCAGGATTCAGCAACACCAAATCAAGAAGGTATTTTAGAATTACAT
 66755  GATAATATTATGTTTTATTTATTAGTTATTTTAGGTTTAGTATCTTGAATGTTATATACA
 66815  ATTGTTATAACATATTCAAAAAATCCTATTGCATATAAATATATTAAACATGGACAAACT
 66875  ATTGAAGTTATTTGAACAATTTTTCCAGCTGTAATTTTATTAATTATTGCTTTTCCTTCA
 66935  TTTATTTTATTATATTTATGTGATGAAGTTATTTCACCAGCTATAACTATTAAAGCTATT
 66995  GGATATCAATGATATTGAAAATATGAATATTCAGATTTTATTAATGATAGTGGTGAAACT
 67055  GTTGAATTTGAATCATATGTTATTCCTGATGAATTATTAGAAGAAGGACAATTAAGATTA
 67115  TTAGATACTGATACTTCTATAGTTGTACCTGTAGATACACATATTAGATTCGTTGTAACA
 67175  GCTGCTGATGTTATTCATGATTTTGCTATCCCAAGTTTAGGTATTAAAGTTGATGCTACT
 67235  CCTGGTAGATTAAATCAAGTTTCCGCATTAATCCAAAGAGAAGGTGTTTTCTATGGACAA
 67295  TGCAGTGAATTGTGCGGACTAGGACATGCCAACATGCCGATTAAAATTGAGGCAGTATCA
 67355  TTACCTAAATTTTTGGA
;     G-orf148 ==> start
 67372  ATGATTAAATGAACAATAA
;     G-cox2 ==> end
 67391  TTAATATAAATTTGTTATTAATGTTTTTAATAATTATTGATAATTTAATTTTTAAAAATA
 67451  ATAATAATAATAATTATAATAATATTCTTAAATATAATAGAAATATAGAATTATATTCTA
 67511  TTCAATCACCTTATATTAAAAATATAAATGTTATTAAAAGAGGATATCATACTTCTTTAA
 67571  ATAATAATTTAATTATTGTTCAAAAAAATAATAATGAAGATAATTTAAAATTAAATAATT
 67631  TAGAAATAAATAATTTTCATAAATGATTAGTAGGTTTTACAGATGGAGATGGTTCTTTTT
 67691  ATATAAAAGGTCTAGAAAATAATTTTAAATTCTTTTATGGATTCCATTTACATAAAGA
;     G-orf351 ==> start /note=LAGLIDADG ;; evalue:2.1e-18
 67749  TGATATCTCTTGTTTAGTCCCGGCCCCAGCCGGGACCCCGGGGAAGGAGAACATATTAAA
 67809  AATAATTTAA
;     G-orf148 ==> end
 67819  AAATACCTAGTAATATTAATATTAGAGAACTATCAGTTCAATTACTAGTGACAAAGAAAC
 67879  AATGAATAAGTGATAATTTATTACCTATTTTTGATAAATATCCTTGTATAACTATAAAAT
 67939  ATTATAGCTATTATAAATGAAAAAAAGCTATAATTGATAATTTAAATGGTATAACTTATA
 67999  ATAATAATGATGTATTAAATATTAAAAATACAATTAATAATTATGAAGTTATACCTAATT
 68059  TAAAAATTCCATATGATAAAATAAATGATTATTGAATTTTAGGTTTTATAGAAGCTGAAG
 68119  GTTCATTTGAAGTAATTAAAACTCGTAATATTTGTAGTTTTAATATTTCACAACACCAAC
 68179  GTAGTATTGAAACATTAAAAGCAATTAAATCTTATATTTTAACTAATTGAAAACCTATTG
 68239  ATAATACTCCATTAATAATTAAAAATCAATTATTAAAAGATTGAGATTCATCTATTAAAT
 68299  TAACTAAACCTGATAAAAATGGAGTTATTAAGTTAGATTTCTATAGAATAGATTTTTTAT
 68359  ATTATGTTATTATTCCTAAATTTAATAGTATAAATTGATATAGTCCCCGCCCCGGCGGGG
 68419  ACCCCGCTAGGAGTATTAAATATAATAGCTACATAAATTGACAATCTATAGTTAATATTT
 68479  ATATAAAAGGTTTACATAAAATTAATAATAAAGATATTATTAATTATATTGAACATATTA
 68539  AAAATTTAAATAAAAAAGGTATTAATAAAATTAATTATAATATTGAATTATATAATAATA
 68599  TTATTAATAATAATAAACCATTATATAATAAAAATTATACATATAGACTTAATAGTATTA
 68659  TTCATAGTAAAAAGAATATTACAGGTGTAGGAGTATTTGTATATGATTTAAATAATACAT
 68719  TAATTATAACATTTACAGGACATGTACCTGCCAGTTTACACTTTAATTGTTCTCCTTTTC
 68779  GGGGTCCCGGCTGGGGCCGGGACTAA
;     G-orf351 ==> end
 68805  ACATGAGATTGCTAAATATATTAAAAATGGTAATGTATTTATAAATAAATATATTTTAAA
 68865  AAATATTTTATTAGATTAATTATTATTTTTATTTCTTCTTAAAATTAAAAAAAAAAGGAG
 68925  ACTTTTTTATATTTATATAAATTATATATAAATTATTCTTTTATTATAAATATATAAAAT
 68985  TATTTTCTTTTAATTATTTTAATAATAAATTAATTAATTATTCATGGCTATAGTCATAAC
 69045  TTTTAATAATATTCTTTTATTCTTTATTATTATATATATATATATTTATTATTTATTATT
 69105  ATAGAATTTATATTTATAAAAATATTAATATTTTATTTAAAATAAATAATGATTAATTTA
 69165  TAAAATATATATTAATTAAGTTTCGGGTCCCGGCTACGGGACCCCCCTAAAGGAGTTATT
 69225  ATATTTATAATTAAATCTTTAAATAATATATCTTAAATTATTATATTGATATTAATATTA
 69285  TATTGATATTAATATTAAATATATATTTAATATTTAGCTTATTATTTTATAAAATTATAT
 69345  TTATATATTATAATATAATTAAATATATTATAAATTTAATAATTTAATAAAAATATTCTT
 69405  TTTATAATTATTATAATAATTAAATAAATAAATAATAATAAGAATAATTAATGTATAATT
 69465  TTTTATAAATATTATATATTTTTATATTAATAGAAAGGAGTGAGGGACCCCCTCCCTAAC
 69525  GGGAGGGGGACCGAACCCCGAAGGAGAAATATTAATAAAATAAAATAAAATTATAATATA
 69585  ATTAAATTATAAGAATTATATTTACTCCTTTTATATTTTATATTTATAATATAATATAAT
 69645  ATAAAATAAATATAATATAATATAAAATAAATATAATGTAATAGGTATTCACTCCTCTTT
 69705  GGGGTGAACTTAATATTATATCTTAAATAATTAATATAAATATAATATATTATTTAATAA
 69765  TAATAATAAATAAATAAATAAATAAATTAATAAATTAAATAAATAATAATATTATTATAA
 69825  TTACTTTTTAATAAATAATATTAATATAATATTATATTAGTATTATAAATAGACTTTTTA
 69885  TTATTTTATATATAATATAGTCCGG
;; mfannot:
 69910  cccgcccccgcgggggggcggaccccgaaggagtaatatattatataattattattttta
 69970  attataaataaaatataattattatttattatataatttatataaatatatatatatatt
 70030  tattatatatataaatataaatataaatataataattaactttatatagaaattctaata
 70090  ataataataataataaatataaaatagtccggcccgccccctgcggggcggaccccgaag
 70150  gagtgagggacccctccctatactaacgggagggggaccgaacccctttttaaagaagga
 70210  gtgagggaccccctccctaatgggagggggaccgaaccccgaaggagatgttcattaaat
 70270  aattaaatatatataattaataatattaaagttttatatatattaatatattataaaagg
 70330  tttatatatatatataataagataagtaataaattaattaattaataatataaaaatata
 70390  tattatatattatgttttatttatatatatatatatattatgtattattatataaatata
 70450  tatatatattatattataagtaataataagtattatattatatata
;     G-trnF(gaa) ==> start ;; mfannot: evalue : 4.00e-10
 70496  gcttttatagcttagtggtaaagcgataaatt!gaa!gatttatttacatgtagttcgat
 70554  tctcattaagggca
;     G-trnF(gaa) ==> end
 70568  ataataataatatattaattaataattaatttataataaatatattataataattaatat
 70628  atatatataatatatttaatacaaagaaaatatatattatatctcttatttatttattta
 70688  ttaatattttaagtgaacacctttatttaaaggtgtgaaccccgcaaggcaagggaggag
 70748  ttccggggcccggccacgggagccggaaccccgaaaggagaaatataatattataaaaaa
 70808  aagtttatatatttataaatataaatataaatataaatataatataagtttggtattcat
 70868  ttaattatattatttaattaaaaatattctaaataagaataaatatcaataaaggagtta
 70928  taaatatatatatatattaatatatatataaaaatatatattattattagttcccgccgc
 70988  gaagcgggaac
;; mfannot:     /group=IB(5') (2.62e-06)
 70999  CCCGTAAGGAGTTTTATTATAATAAAATTTATATATATTTAATATATAATTATAAAAATA
 71059  TTATATAATAAATAATAAATAATTATTAATAATAAATAAATATAATAATAATATTATAAT
 71119  AAATTTATAAATGATTATAATAAATTTATATTAATTTTTTATTT
;     G-trnT(uuag) <== end
 71163  TGTAAATACTAAGATTTGAACTTAGATAATATGCAC!CTAA!AAACATACATTTTACCAT
 71221  TAAATTATATTTAC
;     G-trnT(uuag) <== start
 71235  CTTATTAATTATATAAATTTTATTAAATATATAATATATTAATTATATAAAAATTATTAA
 71295  ATAAATATATAATATATTATATATAATTTATAATATATATATTATAAATATTATTATATA
 71355  TAAAATATAATATACTACTTATAAAAATATATATATATATATAAATATATATATAAATAA
 71415  ATATTTTATATATTAAATTAAATAATTATTAATAAATTTAATTATAAAGTATAATTTTCA
 71475  ATAGGAATATTTAGAAGATTATATAATTATATGAATTATTATAATTATATATATATAAAT
 71535  AAATAAAATAATAATTATAATAATTAATAAGAGTCCGGCCCGCCCCCGCGGGGGGGGCGG
 71595  ACCCCGAAGGAGTTTTGGATATATATCTGTGGAGTATATATTTTATAA
;     G-trnV(uac) ==> start
 71643  AGGAGATTAGCTTAATTGGTATAGCATTCGTTT!TAC!ACACGAAAGATTATAGGTTCGA
 71701  ACCCTATATTTCCTA
;     G-trnV(uac) ==> end
 71716  AATCTAGATATAATATTATATCTATCTTAATATAATAATATTTATTTATTTATTAAATAA
 71776  AAAAAAAATAAATAATATTAATTAATATAAGATTCTTTTTTAATTATAATAATAAATAAA
 71836  TAAAAAGAAGATATTATCAATGATTTATATTAATAATAAATATAAATAATAAAAAATATA
 71896  TATAATATAATATAATAAATATATTTCCTTTAATATTAATAAATTAATAATAATAATAAT
 71956  AATAATAATAAAATATTTAAATAAATTATATTCAATACAAATTAATTATTTCTCCTTTCG
 72016  GGGTTCCGGCTCCCGTGGCCGGGCCCCGGAACTATTATTAATAATTGAATAAATAATCCG
 72076  GTCGAAAGAGATATTAATTCGATTATATTATTTATTTAATTATATTTAATTTAAATATAT
 72136  AAATTAATATATATATATTGAATTATATATAAATTTATTTTATAATTTTATAAATAATAT
 72196  ATTATTATAAATATTTAATATAATTTATATTATTATTAAATAAAAGATTTATTAAATTAA
 72256  TATTATTATTTAATTTTATTATATAGTTTTGAGGATAATATTTTATTAATATTTTTTTTT
 72316  TTATTTATTTATTTAATTATATTATATATATAATATATATATAACAATAAATTT
;     G-cox3 ==> start ;; mfannot: alternative ATG start pos 72352
 72370  ATGACACATTTAGAAAGAAGTAGACATCAACAACATCCATTTCATATGGTTATGCCTTCA
 72430  CCATGACCAATTGTAGTATCATTTGCATTATTATCATTAGCATTATCACTAGCATTAACA
 72490  ATGCATGGTTATATTGGTAATATGAATATGGTATATTTAGCATTATTTGTATTATTAACA
 72550  AGTTCTATTTTATGATTTAGAGATATTGTAGCTGAAGCTACATATTTAGGTGATCATACT
 72610  ATAGCAGTAAGAAAAGGTATTAATTTAGGTTTCTTAATGTTTGTATTATCTGAAGTATTA
 72670  ATCTTTGCTGGTTTATTCTGAGCTTATTTCCATTCAGCTATGAGTCCTGATGTACTATTA
 72730  GGTGCATGTTGACCACCCGTAGGTATTGAAGCTGTACAACCTACCGAATTACCTTTATTA
 72790  AATACTATTATCTTATTATCTTCTGGTGCTACTGTAACTTATAGTCATCATGCCTTAATC
 72850  GCAGGTAATAGAAATAAAGCTTTATCAGGTTTATTAATTACATTCTGATTAATTGTTATT
 72910  TTTGTTACTTGTCAATATATTGAATATACTAATGCTGCATTCACTATCTCTGATGGTGTT
 72970  TATGGTTCAGTATTCTATGCTGGTACAGGATTACATTTCTTACATATGGTAATGTTAGCA
 73030  GCTATGTTAGGTGTTAATTATTGAAGAATGAGAAATTATCATTTAACAGCTGGACATCAT
 73090  GTTGGATATGAAACAACTATTATTTATCTACATGTTTTAGATGTTATCTGATTATTTTTA
 73150  TACGTAGTATTTTACTGATGAGGAGTCTAA
;     G-cox3 ==> end
 73180  GGCTGTAAATCTATATATCTAAATGATTAATATATATATTATTAATAATTAACAATAATT
 73240  AATATATTATAATTTATATATATATATTTTATATTATTATAATAATATTCTTACAAATAT
 73300  AATTATTATATATTATTCTTTCAAAACTCCTTACGGGATTCCCGCGAAGCGGGAACTTAA
 73360  TAATATAATCATTATACTTTTTTTCATTTACCTTTTATAAAGATAATTAATAAATTTATT
 73420  TAATATTTATAAAAAGAATATAATATTAATATAATATAATATAATATAATAATGTGATTA
 73480  TTTATATTTTTATATTCCTTCGGGTTCCCCGCCTCACCTCCAGCGAGACTTTTTTAATAT
 73540  GATATAATATAATATAAATATTATTAATTTAACTAATATATAAATTCATATATATATATA
 73600  TATTATTAATATTATTTTATAAAAAATATTTTTTATTTGATTATTATTAAATATTATATA
 73660  AAAATATTAATATATTATAAATATACTATTTATGTAATTATTTTTTGAAGTGAGCACCTA
 73720  TTTTATATATATTTTATATATATTTTATTATATTTTATTATATTTTATTATATTTTATTA
 73780  TATTTTATTAAAAATAGGTGTGAACCTCCATGAGAGAGGAATGAATACCTATTTTATAAA
 73840  GTATATTTTATATTCTCCTTTCGGGGTTCCGGCTCCCGTGGCCGGGCCCCGGAACTATAT
 73900  ATTATAAATATGAACCAAAAAAAGGAGTTTAAAATTTAATTAAATTTAATTAATTGAATT
 73960  ACTCCTTCTTAAAAAGGGGTTCGGTCCCCCTCCCATTAGAATAAATATAGGGAGGGGGAC
 74020  CCTCACTCCTTCGGGGTCCGCCCCCCCCGCGGGGGCGGGCCGGACTTTATTATTATTATC
 74080  ATAATTATTAAACCCTTTATTAATATAATAATATATTATTTATTATCAAAATTCCTACCC
 74140  TTTTTATAATTTATATCTTTAATAATATAATTAAATATAAAATGTTTATTAAATATTATA
 74200  TAAAAATAAAATAAAAATATATATATATATATAAATGATAAATAATAAGGAATTCACACT
 74260  TATATAAATTTAAATATAAAGTCCCAAAAGAAGTATTCATTAAATAAATTATCATTAATT
 74320  AATTATAATAAACTTATTTAATATTATTAAAGATTAATTTATAATAATAATTATTATTAT
 74380  TATTATTAATATTAATAATAATATATAAATAATTAAATAGTTCATATATTCAAAAGAATT
 74440  AGAATTAAACTTTAATAAGTGTATTTAATATATAGTGAACACCTTTATTTAAAGGTGTGA
 74500  ACCCCGCAAGGCAAGGGAGGAGTTCCGGGGCCCGGCCACGGGAGCCGGAACCCCGAAAGG
 74560  AGAATATTAATAGAATATTTATTCTATTTATATATATATTTATATATATATATATTAAAT
 74620  AATATTATTTATATTATATTTTATATATATATTATTAATATAAAAAGTATATTATATGTA
 74680  TTATATATATTATATATTATATATTTAATAATATATTACTCCTTCGGGGTCCGCCCCGCG
 74740  GGGGCGGGCCGGACTATAAAATTATAATTAATAATTTTATAAAAAAAAATAAATAATTAT
 74800  ATATTTCCTTCGTGGTTCGGTTCCCCATCACTCATTCAAACTATAATTTAATATATTATG
 74860  ATATTATTTATAATTTATAATATAATGTATAATATTATATTATAAATATTATATAAAAAT
 74920  AAAATGATAATAATAATAATAATAATAAAAATAGAAAAGAATAATTTTTATTATTTTAGT
 74980  ATATATAAGAATTTAATAAGTTAGATTATTGCGGACACCGTTACGCGGAGTAGGGACTAT
 75040  TATATTTTACCTATATATATTAATATTATTATAATTTCCTTCTTTAAAAGAAAAAAAAGG
 75100  GATTCGAGAACTTATTATTATATTAATATATTAATAATAAATAATAATAAATAATAAAAA
 75160  AAGTAAATAAATATAAATTATATAAAAATATAATTTTATTATTAAGGAGTGAGGGACCCC
 75220  CCTCCCGTTAGGGAGGGGGGGACCGAACCCCAAAGGAGTTTAAATATAAAATATAATATT
 75280  ATCATTAAATTCTAATAAGGGTATATAATGAAAATCTATTAGAACCTAAAAAGAATATTA
 75340  ATATATCTATTATAAAATAATAATAATAAATATAAATATAAAAATAAATTGTAATAAATA
 75400  ATAATATTTATAAATAATAAAAAAAAAAAGAAATATATTAATTATTAATAATAAATAAAT
 75460  TATATTAAAATATAATATTATTATTAAATTAAAGAATTATATTAAATATATTTATTAAAA
 75520  TTTTATAAATAAGTTAATATTTTATTAAATAATATTATAAATAAATAAAAAATAAGTATA
 75580  TAATTATTAATATATTAATTTATTATGTTATATATTTTTATATTTCAAATATATAAGTCC
 75640  CGGTTTCTTACGAAACCGGGACCTCGGAGACGTAATAGGGGGAGGGGGTGGGTGATCAAT
 75700  AACCAGAATATTAAATAAATACAGAGCACACATTTGTTAATATTTAATAATATAATCAAT
 75760  AAATATATTATAATAATATAATATAATTAATAATAAATATAAAGTCCCCGCCCCGGCGGG
 75820  GACCCCGAAGGAGTGAGGGTCCCCCTCCCTATACTAATGGGAGGGGGACCGAACCCCGAA
 75880  GGAGTATAAACAATATAATAAATTATATAAAATAAATATAAATTAAAAATAAAAACTAAA
 75940  TAATTAATATAATAAATGATAAACAAGAAGATATCCGGGTCCCAATAATAATTATTATTG
 76000  AAAATAATAATTGGGACCCCCACAATAGAATAAAAAATAAAAAGAATTAATAATATATAA
 76060  ATAATATAAATATATTATATATATAATATAATATATATATATATAAAATAATAAATTATA
 76120  TAATATAATATATATATATAAAATAATAAATTATATATATATATATAAAATAATAAAAAA
 76180  TAATAATCATATTAATTTTATAAATATAATTATTATTATTAATAATAATAATAATAATAA
 76240  AGTCCGGATAATAATTTATAAAAATTAATATTTATTTTATGTAATATTAATATTAATATA
 76300  ATATAATATAATATAATACGGATTAAATATTACCAGTTGTTCACAGGTAATATAAAATCC
 76360  TATTGTTTCACCTATTATTAATTAATAAAATAAAATAAGTATATATAATAAAAATTTAAT
 76420  AAAAAATAATTATATAATAAATATATATATTATAATATTAATAAATATAAAATATAATTG
 76480  ATATTAACATTATATAATTAATAATATAATCAAATAATATAAATATAATATAAAAGTTTT
 76540  AATTATTAAAATTATATAAATATTATTTAATAAAAATTAAAAATAATAATAATAAAGTCC
 76600  GGTCCGCCCCGCGGGGCGGACCCCCGAAGGAGTGCGGGACCCCGTGGGAACCGAACCCCT
 76660  TTTTATTTTTAATTAAGAAGGAGATAAATATTTATATCTTTATTTATAATTATATATAAA
 76720  TAAAAGTTTATTAAAATTTATAATAATAATATAAAAAGTATATAATAAATTTATTATAAA
 76780  TAAATAAATATTTAGTAATAATATTTAATAAAATTATAAATATTCTCCTTTCGGGGTTCC
 76840  GGCTCCCGTGGCCGGGCCCCGGAACTAAATAAAATATTAATAATAAATAATAAATATATA
 76900  ATATAATATAATATAATAAATTAATAACAATAAGATATCCGGGTCCCCTAAATAATTATT
 76960  ATATAAAATAATAATTGGGACCCATACATATAAATATAAAATATTTTAATATTTATATAT
 77020  AAATAATAATAATATATATTTATATTATATTATAATATAACCCCTTCCAATTAATATTAA
 77080  TATTTAATTACTTCCTTAAAAAAATAATAATTAATTAATTGATTTTTATATTAATATAAA
 77140  AAAGTTAATATATATATTTATATATAAATAATATAAATTAATATAAAGATAATAAGTCCC
 77200  CAAAGGAATAATAAATAATAGTATGTATTTAAATAATATTTAATATACTATTTTTTATTA
 77260  TTTTTATTATTATAATATATTTATAATAATATATTTAATTATAATTTATAAAAAAGAGAT
 77320  ATAATATTTTATTATATATAATATTAATATAATACAAATTAACATTATTTAATTATTATT
 77380  AATAATATTTAACTTTATTATTATCTTCTACGGTTGGATTATTATTACTATTTATTTATT
 77440  AATAATAAATAATAAATTATAAAGTCACTGAAAGAGTGAGGAATTTCCCATAGGGAAAAC
 77500  CCCAAAGGATAATATAAATATTATAAAATTTTTATTAAATAATATAAAATTCAATAAAAT
 77560  AATTTTAATTAATTAATTAATATAAAAATAAATATTTTTAATTAATATTAATAGTGAACA
 77620  CCTTTATTTAAAGGTGTGAACCCCGCAAGGGAGGAGTTCCGGGGCCCGGCCACGGGAGCC
 77680  GGAACCCCGAAAGGAGAAATATAAATATAATAGTATAGTATAGAGGAAGTTAATAATAAT
 77740  ATAAATATTATATAATATATATATGTATATATATTATATAATTAATTTTCTCCTTTTGGA
 77800  TTTACATCTTAATAAAATATAAAATATAAAATGTTATTAACAATAAAAATTATTAATCTT
 77860  TATAATATTAATAATAGTCCGGCCCGCCCCGCGGGGCGGACCCCGAAGGAGTAATTTATT
 77920  TATATATCTTCTTTAGGGTGGACTATTTTATTAAAAAAATATTAAATATTATAAATATAT
 77980  TATAAATATATTATAAATATGTTATAAATATATTATAAATAGAATATAATATAATATTAT
 78040  ATATTATAATGATAAAGATTATATATATTTTCTTTTTTTTTATTTATTATTTTTAATAAG
 78100  TAAAAATTATATTATATATATATATATTAAATTTTTTATAAGTAATATAATATAAGTATT
 78160  AATTATATAAA
;     G-trnM(cau)_2 ==> start
 78171  TGCAATATGATGTAATTGGTTAACATTTTAGGGT!CAT!GACCTAATTATATACGTTCAA
 78229  ATCGTATTATTGCTA
;     G-trnM(cau)_2 ==> end
 78244  ATAAATTAATATATAATATCTCCTTCTTAAGAATAAAAAGGGGTTCGGTCCCCCACGGGG
 78304  TCCCTCACTCCTTCGGGGTTCGGTCCCCCTCCCGTTAGAATAAATATAGGGAGGGGGTCC
 78364  CTCACTCCTTTCTATAAAAAGTATAATAAAATATATTATAAGAAGAATATATTATATAAT
 78424  ATAATAATTATATTAATAATATTAATAAATAATATATAAATAATTATAAAAAAGTATATA
 78484  ATATTAATCAATTAATTAATTAATAAATATAAATAATATATTAATTTTTAATTAATTTGA
 78544  ATAAGATATTTATATTATTAA
;     G-rnpB ==> start ;; mfannot: Approximate position
 78565  TAGGAAAGTCATAAATATATAAATTATATTATATAATTAATATAATAATAAAATAAATTA
 78625  TATATTTTATTTATAATATTATTTCTTTATAAGATAAATATTATCTAATAATATTTATAA
 78685  AGAAATATATATATATATAAAAAGTCATTATATAAATTTAATTATAATTTAAATAAATTT
 78745  TATATAAATTAATATAATATTAATAAAGTAATTAGTATAAATAAATAATATGAAAATAAA
 78805  ACTTAATAAATATATAAATATAGTCCGGCCCGCCCCGCGGGCGGACCCCGAAGGAGTCCA
 78865  TATATATATATTAATAAAAAAAAGTAATATATATATATATATTGGAATAGTTATATTATT
 78925  ATACAGAAATATGCTTAA
;     G-rnpB ==> end
 78943  TTATAATATAATATCCATA
