# Supplementary material for: Global Characterization of Fungal Mitogenomes: New Insights on Genomic Diversity and Dynamism of Coding Genes and Accessory Elements
Source: Front Microbiol. 2021 Dec 1;12:787283. doi: 10.3389/fmicb.2021.787283 (PMC8672057; doi:10.3389/fmicb.2021.787283)
Supplement: Supplementary File 1 — de novo annotation files of the 685 mitogenomes investigated in this study. Annotation was performed with the Mfannot program. [file Data_Sheet_1.ZIP › Supplementary_FileS1/NC_037774.1_Russula_abietina_mitochondrion_complete_genome_mitogenome.mfres]

;; Masterfile modified automatically by mfannot version 1.35
;; on Fri Dec 25 01:14:29 2020 by user pfonseca on host LGCM-PROC
;;    - Gene Totals: 74
;;    - List of genes added:
;;      atp6                 atp8                 atp9                
;;      cob (3 introns)      cox1 (3 introns)     cox2                
;;      cox3                 nad1 (1 introns)     nad2                
;;      nad3                 nad4                 nad4L               
;;      nad5 (1 introns)     nad6                 orf1077             
;;      orf109               orf116               orf122              
;;      orf123               orf128               orf129              
;;      orf131               orf135               orf142              
;;      orf156               orf175               orf188              
;;      orf202               orf209               orf238              
;;      orf242               orf246               orf273              
;;      orf275               orf278               orf288              
;;      orf295               orf314               orf347              
;;      orf351               orf374               orf39               
;;      orf399               orf613               orf629              
;;      orf65                orf761               rnl                 
;;      rns                  trnA(ugc)            trnC(gca)           
;;      trnD(guc)            trnE(uuc)            trnF(gaa)           
;;      trnG(ucc)            trnH(gug)            trnI(aau)           
;;      trnI(gau)            trnK(uuu)            trnL(uaa)           
;;      trnL(uag)            trnM(cau)            trnN(guu)           
;;      trnP(ugg)            trnQ(uug)            trnR(ucg)           
;;      trnR(ucu)            trnS(gcu)            trnS(uga)           
;;      trnT(ugu)            trnV(cac)            trnV(uac)           
;;      trnW(uca)            trnY(gua)           
;;
;; end mfannot
;;


>NC_037774.1 Russula abietina mitochondrion complete genome gc=4
;     G-cox1 ==> start
;     G-cox1-E1 ==> start
     1  ATGGATTGACGACTGTATTCAACTAATGCTAAAGAAATTGGGACTCTTTATTTAGTATTT
    61  GCAATATTTGCAGGTATGATAGCTACAGGATTTTCAGTGTTAATTCGATTAGAATTATCT
   121  TCTCCTGGAGTACAATTTTTACAAGGAGATCATCAGTTATTTAATGTAATAATAACTGCT
   181  CATGGATTATTAATGTTATTTTTTATGGTTATGCCTGCATTAATTGGAGGTTTTGGTAAT
   241  TATTTTTTACCAATACATATAGGAGCTCCAGATATGGC
;     G-cox1-E1 ==> end
;     G-cox1-I1 ==> start /group=IB(3') (7.97e-10)
   279  a
;     G-cox1-I1-orf295 ==> start /first_aa=N /note=LAGLIDADG ;; evalue:3.2e-51
   280  aacaaaaaggaggtccttgagtttaatagcaaatattatagtgataattataaagataat
   340  aaatttaaagaatatttagctggtctatttgaaggtgatggacacatttggattcaaaaa
   400  gataatcaaaaaaagaaacataatccaagattttgtataacctttagtcttaaaaacgaa
   460  ccattagctaaaaaattcttagaattaatagggtcaggatttataagatataaaacacaa
   520  gagaatgcttgtgtattaattgtttcacctgtaataggtttaaaaaaattagttcattta
   580  ataaatggtgaattaagaactccaaaaatacatcaacttcataaattaattgattgatta
   640  aataaaaatcataatacaaatttgactaaattaccattgaaaaacagtttattatctgaa
   700  gatggatgattaagtggatttatagattcagatggtagtttttctgttcaacatactaaa
   760  ttagaagacaacgcaaaaaaaagaaaaatatcttgcagattaagaattgaacaaagaatg
   820  ttagatccaataactaacgaaagttattttaaaattttaacagatatatcaaatttcttt
   880  aattgttcattgttaactagaaaacaaaaatcaactggtaatgaatattatactttaaca
   940  gcttcaagtaaaatatctttagaaattatagtaaattatttagaaaaatatccattattt
  1000  tcaagtaaacacttagatcataatgattgaaaaaaaatagtacaattaatatttgaaaat
  1060  aaacattatacagaagaaggtattagtaaaacagatgccgtaaaaaaaagtatgaataga
  1120  caaagaattaaatttacttgagatcatttaaatatattatctttttaa
;     G-cox1-I1-orf295 ==> end
  1168  aattacattatattaaactctaaactggaaatgccgttaagaagtgtaaactttttaatt
  1228  attacttcgctatatgcatggaatctctcgattttggaattaattttccagttaacagat
  1288  acacagacacctaattgaagttttaaacttataaagttgtattttcaactgaattagtcg
  1348  taaaacttgtgtatacatgggaggaatgtgcaggaaaccaacaaaataaaacaataaaca
  1408  caatacaaaacaaataaattttcttaattaaaaattatttaacaataaaaattataaaat
  1468  atataaagaggagaaaaaagatttttataacgataatgtacaacttctaacaaaaataag
  1528  atttaaaataagaacaataaaaataagatttaaaataagaacaatgcaaccggagtaggt
  1588  tgtaaaaatactatttagacattgtcaattctcaaaaaataaaaaatgtttttaaaaatt
  1648  ttatgaatattttatttattaatctataatttaattataatttttatgttaagtgtaggt
  1708  ttgtctttttttattaaacctattagaattcctctttatttttactataataggaatgtt
  1768  caaataaattcagaaagtaatataattactgttaaaccaactcaaaatacaagagttatg
  1828  acaaattttgatgaagtagattttaaatttgaatttaatttaccaaacgaataaattcag
  1888  gcaataaatgaattattgggtacagatgttactaataatgtaataacaggtacaaatgca
  1948  gattatataataaatacatacataattcctattatccaatcaaataatattgatccatta
  2008  attcatgatctttttattagatttcttagttaatattcaatatattttttataatttatt
  2068  attgttaataaatttaaaattaattacgtattcttgagaatagagtgtataatatatatt
  2128  tatacacattttctaatttttattttacaattaaactaaaattattgttaaatttatttg
  2188  ttatgtattgtgttttaatttttctattattttaagtaggatcctcagagactacacgcg
  2248  aagctcatatttaaaaatatgatgaagacatagtccgtttaagtaagaaactacttaaga
  2308  tcaag
;     G-cox1-I1 ==> end
;     G-cox1-E2 ==> start
  2313  ATTTCCACGATTAAATAATATAAGTTTTTGATTATTACCTCCTTCATTAATTTTATTATT
  2373  ACTTAGTGCATTAGTAGAAAATGGAGCAGGTACAGGATGAACGATTTATCCGCCATTATC
  2433  AGGAATACAATCTCATTCTGGTGGTTCAGTAGATTTAGCTATTTTTAGTTTACATTTAAC
  2493  AGGGATATCTTCATTATTAGGAGCTATTAATTTTATTACTACAGTATTAAATATGAGAAC
  2553  TAATGGTATGAGTTTACACAAATTATCCTTATTTGTTTGAAGTATTTTTGTAACTGCTAT
  2613  ATTATTATTATTAGCTTTACCTGTTTTAGCTGGTGGTATAACTATGTTATTAACTGATAG
  2673  AAATTTTAATACAAGTTTTTATGATCCAGCTGGAGGAGGAGATCCTATATTATTCCAACA
  2733  TTTATTTTGATTTTTTGGACATCCTGAAGTTTATATTTTAATTATACCTGGATTTGGTAT
  2793  AATTAGTCAAGTAATTTCAGCATTTTCAGGAAAACCTATATTTGGT
;     G-cox1-E2 ==> end
;     G-cox1-I2 ==> start /group=IB (4.65e-22)
;     G-cox1-I2-orf374 ==> start /first_aa=Y /note=LAGLIDADG ;; evalue:5.8e-46
  2839  tattttataaatagctctttaataaagttatctttattaacgcaacaaactatatgcagg
  2899  gaagtcaaagaatttatacaattcatattactagatactccaattttatgaaataaattt
  2959  tcatcagtaaaaattctagtaacgtatgataatccgcaggtaaccaaagcacaaagtgga
  3019  aactttaaacttagaataaaagaattttttaagttaagcatgttagtaggaatctcagag
  3079  gccatatgtttgttgtcaacatttataataagtataccttattattttatatactctctt
  3139  caaaatcttatttttttatgtaaagaatcaataaatgacataaaaaataatgatgaaata
  3199  gatacacaaatttacataaaaaatataaatctacctaaaaaggatactgacgaaagattt
  3259  tacgaatgattagcaggatttattgacggagatggttgttttctattaacaaaaaaagga
  3319  tatgctagtttagaaatagttacacaacttagagataaaaaatgtttatatctaataaaa
  3379  caaaaatttggtggatcggtaaaactttatagtgggaataattacttaagatatagatta
  3439  catcataaagaaggtttattaaatttaatcgataaagttaatgacttactacaaaatcct
  3499  acaagaattcttcaattaggtagaatttgtgaaaaatataacttgatcttgaaagaccct
  3559  aaaccattaacatattataatggatgattagcaggatttattgatactgatggtagtatc
  3619  tatttaaatgaagcttcagggcaaatatttataacagctacccaaaaaaatagattcata
  3679  ttagaagctttagtagaactatatggaggtacaatttaccctatggtcaaacaaggagca
  3739  tttaaatgaacttgttttaaaaaaaaagaagtgttatctttagttaataactatttcaaa
  3799  atcaatccttgcagatctgaaaaaatggtaagaattaatatggttgataaattttatgaa
  3859  cttagaaaacttcacgctcataaatcttcagttaactcagttttaggtaaagcatgaaaa
  3919  cattatctagtaaaatgaaatagtataatatcttcaaaattataa
;     G-cox1-I2-orf374 ==> end
  3964  aataaagaagagagtttaagttgacaaagagatggtccaaaatgataataaaaaaaaatt
  4024  aattaaattaaaaattttaagaaacaactatttaataatataaccacctttttaaatttc
  4084  aatagctaaggataaagagtgaataagtggtgcagagtattttaataattaggatattta
  4144  aaagagatgattaataaaaaattctaaattatcttagttccacgaaataatagtattcat
  4204  attgaatatgaattttggttatttaatttagtttgtttttgtcacaattgcctaaaatta
  4264  ttgatatatttcgata
;     G-cox1-I2-orf131 ==> start
  4280  atgatctttttaaactatatttgagataacgacgttgttttataccctatatttcttgta
  4340  gttataggaacaattggttatttatttattattttgtattttaaattttattcagataaa
  4400  gtggataaaggtacacaaacttcagcttgagaaggttatttatacagcgcaagtccaatt
  4460  atacctaatctagatatacaaagtgtatcagacataaatccaatctatttacacaaaatt
  4520  ctagaaataatgcaattatacgcagaacaattaataaatcacggagtaaccacttcagaa
  4580  ttaactagtataattaattctcttccaattgaacgattaagcgaaactaattttaatgaa
  4640  cttattttaacatgaattaatagcttcggtggataa
;     G-cox1-I2-orf131 ==> end
  4676  ttcttatctcatacaattattatttattatttcatatatatttaaataaaagaatagata
  4736  ataataaataattcaatcacgttattattgtctattaaaatcctcatattatttcttaaa
  4796  atttttatctaattatttttttatttttattatcattag
;     G-cox1-I2 ==> end
;     G-cox1-E3 ==> start
  4835  TATTTAGGTATGGTATATGCTATGTTTTCAATAGGAATATTGGGATTTTTAGTATGATCT
  4895  CATCATATGTTTAGTGTAGGTTTAGATGTAGAT
;     G-cox1-E3 ==> end
;     G-cox1-I3 ==> start /group=IB(5') (2.23e-04),IB(3') (4.14e-10) ;; mfannot: two introns identified
;     G-cox1-I3-orf629 ==> start /first_aa=T /note=LAGLIDADG ;; evalue:5
  4928  ACTCTTGTGTCTAAGGTAATGGTAACATTACTAATTA
;; mfannot:     /group=IB(5') (2.23e-04)
  4965  gtattgggctatatgctggaaaacttgattattttattggtccactcagtgaagaattgt
  5025  tcggaaaaatccaatctctaaacaaagagccttattttactaaaataaataaacaaataa
  5085  attcaatttttagtttaagtaaggaaaacaagcaatcagcaggaaactttttttttttat
  5145  atttaatttttatccaa
;; mfannot:
  5162  AATACACTTAATAATACAAGATTAAGATTATTTAGTTTTATTTGTAAATATTTTTCAACG
  5222  AATTCGAATGATACTTCTGATGGTTCAAATTCTGATAGCTATATATCTGAGCCTATTAAT
  5282  TTAGGAAAATTATCTGCTGTAAGTAAATACACTATTGAAGATAGAGTTAAATTTAGGGAT
  5342  CAAAGAAAAAATGTTAAAAATTTTAATGATTTTTTCATGACTCAATTCGGTGTTATATTA
  5402  TTACAGATATTATTAGAAAAAATAATAAGATCAGGTTCTAAATCATCTTTAAATGATAAT
  5462  TTAGGAATAGAAAATTTAGATTTAGAATTATATTTCTTTGTGGGAAATCCTTTAAATAAT
  5522  AATACTATTAATAAATTAAGCTTAGTTAAAAATATTTTAGTTTATCCTATGGAATTATTG
  5582  AAATCTACATCAAAAAATTCGAAGATTAATATGCAAGATATGTTAATATTAAGTCTTTAT
  5642  AGTAAATTTAACTTAATTTGTAATTATAATTTAGATTCTTCTATTGTTTTAGATAAACAT
  5702  AGTAATCAATCAGAAGAATTAAAAATTTTGTTACGAAATATGCTTATAAATGTAACTAAT
  5762  CATATAAATTTGATTAGTACAAAGGATATTTCTATTCAGAATACTAAGGTAAAACCTATA
  5822  TCTTTAAATAAAGATTTATATTTTATATTTAAAATAGATGGTTTATCTCCACTTTCTCTT
  5882  GTTAACTCTTCGAGAGAAGTATGAGAGAACCACACTAAAGCTAATAGTGAATTTTCTAAT
  5942  CATAAATACTCTACTTTATCTAATAAGTCTTTTATTAATAACAAAATAGAATATAATAGT
  6002  ATAAAAGAATATAGTAGCAATGCCACTAAAGTATATAATGAGTTAGACCCTATATCTGAC
  6062  CATATCTTTACTCATGTAAAACCTAACACCAATGAAGAATTAGGTTATTACTTAGCGGGT
  6122  TTAATTGAAGGTAACGGTTCTTTTGGTGAGCATCGATTTGAAATAGCTTTTCATGATAAT
  6182  GATACTTTTTTAGCTTATTTTATTAAAAAAGAAATTGGTTACGGCTCCGTTTTAAATTTA
  6242  AAAAACAAAAGGTCAGTTAGATATGTATTAAGACATTCTGAAGGACTTAAAAAAGTTTTA
  6302  AATTTAGTTAATGGTAAGTTTTTATTTAAAAATAAAATAAATCAACTTTTTAAACATCAA
  6362  TGAAATAAAAAATTTAACCTTGCTATTCTTCCACCAACAAATTTTGATTTATTGTCAAAT
  6422  TACTGGCTAGCGGGATTTTCTGATGCAGACGGTTCTTTTGTTATTAATTTAGAAAATGGT
  6482  AAAACTCATAAATCTAATTTTAGTGTGCGATTAGAATTTAAAATAAAACAAAAGAATGTT
  6542  GAGTTATTAGAATTAATAAAACAAACATTCGGAGGTCTTATTTATTATTTAAAATCAGAA
  6602  GAATTATTTTATTATAATTCCATCTCATTTAAATCCGCTAAATCAGTAATAAACTATTTT
  6662  GACCATTTTCAATTAATCTCATCAAAATGAGTCAATTATTTAAAATGAAGAAACACATAT
  6722  CGAATTATTCAAAGAAAAGAACATTTAACTATAAAAGGATTACAAAAAATAAAAGACCTA
  6782  AAAG
;; mfannot:     /group=IB(3') (4.14e-10)
  6786  gatcctcagagactacaacgcccaactcctaa
;     G-cox1-I3-orf629 ==> end
  6818  aattcttttcaataattataataattttaggatgaagatagagtcc
;; mfannot:
  6864  ACTCGCTTTTG
;     G-cox1-I3 ==> end
;     G-cox1-E4 ==> start
  6875  ACCAGAGCTTATTTTACAGCTGCTACAATGGTAATTGCTGTTCCTACTGGTATAAAAATA
  6935  TTTTCTTGAATTGCTACTTTATATGGTGGTAGTTTAAGATTAACAACACCTTTAATATTT
  6995  ACATTAGGATTTTTAGCTTTATTCACAATAGGAGGAGTTACTGGAGTAGTTTTAGCTAAT
  7055  GCTTCTTTAGATTTAGCATTACATGATACTTATTATGTAGTAGCTCACTTCCATTATGTA
  7115  TTATCAATGGGAGCTGTTTTTGCAATATTTGCTGGTTTTTATTTTTGAGCACCTAAAATT
  7175  ATAGGTAAATCATATAATGAATTATTAGGAAAAATTCATTTTTGAACTTTATTTGTTGGG
  7235  GTTAATACAACATTTTTCCCTCAACACTTCTTAGGTTTAGCGGGTATGCCTAGAAGAATT
  7295  CCAGATTATCCTGATGCCTTTAGTGGTTGAAATCAAATTTCAAGTTTTGGATCCTTAATT
  7355  TCAATTATGGCTACAGTATTATTTGGTTATATCATCTATGATATATTTGCTAATGGAAGT
  7415  CCAATTAATACTAATCCTTGAAATATACCTTCTTATTTTACATCTACAGAACAATTTAAA
  7475  AATGAAACAGAAACAGCTTCTACATTAGAATGAACATTAGAAAGTCCTATTCCATTCCAT
  7535  GCTTTCAAAATGTTACCTGTACAATCTTAA
;     G-cox1-E4 ==> end
;     G-cox1 ==> end
  7565  AAAGGTATTGAACAATCTTAAAAAGGTATTTATATCAAATTATATTTTATTAGTTTAAAC
  7625  CTTATTGTTTAAATTTTAAATTTAAATTTTAAATACAAACTTTATTTTAATAAATTTTAC
  7685  CCCCTTTTCATTATAAAATTTAATAATTATTTAATAAATTTTTAAAAAAATCATTAAAAG
  7745  AATTAATAAATAA
;     G-trnM(cau)_1 ==> start
  7758  AAGACTGTAGCATAATTGGTAATGCAGTTCGCT!CAT!AATGGATATTATAAGGGTTCAA
  7816  TTCCCTTCGGTCTTA
;     G-trnM(cau)_1 ==> end
  7831  TCTATTTTTTTA
;     G-trnS(uga) ==> start
  7843  GGGTACTTGGTCGAGTCTGGTTTAAGGCGCTCGTTT!TGA!AAACGAATACTTGAATAAA
  7901  GTCGTGAGTTCGAATCTCACAGTGTCCG
;     G-trnS(uga) ==> end
  7929  TCGATTAAAATTTTACCACAGGCAATAATATATATTTTAAAGAAGAGAATAAATTGAATA
  7989  AAATTTAACTTCAATAAATATATTATTATTTTTTGAGGGGTTGTTTTTGAACAAAATAAT
  8049  AATAAATCTCCTTTATTAATTATTAAATTTTATTAATTATTAAAATAATTTTTCTAAATA
  8109  AAAATAATACAAATAAAATAAATAAATATAAAAAAATAATCTTTTTTTTTTTTTATAATA
  8169  ATTAAATAGACAATTTTGTTAATCTTTTTGAAATAATACCATTAAACA
;     G-nad4 ==> start
  8217  ATGCTTAGTTTATTATTATTATTACCTATAATAGGTAGTTTATTATTATTAACAATACCA
  8277  GAAAATTCAATAAAAAATAAAATAAGAATGAAAAGAATAACTTTAATAACTATGTTAATA
  8337  AATTTCATAATATCAATATATATATGATTAGAATTTGATTCAAATACTAGTCAATATCAA
  8397  TTTGTATATGAATTTATAGATTTAAGTTATTGTCATTTAAATATAGGTATAGATGGAATA
  8457  TCATTATATTTTTTATTATTAACCACTTTTATAAGTCCTATAGCTGTATTATCTAATTAT
  8517  AATAATATAAATAAAAATTTAAAAAATTTTTTAATATCTTTTTTATTATTAGAAACATTA
  8577  CAAATAGGAGTATTTGTAGTATTAGATTTAATTTTATTTTATATATTTTTTGAAAGTGTA
  8637  TTACCTATTTTATTTTTAATAATAATAATATATGGTTCAGGTGAAGCTAGAATAAGATCA
  8697  GCTTTATTATTATTTTTATATACTTTAGCAGGATCTTTATTTATGTTATTATCGATACTT
  8757  CAAATATATAGTTATGTAGGATCAACTGATTTTCAAATAATCTCTTTATCAGAAATTAAT
  8817  TTATATAATCAAAAAATATTATGATTAGGATTTTTTTTAGCTTTTGCAGTAAAAACTCCC
  8877  TTATGACCTTTAACAGGTTGATTATATAGAGCTCATGCTGATAGTCCTTTAGCTGGTTCT
  8937  ATTTTATTAGCTGCTACAATATTAAAATTTGCTACTTATGGTTATTTACGAGTTTTAATT
  8997  AATTTTTTACCTGATGCTACTAATTATTTTTCTCCATTAGTTCAAACTATTGCAATTATA
  9057  ACTTTAATTTATGCTTCTTTAGCTACAATTATTCAACAAGATACTAAAGCTTTAATTGCT
  9117  TATTCTAGTATTGCACATATGAGTATAGTTATATTAGGTTTATTTTCTAATTCAATTCAA
  9177  GGTATTGAAGGAGCTATTTTATTAGCTTTAGCTCATGGATTTGTATCTCCTGCTTTATTT
  9237  ATTTGTGTTGGAGGTATAATTTATGATAGAACAGGAACTAGAATTATTCATTATGTAAGA
  9297  GGATTAGTTACTTATATGCCTGTATTTTCTATTTTATTTTTCATTTTTACATTAAGTAAT
  9357  ACTGGTATTCCATTAACTTTAAATTTCTTAGGAGAACAATTATCTTTAATTGGAATATGA
  9417  GAAAGAAGTCCTTTAATAGCAGCTTTAGGTGCTACTGGTATAGTATTATCTGCTATTTAT
  9477  TCTATTTATTTTTATAATAGAATTTCTTATGGTATTTATTCTCCTCATTTAAAACCAATT
  9537  AAAGATATTTCTAGAAGAGAATTTAATCTATTAATAAGTTTATTATTACCTACTGTATTA
  9597  TTAGGTATTTTCCCTAATGTTATTTTAGATGGTTTACATTTTTCTATTTCTTCTTTACTT
  9657  TATAATATTTAA
;     G-nad4 ==> end
  9669  ATATTAATATTTTATTTACATTTTAATAAATTTTACCCCCTCTTTTTTACATTTACATTA
  9729  ACATAATTAAAAAATTTTAACTTAACAAAGGAAAAATAAAAATAAATCTTAATTAATAA
;     G-trnW(uca) ==> start
  9788  AAGAGCATAGTATTAACGGTTAGTATGACGATCT!TCA!AAATCATTGGTAGGTGTTCGA
  9846  ATCACCTTGCTCTTG
;     G-trnW(uca) ==> end
  9861  TTAAATTTATATTTAA
;     G-trnD(guc) ==> start
  9877  GGGATCTTAGCTTAATTGGTAGAGTTTCTAATT!GTC!ATTTAGAAGGGTCCCAGTTCGA
  9935  ATCTGGAAGATCTCG
;     G-trnD(guc) ==> end
  9950  TTTTATATTTCTAAATATTTTTAAACACAAATTGATATAATAATTTATATAATCTTGAAT
 10010  TAAGAATTAATCAAGAAAAAGATATATTATATTAACAAAATTTATTGAACTAATAATTTA
 10070  ATTAAGTTTGTATTAATTTTTACTAAAAATAAATTAGTCTAATAAAACCAAACATAAATT
 10130  ATTTAAAAAATTGTCTTCGTTATTAAAATTCTTTAGTACTAATTTTAGATAAAAACATAA
 10190  GTTAATTTAA
;     G-orf288 ==> start
 10200  ATGAAAATTAATAATATAAATAAAAATAAATTAAATTATATTAATAAAATGTTAATTAGG
 10260  AGAAATCACAAATATTTGTATTTAATTTTAATAATTTGTTCTTTAATAATCTCAATATAT
 10320  AATATTAAAATATTAATATATTTAATAACTTTTTTATTATTTAAAGTGATATGAGGAAAT
 10380  AATGTTTATAATGATTGAAAAATAAAAATAATAGATATAATATTAAAAAATATATTTATA
 10440  TATTTTTTAATTAATATTTATTTAAAAAATAATGTAATTTATTTGGATAGTACAGAATAT
 10500  TTAATTTTATATAATAATATTTATATAAAAGGTTTAAATTCCTTAGTTGAAAATTATGGA
 10560  GAATTAATAGCTTATGCTGTAGGAGTTAAATTATCTAGTATATATTTAAAAATTTCACCT
 10620  ATTGAACCTACATTTTTTTTTCATTTTGGTTTAGGTGTAGGACCTATTTTAGATTTAACA
 10680  GTTCATCAAGAATCATATACTTCACTTACAGATTCTAATTTTAAAAATTATGTATTATTA
 10740  ACTGTTGAAAAAGTAGAAGATCATCTTATTTTCCTTAAAGATATGGTACCTTTTCATCAT
 10800  AAACATTATAAAACATCTAAAATGACAAATATGGAAAATAATATTACTGTCATTAGTGGT
 10860  GATGCTCCAACTAATATTAATGTGGTTAATATTCATTGTCCTTTAGAATCTGAATATTTA
 10920  TTTTTTAATTTATGTAATCATTTTGAAAATTTAGTTTTTAATATTTCATATATATTTTAT
 10980  ATAATTTTTATGAGTATTTATTTTATTTTTTTAATTATTAAATTTATTAATTTTATTAAA
 11040  TTGATTATATTTATTAAAAAATTTTAA
;     G-orf288 ==> end
 11067  AATTATATTTACACTTTGTATCTCTTTATTTTATTTTAACAATAGTTAAATTATTAATTT
 11127  GTTATTAATTAAATAATAAATTAATACAAAAATAATACTTATTTTTTAAAATTATAATCT
 11187  AAATTTTCTTTCTCATCTTATTTGACTTTATCCTTAATTTATAAATTTA
; G-orf135 <== end
 11236  ATTATAAACATAATATTTTATTTTAATTTTACCCCC
;;     G-dpo_1 <== end
 11272  TCTTTTTTTTTTGTTCCCATCATAAATTCCTACTGCATAAGGAACCATTATATTATTAAT
 11332  TAATTTAGTTTCTAAATCCATAGTAATAAATTTATTAGATCTAAATACAGTTTGACTTAT
 11392  TGATTTTAAGAATTTTGTCTTATATGTAATTTTTTTTACTAATAAATTCCCATTTTCGAA
 11452  TATATATTCTTGTGAATCTATAACTCTATTGAATGAACTTAGATTATTTTGATCAATCAT
 11512  TGTATCTTTAAAAGAAATTATTAATTTATTTTCTATTTTTAATTCAACTAATTGATAATT
 11572  TTCAAATAATGAAATAAGATATATTGCTTT
;;     G-dpo_1 <== start ;; HMM match pos. 364,486 score 7.3e-12
 11602  TGAATGTGATTTATAAACTATAGCTGAAGTAAATTTATTTTT
; G-orf135 <== start ;; contain dpo
 11644  TTAAAATTATAATCTCCTCATAATGTAAAATCCATTGTTTTCGGTAATTTGTATCCTTTA
 11704  AATTTAAATAATAATTTTTAATCGTTTTTTAATAAATTTGATTTATATATTTTCTTTGTA
 11764  AGTTTAGAATTTTTTAATAGATTATAATTAAATATGATTTCTAAACTCTCCGCTAATTGA
 11824  TATTCATCATATTTTATTTATCAATAAGAATAAAATAAATCTGTTAATAAATCAAAATCT
 11884  TTACTATCTACTTTTTGTACTTTTGAGATAGATCTAAATATTCCATTTCTTAATTTTACT
 11944  TTAAATTGAACAGCAAAAACATGTTCTTGTAATAATACTTATTTTTGTATAATTTGAGTT
 12004  CAGAATAATTATAAACTAATTTTAATTGAATTTTTTGTAATAATTTTATTTTTTAAAGGG
 12064  TAAATAAATTCCATTCAATTAGAATTAAAATTTGTATTTGTTATATTTTTTATCATTTTT
 12124  GTTTTTTGTTTTTTGTTTTTTGCAGAAGGGGCTGTTTCAATTTTGAATAAATAATCCTCT
 12184  GTTCTTATTTTATTTATTCAAA
;     G-orf129 <== end
 12206  TTAACGTGTTAAATTAAATGTGATATTATTTGATTTACTGAATTCCCATAATCAATGAAG
 12266  TATGAAACTGAAAAGAAAATCAAAGATCCAGCTAAAGGTAAAGAAAATCTTAAAGCAGTT
 12326  TTTATAAAATAAAAAAGTAAGATCTAGAACTTCTTCAGTATGTTCTTTAATTATATCTTG
 12386  TAATATAATATTAGAAAATTTGGCTTCTACTACTTGATTTGATTTTAAAATACTATGTAA
 12446  ACTATTCAAATCACTAGTATTTGGATAAACAAAATCAGAATAATGTGTGGGGAAGAGTTT
 12506  ACTAACTCTTTTTAAAAAAAGAGACACACCTTTATGAGATAAAATATCTCTTTTGAATTT
 12566  CCATTTATTTTTTATGGATAATAAATTCAT
;     G-orf129 <== start
 12596  TATTAAAATTTTTATTAAAAATATTTATTTTAAGAAAATAACTTAATTAAAATTAGAGGA
 12656  ATTAATTAGGTTATTTTTGTTTTATAATATTATTTATTTTAATTTAAATTTATTAAAATA
 12716  TGAATAATCACATCAAGTTTAATATTAATTTAATTAATATTTCATAATTTAATTTTAAAA
 12776  GAAAGAATTTAATATTAATTAATTAAAAATTGTTAAAAGAATAATTAATTAAATAATAAA
 12836  TTATAGTTAATTATAGAACACCTAATTAATTATAAACACCCCAATAAAACGAGTATAGTT
 12896  AAGTTGGTATAACCACTACCTTCCAAGTAGTTGTCATCAGTTCTTAATTATAAACACCCC
 12956  AATAAA
;     G-trnG(ucc)_1 ==> start
 12962  ACGAGTATAGTTAAGTTGGTATAACCACTACCT!TCC!AAGTAGTTGTCATCAGTTCGAA
 13020  TCTGATTACTCGTA
;     G-trnG(ucc)_1 ==> end
 13034  TATAATAAATTTAAGCCTAAAAGGATTAAAGTTGATACTAGATAGAAAAATATAATTTTC
 13094  TGTAATCACTTAACGATAGTTCTAACGGAACAAAATCTTATCATTTATGAGACTTAAAAC
 13154  AGCGTGTAGTCTATTTTCAATAAAAAATTAAAACCAAAAAAATCTAAAAAAACACATACC
 13214  TATTTATAATTTCCATACTAAAGTTATTAATAATAGATAAATGTGCACTCCTCTACAGCA
 13274  AACTATATTATTGTAACAATATTTGGTGTATCAGTATGACAATCATTTGGTTTAGATTGA
 13334  CTAACTAAATTTCAATACTTTTTCTATGGAGCACTTGCTTTTATAAAAGATTCAACATAT
 13394  TATCAAAATTTATTGGAAATTTTTAATAGTTCTGACTCAAAATCAGCTAGAGAACTTTAT
 13454  AAAAAAGAATTAGAGTTAAACGATTGAAAAACTAAATTTGAAGCAGCTGAAAAGAAAAGA
 13514  GAATGAGAAGAATGATTAGAAAGACATCAATCTCATAAAAATGAAAAGGAAGATGAAGAT
 13574  GAAAATTCTAAACTTAAAGCAATTATTTTG
;     G-orf613 ==> start
 13604  ATGTTATCATTAATAGGAGGTGGTATTGCAATTTGATGATGAGGAAAAGAAATTTTAGAA
 13664  TTTATTTCACCTATATTGAATATTGGTGAAATAATTAGAAACATGGATAGAGGAAATAAT
 13724  CCTGGAAATGATCCTGGAAATAATGCTTTTGGAAATAATGCACCACGAAATAATGCTCCT
 13784  GAAAATAATGCACCACAAAATGATGGTCTAGATTTTGATGAAATTGAATTAAATGACCAT
 13844  GAAGCTATGATGGTTTATGCTGCTGATATGGTAGATAGAACTCCTACTAATCCTCAAGCT
 13904  CCTCTTCCTCCTATTCCTCCAACTAATCAAGGACCTCCTGCTCCTCCAGCTCCAGTATTT
 13964  GATCAAGAAGCATTCGATAAAATGAAAGAAGAAAAACATCCCGTTAAATCATCATATTCA
 14024  GAAAAAATGAGTAAATATCAAGAAAAAATAGAAAAATATAAAGAAAAAATGGCTGCTAAA
 14084  GCTGCAGAAAGTGGAGGAACAATTGCAGATGAAATTAAATTAGGAAAAAAACTTAAAAAA
 14144  GTAGATCTTAACGAAGAAATAACTGAAACAAGTAAAGCAAATTTTTCTAATCCTTCTTCT
 14204  TCTAAAAATCAAACTTTATCTGAAAAATTATCAAGTAAATTTGATAAAATGAGAGGAAAT
 14264  GATGATTCTGATTCTGAAACAGTAAAAGATAATGAAGAATGAGATAAAAAACTTAAAAAT
 14324  AAAGGTAAAAATAAATTTTTAGAAAGTATTAAATCAGAAAATAAAATTGAACACACAACT
 14384  GATTTTAAAAATTATCCTCCTGCATTAAAACCAATAATTGAAAAATTTCCTAATTTAAGT
 14444  AAAGAAACTTTAGATAAATTAAGCACACCAGAAGGAATTAAAAATAGAAAAGCAATAATT
 14504  GCTTCATTACCACCAAATGAATTAAATTTAACCCCCTCTATTGAATCAGTTGATTTTGAT
 14564  ACAAATAAATTTGATAAATTAATAAAAGATAATTTAAATTTAGACTCTGAGGCTTTAGTT
 14624  AAAAAAATTGAAAAAGAAATACCTGGTTATAATATTGATAATTATAGAAGTGATTTTATG
 14684  AAAGCTATAAAAGCTGATATTAACTCTGGAAAAACTATAGAAGAAAGAAATCAAATTTTT
 14744  AAAGAATATCAAAAAACTGATTTAGATGAAATTCAAAATTTAGGTGATAATTATAAAATT
 14804  AGAGATATTAAAAATATAGTTAGAGAAAATTATACTCATAATTCTTTATTAAATGAACTT
 14864  AAAACTAAATCATCTATTAAAAATTTAGAAGAATTTAAAAACTTACCCCCTGATCAAGCT
 14924  TTTGAATTAGCTAAAGATTTAGAAGGAAATAAAATTGATTCTAATTTATTAGATAAAGCT
 14984  GATAAATTTTTACATTCTGTATTGTTAGAAAATATTGATAATGCAATGTACAAACTTATT
 15044  ACAACTCATCCTAAAAAAAATAAACAAGAATTAGTGGAACAATTAATTAATGAAAATCCT
 15104  AATAATAAAGAAATTATACTAAAACGAGTTAAAGATACTGTAGATTCAGGATTAGATTAT
 15164  ATGGTAAAAAATTTAGATGAATCAGAATTCAATGAAAAAATAGATTCACTTATGAAAAAT
 15224  GATCTTAAAGAAAGAGAATCTGTAAATGAAAATATAAATATAAATAAAATTAAAATTTTA
 15284  AAATCAGTAAATAAATCTCATTCTAATTTATTAGATGCTATTAAAAATAACTCTAGCGAA
 15344  AATTTAAAACATGTTGAATCTGAAAAAAGAATTAGTAAAAGTTCTTATGAAAATACAATG
 15404  AGTAATAAACAATTTGATGATACTGAAGAACTTTTTGATTAA
;     G-orf613 ==> end
 15446  GATAATATTAATTTATTATA
;     G-trnG(ucc)_2 <== end
 15466  TACGAGTAATCAGATTCGAACTGATGACAACTACTT!GGA!AGGTAGTGGTTATACCAAC
 15524  TTAACTATACTCGT
;     G-trnG(ucc)_2 <== start
 15538  TTTATTGGGGTGTTTATAATTAGCTGTTCTATAATTTATTGTTAAATTAGATGATTA
; G-orf65 <== end
 15595  TTTTAAAGGGGT
;;     G-dpo_2 <== end
 15607  TAATCTTTTTTCAATATTAATTTCATATGCTTTTGTTTTTATAAATATATTGTTAGAATT
 15667  ATATATTATTTTTCTTTTATTATCAGTAACTTTTAAAGTGTAAATTTGGTTCAAAATTTG
 15727  GATAGTACCAATTTCTAAATTTCTAAATCATTTGCTTTGAGTTTTA
; G-orf275 <== end
 15773  TTTATTAATTC
;;     G-dpo_2 <== start ;; HMM match pos. 1056,1114 score 1.5e-09
 15784  A
;;     G-dpo_3 <== end
 15785  TTTTTTTT
; G-orf65 <== start ;; contain dpo
 15793  TTAATAATTTTTCAAAATCTTTAAATGTAAGTCCTACTTCTCCTTTTAAACCTTTAGCTT
 15853  TATATATTAATTTACCAGATTCTAATTTTAAACAATATACTTTAGGATTTAAAAAGATAG
 15913  CTTCTTCCGCAATATATTCTAATTTTAATTTACCAAGAGTTTTATCACATAAAAATTTAG
 15973  AATCTAATTCAGAATCTGTATAAATACTATCAGTATCAGTATAAAATAAATTTATATTAG
 16033  GATTATTTTTGAACTGACTCATATGGATTCTAGCATAAGCTGTAATAGCTGCTGCAATTG
 16093  AAACATTTACATTATGAGTTTCATAACTTTCAAATACATTTTCAGACTCATAAATTACTA
 16153  AAATTTGATTACCTAAATCAATTCGATCTATTATTTTTTCTAAATTTTTATTTTCGAAAT
 16213  TTTTAATTAAATCTTTATGAATTAATTCTATACTAGGAAATTGGTCATTCATTCCAAATC
 16273  TTCCATATAAACTATTTAATAAAATTTTAGCTATAAAATTTAATGGATTAGATTTATCAT
 16333  ATTTCATTCTTAAATTATGATATAAAAAATCTACATAATTAGTGAAAACTTTTTTATGTT
 16393  CAAAAGTATATCCTCACAAAATTTCAAATTTATATCCAAATTTCATTGCATTTTTCATTT
 16453  CTTCTGAAAAAATCATGTCTTCTCATGTACCAATTGGACTTATTGTTCTAATTCCATTAT
 16513  TAGTTTTAACATGAGTTTGTAAAATTGGATGTTTTATATTATCAGGTGCAAAAATTTTA
; G-orf761 <== end
 16572  CAATAA
;;     G-dpo_4 <== end
 16578  AAAAA
;;     G-dpo_3 <== start ;; HMM match pos. 769,1055 score 8.5e-88
 16583  AACCAAATGCATTAGGAT
; G-orf275 <== start ;; contain dpo
 16601  TTATTTTTAAAATATTTCCTTCAAAATAGGTTGATTTTCCTATTGGCATTTCTTTTGAAT
 16661  ACATTATAAAAGGATATAAACTATTTACATCATAACATTTTATATTCTTACCTCTTGGAA
 16721  TAAATACATCAACAGAACCACCTGTATAACCTGCCCGTATATCTTTTTCAACTTTTCCTT
 16781  TTAATTGTGGTATATTTTTAAATTCCATAAATTTAGTTCTAAACACAGCAAAAGCTAAGC
 16841  TTGGTAAAGTTAAGAATTTATGAATATTAATTGAGAATAATTCAAAAACTAAATGATTAA
 16901  ATTTTTCAATAACTTGATAAAGAGATACACAATCGATATTACAATATTTAATTGCTTCAT
 16961  TTTTTAAATTTCAATTTTTATTAAAACTACAAACATAATTTTCATAATCAGTGAAATTAA
 17021  TTTTAAAGAAATAATTTATGCTTGGAACTTCGCCTTCATAATTAAATGAATCTCAATTAA
 17081  CAAATAAATGAGGAAAGATTGATTTTTTAACTTCAACTCCAAATCCTTTAGTTAATTTAT
 17141  CTAAAGATGCTAATAATGTTAAATAACTATCTTTAAATTCAATAGAATATTCTTCCTTTT
 17201  GTCCATATTTTAATTTTATTGAAATAATTTTATTGTTATGAATTATAGGTTCTATTTTTC
 17261  CTACTTGTATTAAATATTTCAATAAAAATATTATATCGAATTTAGCCATGTTATGAATAT
 17321  AAATTTTATATCCATTGTATTTTCTTACTAATAATGATTTTAAACAAGTTAAAATTAATT
 17381  CATCAACATTTTTAAAATCTTCTATTCAAAAAGATGTACTATTTTTTCCATCAAAATAAC
 17441  ATAATAAGTAAGGAATTAAATTTTTATTAGAATCTAAGAAAGTTTCAATATCGAAAGTAA
 17501  TAAAATTATTAATTTCTTTTGCATGTTCTTTCATTTTCGATATAAATTTAGTTTTTAAAT
 17561  TTATAGAAGTTAAAATTTGAATTCCGTTTTCAAAATGATATTGTTTGTTATCAATTATTC
 17621  TAATAAATGAATTTGAATTTATAAGAATATCCTTAAATTTAATTAATGAGATTCCATTTT
 17681  TAAAGAATTCTATTGAATTTATTTTATCAGATTTTATTAATTCTACAGTTTGACCTTTAT
 17741  TATTTTGAATAATAAAAATATCATCTTTTTTAATAATTATTCTTCCGAAATCTTCAGGGT
 17801  TCATTGAGATTGGAATTTCAAGATTTTTTAATTTTTGAATTGTGCCTTTAAATTTAGATT
 17861  GGTCTTTAGAAGGAATAATCCCTTTTTTAATACCATAACTAAATAATATTGAATCTATTC
 17921  TTGTATCTCTATAAAATTGATCTTTAAAATCCATGTTACCAACTATAAAATCAATATATC
 17981  AACTAAAATCTAACAAAGTTAATTTTTGTAATTTTCCAATAGTTACAATCTCACCATCTA
 18041  TATATTTAATTTTAAATAAAATATATACATAGTTTTTTTCGTTTAAATGTAAAGAAATTT
 18101  CATTTCAAACTTTTTTAAATTCATTTTCAAATAAAGATCTATTGAATAATTTATTATTTA
 18161  TAGGAATTATTAAATCATTTCATCTATTTTTAGATTTGATTCTTGTTGCTACTCCTGCTA
 18221  TAGCTAAATTAGAGCTATTTTCTGGAAATAATACGAAAAACACAATATAAACTAGAAATA
 18281  TAAGAAATAACTCAAATAAAATAAATAATTCTGCAGCATATTTAGAATCTTCTAATCATT
 18341  TTGGAAATAAATAATTTTTTGTTTTATTATTTTTTAAATCTACAGAGGATGTGGAAAAAT
 18401  TTCTTTCTTGCAAATTAAAAGGGGTTAAATCGTTAGAAGATGTTGAAAGTTGAAAAATAG
 18461  TTATTCATTCACCGGTACTTAAAATTTCAGTAGTTATTAATTTATTATTTTCAAAAGTAA
 18521  ATTTTTGATCTTTTATAGTTCTTGTGAATTTTGTTTCACTTATTTTAGAATCTATAAATT
 18581  CAAATTTTAATTCACCTCTACTAAATAATTTAATGAAATTATCATTATTTACTTGTGAAA
 18641  TAACTAAAACAGTAGCAGTTAATAGTTGAATAATAAATTTATTACCATCTTGACTAATTA
 18701  ATTTTCCATAATTCAATGGATCTGTAGTAATAGGTAATAAAAAATGAGAATATTTTTG
;;     G-dpo_4 <== start ;; HMM match pos. 82,770 score 1.1e-110
 18759  ATATTTTATATTAGTTTTTAAAGAAGACATTCTTCTATTTATTGTAGATTTTAAAGAGTT
 18819  CATTTCTCTATTTAAATTATTTAATAACATTAAATTTAT
; G-orf761 <== start ;; contain dpo
 18858  TTAAATTTTTCAAATACGTGATTCATTTAAAGCAGACTAAGGTTAAATTAACTAAATGTT
 18918  AATATATTATTCTCTGATTTCAACCTTTGCATAAAAATCTTTTCAATATATCCTTTAGAT
 18978  GAACTATTTTGTTAAGGAAATATTCTAAATTCTTGATCCAATTACTGAATATACAAGATT
 19038  TTTTAGATATAAATAAAGAGAATTTTGGAAAAGATATTATAAATTTAATAAAAGAGATGA
 19098  TTAGTTTTATTTTTCTTTATCCTCTTGAATTTCAATTTCTGAAATAACTGAAATGATTAA
 19158  TGGATCTAATGAATTAATATAAGATTCTTTTTCTAATCAATTAGTAATAAATAATCCTTT
 19218  ATTGTCTAAATTTTCTAAAATAAAATTAGTAATTAAAAATGGACAAGAATTCTTATTTAT
 19278  AATTATATGATT
;     G-orf156_1 <== end
 19290  TTAAATTTTTTTATAATAAGCATTTGATTTTTTATCTTTTCATTTATTATAAGAAGGAGT
 19350  GAAAGCAAGAGACATATAATAATTTTTATCTTCTTCTAATGAATTTAATAAATTTATCAA
 19410  CTCATTAGTTAAATTAACTAGCTGAATATGATAAATTTTAGGGAAATTTTTAGATTTTTT
 19470  ATGTTTTCATTCGAAAAAATCTAGAAAATCAATTTGATATAAATAAAAAAATAATAAACT
 19530  TGATATATGAATATTAGAATTTAATCAAATTTTATAAATTATTGATATTAAAATCATAAT
 19590  AGATACATTTCTTAAAATTTGAATATTTTTATCATTTGGATTAATTCATATTAAATTATT
 19650  ACAAATAATAAAAATTAATAATCATCCTAATAAATTAATAGTAATTAAATATCCAAAAAA
 19710  GATATATGAAAATATTATAAAAAATAACAATATAAATGGTATTATGTTCAT
;     G-orf156_1 <== start
 19761  TTTTTTTTTAATTTTTACTTATTTACTCCTCTAAGAGATTATTACAATCAATGGAAATTT
 19821  TAAATAATGATTTTCCAAACACAAATAAAAGGGG
;     G-orf188 <== end
 19855  TTAAGTTAAGTTAATTTCATGATATCTTATAATTATACAAGAATCTGAATCATTTTGAAT
 19915  TATTGACTCATCAAGATAATATAAGTCTGTCATTTCTAATAATTGATTTTCTAAATAATC
 19975  ACCTATTAAATAAGGATTACTATTTTTATTAACAATAATAGATTTAGATATTTTCATAAT
 20035  AATTCCTTGAGTATTATTATAACCATAAATTGATGGGTGAAATTCAAATGATGCAATATA
 20095  GAATCTTTTTTCAGAAAGACTCATTATAAAATCAGCCATTTCAATTCTTATATTATCTTT
 20155  AAGATAAATAATAAATTCTCTTGTAGTATAATTAATAAATTGATATTTATATTTTGAAGA
 20215  AAAATTAAGAGTGGCTTCTGAATTTATAGCTGTAAATAATGGAATTATCAAGTAAATTTG
 20275  TCATTCATCAATTGATTTTATGAAAGTATTAATTTCATAAATATTAAATTCATTAAATGA
 20335  ATGATATTTTCATTTAGATGTCATATTAATTTCTACAGATGAGTGCACATCTCTTAAGAA
 20395  AGATATATTATTAGTAGATAAATTCAT
;     G-orf188 <== start
 20422  TATATTTGAAGATAAACCCTTTGGGACTTGTATTAAATGTCTAATATTTATTTATGTGAA
 20482  TAAATATTACTTGCTAATTACAAATTAAAGTAATAATTTGTTTAGCGGAGTTGTAAATTA
 20542  AATGGGGGTAAAGATGTTACGATTAAATATTTTCTATTAAAGTTG
;     G-orf314 <== end
 20587  CTATAATTCTATTTTAATAGCAACAACAACTGTTAATATTACTGGATCCATTGAGTTAAT
 20647  TGAATTATGTTTAAATAATCAATTAGTTGTAAATAAGCCTTTATAATTAAGCGTATTCAT
 20707  AATAAATTGAGTTAATAAAATTGGATCGCTTTCTTTATTAATAATAATTGCATTATCTAA
 20767  AAAAAGAGGGTATATTTTCTCTTTATTATTTTCTCATTCTTTATAAGATGAAATAAAAGA
 20827  TAAACCCATTGAATAGTTTTTTTCATCATTCAATGAATTTAATAAACTTTTTATATCTTT
 20887  AGTTAAAGTTTGAATCATAAGATATGAAATTTTAGGTTTATCTCGATATGAGTCAAATTT
 20947  TCATTCAAAAGAATCTCTAAAATCAATTTCAAAGAAAGAAAAGGGAATTAAAAAAGAGAT
 21007  GGAATACTCTGATTCCAGATGTATAACAAAAATTAAAATTAGTTTTAATATTAAAACTAA
 21067  TTTTAATTTTCCATATTTTATAAATAATAAAGTGAATATTAGAATAGAAGTTAAAAATAA
 21127  AATTAGTCAAACAAAATCTAAGTTAATGGTGTTTTCTAAAGGACAATTAATAAGATTATC
 21187  AGTTATTTGTGAGTAACCTGGTGGTGTATTTCTTGTTGCTGTATTTGCTGTTAAATGAGA
 21247  AAATCTAGGAGGAGCGTATACATCTCATCTTATTGGGATTTGATTTATCAACGCTTGAGA
 21307  AGTAGGATATTCTGGTAAAGAAGAAATATCAATATCTATATCTCTTAAATTAGATTGAAT
 21367  ATGATTTACATCTTGTAACTCAATATCGTGATGTCTTCTTGATAAAACATTTCTCCCTGG
 21427  AAGAATAGGAAAGTTATATTGAAGTTCTTTATAAATAACAAGACCTCCAAATCCACTTAT
 21487  GAATAATCCTACTCCTATTATTATATATACTTCTGTATGTGTCAT
;     G-orf314 <== start
 21532  TATGTATTTTATTTATTTTTACCAATAATTGTTTATTATTTAACGTCCTAACAATTATTG
 21592  CAATCTTTTTTATA
;     G-orf175 ==> start
 21606  ATGACACAATTTATAATAGATAATATTTTTTATCTAACTATTTCTTTTTTATCTGGTGTA
 21666  ATAACTTTTTTAATAATTGAATATTTATTATTTAATTATTATAAAAAACCAGATACTCCT
 21726  ATTTTTACTTATAATATTTCAACGAATAATATTACAACTGTGCCAGAATATCAAGAAATC
 21786  TTAGTTAATAATCTGAAAGGTAATAAACCTTATGAAATTTATGCATCAAGTTCTGAATAT
 21846  TATAAGTTAACTACTGATTTTTCATTGTTAGATGTTGAAGATTGAATGAAAAGTTTATCA
 21906  GATCAAGATTATTCAGCTATAATTGAAATAATACCAAAATCAAGTAAACTATCATCTATC
 21966  CATTCTAATTATATAATTTCTTCTGAATTTGTACTAAATAAATTGAGTAGTTCAGCATTA
 22026  ATTACAGATTTTATAAATTCTCAATCAGATTTATTCTATTCATTCCATTCTCAATATTTC
 22086  CATATTCGACTTAAATATCATAAATTGTTTAGAACAAATTATGATTAA
;     G-orf175 ==> end
 22134  GTTTTGTAATTTTACCCCTTTTCTAAAATTAA
; G-orf1077 ==> start ;; contain dpo
 22166  ATCGGATGTGCAACCTTAAACACAAATTTTAATTTAAATAAAATGATA
;;     G-dpo_5 ==> start ;; HMM match pos. 325,432 score 1.3
 22214  AAATACCAAAATTTTTCACATTATAAATTACCAATCACAATGGATCCATTAAAATATGGA
 22274  AAATTGTTAGATGAAACTAATCAAAAATTCATAATTCAATTAACAACTAAAAATATTGCT
 22334  GTAATAAAACAATATCCAAAAGAAAATTTTGTAAGAATTTTTAAAAATGGAGAATTAGTT
 22394  TTAGAATTTAGAGATAAATTCCTTAGCGAGAATCTTTTCAAAAGAAGTATTTATGACACT
 22454  ATTTTTACATTTGAAAATGAAAAATTAATTAAAACAGAA
;;     G-dpo_5 ==> end
 22493  ATTTCAAATCTCTCTGGTTTAATTGAGATTTTTTCAATAACTCCTGATAATTTAACCCCT
 22553  TTTAATATGCAAGAAAGAAATTTAAAAAATAATAAAACAAAAAATTATTTATTTCCAAAA
 22613  TGATTAGAAGATTCTAAGTATGCTGCAGAATTATTTATATTGTTTGAGTTATTTCTTATA
 22673  TTTCTAGTTTATATTGTGTTTTTTGTATTATTTTCAGAAAAT
;;     G-dpo_6 ==> start ;; HMM match pos. 209,1108 score 1.7e-207
 22715  TCTAATATTGCAATCTCAATAGCAATTTTATCTAGTAAAAATATATCTTCATTTAGAAGA
 22775  GGAAAAAGAAAAGTTTGAACAGAAAGAGAATTTAAAATAAATAAAAAAATTTTTGAAAAA
 22835  ACACTGTTCAATAATAAATTTGACGAATTTTGATCTGAAATAGAAAATAATTTTACAGAA
 22895  AAAAATCACATATATATTATTTTTAAAATAAATTATCAAGGTGCTGGTTATTCTTCAATT
 22955  GGTCAATTACAAAGATTAACAAAACATGATAAAAATTGATATTTAAATTGAATCTTAAAT
 23015  AATTTAGTAATTAAAGCTGAATATTATAATGAATCTCCAATAGAATCTTTCATCTTTAGT
 23075  TATGGATTTTTAAATAAACCAATTAAAAAAAAAATAGATTTTGTTGAAAATTTATATTTT
 23135  CAAGATTATTCAAATAAAATAAAGTTACCAGTTAGTTTATTACCTAGTGATTATGGAATT
 23195  ATTCTTTTTCAAAATGAATTAGAAGATCATATTTTATTTATAATAGAAGGAAGAGATGGA
 23255  TTTAATTATCAAATTAAAAAATTTAATGAAACTAATGAAATTAAAGTAACTAAATTAGGA
 23315  TCTACTATTGTAGAATTTACTGATAAAATTATTTCTAAAAATCTTTTTTCTAGAACAATT
 23375  GGAAATAAAATATTTTATTTTGAAAATAATAAAGAAATTTTATTTACTAAAGAAATTAAA
 23435  TGTAAATTTATTTCAAAGTTAAAAAAATCTAAAAATTTAACAGAAAATTTTTTAACACTT
 23495  GATATTGAAACATTCAAAAAATCTAATGGTGAGTTAGTTCCTTTTTTAATATCAATTTAT
 23555  GATGGAAATAAAACAAATTCGTTTTATTTACCTGATTTTAAAAATGTTGAATATTTAGTT
 23615  TTAACTGCAATTAATTCAATTATGATTAAAAAATATAACAATTGAAATATTTATATACAT
 23675  AATATGGCTAAATTTGATATGATTTTTTTATTAAAATATTTAGTAAAATTAGGACATACT
 23735  CAACCAATTATTCATAATAACAGAATTATTTCTGTAGAATTAATTACAAACAAAATAAAT
 23795  TTAAAATTCAAAGATTCTTATTTAATTTTATTAGCAAGTCTTAACAAATTATCTAAAGCT
 23855  TTCAAGATAAAAAATCCCAAAAGTCAATTTCCAATTTTCTTCTTAACAGAAAATAATTTA
 23915  GAATATGAAGGAATAGTACCAGATATTAAGTTTTTTAAAAATATTACATTTGAAGAATAC
 23975  AATAAATATAAAAATTCTTTTAATAATTTATGAAATTTAAAAAAAGAATCTATTAAATAT
 24035  TGTGAAATTGATTGTATTAGTTTACATCAAGTAATATCTAATTTTTCTATTTTAATTTAT
 24095  GATTTATTTCAAAAAGATATGCATAAATACGCTACTTTACCAAGTTTAGCATTTGCAATT
 24155  TATAGAACCAAATTTATGAAAGAAGAAAATATACCTCAAATAACTGGTAAAATAGAAGAA
 24215  AATATTAGATCAGGATATACAGGAGGAGCTGTTGATATGTATATTCCAGAATCAAAACCT
 24275  AATAAAAAAATATTCTGTTATGATGTTAATTCATTATATCCAAGTGTTATGGAATCTCAA
 24335  GATATGCCAATTGGAAATCCTGTTTATTTCAAAGGAGATATTACTAAAATTTATAAAAAT
 24395  TCATTTGGTTTCTTTTATTGTAAAATAACCTCCCCTGAGAATATAAACCATCCAATTATT
 24455  CAAAAAAGACATAAAATTAATGGACTAACATCTACAATAAGTCCTATTGGAAGTTGAGAA
 24515  GGTATGATTTTTTCAGAAGAAATGAAAAATGCTATGAAATTTGGATATAAATTTGAAATC
 24575  TTGTGAGGTTATACTTTTTTAAAAGAAAATATATTCAAAGAATATGTTAATTTTTTATAT
 24635  AATATGAGATTACAATATGATAAATCAAATCCACTTAATTTCATAGCTAAAATTTTAATG
 24695  AACTCTCTTTATGGAAGATTCGGAATGAGTGATAATTTTGATACAATTAAAATTATTTCT
 24755  AAAAAAGAATCAAATAATTATGAATTTAAAATTTTAGATTCGTTAATAGAAAAAATAGAT
 24815  TTGGGAACTCATGTTCTTTTTAGAAGTAAAACAGAAGAAAATCAAGATGATACATCTGAA
 24875  CATAATATTTCTGTAGGTATTGCTGCTGCTATCACAGCTTATGCTAGAGTTCATATGAGC
 24935  CTATTCAAAAATAACCCTGAAATTAATTTATTTTATACTGATACAGATAGTATTTATACT
 24995  GACTCTGTTATTCCTGATTATTTTATTGATAATAAAATTTTAGGAAAATTAAAACTAGAA
 25055  AATATTTGTGAAAAAGCAATTTTTCTAGCTCCTAAACTATATTGTTTAACACTTGAAAAC
 25115  GGTGAAACTGTTTATAAAACAAAAGGATTAAAACATGAAATTATATTAACAATAAATGAT
 25175  TTTAATCAATTATTATATAAAGATAAAATATTACAAAAAAATCAGGAAAAATGATATAAA
 25235  AATTTAACTGAAAGTAAAATAACAATTGTTGATCAAATTTATACTATGAAAGTTACTCAG
 25295  AATAAAAGACAACTAATTTATGATAATTATGGTAAAATAATTGAAACTAAAGCATATAAA
 25355  ATA
;;     G-dpo_6 ==> end
 25358  ATTAACCCCGTTTTTTATAAAAGGATTAAAGTTAAATGGTTT
; G-orf1077 ==> end
 25400  TAACTATAACTTTTAGAGAGAAAGTTATATAAAAGTTCGATTCTTTTTAATTCTATAGGT
 25460  TAAAACAGAATTTTCATCAGGAACCATAATTTTACAGTAAAAGAAATCAAATGCATCAGG
 25520  ATTTATTTTTAACAATTTTACCCCATTTTCTTCTTAGAATAGAGATTTATTATATGAAAG
 25580  GCTAAGAACGTTCGTGTAAACATTTTCAACTTTGGATTAGAAACAGTGTTTTTAAGGTAA
 25640  GTTGAGATGAGATTTTTTGCAAATAAGCTTAATAAATGATAATTAGGTTTATTTGTCTCC
 25700  TTATATACTTTTAAATATTTTTTTATTAATTTTAAATATAAATTAATATATTAAAATATA
 25760  AAGTTAAAGTATAAAAATTAAAAACAAACAAAATATAAAATAAGTAATACAAAAGTGAAT
 25820  ATAATAAAAGAATATATTATTATATTAATACTATATATTTAGACACTATTAAATAAAAAT
 25880  TTAACAACAA
;     G-atp9 ==> start
 25890  ATGTTAGCAGGAGCCAAATACGTCGGAGCAGGTTTAGCTTGTTCAGGATTAATAGGAGCT
 25950  GGTGCAGGTATTGGTTTAATTTTCTCTTCTTTAATTGCCTCGACAGCTAGAAATCCTCAA
 26010  ATAAGAGGACAATTATTCAGTTTTGCAATTTTAGGATTCGCTTTAGCTGAAGCTACTGGA
 26070  TTATTCTCTTTAATGATTGCTTTCTTATTATTATATTCTTAA
;     G-atp9 ==> end
 26112  TTTTTATTATAATTTAAGAATTAATTAATAAAACAAACATAAAAAATAAATAATTAACTT
 26172  TTAATTAATTAATTATTTAATTAATTCAATTATTTATTCTGGTTTTAATTAATAAAAAAC
 26232  TTTAATTTATATTAATTTTACCCCGTTTTATTTCTTTTAAATATAAATTTATAAAAATTA
 26292  TTAATAAAAGAGTTGGTCAATACCACTTCAAAATAATATAGAA
;     G-orf156_2 <== end
 26335  TTATTTAATAGGAATTACTTTATTATCTTGTAAATAAAATTTTCTTAAAATAATAATTAA
 26395  TAAAAAAATTACAAGAAATATGATTAATCACAGAATAAAATCTTGATTTATTATATTTTC
 26455  ATTTTCTAAACAACAATGAATATTATATCTATCCATACTTTGATAAGAAGGAAGAGTTCC
 26515  ATTTCGATAAGAAGGAGGAATTGCCCCCGTTTCAAAAGTAGGAGGATAACTAATTCTTTC
 26575  ATAAGTTGGATATTGTGAATTAAATAAATCTAATTCTCTTTGGTGATATGTTTGAAGAGG
 26635  TTGAGTAGGTTCTATATAATCAACTAATTCAATATCTCCTGAATGTCTAGTTAAAGCATT
 26695  CGTTGTAGGTCTTGTTAATTTTTTTACTGTTTTAATTGCTACAAAAGTACCTAAAGGTAT
 26755  AGAACAAGTTGCTATAGCAATAATAAATCAGAAAGCTTCATTATGACTCAT
;     G-orf156_2 <== start
 26806  TATTTTATTTTAAAATTTGTGTTTAAGGTTGCACATCCGATTTAATAAAGGCCAGATTAA
 26866  TATTTAAATTCTTATCTGAGCATTAAAGAATTAAAAGGGGTTAATTATATAATATTTTAT
 26926  ATGAATCATGTTATGATAGAAATATATCATAGTTAGTAATAAAATAAAAGAAGGATTA
;     G-orf202 <== end
 26984  TTAATAATAAAATTTTCAATAATGAAAAATTACACCTGGTCCAAAAGGAGTTTCTTCTAA
 27044  AATAGAATCATCTAAATAATAGAAATCTATCATTACATTGATTCTTTCATTGATATATTT
 27104  TTCTATTATAGCTGCAGAACTATTTCGATTAATTAAGATTGGTTCTGATAAAACTAATTG
 27164  TGGGATATTTATAGAATAATTAATCAAATCCGGGTAAAAAATCATGGTAAGAATATAGTT
 27224  ATCATCAAGATCCAATTTATTTAGAAAATTAGATATATTATCTACTCTATACAAATAGAT
 27284  TTTATCCTCATTTCTATTGTTATCAAAAACAATTGGTGTTTTAAAGTCTGATAAATAAGA
 27344  TACATTTTTTATAGTTAATGGTAATAAATAACTTGTGTTAATAATTTGTTTTGAATTGTA
 27404  ATAAAATACAAAACAAATAACTAGTATAGATAAAATTCTAATAAGATATAATTCTCTATG
 27464  TTCTGGATTAACTCCAATTAAAAAATTGGAAACAAAAAATACAGATAATCAGATAATAAT
 27524  TTGGATTAATACAAATAATCCAAAATAAATGTAAATGAAAATTAATGCTAAAAAGAATAA
 27584  TAAAAACAT
;     G-orf202 <== start
 27593  TGAGTTTAAATAAAAATAAATTTTATTCTTTATAATAGTAAATATAGCGATTTATATAAC
 27653  TAAATAAAGAAGTATAATTAGGAAATTCTATTTGTAAATAGATTTATAAATTTTCTATTT
 27713  GTAATTAGAAAATATTTATAATTTGACTTTGTTGGTTAAAATTTTGGTATTCTGACAATA
 27773  ATTAAAAGTCAATAAGATAAAAGGGCAGGAGCAAGAAGAATTGCACTTCTATTAATTTCT
 27833  CATATTAGAAACTATTTTACTGTTAAATTATAGACTTTTTAAAAAGGGG
;     G-orf142 <== end
 27882  TTAAATTAATTTAATTTCATGGTATTTTATAATTATACAAGAATCAGAATCATTTTGTAT
 27942  TATTGAATCATCAAGATAATAAAGATCTATCATTTCTAATAATTGATCTTCTAAATAGTT
 28002  AGCTATTAAATAAGGATTACTATCTTTATTAACAATAATAGATTTCATGATTTTCATAGT
 28062  TATTCCTGATTTATGATTATATCCATAAATTGATGGATAAAATTCAAATGAAACAAAATA
 28122  AAATCTTCTTTCGTCAAGAGTCATTATAAAATCAGCAAATTCGATAGCTATATTATCTTT
 28182  AAGATAAATAATAAAATCTCTTGTAACTGATTTATCAACAAATTGAAAATTATATTCTTC
 28242  AGAATAATTGATTTTATTAGGAGATAAAGTTGCAAAAGAATTAAATCCTAATTTATTGAA
 28302  TAAAAACAT
;     G-orf142 <== start
 28311  TAATATTTTAAAAATTGTCTTATTTACTCCTGTGTGAATGTTTTATCAATCACAATTTAA
 28371  TTG
;     G-trnI(aau) <== end
 28374  TAACTCAAGAGAGAATCGAACTCTCATTAATTTTTATTAAAATTT!ATT!AAAATCATTC
 28432  TTACCATTAAATTATTGAGTT
;     G-trnI(aau) <== start
 28453  TTTATTGATAA
; G-orf39 ==> start ;; contain dpo
 28464  AAA
;;     G-dpo_7 ==> start ;; HMM match pos. 1009,1048 score 1e-08
 28467  ATCGATAAAGCTATTTTTTTTACACCTAAAGTATATTGTTTAGTTACTGAATCAGGTAAA
 28527  ACTATTTATAAAGTAAAAGGACTTACTCATGATGTTGAATTAACATATGAAGATTTT
; G-orf39 ==> end
;;     G-dpo_7 ==> end
 28584  TAAAAATTACTTTATAAAGATGCTTTATTAGAAAAATCGCAAACTAAATGATTTAAAAAA
 28644  TTATCTGAAGGTAAAATAATTTTATTAGAAGAAGTATATATATTAAAAGTTAATGATAAC
 28704  AAAAGAAAATTAATATATAACAAAAATGGAAAATTAATTAGTACAGAAGCATATAAAATA
 28764  AATAAAAATACAAAAATTATTGAATAACTAGAAAAATTAGATAAATTAAAAATTTATAAG
 28824  AAAAATTTCCATAAAAATAATAATTTTAAATTATTTTTAAAAAATTAAAAATTAATCTAT
 28884  CTTCAAATAGGTAAAATTTTGTGTAGTTAATTAAAAAAAAGTACAAAACCCTATTTTAAA
 28944  AAAAAATATTAATAAGAAAAATAACAATAAAAGAAAGATATACATTTGCAAACTTAGAAA
 29004  ATTTTTAATAAGTAAATGTATGTCCTTCGTAGTAAAGAATAATTAATTAGCATTTAATAA
 29064  AGAATTTATAAATATGCCAATAATTATTTCTTTAAAATTTAATAATACATTATTCTTCTG
 29124  AATTGATTTATAAATAATAAATCCCTAAATTAACTTAATTTAATTTAGTTTGTTTGTTAC
 29184  ATTTGCCAAAAATAAAAAAAATATAATTTA
;     G-orf351 ==> start
 29214  ATGAATGACATTAAAAATTTAAATATAAAATTAAGTGTAAATAATAATTTACCTAATTTA
 29274  AAAAAATTAATAAATAAAGGAAATATAAATTCTTCAATAGAAAACATATTAAAAGAAAAA
 29334  AGATTAGAAAATAATAAATATTTCAGTAGAAAAAAAGTTACAAAAATAACACAATTAATT
 29394  ATAAAATTAAGTGATAACATAATTTATACTAATAAATCTTTATTAAATTTATTTAATAAA
 29454  AATGAATATAATTTAAATATCTCTAATTCAGCCAAATGCACAAATTTTAATAACACCCCA
 29514  AATAAATGAACCACAAAAAAAATCTATATGAATGAACAACAATATATAAGATTAATTAGT
 29574  CCATTTAATTTAAAATCAGCAAGTATTATTAATCATATTTATACCTTTACTAATAAATCT
 29634  TATAAACAAATTAATAAAAATTTACATAATTTATATATAATATGTAAATCAGCCTTTCTT
 29694  AATATGTCCTGTTTAATAAGTAAACCTATAATTTCAAGTAATTCTAATTTAATAAAAATT
 29754  ACATTATTTTATTATTGAAAACCTTTAAGAAAAAAATATTTAAAAAATAATTGATATTCT
 29814  AAATTTTTCATTTTACATAATTATAAATTAGAAAATTTAGTTAAATTATTAAGTAAATTA
 29874  TTTAATAAATCTGTAGAATTAGAATTAATTAGGATATATTCACCACAAAATGAAAGTAAT
 29934  ATATTAGCTAATCTTATTGGTATTTTAAGTAATTTTATTAAATTTAGATATATTCATATG
 29994  AAATTATTTAAAGTAAGTAAAACTAAAAGAATTAAAAGAAGATTTAAGAATAATAAAATA
 30054  CCTTCTTTTTTATCTGGAATTTATTTAAAATTAGCAGGTAGAGTTTTAACACAAAGAATT
 30114  CAAAGAAGAGTTAAATCTAAAATAATCCAAAAGGGTCGTTTATCTAGAGCTAATACTGAT
 30174  TTAATTAATACTAATACATTTGTCAATAAAAATAAAAGAGGTGTGTTTTCTATAACTATC
 30234  CGAACTGGTCAAATTATTAACAATTCATTGTATTAA
;     G-orf351 ==> end
 30270  ATTTTAATTTATAAATTTAATTTTAATATATTTATTTGTTTAAATTTTTAATGACATTAA
 30330  AATTTTAATACTTTTTTTATAAAAGAGATTAAAATAAAAATTTAATCTAATTTATATTCT
 30390  GAGTAACTAAATTCTCTATTTGTTTTTAGATAAAATAAAAATTAAATTAAATTAAATTAA
 30450  TTTAATTATAAAATTCTCATATAAGATTACACTTAATAATAACACTTTAGTAACAAATAA
 30510  AATAAAAATTATACAAATAAAAACA
;     G-cox3 ==> start
 30535  ATGACTGATATAAATAGAAATCAATTTCAATCTTTTCCTTATCATTTAGTAGAACCATCA
 30595  CCTTGACCAATTTTAGTTAGTTTTTCATTATTAAGTTTAACCTTAGGTGCAGTTATGTAT
 30655  ATGCAAGGTTTTACTCATGGAGGCCAATTAATAAGTTTAGGTTTTACTTTAACAGTATTT
 30715  GGTATGATACTTTGATTTAGAGATATAATAACAGAAGGTACATATTTAGGACATCATACC
 30775  ATACAAGTTCAAAAAGGTTTAACTATTGGGGTAGTATTATTTATTATTAGTGAAGTATTT
 30835  GCCTTTTTAAGTGTATTTTGAGCTTTTTTCCATTCTAGTTTATCTCCTACAATAGAAATA
 30895  GGAGGAGTTTGACCTCCTCAAGGTATAACACCTTTAGATCCTTTTGCAATACCATTATTA
 30955  AATACTATTTTATTATTATCATCTGGAGCTTTTGTAACTTATGGTCATCATGCTTTAATA
 31015  CAAGGAGATAGAAGAGGAGCTATCTTAGGTACATTATTAACAATAAATTTTGCTATAATA
 31075  TTTACTGCTTTACAATATTATGAATATTCTGAATCTAGTTTTACAATGAGTGATTCAGTA
 31135  TATGGAACTGTATTTTATGCTTCAACTGGTTTACATGGATTACATGTAATTATTGGTACA
 31195  TTATTTATTTTAGTAGGTTTTATTAGAATAATTAATTATCATTTAACTGATACACATCAT
 31255  CAAGGACATGAAGCTGCAATTCTATATTGACATTTTGTAGATGTAGTTTGATTATTCTTA
 31315  TTTATAGCTGTTTATTATTGAGGTGGTAATTAA
;     G-cox3 ==> end
 31348  ATTTTTATATTAATAAAATTTAAAAATTAAATCTTAAATTAAACTATTAATTCTTATTAA
 31408  TTTTAAATTTCTTAACCCCCCTTTATTAAAAATTTCATTTTACTTAAAAAAACACAAAAA
 31468  TAAAACCCGCTAAACAAAATATTAGTTTATTTTGTAATTAGCAAGTAATATTTACATCAT
 31528  AAATAAATATTAGACATTTAATACAAGTCCCAAAGGGTTTATAAAACGATAATACT
;     G-nad4L ==> start
 31584  ATGAATTTATCCTTATTTTTATTTTTAATAGGAATTTTAGGTTTTATATTAAACCGAAAA
 31644  AACATAATATTAATGATTATTGCTATAGAAATAATGTTATTAGCAGTAACTATGTTATTA
 31704  TTATTATCAAGTTTTAGTTTTGATGATGGTATAGGACAAATATTTAGTATATTTATAATT
 31764  TCATTAGCTGGAGCTGAATCAGTAATAGGTTTAAGTATTATTGTAGCAGTTTATAGAATT
 31824  AAAGGAAATATATTAATAAAACAAGAAACTTA
;     G-nad5 ==> start
;     G-nad5-E1 ==> start
 31856  A
;     G-nad4L ==> end
 31857  TGTATTTAACAATATTAATTTTACCTTTATTAGGTTCATTTGTTTCAGGATTTTTAGGTC
 31917  GAAAAATAGGAGTAACAGGATCTCATATAATTACTTGTACTTGTTTAATTTGGGCTAGTA
 31977  TTTTAGCAACTATTGCTTTTTTTGAAGTAGGATTAAATTCAAGTCCAGTTATAATTAATT
 32037  TATTTAATTGAATAGATTCAGAATATATGACTATATCCTGAGAATTTTTATTTGATCAAT
 32097  TAACAGTATCTATGTTTATTCCTGTATTATATATTTCTTCATTAATTCATATTTTTTCAA
 32157  CTGATTATATGGCTGAAGATCCTCATAATCAAAGATTTTTCTCTTATTTATCTTTATTCA
 32217  CTTTTTTTATGTTAATTTTAGTATCTGGTGCTAATTTTTTTGTAATGTTTGTAGGTTGAG
 32277  AAGGT
;     G-nad5-E1 ==> end
;     G-nad5-I1 ==> start /group=ID (2.65e-29)
;     G-nad5-I1-orf246 ==> start /first_aa=I /note=LAGLIDADG ;; evalue:1.6e-08
 32282  attttagaatgccttaaatgggataataatgcaaatttaacttatagtattgtcggttta
 32342  aatgtggttggtaatgaaaaatttacttctaagtttaaaaagttaacttctatggaacga
 32402  ataggacctcttaacatagatattatttctatgattataggttcaactttaggagatact
 32462  catttagaaaaaagaaaaaatggaataggaacaagagtgatatttgaacaatcaaacaat
 32522  aatgtagaatatttaatgtgatttcatgcttatttatcaagtagaggttattgtaataac
 32582  acaaaacctaaattacaaataagaataaaacaaaaaggtaaagtgttttatcaatatcga
 32642  gttaatagttatacatttgctagttttaattgaattcatgaaatgttttataaattagtt
 32702  gataataaatatataaaatttattcctttaaatatcgaagaatatttaacaccgttagct
 32762  ttagccatttgatttatggatgacggttcaagattaggtaaaggtgctagaattgctact
 32822  aattgttttacatttgaagaagtgaattttctttgtaaagtattagaaagtaaatataat
 32882  attattgctacaccaaataaatgtggtaaaattaaaggtcatattatatatattcatgtt
 32942  aattctatgaaattatttactaatcttattaaaccttatttattaccctcattatactat
 33002  aagttaggatctaacaaatag
;     G-nad5-I1-orf246 ==> end
 33023  tcaacattattattcccatagtaagaaaatgatcaattattagaaaattaaattgaagaa
 33083  taataagaaattagtatttgtttttaataataaattagctaattacgttttcttgcgacg
 33143  ttattgaaaacgatcaaatgaattagcttcattaaaagatcgtcggttacaattttgatc
 33203  gcgacagactagttcaataacgggtgcctgtaatggcgctcaatgcatagtcgaaatctt
 33263  tatttatttttaaatttaaatttataatgagcacaagacatttatttaaatttgtattca
 33323  aaaataagaaaactaaatcaaataaaagtttactttagaattctcaaataatattacccc
 33383  ctttaattgtgcaattaatctattttaaaagataggataaaaataaatgaaaatagtttt
 33443  aaatataaccctcaaaaaataataatatatatacaaaaataaatataaaaaatggaaatt
 33503  tgataattctcttagttcaatgttagaacgacattttttctaaatgttaatttttgttaa
 33563  attcaaaaagagaataactttataaatcatcctaacagattaattcagatggttttttgt
 33623  ataaattttttattgtcacagtatcagttatttaaataactattaccataatatataaaa
 33683  cttaaattacattactcataaataaaatctttatataatttatgagtaatttaatagcta
 33743  atttccatctattaagtggaattcttacttctgaaattaatatattattttatattaaaa
 33803  aagataaaaagtaaagatataattattggcatatttataaattctttattaaatgctaat
 33863  taattatttctttaaaatttaataatacattattcttctgaattgatttataaataataa
 33923  atccctaaattaacttaatttaatttagtttgtttgttacatttgccaaaaataaaaaaa
 33983  aaatataatttaata
;     G-nad5-I1-orf209 ==> start
 33998  atgacctgatttaacaatttattaaataacaattttctaactcacgatttagtatatttt
 34058  ggagtatttacaggtactgctagtttattaggatatttaatttttatacttagattaagt
 34118  agtattattatatattttgataaatattttataaacttaagcaatgtatttataaaaaaa
 34178  gtacaagaatactttcgagtatttagatttttaataatgttaattatatttcttaaattt
 34238  atatgaatttatgaatgattattctatagtttgtgtataagtactttaatattattaggt
 34298  tatgctgtttatagatatagatcagcttttactgctattcccactaaaatgagtctgatg
 34358  gttattatagatttaaattttaaaaaaattattgtttacccagatcgaaatataacagaa
 34418  atgacaaatatggatatagtagaacgaagatttgaatttaacatatcaaacctcaaaatt
 34478  cggcaaataagaagggcatttggtccaaatatttttaataatgaaataactggtcaaaat
 34538  gcaaaccaaatagtagcaacatacgtaatgcctctaatagaatcaagtccaatgaattca
 34598  ttatttttggaaattttaaaccacatttaa
;     G-nad5-I1-orf209 ==> end
 34628  tgcttagtattcaataaattttaatatattattatttttaatttattttacccctttttt
 34688  aattaaattcttttgtttgttttaaaagagtaaacaagacaaatataaaaatatatataa
 34748  atttataattatttgtttgttttgtttacatttacccttaatttattaaacaattaaaat
 34808  atcttgtgctcattaaaattattataaataaatactagggcattatgtaaatcctataag
 34868  gttataatgtacagggaaataaagaagaagctattattttatttgattacaaaaaataat
 34928  ttctttatttttaagatttg
;     G-nad5-I1 ==> end
;     G-nad5-E2 ==> start
 34948  ATTGGTATTGTTTCTTATTTACTAATTAATTTCTGATTTACTAGAATACAAGCAAATAAA
 35008  GCAGCCATATTAGCTTTAACTATGAATAGAGTAGGAGATATGGGTCTAAGTATAGGATAT
 35068  TTTGCATTATTTGCTTTATTTGGATCGTTAGATTATGCTACAATATTTAGTATAGTACCA
 35128  TTTATGAATGAAACAGCTTTAACTATTATAGGATTATTATTATTAACAGGAGCTATGGCT
 35188  AAATCAGCTCAAATACCTTTACATTCTTGATTACCTGGAAGTATGGAAGGTCCAACACCT
 35248  GTATCAGCTTTAATTCATGCAGCTACTCTAGTTACTGCTGGATTATATTTATTATTACGA
 35308  TCTTCACCTTTATTAGAATATAGTAGTACAGCTTTATTAATTATTACTTTAACTGGTGCT
 35368  ACTACTGCTTTCTTTGCAGCTACTTGTGGTTTAGTTCAAAATGATTTAAAAAGAATAATT
 35428  GCTTTTTCAACTATTAGTCAATTAGGATATATGGTGATGGCTGTAGGTTTAAGTCAATAT
 35488  AATGTAGCTTTAATGCATGTTATAAATCATGCTTTTTTTAAAGCATTATTATTTTTAGGA
 35548  GCTGGAGCTGTAATTCATAGTTTTTCAGATCAACAAGATATAAGAAGAATAGGAGGTTTA
 35608  ATAAGATTATTACCTTTTACTTATACAACTATGTTAGTAGGATCATTATCATTATTAGCT
 35668  ACTCCATGATTAACAGGATTTTATAGTAAAGATTTAATAATTGAATTAGCTTATGGTCAA
 35728  TATAGTTTTAGTGGTACATATGCTTTCATTTTAGGAAGTATAACAGCTGGTTTAACTGCA
 35788  TTTTATTCATTTAGATTAATTTGTTTAGTTTTCTTAACTGTACCGAATGGACCAAAACAA
 35848  TCTTATTTAAATACTCATGAAGCTAATAATAAAGTAATTATTCCATTATTTTTATTAGCT
 35908  TTATTTAGTATCTTTTTTGGATTTATCTTTTCTGATTTATTTTTAGGTATGGCTAGTGAT
 35968  TTCTTTAGTAATGCTATATTTATTAAACCTAATAATATTTCTTTAATTGAAGCTGAATTT
 36028  AGTTTACCTTTAATAATAAAATTATTACCTGCTTTATTATCACTATTAGGTGCTAGTTTA
 36088  GCAATATTTTTATATCATAAAAGTCCCACATTTATTATTGATTTAACTGATAATTTCATT
 36148  GGACAAAAAATATATACCTTCTTTAATGGTAAATATTTCTTTGATATAATTTATAATAAT
 36208  TATATTATAAATAAAGGATTAGAATTAGGTTATATTATTTCTAAAGTTTTAGATAGAGGT
 36268  ATTATAGAAATGATAGGACCTCATGGTTTATCTCAAACTTTAACTAACACAGGTAAAAAT
 36328  ATTAGTCAATTAGATACTGGAGTTATAACTACATATTCTATTTATATTACTTTATCTTTA
 36388  CTTTCTTTAATTTTCTTAATTTTTGCTCCTATTTTAATAGATACTTCTTTATTAAATGAA
 36448  ATAAGATTATTTATTATTTATATAGCTGCTTTAATTATAATTTTATATCCTTCTAAACCT
 36508  TAA
;     G-nad5-E2 ==> end
;     G-nad5 ==> end
 36511  TTAAATATATTTATTATTTACATTTTTATAATATTTTACCCCCTTAATTTATTAAATTTC
 36571  TTAAATTTATATCATTATTTAACCAAATTAATAATCTAACATAATTTATAAACTTATAAA
 36631  TTCAATCAATGTCTCATTTATAAAATTTATTATTAATAAAAATTAATAAACACATAAAAA
 36691  ATTTTGTGTGTTTTAATTGTTTAATATGTAGAGACAGTTCTCTAAACTTTAACTTTATAA
 36751  TAAAAATTTTTATTTATACTTTATGAGATCCTTATATTTTTCATTAGATTTTA
;     G-atp8 ==> start
 36804  ATGCCTCAATTAATACCATTTTATTTTGTTAATCAATTTTCATTTTCATTTTTAACTTTA
 36864  CTTTCTTTAATTTATATATTTTCTAAATATGTATTACCATTATTTACTTTTCAACAAGTA
 36924  ATAAGAATGTATATTACTAAATTAAGTAATAAATAA
;     G-atp8 ==> end
 36960  TTACTTAAATTTTTAATTTATAATTAAATTATATTTAATTTAATTTTATTAAATTTTATA
 37020  TTATTCATATAATTTAATTTTAATTATAACTTTTTTAGTTTATAACTAATTTTGGTTTAT
 37080  TTTAATAAAAATTTACCCCCTATTTATCATTAAATATAAAAGAATACTATATAATATAGT
 37140  TAAGATCTTAATATTAAATAAATAATTATTATTTATTTAATATATAAAATAATTGGATAA
 37200  GATGAATCTTAGGATACTTTAGATATTTTATTTATATAAAATAAAATTTAATAATATATA
 37260  TCATAAATTCTTAATACTAATAAGCTATATATTATAAAATTTTTAATATTAAATTAAAAA
 37320  TAAATCTAAAAGTAGATTAGTACAAACCTAAGAGATAAAAATAATAAAAAAAAATAATAA
 37380  AATCCCAA
;     G-cox2 ==> start
 37388  ATGTTTAAAACACTATCAATATTTAATACTATATACAATGATGCTCCTCAACCATGACAA
 37448  ATAGGATTTCAAGACAGTGCTGCACCAGGTTTTACTGGTATAGTAGAACTACATAATACT
 37508  ATATTTTTTTATTTAATAGTTATTTGTGTGGGAGTTTTTTGAGTTTTAGGTTCATCAATA
 37568  TATTATTTTAATATTAAAAATTCACCTATAATTCATAAATATTTAAATCATGGCACATTA
 37628  ATTGAATTAATATGAACAATCACACCAGCTTTAATTTTAATAGCTATAGCTTTTCCAAGT
 37688  TTTAGATTATTATATTTATTAGATGAAGTAATATCACCTACAATAACAATAAAAGTAATA
 37748  GGTCATCAATGATATTGAAGTTATGAATATTCTGATTATGTCACTGAAAGTGGTGAATCT
 37808  ATAGAATTTGATTCATATATGATACCTGAATCTGATTTAGAATTAGGTCAATTTAGATTA
 37868  TTAGATGTTGATAATAAAGTAATTATACCTGTTGATTGTCATATTAGATTAATAATAACT
 37928  GGAGCTGATGTTATACATTCTTTCGCTGTACCTTCTTTAGGACTAAAAGTAGATGCAGTA
 37988  CCAGGTAGATTAAATCAATCTTCAATAATAGCTGAAAGAACTGGTACATTCTATGGTCAA
 38048  TGTAGTGAAATTTGTGGAGTATGACATGGCTTTATGCCTATTGTTATGGAAGCTGTATCA
 38108  ATACCAGATTATTTAGCTTGAGTTGATCAAGCTAATATTTAA
;     G-cox2 ==> end
 38150  TTTATTTTTAACAATTCGTA
;     G-orf116 ==> start
 38170  ATGATAAAAATTTTTATTTATACATATTTCAACACCTTTTTAGAAATTATAAATAGCTCA
 38230  TTAAATAGCTTATGATTATGTATTTCCTTTTTAATTTTACTTTTTATTGGTATTTACTTT
 38290  AGTTCAGGTGCTAAAAAAATTAAAACTATAATTAAAATAGGAACCAAAGTAGCTAAAGCA
 38350  GTAATAACAGGAGTAGTTGCTGGTGCCTCTAAATCACTTGCTGATAAACACATGAGTGAT
 38410  GGTAATGATAAAGAGAAAGATAAAAATAAAGATAAAGATACTAAAAATCAAGAAAATCCA
 38470  GATACTAAAAATCAAGAAAATAAATCTAATACCTCAACTTCTACTGAATA
;     G-orf109 ==> start
 38520  A
;     G-orf116 ==> end
 38521  TGATTATATTAACTTATTTAAATAAATTAATGGATAGCTTATATGATGAAAATATACCTG
 38581  AAATAGGAAGATTAGCCTTAGATGTTTACATTTTTTGTGTCATTTTATTCTTTAGTTATC
 38641  TAAATATAATGGCCAACTTAAGAATTCTTATTAGTCTTGATAATAAATCAATTCAAAACT
 38701  GAAGAAATAAATTTAGTTTTATTAAGAAAGTAGTTAACATTTATAAGAAAACTAGAATAG
 38761  AATTTTTAATATTTGAAATATTCTTGTCTTTATTTATTATTTTATTTTTACTTTATTACA
 38821  GCTATCAAATATACATTTTTCACTTATAA
;     G-orf109 ==> end
 38850  TTTAACTTTATAATATTCATAATATTAATTATTTTAATAAAAATTTACCCCCTATACATA
 38910  AAAGTATTAGTAAAAAAACAAAAAATTGAATATTAATTTTTTAATATACATAAATTTAAA
 38970  ATGTACTATTAAAAAATAAATTTCATTATTGA
;     G-trnI(gau) ==> start
 39002  AAGCCTATAATTTAATGGTAAAATGATTTCTT!GAT!GAGAAATTTATAGAAGTTCAATT
 39060  CTTCTTGGGCTTA
;     G-trnI(gau) ==> end
 39073  AATTATATTTATTTTAATAATAAACACACAAAAAATAAATTAATTACATTGTCAGAATAT
 39133  TAAAATAATTATTTGTTTTAAAAAAATTAAACAATTGTTTAATAATTATAATAATATTTT
 39193  TATCTCGTGAGTAGTTAAAATATTCATTTTTATTTTAAAATGAATTATTTATTTTCTATT
 39253  TAATTTATTATAAAAAGATTAACTTCAAAATTAACTAAAAATTTTATTTTTATTATTATT
 39313  ATTATCTTAAATAAAAAAATTAATTTATCTTATAATTTTAAAATAAAAATTAAAATTAAA
 39373  ATTAAAATTAAATAATTATTTAAGAAACTTCTATTGACTATTTATAAAAATAGGGTAAAA
 39433  TACCATAATTAATACTTTAAACTATTTCAAAACAATATAGATTATATTATTTTTTTATAT
 39493  TTATACAAAATTTTATAAATATAAAAAATAATAAATATAAAAAAGATTATTAATTGAAAT
 39553  TCAAATATAATATAAATATAA
;     G-cob ==> start
;     G-cob-E1 ==> start
 39574  ATGAGATTATTAAAAACTAATGTTTTATTAAGATTATTAAATTCTTATATTGTAGATTCA
 39634  CCTCAACCAGCTAATATTTCTTATTTATGAAATTTTGGTTCTTTATTAGGGACTTGTTTA
 39694  GTGATACAAATATTAACAGGAGTATTTTTAGCAATGCATTATCAACCTCATGTAGATTTT
 39754  GCTTTTAATAGTGTAGAACATATTATGAGAGATGTTAATGCTGGTTGAATCTTAAGATAT
 39814  ACGCATGCCAATGTAGCTTCATTCTTCTTTATTTTTGTTTATGCTCATATAGCTAGAGGA
 39874  TTATATTATAGTTCTTATAAATCACCTAGAATTTTAGTATGAAGTATAGGAGTAATAATT
 39934  TTAATATTAATGATGGCTATAGCTTTCCTGGGT
;     G-cob-E1 ==> end
;     G-cob-I1 ==> start /group=ID (1.42e-42)
;     G-cob-I1-orf347 ==> start /first_aa=Y /note=GIY ;; evalue:0.13
 39967  tacgtaaatagcccaaaatggattaatggaagtattttttatgtaacttttttaattatt
 40027  atatattataatatacaatatttaaaaatttttaaacaaattaagacaaggaatagtatg
 40087  aaaaatacaaagtataataaattaaataataaggtaatattttctttaaataaatttaat
 40147  ataagaagttatagtactaatgcttcttcaaataataaaaaaagaaataataaaaaaagt
 40207  aacgaactgtcttgttcagaaagattaattacaataataaaagaattaggcttaagtcca
 40267  gtgtataaatttgaaaacttggatttagaaaatattagaaaacaaatacaaaatgaaaca
 40327  aaaggtttaagtggtatatacatgatagttaataaaataactaaagattactacataggt
 40387  tctgctgcaactaacagattttatcctagattcagtaatcacctaatttattttagaggc
 40447  agcaaaatagttaaatcagcagtaaaaaaatatggattaagtaattttgcttttattata
 40507  ttagatctatatcctgatattgttactaaaaaaaataataaagaattattagatttagaa
 40567  gataaatatttaaaattgttattgcctaattataatattttaactgaggcaggatctagt
 40627  tttggttataaacatactgaagtcgatagacaaaaaatgaaagatggctttaatgacgca
 40687  agacgagaaatgataggtaatttaaatagaggtaaaaatttttctcctgaaacaataaaa
 40747  aaaatgagagaaaaagctttgaatagaccttctatgtctgatgaaacaaccaaaaaatgt
 40807  attaccaatacaagacctgtggttttatataatctaaatggaactgtttatggtgaatat
 40867  tctactattctagatgcggctaaatctataaattgtggtgaaaaaactatcagaagagcc
 40927  ttacaaacaaagaaaggtttagtaaaaagacaatgaatagttaaagatttaaggttttca
 40987  aatttaagtaaaggaaaatattag
;     G-cob-I1-orf347 ==> end
 41011  aagacataagaaaacaattattctaataaaatttactctccctttaaaaatttaaaagac
 41071  ataaaagagtattctaataaaattatttctccctttaaaaatttaaaagacataaaagag
 41131  tgaactaaatataaatatcatattatttgtttttagtttacaaaactttttttatattcc
 41191  ttgcttttttaaccttaattatactttatatttatttatttctattaatccatagtccca
 41251  tgattaaaaatatttctgcaatctttatagaaaaataaatattaaagtggtatgtctcga
 41311  cggagacatagaatagtctttaagattatttggcgatgttagtgaaaacgatcaaagaag
 41371  gttaaactttaagaccgtcggttatataaatgatcgctacagactgggtcactaatgggt
 41431  gtctgaaatgatgcttaatgtacagtcgaaacttttagttatattaatattaattttaat
 41491  attaaaaatttttaactaataggatattcgaatttaaagttattctagcttattatgtaa
 41551  atttacatatacatgttaagtaagtttg
;     G-cob-I1 ==> end
;     G-cob-E2 ==> start
 41579  TATGTGTTACCTTATGGTCAAATGAGTTTATGAGGT
;     G-cob-E2 ==> end
;     G-cob-I2 ==> start /group=ID (2.53e-38)
;     G-cob-I2-orf238 ==> start /first_aa=C /note=LAGLIDADG ;; evalue:2.7e-08
 41615  tgtcttaataagcctcaaatgtattatttatatttaatttgtttatctttattattaatc
 41675  acacctgtttattttaattatcaatttaaagttaatagacttaaaggtatttatagaata
 41735  ggaccacataataaagatataatttctattatatttggatctcttcttggagagggtcag
 41795  ggtgaaaaaagattcttaggagtaggtacaagatttaatttctatcaaaaagcttctcat
 41855  gtgaattatttaatgtttttacataaatttttttcagaattaggttattgtaattctaaa
 41915  ttacctgttattactactagattaggtagtaaaggtaaaattaaaaaagtagctaaattt
 41975  tcaacttgaacttattctagttttaattgaatatatgatttatgatataacaaaaaaata
 42035  aaacatgtaccagagtatatcgatcaatatttaacaccgttagctttagctatttgaatt
 42095  atggatgatggtgttaaagtaggtaaaagtttaaaattttgcactaattctttttcttat
 42155  aatgattgtttacttcttattaaagcattaaataataattttaatattaaagcttctatt
 42215  caatcaacaggaaataaagatcaatacttaatttatatttgaaaagaatctatgacagat
 42275  ctgataaaaatagtctctccatatataatacctgaaatgaaatacaaattaaattaa
;     G-cob-I2-orf238 ==> end
 42332  ttaattaatatatagttataatgtaagatataaagcaatttttactaaaaatttatataa
 42392  aaaaacattatagcaatactgatgaaaacaggtcaaagatgtttgtttagcattaagacc
 42452  gtcggtaaagtaaattatcgctacagactgggtcatcggtgggtgtctgaaatgatgctt
 42512  aatgtacagtcgaaatctttattcattataatttataatgaagcacaaggcattatattt
 42572  ttatttaattttaagggttaaaataaaaatacaaatataaatacaaatataaatacaaat
 42632  ataaatgcaaataattttatttaacttttttaaatacatttagaagtttaacttattttc
 42692  taatttgtaataatgattggaaaataagtttaaacaaatttaacctgacttaatatataa
 42752  attataattaaaattaaaattacaaattatattttatttttgtcgctcgctattaaattt
 42812  taaatttagtactaattttataaaaaaaaaaattaaaaaaaaaaaatacaa
;     G-cob-I2-orf278 ==> start
 42863  atgaatataaacttaattttagaaactttattattattattttctattttagttggtaac
 42923  ggagttatttatagttttacaatttttaacttaaaaaaagaaaattcatctgaaaattta
 42983  tctgttataacaaatagaaatagttcagaaaaagatgtattagctcttacattattaata
 43043  ggatccagtcctttgagattaacttcatcagaatcaagttcttctcaaactttaatttca
 43103  tcagaatcatcttcctcaactttagttaattcaagttcatcagaaacaaatgtttctgaa
 43163  gagatatttgataatttagtagaattagatatgtatgaagaaattatgactcagactcaa
 43223  cattcagtgtgatcacatagaagtgtaactagaccttcagatgaagttttatcacatata
 43283  agtgaaagaactagaccttcagatgaagttttatcacatataagtgaaggaactagacct
 43343  tcagatgaagttttatcacatataagtgaaggaactttaccttctaatttggatgtaatt
 43403  aatcatgctacttcatatacttcattagatagtagaactatattaaatagtgaaactgta
 43463  gaactatgaagagagagtgtaagaattttacatgattttcctattaatactcctgccggt
 43523  atacttcaagaatttaaacttgatgaaataaatatcctttatagtcaagatattattcat
 43583  tttggtataagtcaaacagagttaagacttataattgaattaattccctcatgaagttta
 43643  tttgatccaactattaatcattttattcttactataatgtcttattatcatctatag
;     G-cob-I2-orf278 ==> end
 43700  ttaaaatcttaattatttgattatcccttattttaatttatttacccccttttttggtgt
 43760  aatttttttcattttattcattttattcattttattcattttattaatattattcaaatt
 43820  aataatattattaattttataaaagagtatacataataaaagagtataaaaaccacattt
 43880  tttttgtttattaatctctgtatgttaagtttacataacccttaaaatttataatacaat
 43940  tattttgtttaaataattataatgtacatgattttcttgttttaaacatataagcttaag
 44000  ctaaaataagtaaattaaagatttg
;     G-cob-I2 ==> end
;     G-cob-E3 ==> start
 44025  GCAACAGTAATTACTAATTTATTATCCGCAGTACCATTTTTTGGACAAGATTTAGTAGAA
 44085  TTAATTTGAGGAGGATTTAGTGTAAGCAATGCTACACTTAATAGATTTTTTTCTCTTCAT
 44145  TTCTTATTACCATTTTTATTAGCTGCTTTAATAATAGCTCATTTAATGGCTCTTCACACA
 44205  CATGGGTCAAATAATCCTAATGGTATATCTTCAAATGGAGATAGATATGCAATGCATCCT
 44265  TATTTTACATTTAAAGATCTTGTAACTATCTTTGCATTTTTATTAGCTTTATCTGTTATA
 44325  GTTTTCTTCTATCCTAATTTATTAGGACATAGTGATAATTATATTCCAGCTAATCCTATG
 44385  AGTACACCTCCTTCTATAGTTCCTGAATGAT
;     G-cob-E3 ==> end
;     G-cob-I3 ==> start /group=IB (1.38e-17)
 44416  attttagatgtcatgcttaagagtaatcttatgaaaaatatactttactatatgctggaa
 44476  actcctaaagctttaagtactcatcatagttatgatagtaaaaatcttaaagatattaca
 44536  atggacaatcagcaggaaaccaacaaaattacaaataaaaaaaaaaataatacaaaagtg
 44596  aatataataaaagaatatattattatatttataatatattttagacactataaaatagaa
 44656  gcgattaaacattaaacagtggttgaaattttaatatcaaataatgatttattaggtttt
 44716  ttacttgtaattgaatgtgggataatcataagttattcagtatattacttaattataagg
 44776  aataatatagagaatcttcctaaaaatagagaagttttaacaaaccaagagatagaaact
 44836  attaataatgaaaat
;     G-cob-I3-orf122 ==> start
 44851  atggtacctaattcaaacatagaagattctttaactgacagtgatacagaaacagaatct
 44911  gtttctgattctgataaagctaattcagctgattttgatgaaatattaaaaattacagat
 44971  ttttatcacatgccatattttgaaagtaagtttaaaaatgttaaatttatcatgcctgat
 45031  gtagattttaatgtatgtcctattgaggaattaaaattatttgagttctgtagcctattt
 45091  ggtaaagaaatggctgaacattcagttactgaagaagaaatgatggaattaatatgttta
 45151  ttttcagaaagagatttagctacaaattgaattaatgacttattacttactattatagaa
 45211  ctattgtaa
;     G-cob-I3-orf122 ==> end
 45220  tctacaacttgaattcataacttattctttattataaattttctattataatttttaata
 45280  aattaaaattttattaatattacccccttttctttaaaattcccaattgaataaaagagt
 45340  aaacaagacaaaagtataaattatttgtttttttacattaccctttatcgttatttttaa
 45400  ttttatttaacaattaaacaataagtataaaaaaatatttgtaattttaagtaggatcct
 45460  cagagactacacgtgaagctcctttatatttttaattaaaggatgaagatatagtccagc
 45520  catttttgaaaatct
;     G-cob-I3-orf242 ==> start
 45535  atggatatatatatttatataaaatttgatctgataacttctgtaagtttaatatgtaaa
 45595  aaaaattacacgacttctgttaacaaaagattaactaaaggcgaaagatcaaaattcagt
 45655  attaatagtccattaaatgaaatactaattggtttattattaggagatggtcatttacaa
 45715  tgtagattcggtaatagtagatttatttatggtcaaagtagtttaagagaacatcattta
 45775  aattatttttatcacatatttgatttatttaaaccttttgtatctaaagaatttaaagct
 45835  aaatcaagatctttcgtagataaaagaactaaaaatacttatagttcaatttattttgct
 45895  acattaactttaccttgttttacttattatagaaatttattttataatatacaaaataaa
 45955  aaaattgtacctttgaatataaaccaattattaactcctagaggactagcttattgaatt
 46015  atggatgatggttctcttaaaaataaaggtttacatttaagtacatataatttttcatat
 46075  gaagaagtaattttattaaaaaatactttagaaaatttatttaaacctgactttcttgta
 46135  aaatgctctattcataaccataaaaaaggctatagaatttatatttgagaagaaagtatt
 46195  atatcagtaagaaaccatatatttcagtatatgcataaagatatgctttacaaaataaat
 46255  cctaaataa
;     G-cob-I3-orf242 ==> end
 46264  tatatattatttg
;     G-cob-I3 ==> end
;     G-cob-E4 ==> start
 46277  ATCTATTACCATTTTATGCTATATTAAGATCTATACCTAATAAATTATTAGGAGTTATAG
 46337  CTATGTTTGGTTCATTATTAATTTTATTAATATTACCTTTAACTGATTTATCTAGAATTA
 46397  GAGGTAGTCAATTTAGACCAGCTATGAAATTAGCTTTATGATTCTTTATTGTAAATTTTG
 46457  TAATATTAATGTGAATTGGATCTCAACATCCTGAAAGTCCTTTTGTAGAAGTAGGACAAT
 46517  TTGCTACTGCATTTTATTTTTCTTGATTCTTAATAATTGTTCCTATAATTGGTATGGCAG
 46577  AAAATACTTTAATGGATTTAGCTACAGATAAATAA
;     G-cob-E4 ==> end
;     G-cob ==> end
 46612  TAAATATTATTTATTAATTTTATTATTTATCATTAATATTTTTTAGATAAATTTTATTAT
 46672  CATAAAGACTAATTTTTATTTTATTAATTTTGTTTTATTTACCCCCTTTTATTTTATTAT
 46732  TTATATTTATTAAATTAATACTATAAAAGAATACATAAATAAATTTTATAAAATTTAAAT
 46792  AATTATTATTAAAAATTTTTAATTTATGATATTTATTTAAAAAATTATACAAATAATAAT
 46852  TTAACTACCTTACATTTATTAATAATTTATATTAATTGAATATAATTTATATTAAACTAA
 46912  ATCAATTAAAAAAAAAATAAAAATAAATAA
;     G-trnH(gug) ==> start
 46942  GGTAGAATTAGTTTAATTGGCAAAATAACATCTT!GTG!GCGATGCTGTTCAGAGTTCAA
 47000  ATCTCTGATTTTACC
;     G-trnH(gug) ==> end
 47015  CTTAATTAGTTTAATTAATAAATTTAATTTAAAAAAAATATAATGATTTAAATTAAGAAT
 47075  GAGTTAAGATATTTAAATCTGTAAAATTTAATATAAAAATTATATTAGATTTTAAGTTAA
 47135  AGTTCTAGGTCTATAAATAACTTAAATAAAAAAAAAATAAATAAGTTTATTTAATAAATA
 47195  AAATTGTATATTAATAAAGATAGAATAATCTGTAGATAAAAAAAGAGAAAAATATTCATT
 47255  TAAAGAATAAATATAATTATATCAAATACTTTTGTAATTTAAATTACCATAAATATTTAT
 47315  TAACTATTAATAAGTTAATTTAATACTAAATTAGTTTTATTTTTTAAATGTGAAATCTTT
 47375  AATTCTTATACTTAGACTTATTAATATTTAGATTATATCAGTACAAAATTAAAAATTAAA
 47435  AAATTTTTAATTAACATATTTATTCTTCTATAAAATATGTAAACTTAATTAGTCTTGTAA
 47495  ATATATTTTCCTTCTAACTCATTTTTATTTAAATTATAAATATAAATAAAATAAATTGTT
 47555  TAATTAAATTAATTAA
;     G-trnM(cau)_2 ==> start
 47571  GCTGAAATAGTTTAAATGGTTAAAACTTACTATT!CAT!GATGGTAAAACAAAGGTTCAA
 47629  TTCCTTTTTTCAGCT
;     G-trnM(cau)_2 ==> end
 47644  ATTTAAATGTATTATTATTATTATTTTAACTTTAACTTTATAAAATATATTAAATTTTAT
 47704  TATTTGTAATTTTGTACATTAATTTTGTGTTTTAGTTTATTTGTTTAAAATTTATTAATA
 47764  ATAATATGGATAGTTTTAAATTAATAAAATACATTAAAAGAAT
;     G-rnl ==> start
 47807  AGATGACAATTTAGAACAAACATCAAAGTAATTTAAAGGAATTATTAAGGATAACTAGCA
 47867  AATTTATTAAAAAGGAGGTAATAAACCAAAAGCCACAAACTTATTAATATTTATATTAAA
 47927  AGTAAGCAAATAATGGCGATCCTAAGGGAAACCTTAAATATTAATACTTCCTGAAGCAAA
 47987  ACATTGTATTAAGGAAAGGAAAGGAAATCAACCGAGACTCCAAAAGTAATGGTGAGTGAA
 48047  ATTGGATTAGCCTAAAAATATAATATTTGAAATTATAAAATATTAATTATAAAGAATGAA
 48107  GTTGGAATATCATTAATTATAATTTAATTATTATTTATAATAATTATTAAAAAAAAAATA
 48167  TATAAAATAATTACCAAAGAAGGTATTCAGTCCTGTAAAATATAAAAATTTTTAAAAAAT
 48227  AAGTACAATGAGAGAAAACTTGTTGGAATATAGGGGAACCATCCTCTAAGGCTAAGTAAA
 48287  ATAAATTTAGCGATAGTGAAAAGTACTGTAAAGGAAAAGTTGAAATAGTTCGTTGTATAA
 48347  CGAAATGAAATAGTCTTGAATTAGTAATTCTATAAGCAGTTGAAGTTTTAAAATATAAAA
 48407  TGACAACGTACCTTTTGCATAATGGGTCAGTAAGTTAATAATAGTAGCAAGGTTAATTAG
 48467  CCTTAGCGAAAGCGACTAAATTTTTGTATACAAAAAATTTAAAAATTTTTAAAATATTTT
 48527  TTTTAATAAAAAGAAATAGAATAAATTCCTTATAAATAAATATTAATTAAGAAATAAGTG
 48587  ATTTATTTACAAAATAAAATTATGGGATAGTTACTATTATTAGACCCGAAGCCAGTTGAT
 48647  CTTTCCAAAACCAGATTATAATGGATCGAACGGTTGAATGTTGCAAAATTCTCCGAAGAG
 48707  TTTTGGAAAGTGGTGAAATGCCAATCTGAACTGGTGATAGCTGGTTTTCTACGAAACATA
 48767  TTTAAGTATGACATCTATGACAAAATTTATGGAGGTACAGCACGGTAATTCCCAACTAAT
 48827  AATAATAATATATTATTAAAAGTTTAGGTTGAGGGGATCTCGAAAATCTTACCAATGGAA
 48887  ATAAAACTCGGAATAACATAAATTGATAATAGATATTCAGACTATTCATGATAAGTTGAA
 48947  TAGTCAAGACGGAAACAGCCGAGAACATGGATCAAGGTCCCAAATGATTATTAAGTGAAA
 49007  TTAAAGGAAGTAATAGATTGAATGCAGCTGTAAAGTGAGCCTGGTAGTCGCTATCTTTTA
 49067  ATGACCGTTGTAACAACGTAGCAGCCCTTAGACTATTGCGCCATAAATTTAACGGGTCTT
 49127  AAATAATCAACCGATATCCTGTTAATTATAAATATAAATAAAATTATGTTTATAAATTAG
 49187  GTAGTAGAACATTCAGTATAATTGATGATAAACAGTGTTTCATTGTTTGAAAATAACTGA
 49247  AGAGATAATGCTGACATGAGTAACGTAAAGAAGTTATAATACTTCTCGCCGAATACAAAA
 49307  GGGTTATAAGGAAAGGTTAAACCACCTTATGTTAATGCGGCCTCTAAGGTTCAGAACCAA
 49367  AGTTTTGACTGATGAGTAATATATTGAAAATCTATAAGGTAAATTATAATAGATCAGGAA
 49427  AATTAAATATATATAATTTATTATAAAATTTAAATTATTAACTACCGTACCCTAAACCGA
 49487  CACAGGTTTGTAAGTAGAGTATACTAAGGCGAAGAGCTAAAAGTTGTTAAGGAACTCGGC
 49547  AAATTGTTCTCATAAGTTTGACAATAAGAGAAACCATATAAAATTTAAATTTACCATAAT
 49607  TTAATTCTTTATATGGAATAATAAAATCGGAGGCCACGACTGTTTACTAAAAACACAATT
 49667  CAGAGCAATGATTAAGATAATAGTATTCTGAATGAAATTTGCTCAATGCCATTAATATAA
 49727  GAGAGGTAATTTTAAAGTTACTAATTGAAAGTCTGGTTAATAGCGGTCTTAACTATGAGG
 49787  ATCCTAAGGTAGCAAAATAAATTGGCCATTAAATGTGGTCTAGTATCAATAATGTAACGA
 49847  TGGTCTCACTGTCTCTACAACTTGCTCAGTGAAATTGAATTGCGAGTGCAGATGCTCGCT
 49907  ATCTTCAGAGGGACGGGAAGACCCTATGCAGCTTTACTATAGTTAGTTATTATAATGATT
 49967  TAAATTCTATTAATAGTAATTAGGAATGTCGATAGACAAAATTTGGAAATCCTTAAAATT
 50027  AGGATTAAATTTTTGTTTACCTTATAAATTGAAATTTAAGGGATAAATGACTAATTGGTA
 50087  GTTTGACTGGGGCGGTCGTCTTTAAAAAAGTAGCAAAGTACATCCAAAGATTTTAATAAA
 50147  TTTATAATATTATAATTATTTATTTTAATATACAGACAAAAAATATAAATTCTCTAATAT
 50207  AAATAAGAATTAATTTAAAAATAAAACTTAATAAATTTGTTTTATTATAATAAGGTATAG
 50267  CTAGAAATTGAATGGAAATCAATAAATTAGTGAAAAATTTTGAAGAGTATAATGGCGGAA
 50327  AGCATACCTAACTGAAAGACTTAGAAGTCAAACAGATATGTAAGTAGGGCATAATGACCC
 50387  CTCGCTATAAAATGGAATAGACGGGGATCAATCGATAAAAGTTACGCTAGGGATAACAGG
 50447  CTGATAGCCGGTAAGAGTACACATTGTTCCGGCTGTTTGGCACCTCGATGTCGACTCATC
 50507  CTATCCTCCGGGTGAAGAAGCTTGGAAGGGTTCGGCTGTTCGCCGATTAAAAGGGTACGC
 50567  GAGTTGGGTTTAATACGACGTGAGTCAGTATGGTCCCTATCTTCTGAAGAAATAAATAGT
 50627  AAAAAGGGGAAGACCTTCTAGTACGAAAGGATCAATAGGCTGTGTTTCTCTAGTGCACCA
 50687  ATTGTTAAAATTAATTAAAATTTAATTAATTAAGCATAGTTGGGTAGCCACAAACATATT
 50747  AGATAAGCGCTGAATGTATATAAAGCAAGAAACTAACCCCTAGATACTATCTTAAATTTA
 50807  TTTCTATTATTTTTTTATAATATCTCTTTTTATTATATTAATCCATAATATAATCTAAGA
 50867  AATGAAATAATATTTAATTTTATAAGAAAAAGAA
;     G-rnl ==> end
 50901  CATTTCTTAATAGGATGCAAATGTAAGTAACTGTGAATTATTTAGTTTAGCATTACTAAT
 50961  TTATAAAAAAGACTTGATGTTTAAAATTGTTCAATTTACAAATTATATAAAATAATAAAT
 51021  AAATTACAAAAAGGGTATAAAATCACTAGTACCTATCTAAATCTATAAATTTAGATCAAA
 51081  CCTGATTTAAAATAAATTCATTATCTTTTTATTTAATTAATAATATTTATAATGAAAAGG
 51141  GGGTAAAATAAGTTAAGTAAAATTGTTCATTAGTTCAAGTCAAGCAGATATTTTTTCTGC
 51201  AGTTTCTATTTGAAATAATTGATCTGCATTCATAGGTCTATTAACTATTAATTGATTGAT
 51261  TAA
;     G-orf128 <== end
 51264  TTATCAATTATTAGCTCTAACATTAATTGGTGGAATAGGTAATACTTCTACATTAGGAAT
 51324  AGGTAATACAGTAGTTGCTGTACTTGCACCTTCGGTTACAGTTTGAGTTCCTGCTTCCAT
 51384  TAAACTTGATTCTATTTGTGAACCAGTTGATGTATATTCAACTGGAGAGAATCTAGGTGT
 51444  TTGAGTATCTATAGAAGTTACATCTGAAATAATTTGACTAGGTCTATCAGAGTAATTTTC
 51504  TCAAGTATCTGTTTGTGTACTAGCGTCTGTGTATTCTTTACCATGTCATGTATAACTTCA
 51564  TAAAAATATTCCGAAGTGACATGTAACACCTATAGCCATCACAACAATGGATATATTATC
 51624  ATTTGTGATACAATTAAATAAAGTCAT
;     G-orf128 <== start
 51651  TCCGTTGTTTAATAATAAAATAAGTAATGTTGTACTGTTTAATTTTTGATAGTCTAATAA
 51711  GGAGACTTATAATAATAACATTATATTAAATCTATGTATAATTCCCTATTAATTAAGATA
 51771  GTTTAAGAATTAATATAAGTTGTGCAAGGTTTATCATCTTTTATAAGATTAACTTAGATT
 51831  TCTTAATCGTTTCTAGAAACCGATCATGTACAAAAGTTTTCAATCAATTGCGGAAGGGTT
 51891  TCTAACCTAATAAACTTAATAAAATATCATCCCACTTACCACCCTACCTTGATGAAATCT
 51951  TAATAATTGAAATTCATTAAAATGCTCCCAAAGATGCAGCATACCCTAAATCAGTTAATA
 52011  ATCCTCAATCAGGGAATGGAATATAGTTTTCTATTAATAATGGATCGAAATTCTCTGGAA
 52071  GAGAATCCAAAATAGAATTGGATGTTATTTCATTATTATTTATTTCATAAGAAATATTAG
 52131  TTAAATCTATATGC
;     G-orf123 ==> start
 52145  ATGTTTGGTTTTACTTTTAATCCTTTTTCTATTACTTCAATTGAATTTTCAATTTCTGAG
 52205  TTTTCAATTTGAACTCCTATATCTTTAGTTTGAACTTCTATATTTTTTGTTTCAATCGGA
 52265  TCATTTTCTTTAGGAGAATTATCTTCTGAAATTAGATCCAATCTTAAATCAATTTTAGAT
 52325  TTTTTTGAAATTAAGAAACTTTCTTCATCTCGAGAAATATTAGATAATATTGAAAAAGAG
 52385  TCATTTTCTTTTTCTTCAGATGATGCGTCAAATACATACTCTATTTCTTCTTCAGGAATT
 52445  GTATTTAGTGATAAAGCTAATAAACTAGAAAATAAAAATCTTCTTTTAATTCCGAATAAA
 52505  TTAGATAAATAA
;     G-orf123 ==> end
 52517  ATTAGACTTTTTTGTTTTTGTTTTTGTTTTTGTTTA
; G-orf273 <== end
 52553  ATCTAACACGGAGTT
;;     G-dpo_8 <== end
 52568  ATTAATGGTTTTATTTTTATCAATTTTATAAGGTGTAGTTCCAATAAACTTATTATTTTT
 52628  ATAGATTAATTTTCTTTTATTTTCAGTTAATTTTAATGTATAAATTTGTTCTAAGATATT
 52688  GATATGACCTTCAGATAAATTTTTAAATCATTTTGTTTGAAATTTTTCTAATGTTGCTCC
 52748  TTTAAATAATAAATTTTTAAAATTATCCTTAGTTAACTCTACTTCATGTTTTAAACCTTT
 52808  AGCTTTATAAATTACTTTACCATCCTCTGTTTCCAAATAATAAACTTTAGGTGAAAGAAA
 52868  AATAGCTTTATCAAGAATATATTCTAATTTCATTTTTCCTAATACTTTACTATCAACCAT
 52928  ATGATCATGTAAAGGTTTATCAATAAAAATACTATCAGTATCACTATAATATAAATTAAA
 52988  ATCAGGATTATTTTTAAATTGGGTCATGTGAACTCTTGAATATGCTGTAATAGCAGCTGC
 53048  TATACCTACATGTACATCATGACTTTCTTTAGATTCAATTATGGATTCTGATTTTTTTAA
 53108  TTCTATTAAATTGTAATCACCTAATTCTGTTTTATTAGAAATAAGTTCGAAGAATTTATT
 53168  TTCAAAATCTGTAATATAATCTTTATGAATAATAAAATTTTCTGAAAAAAGATCATCCAT
 53228  ACCAAATCTTCCATATAAACTGTTTAGTAATATTTTAGCAATATAATTTAAAGGATGTGA
 53288  TTTAGGATATTGTTTTCTTAAATTATGTAATGTATCAACATAAGATTTGAAAACATTTTT
 53348  CTTTTCAAATTTATATCCTCACAGTAT
; G-orf273 <== start ;; contain dpo
;;     G-dpo_8 <== start ;; HMM match pos. 822,1116 score 2.1e-71
 53375  TTA
; G-orf399 <== end
;;     G-dpo_9 <== end
 53378  AAATTTATATCCATATTTTTTAGCATTATTTAGTTCTTCTGAAAAAATCATATCTTCTCA
 53438  AATACCAATAGGAGCTACTGTTCTTGTCGTGTTATTAATTTTAACATGTGTTTGTATAAT
 53498  TGGATGTTTAATATCGTTTGGAGTTTCTATTCTACAATAAAAGAAACCAAATGCATTAAC
 53558  ATCAATTTTTGTAATATCACCATTAAAATATGTAACATTACCAACAGGCATATCTCATTT
 53618  TTGCATTTGAGATGGATATAAAGCATTAACATCGTATCCATACAATTTAACACCATTAGG
 53678  ATTTTCTGGTATATAGACATCAACTGCTCCTCCTGTGTAACCTTTTCTAATATTTTTACT
 53738  AATTTGACCACTTATTTGTGGAATAGAATTTTCATCCATAAAATTAGATCTAAATATTGC
 53798  GAAAGCTAATGATGGTAGTGTAGGATAATTATCTATATTTTTACTAAATAATGAAAAAAT
 53858  AAGATTTGAAAATTTTGTAATAACTTGATACAAACTAATACAATCGATTTCACAATATTT
 53918  TACAACTTCATATTTTAAGTTTCAATTATTATTAAACGATTTTTTATAATTATTATAATC
 53978  TGATGGATTTATTTTATTAAAAAATTTAATATCTGGAACTTCTCCTATATAATCTAAATT
 54038  AGTTTCATTTATAAAGAAATGAGGGAAAATTGATTTTACAGTTTTAACACCAAATCCTTT
 54098  AGTTAATTTATCTAAAGATGCTAATAATATTAAATAACTATCTTTAAATTGAAATCCATA
 54158  TTCAAGATTTTCTCCAAAAGTAAAATTAACTGAAATTAATCTACCATTATGTATAATTGG
 54218  TTTTACTTCTCCTAATTTAACTAAATATTTTAATAAAAATATTATATCGAATTTAGCCAT
 54278  ATTATGAATGTAAATATTGTATCTATTGTATTTCCTAATCATAATTGATTTTAAACAATC
 54338  GATAATCATCATTTCATGAGTTTCATAATCTCATAAACCAAATGAATAACTTTTTTTTCC
 54398  ATCATAAATAGAAATACAGTAAGGAATTAAAACATTATCTTTTACAAATGTTTCAATATC
 54458  TAATGTAATAAATTTATTAATTAAATTTTTAGATTTGTCTAATTTTTTTATAAATTTTGA
 54518  TTTTATTTCTCTAGTCATTAAAATTTGTTTATTATTTTCAAAATAATATTTTTT
;;     G-dpo_9 <== start ;; HMM match pos. 419,820 score 7.3e-131
 54572  ATAAGA
; G-orf399 <== start ;; contain dpo
 54578  CTACAAAAAATCACAATAGTAATTCTTTATAACTAGAAATTTTAAAATTTTGATTCAACT
 54638  TCATAAAAATTAGTACATTTTAGACCATCTGGTTTTTTTGTACACAAAAATTTCTTAACT
 54698  ATCACGTGGTTTTTTTGTATTTTGTTACTTTCGCGATGAAAATCTCTTTTCACACAAAAT
 54758  TTTTTAACTTTTTGTTTTTTGTTTGTTTTTTGTTTGTTTTTTGTTTTTGTTTTCTCAAAA
;     G-trnV(cac) ==> start
 54818  GGGGTTTGAAATTCATTGGTTTGATTTAAGAATGTT!CAC!GGTATTCTTACCAAGGTTC
 54876  GATTCCTTCTGACTCTA
;     G-trnV(cac) ==> end
 54893  GCAAATAAAAAATTATAGACCTCGATTTCTAATTATTTTTAAGAGAGGTAAATTTTAAGT
 54953  TTTTAAAAGAGTATATTAAATATTCTGTTTTCGTAAATTTTACGACTTTATTCATTTTAT
 55013  TAATTTTATTAATTTTATTAATTTTATTAATTTTATTAATTTTATTTTTGTTTTTATTAT
 55073  TAATATTATTAATATTAATAATAAAATAATTATTATAAAATATTATAATAATATAAGTTT
 55133  TAAAAATATTCTTTAAACTTTAACATTATAAGTTTTAGAATATAATATTTTTTGGTATAA
 55193  CCTACATTGAAATTTGTATAGATTTTAATTTAAATCATTTTATAAAATATAATGTTTACA
 55253  GCCTTAATCGTTAAAATATTAAATTTAAAAAAAATATTTAGATCGAAAATTAAAAAATTT
 55313  TCTAACTTTTATTAAAAGGCTAAAATTAAAGTTAAA
;     G-nad6 ==> start
 55349  ATGAAATTCTTATTAATAAATATATTAAGTTTTACAACCATAATATCAAGTGTATTAGTT
 55409  ATAACTTCTCAAAATCCTGTGATATCAGTAGTATATTTAATTTCTGTATTTGTAAATGCA
 55469  GCAGGATATTTAATTTTATCTGGGATAGGATTTCTTGGTTTATCATATATTATTGTGTAT
 55529  GTAGGTGCTATAACTGTATTATTTTTATTTGTTATTATGATGATTAATATTTCATTAACA
 55589  GATATTATAGATACAGGTAAACAATATACTAAAAATTTACCTTTAGTTTTTGTAGTAGGT
 55649  TCATTATTTTTGTTTGAAATGTTTAACATTTTACCATTTAGTTTTAATAATGTATCTGGT
 55709  TTAAATTTAATTTTTGATACTATTACTAATTTTAATTTATTTATTTGAAATAATAATAAT
 55769  TTAAATTTTGTTACTAATATTAATACTACTTATCAATCTAATAATGCAGATATTACATTT
 55829  ATTTCATTTAGTCAAATAGAAGCTATAGGACAATTAATTTACACTTATGCTGCTATATTA
 55889  TTAATAATATGTAGTATTATTTTATTATTATCTATGATAGCACCTATTTTTATATCATTA
 55949  AATAAAAAATAA
;     G-nad6 ==> end
 55961  ATTTATCTTATTTATTCAATTTTTATTTATTTACCCCCCTTTTTTATCTAATTTGACATA
 56021  ATTATGTTTAATTTGTTCCTTTTTAAATAAATTA
;     G-trnC(gca) ==> start
 56055  GAGTTAAGTTTACAGATGGTTTCTGTAATAGATCT!GCA!AAATCTATAAATATTAGGGT
 56113  TCAATTCCCTCTTAACTCT
;     G-trnC(gca) ==> end
 56132  ATAATCATAAAATTTTTATTTAATTTAAATATTAATATTAAATTTTTATAATTAAAAGAA
 56192  ATCTATTAATTTTATTAAATTTATATTATTAAATTTTATATATTATCA
;     G-trnR(ucu) ==> start
 56240  ATTCTCTTAGTTCAATGGTAGAACTGCATTCT!TCT!AAAGTGTTAATTTTGGTTCGAAT
 56298  CCAAAAGAGAATA
;     G-trnR(ucu) ==> end
 56311  AGAAAATATTAAACTATTAAAAAATTATTTATCTTAAAGTTAAATAGAATAGTTTAATAT
 56371  TTTTCATAATAATTATTTAGATAATGAATTTACAAATAATGTTTGTACAAATCATTTAGA
 56431  ACCTATTAATTAGGTTGTTAATATAAAAATATAAAAATAAATTATTGTTATAGTATCTTT
 56491  TACTTTATATATCTATATATATGTTTTTTATTACATTTATTTAGCAAATTTATATCTAAT
 56551  TAAATTTAATTAAATTATTTTACTTATAAAAATTTAAATTATTAATAAAAGAATTTTAAT
 56611  TATTTATAAAGTTATGTTGTTAATTTTAATTAACTATAAATCAATATTTATATCTATTTC
 56671  AATTTTATGCAAATGTAATATAAGATTATATTAAAATTTTATAAATTTAAATTATTCTTT
 56731  AATAAATTTAAATTTAAATAAGATAATTAAAATTTAAAGACTAAAGTATAAATTAAAAAT
 56791  TTAATCAATTAAAAATATAGATATAAATAAAGATAATAAATATCTTTATCT
;     G-nad1 ==> start
;     G-nad1-E1 ==> start
 56842  ATGCATACAAATAATTTAATTTTAACTCTGTTAAATATAATAATAAATTTATTAGATGTA
 56902  TTATTAGTGATATTACCTATATTATTATCTGTAGCTTTTATGACAATAATAGAAAGAAAA
 56962  CAATTAGCAGCTCATCAAAGAAGAGTTGGTCCTAATACTACAGGATATTATGGTTTATTA
 57022  CAACCTTTTAGTGATGCTCTTAAATTAATAGTTAAAGAAACAGTTATACCTTCTCAATCT
 57082  AATAAAATATTATTTTATTTAGCACCTGTTTTTTCTTTAATATTTAGTTTATTAGGCTGA
 57142  GGAATAATTCCTTTTGGACCAGGTTTAAGTTTATTTGATTTTACATTAGGGATATTATAT
 57202  ACTGTAGCTTTATCATCTTTAGGAGTATATGGAATATTATTTGCAGGTTGATCAGCAAAT
 57262  TCTACTTATGCTTTTTTAGGTTCTTTAAGAAGTACTGCTGCTATGATTAGTTATGAATTA
 57322  ATTTTAAGTTCAGCTATATTAATTATAATAATATTAACAGGATCATTTAATTTTACAACT
 57382  ATAATTGAAAATCAACAAGCTATTTGATATATAATACCGTTATTTCCAGTATTTATATTT
 57442  TATTTTATTTCTATATTAGCTGAAACATCTCGTACACCTTTTGATTTACAAGAGGCT
;     G-nad1-E1 ==> end
;     G-nad1-I1 ==> start /group=IB (2.12e-27)
 57499  aaaaactaatactaattgatttggcctctataaatatcgctgtatgctggaacaccctaa
 57559  agctttaagtactcatctattttaaataattataaaatagatagtaaaaatcttaaagat
 57619  attacaatggacaatcagcaggaaaccaacaaaattatatatttttaataaagtaataaa
 57679  ttttaagtaggatcctcagagactatacgcgataatttctaataactaaatgaaatatga
 57739  tatagtccaactattattgaaagataatggataaaatataatattgaaattatttatttt
 57799  atttattttactgtgtttaatttaccaatttttttgtataaatttcaatgcgataatctg
 57859  ttttctattttttatgtttagtgttttaatacttaacctattaaacctttaaaattttta
 57919  taatgatttttctaatactaattaattaaaaaaagatttaagtaatttaggtgggtttat
 57979  ggtataatacactttaaatcttctaaacaatatattggttctagcttaaatttatattct
 58039  agaataatggaccatattaaaggtagaggttctaacttaagattataaagatctataaaa
 58099  aaaatatggttaaaaagttttaatataataatatattattttcataaagattctgctata
 58159  ttgttaacagatattgaaactattgtaatatctgcttttcctttctcttctttatttaat
 58219  ttgaaaaaagaggctagttcaatgttaggatataagaaaaaaaacaagcaatagaaaaaa
 58279  ttaaatcaagataaatcaagatttgtaaataagattaatcatcttatgtttagtaaaact
 58339  cataataaataactttaagtttaagaagtaaacctggtaaattaaatcctatgtttggta
 58399  aaactcatagcgaatataaaaaaaaattaatgtcaattaaaaagagtattaaacttttag
 58459  gtttatatgatgaaaataataatataattgaaaaatactctaatcaaattgaattagcaa
 58519  ataaatttagtgtatataaaaactatttttagatacattaaatcaggtaaactttttaaa
 58579  ggtaaatttatattagaaaaattaattaaattatttttataaattaaaacacaagtaaat
 58639  aattaaataaaataaaataaaaataaaaataaaataaaattaaattatttaatacattat
 58699  attaatattagatttgagatatttattttctgaatcaagttaatgttg
;     G-nad1-I1 ==> end
;     G-nad1-E2 ==> start
 58747  GAATCTGAATTAGTAGCTGGTTTCTTTACTGAACATTCTAGTGTACCTTTTGTTTTCTTT
 58807  TTCTTAGCTGAATATGCTTCAATAGTTTTATTTAGTTGTATTACTTCTATTTTATTTTTA
 58867  GGAGGATATCATATGCCTGAATTAATTATTAATGATTCTTTAATTAACTTACAATCTATC
 58927  ATATTGGGATTAAAAACATGTTTATTCTGTTTTATGTTTGTATGATTTAGAGCTACTTTA
 58987  CCTAGAATGAGATATGATGCTTTAATTGAATTATGTTGATTAAATTTATTACCTGTTTGT
 59047  GTAGCTTTTATTATTTTCATACCTAGTATTTTAATAGCATTTGATATATCACCTTATTAA
;     G-nad1-E2 ==> end
;     G-nad1 ==> end
 59107  ATATAAATTATTATTTTTTGAAAATATATAAAAATATATTTTTTTAATTAAATATTATAA
 59167  ATTAAAAATATATTTAAAGTTTTTATAATAATAATAATATATTAAATTAATTTTATTCTC
 59227  TCACCCCCTTTTGTAATAATGGACAATAAAAATAAAATAAACGATAGTTTTAAAACAAAA
 59287  TAAATAATTAAAAGAGATATAAAAAATTGCAAAAGCATATAAAATACAACAATAAATAAA
 59347  ATTATTGTTTAAA
;     G-rns ==> start
 59360  AATCATAAGAATTTAATTTTGGTTCCGATTGAACGTTGTTCAGTAGTTTAAGACATGCAA
 59420  ATCATTGTTACCGAAAAATTTTTAAGGTAATAAGGTGTAAAGGTGAGGATCGTAAATAAG
 59480  TTACTTTATAATTTCCATAAATAGGAAATAAATATAATAAAAAATATTAAAGGAATTATT
 59540  CTGTTATAAAATACTATTTACTTTGATTAGGTAGTTGGTAGGGTAAATGCCTACCAAGCC
 59600  GACGATCAATAGCTATGTTTGAGAGAACAGATGGCCACATTGGGAATGAAATCTCCCAAG
 59660  TAGTGTAATACTACCAGCAGTCAAGAATATTAGTCAATGCTCGAAAGAGTGAACTAGCTA
 59720  ACTGAAATCAATAAAAATAATTGATAACATAAGGGAAAATAATGATATTACCTTATTATT
 59780  AGTGTCGTCTAAAACAGGTGCCAGAAGACTCGGTAAGGCCTGAGACACAAACGTTAATCG
 59840  TCTTAATCAGGCGTAAAGGGTTTGTAGGCGGCTTTAAAATTTAATTATTAAATATAAAAA
 59900  AAAACAAAAATAAGTAAAGAATAAAAGCTAGAATCAAATAGAGGATATATGAAATAATGC
 59960  TTAGAGTAGGTCTGATATCCTTAGATACTAAGTAGAATATTAAAGGCGAAAGCTTTTTTC
 60020  CATTAATGATTGACGCTCAGAAACGAAGGTGAGGAAAGGAAATAGGATTAGATACCCAAA
 60080  TACCCCTCTCTGTCAACGATGAATGGTAGTTATTAATATAAATTATTAATGGCAATGTTA
 60140  ACACGATAACCATTCCGCCTTGTGAGTACAACTGCAAAGTTGAAAACAAAAAAATTAGTC
 60200  GGTTTCGGAGCAAACGAAGTGAAGCATGTTATTTAATACGATAATCCGCGTAAAACCTTA
 60260  CCAGTTCTTGAATAAAAACTTATATATATAAAGGAATGTTTTAAATTTAAAATATTAGAA
 60320  TATTTTAAAAAGTAAATTAAAACATTTAATACAGGTGTTGCATGGCTGTCTTCAGTCCGT
 60380  ATCGTGAGAACTGAGGTTAATTCCATTAACGGACGAAATCCCTATTGTTAATTAAAAAAT
 60440  TTTAATTTATTACATACTTAACAATTTATGATTCTTATAAAGTTTCATTTGGGGCTAAGA
 60500  CAAGTCTTTATGGCCCTTATGAACTGGGCTATAGACGTGCCACAAAAACTTTTACAAAGT
 60560  GATGCAAAACTTTTTCTTAAAATGCATTATATATTTATTTTTTATTAAAGATAATATTAT
 60620  ATTTTATGTAAAATAAATTATCGAAAGATTAAATAATGCATTTATTTTTAATTTTTAAAT
 60680  TAATTAAATTTGGAAAGTAGGAAGAGCTAATCATTAAAAAAAGTTAAATATAGACGGATT
 60740  GTTCTCTGCAATTCGGGAACATGAAGAAGGAATTTCGAGTAATCGTTGATAATAAGCGCA
 60800  ACGGTGAAAATAGCATCCGTGATGAACTAACTGTCTGTCGCTGGGAAGAAGCTTATATTG
 60860  ATGGAAATAAAAATATTATTATAATTTTTTATAGTTAATATTTAATTTATTTTTTTAATT
 60920  TAAATAGTTATTTATTTTTAAAATAATATAACGGCTATTTAAAACTAATTAGTTTTTATT
 60980  AATTCAATTGAGTAACATCTCAAAAGTCATAGCAAGGTAGCCGTACTGGAAAGTGCTGCT
 61040  GGAAAATAAATAAA
;     G-rns ==> end
 61054  ATTAACCCCCTTTTTAATTAAT
;     G-trnV(uac) ==> start
 61076  AAGAGATTAGTTGAGTGGTTTAACAGCATATT!TAC!ACTATGCAGACAGAGTTTCGATT
 61134  ACTCTATCTCTTA
;     G-trnV(uac) ==> end
 61147  TTTATAATTATTTTTATTATAATGTCTTTATAATTAATAAATTTGGTGGTTTAATCAAAT
 61207  ATTCTTAATTTTTATAATACTTAAATATTAATATTTTTATTTTTATTTTTATTTAAATTG
 61267  ATAGATTTAATATATATTTTATTTATAAAATTTAATATAAATACTTATTAATTT
;     G-trnL(uag) ==> start
 61321  GCGAGTGTGCCGAAATTGGGTAGCCGGGTAAATCT!TAG!GAATTTATGATTTTTTAATC
 61379  GTAAGAGTTCAAGTCTCTTTACTCGTA
;     G-trnL(uag) ==> end
 61406  CATAAAAAAAAATATATCAAATTAAACAAATAAATATTTTGGTTTTTAAATATCTTTTAT
 61466  AACCAAATTATAAGCAAAATAAGTTATATAAAAAATATAAAAATTTATTAAAAATAAAAA
 61526  TTAGTTAAGAAGAGGTTAAAAAAATATCTTAATTTATTTATTTAAGAGGAGGTTTTAATT
 61586  AGTTGAATATTATATCCTTTTTATATTATTTATTTAAATAATAATCTAAAGTTTGATAAA
 61646  AAATCTGTA
;     G-trnR(ucg) ==> start
 61655  ACATCTTTAGCTGAATTGGAAAAGCGTTTGCCT!TCG!AAGCAATTGTATATTGGTTCAA
 61713  ATCCAATAGGATGTA
;     G-trnR(ucg) ==> end
 61728  ATAAAAATAATTAAAACAAATTTGTTAAATATATTTTAATTTAATTAATTATGATTGACC
 61788  AAATGATAATCCTCTCAATATAAATATAAAAAATTAATATAAAAAAAAATAAAAGTA
;     G-nad2 ==> start
 61845  ATGATGTTTATTAGTATCATGATACTTATCGTGGCCATAGCCCTACCATCAATAAATAGA
 61905  AATATAACATCAAATTTATATTTAAGAATCTCTTCACTATTATTACTTTATACCGGAGCA
 61965  TTAACTTTAAATGCTTTTTATATTCAGTCAATTGGATCAGGAATAGGAATATATAGTGGT
 62025  TTATTTCAAATTACTTTATTTACACAATTATTTGATATAGTTATAGTATTAACAGGTTCT
 62085  GTAATACTTATAGCTTGACCTTTAATAAATCATAAATTTATAGATAATAATTTAAATTTA
 62145  AATGAAGAAGGTCATAATATATTATCAATTAATAATTATAGAATAAAATATTCAATAATA
 62205  GTATTAATATCAACTTTAGGTTCTTTATTATTAATATCTTCTTCAAATTTAATAACTTTA
 62265  TATTTAAGTTTAGAATTACAATCATTTGGAGTATATATTTTATCATCATTATATAGACAT
 62325  TCAGAATTAGCAATATCTGCAGGATTAAAATATTTTTTATTAGGTAGTTTAGCTTCTTGT
 62385  ATAATATTATTAGGTTGTGGTTTAATTTATTCTTTTACAGGATTAACTAATTTAGATTCT
 62445  ATTTATAGTATGATATCAGTAATTGATAATAATAATATATTATTAGGTATTAGTTTAGGT
 62505  TTAATATTAATTTTTATAGGATTATTATTTAAAATAGCAGCCGCACCTTTACATACTTGA
 62565  GCACCAGATGTATATGCAGATAGTGCTACAATTATAACTACATGATTAACTATTATGCCT
 62625  AAAATATCTATTTTGTTAATTTTATTTGAAATTCAAAATCATATTAATTTAATAGAAAAT
 62685  ATTAATATAATATTAGAATTAAATCCATTAAATAATATAATAAATAATCATACTTTAAGT
 62745  TTTAATAATAATTATTTATGAAGTAAGAATTTATTATTAATAAGTTCTTTATTATCATTA
 62805  TTAATAGGAACAATATTAGGTTTAGCTCAAACTAAAATAAAAAGATTATTAGCTTATAGT
 62865  ACTATTTCACATGTAGGATTTATTTTATTAGCTTTAGCTATTAATTCAGAACAATCTATA
 62925  GAAGCTTTAATATTTTATATAATACAATATACTATTACAAATTTAAATACTTTTTTAATT
 62985  ATAATATTATTTGGATATATAATAAAAAATTCATTTAGAGATTTAATAAAAAGTATAATG
 63045  GTAGAAGATGAAACAGGAACTGAAAATGATATTAATTATATTTCAGAATTAAAAGGTCAA
 63105  TTTTTCTTAAATCCTGTATTGTCAATAACTTTAACCATTTGTTTATTTAGTATGGCTGGA
 63165  ATACCTCCTTTAATAGGATTCTTCTCTAAACAGTTTGTATTATATTCAGCAATTCAAAAT
 63225  GGATATTACTTTATGTCTATAATAGCTATTATTGTAAGTATAATAAGTGCTTCTTATTAT
 63285  TTAAAAATAATAAAAATATTATTTACAAAAGAAGAAAATACATCTGAATATAGTGATAAA
 63345  GAATTAAAAATAATTAATAATTTAAATATTAAATCAGAAATAGAAATAAGTAGTACTAAC
 63405  AGTTTTATAATATCTACTTTAACATTATCTATTTTATTATTTGTTCTTAAACCATCAATT
 63465  TTTTTAAATAGTACAACAATACTTTCTTTATCTTTATTTAATTTTTA
;     G-nad3 ==> start
 63512  A
;     G-nad2 ==> end
 63513  TGAATAATTTATTAATGTTATTTATTTTGGTTCCTATTTTAGCTTTAGTGTTATTAATTT
 63573  TAAATTTGCTATTTTCAGCTCATAGACCTGATGAATATAAAATATCAGCCTATGAATGTG
 63633  GATATTCAGCTATTAGAACACAAAATAGAACTGATTTCCAAATTCAATTTTATATAGTTG
 63693  CTATGTTATTTTTAATTTTTGATTTAGAAATCTTATTATTATTCCCTATAGCTGTTACTT
 63753  TATATAAAGTAAGTACTTTTGGTTTTAGTATAGCTTTAATTTTCTTTGTAGTATTAACTA
 63813  TAGGATTTATATTAGAAATTGGTTCTGGAGCTATATCTATAGCTAAAACTTCACAAACTA
 63873  AAGTTAAGAAATAA
;     G-nad3 ==> end
 63887  AATTTCTTAACTAATAGAAATTTTAATTAATCTATCTATATTTATTAATAAATTTACCCC
 63947  CACCATTTTTATTATAATTTAATTATATATTATAAACAAACAAAAAAATAAGAATGAACT
 64007  TTTACTTTTTCAATTAAATAATGATTTAAAATATTTCTAAAATATTTTTATATGTATACA
 64067  TATATATATATATTTAAAAGAATAGAGAAATTA
;     G-trnA(ugc) ==> start
 64100  GGGGGAATCTGATAATTGGTAATCAGTTGTATT!TGC!ATTACAAATATGATAGTTCGAG
 64158  TCTATCTTTCTCCA
;     G-trnA(ugc) ==> end
 64172  TAAATTATTAATTTAATAAACAAAAAAATAAATAAATTTAAATTTTACTTTGATTAAATT
 64232  AAAAGGATAATAGGGAATAGGTCCTAAATTATACAAAAAAAAGAGAAATTAATCGTTCAA
 64292  AACTGGTTTATCATTTTTAATAAAATTATTTTTTACAAAAAAACTTGAAAAATCTCCTTC
 64352  TGTTTCAAATTGAAAAATCGAGCGACTTTTTTCAATTTAAAAAATAAAAAAAGAATAATT
 64412  ATAA
;     G-trnF(gaa) ==> start
 64416  GCCTCGATTGCTTAGTGGTCAAAGCGCTATTCT!GAA!GATATAGAGATGTGAGTTCAAT
 64474  TCTCTCTCGGGGCA
;     G-trnF(gaa) ==> end
 64488  AATCATATATTAATAATGTTTAAAGAATTTATTATGTTTTAATAATTTATTATGTTTTAA
;     G-trnT(ugu) ==> start
 64548  GCCGGAATAGTTTAATTGGTAAAACGAATTCCT!TGT!AAGACTTTAATATTGGTTCGAT
 64606  TCCAGTTTTTGGCA
;     G-trnT(ugu) ==> end
 64620  AAATTAAATTAAATTAAATAATATCAAAAATAGTTATAAATAAAAATAATA
;     G-trnQ(uug) ==> start
 64671  TGAGTTGTAGTTTAATTTGGAAAAACATCATTTT!TTG!GTAATGAATAATATCAGTTCG
 64729  AATCTGGTCAACTCAG
;     G-trnQ(uug) ==> end
 64745  TAAATTATTTATATTTACTAAATTTAA
;     G-trnK(uuu) ==> start
 64772  GGAAGCAGAACTTGAGTGGTTGAGTGTCTCCCT!TTT!AAGGAGAAAGTCCTGGTTCAAG
 64830  TCCAGGTGCTTTCA
;     G-trnK(uuu) ==> end
 64844  GTTTTAAATATAAATTTAATATAATAATCATTTATTAAATAAATTATTTAGAAATCAGAA
 64904  TTAAAAATTTTAAATCCTAAAATAAATATAATCTTTAAAATATTAA
;     G-trnY(gua) ==> start
 64950  GGGCAGGTGATCTGATTGGTAATGGTGATTCTCT!GTA!AAAGAATTGGTTAGCGCCGTA
 65008  AAAGGTTCGATTCCTTTACTGCTCA
;     G-trnY(gua) ==> end
 65033  ATAATAAAAACAAAAATTATAAAATTAATAAAATTAATAAAATGAATAATTTTAATAAAA
 65093  TTAATAAGATTAATAAAATTAATAAAATGAATAAA
;     G-trnP(ugg) ==> start
 65128  ATGGTAGATGACAAATTGGTAAGTCGCTCCTTT!TGG!GTAGGAGACATAGAGCATGTTC
 65186  GAATCGTGCCTATCATA
;     G-trnP(ugg) ==> end
 65203  TTTA
;     G-trnN(guu) ==> start
 65207  GGTGTTATGGCAGAGAGGTTATTGCGGAGTACT!GTT!AATACTTTTTTTCATAGGTTCG
 65265  ATTCCTATTAACACCT
;     G-trnN(guu) ==> end
 65281  TAGTTTTAATTATTTTATAAGATTATCTTATATCTTATATTTTATTATAATTATAAAATT
 65341  TAACTTAATTCATTATTTAATAATAAAGAAAGAAAATTTAAATAAAAAATAAAATAATAA
 65401  AATCTACTAACAGACCTAAAATATATAAAAGAATAATAAAATCTACTAACAGACCTAAAA
 65461  AATATAAAAGAATAATAAAATA
;     G-trnL(uaa) ==> start
 65483  GCGAACATGTTGAAATTGGTAAACAATCTCTTCT!TAA!GCAGGAGTGGAAGTAATTCCT
 65541  TAAGAGTTCAAGTCTCTTTGTTCGTA
;     G-trnL(uaa) ==> end
 65567  TTAATTTATAACAATAGTGTACAATATAATTTAAATAATAAATTATATTCAGACAGTTTA
 65627  GTGTAATGGTTTGCACACTAATCTCATTAGTTAGTAGAAAGGTTCGATTCCCACTCTGTC
 65687  TTTGTTAATAATTACTTGTTTAAATTTTTGAAATATTTAATTTATTATTTAATTTTTTTA
 65747  AATAAAAAATAAAATTTTCATTTTTGTTTTTTATTATTTTAACATATTTTACTTTTTGAT
 65807  AAATAATTAATGTATTTAAATTATTAAATTTAAGTCAGATTTATGTTTTTATGATTTAAC
 65867  ATATTTTACTTTTTGATAAATAATTAATGTATTTAAATTATTAAATTTAAGTCAGATTTA
 65927  TGTTTTTATGAGATATGAATTTTATTTATAATATAATTTAACAAAAGTATAAAATTTTTA
 65987  TTTAAGAGATTTTTTGTTTAATCTATAAAAGATTAATTATTATAAATTTAAAATAAAAAT
 66047  ACAAAAA
;     G-trnE(uuc) <== end
 66054  AGGTCTTTACCAGAATCGAACTGGCGCTAACTACTT!GAA!GGGTTGCTGTACGACCACT
 66112  ATACTAAAAAACC
;     G-trnE(uuc) <== start
 66125  ATGGGGAGTTAGTTATAAAAATGATAAATCTTAAATTATTAATTAATTAAAATAAAAGAC
 66185  AAAAACAAAAAATCTCTTAAATAAAAATTTTATACTTTTGTTAAATTATATTATAAATAA
 66245  AATTCATATCTCATAAAAACATAAATCTGACTTAAATTTAATTTATGATTAATGTAAACA
 66305  TAATTTAAATATTTGTCAATCGTTATTAATCAATAATTAAAATTAGTACTAATTTTAGAT
 66365  AAATTTATTTTTAATACAA
;     G-atp6 ==> start
 66384  ATGTGCCAAAATTTAATAATAATTATTAATTCCCCATTAGAACAATTTGAAGTAAGTAGT
 66444  TTAATAAGTGTAATAGCGCCTATATTTGGTTATATAAATATAACTTTAAGTAATTTAGGT
 66504  TTATATTCTATATTAATTTTATTTATAATATTAAGTTTACATATAATAAGTAATAATGAA
 66564  AATAAAATTTTACCATCAAAATGAAGTATAGCAATAGAAAGTATATTTACAACTATTAAT
 66624  ACAATGGTAAGAGAACAATTAGGTAAAGAAATTTATTTACCTTTGATTTATTCATTATTT
 66684  TTCTTTATATTAATAAGTAATTTAATAGGTAATATACCTTATTCATATACAATTACGACA
 66744  TCTGTAATAGTAACTATTGGATTATCATTTACTATTTTAACAGGTGTAACTATTCTGGGA
 66804  TTATATCTTCATAAATTACATTTTTTCTCATATTTTGTACCATCTGGAACTCCTTTAGCA
 66864  TTAGTTCCATTATTAGTTTTAATTGAAATTGTATCTTATTTAGCTAGAGCTTTATCATTA
 66924  GGTATAAGATTATTTGCTAATATGGTAGCTGGTCATTCTTTATTAAAAATATTATCTACT
 66984  TTCTTATATCAAATGTTTTATAGTAGTTTTATAATAGCTATATTCACTTTAATTCCTTTT
 67044  GCATTCTTTTTAGCATTATGTGGATTAGAAGTAGCTGTATCTATAATTCAAGCTTATGTA
 67104  TTTGTTTTATTAGTAATATCTTATATTAAAGATGCCATCTATTTACATTAA
;     G-atp6 ==> end
 67155  TTATTTGTATTATAAATTAATTATTAATTTTAATCATTTATTAAATGAATTATTAAGAAG
 67215  ATAAATGTCTTAATTATATTTAATAAATTTATAATAAGTAATAATGAAAATAACTCATTA
 67275  ATTAATAGAATTAAAAAAAAAGAATATTGAAAAAGTATTAAATTATCTATAATTAAACAT
 67335  AAATTAGATAAAAATAATAATAAATGCAAATTTAAAAGTATATTAACAAAAATATTATAA
 67395  ATAACCCCTTTTTATTAAATTATTAAATTATTAAATGATTAAATGATTAAATGATTAAAT
 67455  GATTAAATTATTAAATTAAAAATATTATAAAATAAAT
;     G-trnS(gcu) ==> start
 67492  GGAATAGTTTACATTGGAAAGTTAAAATGATT!GCT!AATTATTCGGGTATTCCCTTAGG
 67550  TGTTCGAATCACCTCTATTCCG
;     G-trnS(gcu) ==> end
 67572  TAAAAATTATAAAAATTAATTTTTATAATTTTTTTTTTTTATTGTGTTTGATAAAAATTT
 67632  GTATTTTTAGATCAAATATAGAGGAGTAAATAAGAAAAGTTGTGATAATGAT
