# Supplementary material for: Global Characterization of Fungal Mitogenomes: New Insights on Genomic Diversity and Dynamism of Coding Genes and Accessory Elements
Source: Front Microbiol. 2021 Dec 1;12:787283. doi: 10.3389/fmicb.2021.787283 (PMC8672057; doi:10.3389/fmicb.2021.787283)
Supplement: Supplementary File 1 — de novo annotation files of the 685 mitogenomes investigated in this study. Annotation was performed with the Mfannot program. [file Data_Sheet_1.ZIP › Supplementary_FileS1/NC_045203.1_Paxillus_involutus_mitochondrion_complete_genome_mitogenome.mfres]

;; Masterfile modified automatically by mfannot version 1.35
;; on Fri Dec 25 05:30:24 2020 by user pfonseca on host LGCM-PROC
;;    - Gene Totals: 45
;;    - List of genes added:
;;      atp6                 atp8                 atp9                
;;      cob (1 introns)      cox1 (2 introns)     cox2                
;;      cox3                 nad1                 nad2                
;;      nad3                 nad4                 nad4L               
;;      nad5 (1 introns)     nad6                 orf100              
;;      orf147               orf267               orf423              
;;      orf732               orf76                rnl                 
;;      rns                  trnA(ugc)            trnC(gca)           
;;      trnD(guc)            trnE(uuc)            trnF(gaa)           
;;      trnG(ucc)            trnH(gug)            trnI(gau)           
;;      trnK(uuu)            trnL(uaa)            trnL(uag)           
;;      trnM(cau)            trnN(guu)            trnP(ugg)           
;;      trnQ(uug)            trnR(ucg)            trnR(ucu)           
;;      trnS(gcu)            trnS(uga)            trnT(ugu)           
;;      trnV(uac)            trnW(cca)            trnY(gua)           
;;
;; end mfannot
;;


>NC_045203.1 Paxillus involutus mitochondrion complete genome gc=4
;; mfannot: G-cox1 ==> start Def by similarity
     1  TTGAATTGGCTCTTTTCTACTAATGCTAAGGAAATCGGAACACTTTATTTAATTTTTGGT
    61  TTATTTGCTGGT
;     G-cox1 ==> start
;     G-cox1-E1 ==> start
    73  ATGATAGGTACTGCTTTTTCTGTGATTATTAGAATGGAATTAATGTCACCTGGAGTACAA
   133  TTTTTAGCTGGTGACCATCAATTATTTAATGTTATTATCAGTGCTCATGCATTTATAATG
   193  ATTTTCTTTATGGTTATGCCTAGTCTTGTAGGAGGTTTTGGTAACTATTTATTACCTGTT
   253  CAATGTGGGGCTCCTGATATGGCTTTCCCTAGATTGAATAATATTAGTTTCTGGTTATTA
   313  CCTCCTTCATTAATCTTATTATTATTAAGTTCATTAGTAGAACAAGGTGCTGGTACAGGA
   373  TGGACAGTTTATCCTCCTTTATCTTCTATTCAATCACATTCTGGAGGTAGTGTAGATTTA
   433  GCTATTTTTAGTTTACACCTTGCTGGAGTATCGTCATTATTAGGTGCGATAAATTTCATT
   493  ACTACTGTATTAAATATGAGAACTAATGGTATGAGTTTACATAAATTACCTTTATTTGTA
   553  TGGGCTATTTTTGTAACTGCAATTTTATTATTGTTATCATTACCTGTATTAGCCGGTGCA
   613  ATTACAATGTTATTAACTGATAGAAATTTTAATACTAGTTTTTATGATCCAGCCGGAGGT
   673  GGTGATCCTGTTTTATATCAACATCTTTTCT
;     G-cox1-E1 ==> end
;     G-cox1-I1 ==> start /group=ID (5.87e-24)
   704  gaagagaaaattattattttattattttattagtttgttttctacattttttataaatat
   764  aaaaccttcttctagttctcgctcatttaattttgatgatttttatactgtctaatattt
   824  taactagagtagaaataaaggaaaaagcaaaaactttaaataattaatactaattttcat
   884  tggaaaaaagggaatgctttagctcaagctatgaagccaaataggcagatgttaaattta
   944  aataattttttaatattaataaaagacctattattaacaggcaaatgcattagaaattct
  1004  atttattatttctgcatagcattactctagtccttatctacaatccactttgtaattctt
  1064  agaaaaaaattagcttacaagtaagttctctaaaatatttaatatttaacagagagtggt
  1124  atgataagttttgcctgacaaggttaaataacactgtattaagtgttaggctacactagt
  1184  gtaatttacggtcaacagcatctcatctcaagaccgtcggctgtctaagaagtcgctaca
  1244  gactgggtcactggtgggtatctgaaatgatgcttaatgtacagtcgattcctctatcaa
  1304  aattatttctattttttttgatcacaaggctattgttgaagctatagttaaactaaaaat
  1364  taacctattttagaggacacttatagattagatagtacagggacctaattcgagatttta
  1424  ttaaattaggttttgaggaatg
;     G-cox1-I1 ==> end
;     G-cox1-E2 ==> start
  1446  GGTTCTTTGGTCATCCAGAAGTTTATATTTTAATTATACCTGGTTTTGGTATTGTTAGTC
  1506  ACATCGTTTCAACTTTCTCTGGAAAACCTGTCTTCGGTTATCTAGGTATGGTTTACGCTA
  1566  TGTTCTCTATTGGGATTTTAGGTTTCTTAGTTTGGTCTCACCATATGTTCTCAGTAGGAA
  1626  TGGATGTTGATACTAGAGCTTACTTTACTGCAGCTACTATGGTAATTGCTGTACCTACAG
  1686  GAATCAAAATCTTCTCTTGGTTAGCTACTTTATACGGAGGTAGTTTAAGATTTACAACTC
  1746  CATTAATATTTGCAATAGGTTTCTTAGCGTTATTCACAATTGGTGGATTAACAGGAGTAA
  1806  TATTATCTAATGCTAGTTTAGATATTGCATTACATGAT
;     G-cox1-E2 ==> end
;     G-cox1-I2 ==> start /group=I(derived) (5.63e-10)
;     G-cox1-I2-orf267 ==> start /first_aa=K /note=LAGLIDADG ;; evalue:3e-53
  1844  aaaagtttcaaagatttattttgtattgaattatgtagttctatttattttaatagtaat
  1904  cataataataatcataatcataattataataataataatcataatcatatcgaaaaattt
  1964  tgagtaggtttaatggatggagatggtagtattcaagtaaatcattggcgtaagaaaaat
  2024  ttacagtatagattaataattaaattatctaacttagaatctaatgtaaaaatgttaaca
  2084  ttaatttctaaacaattaaaaggtaaagttagaataactaaagatggaaaatttgttatt
  2144  tggtttattgataataaaaatcatattattgaggcaataaaaatttttgatagatatcct
  2204  ccattaacaagtcgtcttacttgctgtttatcttttttaaaatcttgtttaaataataat
  2264  gatgtgttaacttatttggctcaacgtgatttgaaatattctaatcaaaataatttaatt
  2324  caagaaaaaatttttaaatttgaattaccgttggattattttaatagttggctatctgga
  2384  tttattgaagctgaaggttgtttttcaatacgaaaaattggtacttactctttttctata
  2444  ggtcaaaatgatgatatttatctaattaatgctattaaaaattttttcggtgctactaat
  2504  atcattagaaaaaaaaatagattttattatttagaaatatacaaaaaagatatactattt
  2564  aaaattttagatcattgtgaaaattatcctttattaggagctaaatatgatagtttatta
  2624  atatttaaaaaattctttgaataa
;     G-cox1-I2-orf267 ==> end
  2648  agtgttgtgttgtcatctcactatgataagtttttcttatcggttatttttattttattt
  2708  ttttaagaatagctaacggtgaacccttatttaggttttatgcaataaacgatctaccac
  2768  tctaattaaggcaataccgtggaaacagttttttaaattactggatctgtagagactata
  2828  cgtgagatttgaaaacttattaagttaagttagtaaaaaagatatagtccaagcttaaat
  2888  gtaaatttaagttaatataactc
;     G-cox1-I2 ==> end
;     G-cox1-E3 ==> start
  2911  ACTTATTACGTGGTTGCTCATTTCCATTACGTATTATCAATGGGAGCCGTTTTTGCTCTT
  2971  TTCGCAGGATTTTATTACTGGACACCTAAAATTGTAGGTAGAACATATAATGAATTCTTA
  3031  GGAAAAGTTCACTTCTGGACATTGTTTGTTGGGGTTAATTTAACTTTCTTCCCTCAACAC
  3091  TTCTTAGGTCTAGCGGGTATGCCTAGAAGAATCCCTGATTATCCTGATGCATTTGCAGGA
  3151  TGGAATGCTATTTCTAGTTTTGGATCTTTAATTTCTGTTGTTGCTACTGTATTATTTGGA
  3211  TATATTATCTATGATATTTTCGTTAATGGAAAAGAAGTAAATAATAATCCTTGGGCAGTT
  3271  CCATCATATTTTACATCATTATCACAATATGATAGTGAAACAGAATCAGCTAATACTTTA
  3331  GAATGGTCATTAGCTAGTCCAATTCCATTTCATGCCTTTAATATGTTACCAGTACAATCT
  3391  TAA
;     G-cox1-E3 ==> end
;     G-cox1 ==> end
  3394  TTTATTATTAATTAATATTAAAATTATTAATATTTAATAGTTAATTTATTAATATCTAAT
  3454  ATAATTAAATTTGTAATATTATTAAAAAAAATAATAATTAAATGCATAAAACTTACAATT
  3514  ATTTTATATTTTATACTCCCCTCCTAAGATAATTTTATTTATTTTATTTTTAGAGTAGAA
  3574  TTTATATTAATTTTTATCAGAATTGAATTATTTTAAGTATAATATTAGTTTATATTTATA
  3634  TTTTTTTTAGTTACTTTATAAGTAATTATTAATTTTTATATTATTTCTATTTTATAAGTA
  3694  TAAGTATCTTAATTTTAATTATTTTTTCATATAGATTAAGTATTTATTATAACTAAGCAC
  3754  ACATTATAATTTTTTTATATTATATTAAAAACA
;     G-atp6 ==> start
  3787  ATGTTCTTAAACAATTTAAATAATTTATTTATTAATTCTCCATTAGAACAATTTGAAGTT
  3847  ACTAATTTATTTAGTTTTAATGCTCCTTTATTTGGTTATATTTCTTTAACTTTAACTAAT
  3907  TTAGCTTTATATGCTATTATTATTTTATCTTTAACTGTTGGTTTACATATTTACGGAAAT
  3967  AATGATAATAAATTATTACCATCTAAATGGTCTATCTTATTTGAAAGTTTATTTGCAAGT
  4027  ATTAATTCTATAGTTAGAGATCAAATCGGTAAAGAAATTTATTTACCTTTTATTTATTCT
  4087  TTATTTTTCTTTATTTTAGTAGCTAATTTAGTAGGTAATATTCCTTATTCATTTACTATT
  4147  TCAACATCAGTTATTGTATCTATTGGATTATCTTTTACTATTTTAATTGGTGTAACTATT
  4207  TTAGGTTTATCTATTCATAAAATTCATTTCTTCTCATTCTTTATTCCTTCTGGAACACCT
  4267  TTAGCTTTAGTTCCTCTATTAGTTTTAATTGAATTAATTAGTTATTTAGCTAGAGCTTTC
  4327  TCATTAGGTATTAGATTATTTGCTAATATGGTAGCTGGACATACTTTATTAAAAATATTA
  4387  TCAACATTCTTATTTAAAATGTTCTCAGGTGGTATAATAATATTTGTATTAACTTTATTA
  4447  CCATTTGCTTTATTCTTAGCTATTACTGGTTTAGAATTAGCTGTATCATTTATTCAAGCT
  4507  TATGTATTTGTACTTCTAGTATGTTCTTATATTAAAGATGCTATTGAATTACATTAA
;     G-atp6 ==> end
  4564  TTTATCTAATATTTAATTTATTATTACTTATTTGCACTCCTCCAATATATATTATTAATT
  4624  ATTTTATTTTTATTCTTTATTAAAAAAATAATTTAATTTAAGTATATATTTAGCTTATTA
  4684  AGTATATATTTAGTTTATTAAGTATATATTTAACTTATTAAGTATATATTTAGCTTAAAA
  4744  GAGAGTTAGAAATCTAAAACTGAAATTTATTATATTATATAATTATTTTATATTAAATTT
  4804  AGGTAAAGTTCAAGGTTTTTATAATTAAGAATATTAATATTTATTTTTTAATTAATTATA
  4864  ATTTATAATAAAATTTTTTTAAATACAAAATAATTTGTGGAACTTCTTCTAGTAAATATT
  4924  AATTTAGTTAATACTTAAAATTGAATAATTTAATTTATTTTTATTTTATATATAATCTAA
  4984  CACTAAAGTTTGTTAATTTATTTTTAACTAATTTGAAATATTTGAATTCCTTTATTTAGC
  5044  CTAATATTTTTTAGAGTAATCAGTATTATTTTTTTATTACGTAATTTGTCTTATAGATAT
  5104  TAATTCTAACTCATTATTTAATTTATTATTTAAA
;     G-trnM(cau)_1 ==> start
  5138  ACTGAAATAGTTTAACGGTAGAACGTGCCCTT!CAT!GATGGTAAAATAAAGGTTCAATT
  5196  CCTTTTTTCGGTA
;     G-trnM(cau)_1 ==> end
  5209  TAATACAAATATTATTATATAATTATTTATAAAAAAAATTCAATTATATCTACTAATAGA
  5269  TATCTAATAGTTATTTATTTTTTTTTTTTTTTTTTTATTTTTTCATTTTGCAATCTTTAC
  5329  TTTTATTAATATTAATTAATTATACTAATATTAATTTTTTTAGATG
;     G-trnH(gug) <== end
  5375  GGTAGAATCGGAGACTCGAACTCTGAACATCGTCGC!CAC!AAGACGTCATTTTACCTAT
  5433  TAAACTAATCCTACC
;     G-trnH(gug) <== start
  5448  TCTTTTATTCTTTTTTAATTCTCTATTTTTTTCTAATAAAAGTATCGATGACAATATTGT
  5508  TTTAACATCAAATAAAAATTATTTTTAATAATTTATAAGTAT
;     G-rnl ==> start
  5550  TTTAAAGGGGTTATTAAGGATAACTAGCAAATTTATATAAAAGGAGGCTTCTAAGCCAAA
  5610  AGTCCCCATACTCTTAAAGAATAACAAATTAATATTTTATATTTATTATTATTACTTAAG
  5670  AAAATTACGATATGGGACGATCCTAAGGGAAACCTTTTTATTAGTACTTCCCGAAGTAAA
  5730  ACATTTCATTAGGGAAAGGAAAGGAAATCAACCGAGACTCCGAAAGTAATGGTGAGTGAA
  5790  ATCGGATTAGCCTACACCTTTACATATAATAAAAACAAAGATTCTATTTAAAATTAAAGT
  5850  AAACTTAATAATTGATTTTAACTTATAGCTTATAGAATTAAAATAAAAATTAAGTGCAAG
  5910  ATATTTGAATTAGTTAATTTAATTTAATTGAATTTAAATTTAATGATGGAATATTAGCTA
  5970  ATTTCTATATTTTAAATAATTAAATATTGATATAATAGTAAAGAAATTTATTACTATAAC
  6030  AATTTAATGCTTAAATTAATAAATAAGAAATGAATTAATATATTATTTATAAATTTTATT
  6090  TATATTTAGTATATTATTTACATAGTAATTACGATTACTACTTAGAAGGTGAAATTGGTA
  6150  AAATGAGACCTGTATTTTATATGTAAAGTTTATTATATTAATATTATTTGATTTTATCTT
  6210  CAAATATATATTGGTATTAATTTATTAATATTTGATTTTGTTGTAAATCTTAACAATATA
  6270  TTTAATAATATTTTTATAATAGTGTGAGTATTTTATTTTATAATTTTATTATTTATTACA
  6330  ACTAAATAATTTTATTATATTTATATATGTTACTATTTAAATTTTTAGATTTTAATATAT
  6390  GTAGGTAATTTACATTTTTAAGTACGATGAGAGTTAACTTGTCGGAATATAGGGGAACCA
  6450  TCCTCTAAGGCTAAGTATTTATAAATTTAGCGATAGTGAAAAGTACCGTGAGGGAAAAGT
  6510  TGAAAAGAGTGTAGAATAATATTAGATGTAGAAAAAGAAATAAAGATACATAGAATATTA
  6570  GTTCTTTCGAAAGTAAATAACGCAGTGAAACAGATTTGAATTAGTAACTCTATAAGCAGT
  6630  CAAAATCATAAAATGAAAATTTATAACGTGATAATGGCGTACCTTTTGCATAATGGGTCA
  6690  GCAAGTTAATAGGAGTAGCAAGGTTTAAAGCCTAAGCGAAAGCGACTAGGTCATTTAAAA
  6750  AAATGAAATGGGTTAAGTTACTTCTATTAGACCCGAAGCCAGGTGATCTTTCCAAGACCA
  6810  GATTATAATGGATCGAACGGGTGAATGTTGCATAATTCTCCGAAGAGTTTTGGAAAGCGG
  6870  TGAAATGCCAATCTGACCTGGTGATAGCTGGTTTTCTACGAAACATATTTTAGTATGACA
  6930  TCTATTCAATATTTATGGAGGTACAGCACGGTAATTCCATACAAGTATTAAATTTATTTT
  6990  TAATATGAGTTTAAGTTGCGGGGACTTCGAAAATCTTACCAATGGAAATAAATCTCGGAA
  7050  TTACATAAATAGATGATAGATATTCAGACTATTCATGATAAGTTGGATAGTCAAGACGGA
  7110  AACAGCCGTGAACACAGATTAAGGTCCCGAATGATTATTAAGTGAAATAAAGGAAGTGAC
  7170  AAATCGAATGCAGTTGAAAAGTGAGCCTGGTAGTCGCTACTTATAATGAACGTGTATCAA
  7230  CGTATCAGCCCTTAGATTGTTGCCCCGAAGATTTAACGGGTCTAAATAATCAACCGATAT
  7290  CGTGTTAATTTTAAAGATAGATTCTTAATAATAATTAATTTTGTTATTATATTTATATTT
  7350  AAAATTTAGGTAGTAGAACATTCAGATAATTTATAGAAATATAGAAAAACTATAGAAATC
  7410  CAAACCTAAAATGAACAGTGTTACATTGTTTATAGGAATCTGAAGAGAGAATGCTGACAT
  7470  GAGTAACGTAAAAAGAAAGTTTAAACTTTCTCGCCGAATACGAAAGGGTTATTAGCTAAA
  7530  GATTAGATCTACTAATGTTAATGCGGTCTCTAAGGTACAAAACCAACGTTTTGGCTGATG
  7590  AGTTTAGCTTTGAAAGTCCACATGGAGAATAAAATTTTACACAGAATTTTTTGTAAGAAA
  7650  TTACAAGAATAGAAGATTATATTTTAACAATTTTAAGACAATTTGCAAAATTTAATATTG
  7710  AATTGTTCTGGTATTATATTATTTGAATATTTAATATAATTCTAATGTTTATTAGTTTAT
  7770  TATTAATAAATATTTTAGTAAATTTTTATATTAATTGGGGCCAGGAAGAAGATGTTTATT
  7830  TGAATAACTTCGAAACTATATTCTAATTTAGTCTTATATTTTTAGAAACTTAAAGTGAAT
  7890  ATTTTAAGATTATATTCTATTAAAAAAATATACATTATATTTTTATATTTTTAAATTAGT
  7950  CACTTAATTTTATTTTAATTTTTGTATATTTGTATAAGCAAAAAATCCTAAGTTAGTAGA
  8010  AGTTAATTTATTATTAGAATTTGGTGAGAGTTGAATTATTTTAATATTTTAATGATTTAG
  8070  GCTAGTTTTTTTTAAGAATTAGTTTCTAAGCACAACCGTACCCTAAGCCGACACAGGTTC
  8130  GTAGGTAGAGTATACTAAGGCGTAGAGCTAAAAGTTGTTAAGGAACTCGGCAAATTATCC
  8190  TCATAAGTTCGACAACAAGAGGAACCATGAATCTTTTATAAATTAATAACTCCTGTTAAT
  8250  TTATTTCTATGGTGGCACAAAATCGGAAGCCCCGACTGTTTACTAAAAACACAGCTGTCT
  8310  GCGATTATGAAAATAATAGTATAGATAGCGAGATTTGCCCAATGCCATATGAATAAGTAA
  8370  AATAATGGGTAACTGTTTCTTTATAAAAAGGTGGTTAATAGCGGTCTTAACTATGAGGAT
  8430  CCTAAGGTAGCAAAATAAATTGGCCATTAAATGTGGTCCAGTATCAATAATTTAACGATG
  8490  GCTTCACTGTCTCTACAACTTGCTCAGTGAAATTGAATTACCCGTGCAGATGCGGGTTGC
  8550  CTCAAAGAGGACGGGAAGACCCCATGCAGCTTTACTGTAGCTAGTTATCACATATAAAGT
  8610  TCTATTACCTCGGTTATACAGATAATAGGGAGTCGATTAGACATTTATGGAAAACCTTAA
  8670  GTCTGAGGTGGAACTGGTGTTTATCTTTTTATTTATAAAATTTAAGAGGAGATAGTTGAC
  8730  TAGTTGGCAGTTTGACTGGGGCGGTCGTCTTTAATAGAGTAGCAAAGTACATCCAAATAG
  8790  ATTAAAAAAAATTAGATCATATTTACTTTTTAAGTAAGGTTAATATTCTGACAAATTATT
  8850  TTATATTGTAAATTATTATTTATTAATAATTTCTTTAAAATCAAATTATACAAAATTCAT
  8910  TAATAAGGTATGCTAGACATTAAATGGAGGTTAATGAATCATGAAAGATTCTGGAGAGTG
  8970  CAATGACGGTAAGCATGCTTAACTGAAAGACTTAATAGTCGAACAGATACGTAAGTAGGG
  9030  CATAGTGACCCCTTGCTATATTATGGAATAGACAGGGATCAATTGATAAAAGTTACGCTG
  9090  GGGATAACAGCCTAATAGCCAGCGAGAGTACACATTGTCCTGGCTGTTTGGGACCTCGAT
  9150  GTCGACTTAATTTATCCTCCAGGGGCAAAACCTTGGAAGGGTTCGGCTGTTCGCCGATTA
  9210  AAAAATTACATGAGTTGGGTTTAATACGACGTGAGTCAGTATGGTCCCTATCCTTTTGAG
  9270  GGACAAATAGTAAAAAGGGGCAGACCTTCTAGTACGAAAGGACCAATAGGCTGTGTTTCT
  9330  CTAGTGTACCAATTGTAATATTTATGGAATTTATAAAAATTTAGATGGAAACAACTGATT
  9390  TAAGTAAATGAAATAAAATTTGCATAGTTGGGTAGCCACAAACATATTAGATAATTACTG
  9450  AAAGTATATCAAGTTCGAATCTATCCCCCAGATACTATCAATGGATTTCTCTTTGTTCTC
  9510  TATCACGAATGGTTATTATTACTTTCCTAGTAATATATCATTTCTTGTAATCGGTAAAAA
  9570  TATATACTAAAGTTTTATACTA
;     G-rnl ==> end
  9592  TAGTTTTACTATATCGATAGAAAGTATTTAAATATATGTATGTATATTATATATATTTTG
  9652  TAATATTAAGTTACAATATTATAATAATACGTCAAAGAGATAAAAAATCCATAAATAAAG
  9712  AAATAGATCATTTCTTAGATAGGATGCAAATGAATTGATTGTAAAGTCTTAAGTTTAGCA
  9772  TTACTAATTTTTAAAATAGACTTGATGTTATAGGTTGTCAAAAAAAATAAAACAAAAATC
  9832  AATAAGAATTAAATTATTTAATATTAAGCTAATTATTTTTTGCAATATTATTTTTTTTTA
  9892  TTTTATATACTATTTAAAAGTAATTATTAATATTTAATATACTAAAGAAGTTTGCTACTG
  9952  GAAAAAAGCAATAAAAATTTTAGAATGCTGATTCTTAATTATTTTATTAAAAAGGTTCAA
 10012  TTCCTTTACTTCTTCGATCTTATTAAAAAAATTATTATAATTTAATATATATAATTTAAT
 10072  AATATTAATAAGAGAATTGATTTAGATAAATCTTAGAATACCTATTAACTTTTTAGTTAA
 10132  TTTTATTTTATAATTTTTATATTATTTAATATACAATGTAATTTTTTTACAAGGTATCAT
 10192  ACTCAGTTACTTTTTTATTATTTTTATTTTAATTTTAATAATAAACTGAGATAATAGTTA
 10252  ACTAAGACTGA
;     G-cox2 ==> start ;; mfannot: alternative ATG start pos 10287
 10263  TTGAATTTTTTTTATATACAAACAATGTTACAAAATATATCTATTTTTAATACTTTATTT
 10323  AATGATGCTCCTCAACCTTGGCAAATTGGTTTTCAAGATTCTGCTTCTCCAGCCTTTACA
 10383  GGTATTGTGGAATTACATAATATTATTTTCTTCTATTTAATTCTTATATGTGTTGGAGTT
 10443  TTCTGGGTTTTAGGATCTACTATGTATTACTACAGTTATAATAATTCTCCTATTGTTCAT
 10503  AAATATCTTAATCATGGTACTTTAATTGAATTAATTTGGACTATTACACCTGCTTTAATT
 10563  TTAACAGTTATTGCTTTCCCTAGTTTTAGATTATTATATTTATTAGATGAAGTTACTTCT
 10623  CCTACAATAACAATCAAAGTAGTAGGTCATCAATGGTATTGGTCATACGAATATAGTGAT
 10683  TATGTGACAGAAAGTGGACAATCTATCGAATTTGATTCATATATGATTCCTGAATCTGAT
 10743  TTAGAATTAGGTCAATTTAGATTATTAGATGTTGATAATAAAATGATTATCCCTGTGGAT
 10803  TGCCATATCAGATTAATTGTTACAGGTGCTGATGTAATTCATAGTTTTGCTGTTCCATCA
 10863  TTAGGATTGAAAATTGATGCTACACCTGGTAGATTAAATCAATCTTCTATCTTAGCTGAA
 10923  AGAACAGGTACTTTCTATGGTCAATGTTCAGAAATATGTGGAACATGGCACGGATTTATG
 10983  CCTATAGCTGTAGAAGCAGTATCAGTTCAAGATTACTTAGCTTGGGTTGATTCAATGTAA
;     G-cox2 ==> end
 11043  TAATTCAAAGTAATAATGAATATTAATTAATAATTAATAAAATTTTTATAACTTATAACT
 11103  AATAACTAATAACTAATTCCCCTCTAAATATATTTATTTAATTTCCTCTCTAAATATTTT
 11163  AAATTAAATTTCCCCTCCAAATATTTTTAAAATAAATAAATTAAATACTTGTATTTATAT
 11223  TAATATTAAATTAAAGTTTATAAACTAATATAATTATTATTTAATTATATTGTATTATAT
 11283  AAATTAAATTAATATATAAATTTTTATCTTTAAAGGTATATTCTCTATATTTAATATCAT
 11343  ATTACAAAAATATAATGTAATGAAATCTTATCTTATATAAATTAATAATAATTAATAAAA
 11403  AATATTAAATTCTAATGATATCTAATATAAACTAATACTAATAATACTGATACTAATAAT
 11463  ATTAATAATACTGAGAACTTTTTTTAGATTATAAACTAAGTTAATTTATATAATAATTGT
 11523  ATTTTTAATATATTAATTTTTTATAGTTTTAATTTTTATTTATTATTATATTATTTAATA
 11583  GTTATAAAAGAGAATTATAATTTCAGTTTTTAATAAATAGTAATAATTTTGTTATGATTA
 11643  TATTTATTAAATTTAACAAAATTAA
;     G-trnA(ugc) ==> start
 11668  GGGGGAATCTGATAATTGGTAATCAACTGTACT!TGC!ACTACAGCAATGATAGTTCGAG
 11726  TCTATCTTTCTCCA
;     G-trnA(ugc) ==> end
 11740  TTCCAATATATTAAATTATTTTTTATTTCTAA
;     G-trnF(gaa) ==> start
 11772  GCTTCGGTTGCTTAAGGGTTAAAGCGTTCGACT!GAA!GTTCGAAAGACAGTGGTTCAAC
 11830  TCCATTCCGAGGCA
;     G-trnF(gaa) ==> end
 11844  TTAAAAGAATTCAAATAAATAATATATTAATATATATAA
;     G-trnT(ugu) ==> start
 11883  GCCTGAATAGTTTAATAGGTAAAATTGCTTACT!TGT!AATAAGTCGTTGGCGGTTCGAG
 11941  TCCACCTTTAGGCA
;     G-trnT(ugu) ==> end
 11955  GATTATATAAAATAAAAGAAATATACTTATAATTAATTTAGTATCTTAAAAATACAAACA
 12015  ATAAATAACAAATACTAAATAATAAATAAATAATAAATAATAAATAATAAAATTTTTTTA
;     G-trnQ(uug) ==> start
 12075  TGAGTTATAGTCTAATGGCAAAACATCTTCCT!TTG!GCGAAGAATTTCCTCGTTCGAAT
 12133  CGGGGTAACTCAG
;     G-trnQ(uug) ==> end
 12146  TAATAACAATTAATAATTTATAAATTTCTTAATAA
;     G-trnK(uuu) ==> start
 12181  GGAAGCATAACTCAATAGGTCAGAGTGTTTCACT!TTT!AATGAAAAAGCTAAGAGTTCG
 12239  AGTCTCTTTGTTTCTG
;     G-trnK(uuu) ==> end
 12255  CAAAATTATTTTATTAATATTTAATATTAAATTCTTAATAATATATAATATATAATATAT
 12315  AAGTATGAGCTGACAATTATTTTTAATTATATTAAGGATACAATATTATATTAATTATTA
 12375  TAGTTAAATTTTAATTGAATATTTCTACAAAAATAAATTAAATTTTTTATTAAGTATTTA
 12435  CCTTTTTTTCAGCTTTAATATTAATAATTTATATATAGTTTTGTATCCTATATATTAACA
 12495  TTATATTCTAGATATATAATGGATTATTTAATATAGTAAATAAAGTTATTTAAATGAGTA
 12555  TATTTTTATTTATTTAATATTCTAGAGAATTATTCACTTTACTTATATTTTTTCGATATT
 12615  TAATAGGTTATTAAAATAATCTAAATTTTTTTATAATACAAATTAGCAAAAT
;     G-orf423 ==> start
 12667  ATGTCAAATAATACAAATAAATTAACACATATTATACCTTTATTTAATTCCGGTTTAAAA
 12727  CAAAAAATTTCATTAAATCCTGATTATAAAGATAGTAATCATAGTCCATCTTATATTATT
 12787  AATAATTTTGAAGATTATTTAGAAGATAAACAAAGATTAAGATTAAAAGGTGTAGGAAGA
 12847  GGATTAAAAGGTTTACAAGAATATAATAAAATATTAGTAGATTATCATAAAACAAATACT
 12907  TCTTTAGATTTTATTAATGAATTAAATAAATTAAGTAAAGAATCACAAATTACTAAAATT
 12967  TCAGAATTAGATAGTATAAATGAAAATAAAGAAAATAAAAATACAAATAATTATATTGAT
 13027  AATAAATTAATTAGTAATATTAATTTTCCTTTAAATTTATTAATAAATAATAATTCTACT
 13087  TATAATTTTAAATTAAGAAATTATATAAAATTAATTAGTAAATTTTATCCTGATTTAGCT
 13147  GCAAGTAAAAATAATATATTCAAATTTAATTTAAATAATACTAAATTTATTAGAAATATT
 13207  TATACTTTATTACATTCAGCTTTTATTTCAATGCATTGTTTAATTAGTCAACCTAGATTA
 13267  TCTGTTATTAATGATAAAATTTTTATTCAATTATTTTTTTACCCTGATATTAAACTTTCT
 13327  AAAGTTATTAATAAAATATTAAAATCTTTTAGAGATAATAATACTAATAGAAAAATTATT
 13387  TTCAATAATAAATATAGAAATAGAAAAAATTTAATTAATAATAATAGAAAAGTTAATAAA
 13447  TTATTTAATATGGCAAATTATAAATCTCCATTCTTAATTATTTATAAAAATAAATTAAAT
 13507  ATATTATGTCAATTATTAAGTAAAATATTTAATAAACCTGTGCAATTAGAATTAATTAAA
 13567  TTACATTATCCTTTTTATGATTCTAATATTATTGTTAATTTATTAGCTAATTTTACGAAA
 13627  TTTTCTAAGATTAGAAATTTATTTATTAAAATTTTTAATAATGCTCTAATTAAAAGACCT
 13687  ACAGCTAATATTCAAAGAAAAAGATTCTCATTATTACCTGGGTACTTAACTGGTATTACT
 13747  ATTAAATTTGCTGGTAGATTCCCTACTCAAAAAATAGTACCAAGAAAAACAGTTAAAATT
 13807  AAAGATATTGGTAGTCTAGCTAGAAAAAAAGCAATATTAGTCGAAAATGCAAGATTTTCT
 13867  AATAAAAATAGAAGAGGATCATTTAGTATATCTGTATCTACAGGATTACATTTAGGTAAT
 13927  TTTATTAAATAA
;     G-orf423 ==> end
 13939  TTTTAATTTTATTTTTTTTATATTAATAGATTATTTTATATTATAAAAACTAATTCTTTT
 13999  CCGATAAATTTAATATCTA
; G-orf76 <== end
 14018  ATTCCTTCTCAATATAAATTGATTCAGTATCAGTATAAA
;;     G-dpo_1 <== end
 14057  ATAAATTATAATCTGTTCTATTTTTTTAAATTGAGTCATAAATATTCTTGAATATGAAGT
 14117  AATAGTTGATGTAACTGCAATTGATATATTTCTATCACATGTATTACT
;;     G-dpo_1 <== start ;; HMM match pos. 941,977 score 3.3e-10
 14165  TATCATAACTTCATCAAATTTATCATTATCAATTAATGAAACTAAAGATTTATTATTATC
 14225  TAATGAAATAATATCATTAATAAT
; G-orf76 <== start ;; contain dpo
 14249  TTAATTCTCAATTAAATCATATATTTAGATCATTATTAATAATTTCATGATAAGAGAATA
 14309  TATCAGACATTCTAAATTTACCATATAAACTATTTAATAATAATATTACTATACACCCCT
 14369  TCAATTTTCTTAAAAATATTCAAAGTATAATATTAATAAACTCAATATAGGTAATCTTTA
 14429  TATTTAATTGATTTTTGTTTAGGAGTATTAAAGATAGAGGTTCAATTCCTCTTGAGTTAT
 14489  TTTCGCAAATGAGCGATTTAAATACTTATATTATTACATTATATTTATAAGTACGTGATA
 14549  GATATATACTAAATTTTTTTAATTTATAGTTTATATTTATTTACGTTTATTTTTTTTTTT
 14609  ATTTTTGTTCTTAGGGAACTCTGCCTTTAATTATTTTTATTTTTATTTTTAATTTAAGGT
 14669  CACATATTCAAGGTAAAACCTACTTAAGTATTATTTATTAATATTTAATTTTTTAAAGCC
 14729  TTTAGTTGTAATATTTATTATTTTTATAATTTATATTTCGAACGGTAAAACGTAGGCATT
 14789  TCTTTATTATTTTATTT
;     G-nad6 ==> start
 14806  ATGAAAAATTTTTTATTAAACATTTTAGCTTTTGGTGCAATTCTTTCTAGTATCTTAGTT
 14866  ATTACTTCTACTAATCCTGTTATAGCTGTTATTTTCTTAATCTCTGTTTTCTTTAATGCT
 14926  GCTGGATATTTAATTTTATTAGGTGTTGGATTTATTGGTTTATCTTATATTTTATTATAT
 14986  GTTGGTGCTATTACTGTTTTATTCTTATTTGTAATTATGATGATTAATATTAAATTAACT
 15046  GATATTTTAGAAACAGGATCTCAATATACAAAAAATTTCCCATTAGCATTAGCTATAGGT
 15106  TCTTTATTTATTTTTGAAATATTTACTATTTTACCTTTCCAAATTAATAATGTATCTATT
 15166  ATTTCTGTATTTTTTGATTTAATTAATACTATTAATAGTTTATTTTTAACTGTTGATAAT
 15226  TCTTCAGTTATTAATGTTTTAACTACATTTAATCCTTCTATTGCTGATACAACTATTACT
 15286  AATTTCTTACAAATTGAAGCTATAGGACATAATTTATATACATATGGTGCTGCTTTATTA
 15346  ATAATATGTAGTGTTTTATTATTATTAGCTATGACTGCTCCTATTTTTATTTCTAGAAAA
 15406  TCTAAATTTTAA
;     G-nad6 ==> end
 15418  TTATATTTTAATCTTTATTTAATTATTATTTAATTTCTCTAGTAAATCTATTTTATTTTT
 15478  AATTTAAAACTCCTCCATTTTTATTAATTTATCTATCCTTATTAATTTTACTAAATTTGT
 15538  AATTGTAAACTAATTTAATATTTCTTTATTACTAATATTTATTACAAAAATTATTATTAA
 15598  AGTATAGTATTTTTATTTATATTATATAGTATGTAATTCTTTTTAAAGTATAGTATTTTT
 15658  ATTTATATAATATATAATTATTATTAAAGTATAGTATTTTTCTTATTATATGATTTATTT
 15718  TATTTATATTTATATAATAGGAGATATATAAGTATAAAGTTAGATATAGATATTAGATTA
 15778  TTATTATATTATAATTTATTTATTTCTATATTTTTCTAAGGATATTTAAAGTTTTTA
;     G-nad2 ==> start
 15835  ATGATTTTTATTAGTTTATTAATATTAATTATGGCTATTGCCATTCCTTCTATTAGATTT
 15895  AATTTGTCTCCTAATTTGTTTATTCGGTTAACTGCTATTATTTTTATCTTTGCCGCAGGT
 15955  TTAGCTTGCAATTCCTTATATATTCAATCAATTGAATCAGGTTTAGGTATATATAGTGGT
 16015  TTATTCCATGTAACTGTTACTTCTCAATTTATTGATATTTTTATTTTTATTACAGCTGCT
 16075  TTAATTTTAACAGCTTGGCCTATATTTAATAAACAATTATTTAATAATAGTTACAAAAAT
 16135  AATTCTAATTTATCTCCCGAATTAGATAATTTTACTTTAGTTAATAATAATCCTACTACT
 16195  GAATATTCTCTTATTATTTTATTCAGTTCTTTAGGTTCTTCGTTATTATTATCTTCGGCG
 16255  GATTTTATTTCAATGTATCTTAGTTTAGAACTTCAATCATTTGGTGTTTATATTTTAGCT
 16315  ACTTTATATAGAGATTCTGAATCAGCTACTGCTGCAGGTTTAAAGTATTTCCTTTTAGGT
 16375  GGATTATCATCTTGTGTGATATTATTAGGTATAGCTTTAATTTATTCTTATTCAGGTATT
 16435  ACTAATTTTGAATCTATATTTAGTTTAAGTTCAGTATTACATGCTTTTGGTTCTTATCAA
 16495  TCAGCCTCTTTAGGAATTATTTTAGGATTTATTTTCATTTTCTTAGGTTTATTATTTAAA
 16555  ATAGCTGCAGCACCTTTACATAATTGGGCTCCTGATGTATATGATAATAGTCCTACTATT
 16615  GTAACTATTTGGTTAACTATTATACCTAAAATTTCTATAATTTTCTTATTATTTGAAATT
 16675  ATTAATGGATTAAATTTATCTTCTACTTTAGTTGTTTTTGATTCTATTCAATTTTTACCT
 16735  GTATTTTTCTTATATTTAGCTAAATATAAAATAGTTGAAATTAGAAATTTATTATTATTA
 16795  AGTGCTTTAATTTCTTTAATTATAGGAACTATTGTAGGTTTATCTCAAATTAGAATAAAA
 16855  AGATTATTAGCTTATAGTACTATATCTCATATTGGATTTATTTTATTAGCTTTAGCTATT
 16915  AATTCAGTAAATTCTATAGAAGCTTTATATTTTTATATATTTCAATATACTTTAACAAAT
 16975  TTAAATGTATTTTTAATTTTATTAGCATTTGGTTATGTTATTAATAGTAAAAATTTAATT
 17035  AATAATAATTTAATTAATGCAGATATTAATTTTATTTCTCAATTAAAAGGACAATTTTTC
 17095  CATAATCCTATATTAAGTTTAAGTTTAAGTATTTGTTTATTTTCAATGGCTGGTGTACCA
 17155  CCTCTAATAGGTTTCTTCTCAAAATATTATGTATTATATTCAGCAATTTCTAGTCAATAT
 17215  TATTTAATGGCTATTATTGCAATATTAACTAGTGTAATCAGTGCTTCTTATTATATAAAA
 17275  ATTATTAGAATATTACATACTGAAGATAATAATTCTAAAATAAATGAAATAGAAAATAAT
 17335  GAGTTAGTATTAAATAATTTCCATAGTTTTTTAATATCTAGTTTAACATTAGCTATTTTA
 17395  TTATTCTTAATTAAACCAACAATAATTTTAAATAGTGTACAGTTACTATCAATATTATTA
 17455  TTTGATAAATATCATATCTC
;     G-nad3 ==> start
 17475  ATGAATAATTTAA
;     G-nad2 ==> end
 17488  TAATGTTATTTATAATTGTACCATTTTTAGCTTTTGTTTTATTAGCTTTAAATGTTTTAT
 17548  TAGCTCCTAAAAATTCTTATGAAGCTAAAGTATCTGCTTATGAATGTGGTTTCTTAGCTA
 17608  TTGAAGGTCAAACTAGATCTACTTTCCAAATTCATTTTTATATTGTAGCTATGTTATTCT
 17668  TAGTTTTTGATTTAGAAATTTTATTATTATTTCCTTTAGCTGTTACTTTATATCAAGTAA
 17728  GTACTTATGGATTTGTAATAGCTTTAATATTTTTCTTTGTATTAACTATTGGATTTGTAT
 17788  TAGAAATAGGATCTGGTGCTATCTCTTTAACTAATACTCATGAATAA
;     G-nad3 ==> end
 17835  TTTTATTCTATTTATAATTTATAATTTATAATTTATAATTTATAATTTATTTGATTAATT
 17895  CTAATTTAACTAATTTAATATATACCCCTCCTTTTTGAGAATATTAATAATATTTATAAT
 17955  TTTTATATTTTTTATAATCTAAAAGAAGTTTATAGTATATTTAAATTTAATTTTAGTTAT
 18015  TAAATTATTAAATTTAGTTTATTAGTATACTATGAA
;     G-trnY(gua) ==> start
 18051  GGAGAGGTGATCCGATTGGTAATGGTGGTTCTCT!GTA!AAAGAATTGGTCTTAGACCAT
 18109  ATTAGGTTCGATTCCTAAACTCTTCA
;     G-trnY(gua) ==> end
 18135  ATTATAATAACTAATAATAATAAATATATAATATTTTAAATATATAATAATATATAAAAA
 18195  ATTAAAAGAATAATAAGTATATCTTATAATATTTCATATGAATAATATAAAAAATTTTTT
 18255  T
;     G-trnM(cau)_2 ==> start
 18256  AAGACTGTAGCATAATTGGTTAATGCAGTTCGCT!CAT!AATGGATATTATAAGGGTTCA
 18314  ATTCCCTTCGGTCTTA
;     G-trnM(cau)_2 ==> end
 18330  TTATAAATATAAATTAAATATTAAATTAAATTACA
;     G-trnS(uga) ==> start
 18365  GGGTACTTGGTCGAGTCTGGTTTATGGCGCTCGTCT!TGA!AAACGAGTACTCCTAAAGA
 18423  GTCGTCGGTTCAAATCCGACAGTGCCCG
;     G-trnS(uga) ==> end
 18451  TTAAAATTATAATATAAAAAAATATTAAATTTAATAATTTCTTAATTAAAAGTTATTTAC
 18511  AAGTATAATTATATACTAGATAATTTTTTTTGTAGAATATTTTTTAATTATTTTTATAAT
 18571  TTATTTTTAAAAGAGATATTAAGTATTGTGAAAAACATATATAATAAGATAATTTTTTTT
 18631  ATTAATTTAATTAATTTAATTATCGAATT
;     G-rns ==> start
 18660  TTTAGTAAGAATTTAATTTTGGTTCCGATTGAACGTTATTCAGTAGTTTTAAGACATGCA
 18720  AATCATTATTTCTGATAGTAAATTATAAAATTTTTTATTCTAAGAAATAAGGTGTAGAGG
 18780  TGAGTATAGTAAATAAGATACCCTATAAGTCTTCAGAAATTGGAGATAATTAATCAGAAA
 18840  AGAAAATAAATTTAGTCTTTTATAAAATTATGAGTATTTTCGTATTATATTTATAAAATA
 18900  TTATAATCAATATTAATTATAGATATAATTATTACTAAAATTTTTTATTTATAGAATTAT
 18960  TTTAATTTATGACTAATTAAGCAAATTAATAATTTTGAATATGAATTTTAATAATAAATG
 19020  ATTAAGATAAAATTAGCTATTTTTTATTTAAAAAGGAAATTTTCTGCTTTAGGATTCTAT
 19080  TTACTTTGATTATGATAGTTGGTAGTGGTAAAGGCCTACCAAGTCTACGATCAAAAGCCA
 19140  AGTTTGACAGAACATATGGCCACATTGGGAGTGAAAATACCCCAAGTAATATTTAATTAC
 19200  CTGCAGTCAAGAATATTAGTCAATGCTCGCAAGAGTGAACTAGCTAACTGAAATCATAAA
 19260  TGTGTCATTTATGATAAGGTAAGAGAAAATAATGATATTATCTTACTATTAGTGTCGTCT
 19320  AAAACTGGTGCCAGAAGACTCGGTAAGACCAGAGACGCAAACGTTAGTCATCATAATCAG
 19380  GCGTAAAGGGTTTGTAGGCGGCTTTAAATAATATAATTTAATTTTTAAAATAGCTAAAAA
 19440  ATATTTAATTTTTTATAGATTATATTAGAATTAAAGCTAGAATCTAATAGAGGGTGAGCT
 19500  GAACAACATTTTAATTAGGATTAACAACTATACAAATAATTTGGAGTACTAAAGGTTAAA
 19560  GCTATTTATCCACTAAAGATTGACGCTCAGAAACGAAGGAGAGGATCGAAAACAAGATTA
 19620  GAGACCTAATTATCCCTCTCAGTCAACGATGAATGGTAGTTGCTAATTTTAATAATTAGT
 19680  TATATATATTAAATTTTTATTTATTATATAATTATATTATCAATTTTATATTAGTGACGA
 19740  GGTTAACACGATAACCATTCCGCCTTGTGAGTAAGACTGCAAAGTTGAAAACAAAAAAAT
 19800  TAGTCGGTCTTGAAGCAAACGAAGTGAAGCATGTTATTTAATACGATAATCCGCGTAAAA
 19860  TCTTACCAGTTCTTGTATAATTTACTTTAATTCAAATGAATTATTGCAAAGAATATTACA
 19920  AAATAATATTTTATTACAGGTGTTGCATGGCTGTCGTCAGTCCGTGTCGTGAGAAGTTTG
 19980  GTTAAATCCGTGAACGGACAAAATCCCTAGTGTTAATTTAAACATAACATATAATAGCGT
 20040  TCATAAGATGCTAGTTGGGGCTAAGACAAGTCATTATGGCCCTCATGTTCTGGGCTATAG
 20100  ACGTGCCACAAAAACTTTTACAAAGTGATGCAATTCCATTTCTACAAAGAATACTAAGGA
 20160  GGAGCTAATCATTAAAAAAAGTTAACTATTAAATTAGTTGAATTGTCATCTGAAACTCGG
 20220  TGACATGAAAAAGGAATTTCGAGTAATCGTTGATCATTACGCAACGGTGAAGTATGCATT
 20280  CAGGATGAACTAACCGTCTGTCGCTGGGAAGGAGCTTAATCTGAAGGAAGGTGTGCATTG
 20340  TTCAAATTTTTCTTTTTTATAATCTATTTGATACAAAGTATATATTTTATATTAGTATTC
 20400  AAATAATAATTATAAGTACTAAAAATACTTAATTAATTAGTACAATAACAAATTCTAATT
 20460  AATTCTAAACAAATTTTTTAAATTTCTGTATTAGTTTAAAATTAGATTATTCTGAAATGA
 20520  ATATATATTATACGCTTAATAATTATATGTACTATATTATTATATATCGGTAACAGATAA
 20580  AAAAATAATATAGAATTACTGATCTAATTAAAAATATAAACGTGATTATTAAGAAAACTG
 20640  AACCCAACGAATTCAATTGAGTAACATCTCAAAAGTCATAGCAAGGTAGCCGTACTGGAA
 20700  GGTGCTGCTGAAAAATAAAACGA
;     G-rns ==> end
 20723  ATAGTTTATTACCCCCCTCCAATTTTAATTTAATAATTTAATTTAATAATTTAATAAAAC
 20783  TAATTTGTATTCTATAAGTAATAAAATAATAATAATTTAATATAACTAATAATAATTTTA
 20843  ATAAAAAATAATAATAATTTTAATTAAACTAATTTA
;     G-trnV(uac) ==> start
 20879  AGGGGGTTAGCTGAGTGGTTTAGCAGTAAATT!TAC!ACTTTACAGACAGAGTTTCGATT
 20937  ACTCTACTCCTTA
;     G-trnV(uac) ==> end
 20950  TTAAAAAATAAATTATATAATTATATTCTAATTATATCTAATTATATCTAATTATATCTA
 21010  ATTACTTAAAAGGAAAATATTTTATATATATAATTTTTTTAATAATTTATAATAATATAA
 21070  TTATTCTTAT
;     G-trnL(uag) ==> start
 21080  GCAAGTATGCCGTAATTATAGGTAGCCGGGTAGATCT!TAG!GAATTTATGTTAATACGT
 21138  AAGAGTTCGAGTCTCTTTACTTGTA
;     G-trnL(uag) ==> end
 21163  ATAAAAAATAATAATAATATATAAAATATTATATTTTATTATCTTCTACTTTAAAAGTAA
 21223  TTATTAATTTTCTTTCTAAT
;     G-trnR(ucg) ==> start
 21243  ACATCTTTAGCTGAATGGTACAGCATTTGCCT!TCG!AAGTAATAAGTTATTGGTTCGAA
 21301  TCCAATAAGATGTC
;     G-trnR(ucg) ==> end
 21315  ACAAACTAAATTTATTATTTTTATTTATTATATAAAATTAATTAAATTAATACTTTAATA
 21375  CTTTAATACTTTAATATTTTAATACTAATTTTTTTTATAGTTATATTCTTCAATTGTATC
 21435  TGCATCTTTAGTTTTTATAAAATTAATATTTAATTCTTTAGTTTAAACCAATTTCATTTA
 21495  AAATTATTTACATAGTAACTAAAAGATTTAGTTTCTCTAATAAATATCTCATCTGAATGA
 21555  TTAATATCTTTAATATTATAATATTTAGTAATTATGATATTATCTAAGATAATTATATCT
 21615  CAAGATCTATAATCATTATTAGATAGTAAATTAATAATTTGCTTATCATCAATAAACTTA
 21675  TCTAGTCCGATTTTTTCATCAATTTTATCATCAACAGGTGGTAATTAATTACTTATCTGT
 21735  ATAAAGTTTAAAGATCCTTATTATAATCATCTATCATAGAAAATTCTATAATTAAATAAT
 21795  TAAAATTACTATCTTTATAATAATCATTTTTCTTATCTAATATACTATTAATAAATTTAG
 21855  TATAATGATTTAAAGAATCTTTATGGATACAAGATATTTTATGTAATGTTTTATTTGATT
 21915  TTCAATATCTCTTAATCTAATAATTAGTAAATACATTTTACCCTTTATTAATCGATAGAA
 21975  GAATCTTCTTATAATATTGTTAATTAATTGATTAGTTAATAAAGATTTGTCTAAATTATA
 22035  ACGTAGTGAGTATGATAACATAGAATGAGAATTATATTTCACATCTTTCATATTTAATAA
 22095  TACATTTTTCATAATTTTCTTAAAATTTCATTTCATAAT
;     G-orf100 <== end
 22134  TTAGTCAACTCACATAATTAAGCTAACAGGAGATGTAAACTTTTTTTTTATTAACAAAGG
 22194  TCAGTAAGGAATAAGAAGAGTTATTAATAGTAATAAACTAAGAATTATTTTAACCTCTTC
 22254  ATTCTGTGCGAGTAATTCTTCCATATTTTTATTTTCAGGTATATTATAATTAGGAGAAAA
 22314  ATTTAAATTAACTAGATTATGAATATCTTTATAATCTATATAAATTTCAAATAAGGAATT
 22374  TAATGTAATACATATTATTAAATATATTAAGAATAGAGCTAAAAAATTATTTAATTTTAA
 22434  CAT
;     G-orf100 <== start
 22437  TTTTATTTTTCTACTTATATTAATAATAATAACTTTTTCTTTTATAGTATTAAAGATGGT
 22497  GCATTAATAATGACAAATAATTATAATATAATGCATACATTGTCTAAAATATTTTTTTTT
 22557  TTTTTATTTTTTTTTTTACATATCATTATTATTTTCAATAAATATAATCTTTATAATAAT
 22617  TAATACCATGAATATTATAAATTTTTTCAATAATTAGTTATAATTTTTT
;     G-trnG(ucc) <== end
 22666  TACGAGTAATCAGACTCGAACTGATCACATCTACTT!GGA!AGGTAGAGGTTATACCAAC
 22724  TTAACTATGCTCGC
;     G-trnG(ucc) <== start
 22738  TATAGTTATATTATATTTATAATTACCCTTTTATTTTTTATAAATATTAATATTTTGCTG
 22798  AAGGGGAGATACAATTTTTTTAAATGTTTTATAATTTAAATTTAA
;     G-atp9 <== end
 22843  TTATGAGTATAATAATAAGAAAGCAATCATTAATGAGAATAATCCTGTAGCTTCTGCTAA
 22903  GGCGAATCCTAAAATTGCATAACCGAATAATTGTCCTCTTAATTGAGGGTTTCTAGCAGT
 22963  AGAAGCGATTAATGAAGCAAAGATTTGTCCGATACCTAATCCGGCACCAATTAAACCTGA
 23023  ACAAGCTAATCCTGCACCGATGAATTTTGCTGCAGCTAACAT
;     G-atp9 <== start ;; mfannot: alternative ATG start pos 23100
 23065  AAATTTTAAAAATTTTATAAAGATAGTGTCTAACATATATTATAATTTAAATAATATTAC
 23125  TCTTTTAGATTTTAGAATATTTTATATATAGTTATATTTTATTTAGTTATAAATTTATAA
 23185  ATTTTTTTATATTATATTATAATTGTATATTATATTAA
;     G-trnD(guc) <== end
 23223  CGAGTCCTACCAGATTCGAACTGGTAACTTCCTAATC!GAC!AATCAGGGGCTCTAACCT
 23281  ATTGAACTAAGGACCC
;     G-trnD(guc) <== start
 23297  TATTTAACTTAACTTTTTAAGTTACATTTTATATAATAAATTATTATTTTTTTTAAATAT
 23357  A
;     G-trnW(cca) <== end
 23358  CAAGAGCAAGGCGACTCGAACACCTAACAATGATTT!TGG!AGATCATGATATTACCAAT
 23416  TATACTATGCTCTT
;     G-trnW(cca) <== start
 23430  TAATTTTATTATTTTATATATATTCTTTTAGACTATAGGAGGGGATTTTTAATAAATA
;     G-atp8 <== end
 23488  TTAAGATTTATTACTTAATTTAGTAATATATAATCTTATAACTTGTTGGAATGTAAATAC
 23548  AGGTAAAATAAATTTAGAAAAGATATAAACTAAAGCAATTAAAGATAAGAAAGCAAATGA
 23608  TAATTGATTTACAAAATAAAATGGAATTAATTGTGGCAT
;     G-atp8 <== start
 23647  TATTTTCTATTTTTTTAAGGTTCTTATATTTTATTAATATTGAAGAACTATCTCTACTTG
 23707  AATTAATTTGTAATCAAATATAGGATAAATTATTAGTTTATCTTTAAATGAGATATTGAG
 23767  GGTTTCTTTAATTATTTAAAGATTATGTAAAAATTTAATTTACTCTTTTATTTAATATAA
 23827  GTATATTTTTACTTTAATATAAGTATTCTAAATTATTTATTCTAAAAGTAGTTAATTTCT
 23887  TTAATTAAAAAAATTTAATATAAATAAATATATTTTATAAGAATAGTAATTTTTAATTTT
;     G-trnC(gca) ==> start
 23947  GGGTTAAGTTTACAGATGGTTCTGTAGTAAACCT!GCA!AAGTTTAATAATTTAAAGGTT
 24005  CAATTCCTTCTTAACTCT
;     G-trnC(gca) ==> end
 24023  ATAATTTATTTATAATTTATTTATAATTTA
;     G-trnR(ucu) ==> start
 24053  GTTTTCTTAGTTCAATGGTTAGAACAACATTCT!TCT!AAAGTGTTAATTTTGGTTCGAA
 24111  TCCAAAAGAGAATA
;     G-trnR(ucu) ==> end
 24125  AACTATAAATCTACAAAGAAAATAGATTTCAAATAATTGTCACAGTGTAAACAAAATTTA
 24185  ATATATAAGATTGATTTTTTTAATCTTTATTTATTATTTTTTAATTATTATAAATTTTAA
 24245  TATATATTAACTTTAATTAATCATGATTTTTTATCATATTGTATATTATAGTATTTTTTA
 24305  TTATACTTATATATCAATTATTCTTTTAAAATATAATTAATTATAATATTATATAATTAA
 24365  GGGTAGATTATAAAAATATTTTTAAATAAAACTTA
;     G-nad1 ==> start
 24400  ATGATAAATAATTTTTTTTTTACTATTATTAATATATTAATTAATTTAATTGATGTATTA
 24460  ACTGTTATACTTCCTATGTTATTATCAGTAGCTTTTATGACTATTGTTGAAAGAAAACAA
 24520  TTAGCTGCTCATCAAAGAAGAGTGGGTCCTACTGTTGTAGGTTATTTCGGTATTGCTCAA
 24580  CCTTTCGCAGATGCTTTAAAATTAATCTTAAAGGAAACTGTTATCCCTAGTCAATCTAAT
 24640  AAAGTATTATTTTATTTAGCTCCTGTAGCTACTTTAGTATTTAGTTTATTAGGATGGGCT
 24700  ATTATACCTTTTGGTCAAGGTTTAACTTTATTTGATTTTTCATTAGGAATTTTCTATACT
 24760  TTAGCTTTATCTTCTTTAGGAGTATATGGAATATTATTTGCAGGATGGTCAGCAAATTCA
 24820  AAATATGCCTTTTTAGGATCTTTAAGATCAACTGCAGCTATGATATCTTATGAATTAATT
 24880  TTAAGTTCTGCTATTTTAATTATTATATTATTAGCTGGTTCGTTTAATTATACAACAATT
 24940  ATTGAAGTACAACAATCTATATGGTTTATAATTCCATTATTACCTATATTTATATTTTAT
 25000  TTTATTTCAATTTTAGCTGAAACAAGTCGTACACCTTTTGATTTACAAGAAGCTGAATCT
 25060  GAATTAGTTGCTGGTTTCTTCACTGAACATTCATCAGTACCTTTTGTATTCTTCTTTTTA
 25120  GCTGAATATTCCTCAATTGTATTATTTAGTTGTATAAGTTCAATTTTATTTTTAGGAGGA
 25180  TATAATTTTCCAGAAATAATAATGAATGGTTCAATTATAAATTTACAATCTATAATTTTA
 25240  GGATTGAAAACTTGTATCTTCTGTTTCTTATTTGTAATTTTCCGTGCTACTTTACCTAGA
 25300  TTAAGATATGATCAATTAATATCTTTATGTTGGATTAATTTATTACCTATAGCTGTAGCT
 25360  TTTATAATATTAGTGCCAAGTATTTTAGTAGCATTTGATATAGCTCCTTACTAA
;     G-nad1 ==> end
 25414  TTTTTATTCTAATAAAATATCTCCCCTTCTAAACAAATACAACTAAGGTTAATCTAATAA
 25474  TACTAATAAAAAATAATATTAATATTATATATAATTCTACAATAAAAGTATTTAATTTAA
 25534  ATATTAAAATTAGTTAATTTTTTTAAGTAATACTATATTAATATAAATTATAAATTTAAT
 25594  AAAAATTTTTTAAAAGAAGTTAATTAAATATATATAAAATATATTAAAAATAATTAGTAT
 25654  TATTATTTTATTTAATATTAATTTTATA
;     G-trnI(gau) ==> start
 25682  AAGCCTATAATTTAATGGTAGAATGTTATCTT!GAT!GAGATAAACGTAGAAGTTCAAAT
 25740  CTTCTTGGGCTTA
;     G-trnI(gau) ==> end
 25753  TATTTAATAATTATTATAATTCATTCAAAAAAAATTTTATATTAAGATAAAGAAAGAAGA
 25813  ATTATTGTTACAGTGTATTAATATTATTTTATATTTATATTAATATTTAATATATTCTAA
 25873  TCTTTTATAAACTATATAATTATATTAAAAACAAATAAATAAATATTACAAAAATTTTAT
 25933  ATTTAAGTCAGTGATATATAATAACTGCTAATTTAATTATTACTAAATTATTTTTTTAGT
 25993  TAATTTTTAAATTATATTATATAATATTATATTTTTAATTTTT
;     G-cob ==> start
;     G-cob-E1 ==> start
 26036  ATGAGATTACTTAAAAGTCATTCTTTACTTAGATTAGTTAATTCTTATGTAGTTGATTCT
 26096  CCTCAACCTTCTAATATCTCTTATTTATGAAACTTTGGATCTCTGCTTGCTACTTGTTTA
 26156  ATTATTCAAATTTTAACTGGATGTTTCTTAGCTATGCATTATCAGCCACATGTTGATTTT
 26216  GCTTTTAATAGTGTAGAGCAT
;     G-cob-E1 ==> end
;     G-cob-I1 ==> start /group=IB (5.15e-18)
 26237  attttcatcttctaatgtgttctttttaaatttttctatatgctggaatatcttattttt
 26297  tgtattaatttataatatttataattataattttttaatttataaaataagaaaatcagc
 26357  aggttaattactttatttttatacaatatattttgtatttttaatagaattacctcagag
 26417  actatacgaaaaactctaacttacttttaataaatttaaataagataaagatgagatagt
 26477  cctatcaattttgtaaattattgttaaaatttatg
;     G-cob-I1 ==> end
;     G-cob-E2 ==> start
 26512  ATTATGAGAGATGTTAATAATGGATGGTTAATTAGATATACTCATGCTAATGTTGCTTCT
 26572  TTCTTTTTTATTTTCGTTTATGGTCATATTGGGAGAAATCTTTACTATGGTTCATATAAA
 26632  TCACCTAGAATATTAGTATGGTCTATTGGAGTTATTATTTTAATACTTATGATGGCTATT
 26692  GCTTTCTTAGGTTATGTTTTACCTTATGGACAAATGAGTTTATGGGGTGCTACAGTTATT
 26752  ACTAATTTATTAAGTGCTATTCCTTTATTTGGTCAAGATTTAGTTGAATTAATTTGGGGA
 26812  GGATTCTCAGTATCTAATGCTACATTAAATAGATTCTTCTCATTACATTATATTTTACCA
 26872  TTTTTATTAGCTGCTTTAGCTTTAGCACATTTAATTGCTCTTCATACACATGGATCAAAT
 26932  AATCCTAATGGTATATCATCTAATGGTGATAGATATGCTATTCATCCTTATTATATGTTT
 26992  AAAGATCTTATTACTATTTTCTTTTTCTTTTTATCATTATCAGTTATAGTATTCTATTAT
 27052  CCTAATTTATTAGGACATAGTGATAATTATATCGAAGCAAATCCAATGAGTACTCCTGCA
 27112  AGTATTGTACCAGAATGGTATCTATTACCATACTATGCAATCTTAAGATCAATACCTAAT
 27172  AAATTATTAGGAGTATTAGCTATGTTTGGTTCTTTATTAATATTATTAATATTACCTATT
 27232  GTAGATGTTTCAAGACAAAGAGGGAATCAATTTAGACCTGCTATGAAAGTAGCTTTCTGG
 27292  TTCTTTGTATTTAATTTCTTCATTTTAATGTGGATTGGATCTCAACATCCTAATGAACCT
 27352  TTTGTATTTATTGGACAAGTTTCTACATTCTTCTATTTTGCATGGTTTATTATAATTGTG
 27412  CCTGTAATAGGTTTAATAGAAAATACTTTAATAGATATAGCTACAGAATCTAATAATTTA
 27472  TAA
;     G-cob-E2 ==> end
;     G-cob ==> end
 27475  TAATTTATAATCATTAATAAATATCTGTATATATTCTATATTTTTAAAATACTCCCCTTC
 27535  TTAATTAAATTATATTAAATTTCTAATTAACTTATAAATTATAAATATGATAACATTAAT
 27595  TTTTTTATATTATTCTTAAATAGTTTTATATATTTACTATATTCTAGATAGTATTAGATT
 27655  ACTTAAGATATTTACATGTATAAGATTATTTAAAGTTAATTAAAATTTATTTTTTTATAA
 27715  TAATATATAAGTTATATTAAATTAGAATATCGTATTATCAAAATATAACTA
;     G-orf147 <== end
 27766  TTATTTATCTGATTGTAATTCCAGTGATAATTTATTATCACCATCGAAAATATAAGCTGA
 27826  TATAACAGTTAATACTTCTTCGTTATTAATATTATTAGATATTTTTTCTAAATCTAATGT
 27886  AATTATATTATTATTAATTACAGTATCTTGTTTTATTTTATCAATAAATTTTATATTTTT
 27946  CTTATCACTTACTTGAGTTACTAATTTATCATTTTTAAAATGATATTCATAATCTTTAAT
 28006  TGTTCTAATAAAATAAATATTGTTAATGAATTTCTCAATAAATTCTAATAATAATTGATT
 28066  GTTATTATCAAAAATTCTTATAAATCTAGAATTATTATCTTGAGTTATATCAATAATATA
 28126  ATTATTTCTAATTATTTTATATATTTGAGTATTATTAAATTCTGATTTATTTAAAATATT
 28186  ACCCCATAATTTTGTATTATACAT
;     G-orf147 <== start
 28210  TGAAGGAATATTTATTTTATAAATGTGTTTTTAAAGATTTTTTGTTGTTTCTAATATCAA
 28270  CTATTAAAGATTTATTTTCAGTTTTAGACATATCTAATAATTTATATTTAATATAAATAC
 28330  TTATAGTTTCTTTATATACTTCTGAATATCCATCTATATCATTTTGAGGACAGAATATTA
 28390  AATTAAATTATTTAATAATTTTTCTTTATCTTTTTTATTAATTTTATTAAGATATCCTAA
 28450  TGTTCTAAATGTTCCATCAGATAATTTATATAATAATTGAAATGTAATATATTGATTTTC
 28510  TTCTAATAAATTCATAATATCGTTGAAAAATTTATCAATACAATTTTAAATAATATTGAA
 28570  ATCTGTAATACCATTTTCAATAGGGTAAATAAAATAATTTAATTTATTAAATTTTGTCAT
 28630  GTTTTTAGGCATTTTTAAATGTATGGTATTAACCTAAATGTTGGAGGGGAGTTACAAAAT
 28690  TATTCCTCTGAGATTTTAAATATAAAATAATCAATGAAATCATCTTCAATATCATTATAT
 28750  TTATATTTACATTATAAATAGCCAGCTATTTCAGCTTTAGTTAATAAATAATTAGGATAA
 28810  GTTGTTAATTTGTGTTCAAATTTAGGATAAGCTTCAACTACTTTACATTCTAAAATATTC
 28870  ATAAAACTTACTTCAATTTTAATAGATTTATCAGAAAATAAGATATTATTAAATAAAAAT
 28930  TCATCTAATATCTTATCTAATATCATAGGATTTAATTTCATAATAACAGTTATAAAGATC
 28990  ATTTTAAAAATTATGTAGGGTATTTAAAACAAAAGGGATTATTAAACATTTTATAATAAC
 29050  CCATAACATTAATAAATATATTAATAATAAAAGGCTAAAACTAAATTAGCATAAATATAG
 29110  TATACAGGTTCCATAATTAAATTTACCTTAATAAACGAATTCAATTTGATGTGCTTCAAT
 29170  ATATAAAATATATATAAAAAATATATAATATATAAAAGTACATATAATATAATTTTATTT
 29230  ATATTATTCTTAAGCAATCTACAAAAACATATATTTAGGATGTGTTTTATTAATATATAT
 29290  TAACTTTATATTCTTATATATATATTAATGTTTCAAATTATATATATAATATTAATATTT
 29350  CTATATTTAATATATTGAATATTTTAATTTTTTATTTTCTAATATTTTTAATTATAATTT
 29410  ATTTACTACGTAGAATGTTATTCTTCTTTAAATTTATATTTTCGGTAATTTTTAATTAAT
 29470  TTATT
;     G-cox3 ==> start
 29475  ATGGCAAAAGTACAAGTACATAATTTTCAATTTTTCCCTTATCATTTAGTAGAAACTTCT
 29535  CCATGGCCTATTGTTACTAGTTTCTCTTTATTTAATTTAGCTATAGGAGCTGTAATGTAT
 29595  ATGCAAGGTTATTATTTAGGTGATCTTGTACTAGATTTAGGTTTTATTTTAACTTTAGGT
 29655  TGTATGGCTTTCTGGTTTAGAGATGTAGGTAATGAAGCAACTTTAGGAGGACATCATACA
 29715  AAACAAGTTACAAAAGGTTTAGAAATTGGTTTCTTACTTTTCGTTGTTAGTGAAGTATTT
 29775  GCTTTCTTAAGTATTTTCTGGGCTTTCTTCCATGCTAGTTTAGCTCCATCAATTGAAATA
 29835  GGAGGAGTATGGCCACCTCAAGGTATTACACCATTAAATCCTTTTGCTGTACCATTATTA
 29895  AATACAATATTATTGGTATCTTCAGGAGCATTTGTAACTTATGGTCATCATGCTATAATT
 29955  AATGGAAATAGAAAAAATGCTTTAAGAGGATTAGAACTTACAGTTTTATTTGCTGTTCTT
 30015  TTTACTTTTTTACAATATCTAGAATATGCTACAGCACCTTTTTCAATAGCGGATTCAGTT
 30075  TATGGGAGTGCATTCTACTGTTCAACTGGATTACATGGTATTCATGTATTAGTTGGTACT
 30135  TTATTTATATTAGTTCAATTAATAAGATTAATAAATTATCATATGACAAACACTCATCAT
 30195  CAAGGTTGCGAATCAGCAATTTTATATTGGCATTTTGTAGATATTGT
;     G-orf732 ==> start ;; mfannot: TTG upstream: 30200
 30242  ATGGTTATTTTTATTTATTTCAGTATATTATTGGGGGGGATTATAA
;     G-cox3 ==> end
 30288  TTTTAAATATAAATATTATTAATATTAATAATTATATATTATTAGTATTCAATTATTTAT
 30348  TATTAATTTTACCTGTACCAATAATTATATTCTTTATAAGTAATTTAAATATAATAAACT
 30408  ATAAATTAAAACAAATTATCAAATTATTATTACTTACTGTATCTAATACAAAAAATCTAT
 30468  TATATGATAATATAACTTATATTATTAAAAAAATATTATTAACTTATTTATTTATTATTG
 30528  ATTTATTAAAAAATATTATTAAGTCAATATATAATTTACCTATTATAATTATGTTATTAA
 30588  CTATTTATACTTTATTTAGATTATGTTATATGATTCTATCTTTTTATATCCCTTATTTAA
 30648  TTTTTTTTATAATTAATTATATTTATCCTAATATCCAATTACTTATTTTAAATTTTATAA
 30708  ATTTAATATTATATTATTTAAATAGTTTTACTTTATTAGAACAATTATTAGATTACTCAA
 30768  ATTATTATGATTATTATCTTATTAATTCTAATATTTATAATTTAAATTTTTTTAATGATT
 30828  TATTTAGCTATATTTCTAATTTATTTTTAAATATTTATTTACTATTAAAATTTTATATTC
 30888  AATATTTAGATTTCTCTGAATATATTTGTAATATAAATATTAAGAATATTAGTTTAAATT
 30948  ATTTAATAAAATATATAGAGAATCTTTTTACTATTTTTAGTAATTTAAATTTTTATGTTT
 31008  ATAACTATAATTATTTATATAATTTTGAATATATTTCTAATATTAATAATTTTATGGAAA
 31068  ATAATAATAATAATATTTTATATAATATTAATAATTTTATGGATAAGGAGAATAAAGAAA
 31128  ATGATTTAATACAATCTAATTCAGGTGATAATAATAATTTAATGGATATAGAGACAGAAT
 31188  CTAATATTTTAAATAATAATAATCTGGATCTAAATACAATATTTAATTTAGTTAATTCTA
 31248  ATATTATTATTATTAATGAAGATATTACAAATTTTAATAATGATTCTTCTAATTTTATTT
 31308  CTGATTTTAGATTTAGAGTTTCTAGATATGTTGTTAATTTTCAAATTACTAATTTAGGTT
 31368  CTAATTTTAAAAATAATCCTTTTAATTTAGATAATTCTAATGAAAGATTCTCTTTATTAA
 31428  ATAATACTAATTTTAGATCTAATACTAATTTTAGATTAAATCCTTTAAATATTTTAACTC
 31488  CTGTATATTTTAATAATAATAATATTATTAATTTAGATACTTACAGTGTTGAATCTCAAA
 31548  TTAACTATTATAGAAATATTTTAATTCATAATAATTTACAGAATTTCTTCTCTATTTCTT
 31608  TAGATAATTCTGCTAATATTTCTAATATTTCTAATATTTCTGATGTAATATCTAATGATA
 31668  TAACTAATGTAACTAATGTAACTAATATTAATGATATTTCTGAAACTACTTCTATATCTA
 31728  ATACTGATATTACTACTAATTTTAGTAATTCTGATATTACAGATAATACCAATATTACTA
 31788  ATAATTTTAATAATTCTTATAATATAGATAGAGGAGAAGGTTCTTCTAATTTAAATCAGT
 31848  CAAATAATAAAAATGCTATAGAATTACCTAGTTTTATGCAAGATATTGAAATAGATGCTT
 31908  TAATAGCTGCTAATTATGAGTTCTGTTTTGGAGAAGATACTAATATGGCAGAAATTTTTA
 31968  CAGTAGCAGGAGGAACAAATTCTAATTATTTCGGTGGTGTAGATGTATATGGAAATATTC
 32028  ATTTAAGTGCAGATATTTTAGATGATCCTGCTTTTGAAATAGTAGCTAAATTAGTACCAG
 32088  GTGTAGATTTTATAGAAGGTTTTGATAGTTTTGTAATCTACGACCATGATAGTGTATTTT
 32148  TTAAAAATATGATTCAAAATGCTTTCTATTATAATACTCATGAAATATTATTAGATTATT
 32208  TGGATAGTAGTAGAGATACTTGGTATAATTTTGAAAATAGAAAATTAGTAAGAGAAATAT
 32268  TATATGATATAATATTAGAAAAAAATAGTCTAAATTTAGATACTCCAGAAATAAAAGATT
 32328  TAACAGAAAATATTAGTGATATTCCAGATTCAGAAATGAAAGATTTAGATTCAGAAACTG
 32388  AGAATACTAATATTACAACAAAAAGTGATAAAGGTAAAGGTAGATTATTATAA
;     G-orf732 ==> end
 32441  TTATAATTTATTCTCTTTATTAAAATATTTTTAATTAGATTATATTATTCTTTATATTCC
 32501  TATTCATACATAATTAATTAATTCTTTAATATTTTATATTTTAATATATATTATTATTAT
 32561  TTTTTTAACTTATATCACTACTCCTACATAATTAGTTAATTAATTAATATCTTATAATTT
 32621  AATATAATATAATTTTTTTTTATTTATATTATATATTAAGTTATTTTAAATAATTTACTT
 32681  TTTCATTTACATTTATTAAAGGTTCCCTAAGGATTATTAAGCTTTAATTAAACTT
;     G-nad4L ==> start
 32736  ATGAATCTATCAATATTATTATTTTTAATAGGTATTTTAGGATTTGTTTTAAATAGAAAA
 32796  AATATTATCTTAATGATTATTGCTATAGAGATTATGCTTCTTGCTGTTACTTTATTAGTT
 32856  TTAATTAGTTCTTTTGGATTTGATGATAATATAGGTCAAACTTTTAGTATTTATATTATA
 32916  TCAATAGCTGGTGCTGAATCAGTGATAGGTTTAAGTATATTAGTAGCTTTTTATAGATTA
 32976  AGAGGAAATATTTCTATTAGATCTTAA
;     G-nad4L ==> end
 33003  TATTTTATT
;     G-nad5 ==> start
;     G-nad5-E1 ==> start
 33012  ATGTATTTATCAATTTTAATTTTTCCTTTATTAGCTTCGTTTGTATCTGGTTTTATGGGT
 33072  AGAAAAATAGGTATAACAGGTTCACATATTATTACATGTACTTGTTTATCTATCTCTTCT
 33132  TTTTTAGCTACAATTGCTTTCTATGAAGTTGGTATTTGTGGTTCTCCTGTTTCAGTTTAT
 33192  TTATTTAGTTGGATTGATTCTGAATTTATGTCTATATCTTGGGAATTCTTATTTGATCAA
 33252  TTAACTGTATCTATGTTTATTCCTGTATTATATATTTCAACTTTAATTCATATTTATACT
 33312  ACTTCTTATTTAGCTGAAGATCCTCATAATCAAAGATTTTTCTCTTATTTATCTTTATTC
 33372  ACTTTCTTTATGTTATTGTTAGTATCTGGTGCTAATTATTTCGTAATGTTCATTGGT
;     G-nad5-E1 ==> end
;     G-nad5-I1 ==> start /group=I(derived) (7.80e-10)
 33429  caattcccggcccgataatattgaaaaatatattaagtacatcattatatagctgaaaat
 33489  tcttaaaactttaagtactatatttctaatagttgttaaaacaaatcttaaagatgttac
 33549  aatagataatcagcaggaaatctttattatatttatataagtatcgaatcctcagagact
 33609  aaatatgatgcagttaattttataatataatataaaaaattttcttaaatctattataaa
 33669  aaataacttgaagagatagtcctataatcttatgaaaataaggtaaattatataaaatat
 33729  tttattctataaaaatcagaatttttaaatatcacttatttatattttagtagattctac
 33789  taatttagctgtaatttgatttagtattatgaattacatatattttacaagtgcagagat
 33849  aagataatatgcaatttaaaactttattatttttttataatgtttctcataatttatttt
 33909  ataatgataagaataaaatcatactttataaattttatgtattataaatatttagagttt
 33969  tagtattttatattctggataatggtagaaaaagttatcattacaaaatcttattataat
 34029  actaagtgttaaagagtaaattaatactcaattacatgtaaaatatctggtaaattaatt
 34089  atacttatattcgtaatatatataatatttttctaatttttctatg
;     G-nad5-I1 ==> end
;     G-nad5-E2 ==> start
 34135  TGGGAAGGTATTGGTGTAGTTTCTTATTTATTAATTAATTTTTATTTTACTAGAATTCAA
 34195  GCCAATAAAGCTGCTATATTAGCTTTAACTATGAATAGAGTTGGTGATATGGGTTTAAGT
 34255  ATTGGATTTTTCGCATTATTCGCATTATTTGGATCTGTTGATTATTCTACTATTTTTAGT
 34315  TTAGCACCTTTTATGAATGAAACTGCTATAACTATTATTAGTTTATTATTATTAATGGGA
 34375  GCTATGGCTAAATCTGCTCAAATTCCTTTACATTCTTGGTTACCTGGTTCTATGGAAGCT
 34435  CCAACTCCAGTTAGTGCTTTATTACATGCTGCTACACTAGTTACTGCTGGTTTATATTTA
 34495  TTAGTTAGATCTTCACCTATATTAGAATTTAGTCCAACTGCTTTATTAGTAATAACTTTA
 34555  GTTGGTGCTACTACAGCTTTCTTTGCAGCTACATGTGGATTAGTTCAAAATGATTTAAAG
 34615  AGAATTATTGCATTTAGTACTATTTCTCAATTAGGTTATATGGTTATGGCTATAGGTTTA
 34675  AGTCAATATAATGTTGCTTTAATGCATGTAATTAATCATGCTTTCTTTAAAGCTTTATTA
 34735  TTCTTAGGAGCTGGTGCTGTAATTCATAGTTTTGCTGATGAACAAGATATTAGAAAAATG
 34795  GGTGGTTTAATTAAATTCTTACCTTTTACTTATACTGCTATGTTAGTTGGTTCTTTATCT
 34855  TTATTAGCTACTCCTTGGTTAACAGGTTTCTATAGTAAAGATTTAATTATTGAATTAGCT
 34915  TTCGGACATTATAGTTTTTCAGGTATTTATGCTTACATTTTAGGAAGTTTAACTGCTGGT
 34975  TTAACAGCTTTCTATTCATTTAGATTAATAAGTTTAGTATTCTTAACTGTACCTAATGGT
 35035  ATAAAAAATGTTTATTTAAATTCTCATGAATCTAATTTCGCTGTAGTTATACCTTTATTT
 35095  ATTTTAGCTTTATTCAGTATATTTTTTGGATTTGTTTTATCAGATTTATTTGTTGGAGTT
 35155  GGTTCTGATTTCTTTGCTAATTCTATTTTTATAAATCCTAATAATATCTCTATTATTGAA
 35215  GCTGAATTTAGTTTACCATTAATTATTAAATTATTACCAACTATTTTATCAATATTAGGT
 35275  GCTACTTCTGCTATATTATTATATCATGTTTATCCAGAATTTATAATAAATTTAACTGAA
 35335  TCTGCTTTAGGTAAAAAAATTTATACTTTCCTTAATGGAAAATATTTCTTTGATGTAATC
 35395  TATAATTATTATATTATATCTGTAGGATTATTAACTGGTAATACTATATCTAAAGTATTA
 35455  GATAGAGGTGTAATTGAATTAGTAGGTCCTTATGGATTAGCTTCTACATTTATAAATACT
 35515  GCTAATAATATAGCTAAATTAGATACTGGTATTATTACAACTTATTCTCTATATATAACT
 35575  ATAGGAATATTATCATTAGTATTCTTAGTATTTGCACCATTATTATTTGATATTTATATT
 35635  ATTTCTGAATTTAGAATGATTGTTATATATATATCAGCTTTATTCTTTTCTTTAATACCT
 35695  AATTTATCAAATAAATAA
;     G-nad5-E2 ==> end
;     G-nad5 ==> end
 35713  TATTTACTATTTAACTTTGATTATTTTTATTTTAAAATAAATTTAATACTAAAATCACTA
 35773  TTAATAAAATTATAACTTTAAGTTATAGAACTTTACTAAAAATTTAATTATTAAACTAAT
 35833  CTCCCCTTCCATATAATATATATTTATATTTTATAATATTACTAATTTATTTTTATTTAT
 35893  ATTTACTAATATTTTTTTAATATTTTATATTATATTATATATTAAAATTCTACATTTAGG
 35953  TTACGACAAATATATTTATTTATTTATTTTTTAATT
;     G-nad4 ==> start
 35989  ATGTTATTTTTATTATTAATTATACCAATTATTGGTTCTTTATTTATCTTAACTATTGAT
 36049  GAAAAATCTTTTAATAGTCAAGTAAGAATGAGAACTATTGCTATTACTACTTCTTTAATT
 36109  AATTTCTTTATTTCAATTTTTTTATGGTTAGAATTTGATGCTAATACTACTCAATTTCAA
 36169  TTTGTTTCTGAATTTGATTATTTAACCTTTGGACATTTAAATTTAGGTATAGATGGTATA
 36229  TCATTATATTTTGTTTTATTAACAACTTTTATTACTCCAATAGCTATAATTTCTAATGCT
 36289  TATAATATTAATTCTAATTTAAAATTTTTTTTAATTTCATTTTTAATATTAGAGACTTTA
 36349  CAATTAGCTTTATTTTTAGTTTTAGATTTACTATTATTTTATATTTTTTTTGAAAGTGTT
 36409  TTACCTATTTTATTTATTATTATAATTGTTTATGGTTCAGGTGAATTTAGATTTAGATCT
 36469  GCTAATTTATTTTTCTTATATACTTTATTTGGTTCTTTATTTATGTTATTAGCTATTTTA
 36529  CAAATTTTTAATTTAGCTGGTACTACAGATTTTCAATTATTATCTTTAATTGATATAAAT
 36589  TTAGATTCTCAAAAATTATTATGGTTAGCTTTTTTTTTAGCATTTGCAATTAAAACTCCT
 36649  TTATGGCCTTTTACTGGTTGGTTATATAGAGCTCATGCTGATAGTCCTTTAGCTGGTTCT
 36709  ATCTTATTGGCTGCTACTATTTTAAAATTTGCTACTTATGGTTATATTAGAATTTTAATT
 36769  AATTTATTACCTGATGCTACTAATTATTTTGGACCTTTAGTGCAAACTATTGCTATTATT
 36829  ACTTTAATTTATGCTTCTTTAGCTACTATTGTGCAACAAGATACTAAAACTCTTATTGCT
 36889  TATTCTAGTATTGCTCATATGAGTGTTGTTATTTTAGGTTTATTTTCTAATACTATTCAA
 36949  GGTATTGAAGGTGCTATTTTACTTGCTTTAGCTCATGGTTTTGTTTCTCCTGCTCTATTT
 37009  ATTTGTGTAGGTGGAGTTATTTATGAAAGAACAGGTACTAGAGTTATTAAATATATTAGA
 37069  GGTTTAGCTACTTATATGCCTGTATTTACTATATTATTCTTTATTTTTACTTTATGTAAT
 37129  ACTGGAATACCTTTAAGTTTAAATTTCTTAGGTGAACAATTAGCTTTAATTGGTATATGG
 37189  GAAATTAATCCTATTATTTCAGCTTTAGGTGCAACAGGTATAGTTTTATCTGCATGTTAT
 37249  TCAATTTATTTATATAATAGAATATCATATGGAACTTATTCACCTAATATGAATAATGTA
 37309  ATTATTTTAGATATTACTAGAAGAGAATTTATAATATTAATTTCTTTATTAATACCTACT
 37369  ATATTATTAGGTATATTCCCTAATGTAATTTTAGATTCATTACATGTATCAGTATCAACT
 37429  TTATTATATAATTTATAA
;     G-nad4 ==> end
 37447  TAATATAAACTAATTAACTTTAATTTACTAATAATTTTATCTAAATTAAATTAATAATTA
 37507  TTAAATTTTATTATCTCTTCACTTAATTTATTATATATAAAAAATATTATATTATTAACC
 37567  TATAAGATATTTAAGACTAATTACTTTAATCTAATATCTAATATTTAATATCTAATATTT
 37627  AATAATAACTATCTCTAAAATTAAATACTAACTATAATTAATATCTCCCCTTCACTTAGT
 37687  TTATTGCATATAAAAATATTATATATATTATAATTCCTTAATTTATCTTAATATTAATTC
 37747  TTACTTTATATATTCTATCCATTTAGTTTATTACATATAAAAATATTTTATTTAAGTATA
 37807  ATAACTTAATTTATCTAAATTTTAGATTAACTATTAATTTGTATTACTTTTCCACTTAGC
 37867  ATATAAAAATTATTATCTTTAATTTGCAAATATACCTTACTTTAAATCTAAATTTTTAAT
 37927  CTGATATTTTATACTTAAATTTGTATTATATTTTTAAAAGAGTTAAGTAAGTTTAATTTT
 37987  TCTATTTAACTTAAATTTATATTATAAAGTAAAATTTTA
;     G-trnP(ugg) ==> start
 38026  ATGGTAGAAGATGAACTGGATTAATCGCTCCCTT!TGG!GTGGGAGAAGAAGCGTGTTCG
 38084  AGTCGCGCCTACCATA
;     G-trnP(ugg) ==> end
 38100  TATATCTAATGTTTATTATTATTATTATTATTATTTTAAAAATAAATTTATATTATTTCT
 38160  TTACTTTC
;     G-trnN(guu) ==> start
 38168  GGTGTTATGGCAGAGTGGTTATTGCGGGGTACT!GTT!AATACCTTATTCAGAGGTTCAA
 38226  TTCCTCTTGACGCCT
;     G-trnN(guu) ==> end
 38241  ATTAAAAAAAAATTTACTACTATTTTTATATTTAATAAAAGAAGTTAATATATATTTATA
 38301  TAGTAGTACTTT
;     G-trnL(uaa) ==> start
 38313  GCAAACATGTTGAAATTTTGGTAAACAATCTCCTCT!TAA!GCAGGAGTGGAAGTAATTC
 38371  CTTAAGAGTTCGAGTCTCTTTGTTTGTA
;     G-trnL(uaa) ==> end
 38399  ATTCATGTTTCAATGATAGTGTTCATTTATTTTAAATATAAATTAATTAAAAAAATCAAA
 38459  CTAAAATTTTGGTTTATTATAATATATTATATATTTACTA
;     G-trnM(cau)_3 ==> start
 38499  AGCGATATAGTGTAAAGGTTGCACCACAGTCT!CAT!GAACTGTTAGATTTGGTTCAAAT
 38557  CCGGAATTCGCTA
;     G-trnM(cau)_3 ==> end
 38570  TTATTTTAATAAATATTATATTATAACTA
;     G-trnE(uuc) ==> start
 38599  GGTCTTTTAGTGTAATGGTAGCCCATTATCCC!TTC!ACGATAGTAGTATCAGTTCGAAT
 38657  CTGATAAAGACTA
;     G-trnE(uuc) ==> end
 38670  ATTAAAAAAATTAAAAAAAAAAGTTATTAAGATAAACTATAGAAAACTATTTATTATTCT
 38730  ATTTTTTATCTAACTTATTTTATAAGTATAACTAAATAATTAATATTACTAAAGATTAAA
 38790  AGTAGTTAAATACTGCTATATTATTTACTAAATATTTTTCTTTAAATTATT
;     G-trnS(gcu) ==> start
 38841  GGAATAGTTATCATTGGAAAGTTAAGACAATT!GCT!AATTGTTCGGGGCAACTCTTGGG
 38899  TGTTCGACTCACCTCTATTCCG
;     G-trnS(gcu) ==> end
 38921  TATTAATTCTTTTCCTCTGATAATAAATATAATTATTATTATTAATTGATATATATTATA
 38981  TATAAAAATGAGGACATTTATTTATTTAATTAATTTTAATATTTAGTGGTAATATTAAAT
 39041  ATTTTTTTAATTTATATTAAATATACAGAGCTGAATAGTTATAGAGTAATAGGTAGTAAA
 39101  GTAATTCAT
