# Supplementary material for: Global Characterization of Fungal Mitogenomes: New Insights on Genomic Diversity and Dynamism of Coding Genes and Accessory Elements
Source: Front Microbiol. 2021 Dec 1;12:787283. doi: 10.3389/fmicb.2021.787283 (PMC8672057; doi:10.3389/fmicb.2021.787283)
Supplement: Supplementary File 1 — de novo annotation files of the 685 mitogenomes investigated in this study. Annotation was performed with the Mfannot program. [file Data_Sheet_1.ZIP › Supplementary_FileS1/NC_037776.1_Russula_lepida_mitochondrion_complete_genome_mitogenome.mfres]

;; Masterfile modified automatically by mfannot version 1.35
;; on Fri Dec 25 01:19:28 2020 by user pfonseca on host LGCM-PROC
;;    - Gene Totals: 58
;;    - List of genes added:
;;      atp6                 atp8                 atp9                
;;      cob (2 introns)      cox1 (4 introns)     cox2 (1 introns)    
;;      cox3                 nad1                 nad2                
;;      nad3                 nad4                 nad4L               
;;      nad5 (2 introns)     nad6                 orf104              
;;      orf1075              orf110               orf117              
;;      orf137               orf193               orf209              
;;      orf224               orf243               orf246              
;;      orf251               orf289               orf296              
;;      orf307               orf344               orf345              
;;      orf350               orf560               orf879              
;;      rnl                  rns                  trnA(ugc)           
;;      trnC(gca)            trnD(guc)            trnE(uuc)           
;;      trnF(gaa)            trnG(ucc)            trnH(gug)           
;;      trnI(gau)            trnK(uuu)            trnL(uaa)           
;;      trnL(uag)            trnM(cau)            trnN(guu)           
;;      trnP(ugg)            trnQ(uug)            trnR(ucg)           
;;      trnR(ucu)            trnS(gcu)            trnS(uga)           
;;      trnT(ugu)            trnV(uac)            trnW(uca)           
;;      trnY(gua)           
;;
;; end mfannot
;;


>NC_037776.1 Russula lepida mitochondrion complete genome gc=4
;     G-cox1 ==> start
;     G-cox1-E1 ==> start
     1  ATGGATTGACGACTTTATTCAACTAATGCTAAAGAAATTGGAACTCTGTATTTAGTATTT
    61  GCAATATTTGCAGGGATGATAGCTACAGGATTTTCAGTTTTAATTAGATTAGAGTTATCA
   121  TCTCCAGGTATACAATTCCTTCAAGGAGATCATCAATTATTTAATGTAATAATAACTGCT
   181  CATGGATTATTAATGTTATTTTTTATGGTTATGCCAGCATTAATTGGAGGATTTGGT
;     G-cox1-E1 ==> end
;     G-cox1-I1 ==> start /group=IB (1.52e-27)
;     G-cox1-I1-orf307 ==> start /first_aa=K /note=LAGLIDADG ;; evalue:8.7e-39
   238  aaaatcaaaacaaaaaattatattacattaggatcagagtctgaatccaatttaagattt
   298  aaattaggagcttatttagcgggtttaatagaagctgacggatcttttgctatacataat
   358  aaagattcaaaagctaaaaaatatacacctagaatatctatagtatttaatctaaacgat
   418  aaacctttagcggaaaaattaatgtcgataattaaagtaggtagtttgcataatagacca
   478  caacaaggatgtgtaatttgacaaattcaatcaatagaagatgtaaaaaaatttatcaat
   538  ttaataaatggttatatgcgaacacaaaaaatagaagcattacatagagcaataaattga
   598  tataatgagttttataatatgaatataaaagctttagatttagattattcatctattgat
   658  agtaataactgattagcaggttttattgatggagatggtactttttctataaatttaaca
   718  gatagaaagaaaaagagtgctattagtacaaaaagagtgcaaactttttttaaaatagaa
   778  ttaagacaaaattatcatagagattgttcaatagaattaggagggattagctatttcaat
   838  atattaagtataatagctagatatttaaatgttaatgtttattctagatctagagaaaaa
   898  aaagataaaatattacatagttataaggttgtatcgcataatttacaaagtcacgttaaa
   958  gttataaattatttagataaatatcctttatattcttctaaatatttagcttataaagat
  1018  tgaaaatatgtagtagaacaaattagattacgagctggaaaacctttaaccactgaaaat
  1078  ataacaggaattgaaaaaataaaagctcaatttaataccaatcgaactgaatttgatttt
  1138  tctcatttagattctattgtttaa
;     G-cox1-I1-orf307 ==> end
  1162  atataaacagagaaattgccaaaagtaatagtaatattactaaataaaacataactatat
  1222  gcgggaagttcctaaagttttattataggagtggtgaaaatttatatttatatttattaa
  1282  aaaatgtacatgaccctaaaaattaataaaaatgattacaatggataatccgcaggaaac
  1342  aaaaataaaattttaaatttattaaggatcctcagagactatacgttatgctccattaag
  1402  attaagttaatggatgaagagatagtccaaatataatttaacgattatagtaaaatg
;     G-cox1-I1 ==> end
;     G-cox1-E2 ==> start
  1459  AATTACTTTTTACCAATCCATATAGGAGCTCCAGATATGGCATTTCCACGATTAAATAAT
  1519  ATAAGTTTTTGATTATTACCTCCATCATTAATTTTATTATTACTTAGTGCATTAGTAGAA
  1579  AATGGAGCAGGAACAGGATGAACAAT
;     G-cox1-E2 ==> end
;     G-cox1-I2 ==> start /group=IB(5') (4.38e-06)
  1605  t
;     G-cox1-I2-orf560 ==> start /first_aa=K /note=LAGLIDADG ;; evalue:4
  1606  aaagataagttgttctattatagtaatgtaatattaaataaactttacttgatgcaagaa
  1666  actcctcaaatcggaagtaattacctattctatatttttattagagtggtcaaaatatta
  1726  ctaacagggggacaatttgcctgagtaaaaatttttactcatcagagactaaacgtaaag
  1786  catccttctaaaattattaataattatattactacacaatcgctaaataaaaataaagaa
  1846  ttattctatcaatgattagtaggatttactgatggagatggtactttttctatttcttgt
  1906  agtaatggttcatgatctttgatatataaattatctcaacatgaatataatgcaagatta
  1966  ttatattttattaaaagtcaattaggtgtaggaaaaattaataaaataaataatacaatg
  2026  agttattgagttagagatagaaaaaaattagccacagtgatatttcctatttttgataat
  2086  tatccattattaacttctaaatattttaattatttaaaacttaaagaagcttataatata
  2146  ttagaagatactaatttaactaaaattaaacgagatgaattaatgtgaaatctagttaaa
  2206  acagtttcttcttctgattacatttctccagcttgagaaaaagtaaacaacaaggtatct
  2266  aatactaatgaagctaacatggttatttcaaaaccatgattaatagggtttactgaagca
  2326  gaaggaagtttttatcttgtaaataacactgactgtagaatagttcatggttttgaaata
  2386  actcaaaaattagatttaatagttttatctgctataggatatattttaggtataaaaact
  2446  tattctaaaaatatatatcatactgttgttactactaactcaagaagtgttgaaaatatt
  2506  ataaattatttttctaatactatgaaaggaatgaaatcttttgaatttagagtttgagcg
  2566  agaagttttgtaaaatataaaggtaattttacaaaacttaacgaaattagaaataaaatt
  2626  agaattaaaaaactaggttcaactttattaaattataaatctaaaaatttaaaaaatcaa
  2686  agaatacgattaatacattctacacctcaaaataataaatcaaatttaatttttgataat
  2746  aataaaaataattttttaaaaaatagagaaaatggtatttttaaaatttacgataattta
  2806  tttttaaatgaaggaaaagtaccctttgatcttgatagaaacattcaaaatatagataaa
  2866  tttatacttaatttatctgaaattttagaagatttagaggaaaataatgtattaactgtt
  2926  tttaatttatactttttagtaaaaccagatttaaataaatttattagatttgatgttgaa
  2986  aatttaaataaacattttaataaatatccacttcaatttataaatcaaaacatagttaaa
  3046  ttttataaaaatacaggattgttaacagcttttggagtttcagaatctttaatttctttt
  3106  gatatttatgattatttaaagatctctcgaataattaaaaatactattataaataatatc
  3166  gaagatattaataaaaatgtacataaagatttagataatactataattaattatacaaat
  3226  aaatttgatattaattcagagattatgttgataattcaggctgattttataaaatgaaaa
  3286  tag
;     G-cox1-I2-orf560 ==> end
  3289  aataattaaaaataactaatttatactttttattaaaactttatattaaaaatagtgaat
  3349  taatttagtaatataaacatttgaaattagtttatattaataaatagaaggatgaagaca
  3409  tagtccgatctttagtgagaactaaagcgaataatgatagtgaattaaaaataaattcat
  3469  gagattatcaacaaaattacg
;     G-cox1-I2 ==> end
;     G-cox1-E3 ==> start
  3490  TTATCCACCATTATCAGGGATACAATCTCATTCTGGGGGTTCAGTGGATTTAGCTATATT
  3550  TAGTTTACATTTAACAGGTGTATCTTCATTATTAGGAGCTATTAATTTTATTACTACAGT
  3610  ATTAAATATGAGAACTAATGGTATGAGTTTACACAAATTATCGTTGTTTGTTTGAAGTAT
  3670  TTTTGTAACTGCTATATTATTATTATTAGCTTTACCTGTTTTAGCTGGT
;     G-cox1-E3 ==> end
;     G-cox1-I3 ==> start /group=IB (2.07e-27)
;     G-cox1-I3-orf344 ==> start /first_aa=W /note=LAGLIDADG ;; evalue:2.8e-43
  3719  tgactcatactgccagctctaaatccggctatttgctgggaactgtgtcatctaaaaaat
  3779  tttaatgacacacaatcagcaggaaacttattagatttgaatcttttaagaatcttcaga
  3839  gactacacgccggaattaatctgttgtaatattttacctttttctcaagtaaataatcta
  3899  aaatataaagatttatctaattttaaatttagttcttatttaactggtttaatagaagga
  3959  gatggttcaattataacaccaaagacagaaagatctgttaaaggtagaattaattatcct
  4019  tctattcaatttgtgtttcatttgaaagattaccctttagcttcaatgattcaaaaagaa
  4079  ataaaagtaggttcattaactagaaaaaaaggagcaaatgcttatgttttaactataaat
  4139  agttataaaggattaatattattaatttcaatgattaatggaaacatgagaactccaaaa
  4199  atttatagtttatataatttaattgactgattaaattttaaatttaaagaaattaatata
  4259  cctaaaaaacctttaaacaatagttctttagattctaatgcatgattatctggatttatt
  4319  gaagctgagggtcttttttctgtaagaactactattacttctaaatattcaaaagtagaa
  4379  tgtaaatttgaattaagtcaaagacaacatgatcacaaaggtaataataatttagatttt
  4439  ctagaatttattgctaaatttttactttcttcagttaaagctattagagtaaacaaacct
  4499  aatcctgaatatagagttagaacaactagtttaaatagtaatttaattttagaaaattat
  4559  ttaaatacatttccattatttggaagtaaatatttagattttgaagattgatttaaagtt
  4619  ctagataaatttaaatcaggtaaatttaaacataaatcaaaatttgaagaaattatttta
  4679  attaaatctagtatgaataatgctagaactttttttacttgagatcatttaagtaaattt
  4739  tacaacttagattaa
;     G-cox1-I3-orf344 ==> end
  4754  taagatatagtcccaacatacatgtaaatgtatgagtatttaccttaaacagaaatactt
  4814  acatcaaaatataaataaaaaattaattaatttaattatagtactaagtataatgtttat
  4874  gagactgtttatttacaaaacagtcatgggatattatccagtaaatcaagaaattaag
;     G-cox1-I3 ==> end
;     G-cox1-E4 ==> start
  4932  GGTATAACTATGTTATTAACTGATAGAAATTTTAATACTAGTTTCTATGATCCAGCAGGA
  4992  GGGGGAGATCCGATTTTATTCCAACATCTTTTCTGATTTTTTGGACATCCAGAAGTTTAT
  5052  ATTTTAATTATACCTGGATTTGGTATAGTTAGTCAAGTAATATCAGCATTCTCTGGAAAA
  5112  CCTATATTTGGTTATTTAGGTATGGTGTATGCTATGTTTTCAATAGGGATATTAGGATTT
  5172  TTAGTATGATCTCATCATATGTTCAGTGTAGGTTTAGATGTAGATACCAGAGCATATTTC
  5232  ACTGCTGCTACAATGGTAATAGCGGTTCCTACAGGTATTAAAATATTTTCTTGAATGGCT
  5292  ACTTTATATGGTGGTAGTTTAAGATTAACAACACCTTTAATATTTACATTAGGATTTTTA
  5352  GCTTTATTCACAATTGGAGGAGTAACTGGAGTAGTTTTAGCTAATGCTTCTTTAGATTTA
  5412  GCATTACATGATACTTATTATGTTGTAGCTCACTTCCATTATGTATTATCAATGGGTGCT
  5472  GTATTCGCAATATTTGCAGGATTTTATTTTTGAGCTCCTAAAATAATAGGAAAATCATAT
  5532  AATGAATTATTAGGAAAAATTCATTTTTGAACTTTATTTGTTGGAGTTAATACAACTTTC
  5592  TTTCCTCAACACTTTTTAGGTTTAGCGGGT
;     G-cox1-E4 ==> end
;     G-cox1-I4 ==> start /group=IA (2.23e-20)
  5622  aaacataaattaaatactttaataaaataagacatatttatttcttcatttta
;     G-cox1-I4-orf117 ==> start /note=GIY ;; evalue:1.4e-13
  5675  atgtttttaacctttatattctctgaatctttagatttttctttaataacaaatagtgta
  5735  gtacctttatctatttctttaagatacagaaaatctgaaactcaaagatttactaatggt
  5795  cctcatataaatccgcatggattaaataaccttgtaagaatttacgataatcctaattat
  5855  catagaaacttgataggttctgacaatacaaaacattcagtaatttacccatgattaaat
  5915  cttataaacggaaaaatctatgtaggtagtgcttgaaatggttcaattagattattaagt
  5975  tattgaactcctagtatattacgaataaaaatatcctatgtatcagattattaa
;     G-cox1-I4-orf117 ==> end
  6029  ttattacggtgctcataatttttctttagctattttagatgatttaagtacttcaggttc
  6089  agtacctaaagaattcatactttctagagaacaatattatttagacatgttatttaataa
  6149  atatcctgatttagctcttaatttctcaagagtagctggatctacaaaaggttataaaca
  6209  tgctactgaaatcggtttaagtagaaaaggtaacttaaatccaatgtttaatctaagtaa
  6269  atctaaataatttttagaattgcaattaaaagacagcagaggtcctaataacccattatt
  6329  aggtaaaattaaatctccttctactttagctaaaatcaaatcactaagatcaaatcacta
  6389  agatcaaatcactaaaattgtttatgtttataatttattggatatgtctttgatagggga
  6449  atattcaacagtaaactgttctaaagaatttaaaatgggaaaagatacattaactaaata
  6509  tattaaaagtggtttaccttacaaaggaaaaatatttagtagagaaaaacttaactaaag
  6569  gaattactaatagaaaacacagaaaattaaaaaatattttgggggtgtttaactggttta
  6629  ccctctttctatgaaccatagttaaatttaaagggtactgacggatagtttaaatttaac
  6689  cttataa
;     G-trnR(ucu)_1 ==> start
  6696  attctcttagttcaacggtagaactgcatttt!tct!aaagtgttaattttggttaaact
  6754  ccaaaagagaata
;     G-trnR(ucu)_1 ==> end
  6767  actttaaatcatcctaacagattaattcagatgattttataaatttcttattgtcacagt
  6827  attaataatagtcatttaaatgactatttgaatgatatataaaatttaaattactcataa
  6887  tttaaatctaaaaaaaattaattaactatttattaattaatccaattaataaaatagcta
  6947  tgttttccatctattgaatggaattttttatttctcataataatatattattataaagat
  7007  attatatcatttaatttataatttatatattaaaaaatatttaataaactaaaaaaaaat
  7067  gacattatttttcaacttattaaataacaattttctaagtcacgatttaatcatttttgg
  7127  agtatttacaggtactgctagtatattaggatatttaatttgtatacttagattaggtaa
  7187  tattattatatattttaatcttaggcaataaatttattaaaacacaaaaagtacaacaat
  7247  actttagagtatttagatttttaaca
;     G-cox1-I4-orf137 ==> start
  7273  atgttatttatattgcttaaatttatattaatttatgatttaatattctatattttttgt
  7333  ataattactgtaatattattaggttatgctttttatagatatagatcagctttgggtgct
  7393  attccctgtaaaatgagtctggttgtatttatacattcaaatattgaaaaaataatcgtt
  7453  tacccagataaatataaaatagtaaagacaaatatggatacagtagaacgaaaatttgaa
  7513  tttaacatatcaaacgaccaaactcaggaaataaatagagcatttggtccacatattctt
  7573  aatcaacaaataactggtcgaaatgcaaaccaaatagtagaaacatatgtaatgcctcta
  7633  atagaatcaagtccaatgcactcattatttttggaaattttaaaccctttttaa
;     G-cox1-I4-orf137 ==> end
  7687  tgcttaatattcaataaatttttatatataattagaatttaaagaaatataccccccttt
  7747  aaatctactctggattgattgataaaagagtagacaataattaattatattgttgttatt
  7807  gtctataaaaccctttgtcttattttattaaagtatttatcatgccccaaatgtatataa
  7867  taattaatttatatattatttgaaaattgggtgaattgcaaggaagacctttcttaaggt
  7927  tcacttgcagctaatcttattacgaaggatataatgttaattcatcataagtaataagtc
  7987  agttcaacgattaatgagtgagtcacttcaacaataagctcgatacaagcgcccaacaat
  8047  tatataattataattgatgacataatctgaacctaatagtaatattaggaaatagggttt
  8107  aaattcccctatgttaacataaattg
;     G-cox1-I4 ==> end
;     G-cox1-E5 ==> start
  8133  ATGCCTAGAAGAATTCCAGATTATCCTGACGCCTTTAGTGGTTGAAACCAAATTTCAAGT
  8193  TTTGGATCGTTAATTTCAATTATGGCTACTGTTTTATTTGGTTATATAATTTACGATATA
  8253  TTTGCTAATGGAAGTCCTGTTAATACTAATCCTTTAAATATACCTTCTTATTTTACATCT
  8313  ACAGAACAATTTAAAAATGAAACAGAAACAACATCAACATTAGAATGAACTTTACAAAGT
  8373  CCTATACCATTCCATGCTTTCAAAATGTTACCTGTGCAATCTTAA
;     G-cox1-E5 ==> end
;     G-cox1 ==> end
  8418  TTTAAATTTATAATTTAAATTTAAATAAAAAATTAAATTATATAAAAATTACCCCCTTTA
  8478  ATTATATTACTTAGTAATTATTTAAAAATAATCAAATCATTAAAAGAATTAATAATTAAT
  8538  ATA
;     G-trnM(cau)_1 ==> start
  8541  AAGACTGTAGCATAATTGGTAATGCAGTTCGCT!CAT!AATGGATATTATAAGGGTTCAA
  8599  TCCCCTTCGGTCTTA
;     G-trnM(cau)_1 ==> end
  8614  TTTTAA
;     G-trnS(uga) ==> start
  8620  GGGTACTTGGTCGAGTCAGGTTTATGGCGCTCGTTT!TGA!AAACGAGTACTTTAATAAG
  8678  GTCGTGAGTTCAAATCTCACAGTGTCCG
;     G-trnS(uga) ==> end
  8706  TTCATTAAATTAAATTGTTTATATTTTACTATATAAAATAAAATATAATTTAAAGAAGAA
  8766  AAAATAATTAACTTCAATAAATATATAATAAAGTTTGTGTTTAAATTAAATTTCCTTTAT
  8826  TAATTAATAATACTATTTTAATTTTGTGTGTGTGGTTTTGTGTTTGTTTTATTAATAATC
  8886  TAGTTGTAAATATCGAAAGAATAAATATAAAACCCCCA
;     G-nad4 ==> start
  8924  ATGCTTAGTTTATTATTATTAATACCTATAATAGGTAGTTTATTATTATTAACAATACCT
  8984  GAAAATTCAATAGAAAATAAAAAAAGAATGAAAAGAATAACTTTAATAACTATGTTAATA
  9044  AATTTTTTAATCTCAATATATATATGATTAGAATTTGATTCAAGTACTAGCCAATATCAA
  9104  TTTGTACATGAATTTATAAATTTAAGTTATTGCCATTTAAATATAGGTATAGATGGTATT
  9164  TCATTATTTTTTGTATTATTAACCACTTTTATAAGTCCTATAGCCATATTATCTAATTAT
  9224  AATAACATAAATAATAATTTAAAATATTTTTTAATATCTTTTTTATTATTAGAAACATTA
  9284  CAAATAGGAGTATTTGTAGTATTAGATTTAATTTTATTTTATATATTTTTTGAAAGTGTG
  9344  TTACCTGTTTTATTTTTAATAATTATAATATATGGTTCAGGTGAGGCTAGAATAAGATCA
  9404  GCTTTATTATTTTTTTTATATACTTTAGCAGGATCTTTGTTTATGTTATTAGCTATACTT
  9464  CAAATATATAGTTATGTAGGATCGACTGATTTTCAAATAATATCTTTATCAGAAATTAAT
  9524  TTAGATAGTCAAAATATATTATGATTAGGATTCTTTTTAGCTTTTTCAGTAAAAACTCCA
  9584  TTATGACCTTTAACAGGATGATTATATAGAGCTCATGCTGATAGTCCTTTAGCTGGTTCT
  9644  ATATTATTAGCTGCTACAATATTAAAATTTGCTACTTATGGTTATTTACGAGTTTTAATT
  9704  AATTTTTTACCTGATGCTACTAATTATTTTTCTCCTTTAGTTCAAACTATTGCAATTATT
  9764  ACTTTAATTTATGCTTCATTAGCTACAATTATTCAACAAGATACTAAAGCTTTAATTGCT
  9824  TATTCAAGTATTGCACATATGAGTATAGTTATATTAGGTTTATTTTCTAATACAATTCAA
  9884  GGTATTGAAGGTGCTATTTTATTAGCTTTAGCTCATGGATTTGTTTCACCTGCTTTATTT
  9944  ATTTGTGTAGGAGGTATAATTTACGATAGAACAGGTACTAGAATTATTCATTATGTAAGA
 10004  GGATTAGTTACTTATATGCCAGTATTTTCTATTTTATTTTTTATTTTTACATTAAGTAAT
 10064  ACTGGTATACCATTAACTTTAAATTTCTTAGGAGAACAATTATCATTAATTGGTATATGA
 10124  GAAAGAAGTCCATTAATAGCAATATTAGGTGCTAGTGGTATAATATTATCTGCTATTTAT
 10184  TCTATTTATTTATATAATAGAATATCTTATGGTATTTATTCTCCTCATTTAAAACCTATA
 10244  AAAGATATTTCTAGAAGAGAATTTAATCTATTAATGACTTTATTAGTACCTACTGTTTTG
 10304  TTAGGTATTTTCCCTAATGTAATTTTAAATGGATTACATTTCTCTATCTCTTCTTTACTT
 10364  TATAATATTTAA
;     G-nad4 ==> end
 10376  ATAAAATATATATTAAATGTTATCATTTTTATTATAATAATATATCTTAACATTATAACC
 10436  CCCTTTTTAATTTAACTAAAACAAAAATATAAAAGAAATTTTAAAAAAATTTAAATTAAA
 10496  TTAATAA
;     G-trnW(uca) ==> start
 10503  AAGAGCATAGTATTAACGGTTAGTATAACGATCT!TCA!AAATCCTTGGTAGGTGTTCGA
 10561  TTCACCTTGCTCTTG
;     G-trnW(uca) ==> end
 10576  TTAAAATTATATCTAA
;     G-trnD(guc) ==> start
 10592  GGGATCTTAGCTTAATAGGTAGAGTTTTTAATT!GTC!ATTTAGAAGGGTTCCAGTTCGA
 10650  ATCTGGAAGATCTCG
;     G-trnD(guc) ==> end
 10665  TTTTATTTTTCTAATTAGAAAACAAATTGACATAATAATTTATATAATCTTGAATTAATC
 10725  AAGAAAATAATAAATGTTTAAAATTTTTTATTAATAATTTAATTAAGTTTGTATTATTTT
 10785  ATACTAATAATAAATTAGTCTAATTAAACAAAACATAAATTATATAAATAATTGTCTTCG
 10845  TTATTAAAATTAAAAAAATAATTTTAATACTAAATTTAGAAACAAACATAAATTAATTTA
 10905  A
;     G-orf289 ==> start
 10906  ATGAAAATTAATAATATAAATAAATTAAATTATATTGATCAAATGTTAATTAGTATAAAT
 10966  CACAATAATTTTAGTTTAATTTTAATAAATTTTTACTTAATAATAACAAATTATTATATT
 11026  AAAATATTAATAATTTTAATAACTTTATTACTATTTAAAGTTATATTAAAAAATAATAAT
 11086  TATATTAATTCAAATGCATCTATAATCAAAATAATATTAATAAGTATATTTATATATAAC
 11146  TTAATTTATATTTATTTGATAAATAATGTAATTTATATGGATAGTACAGAATATTTAATT
 11206  TTATATAATAATATTTATATAAAAGGTTTAAATTCATTAGTTGAAAAACATGGGGAATTA
 11266  ATAGCTTATGCTGTAGGAGTTAAATTATCTAGTATTTATTTAAAAATTTCACCTATTGAA
 11326  CCTACATTTTTTTTTCATTTTGGTTTAGGTGTTGGACCTACTTTAGATTTAACAGTTCAT
 11386  CAAGAATCATATATTTCACCTATAGATTCTAATTTTAAAAATTATGTTTTATTAACTGTT
 11446  GAAAAAGTTGAAGATCATATAATGTACCTTAAAGATATGGTACCTTTTCATCATAAACAT
 11506  TATAAAACATCAAAAATGACAAATATGGAAAATAATACTACTGTAATTAGTGGAGATGCT
 11566  CCAACTAATATTAATGTGGTTAATATTCATTGCTCTTTAGAATCTGAAGAATTATTTAGT
 11626  AATTTTTTTAATAATTTTGAAAATTTCGTTTTTAATATTTCTTATATATTTTATCTTATC
 11686  TTTATAAGTATATTATTAATTTTTTTAATTATAAAACTTATTAATTTTATTAAATTTGTT
 11746  ATATTTATTAAAAGAAATATAATAATCTAA
;     G-orf289 ==> end
 11776  AAAAAAAATATTTACACTTTTTATTACTTTATTATATAAAGTACTAATTTCTAATTAATT
 11836  TATTTAATAATTTTTTAAGAAAACTTATTATTTATTATTTATTAATTATAATCTAAGTTT
 11896  TATTTGTTTATCTTATTTTACTTTATCCTTAATTGATAAAATTAATTATAAACACTCAAC
 11956  ATAGTGTGTTTAATTTTTTTTATATTACCCCTTAATAAAGTAAATAATTTATCAAATTAT
 12016  GAATAATTACGTCAGCTTTAATATTAATTCAATTTATGTTAAAAAATTTTAACATAAAAG
 12076  AATTAATAAAATATTAATATTAAATTAATTAATTTAAAATTAATTAATCTAATTATAATA
 12136  AATAAA
;     G-trnG(ucc) ==> start
 12142  ACGAGTATAGTTAAGTTGGTATAACCTCTACCT!TCC!AAGTAGTTGTCATCAGTTCGAA
 12200  TCTGATTACTCGTA
;     G-trnG(ucc) ==> end
 12214  TATATTTTAATTTATTAATATATTTTTAAATATATATAAATATTAAAAAGGAAAGTATAG
 12274  TTAAATTAAATTAAAAAGAAATAAAAAGTGAATATAATAAAAGTGTATATTATTATATTT
 12334  ATAATATATTTTAGACGCTATTAAAAAAATAATACAAACAAAA
;     G-atp9 ==> start
 12377  ATGTTAGCAGCAGCAAAATACATTGGTGCAGGTTTAGCTTGTTCAGGTTTAATTGGAGCT
 12437  GGAGCAGGTATTGGTTTAATTTTCTCTTCATTAATTGCTTCTACAGCTAGAAATCCTCAA
 12497  ATAAGAGGTCAATTATTCAGTTTTGCAATATTAGGATTCGCTTTAGCTGAAGCTACAGGG
 12557  TTATTCTCTTTAATGATTGCTTTCTTATTATTATATTCTTAA
;     G-atp9 ==> end
 12599  TTTTTTATAATTTAAGTATTAGTTATAAATAAATTTTATTAAATTAATCTTTTGAATATC
 12659  GAGAATAAATTATTTTAAATATTAATTCAATATAATACTTTTTAATAAAGTAAATAATAA
 12719  TATAAATATTACCCCCTTTAAATAAAATTGTATTTTAATTAAGTATATAAAATTATTGAA
 12779  TATAATATTTATTTATTTTCCAAATTCAATACAAATAAATATTATATAATTTTAATTAAT
 12839  ATTACATATAAAAATGATTAAATTAGAGAATAATTAAATTTAAATATCGTGAAAAATAAT
 12899  TTATTTTATACAATGATATTTAAATAATTATATCTTTAAATGAATAATACATTATTCATC
 12959  TGAATAGATTTATAAAATATAAATCCCTAAATTAATTAAAATTTAATTTAGTTTTTTTTC
 13019  ACATTTATCTATAATTATATAATATGTTTTTTTTAA
;     G-orf350 ==> start
 13055  ATGAATGACATTAAAAATTTAAATATAAAATTAAGTGAAAATTATAGTTTACCTTATTTA
 13115  AGAAATTTTTTAAACAAAGGGAAAATGGAATTTTCGATAGAAAATAAATTAAAAAGAAAA
 13175  GAGTTAGAGAAAAATAAAATTTTTAATAATAAAAAAATTACTAAATTTACACAATTAATT
 13235  AATAAATTAAGTGATAACATAATTTATACTAATAAATCACTATTAAATTTATTAAATAAA
 13295  AATGAATATAATTTAAATATCTCTAAATCAGAAAATTTAAATAAAGAATTATCAAAAAAA
 13355  AAATTAAATAAAAATGAATCAAAATTAATATTTATGAATGAACTACAATATATAAGATTA
 13415  ATTAAACCATTTAATTTAAAATTAGCCAGTATGAGTAATCATATTTATACATTTACTAAT
 13475  AAATCTTATAAACAAATTAATAAAAATTTACATAATTTATATATAATATGTAAGTCAGCC
 13535  TTTCATAATATGTCAAGTATAATAAGTAAACCTATAATTTCAATTAATTCTAATTTAATA
 13595  AAAATTACATTATTTTATTATTGAAAACCTTTAAGAAAAAAATATTTTAAAAGTAGTTTA
 13655  CATTCTAAATTTTTAATTTTACATTATTATAAATTAGAAAATCTAGTTAAATTATTAAGC
 13715  AAATTATTTAATAAATCAGTAGAATTAGAATTAATTAGAATATATTCCCCACAAAATGAA
 13775  AGTAATATATTAGCTAATCTTATTGGTGTATTAAGTAATTTTATTAAATTTAGAAAAATT
 13835  CATATGAAATTATTTAAAGTAAGTAAAACTAAAAAATTTAAAAAAAGATTTAGTAATAAT
 13895  AAAATACCTTCTTTTTTATCTGGAATTTATTTAAAATTAGCAGGTAGAGTATTAACACAA
 13955  AAAATACAAAGAAGAGTTAAATCTAAAGTAATACAAAAAGGTAGTTTAACTAGAGCTAAC
 14015  ACTGATTTAATTAATACTAAAACATTTGTCAATAAAAATAAAAGAGGTGTATTTAGTATA
 14075  ACTATTAAAACTGGACATATTATTAACAATTAA
;     G-orf350 ==> end
 14108  TTAATTTCAATGTATAATTTTTTCTAATAAATAAGATTTTTAATTAAATAAAAATGAATC
 14168  AAAATTAAATAAAAAATTAAATAAAATTTTAATAAATAAAAGAGATTAAAGTAATATTTA
 14228  CTTTAATCAAATTATATTTTAAGTAACTAATAATATCTAGTTATTTTTAGATATTATAAC
 14288  AAAAAATTATTAATTTATAAAAATATCGTATAAGATTTAACTTGATAATTAGACTTTAGT
 14348  AAGTATAAAATTAACAAACAAAAATATA
;     G-cox3 ==> start
 14376  ATGAATAAAATAAATAGAAATCAATTTCAATCTTTTCCTTTTCATTTAGTAGAACCCTCA
 14436  CCATGACCTATATTAGTTAGTTTTTCATTATTAAGTTTAACTTTAGGAGCAGTAATGTAT
 14496  ATGCAAGGTTTTACTCATGGAGGACAATTAATCACTTTAGGTTTTACTTTAACAGTATTT
 14556  GGTATGATACTTTGATTTAGAGATATTATAACAGAAGGAACATATTTAGGACATCATACA
 14616  ATTCAAGTTCAAAAAGGTTTAACTATTGGTGTAGTATTATTTATTATTAGTGAAGTATTT
 14676  GCCTTTTTAAGTGTATTTTGAGCTTTTTTCCATTCTAGTTTATCTCCTACAATAGAAATA
 14736  GGAGGAGTATGACCTCCTCAAGGTATAACACCTTTAGACCCTTTTGCAATACCATTATTA
 14796  AATACTATTTTATTATTATCCTCAGGGGCTTTTGTAACTTATGGTCATCATGCTTTAATA
 14856  CAAGGAGATAGAAGAGGAGCTATCTTAGGTACCTTATTAACAATAATTTTTGCTATAATA
 14916  TTTACTGCTTTACAATATTATGAATATTCTGAATCTAGTTTTACAATGAGTGATTCAGTA
 14976  TATGGAACAGTATTTTATGCTTCAACTGGTTTACATGGATTACATGTAATTATTGGTACA
 15036  TTATTTATTTTAGTAGGTTTTGTTAGAATAATTAATTATCATTTAACTGATACACATCAC
 15096  CAAGGACATGAAGCTGCTATTCTATATTGACATTTTGTAGATGTAGTTTGATTATTCTTA
 15156  TTTATAGCTGTTTATTATTGAGGTGGTAATTAA
;     G-cox3 ==> end
 15189  ACTATAAATAAATTAATATTTAAATAAGATTTTTAATTAAATTATTAATTATCGTTAATA
 15249  TTCTTATCCCCCCCCCCCCCCTTTATATATTTTACCTAAATTAATAAGTAGTTTTTTTTA
 15309  GATAATCAATGAATTGACACTGATTTTTCTGTAATAGATGGAAAAACTCCTGTATTATAT
 15369  TTCAAATACAAAAGAGTAACTATAACTCAAGTCGAATTATAATTTGACTATATTTAAATT
 15429  AAAAACTTACCCCTTAAGGGATTTATTGTTAATTGGTTATTAACTTTTGTTTCTAAGGTA
 15489  AAACAATATTTGAAGTTCGATTTTTCTACATTCCAGGATTTTACCACAGA
;     G-trnE(uuc)_1 ==> start
 15539  GGTTTTTTAGTATAATGGTCGTACGATCACCC!TTC!ACGTCTTAAGTATCAGTTCGAAT
 15597  CTGGTAAAAGCCA
;     G-trnE(uuc)_1 ==> end
 15610  CAGAGGTTTACAGAATTTCTGAAAACAAAAGATATTATAAAATTACCCCATTGGAAATTT
 15670  TTAATTTATAATCTATTTTGTTTTGCATGTTAAAACTAGAAAATATGAATAGTCCTTTGG
 15730  TATTTTGGTTTCCTTTAATTTTAACTTGGAGCTTGATTTTTATTTTTGTAACAGTGGTGA
 15790  GATTTTCTTATTTTTTTTATATTAATTATTGTTATATTTTTGATTTTACAGATGTAAGTA
 15850  TTGATATTTTCATTTTTTATATGAAAATAGGTGCTTATACCCTAATGACTCTTATTTAAG
 15910  ATTAAGTAATATGTTTTTAGTTAATAATAAAACCAATCCTAAATTAATAAAAAGCCCGCT
 15970  AAACAAAATATCAGTTTATTTTGTAATTAGCAAGTAATATTTATTAAATAAATATTAGAC
 16030  ATTTAATACAAGTCCCAAAGGGTTTATACTACGATAATACT
;     G-nad4L ==> start
 16071  ATGAATTTATCATTATTTTTATTTTTAATAGGAATATTAGGTTTTATATTAAACCGAAAA
 16131  AACATAATATTAATGATTATTGCTATAGAAATAATGTTATTAGCAGTAACAATGTTATTA
 16191  TTATTATCAAGTTTTAGTTTTGATGATGGAATAGGACAAATATTTAGCGTATTTATAATT
 16251  TCATTAGCTGGAGCTGAATCAGTAATAGGTTTAAGTATAATTGTAGCAGTTTATAGAATT
 16311  AAAGGAAATATATTAATAAGACAAGAAACTTA
;     G-nad5 ==> start
;     G-nad5-E1 ==> start
 16343  A
;     G-nad4L ==> end
 16344  TGTATTTAACAATATTAATTTTACCTTTATTAGGTTCATTTATATCAGGATTTTTAGGTA
 16404  GAAAAATAGGAGTTACAGGATCTCATATTATAACTTGTACTTGTTTAATTTTATCTAGTA
 16464  TATTAGCAACTATTGCTTTCTATGAAGTAGGTTTAAGTTCAAGTCCAGTTATAATTAATT
 16524  TATTTAATTGAATAGATTCAGAAAATATGACTATATCGTGAGAATTTTTATTTGATCAAT
 16584  TAACAGTATCTATGTTTATTCCTGTATTATATATTTCTTCATTAATTCATATTTTTTCCA
 16644  CGGATTATATGGCTGAAGATCCTCATAATCAAAGATTTTTCTCTTATTTATCTTTATTCA
 16704  CTTTTTTTATGTTAGTTTTAGTATCTGGTGCTAATTTTTTTGTAATGTTTGTAGGTTGAG
 16764  AAGGT
;     G-nad5-E1 ==> end
;     G-nad5-I1 ==> start /group=ID (3.54e-27)
;     G-nad5-I1-orf246 ==> start /first_aa=I /note=LAGLIDADG ;; evalue:7e-08
 16769  atcgtagaatgccttaaatgggataataatacaaattttatttatagtgtcatctgttta
 16829  aatcttcaaaataatattaaatttaattctaatattaaaaagttaacttctaataaacga
 16889  ataggtcctcataacatagatataatatctataataataggatctactttaggcaacact
 16949  caattagaaagaagaaaaaatggaataggaacaagagttatatttgaacaatcaaataat
 17009  aatgtagaatatttaatgtgatttcataattacttatcaagtagaggttattgcagtaat
 17069  ataaaacctagacttaaaataagaataaaacataaaggtaaagtatatcataaatatcga
 17129  ataaatagttatacatttactagttttaattgaattcacgaaatgttttataaattagtt
 17189  gagaataatcttataaaaatagttcctttaaatattgaagaatatttaacaccattagca
 17249  ttagctatttgatttatggatgatggctctagtttaaataaaggtgctagaattgttact
 17309  aattgttttacatttgaagaagttaatttactttgtaaagtattacaaaataaatacaat
 17369  attattgctacacctaacaaatgtggtaaagataaaggtcatataatatatattcataat
 17429  aattctattgaattatttagttatattattaaaccttatttattaccttcattatattat
 17489  aaattaggaattattaaatag
;     G-nad5-I1-orf246 ==> end
 17510  ttaaaattattattaccatagtaagaaaacggtcaattattagaaaattaaattgaagaa
 17570  taataagaaattagtatttattaactaattacgttttcttgcgacgttattgaaaacgat
 17630  caactaaattagcttcgtttaaagatcgtcggttacaattttgatcgcgatcgactagtt
 17690  caataacgggtgcctgaaatggtgctcgatgcatagtcaaaatctttatttattaaaaaa
 17750  tctagtattaaatgagacacaagacattaaaattttattaggtttgtttaataacagagt
 17810  acaaattaaagtttgtctaatagacttatttaattgtattacccccttatttttattttt
 17870  tttatggttaaattaatttattttaaattaattaatacacatattagtaaatttatcatc
 17930  ttaaataattgaagttacagtaaatgttaaatagatagttttaatgttcgaaaattaaaa
 17990  aacaaaacaaacaaatatataattaaagaataattaacaaacaaaaatataataaaagaa
 18050  taataaacaaacaaatataataaaagaataattaaattttattgattctcttcgttccac
 18110  gatacgaattttcaatatctaatgaagattttggtttgactccaaaagagaataattggg
 18170  aggttgataggaagaaggattaattaaaaatgaaaactaaaattttatttatattatttt
 18230  aataatatttatccacacatagcaagttaagacgtggagttcctttttaacaactaatgt
 18290  ctatttaatatcaaatttaatttattcttttttcttataaaaataaaattttaattttta
 18350  tttacgttttgttataatactacaatatttactcataattaaatcggtttgggtctttta
 18410  agacgggagggtcgtggtaagacagtgtagtccctttaatctatgtggttaaagggtaat
 18470  catcgatttgggctatatttgctaacatattattaaacgaagtcgtaagcttaaataaaa
 18530  aataaaatgaaaatgaaaaatatcataaaattaagacgactactttcaaaatatatttga
 18590  aaggatttagtttatttcggaatatttataggatatactaatttcttaatatattcatat
 18650  gttacttcatacttaagttatagtgttattattatatatttaaatctaatatttatactc
 18710  ttaagcaaaaaatttaaatttattaaacagtacaacaaatactttagaatatttaaaatt
 18770  ttaacaatgttatttatgttacttaaatttatatgaagttaagatctttattttctatag
 18830  tttatatataactatattattaccccccacccccttattcatctaataaaagagtataca
 18890  attattatataaatatatattgattatttttagtattgtttatatttacctttttaaatt
 18950  tataagaaaaattttaatatcttgtgtctcattttaattttttatatagattaaaatttt
 19010  tcttttcaataaatactagggcattatgtaaatcctgttaggtaataattgtacagggga
 19070  atagagaggaagctattattttttaaataaaaaaaaaaataatttctttatttttaagat
 19130  ttg
;     G-nad5-I1 ==> end
;     G-nad5-E2 ==> start
 19133  ATTGGTATTGTTTCTTATTTATTAATTAATTTTTGATTTACTAGAATACAAGCAAATAAA
 19193  GCAGCCATATTAGCTTTAACTATGAATAGAGTAGGAGATATGGGATTAAGTATAGGATAT
 19253  TTTTCATTATTTGCTTTATTTGGATCGTTAGATTATGCTACAATATTTAGTATAGTACCA
 19313  TTTATGAATGAAACAGCTTTAACTATAATAGGTTTATTATTATTAACAGGAGCTATGGCT
 19373  AAATCAGCTCAAATACCATTACATTCTTGATTACCAGGAAGTATGGAAGGT
;     G-nad5-E2 ==> end
;     G-nad5-I2 ==> start /group=IB (1.12e-15)
 19424  tcaatggtggtaaaacattttgttttctaattattctttgcatcttaggtttctacaatt
 19484  atttaacagatctatcggatattaaatatttatctgttattatctattatccattcggtt
 19544  cctaacttaacattatatattctcacaaggaatatgttaggagttatttattgactgata
 19604  ccatgtatgcataaagatttttatataaattaggaatattattgttttgaatagggcctt
 19664  ccttaaacttcactatatgctggaacaccctaaagctttaaatactaatctaaccttcaa
 19724  ctagacagtaaaaattttaaagataatacaatgggcaatcagcaggaaaccaaaaaaata
 19784  aaagagtacacaattaagaaaaattaaatagaacgaaaatttacaattattatctcttat
 19844  ctttgtataatctcgttagaatagttttaaaaattttattcaataatctaaaaaagatta
 19904  aaattttataattcatctttgttcaatgttagaacaccattttttgtgttttaaggaaaa
 19964  tacttttaaaaaaggtatgatctatcacaatagttaaaaaaaacaatgtaagtagctaat
 20024  tatttctacttatcttagacatgttataattatcaatcaattaaaataatatcatattag
 20084  attaatttaaataattagattttagtccctaaaaaaattaattttttttttaatttttaa
 20144  atttaagatacatataaaaaaacaaaatataaa
;     G-nad5-I2-orf193 ==> start
 20177  atgaataataatttattattagaaaattcaaatgatatcgcctatacaagcctgtatatc
 20237  ggaataagcttaggaataatcttaggctgtacattatattacattattagaagtaattat
 20297  acagctaattctactaataatgcagaagctgttacaaatgaaaatgtagaagctgttaca
 20357  aatgaaaatgtagaagctgttacaaatgaaaatatagaagctttaataaatgaaaatata
 20417  gaagcttgaatggcacacgcagatatagatgcgataattgaaagtgaatcaagctctgag
 20477  tctgattatcaaagtgcgtttgaaagtgacagtgatagtacctctgattttgaaagtata
 20537  ataaatgatgaagatatatttttcatgccaaatgtagattttgatgtatgtcctattgag
 20597  gaattaaaactttttgagtttaatagcctatatgcaagagaaattgctgatcatgcgatt
 20657  actgacgaagaaataatggaatttctatcttgattttcaaaggaagaattagctacaaat
 20717  tgaattaatgacgtattcctttttgttatatctattgtgtaa
;     G-nad5-I2-orf193 ==> end
 20759  tatttgaagcattagctacaaattggaattaataacgtgattgtttttgtggtatttata
 20819  ttataaaaatttataaatttatttataaatttttaacttttaccccctttttttagtaaa
 20879  ttctttattaaaagaataaactagacaaaccagatatttaagttttgtctagtaagttta
 20939  caatacgttctttaatttatttttcttaattattaaacattattttaagtaggatcctca
 20999  gagactacacgtgaagctcatattataaatatgatgaagatatagtccgatcagtagaga
 21059  aatttactgttaacaatagaacaatagatg
;     G-nad5-I2 ==> end
;     G-nad5-E3 ==> start
 21089  CCTACACCTGTTTCAGCTTTAATTCATGCAGCAACATTAGTTACTGCTGGATTATATTTA
 21149  TTATTACGATCCTCACCTTTATTAGAATATAGTAGTACAGCTTTATTAATTATAACTTTG
 21209  ACTGGAGCTACTACTGCTTTCTTTGCTGCTACTTGTGGTTTAGTTCAAAATGATTTAAAA
 21269  AGAATTATTGCTTTTTCAACAATTAGTCAATTAGGATATATGGTTATGGCTGTAGGTTTA
 21329  AGTCAATATAATGTTGCTTTAATGCATGTAGTAAATCATGCTTTCTTTAAGGCATTATTA
 21389  TTTTTAGGTGCTGGAGCTGTAATTCATAGTTTTTCAGATCAACAAGATATAAGAAGAATA
 21449  GGAGGTTTAATAAGATTTTTACCTTTCACTTATACCACAATGTTAGTAGGATCGTTATCG
 21509  TTATTAGCTACTCCATGATTAACTGGATTTTATAGTAAAGATTTAATAATAGAATTAGCT
 21569  TATGGTCAATATAGTTTTAATGGTACATATGCTTTTATTTTAGGAAGTATTACAGCTGGT
 21629  TTAACTGCATTTTATTCATTTAGATTAATTTGTTTAGTTTTCTTAACTGTACCTAATGGA
 21689  CCTAAACAATCTTATTTAAATACTCATGAAGCTAATAATAAAGTAATTATACCATTATTA
 21749  TTATTAGCTTTATTTAGTATATTTTTTGGATTTATCTTTTCTGATTTATTTGTAGGTATG
 21809  GCTAGTGATTTTTTCAGTAATGCCATATTTATTAAACCTAATAATATTTCTTTAATTGAA
 21869  GCTGAATTTAGTTTACCTTTAATAATAAAATTCTTACCTGCTTTATTATCACTATTTGGT
 21929  GCTAGTTTAGCAATAATTTTATATCATTATAGTCCCACATTCATTATTGATTTAACTGAT
 21989  AATTTAATAGGACAAAAAATATATACTTTCTTTAATGGTAAATATTTATTTGATATAATA
 22049  TATAATAATTATATTATAAACAAAGGATTAGAATTAGGTTATACTATTTCTAAAGTTTTA
 22109  GATAGAGGTATTATAGAAATGGTAGGACCTCATGGTTTATCTCAAACTTTAACTAACACA
 22169  GGTAAAAATATTAGTAAATTAGATACAGGAGTTATAACTACATATTCTATTTATATTACT
 22229  TTATCTTTACTTTCTTTAATTTTCTTAATTTTTTCTCCTATTTTAATAGATACTTCTGTA
 22289  TTAAATGAAATAAGATTATTTATTATTTATATAGCTGCTTTAATTATAGTTTTATCTCCT
 22349  TCTAAACCATAA
;     G-nad5-E3 ==> end
;     G-nad5 ==> end
 22361  TTAAAATTTTTATTTTATTTACCCCCTTAACTTTTAAAATTAAATTAAATAAATTAAATT
 22421  AATTTATCCCATTAATTAACCAAATTAATAAGATAACATAATTTATTTAAATAAATTCAA
 22481  TCAATGTCTCATTTTAAAAAAGAATTTTATTAAATTAAATTAATAAAACAAGTCTTAAAA
 22541  TTTGCTTATAATGCAGAGACAGTTCTCTAATAATAAATAAATAATTTTGTTTATTTGAGA
 22601  TCTATATATTTTTTAATTAGATTTTA
;     G-atp8 ==> start
 22627  ATGCCTCAATTAATACCATTTTATTTTTTAAATCAATTTTCATACTCATTTTTAACTTTA
 22687  CTTTCTTTAATTTATATCTTTTCTAAATATGTATTACCATTATTTACTTTCCAACAAGTA
 22747  ATAAGAATGTATATTACTAAATTAAGTAATAAATAA
;     G-atp8 ==> end
 22783  TAAGTTAAATTATAAAAATATAATATTTAATTATAATAAAATTTATTAAATTCGTTATAA
 22843  AATTAGTAAGATTTATAATCTTTTTAGTTTTAACTAAAATTTTATCTTAAGAAATTTACC
 22903  CCATTAGCTTAAAATAAAAATTCATTATTAATGTTTATTAAATTATAAACATAAAAGTAT
 22963  ACTATATAAAATAGTTAAGATTTTAATATTAAAATAAATTATTACGATTTGTTTGTTTTT
 23023  GTGTTTTAATATTTGAAATAATTGATTAAGGTGAATCTTAGGATACTTTAGATATATTAA
 23083  TTATATATATTTTGTTTTTGTTTTTAATAGAATATTATATAAATATATCATAGAGTATTA
 23143  ATGTTAATAAGTTATATATTATATTATTATTATAATATTAGATTAAGTAGGTTAACAGCA
 23203  AACTAAGAGAGAAAATAACAAAATAAATTATAAAATTACAAA
;     G-cox2 ==> start
;     G-cox2-E1 ==> start
 23245  ATGTTTAATACACTATCAATATTTAATACTATAAACAATGATGCTCCACAACCATGACAA
 23305  ATTGGGTTTCAAGACAGTGCTGCTCCAGGTTTTACTGGGATAATAGAATTACATAATACT
 23365  ATATTTTTTTATTTAATAGTAATTTGTGTGGGAGTATTTTGAGTTTTAGGTTCATCAATA
 23425  TATTATTTTAATATAAAAAATTCACCTATAATTCATAAATATTTAAATCATGGT
;     G-cox2-E1 ==> end
;     G-cox2-I1 ==> start /group=IB (3.16e-19)
;     G-cox2-I1-orf296 ==> start /first_aa=K /note=GIY ;; evalue:3.8e-28
 23479  aaatatgtgcctattcaaaagtattttaagttaaataataatttatttaaaaatggagtg
 23539  tatatttctaaacattcttacaccactttatctaaaatttctttaaacacagataatatt
 23599  aattatgtaaaattctatgaaaatgcttttgatatgaaaaaagatatcttaaatgaaaat
 23659  aaaggtaaatcagggatttatatgttaactaataaaataactaaaaaaatatacatcgga
 23719  caatccactgatttatccaaaagatttaaaaattatttaaattttagttatattaatagt
 23779  aaaccccatttaaaaattaatagagcgttaattaattacggatattctaaattttctgtt
 23839  acaattctagaatattgcgataaattggatctacttattagagaacaattttacttcgat
 23899  aaattaaacccacagtataataaattagtcggaagctctctaagatcaaaatattctcct
 23959  gagactaaagcaagaatcaataaatctttaaaagaagtttctttaaaagaaacttctgct
 24019  ttattcggtagtcttcaaacagaagccattaaaccccaaataagattaaaaaaattaaaa
 24079  gaaagtaaacctttattcgggcaaactcaaagtgaaatatctaaagaatttataaaaccc
 24139  caagcttccggtagaaaacaatttgaagatactaaattaaaattgagtgtaataagtgga
 24199  aatccagttaatatatatgaaaaattctcttcaaaaggatttaaattaataggtagtttt
 24259  gtttcagctagaagagctggtaaatttttaggtataagtggtagtactgtaataaaatat
 24319  cgaaattcaggtgaaatttttaaagatagatataaattttcatctaaataa
;     G-cox2-I1-orf296 ==> end
 24370  acttagaaaaactttgaataaaatttcactatatgctggaaactcctaaagccttagata
 24430  ctgtaatatttaatattattagtgataattctataggatgttacaatggattatcagcag
 24490  gaaaccaaagtaatttataactttaattacaagtaggttcctcagagactacacgtgaaa
 24550  accgttataacggtaagatatagtccaatcttataggaaactataagagtattg
;     G-cox2-I1 ==> end
;     G-cox2-E2 ==> start
 24604  ACATTAATTGAATTAATATGAACTATCACACCAGCTTTAATTTTAATAGCTATAGCTTTC
 24664  CCAAGTTTTAGATTATTATATTTATTAGATGAAGTAATATCACCTACAATAACAATAAAA
 24724  GTAGTAGGTCATCAATGATATTGAAGTTATGAATATTCTGATTATGTTACTGAAAGTGGT
 24784  GAATCTATAGAATTTGATTCATATATGATACCTGATTCTGATTTAGAATTAGGTCAATTT
 24844  AGATTATTAGATGTTGATAATAAAGTAATTATCCCTGTTGATTGTCATATTAGATTAATT
 24904  ATTACAGGTGCTGATGTAATACATTCTTTTGCAGTACCTTCTTTAGGGCTTAAAGTAGAT
 24964  GCTGTACCAGGTAGATTAAATCAATCATCAATAATAGCTGAAAGAATTGGAACATTCTAT
 25024  GGTCAATGTAGTGAAATTTGTGGAGTATGACATGGCTTTATGCCAATAGTTGTTGAAGCT
 25084  GTTTCAGTTCAAGATTATTTAGCTTGAGTTGATCAAGCTAATAGTTAA
;     G-cox2-E2 ==> end
;     G-cox2 ==> end
 25132  TTTATTTAAAATTTTATAATTCTATTAATTTATAAAGTAATTTATAACTTTTTTAAATTT
 25192  ATTAATTATTTTTAAATTTTACCCCCTTATAATAAAAGTATTAGTGAATAAAATTTCACT
 25252  ATATAAATTTATTTATATATTAATTTATAACTTTCTAAAATATAAACTTAATTAAATTTA
 25312  CTTTTGAGGAAATAAATTAAATTATTGA
;     G-trnI(gau) ==> start
 25340  AAGCCTATAATTTAATGGTAAAATGATTTCTT!GAT!GAGAAATTAATAGAAGTTCAATT
 25398  CTTCTTAGGCTTA
;     G-trnI(gau) ==> end
 25411  ATTTAGATTATTATCAAAAAAAATAAAAACTAATTACATAGTCAGAATATTTAAACAATT
 25471  ATTTATTTAAAATATTAAACAAATGTTTAATAATTATTATATATAATATTATTGTTATCA
 25531  AGTGAGTAGTTAAGATATAAATTTTATAATATAATAATCGTAAATGATTTATTTTTATTT
 25591  TAATATTAAATTTATTATGTAAAATGGATTTAGCTAAAAAAAACAATAACAAAATTTATA
 25651  TAATTATTATTATTATTATTAGTATCTTAAATAGTTATTTAATTCATATTATAAATTAAA
 25711  TAACTATTTAAGATACTTCTGTGAACTATTTATTAAAATAGGGTGAAATACCATTATTAA
 25771  TACTTTTTAATATTTTAAAACAATATAGATTATTTATTTAAAATATTTCATAAATAAAAT
 25831  ATAAATAAAAATAAAATAAAATATATAAAAAAAGATTATTAATAAAAATTCAAATGTAAA
 25891  TACAA
;     G-cob ==> start
;     G-cob-E1 ==> start
 25896  ATGAGAATATTAAAAACTAATGTTTTATTAAGATTATTAAATTCTTATATTGTAGATTCA
 25956  CCTGAACCAGCAAATATTTCTTATTTATGAAATTTTGGTTCATTATTAGGAACTTGTTTA
 26016  GTGATACAAATATTAACTGGAGTATTTTTAGCAATGCATTATCAACCTCATGTAGATTTT
 26076  GCTTTTAATAGTGTAGAACATATTATGAGAGATGTTAATGCAGGTTGAATATTAAGATAT
 26136  ACACATGCTAATGTAGCTTCATTCTTTTTTATTTTTGTTTATGCTCATATAGCTAGAGGT
 26196  TTATATTATAGTTCTTATAAATCACCTAGAATTTTATTATGAAGTATAGGAGTTATAATT
 26256  TTAATATTAATGATGGCTATAGCTTTCCTGGGT
;     G-cob-E1 ==> end
;     G-cob-I1 ==> start /group=ID (3.03e-41)
;     G-cob-I1-orf345 ==> start /first_aa=Y /note=GIY ;; evalue:0.0049
 26289  tacgtagatagccctaaatggattaatagaactattttttatacaatttttttaattatt
 26349  gtttattgtaatataaaaaatttaattaaaaatagtaaggcaaagaatagtatgaaaaat
 26409  acaaagtataataaattaaataataaggtaatataccctttaaataatcttaaaataaga
 26469  agttataatactattgcttcttcaaagaaaggtaacgaacttccttgttcagaaagattg
 26529  attacaataataaaagaattaaggttaaatccagtttatatttttgaaaatctagaatta
 26589  ggaaatattagaaaacaaatattaaatgaaactaaaggtttaagtggaatatacatgata
 26649  gtaaataaattaactaaagattactatataggttctgcttcaactaacagaatttatgct
 26709  agatttagtaatcatctaatttatttcagaggtagcaaaatagttaaattagcagttaaa
 26769  aaatatggattgaataatttcgcttttattatattagatctatatcctaatattgtaact
 26829  aaagaaaataataaagaattattggctttagaagatagatatttaaaattgttattgcct
 26889  aattataatattttaactgaggcaggttctagttttggttataaacatactgaagttgat
 26949  agacaaaaattgacagatggttttaatgacgcaagacgatcaatgataggtagtttaaat
 27009  agaggtaaaaagctttctcctgaaactattgaaaatttaagagaaaaaggtttgaataaa
 27069  ccttctatgtcctctgaaattgaagaaaaatatattactaatacaaaacctttaatttta
 27129  tataatttaaatggaactgtttatggtgaatatactactatcctagatgtggctaaatct
 27189  ataaattgttgtgaaaaaactattagaagagccttaaaaacaaagaaaggtttagtaaac
 27249  agacaatgaatagttaaagatttatcaaaaacaaataaagaaaagattagaaaaataaga
 27309  aaacaattatttaaataa
;     G-cob-I1-orf345 ==> end
 27327  ttaaaagagtaaactaacaataaaattaagtatcatctgttttgtagtttaaaacacaaa
 27387  acaaacacaaaacaaacacttaatataatattccttggtttaaccttaattatactttat
 27447  atttatttatttatttctattaattcatagtcccacgagtaaaattttttctgcaatctt
 27507  tatagaaaaagaaagattaaagtggtatgtctcgacggagacatagaatagtctttaaga
 27567  ttattcggcgatattagtgaaaacgatcaaagaaggttaaacttttagatcgtcggttat
 27627  ataaatgatcgcgacagactgggtcactaatgggtgtctgaaatgatgcttaatgcacag
 27687  tcgaaacttttagttatattaacattaatttaactaataggatattcgaatttaaagtta
 27747  ttctagcttattgtgtaaatttacatatacataataagtaagtttg
;     G-cob-I1 ==> end
;     G-cob-E2 ==> start
 27793  TATGTATTACCATATGGTCAAATGAGTTTATGAGGT
;     G-cob-E2 ==> end
;     G-cob-I2 ==> start /group=ID (7.23e-38)
;     G-cob-I2-orf243 ==> start /first_aa=V
 27829  gtatttcataagcctcaaatgtataatttatatttaatttgtttatctttattattatta
 27889  atcacatctatttatttaaataatcaacctaaagttagaagattaaaaggtgttaataga
 27949  ataggaccacttaataaagatgtaatttcaattatatttggatctctgcttggagaggct
 28009  tacggtgaaaaaagattattaggagtaggttcaagatttaggttttatcgtgaagcttct
 28069  catgtaaaatatttaatgtttttacataaattattatcagaattaggttattgtaatcca
 28129  aaattacctgttattacaactagattaggaagtaaaggtaaaataagaaaagtaacaaga
 28189  tttacaacttgaacttatactagttttaattgaatttacaatttatgatataaaaataaa
 28249  aataaacatgtgccagtatgtattgatcaatatttgacttctttagctgtagctatttga
 28309  tttatgaataatggagctaaaataggtaaaaatataaaattttatactaattctttttct
 28369  tataatgattgtttacttcttattaaagcattaaataagaattttaaaattaaagcttct
 28429  attcaatcaactggaactgcagctgtaaaaaaaaatcgatatataatttatatttgaaaa
 28489  gaatcaacgaatgaccttataaatataatatctccatatataatacctgaaatgaaatat
 28549  aaattaaattaa
;     G-cob-I2-orf243 ==> end
 28561  attatacatagttatatgatgttgtttaaagcaatctttactgaaaatttataattaagt
 28621  catatagcaatactgatgaaaacaggtcaaagatgtttgtttagcgttaagaccgtcggt
 28681  agagtaaactatcgcgacagactgggtcatcggtgggtgtctgaaatgatgcttaatgta
 28741  cagtcgatgtctttattcattctaatttataatgaagcacaaggcattatatttgtatta
 28801  taaatttttagatttataaacttttaatgtttaaaatattattattatttaaattaaaga
 28861  cttaaatagtagagtctcctttaaagactttcaatgataagtcaccttataaagaataat
 28921  ttaaaaaaataaataaaagaatagataacaaattaaaaaaataaataaaagaatagataa
 28981  caaattaaaaaacaaaaacaaaaataaataaaagaatagataacaaattaaaaaacaaaa
 29041  acaaaaataaataaaagaatagataacaaattaatcaaaaataaataaaagaatagataa
 29101  caaattaaaaaacaaaaacaaaaataaataaaagaatagataacaaattaatcttaatca
 29161  acttaataaactaacaagatagtatatttagatgattgatattataaaagaagaagttaa
 29221  acaatgtttacttctgattaaattaatataaatttttaaattattatataatttggttaa
 29281  aaaaaaaaattgcagttaaatatctatattaatgaaattataaaagtcattagtaattga
 29341  ttcttaaacacaattgttgatcgttattaaatttaatctttaaacttaatactaatttta
 29401  gataaaaaataaattaataaaaaaacaaaaa
;     G-cob-I2-orf251 ==> start
 29432  atgaaaataactttatatcttgaaataattttaatattaattgctattttagctagcaat
 29492  ggatttatttatactctaacatattttaacttaaataacaaaaattcttctgagaatata
 29552  tctgtaataactaatagttcagaaaaagatgtatttgctcctacattattaatagcatct
 29612  aatcctcttagattaacttcctcagaatcaagttcctctcaaactttaagattgacttca
 29672  tcagaatcaagtgcatctgatagtttaagtctaacttcttcagaaacatttgtatctgat
 29732  acttcaagtgtagcttcctcagatacattagtatctcaagctcaagatatatttgaggat
 29792  gatgatttaatggacttagaggtaaattatgatatagtgactcatactgaaaattcaatt
 29852  ttaggagatacaagtgaagaaagtttttcacctgatgtggatgtatttgagaatactact
 29912  tcattagatagtataacaatattaaatggtcaaactttagaacaatgaagagatattgca
 29972  atggatttacatgaattacctgttaatacagcagccaatatacttcaacaagtaaaattt
 30032  gaagaattaaatatcctgtatagtcaagatattattcaatatgctataactcaagcagag
 30092  ttaagacttataattgaattgattccagctatggatttatttaaacctggtattaatcat
 30152  cttattcttactattatgtcttattatcatctatag
;     G-cob-I2-orf251 ==> end
 30188  taagaatcttaagaatttttattcattgttttaattttacccccttttggtggctacaaa
 30248  attttattaattgaattaaagagaaagcatgacaaaagagtataaaacaaaaatttgttg
 30308  ttgttgttggttttttgtttttttaatctctttatgtaaactttacataacaccccttaa
 30368  aatttataatacaattattttatttagataattataatgtacatgatttacttgttttaa
 30428  acatataagcttaagctaaaataggtaaattaaagatttg
;     G-cob-I2 ==> end
;     G-cob-E3 ==> start
 30468  GCCACAGTAATTACTAATTTATTATCAGCAGTACCTTTTTTTGGACAAGATTTAGTAGAA
 30528  TTAATTTGAGGAGGATTTAGTGTAAGTAATGCTACACTTAATAGATTTTTCTCTCTTCAT
 30588  TTTTTATTACCTTTTTTATTAGCTGCATTAGTAGTAGCTCACTTAATGGCTCTTCACACA
 30648  CATGGGTCAAATAATCCTAATGGTATATCTTCAAATGGAGATAGATATACAATGCATCCT
 30708  TATTTTACATTTAAAGATCTTGTAACTATCTTTGCATTTTTATTAGCTTTATCTGTAATA
 30768  GTTTTCTTCTATCCTAATTTATTAGGACATAGTGATAATTATATACCAGCGAATCCTATG
 30828  AGTACTCCTCCTTCTATAGTACCTGAATGATATCTGTTACCATTTTATGCTATATTAAGA
 30888  TCTATACCTAATAAATTATTAGGTGTTATGGCTATGTTTGGTTCATTATTAATTTTATTA
 30948  ATATTACCTTTAACTGATTTATCTAGAATAAGAGGTAGTCAATTTAGACCAGCTATGAAA
 31008  TTAGCTCAATGATTCTTTATTGTAAATTTTGTAATATTAATGTGAATTGGATCTCAACAT
 31068  CCTGAGAGTCCTTTTGTAGAAGTAGGACAAATTGCCACTGCATTTTATTTTTCTTGATTC
 31128  TTAATTATAGTTCCTATAATTAGTATTGCAGAAAATACTTTAATGGATTTAGCTACAGAT
 31188  AAAGATTAA
;     G-cob-E3 ==> end
;     G-cob ==> end
 31197  ATATTATTTTAATTTATAAATTTATTATATTTTGTGTGTTTTAGAAATTTAATTTTCAAT
 31257  AAAGACTAATTTTAATAAAACAAATTTAAATTTGTTTTAATTATACCCCCTTTAAAAAAA
 31317  CCTATTTCTAATTAACAAAAGGTTAGATAATTATTGGTTTGATTTAAAATTTTAGCGAAA
 31377  TTCTTATTAAACTTCAATTCCTTCTAATTCTAGCTGTTTAATCAGGTAATAATATAAGAG
 31437  AATTTAAAGACTAAAAAATTTTTATTTTACTAGCTTAAAAGGTGGTGAACATTTATATTA
 31497  TTTATTATATTCCTAATATATAAACTATTAAAGAATAAATATAAATACAAAACCCAAATT
 31557  ATATAAAAATAAATAAAACACAAAATTATTGTTTAAAAATTTTTTTTTCGATATTTATTT
 31617  AAATACAAATAATAAATTAATTATATTACATTTATTCAATTATTAATAATTTAAATAATT
 31677  GAATATAATTTATATTAATATAAACTCAAATTTTATAATAAATAA
;     G-trnH(gug) ==> start
 31722  GGTAGAATTAGTTTAATTGGCAAAACACCGTTTT!GTG!GCGACGCTGTTCAGAGTTCAA
 31780  ATCTCTGATTTTACC
;     G-trnH(gug) ==> end
 31795  CTTAAATAGTTTATTTAATTTCAATTTTATAATATTTTAAATTAAGAATGAGTTAAGATA
 31855  TCTAAACCTGTAAAATTTAATATAAAATTTTAAGCAAAAGTTCTAGGTCTATAAATAAAT
 31915  ATAAATTAAATATATAAATATTTATATAAAGTTTATTTTATAAATTTTATTGTATATTAA
 31975  TAAAGATAGAATAATCTTTGGATAAAAAAAAAAGAAAAATATTTATTTAAACAATAAACA
 32035  TAATTATATCAAATACTTTTTAAGTTATCGTAAATTTTTTTAACTATTTAATAAATTAAT
 32095  TAAGTACTAAATTAGTTTTATTTTTTAAATTTGGTATTATGAAGTCTTATACTTAGACTT
 32155  ATAAATATTTAGATTATATCAGTAATATTTTATTAAAATATAATTTTATTATATGAAAAA
 32215  ATATATACACTTAATTCGTCTTGTAGATAAATATTTCCTCTAACTCAAATGATTATTAAA
 32275  ATAACAAAATTGTTAAATTAAATTATTTAA
;     G-trnM(cau)_2 ==> start
 32305  GCTGAAATAGTTTAAATGGTTAAAACTTACTATT!CAT!GATGGTAAAACAAAGGTTCAA
 32363  TTCCTTTTTTCAGCT
;     G-trnM(cau)_2 ==> end
 32378  CTTGAAATATTTTATAATAAATTTATACTATTTTTAATTCTTTACACTAATTTTTGTGTT
 32438  TAGTTAAATTTGGGGGTTTTAAAATTTTAAATATAGATAGTTTTAAATTAAATTAAATAA
 32498  ATAAAAGTAT
;     G-rnl ==> start
 32508  AGATGACAATTTAGTACAAACATCAAAGTAATTTAAAGGAATTATTAAGGATAACTAGCA
 32568  AATTTATTAAAAAGGGAGGGATCAACCAAAAGCCACCAACTTATTAATATTTATATTAAA
 32628  AGTAAGCAAATTGTGGCGATCCTAAGGGAAACCTTAAATATTAATACTTCCTGAAGCAAA
 32688  ACATTGTATTAAGGAAAGGAAAGGAAATCAACCGAGACTCCAAAAGTAATGGTGAGTGAA
 32748  ATTGGATTAGCCTAAATAATACAAAAATATTTGAAATAATATAATATTAATTATAAAGAA
 32808  TGAAGTTGGAATATCGTTAATTATAATTTAATAATTATATAATAATTATTAAAAATAATT
 32868  ACCAAAGAAGGTCTTCAGTCCTGTAAAATAAAAAAATTATTATTATTATAAGTACAATGA
 32928  GAGAAAACTTGTTGGAATATAGGGGAACCATCCTCTAAGGCTAAGTATAATAAATTTAGC
 32988  GATAGTGAAAAGTACTGTAAAGGAAAAGTTGAAATAGCTCGTTGTATAACGTAATGAAAT
 33048  AATCTTGAATTAGTAATTCTATAAGCAGTTGAAGTTTTAAATAAAAATGACAACGTACCT
 33108  TTTGCATAATGGGTCAGTAAGTTAATAATAGTAGCAAGGTTAATTAGCCTTAGCGAAAGC
 33168  GACTAAATTATTTGTATAATAAAATTATAAATTTTAAAATATTAACAAACAAAAAATAGA
 33228  ATAAATTCCTTATAAATAAAAATTAATTATGAAATAAGTGATTTATTTACAGATAATAAT
 33288  TATGGGATAGTTACTATTATTAGACCCGAAGTCAGTTGATTTTTCCAAAACCAGATTATA
 33348  ATGGATCGAACGGTTGAATGTTGAAAAATTCTCCGAAGAGTTTTGGAAAGCGGTGAAATG
 33408  CCAATCTGAACTGGTGATAGCTGGTTTTCTACGAAACATATTTAAGTATGACATCTATGA
 33468  ATAAATTTATGGAGGTACAGCACGGTAATTCCCAACTAATAATAATATATTTTATTAAAA
 33528  GTTTAGGTTGAGGGGATCTCGAAAATCTTACCAATGGAAATGAAACTCGGAATAACATAA
 33588  ATTGATAATAGATATTCAGACTATTCATGATAAGTTGAATAGTCAAGACGGAAACAGCCG
 33648  AGAACATTGATCAAGGTCCCAAATGATTTTTTTAAATTAAGTGAAATTAAAGGAAGTAAT
 33708  AGATTGAATGCAGCTGTAAAGTGAGCCTGGTAGTCGCTATCTTTTAATGACCGTTGTAAC
 33768  AACGTAGCAGCCCTTAGACTATTGCGCCATAAATTTAACGGGTCTTAAATAATCAACCGA
 33828  TATCTTGTTAATTATAAATATAAATTAATTTATGTTTATAAATTAGGTAGTAGAACATTC
 33888  AGTATAATTGATGATAAACAGTGTTTCATTGTTTGAAAATAACTGAAGAGATAATGCTGA
 33948  CATGAGTAACGTAAAGAAGTTATAATACTTCTCACCGAATACAAAAGGGTTATAAGGAAA
 34008  GGTTAAACCACCTTATGTTAATGCGGCCTCTAAGGTTCAGAACCAAAGTTTTGACTGATG
 34068  AGTAATATATTGAAAATCTAAATGGTAAATTAAAATAGATCAGGAAAATTAAATTATTAT
 34128  CTACCGTACCCTAAACCGACACAGGTTTGTAAGTAGAGTATACTAAGGTGAAGAGCTAAA
 34188  AGTTGTTAAGGAACTCGGCAAATTGTTCTCATAAGTTTGACAATAAGAGAAACCATAAAA
 34248  ATTTAAATTAACCAAAATTTAATTCTTTATATGGTATAATAAAATCGGAGGCCACGACTG
 34308  TTTACTAAAAACACAATTCAGAGCAATGATTAAGATAATAGTATTCTGAATGAAATTTGC
 34368  TCAATGCCATTAATATAAAAGAGGTAATTTTAAAGTTACTAATTGAAAGTCTGGTTAATA
 34428  GCGGTCTTAACTATGAGGATCCTAAGGTAGCAAAATAAATTGGCCATTAAATGTGGTCTA
 34488  GTATCAATAATGTAACGATGGTCTTACTGTCTCTACAACTTGCTCAGTGAAATTGAATTG
 34548  CGAGTGCAGATGCTCGCTATCTTCAGGGGGACGGGAAGACCCTATGCAGCTTTACTATAG
 34608  TTAGTTATTACAATGATTTATATTCAATTAATAGTAATTAGGCATGTCGATAGACAAAAT
 34668  TTGGAATACCTTAAATTTTGGATTAAATCTTTGTTTACCTTATAAATTGAAATTTAAGGG
 34728  ATAAATGACTAATTGGTAGTTTGACTGGGGCGGTCGTCTTTAAAAAAGTAGCAAAGTACA
 34788  TCCAAAGATTTTTAATAAATTTATAATATTATAATTATTTGTTATAATATACAGACAAAA
 34848  TTATTAATTCTCTAATATAAATAAGAATTAAATAAAAATAAAACTTAATAAATTTGTTTT
 34908  ATTATCACAAGGTATAGCTAGAAATTGAATGGAAATCAATAAACCAGTGAAAGGTTTTGA
 34968  ATAGTATAATGGCGGTAAGCATACCTAACTGAAAGACTTAGAAGTCAAACAGATACGTAA
 35028  GTAGGGCATAGTGACCCCTCGCTATAAAATGGAATAGACGGGGATCAATCGATAAAAGTT
 35088  ACGCTAGGGATAACAGGCTGATAGCCGGCAAGAGTACACATTGTTCCGGCTGTTTGGCAC
 35148  CTCGATGTCGACTCATCCTATCCTCCAGGTGAAGAAGCTTGGAAGGGTTCGGCTGTTCGC
 35208  CGATTAAAAGGGTACGCGAGTTGGGTTTAATACGACGTGAGTCAGTATGGTCCCTATCTT
 35268  CTGAAGATATAAATAGTAAAAAGGGGAAGACCTTCTAGTACGAAAGGATCAATAGGCTGT
 35328  GTTTCTCTAGTGCACCAATTGTTGAATTTAATTTAATTTAATTTAATTTAATTTAATTAA
 35388  ATTAAATAAGCATAGTTGGGTAGCCACAAACATATTAGATAAGCGCTGAATGTATATAAA
 35448  GCAAGAAACTAACCCCTAGATACTATCTTAAATTTATTTCTATTATTTATTTATTAAATA
 35508  ATATTTCTTTTTATTATATTAATCCATAATGTAATCTAAGAAATGAAATAATATTTAATT
 35568  TTTATAAGAA
;     G-rnl ==> end
 35578  AAAGAACATTTCTTAATAGGATGCAAATGTAAGTAACTGTGAATTATTTAGTTTAGCATT
 35638  ACTAAT
;     G-orf224 <== end
 35644  TTATAAATTAGACTTGATGTTTAAAATTGTTAAAAATATAATTATAATAAGGGATTTTAA
 35704  ATTTCTAATAAAGGATTTAAAAATTAAAACAGGACCATCTTTACTTTGTTGTAAAATAAA
 35764  ATCATCTAGGTAATAGTAATCTACCATATAAAATAATCTTCTATTGATAAACTCAAAAAT
 35824  AGTAGCTGGTGAGCTAAATCTATTTATTACTAGAGGTCTAGATAATATTAATTGAGGAGC
 35884  GTCTAAATAATTATATTCTGTCATTAAAGGAGAAAATTCAATATTTAACATATAATTATA
 35944  GTCATTATCTAATCTTTCAATAAAATTAGATATTTGATCTAGATCAAATAAATTAAACAT
 36004  TGCCAATTCTGTTTTAGAATCGATGTGAGATGATTTAACATCATCAAAATATGTTACTCC
 36064  TTTAATAGATACAGGTAAAATAAGCATTGAAGACACATTTACTACTGTACTATTTCAATA
 36124  TATAATAAACATAATGGTTAATACTGAAAATAATTTTATTCATAAAAATTTCTTTTCTTC
 36184  AGGGTTAATCCCTAACAAGAAATTACTTAAGAAAAACACGACGATTCAAATTAATATTTG
 36244  AATTAATGTAAATAAACCAAAATAGATATATACCAACGACAGACCAAATATTATTAATAA
 36304  TAATACTTCAATCAT
;     G-orf224 <== start
 36319  TTTTTTAAAATTAAAGGAATTTCATAAATATAAACAACAGAGCTATTAAGAGTATGTTTA
 36379  TAACAAATATAAACAGCAGATCTATTAAGATAATGCAATAAATAATTATATCCTTAAAAT
 36439  CCACTTAAATAATGGATACAATAAATATATATTAATTTAATATATAATAATAATAAAAGT
 36499  TTTAATTTTATGAATATTGTAACAATTAAATATCTTTAAAACAGGACTTATCACAATTTT
 36559  AGATCGAACCTTAAAACTTGATATATTATTTTTTGTTTTTTTAAGAAGATTGTACTTCTG
 36619  TAAACTCTAAGGAGAATTGCACTTCTATTAATTTCTCTTTTTTAGCATTATAAATCAGAC
 36679  CCCATCAACTTCGAAAAAACACCCCCCTCTTTTTCAACTTTAAAAATCAATCACTAAACA
 36739  AAAAACCAAGCTTGATTATAGGTTATTCTGAATATTCTAGATTTCTAAACAAAATCTACT
 36799  GTCAGAATTTTTAAATTATTAAGTGTTTAGAACTTAGGGGGTAATTAATAAAAGAACCCA
 36859  TTA
; G-orf1075 <== end
 36862  TCTAGTTTTAATATTTTTAGTTTT
;;     G-dpo_1 <== end
 36886  ATCAATTTTATAAGCTTTAGTTCCAACAAATTTATTATCTCGATTGTAAATTAACTCTCT
 36946  TTTGTTATCGTTTACTTTTAAAGTATATAATTCTTTTAGTAGACTTATTTTAGCTTCAGT
 37006  TAGATTTCTTCTTCATTTAACTTGTGATTTTTTTAATGATGAATCTCTTTTCAGTAATAA
 37066  TTCAAAATCATGCATAGTTAACTCTATTTCATGTTTTAAACCTTTTACTTTATAAATAAA
 37126  TTCACCAGATTCAGTTTTAAGGCAATAAACTTTAGGAGTTAGGAAAATAGCTTTTTCACA
 37186  AGTATTCTCTAATTTTAATTTTCCTAAGTCTTTTTCGGAAATTAATGAGTCATCAATCTC
 37246  TGAATCAGTAAAAATACTATCTGTATCAGTATAATATAAATTAATTTTAGGATTATTTTT
 37306  AAATTGAGACATATGAATTCTAGCATAAGCTGTTATTGCTGCTGCTATTGGGATAGAAAT
 37366  ATTATGATCAGAATTATCTTCTCTTGATTTGTCTATATTTTTATAAAACACTAACATATG
 37426  TTCACCTAAATCAATTTTTTCTTCTATTTGGTCAAAGAATTTATTTTCAAAATCAGTTAG
 37486  GTAGTTTTTATGGATTAGTTGTATATTAGGAAAATTGTCATCCATACCAAATCTTCCATA
 37546  AAGACTGTTTAATAGAATTTTTGCTATAAAGTTTAATGGATGTGATTTAGGATATTCATT
 37606  TCTAAGAGTATATAGAAAATTAACATATTCTCCAAATATAATTGCTTTTTCAAAAGTATA
 37666  TCCTCACAAGATTTCAAATTTATATCCATATTTTTGGGCATTATCCATTTCCATGCTAAA
 37726  TAACATATCAGTTCATTCTCCTATTGGAGCGATTGTTCTAACAATACCATTAATTTTAAC
 37786  ATGAGTTTGAATAATTGGATGTTTTATGTTATCAGGAGCTTTAATTTTACAATAAAAGAA
 37846  TCCAAATGCTTCAGGATTCTCTATTCTAATATCTCCTTCGAAATATGTTGGAAATCCGAT
 37906  TGGCATAAAATTTTTGAACATTACTGAAGGATACAATGAATTTACATCATAACATTTAAT
 37966  TTTTCTATTTTTAGGAGGTTTAGGAATATAAACATCTACTGCTCCCCCAGTATATCCTGA
 38026  TCTTATATCATCAGCAATTTTACCTGTTATTTGTGGAATATTTTCATTTTCCATAAAATT
 38086  ACTTCTAAATATAGCAAAAGCTAAACTAGGTAATGTAGGGTAATGATGAATATTTTTACC
 38146  GAATTGAGAGAATATCAAATCTGAAAACTTAAATATTAGTTGATATAAAGAAACACAGTC
 38206  AATTTCACAATATTTTAAAACTTCTTTTCTTAAATTTCAAGATCAATTAAAATTATTTTT
 38266  ATATTCATTATATTCATTTAAAGTAATTTTATTATCAAAATATTTAAAATCTGGAACTTC
 38326  TCCTATATAATCTAAATTATTTTTTTTTACAAATAAATATGGAAATACAGATTTTAAAGT
 38386  ATCTACTCCAAAACCTCTAGTTAATTTAGCCAATGAGCTTAATAGTAATAAATAACTATC
 38446  CTTAAATTGTATTTGATAATCACCTTTTTCTCCACAATTAACATGCAAAGAGATAATTCT
 38506  ACTATTGTGAATTACAGGATGTACAATAGCAACTTTAACTATATATTTCAATAAAAATAT
 38566  AATATCAAATTTAGCCATATTATGAATATAAATTTTATATCCATCATATTTTCGAATAAA
 38626  AAGAGATTTTAAACAATCTAAAATCATCATTTCAGGATTTTTATAATCTCATAAACCAAA
 38686  TGGATAAACTCTTTTCCCATCATAAAAAGAGATTAAATATGGAACTAATACATTATTATC
 38746  TACAAATGTTTCTATATCCAAGGTTATAAAATTGTTAATTAGGTTGTTTGTTTTTTTAGT
 38806  TTTACTTATAAATTTAGTTTTCATTTCTTTTGTAGATAAAATTTGTCTTCCATTTTCAAA
 38866  ATACAAATATTTATTCTCAATTTTTCTTAAGAATTTAACTTTGTTTATAAATATATCAGT
 38926  GAATTTTACTAGCGATATACCATTTTTGAAGCACTCTACTTCATTATATTTTTCATATTT
 38986  TTTAAAATCTATAGTTTCACCTTTTTCATTTTGTAAAATATAATTTATTCCAGTTTCTAT
 39046  TTTATTTTGCACTATTAATCTCCCATAATCTTTAGCTTCCATTGAAATAGGAAGTTTTAA
 39106  ATTTTTGTACTTCTGATGAATAACATTGACATTTTTAATATCTTTATCTTTAATTTTTCC
 39166  AGCTTTAATTCCGTAACTAAAAATAAACGATTCAATTTGATTTTCATTATAATACTCTGA
 39226  TTTAAATTTCATATTTTCTAATATAAAGTCAATATATCAGTTTTTATCAGTTTTATTAAT
 39286  TCTTTGAACTTTACCAATGGAAGAAAATTCTCCATTATTATATTTAATTTTAAATAATAT
 39346  AAACATGTGATTATTATCAGTGAATTGATTTTCAATAGATTGTCAAAATTGATTTAATAT
 39406  TTTTCCAAACAGTTCTTTAGTAAATACTTTATTATTTATATTATAACTAACATCAGTTCA
 39466  AATATTTTTTGATTTTACTTGTCTTAATTTTATAATATTATGTGACGAGAATGCTGTTAT
 39526  TACAGAATTAACATTATCTCCGGGGAATACCACCAAAATTAAATTAAATATTAAAAATAT
 39586  AGCAGTTAATTCATATAAAATGAATAATTCAGCAAATTTATTTTTATATAACCAGTTTCA
 39646  TGAATTTTTTATGTTATTTATTAAATTATTAATTGGGGTAATATTTATATATTGACCTAA
 39706  CGCACTTAATATTTCAGTAGAGATTAATTTATTATTTTCAAATGTATATTTTGTGTCCTT
 39766  ATCAATATTAAATTTAAAGGGGGTAATATTTTTTAAAATTATAGCATTTGTATCTTCATA
;;     G-dpo_1 <== start ;; HMM match pos. 102,1109 score 1.2e-202
 39826  TAAAGGATAAATAAGTATTCTAGATGACGCGTTTAATATTTCAGTAGAGATTAATTTATT
 39886  ATTTTCAAATGTATATTTTTGATCTTGAATTATTCTGATAAATCTGATATCAGATTTTTT
 39946  TATTTCTTTATATTCGAAGATTAATTCTCCTTTTCTAAAGATCCTTACAAAATTTTCATT
 40006  CAAAAGAATCTCTAAAATCAATTTGAAATAAAGAGAAAGGAAACAGAATGGCCATCTCCA
 40066  CCCCCCTCACTGAATTGTAAAGAA
; G-orf1075 <== start ;; contain dpo
 40090  TTAATAAATTCATTATAAATATAGAAATAAGAATTCATAATATTTGAT
;     G-orf209 <== end
 40138  TTATCATGACACTGGGGCAATTACATCTACGTGATCTTTACCATAATATCAGATTCCATA
 40198  TGCACCAACTAGCATTAAAATAGCAATTGCAATATTTCTTCTAGTTTTGGCAGTATCTTC
 40258  ATCTCTTTCATAAATACTATATTTATCTTTTCATTTTTGTATTTCTCTGTCTTTTTCAGC
 40318  TTTCTCAAATTCAGCTTTTCAATCAATTTTATCGGGTTTGTTATAACCCGCTCTAACCGA
 40378  TGGTTTTTCTTCAACTGCATTAAACATTCTAAGTATATAATCATAAAATGTAGTTTCACT
 40438  CGCATAAGCTAACACGGCTCCGAAGATATATTTTAATTCTCCAAATAATTTAGCTAGAAA
 40498  TCCAAATCCAAAGGCTTCAAAGATTGAATAACCAAACAATGTTAAAATAATATAGTTTGC
 40558  AACTCTTAATACAGCTTGAATAGATTTATATTTTTTAAATATTCTCATTAAAAGTGCAAT
 40618  AATAGTTAACGATAAGATTCAATGTTTAAATTTTGAGATAACATCAATGATAGTAGGCCC
 40678  ACTGTCTGTTTTAGTAGTTGTTTTTGTGTTGTGTTTTTGTTTTTCTAATTTGCTGATTAA
 40738  TTCAGCTTTAGTCAATTTATTTAAATCCAT
;     G-orf209 <== start
 40768  TTATTTTTCTTTGTTTGTTTTATAAAAGAGAATATTGGATATTCAGTTTTCGTAAATTAA
 40828  TAAGATGAATTTACGACTTTAATAGCATTATTATAAAATATTATAATAATAATATTTCAA
 40888  AATTATTCTTTAATTAGAATTTTATATTTTCAGGTTAAACCTAAATGAAAATTTTATTAA
 40948  TTAAATGATTAATAAAATTTTCATTTTTACAGCCTTTAACGTTAAAATTTTTAATATAAA
 41008  AATTTTAGATCGAACATTAATAATATATAATTATTATTAATAGGGTGAAATTAAAGTAAA
 41068  A
;     G-nad6 ==> start
 41069  ATGAAAATTTTATTAATAAATATATTAAGTTTTACAACCATAATATCAAGTGTATTAGTT
 41129  ATAACATCTAAAAATCCCGTGATTTCAGTAGTATATCTAATATCTGTTTTTGTAAATGCA
 41189  GCAGGTTATTTAATATTATCTGGTATAGGTTTTCTTGGTTTATCATATATTATTGTATAT
 41249  GTAGGAGCTATTACTGTATTATTTTTATTTGTAATAATGATGATTAATATTTCATTAACA
 41309  GATATAATAGATACAGGAAAACAATATACAAAAAATTTACCTTTAGCTTTTGCAGTAGGT
 41369  TCATTATTTTTATTTGAAATGTTTAACATTTTACCATTTAGTTTTAATAATGTATCTGGT
 41429  TTAAATTTAATTTTTGATAATATTACTAAATTTAATTTATTAATTTGAAATAATAATAAA
 41489  TTAAATTTAGTTAATATTATTCATACTACTTATCAATCTAATATTGCAGATACAATATTT
 41549  ATTTCATTTAGTCAAATAGAAGCTATAGGACAATTAATTTACACTTATGCTGCTATATTA
 41609  TTAATAATATGTAGTATAATTTTATTATTATCTATGATAGCACCTATCTTTATATCATTA
 41669  AATAAAAAATAA
;     G-nad6 ==> end
 41681  TTGTTTATTTAATTTAATCAATTATTATTTATTTACCCCCCCTTTTTATATCTAATCTTA
 41741  CATTATTATTCTTAATTTGTTTGTTTTTAGATAAATTA
;     G-trnC(gca) ==> start
 41779  GAGTTAAGTTTACAAAGGGTTTTGTAATAGATCT!GCA!AAATCTATAAATATTAGGGTT
 41837  CAATTCCCTCTTAACTCT
;     G-trnC(gca) ==> end
 41855  CCAATCATTAATGTTTAATTTAATAATATTTAATTATTATTTAAAGAAATCTTTAAAAAA
 41915  ATTTTTTTTTTTTTAATAATATTATTTATAATATTAATAG
;     G-trnR(ucu)_2 ==> start
 41955  ATTCTCTTAGTTCAATGGTAGAACTGCATTCT!TCT!AAAATGTTAATTTTGGTTCGAAT
 42013  CCAAAAGAGAATA
;     G-trnR(ucu)_2 ==> end
 42026  ACTTTTAATTAAAATATTTAAATTTAATTAAAACAAACAAATTATGTTTTTAAGCTAAAT
 42086  AGGATAGTTAAAAATTTTTCATAATAACTATTTAGAGGATTAATTTACAAATAATGTTTG
 42146  TACAAATCATTTAAAACCTATTAATTAGGTTTTTAATATAAGAATAAATTATTGTTACAG
 42206  TATCATGAACCTTTATATTTTTGTTTTTTAACAATTTATTTAGATAAAATTATCTCTAAT
 42266  TAAATATAATTTTAATTTTACTTATAAATATTAAAATTATTAATTAAAATAATTTTAATT
 42326  TATTTATAAAGTTCTGTTGTTAATTTTAATTAACTATAAATCAATATTTATATTTATTTC
 42386  AATTTTATAAAAATGTTATGTAAGAAAAAATTATATATTTAAATTATATTTTTATAAATT
 42446  TAAATAAGAGAATTTAAAGACTAAAATAAAAATTTAAAAATGAATAGTCAATTATAAAAT
 42506  AAAATATAGATATAAATAAAGATGCAAAATATATTTATCT
;     G-nad1 ==> start
 42546  ATGAATATAAATAATTTAATTTTAACTTTATTAAATATAATAATAAATTTATTAGATGTA
 42606  TTATTAGTGATATTACCTATATTATTATCTGTAGCCTTTATGACAATAATAGAAAGAAAA
 42666  CAATTAGCTGCTCATCAAAGAAGAGTAGGTCCTAATACTACAGGATATTATGGTTTATTA
 42726  CAACCTTTTAGTGATGCTCTTAAATTAATAGTTAAAGAAACTGTAATACCTTCTCAATCT
 42786  AATAAAATATTATTTTATTTAGCGCCTGTGTTTTCTTTAATATTTAGTTTATTAGGTTGA
 42846  GGAATAATTCCTTTTGGACAAGGATTAACTTTATTTGATTTTACATTAGGGATATTATAT
 42906  ACTTTAGCTTTATCTTCCTTAGGAGTATATGGAATATTATTTGCAGGTTGATCAGCAAAT
 42966  TCAACTTATGCCTTTTTAGGTTCTTTAAGAAGTACAGCTGCTATGATTAGTTATGAATTA
 43026  ATTTTAAGTTCAGCTATATTAATTATAATTATATTAACAGGTTCATTTAACTTTACAACT
 43086  ATAATAGAAAATCAACAAGCTATTTGATATATAATACCATTATTTCCAGTTTTTATATTT
 43146  TATTTTATTTCTATTTTAGCTGAAACATCTCGAACACCTTTTGATTTACAAGAGGCTGAA
 43206  TCTGAATTAGTAGCTGGTTTCTTTACTGAACATTCTAGTGTACCTTTTGTTTTCTTTTTC
 43266  TTAGCTGAATATGCTTCAATAGTTTTATTTAGTTGTATTACTTCTATTTTATTTTTAGGA
 43326  GGATATCATTTGCCTGAATTATTTATTAATGATTCTTTAATTAATTTACAATCTATTATA
 43386  CTTGGATTAAAAACATGTTTATTCTGTTTTATGTTTGTATGATTTAGAGCTACTTTACCT
 43446  AGAATGAGATATGATGCTTTAATTGAATTATGTTGATTAAATTTATTACCTGTTTGTGTA
 43506  GCTTTTATTATTTTAATACCTAGTATTTTAATAGCATTTGATATATCACCTTATTAA
;     G-nad1 ==> end
 43563  ATAATTAAATATAAATTATTTTTTTTGATATAATTTAGATTAAATTATAAATAATTGTTT
 43623  ATTTATTCAATAAAATATTTTATATTTGTAAGTTTTTGTTTAATTAAATAAAGACTTAAT
 43683  TTTTTATTAAATTAATTTTATTCTCTTACTTTCTTAAACAAATAAAAGGAAAACTTAAAA
 43743  ATATTGAATGAATCTATTTAACTCTTAAAAAAACAAAAACAGATGATAGTTTTAAAAATA
 43803  ACAGAATAATTAAAAGAGATACAAAAAATTGCAATTAAAGCATATAAAATATAACAATAA
 43863  CACAAATTATTGATGTATTGTTTAAA
;     G-rns ==> start
 43889  TATCGTAAGAATTTAATTTTGGTTCCGATTGAACGTTGTTCAGTAGTTTAAGACATGCGA
 43949  ATTATTGTTATCGAAAAAAATTAGGTAATAAGGTGTAAAGGTGAGGATAGTAAATAAGTT
 44009  ACTTTATAAATTCCATAAATAGGAAATAAATATAAATTAAATTATATTAAAGGAATTATT
 44069  CTGTTATAAAATACTATTTACTTTGATTAGGTAGTTGGTAGGGTAAATGCCTACCAAGCC
 44129  GACGATCAATAGCTATGTTTGAGAGAACAGATGGCCACATTGGGATTGAAATCTCCCAAG
 44189  TAGTTTTATACTACCAGCAGTCAAGAATATTAGTCAATGCTCGAAAGAGTGAACTAGCTA
 44249  ACTGAAATCAATAATAATAATTGATAACATAAGGGAAAATAATGATATTACCTTATTATA
 44309  AGTGTCGTCCAAAATTGGTGCCAGAAGACTCGGTAAGGCCAAAGACACAAACGTTAATCG
 44369  TCTTAATCAGGCGTAAAGGGTTTGTAGGCGGCTTTAAAATTTACTTAAAATAATATAAAT
 44429  AAGTAAAGAATAAAAGCTAGAATCAAATAGAGGATATATGAAATAATACTTAGAGTAGGT
 44489  CTGATATCCTTAGATACTAAGTAGAATATTAAAGGCGAAAGCTTTTTTCCATTAATGATT
 44549  GACGCTCAGAAACGAAGGTGAGGATAGGAAATAGGATTTGATACCCAGAATACCCCTCTC
 44609  TGTCAACGATGAATGGTAGTTATTAATAACAAAATTATTAATTGCAATGTTAACACGATA
 44669  ACCATTCCGCCTTGTGAGTACAACTGCAAAGTTGAAAACAAAAAAATTAGTCGGTTTCGG
 44729  AGCAAACGAAGTGAAGCATGTTATTTAATACGATAATCCGCGTAAAACCTTACCAGTTCT
 44789  TGAATAAAAACTTATATATATAAAAAGGGAATGTTTAAAATTTAAAATATAATAATATTT
 44849  TAGATAGAAAATTAAAACATTTAATACAGGTGTTGCATGGCTGTCTTCAGTCCGTATCGT
 44909  GAGAACTGAGGTTAACTCCGCTAACGGACGTAATCCCTGTTGTTAATTAAAAATATTATA
 44969  TTTTATTACATACTTAACAATTAATGATTCTTATAGAGGATCATTGGGGGCTAAGACAAG
 45029  TCTTTATGGCCCTTATGAACTGGGCTATAGACGTGCCACAAAAACTTTTACAAAGTGATG
 45089  CCAAACTTTTTCTTAAAATGAATTATATATTTATTTTTATTATTGGAGATAATTTTATGT
 45149  TTAATATAAAATAAATAATCGAAAGATTAAATAATGCATTTATTTTTGTTTTAATTTTAT
 45209  AAAAATAAAATTAAATTTGGAAAGTAAGAAGAGCTAATCATTAAAAAAAGTTAAATATAA
 45269  ATTTAGACGAATTGTTCTCTGCAATTCGGGAACATGAAGAAGGAATTTCGAGTAATCGTT
 45329  GATAATAAGCGCAACGGTGAAACTAGCATCCGTGATGAACTAACTGTCTGTCGCTGGGAA
 45389  GAAGCTTATATTGATGGAAATAAAAATGTTATTATAACTTTCCATAGTTAATATTAAATT
 45449  ATTTTGTTTTTTAATTTAAATAGTTATTTATTTTTTGAAAATAATATAACGGCTATGTAA
 45509  AACTAATTAGTTTTTATTAATTCAATTGAGTAACATCTCAAAAGTCATAGCAAGGTAGCC
 45569  GTACTGGAAAGTGCTGCTGGAAAATAAATAAA
;     G-rns ==> end
 45601  TATTACCCCCTTTTTTTGTATTAATTAGT
;     G-trnV(uac) ==> start
 45630  AAGAGATTAGTTGAGTGGTTTAACAGCATATT!TAC!ACTGTGCAGACAGAGTTTCGATT
 45688  ACTCTATCTCTTA
;     G-trnV(uac) ==> end
 45701  TTTATAATTACTATATTAATTTTATAATAATGTCTTTATAATTAATAAAATTTTTTGTAA
 45761  TAAAATATTCTTAATTTAAATATAAATTTATATTTATAGATTAAATATATATTTTGTTTG
 45821  TGTGTTTTATTTATTTATAAATTTTTATATACGCACTTATTAATTT
;     G-trnL(uag) ==> start
 45867  ACGAGTGTGCCGTAATTGGGTAGCCGGGTAAATCT!TAG!GAATTTATGGTTTTATAATC
 45925  GTAAGAGTTCAAGTCTCTTTACTCGTA
;     G-trnL(uag) ==> end
 45952  TAGCCCCCCCCCCTCCCCAAATATTCATGATAAAATTTTGGAGGGGTTTTGTTTTGTTTT
 46012  TTTATTAGTTTAAATATCTTTGCAACCAAAATATAATTTAACTTACATAAATTATATTTT
 46072  AATATTTATCTAAATTAAATAAAATTAGTTAAGAAGAGTTTAATTGAATAAAAATAAAAA
 46132  ATATCTTAATTTACTTATTTAAACAGAATTGTTTGTTTTGGTTTTAGTTGAATATTATAT
 46192  CTTTTTTATATAATTTATTTTATTTAAATTATAATCTAAAGTTTGATACAAATTTAAAAA
 46252  ATCTGTA
;     G-trnR(ucg) ==> start
 46259  ACATCTTTAGCTGAATTGGAAAAGCGTTTGCCT!TCG!AAGCAATTATATATTGGTTCAA
 46317  ATCCAATAGGATGTA
;     G-trnR(ucg) ==> end
 46332  ATATGAAAACTAAAGCCAAATTATTTAAATAATTTAATTGTGAATAACATAATAATAATA
 46392  ATAAAGTTAAAAAGTA
;     G-nad2 ==> start
 46408  ATGATGTTTATTAGTATCATGATTCTTATAGTGGCAATAGCCCTACCTTCAATAAATAGA
 46468  AATATTTCATCAAATTTATATTTAAGAATATCTTCTCTATTATTACTTTATACTGGAGCA
 46528  TTAACTTTTAATGCTTTTTATATTCAGTCAATTGGATCAGGTATAGGAATATATAGTGGT
 46588  TTATTTCAAATTACTTTATTTACACAATTATTTGATATAGTTATAGTATTAACAGGTTCT
 46648  GTAATACTAATAGCTTGACCTTTAATAAATCATAAATTTATAGATAATAATCTAAATTTA
 46708  AATGAAGAAGGTCATAATATTTTACCTATTAATAATTATAGAATAAAATATTCAATAATA
 46768  GTATTAATATCAACTTTAGGTTCTTTATTATTAATATCTTCTTCAAATTTAATAACTTTA
 46828  TATTTAAGTTTAGAATTACAATCCTTTGGGGTATATATATTAGCTTCCTTATATAGACAT
 46888  TCAGAATTAGCAATATCTGCAGGTTTAAAATATTTTTTATTAGGTAGTTTAGCTTCTTGT
 46948  ATAATATTATTAGGTTGTGGATTAATATATTCTTTCACAGGATTAACTAATTTAGATTCT
 47008  ATATATAGTATGATATCAGTAATTGATAATAACAATATATTATTAGGTTTTAGTTTAGGT
 47068  TTAATATTAATTTTTATAGGATTATTATTTAAAATAGCAGCTGCACCTTTACATAATTGA
 47128  GCACCAGATGTTTATGCAGATAGTGCTACAATTATAACAACATGACTAACTATTATGCCT
 47188  AAAATATCTATTTTATTAGTATTATTTGAAATACAAACTCATATTAATATAATAGAAAAT
 47248  ATTAATATAATATTAGAATTAAATCCTTTAAATAATATAATTAATAATAATACTTTAAGT
 47308  TTTAATAATAGTTATTTTTGAAGTAAAAATTTATTATTAATAAGTTCTTTATTATCGTTA
 47368  TTAATAGGTACAATATTAGGTTTAGCTCAAATTAAAATAAAAAGATTACTAGCTTACAGT
 47428  ACTATATCACATGTAGGATTTATTTTATTAGCTTTAGCTATTAATTCTGAACAATCTATA
 47488  GAAGCTTTAATATTTTATATAATACAATATACTATTACAAATTTAAATACTTTTTTAATA
 47548  ATAATATTATTTGGATATATAATAAAAAATTCATTTAGAGATTTAATACAAAGTATAATG
 47608  GTAGAAGATGAAACAGGAACAGAGAATGACATTAATTATATTTCAGAATTAAAAGGTCAA
 47668  TTTTTCTTAAATCCTGTATTATCGATAACTTTAACAATTAGTTTATTTAGTATGGCTGGA
 47728  ATACCACCTTTAATAGGATTTTTCTCTAAACAGTTTGTATTATATTCAGCTATTCAAAAT
 47788  GGATATTACTTTATGTCTATTATAGCTATTATTGTAAGTATAATAAGTGCTTCTTATTAT
 47848  TTAAAAATAATAAAAATATTATTTACAGAAGAAGAAAATACATATGAATATAGTGATAAA
 47908  GAATTAAAATTAATAAATAATTTAAATTCTAATTCAGAAATAGAAATAAGTAGTACTAAC
 47968  AGTTTTATAATATCTACTTTAACATTATCTATTTTATTATTTGTTCTTAAACCATCAATT
 48028  TTTTTAAATAGTACAACAATACTTTCTTTATCTTTATTTAATTTTTA
;     G-nad3 ==> start
 48075  A
;     G-nad2 ==> end
 48076  TGAATAATTTATTAATGTTATTTATTTTGGTTCCTATCTTAGCTTTAGTTTTATTATTTT
 48136  TAAATTTTCTATTTTCAGCTCATAGACCAGATGAATCTAAAATATCAGCGTATGAATGTG
 48196  GATATTCAGCAATTAGAAAACAAAATAGAACGGATTTCCAAATTCAATTTTATGTAGTTG
 48256  CTATGTTATTTTTAATTTTTGATTTAGAAATATTATTATTATTCCCTATAGCTGTTACTT
 48316  TATATAAAGTAAGTACTTTTGGTTTTAGTATAGCTTTAATCTTCTTTGTAGTATTAACAA
 48376  TTGGGTTTATATTAGAAATTGGTTTTGGAGCTATTTCTATAGCTAAAACTACACAAACTA
 48436  AAGTTAATAAATAA
;     G-nad3 ==> end
 48450  TTTTTATTAACTAATAGAAATATTAATTAATCTATCTATCTATATTATTAAATTTACCCC
 48510  TTTAAGGGATTTATTGATAATTGGTTATTATCTAAAGTTTCTACGGTAAAACTTTAAAAT
 48570  GAAGTTCGATTCTTCTAAATTCCAAATTTTATATAAAATTTAAATTAATTCTAACCTTTT
 48630  GAGTTATGCTTTGTTATATCGAAAATAATATTTACTAATGGGGGAAAATAAATTTA
; G-orf104 <== end
 48686  TTTATTTACTATCTCTTTATTTTC
;;     G-dpo_2 <== end
 48710  ATTAATAATATAAGGAGTTGATCCAATTAATCTATGATTTTCATTATAAATTAATTTTCT
 48770  TTTATTTTCAGTAACTTTTAATGTATACATTTGTTCTAAAATTTCAATATGTCCTAAATT
 48830  TAATATTTTTTTTCATTTACTTTGAATTTTTTCTAAGATTGAATTTTTAAAAAGTAAATT
 48890  TTCGAACTCATTTTTTGTTAACTCAATATCATGACTTAAACCTTTAACTTTATAAATTAT
 48950  TTTACCATCAACTGTTTCTAAAAAATACATTTTAGGAGT
;;     G-dpo_2 <== start ;; HMM match pos. 1016,1109 score 2.3e-15
 48989  ACACGTCACTCC
; G-orf104 <== start ;; contain dpo
 49001  CTACACTCATAGCCTACACTTGAGAACTTACTCAAACTTCATTAAACTTGTAAAATTTTT
 49061  ACTCGTTTTTTTTTTTTCAGTTTTCACTACAATTTTTATATAAGTCTACATCACGATAAA
 49121  CTCTACATAATATTCAATCTATGAAAAATAAATTTTCTAATTCATAAATTTCTCATTTTT
 49181  TTGTGTGTTTGTTTTTTTTTTTTATAAATATTTAACTTATATTTAGGGATTTTGTTTTTA
 49241  AATAGGGGGTAATTTATATTTCACATAAAAGAACCAATCTA
; G-orf879 <== end
 49282  TCTTTTTCTAATATCTTTTGATTT
;;     G-dpo_3 <== end
 49306  ATCAATCTTATAAGCTCTAGTTGCAATTAATTTATTATTTTTGTTATAAATCAACTCTCT
 49366  TTTATTGTCGTTAACTTTTAAAGTATATAATTCTTCTAAAACATTAATTTTTCCATCTGA
 49426  TAATTTTCTGAATCATTTGCTTTGTGTTTTTTCAATCAATGAATCTTTAAATAGTAATTT
 49486  TTTAAAATCTTCCATTGTTAATTTTATATCATGTTTTAAACCTTTAACTTTATAAATTAT
 49546  TTTACCTTCTTCAGTTTCTAAATAATAAACTTTAGGAGCTAGAAAAATAGCTTTTTTTAA
 49606  AATATATTCTAATTTCATTTTACCCAAAATAGTACTACTTATCATTGATTCTGGTAAAGG
 49666  TTTATCAATATAAATACTATCAGTATCAGAATAATATAAATTAAAATTTGGATTATTTTT
 49726  AAATTGTGACATGTGGATTCTTGCATAACTAGTAATCGCAGCAGCAATACCAATAGAAAC
 49786  ATTATGAGTTTCTAAATTACTATATAATTGAGTTTGTTGATCTTTAATTTCAAATCTATA
 49846  TTGAACAAATATTTTATCACCTAATTCGAAGAAATCATCAACACTTTCATTATTAATATT
 49906  ATATCAGTCTTTAAATTCTTTAAAATTATTAAAAATTTTTATATCTAAAAATGAATCAAT
 49966  CATACCAAATCTACCATATAAACTATTAAGCAATAATTTAGCGATTAAATTTAATGGATG
 50026  AGATTTAGTGTATTGTAATCTAAATTTATAAAGGATTCCAATATAACTATTGAAAATATT
 50086  TTTTCTTTTAAATTTATAACCTCATAAAACTTCGAATTTATATCCATATTTTAGAGCATT
 50146  ATTTAATTCTTCGGAAAATATCATACCTTCTCAAGATCCTAAAGGAGCCACAGTTCTTAA
 50206  ATCATTATTAGTTTTAACATGAGTTTGAATTATAGGATGTTTTAAATTATCAGGTGTAAC
 50266  TATCTTACAATAGAAAAAACCAAAAGCATCTTTTTCAATAGTTCTAATATCTCCTTCGAA
 50326  ATAAATGGGTTTACCAATTGGCATATCAAATTTTTCCATAACATAAGGATATAATGAGTT
 50386  AACATCATAAACATAAATGTTAGTTTCTTTTTCATTTTGAGGGATATAAACATCAACAGC
 50446  TCCTCCAGTATAACCTTGTCTAATATCTTTATCAATATGACCTGATAATTGTGGTATTTC
 50506  ATCTTTTCTTAAAAAATGTGTTCTAAATATACCGAAAGCTAACGATGATAAAGTAGGATA
 50566  TTTATGAATATTTATATTAAAAAAATCAAATATCATGTTACTAAATTTAATAATTATTTG
 50626  ATATAAAGAGATACAATCTCTTTCACAATAATTAATAGCTTCGTTTCTTAAGTTTCAATT
 50686  ATTAGAAGTAATTCCATCAAATTCATCATGAGATATACCATCAAATAATGAAAAATCAGG
 50746  AGTAATTCCAATATAATCTAAATTATTTTCATTAACAAAAGTATAAGGAAAATAACTTTT
 50806  TAGAATATCCACTCCAAATGCTTTTCCTAGTTTTCTTAAAGATAAGATTAATAATTGTTG
 50866  AGAATCTTTGAATGTAATATTATAATTATTAAATTTAAATACAATAGAAATTATATCTCC
 50926  ATGATGAATTAAAGGTTTAATTTGTCCTAAATTAGCTAATATTTTTAATAAAAATATACC
 50986  ATCAAATTTAGATAAATTATGAATATAAACATTATGATTATCATATTTTTTAATCATAAT
 51046  ATCTTTAATAGCTTGTATTAACATATCATTAGATGATTTTGATTCTAAAATATAATAAGA
 51106  TCTAGATTTTTCACCATCATATCATGAAATACAATAAGGTATATGAACTCCATCTTTAAT
 51166  AAATGTTTCAATATCCATAGTTATTATTTTATTAGTTAATTTAGATTGGGGTAAAAGGTT
 51226  TTTAATGAAATTTACTTTTTTCTCTATAGTTAATAAGACTAATTTATTATCAATAAATGT
 51286  AAAATTTTTGTTATTTAAAACTCTTATAAATTTATTATGAGATAATTTAAAATCTCTATA
 51346  TTGATATGTTAAATGACCTTCTTTAAAATATTTAATATGATTATTTAATCCATCTTGAAT
 51406  TATAATAGCAATATCTGTTTTATTAACTTGAATTGTAAATTTATTTTCAGTTTGTTCAAT
 51466  TAATCTACCATATTCTAATGGGTTCATTGTAATAGGAAATTTATGATGTTGATAATATTG
 51526  ATAAGATATTTTAGATGAATCAAAAGTTATTTTTTCTTTAGCTCTACCTGTTTT
;;     G-dpo_3 <== start ;; HMM match pos. 309,1109 score 4.2e-218
 51580  AATAGTATAACTAAATAATATAGAATTAATTAATTGTTCAGTATAATATTCACTTTTATC
 51640  ATCCATATTTCGCAAAATAAAATCAAATAAGTAATTTTTATCTTCTTTATTTAATTTCAG
 51700  TAATTTACCAATAGTAACAAATTCACCATTTAGTCATTTTAATCTAAATAATAGTCAAAT
 51760  ATGTTGATTATCAGATAATTTTTTTTCTACAATTTCTTTTCAAAATATATCTAATTTAGA
 51820  TTTTAATAATTTAGATGAAAAGTTAGTATTTTTAATTTCTAAATTAAAATCAATTCAATT
 51880  TAATTTATTTTTTAAATTATTTTTCATTAGATTAATTCTATT
; G-orf879 <== start ;; contain dpo
 51922  TTATTTTTAAGTATTGTTGTACTATTTAAGTTTAAG
;     G-orf110 ==> start
 51958  ATGGATTTGAAATCAAAAATTAATTTAGATTGTTGAATTAATTTATTTAGCTGAACTGAT
 52018  AAATCAGTAGTAACTAAAGTTAATTCATTATCTCTAAATGTGAATTTTTTATTATTTAAA
 52078  CTTCTAATAAATGTATTATCAGCAGATTTATGATCTTTATATTCAAAGATTAAATCCCCT
 52138  TCTTTAAAGAATTTAATATGATTTAATTCATCATATTGTTGAATTAAAGCAATATTAGTT
 52198  TTATTAATTTGAACTATAAATAGATTCAATTCATCTATTTTAATGATTAATTTACCATAT
 52258  TCTAATGGATTCATAGTAATAGGTAATTTATAA
;     G-orf110 ==> end
 52291  TGTGAATAATTTTGAAATCTTTTCATTTGTTTAAATATATTTCCTTCGTTTTACGTCGAA
 52351  AGGCAGCAACTTGGCATAGACGGTCTTTATAAGGTTGGACTTCCGTTTTAAATAAGGCTA
 52411  GATTATTATTTTTATTCCTATCTGAGCATAAAAGAACTACAATTATTTAGTATCAAAGGG
 52471  TTGAAGACCTACTCTAATTGCTATTAATGGGGTAATATTATGTATACAATTTAAAATTAG
 52531  TTAATTAATCTATTAAAGTTTTAATTTAATATAAATATTAATATAAAGATTGAACACTTA
 52591  AATATACATATAAAAGAATATATAAAGTAAG
;     G-trnA(ugc) ==> start
 52622  GGGGGAATCTGATAATTGGTAATCAGTTGTAGT!TGC!ATTACAAATATGATAGTTCGAG
 52680  TCTATCTTTCTCCA
;     G-trnA(ugc) ==> end
 52694  TACCTTATTAAAATTTATTAATCAATAAAACATAATTATTATTA
;     G-trnF(gaa) ==> start
 52738  GCCTCGATTGCTTAGTGGTCAAAGCGCTATTCT!GAA!GATATAGAAATGTGAGTTCAAT
 52796  TCTCTCTCGAGGCA
;     G-trnF(gaa) ==> end
 52810  AACTGTTAATATTAAATATTAATTAAATAATTTATTATGTTTTAA
;     G-trnT(ugu) ==> start
 52855  GCCGGAATAGTTTAATTGGTAAAACGAAATCCT!TGT!AAGACTTTGATATTGGTTCGAT
 52913  TCCAGTTTTTGGCA
;     G-trnT(ugu) ==> end
 52927  ATATTAAAATCAAATTTAATTAAATAATATCTAAATAGTTAAAACAAAAATAATA
;     G-trnQ(uug) ==> start
 52982  TGAGTTGTAGTTTAATTTGGAAAAACATCATTTT!TTG!GTAATGAATAATATCAGTTCG
 53040  AATCTGGTAAACTCAG
;     G-trnQ(uug) ==> end
 53056  TTAATTATTTATTTTTATATTAAATGTTTATCGCAATAA
;     G-trnK(uuu) ==> start
 53095  GGAAGCAGAACTCGAGTGGAGGAGTGTCTCCCT!TTT!AAGGAGAAAGTCTTGGTTCAAC
 53153  TCCAGGTGTTTTCA
;     G-trnK(uuu) ==> end
 53167  AAATATTAGACATTAGACATTAGATCCTTAGATTTTTGTTTTTTTTTAATTAAATTTTAA
 53227  TAGTACAATTTATGGTATTTTTATTCAGGATCTTATTTTAACTTTAAAAGTATATAGTCA
 53287  AGTAGGTATCAAGGGCAAAAATACACGTAAAACACAAAAATACCTTTTCTACAGTTTACC
 53347  TCTGTGTTTGTTTTGTTTTTTGTTTTTGTTATTAAAAACTGATAAAAAACAAAAATAACG
 53407  ATTTTTTATATACCTCTTCAAAAATGAAAGTCAAGCGCATAAAATTTTAA
;     G-trnY(gua) ==> start
 53457  GGGCAGGTGATCCGATTGGTAAAGGTGATTCTCT!GTA!AAAGAATTGGTTAACGCCGTA
 53515  AAAGGTTCGATTCCTTTACTGCTCA
;     G-trnY(gua) ==> end
 53540  ATAATAAA
;     G-trnP(ugg) ==> start
 53548  ATGGTAGATGACAAATTGGTCAGTCGCTCCTTT!TGG!GTAGGAGACATAAAGCATGTTC
 53606  GAATCGTGCCTACCATA
;     G-trnP(ugg) ==> end
 53623  ATTA
;     G-trnN(guu) ==> start
 53627  GGTGTTATGGCAGAGAGGTTATTGCGGAGTACT!GTT!AATACTTTTTTCATAGGTTCAA
 53685  TTCCTATTAACACCT
;     G-trnN(guu) ==> end
 53700  TTAGTCCCATTCTTTTAATAATAATACTTTACATCATATTATAATTAGATATTATAACTT
 53760  AATTCATTATTTAATTTAATTAAATAATAAAAAAGTAAATTAAATTTTAAATAATAAAAT
 53820  TTACTAACAGAAAACAAAAAACAAAAGTATATAAAAGAGTAATAACAAAA
;     G-trnL(uaa) ==> start
 53870  GCGAACATGTTGAAATTGGTAAACAATCTCTTCT!TAA!GCAGGAGTGGAAGTAATTCCT
 53928  TAAGAGTTCAAGTCTCTTTGTTCGTA
;     G-trnL(uaa) ==> end
 53954  TGTATTTATAACAATAGTGTACAATATTATTTAAATAATAAGTTATATTTAGACAGTTTA
 54014  GTGTAACGGTTTGCACACTAATCTCATTAGTTAGTAGAAAGGTTCGATTCCCACTCTGTC
 54074  TTTTTTTTTTTATTACTTGTTTAAATTTTAAATTACTTTAATAAAACATCTAATAGTAGC
 54134  ATGTATTACTTTTCGATAAATATTAGATTATTTAAACCCTTAAACTTAATTAATTTTATA
 54194  TGTTTATGAGATATTAATTTAGTATAATTAATATTCAATTATTTAATAGATTAATTAATT
 54254  TATAATTAATAAGTAAGATTTATAATTTAATTATTAACCAATAA
;     G-trnE(uuc)_2 ==> start
 54298  GGTTTTTTAGTATAATGGTCGTACGATCACCC!TTC!ACGTCTTAAGTATCAGTTCGAAT
 54356  CTGGTAAAAGCTA
;     G-trnE(uuc)_2 ==> end
 54369  ATTTTATTTATTTTTGTTTTTTGTTTTTTAATTTTAAATTATAAATCTTACTTATTAATT
 54429  ATAATAAGTAATATAAAAAATATAAAAGTTAACATAATTTTCAATACTTTTTGTTTTTTG
 54489  TTTTTTTAATTATATTTATAATAATAAATATATTAATTTAATAAAAATGATATAATCTTT
 54549  TAAAGTTTAAAAAGATTATAAATCTTAACAAAAACAAACAAATCTATAACTTAATATTAG
 54609  AAAAGATGTAAATGTACAAAAGAATATATTTACATATATTATAATAATTTCTAATAATAG
 54669  GTTTTCGTTATTAAAATTAAAAAATAAAATTAGTACTAATTTTAGATAAAAAATTTTATT
 54729  TTTTATAATAATA
;     G-atp6 ==> start
 54742  ATGATACAAAGTTTAACTTTAATCGTAAGTTCTCCATTAGAACAATTTGAAGTTACTAGT
 54802  TTAATAAGTTTTATCGCACCTATCTTTGGGTATATAAATTTAACTTTAAGTAATTTAGGT
 54862  TTATATTCTATATTAATTTTATTTATAATATTAAGTTTACATATTATAAGTAATAATGAT
 54922  AATAAAATATTACCATCAAAATGAAGTATAGCTATAGAAAGTATATTTACAACAATTAAT
 54982  ACAATGGTTAGAGAACAATTAGGAAAAGAAATTTATTTACCTTTTATTTATTCATTGTTT
 55042  TTCTTTATATTAATAAGTAATTTAATAGGTAACATACCTTATTCATACACAATTACAACA
 55102  TCTGTAATAGTAACTATTGGATTATCATTTACTATATTAACAGGTGTTACTATTTTGAGC
 55162  TTATATATTCATAAATTACAATTTTTCTCATTTTTTGTACCATTTGGTACTCCATTAGCA
 55222  TTAGTTCCATTATTAGTTTTAATTGAAACTGTATCTTATTTAGCTAGAGCTTTATCGTTA
 55282  GGAATAAGATTATTTGCTAATATGGTAGCTGGTCATTCTTTATTAAAAATATTATCTACT
 55342  TTCTTATATCAAATGTTTAGTAGTAGTTTTATATTAGCTATATTTACTTTAATTCCTTTT
 55402  GTATTCTTCTTAGCATTATGTGGCTTAGAAGTAGCTGTATCAATAATTCAAGCTTATGTA
 55462  TTTGTATTATTAGTAATATCTTATATTAAAGATGCCATCTATTTACACTAA
;     G-atp6 ==> end
 55513  TTATTTTAATTATAAAAATAAAATTATCTTTATAATAAATAAAAAAATAAACACCAACAC
 55573  TAAAACAAACAAACAAAAAAAAAAATAAAAATAAAATTCTTTGCGCAAGCGCAAAAAATT
 55633  AATGGTTAAAATAACTATTAATCAATAGAGTAACAAAAAAGGAACATTGCAAAGTATTAA
 55693  ATAATCTATTATTAAATATAATTTAGATAAAAATTATAATAAATAAATGAAAATTTTAAA
 55753  GTTTTTTTACATTGTTTATATAAATTACCCCATTTAATTATAAATTTATAGTTAAATAAC
 55813  TATAAATTTACTATTAAATAAAACAAAG
;     G-trnS(gcu) ==> start
 55841  GGAATAGTTTTCATTGGAAAGTTAAAACGATT!GCT!AATTGTTCGGGTTATCCCTTAGG
 55899  TGTTCGAATCACCTCTATTCCG
;     G-trnS(gcu) ==> end
 55921  TTAAATATTCAGTATAGTTTATTTGTTTTTTTAGATATTTTATAAGCGTAAAAAAAGAGG
 55981  AGTTAATAAGGAAAGTGAAGGTAGTATT
