# Supplementary material for: Global Characterization of Fungal Mitogenomes: New Insights on Genomic Diversity and Dynamism of Coding Genes and Accessory Elements
Source: Front Microbiol. 2021 Dec 1;12:787283. doi: 10.3389/fmicb.2021.787283 (PMC8672057; doi:10.3389/fmicb.2021.787283)
Supplement: Supplementary File 1 — de novo annotation files of the 685 mitogenomes investigated in this study. Annotation was performed with the Mfannot program. [file Data_Sheet_1.ZIP › Supplementary_FileS1/NC_050378.1_Metschnikowia_shivogae_strain_UWOPS07-203.2_mitochondrion_complete_genome_mitogenome_g3.mfres]

;; Masterfile modified automatically by mfannot version 1.35
;; on Sun Dec 27 05:23:22 2020 by user pfonseca on host LGCM-PROC
;;    - Gene Totals: 58
;;    - List of genes added:
;;      atp6 (1 introns)     atp8                 atp9                
;;      cob (6 introns)      cox1 (11 introns)    cox2                
;;      cox3                 nad1 (1 introns)     nad2                
;;      nad3                 nad4                 nad4L               
;;      nad5 (1 introns)     nad6                 orf109              
;;      orf1108              orf115               orf119              
;;      orf133               orf144               orf285              
;;      orf296               orf361               orf383              
;;      orf428               orf495               orf577              
;;      orf727               orf734               orf749              
;;      orf770               orf779               orf815              
;;      orf932               rns                  trnA(ugc)           
;;      trnC(gca)            trnD(guc)            trnE(uuc)           
;;      trnF(gaa)            trnG(ucc)            trnH(gug)           
;;      trnI(gau)            trnK(uuu)            trnL(uaa)           
;;      trnM(cau)            trnN(guu)            trnP(ugg)           
;;      trnQ(uug)            trnR(acg)            trnR(ucu)           
;;      trnS(gcu)            trnS(uga)            trnT(uag)           
;;      trnT(ugu)            trnV(uac)            trnW(uca)           
;;      trnY(gua)           
;;
;; end mfannot
;;


>NC_050378.1 Metschnikowia shivogae strain UWOPS07-203.2 mitochondrion complete genome gc=3
     1  ATACCTTAGGGTTAATATAATAGGCCAACGTGTTAAATAATTACTAAAATAATGCCCCCT
    61  GATCATCCCCCCGGCTTTGCCGGGGGGGGGGGGTATTATGTAGATATATATAATAATATA
   121  TATAAATATAGGTAAGATCAAGATAATATTTTATAAAATTATGGTAAAAACATATAAAAT
   181  TAAAAAATATGACAATAAGAAAATCAAATCCTTATTTAGCATTAGCTAATAGCTATTTAA
   241  TAGATAGTCCTCAACCAAGTTCAATAAATTATTGATGAAATTTAGGTTCATTATTAGGTT
   301  TATGTTTAGTTATACAAATAGCTTCAGGTTTATTTTTAGCTATGCATTATTCATCTAATA
   361  TAGAATTAGCCTTTAATTCAGTTGAGCATATAATGAGAGAGTGCGCCCATGTGTCGTACG
   421  TTGAAAGTATATTGTCCAATATACTAATTATCTTAACCAATAATATTTTCATTATTATAA
   481  TTACCATTAAATGCCACGCTTTTGGAAAGTCTAATAAACTCGAAGGACGGATAGCGGCAT
   541  GGAAAGAAATTGTAAAGTGCTTACCGTTAAGCATAATAGACAATTTTTATGGAAGTATCT
   601  ATGAATACGATAAGAAACTTGATACGTTAAGGGGGAATTTAAAAGATAGTCCGGTAGTCC
   661  TAAACGGAATATGACGGCTACTGAATACTAAAGTGAATATAGATGTCTCTCGTTATATTC
   721  ATTGGTTAAATAGTATTACCCACTACCATACAGTAGTAAATGAATTTGTTAATTTATATA
   781  CAAAGGAATTTATAGCGCAAGGTTCTAAGGATACAAGGACGTTAAATATAGACGATACGG
   841  AACTTGGGGAAGTAACCGCAGAAGATCAAGATTATAATCAAGATATGCGGGCTCGGAATG
   901  ATCGTAGTACCTATACTGATTTAAATTATAAATCAGCAGGGAAGGATCATAATGATTTAT
   961  GAACATCAATAAAACCTTCTAATGAAGACGGAAAGCCTAGCAAACGTAAACATATACGTA
  1021  AAACTAAGCCAGACTTATTTGTAGAAGTTAGTAAAAGAATGAAGAAATATCTTAGTGAAA
  1081  ATGGTGTATATTATAACCTAAATCAATTATTATCTGATCCTTACTTTTTAATAACTTGTT
  1141  ATGAAGATATTAAAAGTAAGCCTGGTAACATGACTAAAGGTATTGATAACTATACTTTAG
  1201  ATGGTCTTAATGGAGAATGATTCATTAAATTAGCTAAAGAATTACATGATGGTACATTTA
  1261  AATTTAATCCTGCAAGATTGAAAGAAATACCTAAAGCAAATGGTAAAATTCGTACCCTTA
  1321  GTATTACATCACCCAGAGATAAAATTGTACAAAAAGCAATAGGAATTATTTTAGATGTTG
  1381  CCTATGAACCTTTATTCAGTAAACATTCATTTGGGTTTAGACGTAAAAAATCAACTCGGG
  1441  ATGCATTAAAGGAATTAAAGTTAAGAGGAGCAGGATTTACATGAGTTATACAAGGAGATA
  1501  TTGAAAAATGTTTTGATATGATACCACATAATGTTATTAGAAAGGAGATAAGTAAAGTAA
  1561  TCGGTTGTCCTAATATGAGATCACTTATAGATAAAGTTATTACTTATCCTATCTGAAATA
  1621  ATAACACAATAATGAGCCCGGCTTTGCCGGGCTTATACCCATCTACAAAGGAGATGGGCA
  1681  TTAAAACTAAGATTGGAACACCACAAGATACAATTTGTAGTCCTATTTTAGCTAATATAG
  1741  TCTTAGATTTATTTGATAAATATATGGAGAATTATATTGAAAACTTTAACAAAGGTAAAT
  1801  TAAAAAAACATAATCCTGAATATGTAAAACTACAATACTTACGTAAAAAAGCAATCGAAA
  1861  ATAAAGAATACTCTCTTGCAGTACAATATTTAGTTAAAATGCGTAAAATTAATGGTTATG
  1921  ACAATATGGACCCTTCTTTTAGAAGAATGTACTATATACGTTATGCCTATGATTTTGTAA
  1981  TTTTAACTACTTCAACACATGCTGAATGTATTGAAATAAGAGATAATATTACTAACTTTC
  2041  TAAAAGAAAAATGTGGATTAACTCTTAATAAGGACAAAACACTAATTACATCAATGAGAA
  2101  AACATTTTAAATTTTTAGGAGCATTAATAGTTAATAATCCTTCAAAAGATTACGTTGTAT
  2161  TAGATAAAGGATTAAATACATGTAAAAAAGCACATATTAGATCTCTAGTTAAAGCACCTA
  2221  TTAAAGAATTAGTTGAAAAACTATTGGAAAATGGGTTAATAAGTAGAAATAGACTTAATA
  2281  TGGTATTTCCCAAAGGTAGAACCAGTTTATTTAATCATTCTCATTACCATATACTAAGAT
  2341  GATATAATTCTAAGGTAAATGGTATTGTAAATTATTATTCATTTGCATCAAACCGTTCCA
  2401  AACTTGGATACATCGTTTGATTACTTAGAGCATCTTGTGCTTTAACATTAGCAAATAAAT
  2461  ATAAATTAAAAACAATGAGAATAGCTTTTAAAAAATTCGGTTTTGATCTCAAGGATCCAA
  2521  ATACAGATTTAACTTTTTATCAATCAACTAACTTCAAAGTTACTAACGATTTTAAAACTC
  2581  ATAAAACAGACTATATTATGTTAGATAAAATTATGAACTCTGATAATTTACAACAAACTT
  2641  CCTTTGGTAAAGCATGTACCATTTGTGGTTCAACCCACAAAATAGAAATGCACCATCTTA
  2701  GAAAAGTCGCTAATATACGTAGTTTATTTAAAATTAAAGGTCAAACTTCCTCTAAATTAA
  2761  TTAGTGCAATTAACCGTAAACAAATACCTTTATGTTATTTTCATCATAAAGAATTACATA
  2821  AAGGTAACTTAAGTTACTGAGAATATAGAAAAGTAGCAGAATATAGATAATAATACCCTC
  2881  TTTGGGGGGTTTAGCCGACAGCTATGCTGCCGGTCATACTTAGATTTAACTAAATTATTA
  2941  TACCATAACTACGTAATGGCTAATATCTATAATCATAACTATATTTTCCTCTTAGTAACC
  3001  TTTTCATCTATATTAATGCGTAGATCTAGTATAGATGAAAATAAAAAGTAAAAAAAGGAT
  3061  TTAAGTATAATATATAAGTATTTATCATAAGATATTAGTAAATC
;     G-orf749 ==> start
  3105  ATGGA
;; mfannot:     /group=II (3.31e-13)
  3110  aagccgtatgatgggaaactatcacgtacggtttggaggg
;; mfannot:
  3150  CAATATCAAAAAAGAATTGACCCTACTGTTAATGCTGGATGATTAATAAGATATATACAT
  3210  GGTGTGCCCTGTGAGCACCTTAATTGGCAGGATAATTTTCCTTACACAGTGTTACCCTTA
  3270  TTGTTAATAACAATATTTGTGTACCCAGTTCTATCGCAGTTTAACTTAGCTAATAACTTA
  3330  TTAGGCTGTATAGCAGATAGTAAAAAATTCCTTTGAGATGTGCTGCCGCATCAAAATAAA
  3390  GGAAAATTGGGAGTTGCATATGATGAGGTTAACAAACTTGAAACTCGTGCCCCAGTCACA
  3450  GTATGCACTATTAGTCCTAAGCAGAATACGTCGGCTAATATCTATCGTAAACATATACAT
  3510  ATGCATGTAGATGTATGTGAGGTAACAAAAGATAGTTGGGAGTTATATATAACTAAAAAA
  3570  ACGAGCAAGCATCTAAGTGCAATATATAAAACAATTAAGAGTGAACCAGGGGAACTAATC
  3630  GCCTCTACTGCCTTTCGTAGTATGCGAAGTCGGAGTCTTCGTAATATGAGTACGTCATCT
  3690  TGTACATGTACTCAAAAGGAAGACAGAATTAATGAGACACTGAACAAAAATCAAGTCTTT
  3750  GATGTCAATACTTGATTATCAAACCAGTTGTCTAATTGTTTAGATAAAGACAATAAGTAT
  3810  AATGGATTAGTTAAAATTTTATCTAATCCAGATTTTCTTTTACATGCGTATAATAAAATT
  3870  AAGAGTAAATCAGGTAATATGACTAAAGGTAACGACAATGAAACATTCGATAGCATTAAT
  3930  AAAAAATGATTTAGCAAAACTGGAACATTAATTAAAGCAGGAAAATGAGATTTTAGACCA
  3990  ACTAGGATGGTTGAGATACCTAAATCGGATGGTAAAATGCGTCCTCTTAAAATAGCATCT
  4050  CCAAGAGATAAAATAGTGCAGAAAGCTATGCAAATAGTACTAGAGAAAATTTACGAACCT
  4110  AAGTTTAGTTCTACTTCTCATGGGTTTAGACCTAATTTATCTACACATTCAGCACTAAAA
  4170  AATCTTCATCTTCAAGGTGGAAACTATAATATTGCGATTAATGGAGACATATCCATATGT
  4230  TTTGATAGTATTCCTCACGATATTATAATGTCTATTTTGAAGGAATCGATTAAGTGTCAA
  4290  CGTACTTTAGAACTTATAAATAAATCACTTAAAGTAGTAAGTATATTTAATGGGAGTAAG
  4350  CTTAAATATAGGGCTTTAGGTACTCCTCAAGGTAGTATTTTAAGTCCGCTGCTTGCTAAC
  4410  ATAGTCTTAGATAAGTTTGATAAATATATGGATAAATATATTTTAGAATTTAATAAAGGA
  4470  AAAGCTCGTAAACAATCACTTGCTTACAAAAGCATAGTCCAAAGAAGATACAAATCCAAG
  4530  GATCCTATCATTAGACTAGAACTACTTAAGAAATTAAGAACAATGGAATCTACTAATTTA
  4590  TATGACCCAGATTTTAGACGTATGATCTTTACAAGATATGCAGATGATTTTGTAATATTA
  4650  ATCATTGGTACTTTTAAAGAAGCATACTCTATAAAACATAATATTAAAGATTTTCTAATC
  4710  AAATTAGGTCTTAACCTTAATATAGATAAGACTACTATTGTAAATACAAAAGATGGATTT
  4770  AACTTTCTTGGTGCAAGATGTCTTAGAGCTTCTAAGACTGTATATATCAATAAATATACA
  4830  GGTAACACACATCGTATACATAGAAGACTTATTATAAATGCTGATCTTAAAAGTATAATT
  4890  GAAAAACTAAAGAAGAATAAATTCGTACGTCAAAACAAATTAGGAGAAGTCTTAGCTACT
  4950  TCTAGACGTGATTTAGTTAATTTAAGTCACTATACAATTTTAAGCTTTTATAATAATAAA
  5010  ATTAATGGTTTAATTAGTTACTACTCCTTTGCAGGTAATTTCTCTAGTCTTAGAAGAGTT
  5070  ATTTGACTTCTTGTTATGTCTTGTGCATTAACCTTAGCTTTAAAACATAAGTTAAAAACT
  5130  GCAAGTAAAACTTTCAAGAAATTTGGTAAGTTCTTAAAAGACCCTGAAACTCATACTCAA
  5190  ATAAATTATCCTAAGAAAATGAAGGTAAAACATAAGTATAACATAAAGTTAAACGAAAAT
  5250  ATGACACCCGACAATATTCTTAGTGGATATAGAAACAAACAGCTTACGGTAACAAGTGAC
  5310  TTCGATAAAGGATGTGTATTATGTGGCTCAAATAATGAGTTATAA
;     G-orf749 ==> end
  5355  ATGCATCATGTTAGACAAGTTAAAGATGTCAGAGCTAAAATGCTTACTGGTAAATCTACT
  5415  TATACACAATGAGTAGGAGCCCATCTACGTAAGCAAGTTCCTCTTTGTAAATATCATCAT
  5475  AAAGAGTATCACGGAGGAAGATTATCTGTGTTTGAACTAAATACAATATCTTCTTATAAG
  5535  AAATAAATATACTTAATAAAAATACTAAACAAATTAGATCCTTAGATCACATTAATTCGG
  5595  C
;; mfannot:     /group=II (1.36e-13)
  5596  gagccgtatgatgggaaactatcacgtacggttctgagggcag
;; mfannot:
  5639  TTAAGAAGAGTTCATAG
;; mfannot: G-cob ==> start Def by similarity
  5656  AAGCTTGTATGACGCTGACCCCTACCAAATGGAGCTTCATTTTTCTTT
;     G-cob ==> start
;     G-cob-E1 ==> start
  5704  ATATGTATGTACTTACATATAGGAAAAGCTTTGTATTATGGAAGTTATAAATCACCTAGA
  5764  GTATTAGTTTGATCAATAGGAGTAATAATATTAATATTAACAATGGCTACAGCTTTCATG
  5824  GGTTATTGTTTAGTTTATGGACAAATGAGTCACTGAGGT
;     G-cob-E1 ==> end
;     G-cob-I1 ==> start /group=ID (2.08e-28)
;     G-cob-I1-orf296 ==> start /first_aa=K
  5863  aaattatttgccttaaatataattttattttataatcataaatacttattttccttatct
  5923  tttataattttatttatattattctatattttacataaatatctccgcccgcaacaagtt
  5983  gcgggctataaagttaattctcatgttaaacagaatatatataaatttaataaacataaa
  6043  gatgttaataattttaatgagtatttaccttttaaagatactactataatagaaataata
  6103  tatggttttttattaggtgatgcttatgctgaaaaatgtaaagaaggtactagaataacc
  6163  ttctataaagaagatagtcataaagaatatttattatatttacataatttaatagcaaat
  6223  ttaggatattgtaattcaaaaagacctaaaatatttactagattaggttctaaaggaaaa
  6283  attaaacaatgtataagatttaatacttgaacttatgataaatttaataaaatatataat
  6343  ttatgatatgtaaataatagtgttatgcccatctcctttggagatgggcatccagataaa
  6403  ttagtacatattaaagttttaccttctaatttacatatctatttatctcctttagcatta
  6463  gctatttgaattatgaataatggaagtaaaattggtaataatttaaatatatctactaat
  6523  aattttactttaaaagaaatagaatatctagtttttttattaaaagataaatttaattta
  6583  gattgttatataaaatcaggtaataatatatcaaaacctaaaatatctccaactagttcc
  6643  gggctatattttatatattttaaacctagtactatgcatttattagttaatatagttaaa
  6703  ccttatattgtaccttctatgaaatataaatttgggaaatatatgacttaa
;     G-cob-I1-orf296 ==> end
  6754  taatccctgatatccggagaaaagcttaagtaacaatttatataagtttatataagctta
  6814  attaaaacattatcatattatatgatagataggaaaataaagtatatttatgatatatat
  6874  aaaatataatcatctataaagatgaaacctatataataggttattatatagtattatata
  6934  ttaaacttattgcaatatataattaaaaaataagtttccataatttaatggatatatata
  6994  atgcaatattattgaaaacaggtcaaatttatttgttaaataacaagaccgtgggtagat
  7054  tataatatcccgacagagtggttcaataataggtatctgaaatgatgcttaatgtgcact
  7114  cgaatatttatataaataaaaaatataatgagattatgcccatctccaaaggagatgggt
  7174  atttattaatataataagcttatgcccatctcctttgggcacttattattacaaataata
  7234  tatattttaatttatacacaaggcttattatacaatatttataattatcatagattttat
  7294  ctccgcccgcaacttgtacttgtacaagttgcgggctatatttaataagtacatgatatt
  7354  atatattttaacatttttataactttaagttatttaaactcttataagagagatatataa
  7414  tatttaaatattg
;     G-cob-I1 ==> end
;     G-cob-E2 ==> start
  7427  GCTACTGTTATTACTAACTTATTATCAGCTATACCATTTATAGGTTCAGATTTAGTTCCG
  7487  T
;     G-cob-E2 ==> end
;     G-cob-I2 ==> start /group=IA(5') (1.20e-05)
  7488  tt
;     G-cob-I2-orf361 ==> start /first_aa=K /note=LAGLIDADG ;; evalue:2.8e-33
  7490  aaaccgatattaccattatatttaatatgcccgctttcggcgggtatatataaattatta
  7550  tcatatagaaatacctttataacattatttttaaaaaataaaatatataataagcctttt
  7610  ggacttatacccatctccaaaggagatgggcatttattattaaaaataaaagatattaat
  7670  actaaagaaataaaaaattcagtagatagctgttatatatctactattaataaaaaaaat
  7730  ataaacatagaacatcaaaaaaaagatataaatcttatattattatataaatttataggt
  7790  tttatagatggagatggatatattagagtaacaaaaaaaactaaaaaaaataatgataaa
  7850  atacccgcaaggggaaaacatctcgctatgggagataatattgattatatatatatatct
  7910  ttaattataaatttaaatgaaaatgaattagaattattaaaaatatttaataaagaatta
  7970  aaattaggaattgtttataatataacacctaagaaaggtaaaaagttagttagattagaa
  8030  ataaataaaactgatattaaaaatattttaataccattattagataaatataatatacaa
  8090  tttttaacagaaattagacaaaaacaatatttattagctaaatatattttaaataataat
  8150  attgttagatataatgatattaataaaaatgatatagataattatattaataataatata
  8210  aaaaaatataaatttaataaattaccatattttaattattgattagtaggttttactatg
  8270  gctaaaggttcatttttaactaaaaaaaataatgatatatgttttcaattaaaacaaaaa
  8330  tataattttgaattatttgaaaatataaaaaaagtatttaatattaataaaggtatttct
  8390  attaataaagataaatatatacaattaactattacatctaaaaaagatattcaaaaagtt
  8450  gtttatttttttaatgaagataataatcaattattaggttataaaaatattcaatttaat
  8510  aaatgattattagatttaaaaagtaataatagatataataatttagatataaaatttaaa
  8570  atatag
;     G-cob-I2-orf361 ==> end
  8576  aatatccatataatatggaataaacttggtataacctagtttataaaaataaatcatata
  8636  agcggccatatattgtaaaatatataggaaaaataaggtgaattacatagaagtcaatta
  8696  gtatatataatatatccctaaatatatccttttaagctcgcaactagttgcgagataaaa
  8756  ttattatttatatattatataaattgataatatgtagcgaagtatattatatatgaatat
  8816  ataaaagatatatatacccatagaggtaaatgtattctatatataaatttctctttaaga
  8876  aattatataaatatattagtagcttataatataataatgtatataaatatacatgatcag
  8936  ccataatcccccccccggctttgccggggggggcattatattataagtaatcttgataat
  8996  ataaacgttcaacgactagagaatgagtacatataacaataatttctccacgagcgcctt
  9056  acatcctttagtatataaaggatgatgacatagtctaatcttataagtaattataagtaa
  9116  atatataagttacctatttaaggtaactctagattaaaaaatatataaaatggtaaatat
  9176  aaacatg
;     G-cob-I2 ==> end
;     G-cob-E3 ==> start
  9183  TTATATGAGGAGGTTT
;     G-cob-E3 ==> end
;     G-cob-I3 ==> start /group=IB (8.59e-09)
  9199  caaaaatgaggaaccttataattatatattgagtgccaagcactaacttatataaaaaat
  9259  tctgcttgatgctggaatatcttattatatatatataataaatatatatttctgtcaata
  9319  acaaatgatcggatataaattatatatatatttaaatttattatcccccctttgggggga
  9379  tgatacccccctacgggggcattaccccccgctacgcgggggtgattgtatttatataca
  9439  taattatgtactatttttataaatattatggttaaaccatgattaaacccgccctacggg
  9499  cgggatcaataatagtaaaaatcataattattaaaagacaatcagcagtggtgaaattta
  9559  ttaattttgctactcagagactaaacgcagaaaatctattaaaatcaaattaatatatat
  9619  aaaataatcataaataatcataaataatctcccccccggcaaagccggggggattttcaa
  9679  catatataatctgtttaccatgtatattttatatacattattcacaattaattgaaaatt
  9739  atatattttacaggattaattgaaagtgatagatgaataagtatattaaaaagggtaaat
  9799  atttacaatattaattagctatagagttaaatatgcccgccgaaggcgggagagatataa
  9859  aacttttatataaaataaaagatatattagaagtagatataattaaatataattagctac
  9919  ttattctataagaaattaaaatcatttaaagaaataataatacctatttttgataaatat
  9979  attatgataaatatattaccccccggcaaagccgggggatgataaatatattatgataaa
 10039  tatattatgataaacatattatgataaatatattatgataaatatattatgataaacata
 10099  ttaccccccggcaaagccgggggatgataaatatattatgataaatatattatgttaaaa
 10159  ctaaacattatgatgcccgccttcggcgggatttatattttaaactaaatttattatgta
 10219  tatatatactatatatacatgataagcccgaagggctctgaatccccgcggagcggggtg
 10279  attgtatttatacacataatgccccccagcaaagccggggggataattagccccggcgaa
 10339  gccggggctgataagatgtatttatacatctaattccccctccgggggggatcatccccg
 10399  ctccgcggggataatgaatatatatccctcccgccttcggcgggcatatattgatcatca
 10459  ttcccccctccgggggggatcatcatgaaatgattttgtttattataaagattttataaa
 10519  atataacgtcataatatacccttttatacttaaatgaaattattaataccccgcgtagcg
 10579  gggtatattatttccctgtttgattaataggatttattgaaactgaagattattttgata
 10639  cttataaaatatctagagataataacataatacccacttaaatttgttatttaaaaattt
 10699  atcaaagtaaagatatgataataattgaagctataaagatagttttagattataaactat
 10759  tagtattcaaggtattaaatatattattaatggtaatcatatatacagaattttatgaat
 10819  aatacatctataaaattattagtatattaaaatatataatatttaggcctataatatcat
 10879  gaagtttattcaagatatttattattttaaaaatctttaataactatacctaaatacaat
 10939  agtaatattattatataaaattatccccccggctttgccggggggatgataagcccttag
 10999  ggctcatgtccccctatgggggggcattaatattaggtatatataatttaactttattat
 11059  gattatatatcttcattcccctctgatcattaattttattacaaatcaattaaaataaat
 11119  atgatttatatgcccgccgaaggcgggtatatctttgattataatatatatatatattgt
 11179  ataatataaggatatatatagagattatatatattattaatgatgatttatataatagat
 11239  taagatatagtccaatcaatatagtaatatattaggtgtataaaaacacctgatgagccc
 11299  attgggctcattatcccttagggatgatatatattccccttataaatatattgaatatta
 11359  tgatatttatcatataactttcaggtatattatacttgggagaataaaaag
;     G-cob-I3 ==> end
;     G-cob-E4 ==> start
 11410  CTCAGTTTCAAATCCTACAATACAAAGATTCTTTGCATTACATTTCTTATTACCATTTAT
 11470  ATTAGCTGCATTAGTAGTTATGCATTTAATTGCTTTACACATACATGGATCATCTAACCC
 11530  AGTAGGAATAACTGGAAATTTAGATAGAATACCTATGCATAGTTATTTTATATTTAAA
;     G-cob-E4 ==> end
;     G-cob-I4 ==> start /group=II (1.60e-09)
;     G-cob-I4-orf815 ==> start /first_aa=V
 11588  gtgcgccgttgtggtgtatttcttcagttgttacagagcaacaagtattttgttaatata
 11648  cttccactactatacttaggtaaaatgtgaaaacttttgctgaaaatagcatgtatagaa
 11708  aaggatctcgtaatagatattaaaatagtaataaaaggagattcaagtgaatgactcatg
 11768  gtcagaattaaactattcgaacatcaatatccaatgctcttaaataaaagaggacgtcat
 11828  gctattaatcggacgtatattaattatactggtataggctttgaagataacagtaaaaca
 11888  ataattaatacatattatagaaatactataataaaggatatgagtggtggacctaaaagt
 11948  caattattccctttctgtactttctgtaaagggggaatcacagtctcacgaataggtgag
 12008  ctacaagtctgagaggaatatacaactacgggattcgcttcatttagtaatagatatgcg
 12068  aacagaggtttcatagtaattggttcaattatgaaatataatagtggtaattcactatga
 12128  agtactaatagtacccaatgaaggaaaccagtaacgtttagtcttagagagtttagtaca
 12188  ggaacaggaagttcaacaaatgtattaaataaactagacagtcttagagccagatcaaaa
 12248  aattacccagataaaattatagatagagatctatataaaactttcatattgaataaagac
 12308  cttttaagaacagtttacgttaaattaatatctaagcctggtatgatgacacctgggatt
 12368  aatcctaccacattggatggtatgtcagaagaaagattagaaaaaataataattaaatta
 12428  aaagataatagttttacatttacaccaggtaaacgtattatatctaaaagtgatggtaaa
 12488  ttaagaccaataactctaggtaaccctgaagacaaattagtccaagaaacaatacgtatg
 12548  gtattagaagctatttatgagccattatttttagatgtttctcatggattccgtcctaat
 12608  agaagttgtcacacggcattaaggaaagtatttactacattcaaaggatgtacctgatga
 12668  attgaaggggatattaaaacttgttttgatgatattcctcatgataaattaatgtcttta
 12728  ttatctaaaaaaattagtgaccaaagatttcttgaattaataagaaaatctctaaatgct
 12788  ggttatatgtttaaatatactcgtataaccgatataataggtattcctcaaggttctatt
 12848  ataagtccaattttagctaatatatatcttcatcaattagatttatttataagtaaaatt
 12908  aaagatgaattagattacaaaggtaaatattcttattatgatagtaaatatcgtagtatt
 12968  caacataaactacatagggctcgtaaactaggtatggattcatctattcttagaaaatat
 13028  gctatagaattaagaaatcataatagagagtataaaaacgagaatactcgtaaaatacat
 13088  tacattagatatgctgatgattgaatagtggcagttaatgggagctataaggatactaaa
 13148  tttatattaaataaaatatctacttattgtttaaatgaattaggtttaactgtgtctccg
 13208  gataaaaccaagataactaactcatataaagatcgtatattatttttaggtacttatatc
 13268  aagcatagtactgttactagatatagtctattaggtaaatatttaagacgtaactctggt
 13328  ttcttagtcttaaacgcccctattgatcttataaaaaacaaattatcaaaaacaggattc
 13388  ttaataaggaaatctggtaaacatatcggacaatctagattgtcctgagttaatctacaa
 13448  cctcaacaaattgtagttttagctaatcgtgttataacaggttatcttaattattattca
 13508  tttgcttttaataaaagtaaattaacttcttacatattttatattataagagatgtagta
 13568  ttacgtacattagctcataagtacagattagccactagagctaaagtctataaaaagttt
 13628  ggacctaaaatacaaatttttgaccttaaaaaccgtaataaagataaaactcctaaaatt
 13688  atagctaccttattttcacctcgtaattataatattaatatttcagatttcaataaaaag
 13748  gatatagattcaaatctatctgctttatattctgataatatttctttagctactgttatt
 13808  aaaactaagtgttctatttgttcaagcaaatatagagtagaaatgcatcatattagaata
 13868  atgaaagatcttaaatctattaaaggtactttagattatttaatggctagatccaaacgt
 13928  aaacaaattccattgtgtataaactgtcatatgaaatatcatgatggtaaattatctata
 13988  ccaagggatattacgcaaacatttaagataaaatctaaaactgaataa
;     G-cob-I4-orf815 ==> end
 14036  acgttatggagagccgtatgatcaggaaactatcacgtacggttcggagacgagtatttg
 14096  acaaccctaatagttaggctaagggatctgtgcttagttctat
;     G-cob-I4 ==> end
;     G-cob-E5 ==> start
 14139  GATTTAATAACTGTATTTGTATTCTTATTAATATTTAGTTTATTTGTATTCTTTTCACCT
 14199  AATACATTAGGT
;     G-cob-E5 ==> end
;     G-cob-I5 ==> start /group=IB (2.60e-17)
;     G-cob-I5-orf495 ==> start /first_aa=Q /note=LAGLIDADG ;; evalue:0.72
 14211  caagaatggcctatatatactatatgctggaaaataattatagctttatacttaataagt
 14271  attataagtcttatttataataaaactaatagtttagataataaactaactaataagtca
 14331  aatataacccccccggctttgccgggggtatgatacgcccctacgggcggcattatttga
 14391  tatatatataccttttatgttaataatgtatatagatgatcagcccaaagggctcataat
 14451  ccccccaaaggggggattatccaccccccaaaggggggggttcattatagtatatataat
 14511  tttagttatataagtgattatatatttaatcccgtattagtaaaatattattataaaaat
 14571  tataatcagcagataaccaaattattattattaattaacccttttaggttagattaccca
 14631  cccaaaggtcgggttattttaaataaattatatttcggttgaaatatgatttaccctcct
 14691  ttaagggataaatttaatatagcccgcaacaagttgcgggcagaaataaaagtaggaatc
 14751  tcagagactatacgtatacataaaaataataaattatctttaataaaatatatcaatata
 14811  tatatacccacccaaggcgggctaggtatttactataaggtttttaatatgtttatcgcc
 14871  aaaaacggatataaagataaatgatatgaattaaataaatcattaataatagataataat
 14931  atcaagtcaaaaaatatatcaggagatatatataaaagaataaataaggataattttgat
 14991  ttgaaattctttgaatgattaggtggtttaatagatggtgatggttgttttttaatatct
 15051  aaacaaggatacacttctttagaaattacatctccattaatagatgaaaaaatgttgaga
 15111  cttatacaaaataaatttggaggatctataaaattaaggtctggaagtaattctataaga
 15171  tatagattacaaaataaaccaggtatgattttattagttaattcagttaatggtaatatt
 15231  agaaatagtgttagattaactcaatttataaaagtttgtaatttattaaatattgaattt
 15291  attaaaccttataaattagacattaataatgcttgatttagtggttttttcgattcagat
 15351  ggtactattaattattattatatgattaataatagacctcaattaactattagtattagt
 15411  aataaatatgattataatttaaatatgttaattgatatatttggtggtaaattatatttt
 15471  gataaatctaaaaatggatcatataaatgatctattaataataaagatttacatatgtta
 15531  tattataaatataataaaattaatccttctaaatcttgtaaaggtaaacgtttattctta
 15591  attaatgaattttattcattatatgatttaaaagcatatcaatatcctcataattctatt
 15651  atatataaatcctgattattatttgataaaaaatgaaatacctattaa
;     G-cob-I5-orf495 ==> end
 15699  agtttattccatccattactcatacatatttttattaactctagaaaaatatagcccgct
 15759  acttgttgcgggcgaagatatatatgcccgccttcggcgggtattaaagaatattaattt
 15819  tatagatttaccgcatttttatttcatgaggtgtataaatacaccttatcagccccggct
 15879  tcgccggggctcatgatcccccccctacgggggggaattatttttatgaagagatagtcc
 15939  atattttatttcccttttcaaaattatatatatgcccgccgaaggcgggtattttcttat
 15999  actagaaaattagttaggttacattgacttatatatatatataaaagatatatatgcccg
 16059  ccgaaggcgggagagatatataaactttttattttgattatttttaataacatg
;     G-cob-I5 ==> end
;     G-cob-E6 ==> start
 16113  CATTCAGATAACTATATACCTGGTAACCCTATGGTTACTCCAGCATCGAT
;     G-cob-E6 ==> end
;     G-cob-I6 ==> start /group=I(derived) (3.52e-05)
 16163  a
;     G-cob-I6-orf577 ==> start /first_aa=K
 16164  aaatttaattctatatgattatatatatatattttttatatattatattatataataaaa
 16224  aaatcattattcttacaaaacgaggatgatacttttagagtattaaataaaacaaatact
 16284  ttaaaaaaaaatataacaaaaaaagaattattagatttattagataataaattaaatcct
 16344  atagatacttttttaaataatcaaaattatgattcttctaaaattaaatttattttaaat
 16404  ggtttttttcaagcagaaggtcatgtaggtggttattttgaaactaaagaaagtataact
 16464  tttaatcctttagtatttatttctcaaaatgcatcttatgaaagtataaaattatttaaa
 16524  ataatgaataatgaatttaataatgaattaaaatataatatatataaaataaaatctggt
 16584  aaatgacagataaaaatatattgtaaaaattgaaatgttattattaataaatgaatacct
 16644  tattttaataatacttttggtgataaatatataggtttacaattattattaaaaatttat
 16704  tatttatatcattctaaatatggtaaatctaataaacatactatatatactattaaacat
 16764  ttagataatgctttaaaacgtatatacttaatatataatttaatagataatacacaaata
 16824  aaattatcacctttagaaaaatttaatttttgattttataaaataaataattatcaagaa
 16884  ttagaaaaatatatattgaatttaccaaataataatttagattattatattaattatgtg
 16944  tataaatacacatgatatgcccggggggctcattatccccgcggagcggggatgatcccc
 17004  cccgaaggggggaattatgttaataatttaaaaaataaaatttatattaaaaataataaa
 17064  atatttaatattaatatattatttatccatggattttatttaggagatggatcttatact
 17124  attatattaagaaaatcaggtaaatcaatttgatatatacctaattttataattaatcaa
 17184  aaatatactgattataatataaaattattaaatataattattgaatatctaaataaatat
 17244  gatattaattcaaaaataaatttattaaaaaataatactatggtagaatttaaaatagaa
 17304  aatcaaaaatctttaaaattatatcttaatttgttatataataacttatataatccatct
 17364  tctatagaagattttaataatactaaaatgccccttgcggagatacaagaaaatatactt
 17424  aatgatttatattcttttaataagaaggaccaaattaaatttttaattcaaacatctaaa
 17484  ttatttggtaaaattaaatattgaaaaaatggtcaaatagaattacttaatataatttat
 17544  aagtataataaaatttatagagatttatcgggagttaatcatcccacatctagagattta
 17604  tcttcggagggagttaatcatggtttgataaaccataatttatcattttctatagaagaa
 17664  tattttaatttattaaatgataaatttaatccccccggcaaagccgggggggggcataat
 17724  gatatgaattatatacatatatataaaaacacttcatattgtgttaaattacctatatct
 17784  aaaaaaaaaatatattttaactttaaaaaaggtcaagatatagctttaataaaagctaaa
 17844  gaatatagagatttaacattaaatgaatgattaaaaaataatataaaaaattaa
;     G-cob-I6-orf577 ==> end
 17898  atgattacctcctttatacttagaggagtcattatattatatatataagtttaatttatc
 17958  gtaaatgataaaatcatatattgtcgcattttatatgtataatataaaatgaaaaagaag
 18018  tgaattgcaaggaaatcctatgtaattaaactatataggacaatttgcagtaaaatatat
 18078  tcgtattataaatatatatttgatttatattattatttaactttaaaaaatatatttttt
 18138  atagtaaaaatagagaagtcctgtggggtaatcatatcaaataaataataatattatata
 18198  tattttaagaatataaatattcaacgactagttacattaaatagataataatatttataa
 18258  accacgagcgcttctaatatttagaaataatgccccggcaaagccgggggagggatttac
 18318  ctatgatatttcctcctggagggaggttatatttaatctaatattatgacatagtctaaa
 18378  ctatacagtaatgtatagaaatattatttaaaagataatatacctttaaaaaagggaata
 18438  taaaaatatttataacttttagtctctcctctttctttgaaaatatttctttgaaaatat
 18498  ttctttgaaaatatttctttgaaaatctttctttgaaaatctttctttgaaaatctttct
 18558  ttgaaaatggggaagatatatatatatttatataaaagtataaattttaaactaaagttt
 18618  aaatattctccaagaagattcttcaagaataatgacccccctgctatgcagggggttatc
 18678  atccttactacacgagaataacatccccccggcaaagccggggggataattttatattta
 18738  aatatatttg
;     G-cob-I6 ==> end
;     G-cob-E7 ==> start
 18748  AGTGCCGGAGTGATATTTATTACCATTTTATGCTATATTAAGATCAATACCTGATAAATT
 18808  AGGAGGAGTTATTGCTATGTTTGCGGCATTATTAATATTATTAATATTACCTATAACAGA
 18868  TAGATCAATAATAAGAGGTAATACATTTAAAGTATTATCTAAATTCTCTTTCTATTTATT
 18928  TGTATTTAATTTCTTATTATTAGGTAATTTAGGTCAATTACATGTAGAGGTACCATTTAT
 18988  TGTATTAGGACAATTTGCTACTTTCTATTATTTCAGTTACTTCGTAATATTAGTTCCTGT
 19048  TATTTCTATAATAGAAAATATCTTATTCTATATAGGTAATAAATAA
;     G-cob-E7 ==> end
;     G-cob ==> end
 19094  TGCCAATGAGCTTATACCCATCTACAAATAAAATGGGTATTTTAACTTTTATTTAATATA
 19154  TAAATATCATATTTATAGTAGATTATGTATATACCCCATATACATGATAACCCCCCCCAT
 19214  AGGGGGGGTAGATTGTTATATGCCTCCCGCCTTTGGCGGGCATATAGTTTTTATAGTAAA
 19274  TAAACCCCGCTCCGCGGGGTGATCCCCCCCGGCAAAGCCGGGGGGGTATTATTATATAAT
 19334  ATTATGTCATATATCTTAATACAAATAAATAATTTATATATCTGCCATTTGCAGATAAAT
 19394  ATTCTAATTCCATTAAGGAAAATTTATTCATTTATACTCCCGGGCATAAATAATGAGCCT
 19454  TTATACTTATAATTCCCCCCGGCAAAGCCGGGGGGATAATAAGCCCTCCGGGCTTATCAT
 19514  GTGTATTTATACACATAATGAGCTTATACCCATCTCCTTTGGAGATGGGTATTTATACTT
 19574  TATATACCCGCCTTCGGCGGGCATAAGTAAGTTTATACCCATCATGGACATTTATTAATT
 19634  TATACTTAATACTCCCGGTATAAATAAACTTATATCTATATCTTTTGTAGATGGGCATTT
 19694  TTACTTAACTTTATATTAAATATATAAATTTATACATTTACCCGCCTTCGGCGGGCATAT
 19754  AAATATGTTAATATAAATTCCCGCCTTCGGCGGGCATATAGCCCGCAACTTGTACAAGTT
 19814  GCGGGCGGATATAAATATGATTTTAATAGTAGATAATGTATATACCCGCCATATAGATGA
 19874  TTCACCCCCCATAGGGGGGGTGGGTATATTGTTTTATGGGAAATAATGTCATATATCTTA
 19934  ATATTAAACAAATAATGTATATAAGAGTCTTATACAATAAAAAATTATATATCCAATAAG
 19994  GAAAATTTATACTTAATATTAATAAATACTTAAATTAAATAAGAATTAATATAATTTCTA
 20054  TTATTAAAATTATTTAAAACA
;     G-nad4L ==> start
 20075  ATGATAGCTATTTTATCAACATTATTAACATTTTATGTTAGTCAAAATAATATAATAACA
 20135  TTATTAATAGCTATAGAAATATTATTATTAACAGTTACAGTTAAAATAATATATATAGGT
 20195  AATATATATGATGATGTACAAGCAACAATATTTGCTTTATTTATAATAATATTAGCAGGA
 20255  GCAGAATCTGCTATAGGTTTAAGTTTATTAGTATCATATTACAGATTGAGAGGTAAAGTT
 20315  ACTAATATATT
;     G-nad5 ==> start
;     G-nad5-E1 ==> start
 20326  ATAA
;     G-nad4L ==> end
 20330  TGTTTAATTTTTTAACTTATATATTTGAAGAAACTATTCATATTAATTTAGGTTCTTGAA
 20390  TCTCTTTAGGTAATATCAATATTAATTATGGTATTTTATTAGACCCTTTATCTATGGTAG
 20450  TTATGGTTCCTGTAGGTTTAGTTACTATGGCTGTCCTATTTTATGCTATAGATTATATGA
 20510  GATTTGACCCTAATCGTAATCGTTTTTATATCATCTTAAGTGTTTTCGCTATCTTTATGA
 20570  CTGTTTTAGTTGTTAGTGATAATTACGTAATGATGTTTATAGGATGAGAATTTGTAGGAG
 20630  TTATATCTTATTTATTAATCTCTTTCTGAAATACACGTATAGCTGCTATGAAATCAGCCT
 20690  TATCAGCTATATTATTAAATAGAATGGGTGATGCTTTATTCGTTATATTTATAGGTACTA
 20750  TATTATCTTTATATCAAGCTGTAGATTTCAATACTATAGAATTATTAACACCACATACAA
 20810  ATACAACATTATTAAACTTATTAGCTATTATGTTACTAGTTGCAGCTACTGCTAAATCAG
 20870  CTCAATTAGGTTTACATTCATGATTATTAAATGCCATGGAGGGT
;     G-nad5-E1 ==> end
;     G-nad5-I1 ==> start ;; mfannot: no intron type identified
 20914  tggttataggctctccttaaatttcactatatgagggaatatcctaatgtaattaagtcc
 20974  tattataccataataagttatgagatatattaattaatcccataataaattataagatat
 21034  ataaaaatatggaaaaatcttaattattaataattggctttgccaaatatattttatata
 21094  agtttcactgttaaataatgccccccccccggcaaagccggggggggaatgagacttatg
 21154  cccatatacaaagaatttgggcatttatatgtataaaattttacttattatatggacaac
 21214  cttcaggaaattttatattttgatttattcttttataaaagatcctcagagactttacgt
 21274  gaaattatttatctttacattatgcccgccttcggcgggacttaatatttagcctcctcg
 21334  gctataatatcacctttttgggtaatattataatttatttatacaacttattaatccccc
 21394  caaagggggttcatcatccattatttataaagattatagcctataatataggttattatt
 21454  tataaaatatagcccgcaactagtactagttgcgggcggagataaagggttggatatttc
 21514  tatatcatcagataatatgccccgcgtagcggggtaagaaaatatatgtcccgagtattg
 21574  gggtaattataatgaatacatttttggttaataaacatatatccatcccgccttcggcgg
 21634  gcatatgttgatcatgtatatttatacacataatgaaccccccaaaggggggtggataat
 21694  cccccctggataatgaaccccccaaaggggggtggataatcccccccggcgaagccgggg
 21754  ggatcattaacttcgttgatcatccggtattattttaattttatggtatcatgtatattt
 21814  tatatattaccccctaaagggagattaatcatgggtataatgagcccccccggcaaagcc
 21874  gggggggcttatcaggtatatttatacacctcatgaacatatatccctcccgcctttaac
 21934  tttaagggcatatgtttatcagccccccggactcatttacacccggcaaagccgggattt
 21994  attatcattcatatttcataaatggttatctatattcccgcatttggtgggcatattaat
 22054  atataatcaccttaaacccatctccaaggggtataaacccaaagggctcattaacccccc
 22114  aaagggggggtgtatcagcccggcgaagccgggctcattgaattatcatatctatatgtg
 22174  tataatttatatttatataccccacgtattagggtaaaagggaacacataaataaaaaat
 22234  atgtgatataattaattcatttaacagttaatgcccatctccattggagatgggtatatt
 22294  caaatttatcttatcttaatatatatttatattaatatttcctttgtatataatttaaac
 22354  taaataataaatatatgcccgccgaaggcgggtatatgagtatattttaataacccccgc
 22414  gtagcgggggtgatcaactacaggtattaattaaccccccaaagggggggttgatcttgt
 22474  atttttatatacattattatatcatttgtatttatatgcccgccttcggcgggtatacag
 22534  ataataataaggttaaacccatctccaaaggagatgggcatttattaataagttttaaaa
 22594  cttaaaatattattaaagaagaaataactttatcgttaagtgtgtattaattattaatta
 22654  atgacattaattttaggtaaatacattgtggtaaattatatccctattgttataagctaa
 22714  gcggaggtgatcaactacgcctatacacgtattaatgaacccccccggcaaagccggggg
 22774  gtccccgcggagcgggataatgaaacccaaaggggtttatcaggtatatggccgcaaggg
 22834  tatatacattattatataatttatattttatatatagcccgcaacttgttgcgggcggag
 22894  ataaaaatttatgaaatgggtgataataagggttaaaaatattatgaagtaataaataac
 22954  tttaattaccattaggtatgtattaatgagccccccctacgggggggcttatcatgtgta
 23014  tatacacataatgaaccccccggcaaagccggggggtggataatccccccaggatcatga
 23074  acattgtttatcatatatatttattaattaatacattggaataaattatattcctatggc
 23134  tataaccccccgctacgcggggggtatgattaattttatagttaaacagattattaaata
 23194  ccttattttaaatatttagcccttaaaggagggctattatattgtgaagtttattaacca
 23254  taattaaataattatactcatatctttatatatgggcattaatgtatgataaataaaaga
 23314  ttaagtccaaacatctacgagagtagaatgagtttatttattgatatcactatttatctc
 23374  ggcccgcaatatgttgcgggctatatgcccgccgaaggcgggaaatatatctttattacc
 23434  tccctgaaagggccctgaaagggccctgaaaggaggggaatttatatacatataatatat
 23494  gtcataaatataagattttatatgcccgactaaggcggtaataaagtgatatatatatat
 23554  atctatataaaaataaataaatatgtttatatttatactatttttcagtagtaataaatg
 23614  cccatctccaaaggagatgggtataagccaaagggctcatttacttatagttatatatat
 23674  atggtcgcgggtttatataaaatataacccttaataggcaatattatagttaaatttaaa
 23734  gagataaatatgtataaaaattagataaataacaatatatttg
;     G-nad5-I1 ==> end
;     G-nad5-E2 ==> start
 23777  CCAACACCAGTTAGTTCTTTATTACATGCAGCTACTATGGTTTGTAGTGGAGTTTTTGTA
 23837  TTAGTTAGATCTTCTTATATATTAGAATATACACCATCTGTATTATTATTTATATTATGA
 23897  TTAGGAGGATTTACTACTTTAATAAGTGGTTTAATAGCAGTAGTATCTAATGATATAAAA
 23957  AGAGTTATAGCCTTATCAACTATGAGTCAATTAGCTATAATGATGTTAGCTATAGGTTCA
 24017  AGTGCTTATGATTTAGCTATATATCATTTATATTGTCATGCTTTCTTTAAAGCTTTATTA
 24077  TTTATGTCAGCAGGTTCTATAATTCATAGTTTTATGTCAGAAACTCAAGATATGCGTAAA
 24137  TATGGAGGATTAATTGAATATTTACCTTATAGTTATGTATCTATGGTTATAGCTTCATTA
 24197  TCTTTAATGGCTATACCTGGTTTAACAGGTTATTATTCTAAAGATATAGTTATTGAATCA
 24257  TTATATGGTACTTATACATTAAGTGGATATATAATGTATTTCATTGCTACAGCTTCAGCT
 24317  ACTTTAACAGCTATTTATTCTCTAAGAGTTTTATATTTAACTTTCTATAATAATCCTAGA
 24377  TCTAATAAATATACTTATGGATTTATACACGAAAGTAATTGAATGATTATACCTATGACA
 24437  ATATTAGCTATATATAGTATATTCTTAGGTTATTATAGAGATAATGTTATATTCCATTTA
 24497  AATATAGGTTTACCTCATACTAATACATTTATAGAAACAGAATTTACAATACCTACAATA
 24557  TTTAAATATTTACCTATGATATTAGGTTTATCATTATCATTATCATTAGTTTATATTTAT
 24617  GAATTTATGTATAAAATAAATAAATCATCAGTATATAATTACTTTAACCAACGTATATAT
 24677  TTTGATCAATTATTAAATAATTTAATAATTAGACCAACATTAGTATTTGGTGGTTATTTA
 24737  AATGAATTAACTGATAATGGTTTACTTAAAGTATTAGGTAGTACAGGTATAGGTAGATTA
 24797  ATACTTAATATACCTTTAATAATTATAATAAATATAATAATTATAATTATAATTAACTTA
 24857  ATATAA
;     G-nad5-E2 ==> end
;     G-nad5 ==> end
 24863  TCCCACTTTTTTATAAAAATGTTGATGAACATATAGCCCGCAACTTGTTGCGGGCGTAGA
 24923  TATATGTTAATTACCCCCGGCAAGCCGGGGGGGAATGAGCCCAAAGGGCTTATCATGTGT
 24983  ATTTATACACATAATGTTGATCATCATTAAATCTAATTTATAATGAGCCCGGCTTCGCTG
 25043  GGCTTATACTTATACTCATCTCCTAAAGAGATGGGCATATTTAACCCATAAATCTTTATA
 25103  TAAATAATGCCCCCCGGCATTGCCGGGGGGGATTAATTAGCCCGGCTTCGCCGGGCTGAT
 25163  ACACCCCCCTTTGGGGGGTTAATTAGCCCTTTGGGTTTATATCGATCTTTGAT
;;     rnl ==> ;; mfannot: 5' +/- 50 nt
 25216  ATATAAAGTTGGGATATTTATTCATATATATTTAAATAGTTTTAATAGGTGATATATTGA
 25276  AAAATGGTATATGTAATTAATATTATTTTAAGGATAACGAATCAAAATTTAATAAATGAT
 25336  AAAAAGATTAGTATATAATCGGTCATAATCATGAAAATGATATAAAATAAAACAAGTGGA
 25396  ATGAAACATCTGAGTAACTTGATAAATAACCAACAGGGATAATATGAGTAACGGTGAGTG
 25456  AAAATATTAAAAATCTTAAAGTATTACCAAGAGGTAAGAATATAGTAGTTTCCAACTACT
 25516  AAGAAAAAGAAGTAAATTTTAGATTAAAGTACCGCAAGGGAAA
;;
 25559  GTTAACAAATAGAATAATAAAGAGCAGTTATAGTATAACGTACCTTTTGTATAATGGGCC
 25619  AGTGAGTTATATATTTTAGTGAAAATTTAAATATTTTATATATAAATAGATATAAATTAA
 25679  AGTATATAGGCCCGAAAGCAAACGATCTACACATGTTCAAGTGTATATAAATAATTTTAT
 25739  ATATGACTCAATAGGTAATTGTAGCAATAATTTCTAAAGAAATGTGTGTAGCTGTGACAG
 25799  ACAAATCTGGTTTGCAGATAGCTGGTTTTCTGCGAAATATATTTTAGTATAGCCTTTATT
 25859  TATTGTTTAAACTGGTACAGCACTTAAATACCTTTGGGGAATTAGAATATAATTTTATCA
 25919  AAATATTTAAACCTCGGAATCAGTTTATTATTTATCATAAATATGATAGATAACCTCTGC
 25979  TACGCAGAGGTAACTAAAATAAGGAGTCAGACTTATTGCGATAAGGTAGTAAGTCAAAAA
 26039  GGAAACAACCTAGACTATTAAATGTATGTCCCAAATATTAATTAAGTGAACTTAATCTAT
 26099  CCTACTTTTATTTTATAAAAGTTACTTTCATAATAAAATTATGGAAAATTAAATTATAGA
 26159  CAATTAGTAAGTGGGTTTGACAATAATCAACTTTTAATGAACATGTAACAATGCACTAAT
 26219  TTTATATATAATATATAATATATATATTATTTATTAATAATAGAGAAAATATAGCGGGTC
 26279  TAAATTAATAACAGTATTATAGATATAATGAATGATAATTCATAATATGGTAGCAGAATA
 26339  TATAATAAATAATTATAAAGAGATTGCTGGCTTGAGTAACGATAGATAATATAAGATTAT
 26399  CCCCTTATTCATAAGGTTTTACTATAAACTAACGGTCCCTAAGATTAATATAGAAATATA
 26459  AAATTAATGGGTGAAAGAACAAGAAAATAAAAATGAACCGTACTGTAGACCGACACAGGT
 26519  ATGATTAAAAGGGAATGGGATAACTACTTTGAATGAACTCGGCAAAATAAATCGTGCGAC
 26579  TGTTTACCAAAAACATAGCTTATTGCATACTAGTAATAGTAAGTATAATAAGTGATATCT
 26639  GCCCGGTGTTTGTTCAATAAATATAATTATTTAATAGATAATTTTATAAAAAACAGATAA
 26699  ACGGCGGTCTTATTGTGAGGATCCGAAGGTAGCGAAATTCATTGACGTATAATTGACGTC
 26759  CTGCATGAATGAATATACGATGCGATAACTGTATCCAAAGTAGACCCAGTGAAATAGCAA
 26819  TTGCGGTGAAGATGCCGTATATCCGTAGGTTGACAAAAAGACCCTATGCAGCTTTACTAT
 26879  ATCTTTATTTTGATTTTTAATATCTACATGATATTATACTTTTTTTATTTATTTCAGTAG
 26939  ATTAGGTTATATTTATTTTTTAAATCAAATGAGATACCTATATAAATGAAAAAAGAATCT
 26999  AATTAATATAATATTCATCTAAGATGATATATTTAAGTTTTACTTATTTAAGAAAGAGTA
 27059  AAGAGGTTAGTTTCGATGGGGCGTCGACATCAGCGAAAGCATCTGATGTGTCTAATAATA
 27119  AAGGTTTTTATTAAAAAACTAAATATTTAATTAAATTTTTTATTTAATAGTAAAATACGT
 27179  ACAATAATTCTATATGGTAAATAGAATATCTTATATATAAGTAAGGATAACAACATAATT
 27239  GTGCGATGATAATAACACTAACAAGTGGAATTAGTACTTACGTAGAGTGTAGTGAACAGG
 27299  CATAAACAAATGGTATGGATGTCGATAACGGATTAACCGCGTGAGAGTTGATATCGTCAG
 27359  CGGTGTTTGCCACCTCGATTAATAACGATAGTCGAGTATAAA
;; mfannot:     /group=IA (5.72e-14)
 27401  taggtttaattgcaagaaaatctaaagataaataattttatctatgataatttgcagcga
 27461  attattatctatatgaataataacttatataaaaatatatataaatataccactgtgaac
 27521  ttattcacaggggaaggttattataaggataataaacgttcaacgactagtagatgagta
 27581  catataacaatattctaccaagaaatacctaggaatatttagtctttaaagaagaattat
 27641  aatattgtgaaatttattcaccatattaagtataatatatatatataatacataatatat
 27701  aattacccccgcgtagcgggggtgatcccacccggctttgccggggggggtattatctaa
 27761  tattttaagatatagtct
;; mfannot:
 27779  GAACAATAATGAAAATTATTGTAATAAAATTTAAATAATTTTATAAAAACAAATTG
;;
 27835  GTCGTCTAGACTCGTCCTCCTGGTCGCAGCAACTAGGTAGGGTAGGACTGTTCGTCCTCT
 27895  AAGGAGTTACTTGAGATGGGTTAATTACGACGTGAGTCAGTAATGATTTTATCATCTATG
 27955  GATTTTTTTCTTATCTGTTGCCTTAAGTGTACGCAAGGATAATAAGGTACATTCCTATGG
 28015  TTAATTACCCCTTAGGGATAATAAACCCCCCCCCCACAGGGGGGGGGTTAATTTTTAATT
 28075  TAGCTAAGAATGTTGTGTTTACATATTGAATGCATATCAAATATTAAATCCTTCAGATAA
 28135  GTTTATACATTATAGACTATAATGTATTAGTTAATTTGTATTATTTGCAAATATACTAAA
 28195  TAAAACATCTTTTTTTTTTTAATAAAAAAGATATATACATATACCTAAAA
;;     rnl ==> ;; mfannot: 3' -20/+180
 28245  TATATCCTATAA
;     G-trnA(ugc) ==> start
 28257  GGGATCATAGATTAATTGGTAAATCTTTCGCTT!TGC!ATGTGAACAATATCGGTTCGAT
 28315  TCCGATTGATTCCA
;     G-trnA(ugc) ==> end
 28329  TATTTTTTTATTTGTATTTATAATAATTATTTAAATTTTATTAAAAA
;     G-cox2 ==> start
 28376  ATGATTTGATTAGATGTTCCAACACCATGAGGTGTACGTTTACAAGATTCAGCTTCTCCT
 28436  AACCAAGAAGGTATTCATGAATTATATGATCATATAATGTTTTATTTAGCTTTAATATTA
 28496  GGATTAGTTTCTTATATATTATATGTAGTAATAGCAGATTTTAAAAATAATAAATTTGCT
 28556  TTCAAATATTTAAAACATGGTCAAACTTTAGAAATTATATGAACTATATTTCCTGCTGTT
 28616  ATATTATTATTAATAGCATTTCCTAGTTTCATATTATTATATTTATGTGATGAAGTGTTA
 28676  ACACCTGCTATGACTATTAAAGTTGTAGGATTACAATGATATTGAAAATATGAATATTCA
 28736  GATTTTGTATCTGAGAAAGGTGAAACTATTGAGTTTGAATCATATATAATACCAGAAGAC
 28796  ATGTTAGAAGAAGGTCAATTAAGATTATTAGATACTGATACATCTATAGTATTACCAGTT
 28856  GATACTCATGTTAGATTTATTGTTACTGCTAATGATGTATTACACTCTTTTGCTGTACCT
 28916  TCATTAGGTATTAAAATTGATGCTACACCTGGTCGTTTAAACCAAGTTAGTGCTTTAATA
 28976  CAAAGAACTGGAGTTTATTATGGTCAATGTAGTGAATTATGTGGAGTTAACCATTCATTA
 29036  ATGCCTATAAAAGTTGAATGTGTTTCTATTAATGAATTCATTGAATGATTATCTGAAGCA
 29096  GAATAA
;     G-cox2 ==> end
 29102  AATTATAAACTTATTCTATTACATGACTAAATCCCTTTAGGAAATATATTTAGTTAAATA
 29162  TACCATTATGGTTAATATATTCAGTTAAATATACCATTATGGTTAATATATTCATATATA
 29222  TATGCCCGCCGAAGGCGGGAAAATATATCATGCTGATTATTTATATATATACTATATATA
 29282  GATCATGTAGATCATTATGATTATGGTAAATATAGCCAGCAACTTGTTGCTAGATAAAAT
 29342  ATGTTATTATGATAATCAACATGTTATATATGTTAATAATCCCCCGTAGAAAGGGTATTA
 29402  TGTATAAAAATATACATGATTAATTCCGGGGTTAATTAGCCCCGGCGAAGCCGGGGCTTA
 29462  TCATGTATATGTATATACATATACATAATTCCCCCCCGTAGGGGGGGGCCCCCGGCGAAG
 29522  CCGGGGGGATCATTATCTCCGCCCGCAACTAGTTGCGGGCTATATTTTTTTTGATAAATA
 29582  TATGCCCGCCCTAGGCCGGTATATATATAA
;     G-trnN(guu) ==> start
 29612  GTTTATATAGCTTAAAGGTAAAGCAATGTACT!GTT!AATACATCGATTTTGGTTCGATT
 29670  CCAAATATGAACG
;     G-trnN(guu) ==> end
 29683  TAATATGTATATATTATAAAATGTTATAATATGATGATATATCTTATATATATGGGTATA
 29743  AGATAGACGAATCTGGGCTCATGATGTTATTATAGACATATAATCTTTTAGGATATATGA
 29803  TCTATATAATACTTATTATATAAAATTAAGATATTAATAGAATATGTCGCGCAACTTGTT
 29863  GCGGGTAGGGATATATTATTTATTATATTTTATATGGCACGCAACTTGGTTGCGGTCAGG
 29923  GATATATTAAGATAATGCCCCCCGTAGGGGGGGGCCCCCGGCTTCGCCGGGGGGATCATT
 29983  ATAACATTAATTTAATTAACTTAACTAAAAAAA
;     G-nad6 ==> start
 30016  ATGAATATAATTAGTGGATTATCAAGTTTATTAGCTATGGGATTATTATCACCAGTTCAA
 30076  AGTATATTATGATTAATAGTATTATTTGTAAGTACAGCTATATCATTATATAATCAAGAT
 30136  TTTATGTTAATGGGAATATTATATATATTAATATATGTAGGAGCTATTGCTATATTATTT
 30196  TTATTTATATTATCTTTATTAAAAATTGATTATATACCACAAGGGAATGTTTCACCCTTA
 30256  ATAATAACATTATTATGTGTATCTTTTATACCATTAGATTTAACTTATGATTATAATGGT
 30316  ATTATAATTGAATTAAATGATACTTTTAATGAATTAACTACTATAGGAAATCAGTTTTAT
 30376  ACTGAATATGCTATATTATTAATTATAACTGGATTAATATTAATCTTATCTGTTGTAGGG
 30436  GCTATAGCTATTACTAGATAA
;     G-nad6 ==> end
;     G-nad1 ==> start
;     G-nad1-E1 ==> start
 30457  ATGTTACAATTTGCAGAATTATTATTAATGTTCGTTTCTGTATTATTAGCTGTTGCCTTT
 30517  TTAACTGTTGCTGAACGTAAAACTTTAGGTTATATGCAACGTAGAGTAGGGCCTAATGCC
 30577  GTTGGT
;     G-nad1-E1 ==> end
;     G-nad1-I1 ==> start /group=I(derived) (1.39e-03)
 30583  tataaaatacaattatatacatctatataaataattaacccccttattattacatatata
 30643  tcattttttttatcattattacacaaataaaatctatatcgatatataagataatgaaca
 30703  tatatctccgcccgcaacttgttgcgggctatatgttgatcatcattaaatacctactgt
 30763  atgtgggattataacctaataatataaatatcttatagccctccttactaaagattattt
 30823  atatttaaattccccccccccggcaaagccggggggggatcacccccccctacggggggg
 30883  ggtaattagtatatataaagctatataaaatttatataaatcaataaatatagatacccc
 30943  caacttgttgcggggttaaattttacccttaactaactaaaggttctttaatattttcct
 31003  taaggggtgatattatagcattccgggttaaatattatgaaaatatatttaaagagaata
 31063  tgaaaatatataaataaatattacccataaggggtgatcttatagcccgtagggataaat
 31123  attatgataaaaaataaaatgaaaaaatgagttaggtttatatccatacccatctccttt
 31183  gtatatgggcatcttaatatatattttatacaatataaatcttataatctccgcccgcaa
 31243  cgtgttgcgggctatatttattatatagatataactcatagagtataatatcgataatat
 31303  agataatatctttatattataagttatttttaaagaaaatgatgatgaatattattaata
 31363  tcataaatttacaagattagttagtttaagtccgcaactcgttgcggagataaatgtaca
 31423  ttttaaatcgcccgcaactcgttgcgggcggagataaaaattaatgagagataaagattt
 31483  tttattttatataaattttatatttagaccgtagggctataatatctttatattttattt
 31543  aatacttactttaaaagtaataatgtataaaaatatacatgataaaccccccctacgggg
 31603  ggaattaggtgtataaatacaccttatcagccccggcttcgccggggctcattatccccc
 31663  ggctttgccgggggatgatcaatatattatatatattaattatccccgcggagcggggat
 31723  gatcccccccgaaggggggaattatgtgtataaatacacatgataagcccggagggctca
 31783  ttatccccgcggagcggggatgatccccccggagggggaattatctagatttatacccat
 31843  ctccaaaggatatgggcattcaaatagtataatatatccctcccgccttgggcgggcata
 31903  cttatatttatgattaacatatatccctcccgccttgggcgggcatatgtagattagcat
 31963  gaatatatatccctcccgcctttaagggcatatattgatcacccccgctccgcgggggtg
 32023  atgagtccggcttcgccggacttatacaaagtaagtggacatttatatctaaatataact
 32083  ccgcccgcaactagttgcgggctatatatatcatctattacttccgcctttaagggcata
 32143  tatatcctctaaaagatttatctattactcccgtctttaagggcatatatataactaaat
 32203  atttcccctaaagggtaatataatagccctccggataaaatatttatatctgaaaatata
 32263  tataatctaaaagatttatctattattaccgccttgggcgggcatatatataactaaata
 32323  tttaagggctaaaggattaatgaacccctgctttgtggggattaatcatctatattttat
 32383  acattatgtatatatatactatatatacatgataagcccttttggctcattatccccgct
 32443  ccgcggggatgatccccccggctttgcaggggggaattattattataaaaatataaagat
 32503  attatgcatatttgttaagtatagcccgtaacttgttgggagataaaattatatactaaa
 32563  ttatcctttatgagataattcacatatagcccgcaactagttgcgggcggagatatatgt
 32623  taatgatgatcaacgaagttaattataaaaatagttatgttaaaaataaaaaaataaata
 32683  taagaaatttatttaggccaaagtatattataaaaaaataatgtctattttatagacatt
 32743  acgtccgccttaggcgggattataatataggaagtgaaagtaaaccttttgctaaaaact
 32803  atcaaattgcgggaacatcttaaagctatttcaactaagtaaatatagttatttttggca
 32863  tataccagggatagggaatatatttatggcacaggtaatgactcgtggtatagtaatatc
 32923  gaaatagatgtacgaaaggaaatagacaatccgcagccaagtatctattaatgatccccc
 32983  cggcttcgccggggggattatccacccccctttgggggggttaattaatgataatagtct
 33043  tataatgtgtatttatacacatgatgaacatatatccctcccgccttcggcggggatatg
 33103  ttgatcatcggattattatgcccccccccggctttgccggggggggattaaatacccatt
 33163  ttctttgtagatgggtatattattataaataggtatgcagttcatcgactaaatggtagt
 33223  tggtgtattttatttatcttatataaagatatagcccgcaacttgttgcgggcgaagata
 33283  aatatatgcttaagatatagtcaaaccttattcgaaagaatacagaaatatatatatata
 33343  tatatattactctttagtttataaaagtttatataaataagagtctcatttatgtgagtt
 33403  gttaaatggatagtttatataactatttagggagaattattccaactttatctaaccata
 33463  tatattatatatatatgtatgattaaaggaataaatttg
;     G-nad1-I1 ==> end
;     G-nad1-E2 ==> start
 33502  TATTATGGTATATTAATGGCTATAGCAGATGCAGCTAAATTATTATTAAAAGAAATAATA
 33562  ATACCTACACATGCAGATAAATTAATTTTATTTATAAGTCCTATAATTTCATTAATATCA
 33622  GCTTTATTATGTTGATCAGTTATTCCTTTTGGACCAGGTATAACTATAACAGATCATAAT
 33682  TATGGATTAATATTAACTTTAGCTATAAGTAGTATAGGAGTATTTGGAACTTTATTAGCT
 33742  GGATGATCTGCTAATAGTAAATATTCTTTATTAGGTTCTATCCGTTCAACTGCACAATTA
 33802  ATTAGTTATGAATTAGTCTTAACTACAATAGTTTTATTATGTATATTATTTGCAGGTAGT
 33862  ATGAATTTATCTAGATATGTTGAATTACAATCATCTATCTGATTATTTATACCTTTATTA
 33922  CCTTTATCTATTATATGATTTATTGGTTGTGTAGCAGAATGTGCTAGACCTCCTTTTGAT
 33982  AATGTAGAAGCTGAATCAGAATTAGTTTCAGGTCATATGACTGAATATTCTTCTTCTATT
 34042  TTCGTTTTATTCTTTTTATCTGAATATGCTTCTATTTTATTCTTATCTACTTTAACTGTT
 34102  ATTTTATTCTTTGGAGGAGGTACTGGTATTATATTAGGATTAAAAGCTAATGTATTTGCC
 34162  TTTACTTATATTTGAGTTAGAGCAACTTTACCTAGAGTAAGATATGATAAATTAATTAAT
 34222  ATGTGTTGAATCATTTTCTTACCTTTATTATTTGGTTTTGCCATATTTTTACCTTCATTA
 34282  ATCTTTATTTTAGATGCTAATATCTCATTATAG
;     G-nad1-E2 ==> end
;     G-nad1 ==> end
 34315  GTAAATATATTAATAATCAATTTCTATATGAGATTTTAAATGCTCCGCGTGGATGATTAT
 34375  TAGATCTTAGTTTATACCTATAATCTTTCTTCATTAATACTTTAAAGTATCCCCGCTACG
 34435  CGGGGATGATCAATATTTAATGTATTATCTTTTATACGACTATGTCGATATATATTCATA
 34495  TATTTTAATATATTTATAGTTATGTAGATATATATGGCCGGGCATATATCCCGGCGAAGC
 34555  CGGGATTTCCTATGAATATTACCTATTTAGGTTACCCATATATCATATTTCATTTATAGA
 34615  TAAACTTAATTCTATTAATAGAATCATAAGTTACTATGTTAGTTAAAATAAGTTTATATA
 34675  TATCCTTGCCCGCAACTTGTACAAGTTGCGGGCGGAATGAGCCCTTAGGGCTTATCAGGT
 34735  GTATTTATTCATAAAAAATGATAAATGAACCCCAAAGGGGTTTATCATGTATATACCCGC
 34795  CTTCCGCGGCCATATACAAAATCAGTTATTATCCCCCCCCGGCAAAGCCGGGGTATGATC
 34855  TACATATGCCCTTAAAGTTAAAGGCGGGAGGGATATATATTCATAAGATGTATTTATACA
 34915  TCTTATCAGCCCCGGCTTCGCCGGGGCTCATGACCCCCGCTACGCGGGGATTATCCACCC
 34975  CCCCCACGGCTTTGCCGGGGGGGTTCATTATGATAAACGAAGTTCATAATGTATAAACAT
 35035  GATCAACCATTATCCCCGCTACGCATGGGTGATTAACGAAGTTTATAATTTATATACCCG
 35095  CGCGGCATATACATGGTAAATATATTTCGAAGGGTAAGATATATCATTCCGGAGGAATCT
 35155  CCGCCCGCAACTCGTTGCGGGCTATATATGCCCTTAAAGGCGGGTGGGATATATGTTCAT
 35215  CGTTATAGCATCATTATTTTGTAAATATATATGATCTACATATGCCCGCCGAAGGCGGGG
 35275  GGGGAGATATATGTTAATGATAATCAAAATATAGCCCGCAACTTGTTGTGGGCGGAGATA
 35335  TATGTGATCCCCCCCCAAAGGGGGGGCATGATGTATAAACATGATCAACCATTATACCCG
 35395  CGTAGCGGGGGGTGATAAACATGATGATCAAGATGATGATCAACATAATAATAAACATTA
 35455  TGTATATATAGTATATATATATATCATGATGATAATCCCGCCTGGATCATTATTTATATA
 35515  CCCTTTTGGCATAGACATGATAACCCCTTTGGGTTCATAATTTCCTAGGGATAATCAACC
 35575  CCCTGTGTTAATTAATAAAGAGATCATATATTGATAAACTTAATAGATGCCCATCTCCTT
 35635  TGTAGATGGGCATATGCCCGTCGAGGGTTCATTAAATTTATATTTGCATTATACAGTATG
 35695  CCCGCCTTGGGCGGGTATAGATATCTTATTTATATATAAATATCTTTTTCATTATGTATA
 35755  TACCGGCCATATACATGATCAGCCCCCCCCCCGGCTTTGCCGGGGGGGCTCATTATTCCC
 35815  TAGGGATGATCCTCCCCATAGGGGGGAATTATAATAATCTAGTATTTATAAAAATATTAG
 35875  GTGTATAATACACGAGATCAGCCTCTTTGGGGCTCATAATTCCCCCGGCTTTGCCGGGGG
 35935  ATGATCGGGGGGCATTATTTATACATAAATATCTTTTTTATTATTATAAGTATGCCCGCC
 35995  TTCGGCGGGTATAGATATTTTATTACCATATAAAATATAGTCCGCAACTTGTGCAACTTG
 36055  TGCAACTTGTGCAACTTGTGCAACTTGTTGGAGATAAATATAAAGATATTAAGGATATTT
 36115  ATATAAATCTAAAATTGTAGATGAAAACCTTTTTGATAATAACTAGCTATATCTTTGCCC
 36175  GCCTTTTGGCGGGCATAGGTGATTTATGTTTTATCCTTTGGTAGGCATAGGTGATTTA
;     G-trnR(ucu) ==> start
 36233  TGTCTTATAGTTCAATGGTTAGAACATTACTCT!TCT!AAAGTAATTATTTGGGTTCGAT
 36291  TCCCAATGAGATAA
;     G-trnR(ucu) ==> end
 36305  AATATATAGGTAAGTTTAAATAAAAAAGAATCTATGGTTCATTACCCCCCCTACGGGGGG
 36365  GGAATGATTATATATCCATTTACTTTGTAGATGGGTATAAATATAGTCAATCAGACTATA
 36425  TCCGTATAATGGGTAATTTTGTTTTAATAAAATTTCATAAAAATATAATTTATT
;     G-orf779 ==> start
 36479  ATGAATAAACAA
;     G-cox1 ==> start ;; mfannot: alternative ATG start pos 36479
;     G-cox1-E1 ==> start
 36491  ATGACTTATATAACACGTTGATTATATAGTACATCACATAAAGATATAGCTATATTATAT
 36551  TTAGGATATGGTTTAATATCTTCAATGGTTGCTACAGGAATGTCAGTTATAATACGTATG
 36611  G
;     G-cox1-E1 ==> end
;     G-cox1-I1 ==> start /group=II (1.36e-13)
 36612  gt
;     G-cox1-I1-orf734 ==> start /first_aa=A
 36614  gcgcctttgttggttgtatgttgatgtgaatttgtgttagttcatatacatattcaagaa
 36674  ctttatatattaaagttatgtatcttctatatttctgcctttatattatctaataaatat
 36734  ataaatggtatagcaggaaataaaagggttgtagaaataaaatcaacattattagagtac
 36794  aaccccaagaaaacagattatgttgaggttaacaaacttgatactttacacaaggataat
 36854  tttagcctttattctctaataaatagttataggaataagtcatccattgtaatatatatt
 36914  tccatacatatatattattcttgaaaaggatgattgtcataccaattagtatgtatatat
 36974  aaaaatatagtaaagcaagcagctaagatctgaaacacgttaaaaataaacatacaatta
 37034  aaaagggatttaagcgcctctaataaaagtaaaaagttattatgcgcaaacggaggatca
 37094  atagtagtgagtagtacctgaaaaggtatgaatatatctataaatagatataacatgaag
 37154  tgatctagccaaaatgttaattcattaagaatgtacgtaactaaaatatctagtgattta
 37214  aatgaatcttcatttaaagttaacaagaaaaaagagttaaccgccattttaattaatgag
 37274  ttaaaagcttatgataataagcaagaagaaaatatatatattaatttaaaaggtatctta
 37334  agtgatccttatttttgattaagtgcatataattccctccttcacaggggtaattcaata
 37394  aataaaaaacctggtaatttgactaaagaagttgatggttcaacattagatgaaatatca
 37454  ttatcatttatagaaaaattaactgttgacatagtttcaggtaattataaacctaaacct
 37514  ttaagaagggtagatatatctaaggataataataaattaagatctatagatataagtagc
 37574  catagggataaaattgttcaagctgggttagcatctatacttgaggctatttgagaacct
 37634  aagtttttaaatacatctcatgggttaagatcaaatagatctacacacacagcttttaga
 37694  gaattgtatttaactaaatatagatataactgagttatacaaggttatatagataaatgt
 37754  tttgataatatcgaacataatatattaatgaatataattaaagaacatattaagtgccat
 37814  ttaacaatatcattaatctataaatgtcttagggtaggtattaaaatggataacggtaca
 37874  atttctattaataaagtcggtaccccacaaggtagcgtattaagtcctattttatgtaat
 37934  atagtcttacatatttttgatgaatatttagaaaaattaagaactaattttaatatagga
 37994  gctaatataaatccaatttctgttcattatcaaaataaaagagttaggaatctaaaatta
 38054  ggtaataatgaggaaggaagaagatgtctgttacaaatgaaaactataccaaatggaaat
 38114  cttatggatagtaattattctagattaaaatatttaagatttgcagataattttgtagtt
 38174  ttaattattggaaattatggagactgtttaaaattaaaaaatgagatgaaaacattttta
 38234  ttagaaaaatgtggtttaaatttaaataattctaaaactaaaataaatcttactactaaa
 38294  ttttgagactttcttggtattacacttaaaaaacctaaaagtcttattttatcaaataaa
 38354  catacaagtaaaaaaggtataaaaacagtagcaaatacacgtattcatctttatgttcct
 38414  actaagaaacttaaggatgctcttatagatgctaaaatagttattagaaaaaaagatggt
 38474  actttaagacctaatgctcaaacccatttaataaatttatctcattatgaaattgttaaa
 38534  ttttataataataaaattaatgggattcttagttattatagtttcgttactaatagatgt
 38594  aaattagggtacattatatgacttttacaagcatcatgtgctctaactttatctagaaaa
 38654  ttaaaaatcaattctctacctaaaacatttggtaaatttggtagatatttaaaggatcct
 38714  aatactgatattatgttaaatttacctaaagattataaagttaaacattttttcaataaa
 38774  tctttatctcaagatgtcgtttttgatagtatcaaagctaaataa
;     G-orf779 ==> end
;     G-cox1-I1-orf734 ==> end
 38819  tctaataaattaactaattattattttgataaatcatgtatcttttgtagatctaatcat
 38879  aatattgaaatacatcattttcgtaaagtgtctgattttagaggtaaataccttaaaggg
 38939  tatcctcctacttgaagtcaatttgcaggtgttttcaattgtaaacaaatacccctatgc
 38999  aaatatcaccataaaaagtatcataaaggacaatttatagctgcagatcttaaaattatt
 39059  agagattataactaacagggttacatggaactattaaaattaaataagatatataaattt
 39119  cttaactacttattagtataagttatcattttgggtgcgagccgtatgatgggaaactat
 39179  cacgtacggttctgagggcagttaagaagatattcgattaaagtattatcccccctttgg
 39239  ggggatgataaccccccgcatgggtgtcattattgtataacgctgaccctac
;     G-cox1-I1 ==> end
;     G-cox1-E2 ==> start
 39291  AATTATCAGGACCTAATCCTCAATTCTTAAATGGTAATAATCAAGTGTTTAACG
;     G-cox1-E2 ==> end
;     G-cox1-I2 ==> start /group=II (1.31e-12)
 39345  gt
;     G-cox1-I2-orf770 ==> start /first_aa=A
 39347  gcgccgtctaattgctatggtatcccgctagtctcgacactagccgtaatcattttgacc
 39407  ttttatataagttgcgtaaagcatctcattcacttactaggggctaaccctaggaggaaa
 39467  atagcatatgagaaaacgggattgaaagaatattccggagctacgcttcatatggttagg
 39527  ataacgaactccttacaaggctggagcagggtatgatttccctcatctcactcggagaag
 39587  gttctactacattctaaattttacgttgaggtttggaatgagtcaaaattagtagaagca
 39647  actataagtaatagcgaacagttggagaacctaagtgaagcatggatacatagcaagaat
 39707  tcgggattacctgaaattcgaaagaatggaggtaacggagcgctcgtagtaaagagattc
 39767  atgagtactagtacaaatgatctgttgaaggggcgtaggaattacagttacgaggaattt
 39827  aacccttcgggattaaagaaattggaacaattatctaaagacaatagagaaaattcaaac
 39887  ttaattaataaaggtataataaccatagttaaggatatagatattcttaaatcagcctat
 39947  ggtataataaaatctaaaccaggaaatatgactaaaggtgttgacgataaaacactagat
 40007  ggaattaatgataaatactttattaacctatctaatgatttaggaacgggtaaatttaaa
 40067  tttaaccctactcgtagaatagaaatacctaaacctaaaggaggtaaaagacctttaagt
 40127  ataggatctcctagagagaaaatagtacaacaagctatgaatatggtattaaatgccatc
 40187  tacgaacctagtatgagtgaatattcttttggtttcagaccaaataaaggaggtcatgat
 40247  gctatctgacacattagaaattactttccttcagtcaattgatatatcgaatcagacata
 40307  aaaagttgttttgatacgattccgcataaccttataataagtcaactaaagaaacgtata
 40367  aatgaccctgcatttattagtttagtctacaaattattaagggctgggtatatcaataat
 40427  ggaacatactttaagtcaaagataggtacccctcaaggttctatcttaagccctatctta
 40487  tgcaatatagtattagatcttcttgataaatttcttgaagatttaagcagggaatataat
 40547  ataggggtaagacgtagaataaatccagcttataataaactagctagaactattggtgca
 40607  actaagctattatctgatagtaagaaacttagagtaccaatattaacaaataaagttaga
 40667  gctttccaagctattgatccagaatataaaagattcaaatttgtaagatacgcagatgac
 40727  gtattaatcggagtgataggatctcataaggattgcgaggatattaaagaacgtttaaat
 40787  gttttccttagtactttagggttaaatttaaatgtggaaaaaactttaataactcatgcc
 40847  acaaccaaatacgccagattcttaggttacaatatatcagtaacaccaccctcaaagaga
 40907  cctatttttaataaatctcactataacaacaactatccatctctatctattactagacct
 40967  ctaatacacgctcctattaaggagattgtaaaaaaactagctgatttaaaattttgtact
 41027  aaatatactggtgagcctataagccctggtagatatattcacgaaactgatagagatata
 41087  gtacaaatatacctacgtatagctagaggtatactagggtactataaattagcaactaat
 41147  tttaataaattgagaaatagattatattatattctattctactcgtgtgttctatcacta
 41207  ggacgtaaacacaaattgaatacgaagaaaaaagtaataaaaaaatatggtatagattta
 41267  aatatatgaaaaacagacaagaagggtaaaaaagttgtagacgtttgttttaatattaag
 41327  agcatggtctctaatatcaaacacgttaaatcccattcagatttattaaatagtaatcct
 41387  ttgaggattgaaaacccattggattgattaaataaagcctcttatatgttacctataact
 41447  aaggaactattagaagcaaaatgtattgtttgtaactccgacaaggatatagagatacac
 41507  catattagaaagatatcagatatcaaaaataataattatttaatttcaagacaaattaag
 41567  atgaatcgtaaacaagtcccactatgtaagctgtgtcatattaaacatcatcaaggtaaa
 41627  cccttgaatttaaatttgggaccaggactataa
;     G-cox1-I2-orf770 ==> end
 41660  attagataggtaattctggcgagccgtatgatgggaaactatcacgtacggttctgagag
 41720  aacttttaatcacttaaaaaggattatctgtgactctac
;     G-cox1-I2 ==> end
;     G-cox1-E3 ==> start
 41759  TAATGGTAACAGGTCATGCTATCGCAATGA
;     G-cox1-E3 ==> end
;     G-cox1-I3 ==> start /group=II (1.86e-14)
 41789  gt
;     G-cox1-I3-orf727 ==> start /first_aa=A
 41791  gcgccgtctaattatttattagggaagtgtcataaagacatctgattagtagaaaaatta
 41851  aaatcagtaaattccaacagagatggaaggatcaaacccttcggtgaaaaccaaacatct
 41911  aagcctgttgtaatggggatattgaaagactatatttcttatataagtatttgtatggtt
 41971  acgataagaaacttgaaacagtgtagttgtcacttatgggacctattatttaagataatt
 42031  agaaagacaggtaaacataatatcattggtgtgtttgcaattctaccgtctttaacaaac
 42091  tcaaatagagtaatagagaaatctgtacattgcaagaacctaaccaaatacaaccctata
 42151  aataagaattcgggattacctaaggggactcaagtagtacctagtttaaaatataaaaat
 42211  attttctataaaaataaaatatcaaatatttttggtaacggaggtctaatattagtgagt
 42271  aataattcatgaagtagactaacatatttaaataactttagaagtatgagtacaaaagcc
 42331  ggaagtagtaatactttgtcacgtggcagagttagtaatacgaacaatataagtgttaaa
 42391  gataattatccccgctccgcggggatgataagcccggctcattatccccccaaagggggg
 42451  gattcattaaaaataagaaataatatagaaataaatataaagaatatagcaaatttaaaa
 42511  aatttgatattagcatatgaaactattaaaagtaagccaggtaatatgactaaagaaata
 42571  gataataaaactctagatggtataaatataagttattttcaaaatgtaataaagtctctt
 42631  aaagaaaataaatataaatttaaaccaggaagacaagtaatgatacctaaaccaggtaaa
 42691  agtgaaagtcgtccattagtaattggatctcctagagataaaatagttcaaagagcattt
 42751  cttcaaataatggaattacattatgaaactaaatttcttaaatctagttttggatttaga
 42811  ccaaaattaggtcttagaccagctattaaatatctagaagctaaatttcaaagtacaaga
 42871  tgggttattgaagccgacttaaggaaagcttttgataaaattaatcatgacatacttata
 42931  aaaatattaaaagaagatatatcttgtgatagaactatttcattaataaaatctatgctt
 42991  agagcaggaattctagatgaattaggtgattatccccgcggagcggggatgatccccccc
 43051  tacgggggtcattatcataataatcaaatagaaggtaccccccaagggagtgtattaagt
 43111  cctttgttatgtaatatattattacataaattagatttatttattgaagaattaaaatta
 43171  aaatataattctcccgcaactactaaacatagtttggaatataatagaatttcaggggaa
 43231  atacgtaaagctaaaataaaaggttgaaatgataataataaccctaactataaaatttga
 43291  aataacttaattagtacaatgaaaaaaactgatagttcttccttaactaaagttaatatt
 43351  aattatataagatatgctgataattttgtcgttggtattcaaggtagttatactttaact
 43411  aaagtaatattagaagaaattaatcaatttttaaattctttacatttacaattaaatatg
 43471  gaaaaaactaaaataactgatctaaagaaggacagtataaaatttttaggttttatcata
 43531  aaaagtagaaaaaataatgaaaaagcacatgagaatatattagttaactcaaagttaata
 43591  tctagacgtaaaaaaactagattatctatatattttgattatttgctaataataaaaata
 43651  ttagcagaaaaaggatttataaaaaatagaatgacacctaaatctaataatgctcgtaaa
 43711  tgaagaggtcactttaaaggtaacttaataaacttagagcatgcggatattataaggtat
 43771  tataattctattataaaatctatatataatcactataatttttgccataatttacctcat
 43831  ttagctaatatatctttattattaaaagaatcttgcgctttaactttagctagaaaattt
 43891  agattaagaactttaaaaaaaacctttgccaaatttggtaaaaacttaaatgttaatata
 43951  tcatataagaataaatctttttag
;     G-cox1-I3-orf727 ==> end
 43975  gtatatattaattacctgaatatttttatagaaaaaatatagttaattgagctatgactt
 44035  aagataattatcaaaatcctttagttaaaatttatatttaaaattaactacttataacat
 44095  cttctaaagttgtattttttgtaactcataagttaatgtttaaatgcatcatgttagagc
 44155  tataaaaaataaaaaaaaaagtatagctataaaggtaagatagattttcttacccttcaa
 44215  atgcaaacgattaatagaaaacaaatttccttatgtaattcatcataataaattgcatgg
 44275  tggaactatgtcatatgctaataaaaaattatttaaagaagctaataaaaaaataaataa
 44335  aattatttataaataagttttctatcctttttccgattacgtaaagaggattttatatta
 44395  ttattattttaaatgatccccccgtagggggggattattattattttaaatgatcccccc
 44455  cggctttgccgggggggtatgaggtgtattaatacaccagataagcctaaagggctcatt
 44515  ccgccccctacgggggggaataaagaacttaacttataatctcgcccgcaactagttgcg
 44575  ggctaaatcttaattctaagatagtatgttgaataagtgataaatatattgagagccgta
 44635  tgatgggaaactatcacgtacggttcggaggcgagtcgttgaagtgatttaacgagactt
 44695  agcctac
;     G-cox1-I3 ==> end
;     G-cox1-E4 ==> start
 44702  TATTCTTATTTGTAATGCCAGTATTAATCGGAGCTTTT
;     G-cox1-E4 ==> end
;     G-cox1-I4 ==> start /group=II (1.02e-09) ;; mfannot: splice boundaries uncertain
;     G-cox1-I4-orf932 ==> start /first_aa=L /note=HNH ;; evalue:0.17
 44740  ttacgacgtggtcgtagagttatcagttatatctataatgatcaaataacttatttatta
 44800  ttagttattaaagttatatatatactttcaatgtgtgatttaataatgttaataacatta
 44860  atacatgagggtctaaacacaggagggctgtccaacgagacagtctttgaaggttgtgtg
 44920  aaatggcaaaaaatcttaaattttggtataggatttagtagtctaggcctcactttagtt
 44980  gttatgttaagtttaacgagagtgaatctttattttaaaatcggttcagcgatagttaga
 45040  tattccaaacattatttatttaatgacaatgtatctgatgacctattaaatgcaaggagg
 45100  gtaaatgagagcgtatcttccaaaatcacaagcatggtcaataccgacacagaagaggac
 45160  ttaacaataatgcatgatagaatagaaaaattatatcagaaggataactctattaaacac
 45220  gggaacctcgtacaggatatattattgaattttatcttgaacagaataaaagtacttttt
 45280  aataatataaaggatactgtaatatatctgaatggatacttccaaattatgagtattgtc
 45340  tttgacgtattattctcaaattataaacaagaaaataatagcattcacgggggcaagata
 45400  gtcaatgaagcaaaagccttaggtaatgctagggatactgaaaatcatataaatattatg
 45460  atatatcagccaagaggtgttcttattggagaaaagcaaaatttgatattccttaataag
 45520  gtttgtctaactcatctgcgtcattattctacaatcaaggataaatcaccgcaatctatt
 45580  gctgagattaagagattaatattagataatgatggttctttaatatgaccagataataaa
 45640  agtttaggccttatttatctagaagtttttaagaaacagatggagttagtcaaaatagca
 45700  gaaaaatatggaattaatagtgaaaaagtatataaagaacaacttgtattaagtgagtcc
 45760  ttattgtttagaatagttgcaattgataaattgtctaaatctagtggttataaaactcca
 45820  ggtatagataatcaatcatttagtaataaaaaaaatcatatacgtacttatatttcttta
 45880  gttgaatgactaagagttataattaaacaatctaataaatataaaggagatcctattaaa
 45940  agagttttaatacctaatggtaaattacgtcctttgggtatacctactttaagggataga
 46000  gctttacaacatttaattaatttagtattagaaccaatagtagaaatgtctggtgaatta
 46060  catagttatggttttagacctaatagatctaggaaaaatgctgttgcttatataaaagca
 46120  cagttgaaaacttttgatagtgataaaatcataacaaattcatatagttctaatgtagaa
 46180  aataaactatttaggcagttaagtcaagataaattaatcttagatgcaaatattaaaagc
 46240  ttttttgattccattgaccataattgacttttaaataatttatatatacatccagacctt
 46300  aagattatcattaaatcttgattaaaaagtggtgttatagatagtaatatctattcagat
 46360  actgaaatggatacacctcaaggaggtataatatctacaacattagctaattttactctt
 46420  aacggtttagaaaaggctgttatggattctattttacctttaacaaaaattaaagataaa
 46480  aatattagtattcaattgaaagatggttctcaaacacggatagcttcagaattagcatat
 46540  gttagatatgtcgatgattttgtagtaattgtaagatctagtcatataatgaatacttat
 46600  gtgatacctgctattaaagaatttttgaaaccaagaggattgtcattaaatgaagaaaaa
 46660  acaaaactctttaaacttagagataaagatgcacaacttaacttcttaggttatactttc
 46720  aaatatcaagataaatgaaaacatgacaagcatattttatatacttatcatacaggtaat
 46780  agtggtatagccctatatcctaataaatataaagttataaattttatagataaaataaga
 46840  aagatatttaaagcttctcaaaatcttgattcttataatctaatagcaaaacttaatcct
 46900  attattagagattgaactaactactataatttagaaaattcttattattatagaaaccta
 46960  gttaggaatgctatttataatatggtatgaaagtgagctcatagtaaacataaaagatga
 47020  ggtaaaaaaagaatagctttatactattttttgactcataaaaacttgtatgattttaat
 47080  cacacaagaaatatggagtatactatgattaaaaaaattaaatgagtgtttcatggattt
 47140  gataaaagggatactagatatggtaataaaataaatatcaggtatttagttgatccagta
 47200  tttgaatcacaattattgtcttataagcattatgttatacctgttaatttactacatgtt
 47260  catggatatcattgtgattatatgaaaattattaattttaacattaataataactttaaa
 47320  gctataggattaaactcatcatttaaaacaaagttgttaaaagcacaaaacaacttatgt
 47380  actcattgtgaaaaaccccttctatcttatagcggtttgtatgaagaattacatattcat
 47440  catattatacctatatatagaggaggttcacgtaataatattaaaaatatgatattatta
 47500  cattcatcatgtcattatgaaattgaccataataagtaa
;     G-cox1-I4-orf932 ==> end
 47539  gcctggtataagatgttaaagtataatgagtcttttggcttatacccatctccaaaggag
 47599  atgggcatgaaatacaatttatcataatatactagttattagggtgagccgtatacgtgg
 47659  tgacatgtacgtacggttcttttgggggaatatatcgtgagatatatttccatccatagt
;     G-cox1-I4 ==> end
;     G-cox1-E5 ==> start
 47719  GGTAACTTTTTTTTACCTATTTTAATAGGTGCTGTAGATATGGCTTTTGCTAGATTAAAT
 47779  AACATTAGTTTTTGATGTTTACCTCCAGCATTAGTATGTATAATTGCTTCAGTTTTAATT
 47839  GAGAATGGAGCTGGTACAGGATGAACGGTTTACCCTCCATTATCATCTATTAATGCACAT
 47899  TCTGGTCCATCAGTAGATTTAGCTATATTTGCTTTACATTTAACAAGTATATCAAGTTTA
 47959  TTAGGAGCAATTAACTTTATAGTAACATTTTTAAATATGCGTACTATAGGTTTACATATG
 48019  ATTAATGCACCATTATTTGTATGAGCTATATTCTTTACAGCTATATTATTATTATTATCA
 48079  TTACCTGTATTAACAGCTGGTGTTACTTTATTATTAATGGATAGAAACTTTAACACAGGT
 48139  TTCTACGAAGTAGCAGCCGGAGGAGATCCAGTTCTTTATCAGCATTTATTTT
;     G-cox1-E5 ==> end
;     G-cox1-I5 ==> start /group=ID (1.19e-35)
 48191  aaaagaattgaaataaaggtataaattagttataattaaatatttataatatcatgaatt
 48251  tattcaccaaattaaaataatttatttcagaggtatataaaatacacattatgagcccgg
 48311  caaagccgggcttatggtttatagcttataaacttatttctttggtaatggatatttatt
 48371  atttatatttaaaaagactaaataattaataaagcaaatgctgtatataatgttgatcac
 48431  ccccgctacgcggggtgattatatatatatgccggcaattcattgccggcatttaagact
 48491  ttattaataaaatttatatggatctttatctctttattcccaccgcatatatatgttaat
 48551  aatgaaggataaagacctccataataaaccccacaaagggtttatcctgtatatgccaaa
 48611  agggtatatacaaaattatttatatctagttatagttaattatattatacctattttagg
 48671  ataatgatatatatatatactatatatacattataagccctttgggctcattctcccccc
 48731  aaaggggggtgtatcatccgaagggataataattatttatgcaactctaataagataata
 48791  aatatttcagttaaaaactatattttataatagttaatatataaactgaattaactaatt
 48851  tattctgagaagaataatatattaataaaaattatgatttatgtaataacatgggaatca
 48911  tccccccccccggcttcgccggggggggaatcatattttaataaatattgctatacgagt
 48971  gaaaacggtcaagagttgataattatcttaagaccgtcggtagtattagatatcgctaca
 49031  gactggctcacttgtaggtgtctgaaatgatgcttaatgtacagtcgataaaaattatat
 49091  atagtattatatatactataagattaaaaag
;     G-cox1-I5 ==> end
;     G-cox1-E6 ==> start
 49122  GATTCTTTGGT
;     G-cox1-E6 ==> end
;     G-cox1-I6 ==> start /group=IB (2.13e-18)
 49133  caaggatggcctatatttcgctatatgcaagaatttattataacttatattataaagttt
 49193  atatataaaataagcccctttggggctcattataccccccggcaaagccgggggggggat
 49253  gatcaaacccctttaggggttcataactataatgaatattataactttatattttaaagt
 49313  ttatatatttaattactatagatataatatttagcccgaatggctattattataaggaat
 49373  atagtaaaaatattaaatatatatcagaattaacgaaataataaagatttgcagataacc
 49433  aaaaggaggtgtgaatcttcccccgcagcttgcagcgggctagtaggaatctcagagact
 49493  atacgcgaaacatctatattagatgaatacatagtccaaattatataatatcaatgaata
 49553  atattgatataagccctttgggcttattatataataataatg
;     G-cox1-I6 ==> end
;     G-cox1-E7 ==> start
 49595  CATCCAGAA
;     G-cox1-E7 ==> end
;     G-cox1-I7 ==> start /group=IB (1.12e-22)
;     G-cox1-I7-orf285 ==> start /first_aa=V /note=LAGLIDADG ;; evalue:2.5e-27
 49604  gttaaatttgtaagcttcttaatgttgctatatgctggaaaaactttaataaattttaaa
 49664  tacttcatctatattatagacatagtaataattttaaaatataagagtcaatcagcaggt
 49724  aataaattaaatgtagatttacataaaaataatacctcagagactatacgcaacaatact
 49784  aaatatttaatatctgaacatgtacctaaacatttaaaacctttacaaagtaatcaattt
 49844  aacgattatttagctggtttaatagacgctaatagttattttgaatctaaaaattctctt
 49904  tgtcctaagttaattatagtttttgacttaaatcatattcaattagcttattttataaaa
 49964  agaattattaaatttggtaaaataaaaatttctggtaataaatatttatatataattcat
 50024  aaagaagagggtataaataaagtattaaatttaataaataataaaataagaactaaaaat
 50084  aaatataatgagataataaaaaattatccccaatacaaagatatatttaaattaaatccc
 50144  gccttcggcgggcatgtaaattatggggatctatcatccctgctacacaggggtaattat
 50204  tgattaactggatatatagatatgaaaggagaatttaatataggtaaaaataatacttta
 50264  gaatttattttagatgtaaataattgatcaactaatatttcgtttaccaataataatcat
 50324  ttaagaatatcttctataaatgatattaaattaataataagttttttaaataaatatcat
 50384  ttacaatcaagtaaatattgtgattatttaaaatgaaggaaaatatatataaaaaatcaa
 50444  aatatattgataaaataa
;     G-cox1-I7-orf285 ==> end
 50462  catatataaagatatataaatatacattatttactataaatgtgtatcaccctttgggtg
 50522  tggcattagtataagaaatagtccataa
;     G-cox1-I7 ==> end
;     G-cox1-E8 ==> start
 50550  AAAAGTTACATTATAATTATACCAGGATTTGGAATAATATCACATATCGTATCTACATAC
 50610  AGTAAAAAACCTATCTTTGGAGAAATTGGGATGTTATATGCGTGCGCC
;     G-cox1-E8 ==> end
;     G-cox1-I8 ==> start /group=II (1.07e-07) ;; mfannot: splice boundaries uncertain
;     G-cox1-I8-orf1108 ==> start /first_aa=L
 50658  ttaccgcttctatttatttccttttgtaagtggagtacttattgaggaatagctaagcaa
 50718  atctgtttaatcaggtatttacaattagtagatacagtgagcttaatctgttgaagaaga
 50778  aatctgttgactttcttaacgcatccattaaaaatctattggtccgaaaagagtgcgagt
 50838  cttagtcggaaaactctaccaaagataactgataaaaatataggaacgaaggactctcag
 50898  caacagatagaacttactaatagtgagttcaataaaggagaaaacataaataataggctt
 50958  accgctatgggcgagggcctttctttatgaagcgtaaataaaagtgagggaggaatttat
 51018  cgaagtagaacatacggaaataaattagatactattaatagtagtatgtctatatcactg
 51078  cctaaacttgaattaaattcacatttaataattcgtagacattattcaactagtaataat
 51138  ccccgccccgcggggatcatcaaccccggctatgccgggggtaattatgatagattaaat
 51198  aaattatatagtgataaaagagaattggaactattattagtacctcaagctataaatagc
 51258  cttaataaaaaagaatggcctacatttgaagaagacttcaaaagtaaacttaaccattac
 51318  attaaattaagtaactatctactggcggtgaaaacaataaatctatttacttcagatttc
 51378  agaattaaagacaatgacttagataacataaaatataaggttgatagaaaccttataact
 51438  aataaagaattatgaaaacctgtccttatagaagctaaatataatttagaaagtttactc
 51498  tataaaatacaagctgtagataacttaatgataactaatgcagcatatactccaggtata
 51558  gactctaaatgtttaatcaaagttataaaaatcgctaaagataataattctgcccttaaa
 51618  gttcttaactctattatttctaaagctaaaactattttagctataaaaaaaggtaaaaca
 51678  gatcaggctattaacagaaagggcttagataatttaaattctagagaaaattacagatga
 51738  tgactaaaatcatccaaaggtaatcataagattattgaaagtagaaatattttaaaatca
 51798  atagaaattgatccacttaaatatctaaaagatttaaataaaattcaattaaataataat
 51858  atatatcttagattagatatattaaagtctatgaaaaatattaaattaaagaattataaa
 51918  tctgattcagttttaagagtttttatacctaaagataatggaaaacttagtcctttaggt
 51978  atacctactatgaaggatcgtggtattcaaatgctacttaaattagttatggaaccctat
 52038  atggaaacattaggtgacacggattcatgaggatttagacctggacgtaatacttttcaa
 52098  gctatttgccaactatataaccgtttattttatacttttaatgataaaataaaaaatatc
 52158  aatgatgttattaaaggtaaaagaataaaacctagaagtttatctttacgtactaaagaa
 52218  gaaaaggcttcctttataaagatagataaagatatctacaaaccaatagataatacaaaa
 52278  actatgtattatgaatctaaatgaatattggatgcggatattaaagggtgtttcgataat
 52338  attgatcataattgattacttgataatgtacctatgccttatgggtatgagtatttatta
 52398  gagaaaatattaaagacaacaatagttgaaagagagaataataacttaaaaattattact
 52458  aaagctaaaaataatactaaaggtattcctcaaggggggattatttcccctctactaatg
 52518  aactgaactctagatggattagacgatatatgtaaagataactcttatataactaatcat
 52578  aaaaataagaagacctatagatgaatatgtcctgataaactggaatattataataataat
 52638  aatatcccttataaattagtatctgatttatctataagaactaaaggggctactcatata
 52698  acacgttttgctgatgattttatcgttattacgtgtggagaggaatcattaaacaacata
 52758  attataggtataaaagaatttttaaagataagaggcctagaattatctaaggataaaact
 52818  aaaataataaaatgaaatatgaataagaaatttgattttctaggatgaacttttcataat
 52878  attaatcctactaaaataaataggattattgaagccagaagtaaggtaattgggagatta
 52938  tctgattgaaaaggtatttatgtatatccttctgttaaatcaacatccaaatttagaaat
 52998  aatattaaaaagatcacttctatatctaatactagacttgatgatatttctattttaaaa
 53058  aaattaattatttatatctatggatgatctaattatttctctcccggtccaaaacaaaca
 53118  catatacgtcaccatctagattgatatgttttcaaaagatttagtaaatttctaaggaaa
 53178  aaatataacaaatcttacccactttattttgctaaatatttccaaaatcaagatggtact
 53238  ttaaggggggaaatatctttatctaataaaaataaagttaatgataaggacagaatcaaa
 53298  actgtaaaaatacctaaattaagagatttacactcagatactaatctaggcatccttaat
 53358  attaataacaatattagatatacatcgatattattaaatcccaaaccttatatattaaga
 53418  catatattaataactaaaattaaaaacgatttaaaatctaaactagcttataaacaaaac
 53478  tttttatgtcctatttgtaataaagatttagttacttgaaatgatattacaaattgatct
 53538  acgcaagaaattggttctatcaataaagatatatctttagataaccatataaattttaat
 53598  aataaatatgatacccaaacaggtttacctaattgggaaaatatatctattagtcattct
 53658  aaacataataatttagattgattaaaaaatattgagctagatcacataatacctaattac
 53718  ataggtagatataatttagaaattaagaattttattgaaggtaaaaataatttacagtta
 53778  atacactctcattgtcataaggttaaatctaaaaatgacaaattacaatataagttattt
 53838  aatgaaatgttcaataataagaaatcagttgatatattagatatgataaaatttatagat
 53898  gaatcaacattaacttatgtggataattctcataagaataaattttataaatatttaaaa
 53958  gatttattgaaaaagaagaaaatataa
;     G-cox1-I8-orf1108 ==> end
 53985  taaacccccctttggggggtgaattattccttaagggataatttaatatgcttaaggcat
 54045  aaatatattagtaactataggcaaagagctgtatgcattgagaagtgcatgtacagatct
 54105  gtgagggggaacatccggtaaaaaggatagttcgtctatctcaataatggga
;     G-cox1-I8 ==> end
;     G-cox1-E9 ==> start
 54157  TCTATTGGTTTATTAGGTTTTTTAGTTTGAAGT
;     G-cox1-E9 ==> end
;     G-cox1-I9 ==> start /group=IB (1.10e-26)
;     G-cox1-I9-orf383 ==> start /first_aa=Q /note=LAGLIDADG ;; evalue:3e-36
 54190  caatttatggctttccttagacgtgagtttaaggtaataaacaccactataagctgggaa
 54250  ggatgatatttatttaatactttttatagttcaaatttaaataaaaaagcccaatcagca
 54310  ggaaactttctatctttagataaaactaaagatattttatttttaaatgataatgataat
 54370  aaagatcttaaaaatactaaaaaaggatcctcagagactatacgtggtgatacttatgat
 54430  ttattttatattttttataaattaatacatttaaaaagtataaaaatagataaaaattga
 54490  ttagattgatttataggttttacagaaggagatggagctttattatttaataaaaattct
 54550  tgttattttgttattactcaaaaagatgtttctatattagaacatatacaaaaaactttt
 54610  aattttggttatattaaatattattataaagataatattacaagggtatcatcaaccccg
 54670  gcaaagccggggttaattaaatatgcccgttatattgtttatgatattaaacatatcttt
 54730  ttattatatttaatatttaatggtaatttatatttaaaaaatagaattatacaattagaa
 54790  aaatgataccaaattttaaattatagtaaaatatttactaaagaattctttagtaaaagt
 54850  aatcgtattcattctttaccttctgttattaaaaataaaaatattatttcattagataat
 54910  tcttgattatctggatttacagatgctgaaggttgttttactgctaaaatatataaatat
 54970  aataataaaacttatgtaaaaaatgtctttattttaaaccaaaaatatgattttgattta
 55030  ttaaataatataagtatattattatatggtaaaaaattagctaaacaaattaatgctaat
 55090  aataatatttatagaattaatatatcttctaataatattgtaagaattaataaaattata
 55150  gattattttaataaatataatttaaaaacaagtaaaaataaatcttttaatatatatatt
 55210  aatatatctaaattatctttaactaaaaaacctttagatcaatttaatttaaacttaatt
 55270  aaaaaattaaaaaaagaaatgaataaatttactatagaaaataatcctataggttattca
 55330  tctaaatcataa
;     G-cox1-I9-orf383 ==> end
 55342  gtataagatatagtccaaaagtataacatgtatgcaataatttatacaggggatgatacc
 55402  cccccccggcaaagccgggggtatttaaactgggttatttatataaatgcccatctacaa
 55462  tatagatgggtattatattcattacttcattatttatatctatatatttttatttataca
 55522  aattatagccttatggctattatatttaatagtatgatttaccctttagggtaaaatata
 55582  taaatgcccatctccaaaggagatgggtataagattcatggttcattatatatatgttta
 55642  tatttatacaaattataggcctatggccattatatctaatggtattatttttatataaat
 55702  gcccatctccaaaggagatgggtataatattcatgaggtgtataaatacaccttatcagc
 55762  cccggcgaagccggggggggttcattatatatatgtatatatttatacaaatcatagcac
 55822  tatggtaattttattgaaatgatatgattaacatcaatggtatgatttattaaggataaa
 55882  taatataaatgcccatctccattggagatgggcataagattcatggtgatccacccccct
 55942  ttgggggggttcattatgtatatttatatctatatatataaacaaatgataacccaaata
 56002  atatgataaaccccccggcaaagccggggggggttcattacctttcaatatataagataa
 56062  taattcttatatatattcttataaattaacatgtgtttaatatctctatttatatatcct
 56122  taaaatattaaattccttttaatctatacttataatacccgcccgctgttcacagcgggc
 56182  tattcatatattttatgatataagatactctatataacatatatatgtataaacatatat
 56242  atatatataatgggcatagggctattatgtatataaaataaatatgaaggcgggatttat
 56302  tcttaggatagatcttaatcagccgtttataccggcatatatacaaaatatataaataga
 56362  ggtattaataaatatacttag
;     G-cox1-I9 ==> end
;     G-cox1-E10 ==> start
 56383  CATCATATGTATGTAGTTGGATTAGATATTGATACTAGAGCTTACTTTACATCGGCTACA
 56443  ATGGTAATTGCCGTTCCTACTGGTATAAAAATATTTAGTTGAATAGCAACAATATATGGA
 56503  GGAGAAGTAAGATTAGCAGTACCTATGCTATTTGCTTTAGGTTTCTTATTCTTATTTACT
 56563  GTCGGTGGATTAACAGGAGTTATGTTATCTAATGCATCTATAGATGTAGCATTCCATGAT
;     G-cox1-E10 ==> end
;     G-cox1-I10 ==> start /group=I(derived) (3.53e-05)
;     G-cox1-I10-orf428 ==> start /first_aa=T /note=LAGLIDADG ;; evalue:2.3e-30
 56623  acggatattataagttcaaaaaaaatattttcggtgcatagcaccttaaataatcccggc
 56683  ttggccggggtaaattataataatgagcccggcgaagccgggcttatacccatctccttt
 56743  ggagatgggtatgtcatctttaatggagataattatctccgtaatgcggagatgatatat
 56803  aattctattattcataatccccgcgtagcggggatgataggccgcaatgcggtccattat
 56863  atatgtctatctatatgggaaaatatttttatattcttgcccgcagcttgctgcgggcta
 56923  tatatatttatattacccccgcgtagcgggggtgatagcccgcgtagcgggccattattt
 56983  tttataaaagataaaaaaataaataccgcctttgtcgggcataatcaacttatttttaat
 57043  aaaaagtttaaaacatattcattaaatatagataaaataaattctaataaagatttatat
 57103  aaacatattgaagatatatatcctaatggagtaggaccaaataatactataaaaatagta
 57163  gattatattgaacaattttttgtaggtttattagaaggagatggtactataactgttgat
 57223  tatatttctgataaaaaaaaacgtgtaagaattgctatagcattaaaacttttagaagaa
 57283  aatataaaaatgatagatttattagtaaaatatataggaggtagaaaatctatagaaaga
 57343  aataataaatatattacttgaatagcatctagtagatcagatataaataaagtatttata
 57403  atattagctaaatatcctttattaactactaataaattatgtcaattagattttgctaaa
 57463  aaatttataaaaaataatacctacatgtctaaaaatgagtttattaaattaagaaatgaa
 57523  aaatattttaatcaacctaatttagtttctatatttaatgataattttttaacaccttat
 57583  tattttaatggttgattatctggatttattgaagctgaaggtcattttaaattaataaaa
 57643  aaattaaaaactaatggtttagaaaattctcaatttattataggtcaaaataatgattct
 57703  tatattttaaaagctattaatatttatttagaaaatgaaaaaagtaaaatttcatatgtt
 57763  gttaataaaaaatttgatggtgatatctattataaaatacatgtttctaataaacatagt
 57823  agaactaaattaaataatcatttaaaattataccctttattaggttataaatattctcaa
 57883  tatatgtgatgatatataaatcattaa
;     G-cox1-I10-orf428 ==> end
 57910  atattcatattttacccgacatattattaatgatgattggtcgctatgcggcccattata
 57970  tatatttccattaatgatgaattgaggataataaatccttatatagaattgaacattata
 58030  tattaacttttatagttaataaaatccacgtgtcttgaggtcacacttcaaaaatatata
 58090  tatatttatatatatattggttatagtaaatctcgaaagagattaaaaataaatatccgc
 58150  agataatatattatcggtatatatttttaataaaaacaaatgttattatagctaacggtg
 58210  aaagttaaatattgatttttgaatgcaatcatacgacgggtatttatactaataccgtgt
 58270  aagtttatatattttatagttcatcatccccgcgtagcggggatgataggccgctacgcg
 58330  gcccattatagttacctgtcttaaaatattataatacccatctacaaaggagatgggtat
 58390  aagccctttgggctcattaacccccccggcaaagccgggggggcgtgtatcatcattagg
 58450  tattaatttacgcctaaaattttaactctataagtttactattaatatatttactatgta
 58510  gagactagacgttgtgttaataagtatataaactaaaattaaattttagatctacttttt
 58570  aaaagatatagtccaaattataaaaagcttataaattaaattaattcccgccaaaggcgg
 58630  gatcaaccccgcgaagcggggttaattaaacttcccctacgcagggttaaattaatctta
 58690  atttc
;     G-cox1-I10 ==> end
;     G-cox1-E11 ==> start
 58695  ACGTATTACGTCGTTGGT
;     G-cox1-E11 ==> end
;     G-cox1-I11 ==> start /group=IB (5.93e-21)
 58713  ctacaaaaaatggcccttataaatatatatatatatttaattgaaattgactatatgcgg
 58773  gaaaatatatttttaagtttatatttactattatatatatatgatatcttaatttagatg
 58833  taaataataatagtaaaaataatataaaacttgtaactaatttatgggattgtccatata
 58893  atattcatttaaatagttcagatatacaatccgcagaaaaccattactcaccaaataaga
 58953  gtaaaaggattctcagagactatacgtcaatcatacaaaaatataatgccctgtaatatg
 59013  ggacatataagtatctaaaattttaaaatttatggaaataataaaatataataaaagttc
 59073  ttttgaaagtgaagaatattccccgccaaaggcaggcatatattaataatttttcataga
 59133  ttgaataaaatatgaaaatcctaaatgaaataaagttaaatttgtttataaattacgtat
 59193  gaaaagatagtccatttattttaaatatgattttttatataaaagaaaagatttaaaata
 59253  g
;     G-cox1-I11 ==> end
;     G-cox1-E12 ==> start
 59254  CATTTCCATTACGTATTATCTATGGGAGCTTTATTTAGTTTAGTAGGAGGTTACTATTAT
 59314  TGAGGTCCAGCAATGTTTGGATTACAATATAATAAAGTTTGAGCTGAAATACACTTCTGA
 59374  TTATTATTCATCTCAGTAAACATTATTTTCTTACCTATGCATTTCTTAGGTTTAAATGGT
 59434  ATGCCACGTAGAATTCCTTTATATCCTGATGCTTTTGCTGGTTGAAACTATATTAGTAGT
 59494  ATAGGTTCAGCTATATCAATTATATCAGTTATAGTTGGATTAAAAAGTGTACAAATACAA
 59554  TTAGAAAATGGTGAAAATGAAGAAGAAGAAATACAAGTTACTCCAGATTTCTTAGAGTCT
 59614  AATTTAACTAGAAATACTAGAGATTCAGACTTAGAGTTAATTTTAACTAGACCTGCAGAG
 59674  TATCACACATTCAGTGAATTACCTGTATTAATTGCACCAGTAAAATAA
;     G-cox1-E12 ==> end
;     G-cox1 ==> end
 59722  TTTTATTATCATCTTCATATGATATAAACATTTTATTTTTATATAAAGCAAAATATAGCT
 59782  TTATACCCGCCTTCGGCGGGCATATATATTCATATATATCCTTCCCGCCTTTAACTTTAA
 59842  GGGCATATTTAGCCCTACAGGCTATAATATCTTTATTTTATATATCCGCCCCGCCTTCGG
 59902  CGGGCATGTATAAACATTATCACCATAATCCCCCCCCGGCAAAGCCGGGGGGGGTTCTTT
 59962  ATGGAGGCCAAAGGCCTCCATCATCAACATTATATATGTTCATAATGATCTAAATATTAT
 60022  ATATATGATCCCCCCCCAAAGGGGGGGCATGATGTATAAACATTATTAACATTTATTCTA
 60082  TAATATCTTTATTTTTATTCCTATGGATGGTAAACTCCGGCTTTACCGAGATTCATTTAT
 60142  CTCCGCCCGCAACTAGTACAAGTTGCGGGCTATACCCCGCCTTCGGCGGGCATATCGTGG
 60202  AGTTTATTTATTCTATAATATCATATAATTTATACAACATATTTATATTATTATTATTAC
 60262  TTAGGTTTTTATAAAAAATATACAAAGATATAACATATATGATATATGCTTAAATTATAC
 60322  CCGGAAGGTTAAAATATCGTTTATTTTATTCATTATATCTCTGCCCGCAACTAGTTGCGG
 60382  GCTATATATTAATATCCTTTGGGTATATTTACCCCACCATATCTCCGCCCGCAACTTGTA
 60442  CAAGTTGCGGGCTATATTTTATAAAATGAGCCCTTGGGGCTTATACTTATACCCATCTCC
 60502  AAAGGAGATTGGCATTAATATTTCTGGCACATAACCCTACAATTCAACTATCCTTTTCTT
 60562  AAAGGCGGGCATATTTAGCCATAGCTATTATATCTTTATATTTATATATCCCTTCCGCCT
 60622  TTAAGGGCATGTATAAACATTATCTACATTTATCTCTGCCCGCAACTTGTTGCGGGCTAT
 60682  ATCCCGCCGAAGGCGGGCATATCATGGAGTTTATATATTATTTATTATTTATTCTATAAT
 60742  ATCATCGAGTTTATCCAGCATATTTATATTATTATGATTATTTAGTTATATATATATAAA
 60802  TATACAAAGGTATAAGCCCAAAGGGCTCATTATGATATATGCTTCCCGCCTTTAACTTTA
 60862  ACTTTAACTTTAACTTTAACTTTAACTTTAACTTTAACTTTAAGGGCATATTTTACCTAT
 60922  AGGGTTATAATATCATTCATTTTATTGACTATATCTCTGCCCGCAACTAGTACAAGTTGC
 60982  GGGCTATAATTTCCCGCCGAAGGCGGGCATATATATTTTAATATCATCATCCCCCGCTAC
 61042  GCGGGGATGATCAGCCCCCAAAGGGACTCATTAATCACGTTGATCATATACGGGAATAAT
 61102  TAATATTTATGGGTCATAATTAACTATAGCATTGAATTATCCCCCCCGGCTTTGCCGGGG
 61162  GATGATAAGCCCGAAGGGCTCATAATAGAGGACTGTGTTCTCCAAGATCAGCATATGCCG
 61222  CCTTTAAGGGCATATTTAGCCCCATAGCAATAATATCATGAAGTTTATCCACCATATATG
 61282  TTAATGGTGATCCCCATCTCCTTTGTAGATGGGCATTATGTATATACATGATAAACATTT
 61342  ATTCTATAAATCCTATATTTAGCCTACCATATCTCCGCCCGCAACAAGTTGCGGGCTATA
 61402  TATGCCCGCCGAAGGCGGGTATATTATGAGTCCGGCTTTGCTTATACCCATCTCCTTTGT
 61462  AGATGAGCATTAATATCCATAGACCATAACCCTTTAAAGTTAATCACCATTATTTATCAT
 61522  GTATATATAGTATATATATATGGCCGGCGGGAAGATATCTCTCCGCCCGCAACTTGTACA
 61582  AGTTGCGGGCTATATGTAGATGATCTCCTCGTAAGGATAATAAGTTTATATAAAAATAAA
 61642  TAAGTATATATATGTCTTTAAAGGCGGTAATAAATAATATTATGGTTAGTTGAAGTATAT
 61702  TTATCAAAGGTATGAAATTAATTATTATT
;     G-atp9 ==> start
 61731  ATGCAATTAGTATTAGCAGCAAAATACATAGGAGCCGGTATAAGTACAATGGCATTAGGA
 61791  GGAGCAGCAATAGCTATCGCCTTAGTTTTCGTAGCATTAATAAATGGTACAGCTCGTAAC
 61851  CCTTCATTACGTTCAACATTATTCCCTCAAGCTATCTTAGGATTCGCTTTAGCAGAAGCA
 61911  TGTGGATTATTCGCTTTAATGATCGCTTTCTTATTATTATACGCTGTATAA
;     G-atp9 ==> end
 61962  TTTTAAAAAACTCATATAAAGTTTTATACAATTAACCCTTTTACCTTATACCCATTTTTA
 62022  AAGTAAATGGGAATTAAGATTCAATACCCGCCTTCGGCGGGCATATATATCATATATGCT
 62082  AATAATCACTATTTTAGATTATTTACATATATAATAAACCCATCTCTATAGGAGATGGAT
 62142  ATTTAAATATGTCTCCGCCCGCAACTAGTACTAGTTGCGGGCGATTTAAAAAGGATTTAC
 62202  CTCAGGTAAAAATATTCATATATAAAAGTTTTTATTCCAAAGGATATATCTTTTTATAAA
 62262  ATTAACCCGACAAAACTATACTTATATACATCTCAAAATAAAATTAACATTTATACCTAA
 62322  TAAATCATATTTATCCACGGTGGGCATATTTGATTTTATATTGTAATATAACCATAACAT
 62382  AATTTGTTTTATTATATCTTTATATATATATTTAATACATAAAGTTTAATTAAAAGATAT
 62442  ATTTTTTATATAAAATATATAAGTTTATATTGAAATAATATATACATTATAGCTTGTAGG
 62502  GGTATATATAATATAGGGAAATTATGGATACCCGGGCATATATAAATAATATATATATAT
 62562  ATTAATGCCCCCCCCCCCCGGCAAAGCGGGGGGGGGATAATGAGCCCCAAAGGGGCTTAT
 62622  CATGTATATGTATATACATAATGCCCCCCCGTAGGGGGGGGATCATTATATCTAATATAA
 62682  GATATAAATCTAATGTATAAACCCTATAGGTAGTATATATTATAATAAGGTATTGATAAT
 62742  AAATATATAATAAGAAGAAAACGGATATAAAAAACTTTATTATAAGGTATTATAAATACC
 62802  CGGCTTTGCCGGGTGTTGATTATCCATGTGTATGATTAACATTAAAAGTTTAATA
;     G-trnV(uac) ==> start
 62857  AGGTTATTAGATTAGTGGTAAAATCGCAGTTCT!TAC!ACAACTGAGCCATAGGTTCAAT
 62915  TCCTATATGACCTA
;     G-trnV(uac) ==> end
 62929  AATAAAAAAAATTATCCCCCCGGCAAAGCCGGGGGGCATGAATATATAAAATATAGATAA
 62989  TCATGAGCCCGTTTTAGGGGTAACCCATTTTCTTTGTATATGGGTATTAAAATAGATTAA
 63049  CCTTCAGGGTAAATTA
;     G-trnW(uca) ==> start
 63065  AAGAGTATCACTTAATGGTAAAGTCCATGTCT!TCA!ACACATGTTATAGTAGTTCGATT
 63123  CTACTTGCTCTTG
;     G-trnW(uca) ==> end
 63136  ATT
;     G-trnF(gaa) ==> start
 63139  GCTTTTGTAGCTTAAATGGTAGAGCATTCGCTT!GAA!GCGCGACTGGTGTAAGTTCAAT
 63197  TCTTTCCGAAGGCA
;     G-trnF(gaa) ==> end
 63211  TATCCCTAT
;     G-trnK(uuu) ==> start
 63220  GAGTTAATAGTCTAATGGTTAAGACAATTACCT!TTT!AAGTAATCCATATTGGTTCAAT
 63278  TCCAATTTAACTCA
;     G-trnK(uuu) ==> end
 63292  ACCCAAATTTTTATATTTCAATATTTTAATAATAAAAA
;     G-cox3 ==> start
 63330  ATGACTAATTCAATTAGAGGTTATATTCAATTACACCCATTTCATTTAGTGAGTCCTTCA
 63390  CCTTGACCATTATATACTTCATTTGCTTTAATGAATTTAGCATTAAGTATAGGTTTAACA
 63450  GCTCATAATTATATAAATAATAATTTTTATATATTATTTAATATATTTAGTGTATTATAT
 63510  GTATTAACATTATGATTTAAAGATGTTATAGCTGAAAGTACATATTTAGGTGATCATACT
 63570  AAAGCAGTTAAAACAGGTTTAACACAAGGTTTTTATTTATTTGTAGTTAGTGAAATATTA
 63630  ATATTTTCATCATTATTTTGAGCATATTTACATTCATCATTAAATCCTACAATGGAAATT
 63690  GGTATGGCATGACCTCCAGCTGGAATAGAAGCTATATCACCTAGTGAATTACCTTTATTA
 63750  AATACAATAATATTATTAGCATCAGGAGTAACTATCACAATGGGACATCATGCTTTAATA
 63810  AATAGTAATAGAAAAGATACATTATATGGATTCATATTTACAACTATATTAATAGTAATA
 63870  TTTGTTATATTACAAGTATTCGAATATATGTTTTCATCATTTACTATAACAGATGGAGTT
 63930  TATGGTTCAACTTTCTATTCTTTAACAGGATTACATTTCTTACATATGAATATGTTAGCT
 63990  ATAATGTTAGGTATATGTTCATGAAGAATATATAATTATGATTTCACTAATAATAGTCAT
 64050  GTATTTGGAGAAATGACAGTTTTATATTTACATGTATTAGATATATTATGATTATTTATA
 64110  TATATAATATGTTATTGATGAGGAGCTTAA
;     G-cox3 ==> end
 64140  ATAATTAACGATAAATTAATATAATTAACCCTATAAATATTTTATAAACATGATAAATAA
 64200  AGTTCATGATGATCATGTATATATACTATATATATACATAATTTTGTATATATCCAGGGA
 64260  TATATATGATTATATATAAAGATGATAAATAATGTTGATTATTCCTTATAGATGATGAAC
 64320  CCCCCCCGGCTTTGCCGGGGGAGGTAAATAATGTATAAACATGATGAAACCCTAGTGTTA
 64380  ATTAACAGTATAAATTTTATAAAATATTTAGATATATTATGATTATTTATATATATAATA
 64440  TGTTATTGATGAGGAGCTTAAATGTAATTATCAATAAAATTAATTATAAATAAACAAGAT
 64500  CAACCTTGATGATGTTTATTAACCTCCCCCCGGCTTTGCCGGGGGGGGGGTGGTTTATTT
 64560  ACAGTATAAACTGTACAAAATATTTACCCTAAAGGGTGATATTTTATATATTCATATATA
 64620  TGATTAATAATAATAAACATAGTGTGTAATATATAAAATTAA
;     G-trnS(uga) ==> start
 64662  GGATGTATGGCTGAGTGGTTTAAAGCGTAATACT!TGA!GTTATTAAGACTAAAAAGTCC
 64720  ACGTGTTCGAATCACGTTGCATCCG
;     G-trnS(uga) ==> end
 64745  TATAA
;     G-trnT(uag) ==> start
 64750  ATGACTATGGCGAAATGGTAAACGCAGTTAGTT!TAG!GTCTAATAAGTTAAGGGTTCAA
 64808  CTCCCTTTAGTCATA
;     G-trnT(uag) ==> end
 64823  TTAA
;; mfannot: G-nad4 ==> start Def by similarity
 64827  AGATTATTAATTTATAAAAATTATAAA
;     G-nad4 ==> start
 64854  ATGACATTTATTTATTTATTTTTATCTTCTTTTACTTCTTTAAGTTCAAGATTATTTAAT
 64914  GATTTATCTAAACATATAATTTTAATAGCTAGTGGTTTATTAGCTATACCTACATTATAT
 64974  GATTGATCAGAAATTAATGTATATTATACTACAGATGGTATAGCTGATATATTAATATTA
 65034  TTAACAGCTTATCTTATACCATTATCAATAATTTCTAATTGAAATAATATTCGTAGTACA
 65094  TTATTTTTTGAATTAGTCTTAAACTTAGGTATTATTTTATTAATTAATTTTATGTGTCAA
 65154  GATATGACTTCTTTCTATGTATATTTTGAAGCTTCTTTAGCTCCTTTATTTGTTATGATA
 65214  GGTTTATATGGTGCTGCTAACAAAGATAAAGCTGCTGATTATATATTAATATATACTTTA
 65274  TTCTCTTCTTTATTTATGTTATTAGCTATTGCTATTTATGAAATTTTATTAGATAATACT
 65334  GATTATCAAGCTACTAGTTTATTAGTTTTATCTATAGATTTACAATGTATTTTATTTTTA
 65394  GCTATATCAATAGGTATTGCTGTTAAAACTCCTTTAGCTCCAGTACATACTTGATTACCA
 65454  GTTGTTCATTCAGAATCACCATTAGCTGGATCTATATTATTAGCTGGAGTTATATTAAAA
 65514  TTAGCTGTTTATGCTATTATAAGATTAATTTTACCTACATTATCAGATGCTGCAGTTTTA
 65574  TACACTCCTATTGTTTATGTTTTATGTGTTATAACAATTATATATACATCTATTATAACT
 65634  TTAAGACAAACTGATTTAAAAGTTATTATAGCTTATAGTTCTATATCTCATATGAGTGTT
 65694  TGTATATTAGGTATATTATCTAATACATTAACTGGTATATCTGGTAGTTTAATATTATCA
 65754  TTAGCTCATGGTTTTGTATCTCCTGGTTTATTTATAATAGTAGGTGGTATATTATATGAT
 65814  AGATATCATAATAGATTAATATATTACTATCAAGGTTTATTAACATATATGCCTTGATTA
 65874  GCTGTATATTTAATTATATTAAGTTTCTGTAATACAGGTACACCTTTATCTTTAAACTTT
 65934  ATTGGTGAAATGTTATCATTAAGTGGAGCTATTAATAGAGCACCTATATTAGGAGCTTTA
 65994  GCTGCTTTATCAGTTTTATTATCTGCTTCATATCAAATGAAAATAACAAATAGATTAACT
 66054  GGAGGAGTAAAAACTCCATACATATCTTTAACTTCAGATTGTACTTATAGAGAAAGCTTT
 66114  TTAATGTGAGCACTTATTATACCAACTATATTCTTTGGTTTATTCCCTAATTCTATATTA
 66174  AATATGATATGAGAAGGAACTAATTTAATATATAAAATATAA
;     G-nad4 ==> end
 66216  TATATAATTCCCCCTCCGGGGGGATCATCCCCGCTCCGCGGGGATAATGAGCCCTCCGGG
 66276  CTTATCATGTGTATTTATACACATAATGAATATATCTCCGCCCGCAACTAGTTGCGGGCT
 66336  ATATATATTGATCATCATGAGTCCCGGCGAAGCCGGGCTTATCATCCCCGCTACGCGGGG
 66396  ATAATGAGCTTATACCCAAAAGGGATTTATATATAGATATAAATATATCCAAAGGCGGGA
 66456  ATAATAATATCATATAGATATATCCAAAAGCGTAAATAAGAATATGATATCATAGAATTA
 66516  GCCCTTATTATTATACCCAAAGGAGATGGGGATTTATTAAATCTATAAGATTAATACCAC
 66576  ATTTTTATGGGTATATATATATTCATATATAAAATATATGCCACATGAAGCTGATAAATA
 66636  TATAAGGTAAATATATATGCCCGCCTTCGGCGGGATTTAATATAAT
;     G-orf115 <== end
 66682  CTATCAAAAACAATAAAATCTTATATATAAATTATCATAATAATACCCCCTAAAAGGGGA
 66742  TAATACACCCCCCCGGCAAAGCCGGGGGGGGGGCTTATCATGTGTATTTATTATACCTCA
 66802  TGCCCCTCCCGTGGATCATATATAAAATATTGATCACCATGAGCTTATACCCATATACAA
 66862  ATAATATGGGCTTTTATATATAGATATATGCCCGTCGAAGGCGGGAATAAGAATATTATA
 66922  TAGATATAAATATAGATATATGCCGCCTTCGGCGGGAATAATAATATGCCCGCCTTCGGC
 66982  GGGATTTCATAGAATGAGCTTATACCCATCTCCAAAGGAGATGGGCAT
;     G-orf115 <== start
 67030  TTATTTAATCTATAAGATAAATACCCCTTTTTTAAGTATAAGATAAATACCCCTTTTTTA
 67090  AGGGTATATATATATTCATATATGCCCCGTGTAACAGATAAATATATATGCCCGCCGAAG
 67150  GCGGGAGTATATAAAATGAGCTTATATCCATTGTATTTATCTCCGACAAGTTGAGGGCTA
 67210  TATTTATAAGATTAATACCGTATTTTGTTGTATGTATATTCAAATATAAAATGAGCTTAT
 67270  ACCCATCTCCTTTGGAGATGGGGTGGGGGGTATATTTATTAAATCCTATTTTGGGTAGGG
 67330  TGTATATTCATATATAAAATATATTTAGGTAAGATAAATAAATGTCGGCATAGTCGGTAT
;     G-trnQ(uug) ==> start
 67390  TGAGTCGTAGACTAATTGGCAAGTCACCTAGAT!TTG!AGCTAGGTTTATATATGTTCGA
 67448  ATCATGTCGACTCAG
;     G-trnQ(uug) ==> end
 67463  ATA
;     G-trnD(guc) ==> start
 67466  GCATTGGTAGCTTAATGGTAAAGCCTTATAAT!GTC!ACTATAAGAGATGTCAGTTCGAG
 67524  TCTGATGCGATGCG
;     G-trnD(guc) ==> end
 67538  AGATGTAAAA
;     G-trnS(gcu) ==> start
 67548  GGATAGCTCGGTATTGGTAAACTAATCTACTT!GCT!ACGTAGTTGCTTTTTAGCTATCA
 67606  GCGTTCGATTCGCTGGCTATCCG
;     G-trnS(gcu) ==> end
 67629  TTTACTAATT
;     G-trnR(acg) ==> start
 67639  TGACATATAACACAATGGTTAGTGTATATTATT!ACG!GATATTAGTATGTAAGTTCGAT
 67697  TCTTACTATGTCAT
;     G-trnR(acg) ==> end
 67711  TAAAAATAAAATAAAAATTATAATATCTCTGACAAGTTCTATAGTAGAACCATCCCCGCT
 67771  ACGCGGGGATGATGATACGCGGATTAGCTTATCTTGTATATTTGTATACATCTTTTATAT
 67831  TTAACCTTTTATAGGTA
;     G-trnM(cau)_1 ==> start
 67848  AGCAGTATAATGTAATTGGTAACATCTAAAGCT!CAT!GACTTTATAATGGTAGTTCAAA
 67906  TCTATCTACTGCAT
;     G-trnM(cau)_1 ==> end
 67920  AAATCAAA
;     G-trnM(cau)_2 ==> start
 67928  TGAATTATAGCTCAATGGTAGAGCAGTCCACT!CAT!AATGGATGTATCTCAGTTCAATT
 67986  CTGAGTAATTTAA
;     G-trnM(cau)_2 ==> end
 67999  TAAAAAAAATTAAATAA
;     G-rns ==> start
 68016  AAATTTGAGAACATGATGTTGGTTCAGATCAAATGCTATGTAGAGACATAACACATGCAA
 68076  GTTATTTTATAAATAGCGTTAAGGTGAGTGATATAAGATATAAATAAATATCTTATTCAG
 68136  ATGTAGGTATTAGATTTTTATCTAGCCATGGAACTGGAGCCGACGATAAGCGTCACAACG
 68196  GCCACATTGATATAAATATCAACTCTTATATAGAGCAGCAGTGGGGAATCTTTGACAATG
 68256  GTCTAACGACTGATCAAGTTATCTACGAGAAGGATATTAATCACCTTTGGTGATTCATAT
 68316  ATATTTTTAAATATATATATATAATAATAAAAGATTAACTATAAACTTCTAAATAATAAG
 68376  ATAATAATGATATCTATTATGAATAGTCCTAACTAAAATATGTGCCAGCAGCTGCGGTTA
 68436  GACATAGAGGGCAAGCATTGGTCAAAATGGCTTAAAGGATCTGTAGAACGTATTAAGAAT
 68496  TTAATATAGAATAATAACTAGAAATAGGAAGGGTAATAAGAATTAAAGTTAGAGGGATAA
 68556  AATACGACGAAAACATTAAGACTATAAAGAGATTACTTAAAATTATTGACGTTGTGAGAT
 68616  GAAGGCTACGGTAGCGACATGGATTCGATACCCATTTAGTCGTAGCAGTTAACTATGAGT
 68676  ACAATATAATGAAAAATGAAAATGAATAGTACTCCGCCTGACTAGTACGCTCGCAAGGGT
 68736  GAAATACAAGACATTAGACGGTTGTAGTCCCAAGCAGTGGAACATGTCATTTAATTGGAT
 68796  GATCCTCCAAGAACCTTACCATCTCTTGAATTATTAACAGGCGTTACATCGTTGTCGTCA
 68856  GTTCATGCCGTGAGGTTTAATATTAAGTTATTGAATGAACGTAACCCTTTTCTTAAAGAT
 68916  AAGTATAATTGTAAAATTATAGGAAGTAGAGGTAGAAGACTAATCATGATGACCCTAATG
 68976  AGATGGGCAATCGACGTGTTACAATATTAATAACAATTATATTAACTAATAAAGTTAAAT
 69036  ATATATAATATCTTTATTGATATTATTTATTAAATATTAAGAATAAGACATAGTTTCATT
 69096  TATGGATTGTAATCTGAAATTCGGTTACATAAAGGAGGAATTGCTAGTAATCGTAAACTA
 69156  GAGAGTTACGGTGAAATTTTTTGCTACTTCGTACTAACCACTCATCAACAGCAAGAAATT
 69216  TTTATTTTACTTATTGAGCTTTTATAAAAAGGACTTGCTGTAAGTTGAAATACGGTTCGG
 69276  TTAGGGGAACCTGATCGGGAAATATATATTTA
;     G-rns ==> end
 69308  TTCATATATACATTTATATATATACATATTATCTTATTTATTATCCTTGTTAACCCGGAT
 69368  TATTATCTTTAATTATCAGTTTATACCTATCTATAAATAAAATGGGCATTATATTTATTT
 69428  AATATAAATGTCTATTTAAATGATATAACATTATAAAATGCTACAGGGGGTATCATACAC
 69488  GCAAAGCAGGGATCGTTTTATGCCCGTCGAAGACGGGAATAATGTGTATGCCCGTCGAAG
 69548  ACGGGTATATGGATATGATTAAATTATATGCATAATGTGTATGCCCGTCGAAGACGGGTA
 69608  TATGGACATGATGACCCGCTATTGGGCCATTATTAAATAATATGCCCGCCGAAGGCGGCA
 69668  GTATAATAAAAGTAATAATCAAACACCCGGCTAAGCCGGGGGTATTTACTTATACATATC
 69728  TACATTATATATCCACATTATATATATTTAATTAAAATGTCTATTATAATGCCCCCCCTA
 69788  CGGGGGGGGATCATTATATATCCCGCAACTTGTAGCGGGGGGAGATATATCCTCGATAAA
 69848  GACATAAATAATTTGTATGCCCGTCGAAGACGGGTATATGGATATTATAAAATAATACCC
 69908  AGGGATATATGCCCGTCGAAGACGGGAATATGGGTATGATTATTATAAATAAAATAATAA
 69968  TGATAAAGGAATTATGTAATATGTGTGGTGGTTGAATGAACCTTTTTAATAAAAATGATA
 70028  TATAAAAATATATATGATCCCCCTTGGGGCATATGTGTATAAAAAGTAAAAAA
;     G-trnI(gau) ==> start
 70081  TAGTTTATATCTCAATGGTAGAGAGATCGATT!GAT!AATCGATAAATATGAGTTCGATT
 70139  CTCATTAAACTAA
;     G-trnI(gau) ==> end
 70152  ATATAGTAAA
;     G-trnL(uaa) ==> start
 70162  GCGGTTATGATGAAATGGTAGACATAAAACACT!TAA!AATGTTTGGATTAATATCGTGT
 70220  AGGTTCGACTCCTACTAACCGTA
;     G-trnL(uaa) ==> end
 70243  ATAAT
;     G-trnY(gua) ==> start
 70248  GGGGAGATTTTAATGTTGGTAATTAAAGCTAAATT!GTA!ACTTTAGTGCCGTTGTGCTG
 70306  CGACTGTTCGATTCAGTCTCTCCTCA
;     G-trnY(gua) ==> end
 70332  ATAA
;     G-trnH(gug) ==> start
 70336  GATAACTATAGTTCAAAGGTAGAACAATTGTAT!GTG!GAGCAATATATCTGAGTTCAAT
 70394  TCTCAGTAGTTATC
;     G-trnH(gug) ==> end
 70408  CTTT
;     G-trnM(cau)_3 ==> start
 70412  GCTTAGGTAGTTCAATGGTTAGAACAGACGCCT!CAT!ATGCGTCTAATATAGGTTCAAT
 70470  TCCTTTCTTAAGCT
;     G-trnM(cau)_3 ==> end
 70484  TAT
;     G-trnT(ugu) ==> start
 70487  GTCGTATAAGCTAACCAGGCATAGCGTCCGTTT!TGT!AATCGGAAGGTGTGGGGTTCGA
 70545  TTCCTCAATACGATA
;     G-trnT(ugu) ==> end
 70560  TTT
;     G-trnE(uuc) ==> start
 70563  GACTATATGATCTAATGGTTATGATAATACTAC!TTC!ACAGTATTTATATGGGTTCGAA
 70621  TCCCGTTGTGGTTA
;     G-trnE(uuc) ==> end
 70635  AC
;     G-trnG(ucc) ==> start
 70637  GTGACAATGAGTTAATTGGTTAAACTATGGTACT!TCC!AATACTATTATACGTGTTCGA
 70695  TTCACGTTTGTCATA
;     G-trnG(ucc) ==> end
 70710  TT
;     G-trnC(gca) ==> start
 70712  GAACATTGTTATTCATGGTTGAATAGACTGATT!GCA!AATTAGTTCTCTTAGGGTTCAA
 70770  TTCCCTCAATGTTCT
;     G-trnC(gca) ==> end
 70785  ATTTGATTTCAAGCTTTATATTATTCTGATTTTATTTATTTTAAGTTCACTATTATCTCT
 70845  AATAATTTATATATATTATGATGTATATATATATGATCACTATGCCCCCCCCTACGGGGG
 70905  GGATCATATATATCTCCGATAAGTTGTGGGCTATATATTGATCATACCCTATGAACGGGT
 70965  TTTATTATGTATATGTATATAAATAATTGTGGGATTATTAGTTACTAATTTCATTTAAAT
 71025  TTTACTTAATCTTGATTCTTCTAAA
;     G-trnP(ugg) ==> start
 71050  CAGATTGTTGCGTAATTGGTAACGTATCTACAT!TGG!GTGTAGGGCTATGGGGGTTCAA
 71108  ATCCCTTCAATCTGA
;     G-trnP(ugg) ==> end
 71123  TGATTATTATTTTTTAAGTTTGTAACTTATTTTATAAATTACTTTCTTTATAGTCTGTAA
 71183  CTTAATTTATAAGTTACTTTCTTTATAGTCTGTAAATAATTATATAAATTACTTTCTTTA
 71243  TTTAACTTTTAATTTTATTAAATATTT
;     G-atp8 ==> start
 71270  ATGCCACAATTAGTTCCATTTTATTTTTTACATTTATTAACTTTTGGTATTTTAACTTTA
 71330  ACTATATTAATATTTATTACTTCTAAATATTTATTACCTAATATTTTAAGATTATTAATA
 71390  GCTAGAGTTTTAATAATTAAATTATAA
;     G-atp8 ==> end
 71417  TAAACCCCCCGGCTTTGCCGGGGGTTAATAATCCTAAATATATGGGTATTATTACCTTAT
 71477  ACTAGGGATATTATTACGTATTATACGTATATATTTACTTAAAATCAATTATTTCTGTTA
 71537  AATAAGTATTAGGTGTATTTATACACCTTATCAGCCCCGGCTTCGCCGGGGCTCATGATC
 71597  CCCCCCTACGGGTATTATTTATTTAGCTATTTTATCATTATCCCTGTGGATGATCCCCCC
 71657  TGCTTTGGGGGCATTATTGATATATGCCCGTCGAAGGCGGGTATAGGTCCGGATAAATCG
 71717  GGTAAATAATACCTACCGGTATGATAAAATTCAATTTATGAGATAAAATATAGGATTTAA
 71777  TATGTTTGATTTACTTAGACCTTAATACCTTTCAACAATAAAAATAATGAACATATAAAA
 71837  CATGTATATCATTCATTAATACATTATTATATTATAAACCCCCGGCTTTGCCGGGGGTTC
 71897  ATTAATACATTATTATATTATAAACCCCCGGCTTTGCCGGGGGTTCATTAATACCCCCGG
 71957  CTTTGCCGGGGGTTCATTATTATATTATGTAGGGTTATTTAAGGATAAA
;     G-atp6 ==> start ;; mfannot: alternative ATG start pos 71901
;     G-atp6-E1 ==> start
 72006  ATAAATTTTATTATGTTTTTTTCACCTTTAGATCAATTTGAAATTAAACCATTATTAACT
 72066  ATAAATAATATTATAACTTTAAGTATATCTAATTATGTTATATTCTTATTTATAGTAGCC
 72126  TTCATTATTTATGGTTTTAATATTTTATTAAATAAATCATATTTAGGTTGAAATAGATGA
 72186  GGATTAGCTATATTAGCTATATATGATACTATATTAAATATGGTTAAAAGCCAAGTAGGT
 72246  TCACGTGGAGGTTATTATTTCCCATTAATATTTACATTATTTAACTTTATATTAATTGCT
 72306  AATGTTGTATCTATGATACCTTATTCTTTTGCTATATCAGCACAAATAGTAGCTATTATT
 72366  TCATTAAGTTTAACATTATGATTAGCATTAACAATAATAGGTTTTGTAAATCATGGATTA
 72426  GGATTCTTTTCATTATTTGTACCAACTGGAACACCATTAGCTTTAGTACCAGTATTAGTA
 72486  TTAATAGAAACTTTATCATATAGTTCAAAAGCTATATCATTAGGTTTACGTTTATCAGCA
 72546  AACAT
;     G-atp6-E1 ==> end
;     G-atp6-I1 ==> start ;; mfannot: no intron type identified
 72551  ataacaatgtgtataaaaaccaaattccggggaagccctaaagctttaataaccaaaata
 72611  tttaaggaaacttatttatcggcttgattaatgactcaaggtatggtaatatcattaaag
 72671  atgtataagcatttatatatttaaggtaaattttatatgcaaaataccctcataggtatc
 72731  attaatccttttgagtaaatttatgattaggtaaattatactctaagcccgctacttgta
 72791  ctagttgcgggcggagaatagtatgattaactattaaaattacccccggctttgccgggg
 72851  ggcattaaattatatccttactggtatgatttaactcttaggataaatgcccatagatgg
 72911  gtataagctcattatttaccttatttatagttatttttattaaatgggtgatcgcggatc
 72971  taaatcataaataaatgtcggtatatttataatcccctccccatcattaacatatagccc
 73031  gcaacttgtcggagatatatcttcatcatgtgtataaataaaaacacacatgatagcccg
 73091  catagcgggctattccttattattattattataacatatagcccgcaacttgtactagtt
 73151  gcgggcagagatatatatataaatctatatatgcccttaaaggcgaaaggcgggaggaat
 73211  atataaataaagatatatatctctaatatttatatgcatttaatatgcccgccgaaggcg
 73271  ggtatagcccgcaacttgtactagttgcgggcggagattatatttagctccaagggctat
 73331  tatatcgttaaatttattcataatatttatatgcatttaatatgcccgccgaaggcggta
 73391  tattttatctgagataaaaatgggtatatacaaaggtataagccataagtaataagacat
 73451  aagacataagacataagacataagggataagatataagtcctaagcccggctttgccggg
 73511  ctcatgatggatataagtattgactaaatttatttatgtaaaagagcaacgagtagatgg
 73571  ttttttaatatatatatatatttatttcccgctatgtgggtataatggctaataagatgt
 73631  atatatagtatatatatatatgaagttataaaaatttatatatacccgccttcggcgggc
 73691  atttagtatatattataaggtgtactctaatcgccaggaaactggttcttaagccaaaat
 73751  gctgatatgatattcagtaagtaatttaagattaaagaattgtcctttttg
;     G-atp6-I1 ==> end
;     G-atp6-E2 ==> start
 73802  ATTGTCTGGACATTTATTAATGTTAATTTTAGGTTCATTAATTTTAAATTTAATGAGTTC
 73862  ATCAATATTAGCTTTCGTTGGAGGATTTATTCCTTTAGCAGGAGTTATAGCTATAACTAT
 73922  TTTAGAATTTGCTATTGCTATGATTCAAGCTTATGTTTTCTGTATCTTATTTAGTGGATA
 73982  CTTAAAAGATGCAATTTACTTACATTAG
;     G-atp6-E2 ==> end
;     G-atp6 ==> end
 74010  ATTTATAAAATATCAAATCATGTAAAATTAACATACCCCCCGGCTTTGCCGGGGGGATGA
 74070  TCCCCTTGGGGCATTATGTATATATACATATATATGATAAAGCCCGGCTTTGCCGGGATC
 74130  CATTAACCCCCCCTTTGGGGGGTTGATCATTCCCGCGGGGATTATTAACCCATATAAATA
 74190  TGACCTCTTAGGGGTCATATAATAGGCCTCCGGGCTAAATATTCTTTATTAACTTATCTA
 74250  TAAATGCCCATCTCCTTTGTAGATGGGTATAAGCCCAAAGGGCTCATAAAATAGATTACC
 74310  CATATAGTTATTTTTTATATGTCTACATTATATTTTAAGTTTATATATATAAAATATATA
 74370  GATATATAATCTAACTAAAAATAGGGTTTTTTTAATAAAAAATGGGTATATATTCATATA
 74430  TAAATAAATATAG
;     G-nad2 ==> start ;; mfannot: alternative ATG start pos 74446
 74443  GTGATGTTATTTACATCTTTTTTAACCTTATTAGTTTTTTCAACTTTTCCAAGTCCTATT
 74503  AGTGACACTAAAATAAATAAAACTATATATCATTCTATATTATTAAATAGATTAGGTATA
 74563  ATAGTATTAAGTTTTGTATTAATATTATTTATAAATTCTTTTAATATAATATCATTAATA
 74623  CCAGGATTTACTATATTTAATAGTTGATTTAGTTTTACAGCTTATAATTTACCTTTAATA
 74683  ATATTATTAATATTATTAATTATAGCTTTATTAGTTTATAATACTAATAATACTTCTAAA
 74743  GTAAAAATAATAACTGATGATAATATGATATATAGTGAAAATATATCTAAAGAATCATCT
 74803  TTATTATCACCTTATTTAATATTATTAATATTTGCTAATACTGTTGGTTTATTATTATTC
 74863  CCTTTAGTTAATGATTTATTAGCTTTATATATAATAGTTGAATTACAAAGTTATTCATTA
 74923  TATTTATTAACAGGATTACATAATAGATCTTATAATGCTTCTAGAGCTTCATTATTATAC
 74983  TTTTTAATGGGTGGAGTAGCTTCAGCTATAATATTATTAGCTTCATACTTTATTTACTCT
 75043  TTAACAGGTTCAACTAATTTATCAGATATAAATATATTTTATTCATTATCTTATGATTTA
 75103  AATAATAATTTAGGTAACTATTTTGATATATTATTAATAGCTTTATTCTTTAAAATGGGA
 75163  TTAGCACCTTTACATCGTTGAAGTATAGCAGTTTATAATTATGCACCAACTTATATAACA
 75223  GCATATATAAGTATAGTAGCTAAATTATCTATATCATCATGAATATTTACTAATGCAATA
 75283  TTCTTTAATCATTATATATTTATAATATTCTTTTATTTATCATTATTTATAGGTTCATAT
 75343  AAACCTTTATATCAAATTAATATAAAAACAATATTAGCTTATAGTGGTTTATTGAATTTT
 75403  GGTTATATATTATTATCAATTATAACATTTGATATATCATTTTATATATATATAATACAA
 75463  TATACATTAACACATATAATATTATTTTTAAGTATATTAGCAGCTAGTCAATATGTAAAT
 75523  CCAGTATCAAAATGATCTCCATTAATATATATCCATCAATTAAAATTACCTAATTTAACA
 75583  TTAGCAGTATGTATGATTTTAGCATTATTTTCATTAATAGGTATACCTCCTCTACCAGGA
 75643  TTTTATGGTAAATTATATATATTAATAAGTGCATTAAAAGATAATTACATATTAGAAAGT
 75703  TTAATTTTAATAACATGTAGTGTTATAGCTACATATTATTATGCTAATATTATTAAAGTA
 75763  TTAATAACAAGTAAAACTCAAAAAGATATAATTTCTAATTCAGAACAAACTGTAGGATAT
 75823  ATTAATGTATCATTAGCTTATATTATAGCTATAACTACATTATTATTAATTAGTTTCTTT
 75883  ATATTCTTACCATATATTTCGGAAGGTTTATATTTAATTACAATATAA
;     G-nad2 ==> end
 75931  A
;     G-nad3 ==> start
 75932  ATGTTTACATTCTATTTATATTTAGCACCAGTTGTAGCTTGTGTATTAATTATATTAAAT
 75992  TATTTAATATCAACATCTAATTCTTATATAGAAAAAGATGGTCCATTTGAATGTGGATTT
 76052  ACTTCTTACCAACAATCTAGATCTGCATTTAGTGTAGCCTTTATTTTAGTTGCTATATTA
 76112  TTCTTACCTTTTGATTTAGAAATATCTTCTATTTTACCTTATGTTGTTAGTGCATATTCT
 76172  AACGGTATTTATGGTTTAACTATATTAATTATTTTCTTCCTAACTTTAGTTATAGCATTT
 76232  ATTTATGAAATTAATTTAGGTGCACTTAATCTAGAAAGACGTTATGAAAATAAAGTTAAA
 76292  GAATTAAAAACTAAATTTTATCTTTAA
;     G-nad3 ==> end
 76319  TAATACCCCATAAGGAAGTATTATCAATATATTTCCCACTGAAAATATATCATTCAGGAT
 76379  AAATCTCCGCCCGCAACTCGTTGCGGGCTATATATGCCCGCCGAAGGCGGGATCATCCCC
 76439  GCTACGCGGGGATAATGAGCCCCGGCGAAGCCGGGGCTGATAAGATGTATTTATACATCT
 76499  AATGAGCATATATAATATGTTCATCATGTATATTTATACACCTAATATATGCCCGCCGAA
 76559  GGCGGGAGGAATATATTACTATTTATTCATTTATTTCCTTATATTACAATGAGATTATAC
 76619  TTATTCACATATACAAAGAATATGGGTATAGTCATTTTATTACTCATTCTCAATATCCTT
 76679  TATACATTATATACTATATATAATATATATGACTTAATTAGGCGGGTATACAGCTACATA
 76739  CGTATTTAATTACCATCTCCAAAGGAGATGGGTATAAGCTCATTATATAGATATTATTAT
 76799  TATAGAATATAAAGATATTATAGCCTAAGGGTTAAATATTAGATTAGATTAGATTAGATT
 76859  ATATCATCATCATAGAATATTAAATGCCCATCTCCAAAGGAGATGGGTATAAGATCATTA
 76919  TATTTAATGCCCATCTCCAAAGGAGATGGGTATAAGATCATTATATTTACCATTTATAAA
 76979  ATATCTATTATTTATATGCCCGGGATTTATATGCCCGCCTTCGGCGGGTATATTTACCAT
 77039  TCCCCCCCCCGGCAAAGCCGGGGGGGGATCATTTATATGCCCGGGATTTATATTTAGCAT
 77099  ATATAAAATATCTATATATATTTAACATATATAAAATATCTATCATTTATATAAATAATG
 77159  CCCCTCGTAGTATCATCATTTTACCGTTATGATGATATAATATATATACTATATATATGA
 77219  TAAACAATGTTCATTAACCACCCCGGTATATTTATTATCCCCGCTACGCGGGGATGATCC
 77279  CCCCCGAAGGGGGGAATTATGTATATATATACTATATGATAAGCAATGTTCATTAACCAC
 77339  CCCGGTATATTTATTATGTATATATATACTATATGATAAGCAATGTTCATGGGGTCATTT
 77399  ATATGCCCGCCTTCGGCGGGTATATTTACCATATCTATCATTTATATAAATAATGCCCCC
 77459  CTACGGGTCATCCCCCGGCTTTGCCGGGGGTTTATCAAATTAAATGATTTATATCTTTCT
 77519  TTAGTCTTAGTATTTTAGTGGTATTTATAATCAAATAATGTGTAATTAATTTTAAATAAT
 77579  GCCCCCGGCTTTGCCGGGACTGATAAGGTGTATTTATACATCTCATGAGATATTTATCTC
 77639  CGCCCGCAACTTGTACTAGTTGCGGGCTATAAAATATGAGATATGCCCGACGAAGGCGGG
 77699  AATAATAATGTAGATGCCCATCTCCAAAGGAGATGGGTATAAGTATAAACTCATTTATAT
 77759  TTAACCTAGTTGATCATACCCTAGGGAATAATCAAATAATGCCCCCTACGGGGGTATCAT
 77819  CCCCCGGCGAAGCCGGGGCTGATTAGATGTATTTATATACCTAATATATGATTCCCGCCG
 77879  AAGGCGGGCATAGAAATAATCTATTATCTCTAAATTTTTAATTTATCTTGGTAAATATAA
 77939  TATAATATAACCCTGAAGGGGTGATATAATAGCCCTCCTTTAAGGGCTAAATATCCCCGC
 77999  CGAAGGCGGGTATATCTTATATATTAATGCCCATCTCCAAAGGAGATGGGTATAAGTATA
 78059  AGCTCATGATGATCAACGAAGTTCATTATCCCCCCAAAGGGGGGATGATCCCCCCCAAAG
 78119  GGGGGAATTATAAGTGTAAGTATAAGCCCAAATGCCTCATTAAGATTTATATCTTATATA
 78179  TATGGTCATTTATATCTTATATATATGGTCATTAATATCTTATATAGATGGTCATTAAGA
 78239  TTTATATCTTATATATATGGTCATTTATATCTTATATATATGGTCATTAATATTTATATG
 78299  TCATATAGATGATAGTTATCCCCGCGGAGCGGGTATGATCAATATTATATATGATCCCCC
 78359  CCCAAAGGGGGGGGCATGATGATAAGCCCGGCTTCGCCGGGCTCATTATGAAGGCCTTCT
 78419  TGATAAACATGCCCGCCGAAGGCGGGAGGGATACATGTTCATGTTATCCACCCCGGAGGG
 78479  GGGAATTAAGATACCTATATATGAAAAAGAGATAAATACATCTTCTTTGTATATAAGTAT
 78539  AAGTATAAGTATAAGCATAAGCATAAGCATAAGCCCGGCTTCGCCGGGCTCATT
;     G-orf133 ==> start
 78593  ATGAAGGCCTTCTTGATAAACATGCCCGCCGAAGGCGGGAGGGATATATATTCATTATCC
 78653  CCCCCGGCTTTGCCGGGGGATGATAAGCCCGGCTTCGCCGGGCTCATTATAGAGGACTGT
 78713  GTCCTCCGTGATCAACATATATGTTCATGGTGATCAATATATACCCGCCGAAGGCGGGAG
 78773  GTATATATATTGATGATGATCAATATTTTATATATGATCCCCCCGGAGGGGGGAATGATG
 78833  ATCAATATATATATATTCATTATCTATATAAATATACATGATCAGCCCCCCCGGCTTTGC
 78893  CGGGGGGGCTCATTATCCCCGCGTAGCGGGGATGATCCCCCCGGAGGGGGGAATTATGTT
 78953  ATATGCCCGCCGAAGGCGGGTATACATAGAATTTATACATAG
;     G-orf133 ==> end
 78995  AATTTATACATAGAATTTATACATAGGTTTATATATATTTTTATATATAGAATTTATACA
 79055  TATAATGACCCCTTTAGAGTTATACCCATCTCCTTTGGAGATGGGCATTTATAGATAAGT
 79115  TTATAGATAAGTTTATAGATAAGTTTATACATAAGTTTATACATAAGTTTATATATAT
;     G-orf109 ==> start
 79173  ATGCCCGCCGAAGGCGGGTATATACTAGATAAGCAAAAGGGCTCATTAACCCCCGGCAAA
 79233  GCCGGGGTGCGTCATCCATTTCTTTATATATATAGCCCGCAACTCGTTGCGGGCGGAGAT
 79293  ATATGCCCGCCGAAGGCGGGAGGGATATATTACTATTTATTCATTTATTACCCTATACTA
 79353  CTATGAGATTATATTTATACCCTACGAGGATTGCCATTTTATTACTCATTCTCAATATCC
 79413  TTTATAGATTATATACAATATAAAATATATATGCCCGCCGAAGGCGGGTATACAGCTACA
 79473  TACGTATTTAATGCCCATAGATGGGTATAA
;     G-orf109 ==> end
 79503  GCTCATTTATTATTAACCCCCTACTAGGGGTTGGTCATCCCATAGGGGATAATCAAATAA
 79563  TGCCCCCCGATCATCCCCCTTATATATGATTACCGCCGAAGGCGGGCATATAAATAATCT
 79623  ATTATCTCTAAATTTTTATAAATCTTAGTTAATTAAAAATAACCCCTTAGGGGTGATATA
 79683  ATAGCACTCAGGGTTATATATGCCCATCTCCTTTGGAGATGGGTATAAGCTAATTTATTA
 79743  TCAATAATGCCCCCCCCGGCTTTGCCGGGGGGGATTATGTATAATTTATAGCCCGCAACT
 79803  TGTACTAGTTGCGGGCGGAGATAAAATAATGACCCCCTACGAGGGGATTATATATGATAT
 79863  ATATAAATATATATAAATGCCCATCTCCAAAGGAGATGGGTATAAGTATAAGTATACCCG
 79923  CCGAAGGCGGGCATATAAATATAAGCATAAACATAAGCATAAACATAAACATAAACATAA
 79983  ACATAAACATAAACATAAACATAAACATAAACATAAACATAAGCCCGGCAAAGCCGGGCT
 80043  CATTAAGATTTATATGTTATATAGATGGTAATTATCCCCGCGTAGCGGGGATGATCCCCC
 80103  CCGAAGGGGGGAATTAATATTTATATATCATATATATGATAATTATCCCCGCGGAGCGGG
 80163  GATGATCCCCCCCGAAGGGGGGAATTAGATGTATAAATACATCTTATCAGCCCCGGCTTC
 80223  GCCGGGGCTCATTATAGAGGACTGTGTCCTCCATGATGAGCATATTATATATGCTCATTA
 80283  TCCCCCCGGCTTTGCCGGGGGATGATCAATATATAGCCCGCAACGAGTTGCGGGCGGAGA
 80343  TATATATTCATGAGGTGTATAAATACACCTTATCCTTTGGGGCTCATTATCCCCCCCCGG
 80403  CTTTGCCGGGGGGAATTAAGATACCTATATATGAAAAGAGATAAAAACATCTTCTTTGTA
 80463  TATAAGTATAAGCCCGGCTTGGCCGGGTTCATTATATATAAGTATAAGCCCGGCTTGGCC
 80523  GGGTTCATTATATGCCCGTCAAAGGGATTTATAAATATATGCCCGCCTTCGGCGGGTATA
 80583  TATAGAATTTATACATAGGTTTATATATAATGTTGATCATCCTCGCTACACGTGTATTAT
 80643  TTATATATATAATTTATACATATAATGAGCTATTTATAGTTATACCCATCTATGGGCATT
 80703  TATACATAAGTTTATACATAAGTTTATATATATATAAATTTATACATATATAAGTAAAAT
 80763  AAAAATCTTATATATAAATAAAGAATAAGTAATGAGCCCGGCTTCGCCGGGCTGATACAC
 80823  ACCCCAAAGGGGGGTTAATGAGTCCTTTGTGTTTATACCATTTGTAGATAGGTATTAAGG
 80883  GTTAATCATAGTAATGAACCCCGGCTTTGCCGGGGGGTTTATCACATTAACAGTTAATAA
 80943  ATATATAAATCCCGCCTTTGGCGGCCATATATGTTTATATATATAGCCCGCAACTAGTAC
 81003  AAGTTGCGGGCGGAGATATGTTTTGTAGTGTGGGTAAATAAAAAATATATGTTTTGTAGT
 81063  ATGGGTTAATAAAATGAGAATGTATATTATACATAATGAACCCCCCCGGCTTTGCCGGGG
 81123  GGGGGTGGATCACAATGAATCTTATACCCATTTTCTTTGTAGCTTTGTAGATGGGTATTA
 81183  ATAAAAATCAAATATG
