# Supplementary material for: Global Characterization of Fungal Mitogenomes: New Insights on Genomic Diversity and Dynamism of Coding Genes and Accessory Elements
Source: Front Microbiol. 2021 Dec 1;12:787283. doi: 10.3389/fmicb.2021.787283 (PMC8672057; doi:10.3389/fmicb.2021.787283)
Supplement: Supplementary File 1 — de novo annotation files of the 685 mitogenomes investigated in this study. Annotation was performed with the Mfannot program. [file Data_Sheet_1.ZIP › Supplementary_FileS1/NC_035155.1_Sclerotinia_sclerotiorum_1980_UF-70_mitochondrion_complete_genome_mitogenome.mfres]

;; Masterfile modified automatically by mfannot version 1.35
;; on Fri Dec 25 00:11:32 2020 by user pfonseca on host LGCM-PROC
;;    - Gene Totals: 97
;;    - List of genes added:
;;      atp6 (2 introns)     atp8                 atp9                
;;      cob (3 introns)      cox1 (8 introns)     cox2                
;;      cox3 (6 introns)     nad1 (1 introns)     nad2                
;;      nad3                 nad4                 nad4L               
;;      nad5 (1 introns)     nad6                 orf104              
;;      orf106               orf107               orf108              
;;      orf110               orf113               orf114              
;;      orf118               orf120               orf122              
;;      orf125               orf128               orf131              
;;      orf155               orf158               orf159              
;;      orf162               orf180               orf182              
;;      orf185               orf186               orf202              
;;      orf206               orf207               orf215              
;;      orf220               orf222               orf225              
;;      orf249               orf258               orf274              
;;      orf296               orf30                orf303              
;;      orf304               orf311               orf312              
;;      orf316               orf324               orf327              
;;      orf334               orf376               orf378              
;;      orf383               orf411               orf421              
;;      orf424               orf427               orf431              
;;      orf434               orf436               orf453              
;;      orf458               orf465               orf47               
;;      orf583               orf63                orf76               
;;      orf93                rnpB                 trnA(ugc)           
;;      trnC(gca)            trnD(guc)            trnE(uuc)           
;;      trnF(gaa)            trnG(ucc)            trnH(gug)           
;;      trnI(gau)            trnK(uuu)            trnL(uaa)           
;;      trnL(uag)            trnM(cau)            trnN(guu)           
;;      trnP(ugg)            trnQ(uug)            trnR(ucg)           
;;      trnR(ucu)            trnS(gcu)            trnS(uga)           
;;      trnT(ugu)            trnV(uac)            trnW(uca)           
;;      trnY(gua)           
;;
;; end mfannot
;;


>NC_035155.1 Sclerotinia sclerotiorum 1980 UF-70 mitochondrion complete genome gc=4
     1  TAAAGATAGACTAAGAAAATCGGAAACGAGGCGTTATGTCTTTAGCTTACACCTAAAGCC
    61  GGTAAAACCTCTCAAGGTAAAAGAAGATTAAAGCATGTATATATTCTAACCCCCCCGCAA
   121  GCTGGCTGGGGGGGGTAGGATTAAATTGTGTTAGACCTAATATTACTAAAAGGGTCAGAC
   181  ATTCTTTTCCTTGATATGCTTTAGGTATAAGAAAGTATAGCGCGCCTGGTATCGGTCCTG
   241  AACCATCTAATTTAAGTCCGTGATTTATCACAGGTTTCACAGATGCAGAGGGTTGTTATT
   301  CTATCACAGTTTACAAGGATTCTACGCAGACTACAGGTTGAAGAGTCTGTGCTGAATTTC
   361  TAATCGGGCTTCACAGAAAAGACGTAGGGCTTTTAAGAGAAATTCAAGCTTGTTTAGGTG
   421  GTGTAGAGCGGACAGGCAAATTTGCTAAAGA
;     G-orf215 ==> start /note=LAGLIDADG ;; evalue:5e-17
   452  TGCTTATGCTTTAAGGGTAAATATTATAGGTGAAAAGGTAAAAAAAAAAGACATCATTTT
   512  GATAGATACACTTTAATTTCTCAGAAACATGCTGATTATTTTCTTTGAAGAGAGATTATT
   572  ATGATGATGAAGCGAAAGGAGCATATAACTCAGGGAGGGCTTTTAACTATTCTTAGTCTG
   632  AGGGCTTCTTTGAATTTAGGTTTATCTGAGGCTTTAAAGACAGCTTTCCCAAATATCATA
   692  CCCGTTATTAGACCTAAAGTCGATAATATAGCTGTTCCGCATGGTGAATGATTAGCTGGG
   752  TTTACATCAGGTGAGGGTTGTTTTTTTGTTTTTGTAAGTAAATCTTTAACGCATGCATTA
   812  GGTTTTCGAGCCCAATTAGTATTCCAAATAACTCAACACCCTCGTGATAAGATATTAATT
   872  GAAAGTTTAATCTCTTATTTAGGTTGCGGTAGATTAGTAACTAGTTCTGATGGTAAGGTG
   932  CAGTTCAGAGTAGAAAAGTTTTCGGATAATTCTGATAAAATTCTGGGATTTTTAGGCAGT
   992  CATAAGATTCGCGGAGTAAAATTTGAGGATTTTAAAGATTGATCTGCTGTGGCTAAATTA
  1052  ATGCGAGATGGGGGCATATGACTCCAGAAGGGCTGGATAATATTGTAA
;     G-orf215 ==> end
  1100  AAATAAAAGCGGGTATGAACAAAGGAAGAGCTTAATTTTTCATTATTGACACTTCCCTTT
  1160  GCATGTTTCATCTGCCAAGGAATAAAAATTCTACCGCTATTCTTCCTGCCCTTATTTTTT
  1220  TTTTTCCTTTTTTTTTTTTATAGTTTAATTCTTACGTAATAATTAAAATATAATAAAAAA
  1280  AAAGAGAAAAAAAATTATAAGCAGGAAGCTGGTGGTGTACTGTGTTTCTAGCATTAAATT
  1340  CATATACCTTTTCACTTAAGGAGATTAAGTTTTTATAACCTGTGGTCCGCGAAGGAGCCC
  1400  TCCTTACAAAGTAATGAGGGATCTGTAAGATAGAAAAAAAATATATTAACGGAAACGAGG
  1460  CGTTATACTCTCAGCTTATACCTAAAGGTTAAGATATTAAATTTAATATCTTGTATACCC
  1520  ATGGAAAAGAGAACCAAGACATGTTATCCTACCAGAGTTAACACACGTAAGATTTATTGT
  1580  TACAGCAGCTGATGTTATACATAAAAAGTGAGATTAGGTCCTCACTATTGTGTTC
;; mfannot:     /group=IC2 (4.63e-37)
  1635  aataaccaaactccggggaagccctaaagcattagttactaaacattagacttaaaaggg
  1695  tcaatgcggctgaattaatcactcaggtatagtaagaaaacttctgattatttgaaaaga
  1755  taatgggtaatcgcggatctaaatcacctcttagtaatagacttataattattaatgtgt
  1815  aaaagagcaacgagtagaaggttattcagtatggatatctaagcactgtaaggtgtactc
  1875  tagt
;; mfannot:
  1879  CACCGGGAAACCGGCTCTGGGTAAATATTCAATAACCCAGATTAAAGTTAGCACAATAGC
  1939  CTTTCTAATTTATTAAGACTTTAATTCCTGTTATGTTTTCAAAAAATATGAATATGTAGC
  1999  GTGTAGCAGAACAGTTTTTGTTGTTCTTTTGTTAAATTTCGAGCTTAGCCCGCTTTGCTT
  2059  TACTTTTTATCTTTTAATTTTATATTTATACTTGTGGTTGTTGTGATAAGTCTTAAATGT
  2119  ATTAAAGAGGAGAGGACAGGGAATTTACTCCTTGGTTTTTCTAAACAATAAATATATAAA
  2179  TAATAGATTTAGATAGATTTATAAATAGTACGTTTAGAAAGGTAATTGATAAAAAGAGAA
  2239  TTTTATGTAACGTCTTTTCCTTTTTAGGTGTCGTCGTTAATACCAGTTATTATAAAAAAC
  2299  CTACCGTGTCCTTTTTTTCTTTTTTTTTTATAAAATAGTGTTTTTATAATGCTTCTTATT
  2359  AACAACAAGGTTGATTGTATACAATCCCTCCCGTCTCTTTTTAGTTAACTGTAAATATAA
  2419  AATAGTGTTTTTATAATGCTTCTTATTAACAACAAGGTTGATTGTATACAATCCCTCCCG
  2479  TCTCTTTTTAGTTAATTGTAAATATAAAAAAGATAAAAATTGTTCCTTTATTTATTACCT
  2539  ATAAATATACAAGTACAAAAGCTACCTGCCGTTTCTCTCCCTCCTCCTCAACCGGTTGAG
  2599  GAGGTAGGAGAGAAAATAAAAGAGGGGTTAATAATATGATAACTTTGTGTGACGTCTTTC
  2659  GCCTGTCCTGCTTTAGGTATTAAATGTGATGCATAAAAAAAAAATAAGTGTAGGCTACTT
  2719  ATTAATTGTGCAATA
;; mfannot:     /group=IC2 (2.52e-38)
  2734  aagagccaaactccggggaagccctaaagctctagtaaccaaagtcacccgggaaactag
  2794  gagaccggcctgattaatggctcagggtatggtaacatcactagagatgacagtaatgta
  2854  aatgggttatcgtggatctaaatcagaatttgtctgtaaaagagcaacgagtagacggtt
  2914  cttcaacttttgtagttgtaaggtgtactctagt
;; mfannot:
  2948  CGCCGGTGAAACCGGTTCTAGGAAGAAATCAAGTAGATAGCTTTATCTATCTATAAAGTA
  3008  AACTTAAATTAAAGTTACTACAACAGCCTTGGCCTAACAACTATTTAGGATAGAGTTGTA
  3068  ATTC
;     G-orf431_1 ==> start /note=GIY ;; evalue:8.5e-20
  3072  GACCCTAATTCGAACCATATATTTAAAGATATAAACATGGTAAATTATGTAATAGCCGTG
  3132  GCCGTAAACGGCTGTACTATCCTTTTAGTTATATCCTTAAATTATTTAATGTACTTATAT
  3192  AGAGTGACAAACAACCTGTCACCAAGCCTAGAAGATAAACTTAGTATAGGTAGAGAGCCA
  3252  CGACCAAGTATAGGTAATAAAATACATGGAATGCAACGTGCCTCTTATATATTAAACGCA
  3312  AAAGTGGGATGGTTTAGACCCCGTTTGCAAAGTGTAAGTGCATTAAACTCCGTTAGATTT
  3372  GAGTCGAATACAGCTACATCTCTTTACAATAGTAAAACATCTCGTACCCAACTTCTAGTT
  3432  CAAGAACATATAGCCAAAGGTAACCCTGCTAATAGCGAAGTTATTAATAGTGTCTTACTT
  3492  AATCAAAAAGTTGCTATATCTCAAAAAGAGCTAGACGAACTTTTAAGCCTTCCAAGTGTA
  3552  AAATACGATTTACCTTTTTCTGATGAAACATATCCTTCATTACTAGCGTTAATAAGAAAA
  3612  CCACATTCTAAACGTAGTAATGCAGGAGTCTATATTTTTACTCATAAATCTACAGGTAAT
  3672  AAATACGTAGGTTCAAGCAATGACTTAGCTAGAAGATTTAAACAATATTTTGACAAACAT
  3732  CTATTGTTTGCTAATAAAAGTTCTGGATTATTAATGCCTTTGATTAACCAAGAAGGATTA
  3792  AAAGCATTTAACTTACAAGTTATTGTAGTATCATCTACTTATCCTAAGCATTCACACTGC
  3852  TTTTTAGAACAATACTTTTTGTTAGACAAAAGTTTTAACTTAAATACTCAAAGAATTGTT
  3912  AATTTTAGAGTTAACCAAGGACTTAAAGTGTTTTTATACGACTTAGATTGTAAAACTTTA
  3972  TATTATTCAAGTAACTCTTTAAATGCTTTCTGTGCGGATTTAGGTATACACAGTTCATCT
  4032  TATAGAAAATGTATATCAAGTGGTGTTCCTTTCTTAGGTTTATTTGTTATTTCAAATAAT
  4092  TTAATAGAGGATGCTGTACCAACTAATTTAACAGAATCTGAAGTGGGTGAGTTAATAGCT
  4152  AAACGTAGAAAAGAAAATTTAGATAAGCAAACTGTAGATTTAGGTAAAGTCATAGAGGTA
  4212  TTTGATAAAGATACCAATGAAGTAAAAACTTATCCTTCTACTTATAAAGTTGCATATAGA
  4272  TTAGGTACTACTAGAGCTACAATTAGAAGCTATATTAGTAAAGGTAAAGCATTCAAGAAT
  4332  CGTTACTACTTAAAATTTACTGACAGTAGTAAATAG
;     G-orf431_1 ==> end
  4368  TCTAAAATTATAAGATATTATGTAACAATGAGATTAAACACTGGCAGATTTATTAGGCGA
  4428  CGTTAGGCCGAAGTTGTAGCACGACCCAGGGAGATTAAATCAAGTGTCTGTTCTTATAAA
  4488  TAGAGAAGGAACATTCTATGGTCTTATTGAACAATGGCCAAAACTGTAGTAAAGCTATGG
  4548  TTCTG
;; mfannot:     /group=IC1 (4.94e-40)
  4553  aatcatcaaattgcgggaaacccctaaaggaatcttaaccaagtaagtatggtaacataa
  4613  cttatggcacaggtaatgactcgtgatacggtaaaatcaagatttattgttcaatgggca
  4673  atccgcagccaagtgccaagtatttaatatttggtatgcagttcatcgactagacggtgg
  4733  ttggtgttattagttttagtattaataatgcttaaggtatagtcagcc
;; mfannot:
  4781  CTCACCTGAAAAGGCGCAGAAAAATATTTTAGTTAATATTCTTTATATTTTTTGTTAATT
  4841  AGATATATAATAATTCCTTAATTATGTCTAGGGATTTCTACAATAGTTTGTTAAACTTAT
  4901  TTTAATGTAAAAAAAAATCTTTATACAACACACATATAAAAAAGAAAAAATAAGAGTAGA
  4961  ATGTCTTTTTATTCTTTAACACTTTTTTTATTCTCTTTTTTTTCTTTTTTATCGGTGCTT
  5021  GTCTTTCATAAAGACTATAGTAGTAT
;     G-orf378_1 ==> start /note=GIY ;; evalue:4.8e-20
  5047  TTGCATGATACAATTAGTAGAAGTATTTTTAATAATCAGTCCGTATTCAATAAACGTATT
  5107  GAATTAGGTTCTATAGCTGCTATACCTTTAATTAGATCTTTTAGCTCAAGTAGATCTTTT
  5167  ACTTCAATTAGACCTTTGGCAAATAACCCTAAGTCTTTAGCGTTAGAGCATATTAATAGT
  5227  GGAAAACCTACTACTTCATTAATTATCAATAAAATACTATTAAATCAAAATTTATCAGTT
  5287  GCTGACTCTAAATTAGAAGAATTATTAAAAGTTAAAGGTGTAGAACTGGATCTTCCTATA
  5347  TCTACACTCGAAAATAAAGAACTTTTAGCGGGATTAACAGGTAAATCTAAATATAGAGGT
  5407  TTCTCAGGTGTATATATCTTTATACATACAAATACAGGTCAAAAATACGTAGGTTCATCG
  5467  GGTTTATTAAGACGTAGAATGGATTACTATTTTAAAGGAGATTTACCTTTAATGGGTAAA
  5527  TTTTTACCTCTACTGGAGAAAGAAGGGCTAAAAGCTTTTAAATTAATTATATTTAAATTA
  5587  GATAATAATATATTTGGTAGTCAAGACGCTTTAATATTAGAACAGTATCATTTATTAAGC
  5647  AAAGAATTCAACTTGAATACTTTAAGAGTTGTTAATGCAGGATCTTCAAAAGGTGATGCT
  5707  GTATATGTTTATGATTTAACATGTAGTACTCTTTACTATCATGCTAAATCTAATATTGAG
  5767  TTAAAAAGAGTGTTAAAAATACATACTGAAACTAGTAAAAAGTATGTAGATTCTAAATTA
  5827  CCATATCTTAATAAATTCTTACTATTAAGCTATCCCATACCTACTGCTCTAACAAGCAAG
  5887  CTTTCAGTAAATGAATTAGTAGATATGATGCAAAAAGAAAGACGTGATGCATATAGCTTA
  5947  GGTACTCGTAGAAGTATTTCAGTTGAATTAGAAATTAAAGAAGGAAATACATTTGTAGAT
  6007  TATAGAGGTCAAAAATTAAATTTTGATTCTTTAACATCTTGTATTGAATATTTAAGAAAA
  6067  TTAGGTCTAACTATTAAAAGAGACACTCTGACTAGATATATTAATAATGAAAAGTGTTTC
  6127  AGAATTTCTTATGTAAATACTCAGATAAAGTTTTACCTGATAATTTTGAAGAAGTAG
;     G-orf378_1 ==> end
  6184  GCTTAATTATTGATGAATATAAAAAACTAAAAGTAGATACAGGCTTAGCTTTATTAAAAG
  6244  TTAATAAAAAGAATAAACCTATATTAGTAAAAGGAGAAAATTTTGAGAAAGAATTTGAAA
  6304  GTATTGCAGATACAATAGAATATTTTAATTCTTTAAACATCAAATTAGATAGAAAAGCTT
  6364  TATATCTTCATTTAAAAGATGGTAAAAAATATAAAGACTATTCTTTTGCTTATAAATAGC
  6424  TAGATAAAAAATTTTTCTCTCACATTTCTCTCCTACCTCCTCAACTAGTTGAGGAGGTAG
  6484  GAGAGAAAAAGAAGAAAAGGTGTTTTTAACTGCACTAATGCAACTAGATCTTTTAATTAC
  6544  TGAACAATTTTTTTAGATACTTTCGGTCTTTCCTTAAATGTTGCTCCAAAGGTCGGTACG
  6604  AGAGAAAGTAGTATATTATCTGATGAAACCAGAAAAAATTTGAGTGATGCTCACCTAAAT
  6664  TTAGATATTACGCTTTCGGAAGACCAATGAAAAGCAATTAGAGCTAAAGCTGCCGAAGTT
  6724  TGAGCGAAGGAAAGTCCTGAAAGCGAAAGAAGAACAGCTATAAGTGAATTTCACGGTAGA
  6784  GCTGTTCTTGTAAAAGACTCTAATCAAAAAGTGAGGGGAGAATTTAATTCGATACTAAAA
  6844  GTAGCGGAATATCTCGAGGTTAATCGTAATAAAGTTAGTCTTTATCTAAAGTCTGGGAAT
  6904  TTATTGGAGAGTAAAATAGGACCTGTATTATTAATAGAAAAAGGGACTCAGTTAGTGAGC
  6964  GTTCATATAAAATTCAAGTTTTGGATAAAAATCAAAATCTTTTGGATACTTATAGTAGCT
  7024  TAAGGGCTGCAGCTAAAAGTTATGGTATTTCGCCTTCTTCCCTTAGTACAACCTATTTAG
  7084  ATAAGAATAAGTTCTGTAAAGGTAAATACTACTTTATTAAATGTATATAAATTTTTTTTA
  7144  TATTATATTTACATAGGTATTTAGTAAAGCTTTTTTTTTATTACTCTTTTATATATACAA
  7204  AGGTCTTTTCACCCTAAATAGTACTTCAAAGTGTTTATCTGTCTAATTGACAGTTATTAA
  7264  AAAGTAAGATTTATTAATTACATTAAATTATAGTAGAGAAGCGCAATGTAGCGAAATATG
  7324  TGGTATATTACACTCGAGCATGCCTATAGTTATTGAATCGGTAAGTATTGAAAAATTCTT
  7384  ATCGTGATTAGAAGAACAATAATTTAAATTAGATAGTGTTCTTAGTCCACTTTAATTAAT
  7444  GTAAATAATTATTAATTAAAGGCTAGAATAAACATGTTTTAAGAGTTTTTGTGATTAAAG
  7504  CCAGGAGTTATAAAGTAAAGATAGATAACTATCTTGAAGGTAGATAACTATGTTATAGGG
  7564  GCGGGCAGGGGCCCTTATATGTTTATATAGAAAAATTCCTAATATGATTAGAAGAATAAT
  7624  CTAACTAATGGTGGAATGCAGGCCAGTTTATATGTAATAGGGCTATAATTATCTATACTA
  7684  AAAATTTATTAACAGTAAAAAATATTATCATATATTTTTAGTAATAATTATAGATATATA
  7744  ATAATATTAGTGTAATATAGATAAATAAAAGGTAAAAAGATACGATCTTAGGTCAAATTC
  7804  GTATCTTTTTACTTGGCTTCGCTAGGGTCCTTAGTTCTCTCTA
;     G-orf180 <== end
  7847  TTATTTCTTGCCATGACCACATACCCCTCCCTTTATGGTATCCGTGTTGAGCGGGTGCCA
  7907  CCCAGTGCTCTGTGATGGCATATATATATCCCGCTCACAGGGAGTTCAATATACGCATTG
  7967  CCACGTCAGGTATTCAAAATGGCCTCGTCTTTCCGAGCCTCTTCGGATATACCTTCTCTT
  8027  CATAGTAACGAACTGGGGAAGAGTCCTCATAAACTTATGAAGACGATTCGCCACCCTTAT
  8087  TACTTGGGAGTAAGGTTTTCCATAGTACCAGCCATGGAAGAACTGAGAAATAGCGTAGGC
  8147  CCTTAAAGACTTGGAGTGCCTCAGCATTTTCACAAATAATGAAGTTGCTTTAGGGTAGTC
  8207  TCCTGCTGGTATTGACCTTGAAATCTTAACGTTCCTGTGCGTTAGATACCTGTAGGCCTT
  8267  TCGAACCTTAGTGCAACCACTTTCTAGGTATTCTGGGATTCTCCAGGGGAACTTTAAGTT
  8327  TATCCCCCCCCTCTCCCTCGAACTATTTTGTATCGAACTTGCTTGTTGTTGTTTATAGGA
  8387  CAT
;     G-orf180 <== start
  8390  ATGATTTTTGAAAGTTTATTGTTGCGACCAGCAATAATTTTATTTACTCCCGGGGTTGCC
  8450  TCCGGACTTATCCTAAGAAATGTGCTTATCTCTCAGCTTCGTTCTGCGTCCCGGATCGCC
  8510  ATCTTGTGGCGATAGTAAGGCTATCGGCTCCTTCGAGTATATGATCTTAGATTTGTTGGA
  8570  ACATCCCCAGGTGAATTTGTTGAGAGATACTTTATTTTGATTTCGACCAATTACATTAAA
  8630  CATTATTAGTTGTGAGTGAGTACAAAAACATACAAAAAAGATATTAATGAAAAAAAATTA
  8690  AAAAATGAGAATTTTTAAAAGTCGTCGTTTCAATAAAAATAATAATTTTATTAGAAATAG
  8750  TCTTTTTTTTTTATCAAATAGTGTAATTTTATTAGTAATGCGGTGCGGTGTATATTATTA
  8810  TTTGCATCCTAGCGAAGCACAAGAAAAAAAAAATAATTAGGCATTTTTACAAATATTAAA
  8870  ATATA
;     G-trnW(uca)_1 ==> start
  8875  AAGAGCATAGTTTAATGGTAAAATTTGAAGCT!TCA!AACTTCACCTTCTCAGTTCAAAT
  8933  CTGAGTGCTCTTG
;     G-trnW(uca)_1 ==> end
  8946  ATGGTAATTTTTTCTATCTTATTTTTATTATTATCTAATGCCGTTACTTTAAGACGAGAC
  9006  AAATCTATACTTTTTAGTAGAGTAGCTATCACAGTTTTACTCTATTCTTCTTTAATTGCT
  9066  TTTTATAGCTTATACTTTTGTTTAGATAGTGGTATAGGTTTATATGGTGGTTTATTCCAT
  9126  GCTACAACTACCACACATGTTTTTCATATCTTTATCTTTTTAATTAGTGCTGCAATTTTA
  9186  CAATTAACAGCTTTTTATCCAAGAAAAGTCTGAGTAGCTGAATATTCTTCAGTAATAGAA
  9246  AATACAATTCATATCTCCTTCATATTAGGATTTCCAGTTATTGCTTTACATATTTATATT
  9306  TTAAATAACAGTAATCGTAACTATTTAATTCTGATTCTATTTTTTATATCTGCACTTTTA
  9366  TTACTTTTTGTATCTCTTAATAAAGATGATAAAAAATTTTTAGGCAAATTAAAATATTTA
  9426  TATAAATACTTTAAAAATAATATAAAGATGGCTTTATATCATTATGTTTCTTTTTTTTTA
  9486  GTACTATTTAGCTTTTATTTTTTATTTCAATTTCTCTCCCTACTCCTCAACTAGTTGAGG
  9546  AGGAAGGAGAGAAAAAGAAGGGTAGAAATTAATGATATGTCTTTAAATATAGAAATCTAT
  9606  ATAGTTGTCTCTTGTATTTTTCCTATTTTATACTTTTTCCGGCTCCCCCCCCCGCCTCCT
  9666  CAACCAGTTGAGGAGGTAGGAGGGGAGTAAAAAGAAGATATAAATTGTAATTTAAAATTA
  9726  ATTGATGAAATAAAAAAAAAATAATTCCTCTTTAGGTCAAATACCCTTTAATTCATATCT
  9786  A
;     G-orf118 ==> start
  9787  ATGGGCCTAATAAAGAATCATTTAACTTTAAATAATTCTTTATTATTAAGTAAAGAGGCA
  9847  TTAAAAATACAAAAAGAAATGTATTCAATATTTAAAAAAGATATAATACAAATAGTGGAA
  9907  ACGGAAACTGAAAGAATAGGGGATGCTGAAAGAATAGCGGATGGTCAAAGACTTGAAGCA
  9967  CTAAGAACAGCAGCAGATCAAAGAACTACAACAAGAAAAAGAGTAGAAGCTGAGAAGCTT
 10027  GAATGAGAAAGAATTCAAGAAAGAGTTGCAGTAGATAGAGAAAGAAGAGAGAATATGGAA
 10087  AGATTAACTAGAGCAATGTTAAGGTATGAGGAAGATAGGAGACAGTGGGGTATATAA
;     G-orf118 ==> end
 10144  ATAGTCTATACTATGCAGATTAAGCTAAAGTTTAAAAAGTATAGTGTCTTCGAGTCTGGA
 10204  TTTTCCTCATTCTTAGGTAAAATCGAACACAGTTCTATGCCAATAGTAATAGAATCAGTT
 10264  TCTATAGCGAAATTCTAAACTTGATTAGAAGAACAATAGTATATATCATTATTGCTTATA
 10324  ATTGTTTATATAGTTTATAACCTTATTACCTAGGCTGTATACTCCTTCTTCGTCAGAGCA
 10384  GATGTTTTAATTCCGATAACATCAAACAGATAGCAGTTATTTGTAATTATAAAAACACTT
 10444  TAATCGCTGCTGTTTTTCCTTGGTATGTATGTTTTACTATAAAGTAAAATTGTTTAGTAT
 10504  ATTAAAATAAAAGATAGATATATTTGTTTATCTATCTTTTTCGCCTCCCCTCCGTCCTCC
 10564  TCAACAAGTTGAGGAGGTAGGAGGGGAGTATAGATAATAAAATAAATATGTTCTATTATT
 10624  AAATATTAGAATAACCGGAGACTATTTTTTATGGTTGTTAGTCACGCAGTGTGGGCGGGT
 10684  ATATTGCTACGTGTTAAATGGAAATATAGAGAAGGGCCGCCTGATTACTTATTGTTCCTT
 10744  TATTTCATAAGGGCGGTGTTTATTTAAAAGATTTAAAGTATTAAACTCCAATTACATCTC
 10804  TTATTCCATGTCTCTATACTTTTATTTTATTAGGTAGAGTTGATTTTCAAGTATTACGCA
 10864  CAATCTTATATAACTTTATTTTTATTTAGTTTTGTTTTACCTAGCCTACTACGGCGCTAG
 10924  CTCTAAATATATCTTGTGTTGGTGTGCTATAATAGGCTGTTTTTAATTTTGTCTCCATAT
 10984  TTGTATAAATTTTACTATGTATAATATAAGTAAATAGGTATATGCTATATATAATAATGT
 11044  TATGTAATTGTAAACAAGAATAATGTTTATTAAACTATTAAATGCTTAATTAGGTTATAA
 11104  GTAAAAAAAATTTTTTTGCATTAAAATAAAAGATCTTCTTTTTAAGTTATGTATATGTTA
 11164  CAGGGTTTTTAATAGAAATATAACCACGACTCGTCATAAACTTAAAAACAGAACTTATAT
 11224  GTGGCTAAACCGTCCTGTAAGAGTATACAGCCTCTGCTCTAGTTTTTCCCTTTTTTTTTA
 11284  TACTATACTATTTACGTAAAAGTTATATTTTTATTACTAAAAAAAAAAGGGAAAAAACAG
 11344  CAAATAAAAAAACT
;; mfannot:     /group=IB (7.19e-21)
 11358  tcttcttactaattgctggaaactcctgtttaataggacaatcagcaggagcctgctgta
 11418  tatgtttatacagtagggttcttcagagactacacgtaagatatcctagaatcattaaat
 11478  aaataggataaagatatagtcc
;; mfannot:
 11500  GCTCTTAATAGAAATATTAAGCTAACAATATGTGACAATAAGTTCTGGTTTAAGGTTTAA
 11560  GCTAAGAGTTTTTAAGTGAGCTTTTTATACTGTGGCTGGTATTGGAGGACGTGTCCGTAC
 11620  CTCTTTTTTTTTTATTTTTATTTATATATATATATTATTTTTTGAAAGAAAAAAAGGTAG
 11680  GACAAGTCCGCGAGGACTAGTTTTTTTTTAAGTGAGGACTTTTTTTTTTTTATATGGTAT
 11740  ATTCTTATTAAGTATGCTGGGTTTTTAGCTATTAAACTTTTTGAGTAACTTTTATATTCT
 11800  TGAAGTATTATATTTACTGGATTCTTTCTTTATATACTTTGTATATATCGCTTATATACT
 11860  AAAGTTATATTTACTTTGAAGTTTTCATGTAAAACTTGTTAGTAGTAATAAACATAATAT
 11920  TTATATTATAAATATAAAGAACTTCTTTCCAAAAACTCCTTCAAGTTCCGAAATTGTTAT
 11980  TAGAGAT
;     G-orf106 ==> start
 11987  ATGCCGCCTTTTCTAAGAGAGTTTATGCCTGAATTCCTAGCTTTGACTGCTCAAGTTGCA
 12047  TTAGCTACTGTCTCAGGTATGCCTGACGCTACGATGCAAGGGCTAGATACTAAGGGCAAA
 12107  GACACACAATTAGCAGCTTTACAAGGAATAAGGAGTAGTTGAAATAACGTATTAAAAGAT
 12167  TATTACGTAGAAGCTAATGCAATATCATTTAGAAATAGCCCGGAGTACCGGGAAACGCAG
 12227  GCATATCATGATATGTATAGAGAGTCTTCTACTTTTTATACTAGCCCTGAATTTTCCTTA
 12287  TTTTTCCCCTTTTTTTTATAA
;     G-orf106 ==> end
 12308  TTATAAGTTTATTATATATAGATTAATAAAATTATTTATCGCCCCCGCAAGTTTGCGCGG
 12368  GGCGGCATGCCGCACTTTATTTTTTTTTTTTTCTTTTTTTTTTAATAATAATTTTATTAC
 12428  GTAATAATCAAAATATCATAAAAAAAAAAAGAAAAAAAAATTTAGGCAAGCAGCGGTGGC
 12488  GGCTTGCGTTTTTTTTTTTCTTTTTTTTTTTTATTATTATACAATATTACGTACATTATA
 12548  AGATTATATTTATAACTAAAAAAAAAGAAAAAACAGTTTCCACCGCACGCTTGCGTGCTG
 12608  AAACTTGCTTCGCTAGCGACAAAAAAAGGAAAAAAAATAAGCGAAAGAGGTAGTGCTTGA
 12668  TATCAAGTTAAGATTAATTCAATTACATAAGGAGGGTAAAACTAACCAGGATTCTTTTAA
 12728  GCTAGGTAGTGATGGTAGTCAAAGATTTAAAATAATTCAAAATGACTTTTCGGATGCTTG
 12788  AAAACAGCCTGAAGGAAGGTGGAATAACACTTATTCAAAGAATGTACCTGTATAAAGCAG
 12848  AAATTAATACTTGCTTATATGTGTCTGCTTCGTACGACACAGAAGAAAAAAAAGCCTTTA
 12908  TTAACTAAAGGCTAATCTAAACGTGTTATGACGATAAAGAGTATTAAACTAGGAGTTATT
 12968  TGGTAAAGATAGACAACTATCTTGAAGGTAGATAATTATGTTAAGGGGCGCAGACGGGGC
 13028  CCCTTAAAATACTCTTTGTATAAATAGATTAACCAAAAATATGTAGGTATGAATCAAATA
 13088  ATTATATACAGAATCTTGTGCTCTCATCCTGGCCTGTAAGTTTAAATTATGTACTCGAAG
 13148  GTTTTCAAACAGTTTGGACTCAAATTGCCTTACATGATAATTGTCAATAGAAAATCTATA
 13208  TAATAATAAATATAAATATTCTGTAATGATGAAGAGCTTTATTTTAAATGATTAACAATA
 13268  ATAATAAATAAA
;     G-nad4L ==> start
 13280  ATGAGTTTATCCTTAATACTTTTTTTAATAGGAATTTTAGGTTTTGTTTTAAATAGAAAA
 13340  AATATTATATTAATGCTTATATCAATTGAAATAATGTTATTAGCTATTACGTTCCTAATT
 13400  TTGATAAGTTCCCTGAGCTTTGATGATATATTAGGCCAAACCTATGCAATATATATTATT
 13460  GCTATAGCTGGTGCAGAGTCGGCTATAGGTTTAGGTATTCTAGTTGCTTTTTATAGATTA
 13520  AATTCTTCTCTTTTTTTATCCTGTCTATCCCGTGGCCAAACAACTTATTCGAAAACCGTC
 13580  AACAAGTTTAGCTTTAAAAGAATAGCAAGATGCTATTCTACAATGGCTAAGAATAACTAT
 13640  ACTACTAACCAAGCTAAAATTTCTTCAATAGATCCTTGGTTTATTACTGGGCTTTTCGAT
 13700  GCTGAAAGTTCTTTTGTTGTAACAGTTTTAAAAAACCCTAGATACAAAACAGGATGAAAC
 13760  GTTCAAGCTAGAGTTCAAATAAAAATGCATGAGAAGGATAGAGTTTTAATCCAGTCAATT
 13820  CAAGAATTTTTCGGAGCTATAGGTTATGTATCTAAACTTAATAATAGTTCAGCCGTAGAG
 13880  TTTAGAGTTAGTACTTTAAAAGATTTAGTTGACGTAATTCTTCCACATTTTGATAACTAC
 13940  CCTTTAAATACAAAAAAACATTCAGACTATCTATTATTTAAACAAATTGTTTTACTTATG
 14000  TTAAATAAAGAACATAATACTTTAGAAGGTATACAAAAGATAGTTAATATTAGAGCATCT
 14060  CTTAATACAGGTTTGTCTAAAGATTTAAAAGAAGCATTCCCTATGACTATTCCAGTTACA
 14120  CTAAACTTGGAAAACAGAATTAAAAATAATAACTTACATCCGGAATGAGTAGCAGGGTTT
 14180  TCTACTGGAGAATCTAACTTTTTTATTGCTGTTCAAAAATCTAAGACTAAGAGTGGTTTA
 14240  TCTACTTCTTTACGTTTTTCAATAGCTCAACATTCCAGAGATCTTTTATTATTAGAAAGC
 14300  TTTGTTAATTTCTTTGGTAGTGGCTTTGTAATGAATTATAAAAAACGTTTAATATGTGAG
 14360  TTTATTATTACAAAAATTGATCACGTAGTTGAACATATAATTCCTTTTTTTGATAAACAC
 14420  CCTATATTAGGGTCAAAGCACTTAAATTTCTTAGATTTTAAGAGCGCGGCATATATTATT
 14480  AAAAATAAAGAACACTTGAATGAAGATGGGCTAGGTTTAGAAGAAATTCTACAATTAAAA
 14540  AGAAGAATTACATTACTATACTCGAATAAGGCTATGAATAATCACAGTGTTGTAGACGGC
 14600  ACAGAGAAATCAGATCAAAAAAGGTAG
;     G-nad4L ==> end
 14627  GGTAAACCTCTGCCTAGTCATATTTTCAATATGGCAA
;; mfannot:     /group=IC1 (6.77e-39)
 14664  aaccttcaaattgcgggaaagtcttaaagacaaatctaccaagttaatacagtaatgtga
 14724  ttaatggaacaggtaatgactcgttgtacggtaaaaacgatttgtatgaagaaattaagt
 14784  agaccatccgcagccaaacaccaaaaactactgctcgctcaagtggatggtgcgcagttc
 14844  atcgactaaatgtaggttggtaaataattgtatacgactcttttttcaataaaaaaaagt
 14904  tttgagaagataggacaaaaattatttgcttaaggtatagtcaggc
;; mfannot:
 14950  ATAACCAAAAAGTTATGGGAATACCCTGGCCAACCTAAGGGAATAAATAAAATTCCTAAG
 15010  GTAAAGGGGGAAAACGAAGAGGAAGTATCGCAATAGAATATAAATA
;     G-nad5 ==> start
;     G-nad5-E1 ==> start
 15056  ATGTATTTAGCTATAATAACTTTACCTTTATTAGGATCAATAGTTGCCGGATTTTTAGGT
 15116  AGAAAAGTCGGAGTTAGCGGGGCACAATTTATTACATGTTCAAGTGTAATTGTAACAACC
 15176  TTACTAGCAATCGTAGCTTTTTTTGAAGTAGGTTTAAATAACATACCTGTGTCAATAAAC
 15236  CTTTTTAGATGAATAGATAGTGAATCACTAAATGTTTTATGAGGTTTCCATTTTGATAGT
 15296  TTAACAGTGTCGATGCTTTTACCGGTTTTAATCGTTTCTTCTTTAGTGCATATTTATTCT
 15356  ATAGGATATATGAGCCATGATCCTCATAATCAACGATTCTTTAGTTATTTAAGTTTGTTC
 15416  ACTTTCATGATGATTGTGCTAGTAACAGCAAACAATTTCCTACTAATGTTCGTAGGTTGA
 15476  GAGGGTGTTGGAATTTGTAGTTATCTTTTAGTAAGTTTCTGATTTACTAGAATAGCAGCA
 15536  AATCAAAGTTCTATCTCTGCTTTATTAACTAACAGAGTAGGTGATTGTTTTTTAACTGTA
 15596  GGTATGTTTGCTATATTATGAAGTTTTGGT
;     G-nad5-E1 ==> end
;     G-nad5-I1 ==> start /group=IB (5.06e-19)
;     G-nad5-I1-orf324 ==> start /first_aa=R /note=LAGLIDADG ;; evalue:3.8e-32
 15626  agaaactccaaattgttaaaagtttatttaaatagattaaataaaaataaaatccaagaa
 15686  atactcccttataggcaagttagaagaaattcgggttatacggtaacggctaaccttttt
 15746  atggcctcttatttagctggtttaattgaaggtgatgggcatatagctgtgcatgataaa
 15806  aattcttcatctaaaagtttccgtcctaagattattattacattcaatttagctgataaa
 15866  cctttagcggataaattatctgcagtattgaaagtaggtaaagtaatcagtagaccaagt
 15926  gctggtcatgttatattacaaattttagctaaagatgaagttttaaaaataattaattta
 15986  attaatggttatatgcgtacacctaaaatagaagctttacatagagctattgcttgaatt
 16046  aatgaaagggatagtagctctataccttgtttaggtttagatttatcagctattgatagt
 16106  aatagttgattggctggttttacagacgcagacggtaatttctctataactgttactgac
 16166  gtaaaaaaaaacggtatttttaggaataaaagagtgcagacttttttccgtatagaagta
 16226  aaacagaactattcaagagaagttaccgaagctcaaggtggtggtggtggttattttaac
 16286  attttaactaaaattactgccttttttactgtaaatctatatactagaactagatgcgta
 16346  gaagacaaggtttattattcttttatggcgatagctcataattccagaagtcatgaaata
 16406  gttcgtaaatattttgatgctttccctttatattcttcaaaatacttagcctataaggat
 16466  tgatgctatgttcaagatctactaaaagttcctttaagcaaagaaggtttggacaaggtt
 16526  aatgaaatcaaagctcaatttaacagtaagcgaaaggtatttgatttttcacatttagat
 16586  tctttaacgttttaa
;     G-nad5-I1-orf324 ==> end
 16601  atattgccgtgggcggtagtaatactgctcttattatataactattagcgggaaacccct
 16661  aaagtctttttataggatactgtggaaactacttttttatctttgttttattttttatct
 16721  ttgttttctttgttttacctagcttgtgctatactccctaatcttggttatattatttta
 16781  taaaataatccagatttgaataagaagcttctattcactgctagcgaagtaaggatagaa
 16841  ttaaggaaactacatgaagactaatgcaaaatattgctagaagcatacacagacgataaa
 16901  aactaaaaagaatgaacttatagactggtgtgcagcttttactttttttttcttttttct
 16961  ctctcctcctcactactagtagtgaggaggtaatagaaaacaaggaaaagagaaagagta
 17021  catactattatatcagtgaaatggacaatccgcaggaaatgaagttaaaaattcttatag
 17081  aatgcaaggaagcttaaattaaaaatataaagcttgttttatatgtgttcttaggtttaa
 17141  atttaaagtaagatcctcagagactacacgttataccccatgcttgctattaattagcag
 17201  cctttgggtgaaaatatagtccaatttatagttgaaaagctattagggaggcttgccaag
 17261  ctaagatataataaaaaagttgttagtaaagcaagctcctaaaattg
;     G-nad5-I1 ==> end
;     G-nad5-E2 ==> start
 17308  AATATAGATTATGCTACAGTTTTTTCATTAGCTCCTTTTGTTAGTGAAAACATTGTTACA
 17368  ATTATAGGAATTTGCTTATTAATTGGTGCTATGGCTAAAAGTTCTCAAGTTGGATTACAT
 17428  GTCTGGTTACCGATGGCGATGGAAGGTCCTACACCAGTTTCTGCATTAATACATGCTGCT
 17488  ACTATGGTAACGGCAGGTGTGTATCTTTTAATGCGTACTAGTCCTTTAATAGAATACAGT
 17548  TCAACTGTATTAATATTATGCTTATGATTAGGGGCTATAACTACTGTATTTAGTAGCCTT
 17608  ATTGGATTATTTCAACAGGATATTAAAAAAGTTATTGCCTATTCTACTATGAGCCAATTA
 17668  GGTATGATGGTAATAGCAGTAGGTTTATCATCATATAACCTTGCCTTATTCCACTTAGTT
 17728  AATCATGCTTTTTATAAAGCATTGTTATTCCTAGGTGCCGGGGCTGTAATTCATTCAGTT
 17788  GCGGATAATCAAGATTTTAGAAAATATGGAGGGTTAAGACCCTTCTTGCCTTTAACTTAT
 17848  TCTGTAATGTTAATAGCAAGCCTTAGCTTAGTTGCTTTCCCGTTTATGACCGGGTTCTAT
 17908  AGTAAAGATTTTATTTTAGAGTCTGCATATGGACAGTTTTACTTTAGTGGTACTGTTGTT
 17968  TACTTTATAGCTACGGTTGGTGCTATGTTTACGACTTTATATAGTGTGAAAGTATTATAT
 18028  ATTACTTTTTTAGGGCCGGCTTTAGGTCCCATGACTAATTATAGTAATGCACATGAAGGT
 18088  AATTTCTTTATGAGTTTACCCTTAGTAGTTTTAGCCTTATTCTCTATATTCTTCGGTTAT
 18148  ATCACTAAAGATCTTTTTATAGGTTTAGGGTCTGGTTTCTTTACGGATAATTCTATATTT
 18208  ATTCATCCAACACATGAAATTATGTTAGATACGGAATTTGCTGTACCAACCTTCTTTAAA
 18268  CTTTTACCTTTGGGTCTTACATTATGTCTTAGTACATTAGCCATTATCATATCGGAATTT
 18328  TACTCAGAATTGATTGTGAGATTTAAGTACACAAGATTTGGTTACAACTTATATGGATTC
 18388  TTTAATCAAAGATTCTATGTAGAAATGTTCTATAATAACTTTATTACAAACAAAGTGTTA
 18448  CACCTAGGTGGTCTAACAACTAAGGTTTTAGATAAGGGAAGTGTAGAGCTTATTGGTCCT
 18508  TACGGACTAGAGAAAGTGTTATTAAGCCTTAGCCAGAATGTAAACAAGCTAAGTACTGGT
 18568  ATTGTTACTAGTTATGCCTTGTATGTATTAGTTGGTCTGGTTTCTTTTATGTTTATTTTT
 18628  TACTTAAATGAAAGTTGACATAGTTTAATTATATTAATTGGTTTAGGACTCTTGAGTCTA
 18688  AATCACAATAATCCTGATTCAGACATGGGAAGACGTTCTGTATAA
;     G-nad5-E2 ==> end
;     G-nad5 ==> end
 18733  CATCCTATTAAATCTAGTCACGTGGCATTAAATAAAGCTAACGCGTCTGGTTTAAATGGT
 18793  AGGGAAGTACCCGCTTCGCCTGAATGGAGGTAATAACCTGTTTCATGTAAGTAATACTCC
 18853  TGGACGAAATTACAGTACGTCAGCTACACTACCTGTTGTTATATATTCTTACCCTTCAAA
 18913  GGATAGAAAATAAATA
;     G-orf304 ==> start /note=GIY ;; evalue:0.24
 18929  TATGCAGATAATAAAGAACGTACTGGTATATATCTATGAGAGAATAAACAGAATCAAAAA
 18989  GTTTATGTGGGTTCCTCTCAGGATTTGGGGAAGAGAATCAAGGATTATTTTTATAATACT
 19049  AATTTAAATAGTTCCAAAGGTTCTATTATATGTAAAGCATTAATTAAACATGGTCATGAT
 19109  AGTTTTAATCTAAAGATTTTAAAATATTGCTCTCTTGAGGACCTGTTGGTAAGAGAGCAA
 19169  TACTATATTGATCTTCTCAAACCCGAATACAATATTTTAAGGTTTGCGGGTAACTCGCGT
 19229  GGATACATCCACACTGAGGCAAGCAAAGAACTAATGAGCGTAGGTCGTAAGGGTTGGGAA
 19289  TATACATCAGATGAATTAGCTAATTTTAGTTCTGAAAGTATTAGAAATAAATCGACTGTG
 19349  CTAACTGATTCTGTCACTGGTGAGACGCTTACATATCCCTCTATGAAGAGTGCGGCAGAG
 19409  TTTTTAGGTACAACTGCTACTATATTGAGAAGCTATTTATCTAAAAACCTTTCTTATAAT
 19469  GACTACGTTATTAGCGTAAACGAGGGAAATGAGCTCTCATCAAAGACACAGTCTCTTTTA
 19529  TTAACGAATATACAAGATTCTAGTACTAAGGAGTTTTCTACGATTAAGGATGCAGCAGTT
 19589  TTTTTAGGGGTAAGTCGTTCAAGTTTAAGTTATGCTTTAAACAAACCAAATAGTGGGGAA
 19649  CAAAATGGCTGTAAAATCGGTGATTATCTCGTAACCAGAATAGAGAGTGAAGTGAATTGC
 19709  ATTAGACCTGGAAGCGTGTCAGTAGAAGTTACAGGCTTAGAGAATAATACAACTAATGTT
 19769  TATCCTTCTATAACCTTAGCTGGACAAGCTATTGGGGTTTCAAAGGCTAGCGTAAGTCAG
 19829  TATATAAGGGGGTAA
;     G-orf304 ==> end
 19844  ACAAGCTATAGCGTATAAAGGTAGATATATCTTAAAATACATAAGCTAACTATATTAGTA
 19904  GCTTGTGTAGGTAAAAGTTTGTTTATAGAGCAAACATCAGTTTACAATTAGCCCGCTTCT
 19964  AATGAAGCAAAAAAATTTGTTTTTGTACGCTTTACTATGTGGTGATTAAGACTTAAATGT
 20024  GAGTTATAGAATTAATCGGGTGGTGGTGGGTAACTACTAGGTAAGTGAATGCTAAAACAA
 20084  ATACGGGTTCTAAGTATAAGGAGAAACATGCTCTGCTTCTAATTTTTCCCTTTTTTTTAG
 20144  TAATAAATATAATCTTATTACGTCTTTAGTATTATTATATAATAATAAAAAAAAGGGAAC
 20204  TGAGAAGAGGTGGTGTATTCCCCTCCGACTTGGTCTTGGTGGAGTCAACCTTTTATAAAT
 20264  TATAAGAATGCTCACCTTTATTTCTCTCCCTCCTCCTCAACTAGTTGAGGAGGAAGGAGA
 20324  GAAAAAGGAGGGATGGCTGACTTATTTTTAAGTATTCCGTTAATTATATTAGCTTTATTC
 20384  TCTATTTTCTTTGGTTACATTACTAAAGATATTTTTATTGGGTTAGGTTCAGGTTTCTTT
 20444  GCAGATAATAGTATATTTATTCATCCAACACATGAAATTATGCTTGACACAGAGTTCGCA
 20504  GTGCCAACATTCTTAAAATTGTTGCCATTGGTGTTTACTTTATCTTTAAGTGCGCTCGCT
 20564  ATAACCTTATCGGAATTTATTCCGACTGCTTTAGTTCACTTCAAATTTACGAGACTAGGG
 20624  TATAACCTTTTTGGGTTTTTTAATCTACGTTTTTTTTTTTTTTCGAATTGTTCTATAATA
 20684  AATATGTTACTAACTTTATCTTAAACACAGGGGGTATAACTACTAAGTTTCTGGGCAAAG
 20744  GTTCAGTAGAGATGATTGGGCCTTACGGTCTTGAGAGAGGACTGCTGAGATTAAGTAATA
 20804  ATATCGAGTCTTTAGGTACAGGTGTAGTTACAAATTATGCGTTGTAAGTTTTAATAGGTT
 20864  TTGTTTCATATTTGTTAATTCTTTTTTTAGATTTAAATATGGACCTAGTTTTATTGACTT
 20924  TATTTAGTGTTCCTTTTACATTAATGCCTACTTCTTTGCAAAGCATCCCTAATAATACCT
 20984  CGAGGAAGTAATATTAAACTTAGGGAATCATCCTTATTGACTACCGGTAAAAATAAAATG
 21044  AGCTAATTAGCTAAACCCAATCAAGGAATAAGCGGAAGTCGTAACTAGAGTACTGGTAGT
 21104  TTAGTCAAAGGGGAAATCAAAGATGGTGAAGGTTCAGCTGTTCACCTTGAACCTTGATTT
 21164  GTAACTGGATTGAAAAAAAAATCTTTTTTTTTTTTATTTTTATTTATACATATATTATTT
 21224  GTTGAAAAAAAAAACACGACGCCAGTTTTTCCCCCTTTTTTTTTTTTTTTTATTTATAAA
 21284  AAAAAGGGGAAAAATTTAGTAAGCGTGCTGAAACCTGCTTCTATCCCCCAGAGGGGAACG
 21344  GAATGTATTTTTTATTTCTTTATTATTCCTATATCCTTTTTTTTTTTTATGGGGGGGGGT
 21404  TGTCTTTGTATATTCTCTTGTGTGATGGTTAAGTCTAATTTACATTAAATTGTTGTAAAA
 21464  GAATTAGCGGGTGGTGGTGGGTAACCCACAGGATTTATACTCTGTTAAAGATTTATACCT
 21524  AACTTTATGGATTAACCATTGCAAAGCAGGGCCTTTTGTTAACCATGTGTATTATTATTA
 21584  AGAATATTATTTGATAAAGCAATATTCTTAAATAAAGCAGTATACTTTATCCTTTATTTT
 21644  TTTTTTCCTTTTTTTTACTATAAATATTTTCTTATTTCGTAAATAGTATTATATAATAAA
 21704  AAAAAAGGGGGAGAAAAATTAGATAAGAGAATAAAATTTATATGATTGAGAATACGTATC
 21764  AAAGTGGATCAGCAGAAGCGCTAACAAAGGTGGGATAGTAATAAAGACCTCTATGATAGA
 21824  GTATACTCTGTCATAAAGTTCACCATAAGCAAGTCTGATGATAGTATAATAGTCTCTGCG
 21884  AAGCCGGGCGTTAAGTTGAGATATAGATATTCAATTTAAATGTTGATACCTGAAAGTGGA
 21944  TCATGGCCATATTAATTAATATTTGTATAAAAAAGTATGCTATCTGCTTATTTTATTGCA
 22004  TTATATATTATAATGATATATAGTGTCTATGTATTAGTAATAATAAAATAGGGAATATTG
 22064  TATATTTCTCTTATTTTATTAAACATAAACGTAGGATATAATGTAACATTGTTAACATTT
 22124  GACCTAACTATGCCAAGTTCATATTCATATTAAAGAGGTTTAAGTGCCTTTTTTTTGTAA
 22184  AACAAGATCTAATCAATTTATGGGCAGACGTCTGGAGAGAGTTTATGCTAACTTTAGTAT
 22244  ATTTTTAATGTTCACCTTTTTTCTCTCCCTCCTCCTCAACTGGTTGAGGAGGAGGGAGAG
 22304  AAATGAAGGAGAATGGAATTTAAATCTAAATTGGTTTTCGCCTCACTTTGGTATAACGGC
 22364  AGTCTAGTGAGAGATAGAGACAAATTTGTTTTTATGTTAATTGTTTTAGTCTAATCTAAT
 22424  TCTACAGTTAAATTTGAATAGTATACAAATATTTACTTTATTTTACAGCCTATTATAGGG
 22484  AATGAATGATAATTATAGCTACTTCAATAAAATGATGATTATTGAATATTAATTTTAATT
 22544  CCACCCCCTAGGCTCTGCCTAGCTCCGACTAGGCAGAGCTAGGCAGAGCCTAGCTGGAAG
 22604  CTAGAGAGATCTTGAAATATTTAAACGCTTGTTTTATTATGTGCAAAAAATAAGGCAAGT
 22664  AGTTTATCGCACTCTATTGGCGCTGGTGTTTAGTTTTTTTTAGTCCTCTGCTTTGCTATT
 22724  TCTACCTATTATACAAAGTAGATATAAAAGGTGTACTTTATCTGATAAGGATTGAGGAAT
 22784  GAGAGTTAGTCGTATATATTATAAGTTGTTCATAGGTTTCTATTCTTTCTTATTATAAGT
 22844  ATTTACTTTTAGATTTTTAATATGATTGCCTCTTTTTATTGTATGATACTTATATTAGAA
 22904  AAAAATTTTATATGTTTAATTTATTTTAAGTCTTTTTAACAATTGTGATGCGCCTAGACC
 22964  TAGGGTCTATATTTTCAATATAGTGCAACGTGGCGTTATAAAAAAAAAAGAAGAGTAGAA
 23024  TGTCTTTTTATTCTTTAGTACTTTTTTATTCTCTTTTTTTTTTTAGGAAGGTTTACTTGA
 23084  GTTATATTAAATTTAATAAAAATTGTGTACAAGAGCAACCATACTTTTTTACAAATTAAT
 23144  TCTTATTATAATAATTTTATTTTAATTATTTTTTATAAATTAAATTAGTAATCCAATCAA
 23204  GTAGATTGGATTAATTCTCTACTATCGTCGTTAAATTGTTTGGGTATATAATAATAATCA
 23264  GAAGAATCTATTTTAGTTTTTAGGTAAGTTTAAGCTCTTTTGAATTTAAATTGGATTTAA
 23324  ACTATGAATAAATGTATTATTTAAACTGTAAGAAATAAATTTCTTGTAAGTTGCTATTGT
 23384  TTTTCTTTTGTCTTGCTCTTATTGTTATTGTAGGTAATTTAGCTGTCTTTTTAGCTTGAT
 23444  GGCTTATATTTCAGTATAGTTTACCATTCATGCAAGACCAGTACTGGTCTTGCATGAAGG
 23504  CAGATAAACGTAGGAAAATCGTCTTATTTTAGATAAACAAATAGATATAATAAATAATTA
 23564  TACTAGTATAGACCTTAAAAAGCTTAATCTCATTATTTTTTTTAGACCCTAAAAATAGAC
 23624  TTTACTGTCTGCCTATGGGTGGAGGTAAAAACGGATAAGTGAAGACGTTTCTAGAGTAGG
 23684  ACGTATATTAGCACATAAGTCACAATGGTAAGATTAATTAACCTCTAAGTACATAGTGAG
 23744  TAGGAGTTGGCTTTTGGTTTTTCGTGTACTTTTATAAGAGAATTAAGGCTTATATTGGTT
 23804  TATATATAAACACTTGCTTATACTTTTATTCGCAAATAATTAGAAATGGGAGAAGAAGAT
 23864  TTTTTTACTAAAGTCCTCTAAATAAGCTGTGCTTACCTTTTGGGTGGAATACCTAGTATC
 23924  CTATATAAACTCAAAGAGTAGCACTTGTCTTCTAGGTCTTATATACAAATAAGATTAATA
 23984  CTCTTACAGTTATATTTGTGAACCTTAGCCACTGCTGGCTAGGGCGAAGCCCCAGCAAGC
 24044  ATTTGAAATATTAACCCCCCCCAGATCGGTTTAAGATAGAATGATGAATTTAGGAAAAAA
 24104  AAAGTTTTCTGTTTTAAAAAGTCCACTTAAACCTCATAGTTTTGTAAGTTTACCTGTACA
 24164  ATCTGCTGTAGAGGGTTTTTTGTGTTAATCTAGAGTAATATTTTTTTTTGTTACATATAG
 24224  TATAGGTACTATATATACATATAGTA
;     G-rnpB ==> start ;; mfannot: Approximate position
 24250  TAGGAAAGTCCGAAGCTTGTAAAACTAAAACTCATATTGAAGAGAGTAAAAGTAAAAATT
 24310  TTGGTATTAAAGAGAAAATAAAGTCCATCTTTTTATAGTTATGATTAAATGTACAGATAA
 24370  AAAAGAAATGTGATTCTTTTTTATTTTAGGCAGTCGGAGAAGGTAGTGAAACCACAAGCC
 24430  TAGGTTAAGCCTTATTTTAGTTTAATAACTAAGACAGGATCCGGCTTAA
;     G-rnpB ==> end
 24479  ATGTATCAAAAAGTAATAACGACTTTATGTTAATTATATTTATATGATTATTAATTAAAT
 24539  TTAATTAATAATAGGTGAATATTTTATTAGTAATGGTACAGAATTTATATAGGATATAAA
 24599  TTCTAAACCATAAAAA
;;     rns ==> ;; mfannot: start of 5'
 24615  TTTTTTTTGAGTTTGATGGTGGCTCTGAATGAACGCTGTCCAAGTGCTTGACACATGCTA
 24675  ATCG
;;
 24679  AACGTCTAATTTAACCATGTGGCGTTAAGTCACTAATTTGATTAGAAGTGGTGTACAGGT
 24739  GAGTATTTAATATTTTGGCTGCCTTAAAGAAAGGTAAAATACCTTATAAAAATAGGAAGA
 24799  AGAAAGGAAGTAAGTTTCCGCTTTAAGAGGACAATAAATATTTCGGATAGGTAGTAGTTA
 24859  AGGTAATGGCTTAACTAGCTTGAAATTCCGTAGTCGAGACTGAGAGGTCGATCGATCACA
 24919  TTGGGTCTGAAAAAACCCCAATACGTATAG
;;     rns ==> ;; mfannot: corr to pos 358-392 of R.americana
 24949  TACAGCAGTGGGGAATATTGGTCAATGGCCGCAGA
;;
 24984  GGCTGAACCAGCAACTTGGGGGAATGTATAGCTCCGGCTAACTATATTTAGTTTTTTATT
 25044  ATAGTAATAAAAAGTGTAAATATTTTATATATTGAAAAAATATAGTATCGATTTTGTCGA
 25104  ATAAAGTTCTAGATAGAATACTGATCATGACTATTTTCTATCTATATG
;;     rns ==> ;; mfannot: corr to pos 485-571 of R.americana
 25152  TCTTGACCAAATTACGTGCCAGCAGTCGCGGTAATACGTAGAAGACTAGTGT
;     G-orf434 ==> start /note=LAGLIDADG ;; evalue:1.7e-19
 25204  TATTCATCTTTAATAGGTGCTTTGTGGTGTAGGATCT
;;
 25241  CACATATGTGCCTAA
;; mfannot:     /group=IC2 (3.09e-42)
 25256  aactaccaaactccggggacatcctaaagcttctgataccaagctttagtcgaaaggcta
 25316  tacgtggctgaagtaattactcaggttttttattagattgttgattaaaaaatctaatag
 25376  ataaggtaacaagtcagaagatgatcgaaagagaaatggattatcgcggatctaaatcag
 25436  taataccccaaaatattactgtaaaagagcaacgagtagacggtagttgatgcattaagc
 25496  ctgtccctaaaaacaaggaattaatgtgtttaaggtgtactctaat
;; mfannot:
 25542  GGGCTTCGAAAGAAGTTATCAAATCAGAATCCTTTCTAAGGAATTACATAAAAAAGATAG
 25602  AAGGTTCTATTCTACTTCAAATATTTACGTTAATAAGAATATCAATCCTTGATTTTTGAC
 25662  TGGGTTTATAGATGGTGAAGGATGTTTTAGAATTTCTTTGACTAAAGTCACTAGAGCTAT
 25722  AGGTTGAAGAGTACAACTCTTTTTCCAAATAAACTTACACAAGAAGGATATAGCATTGTT
 25782  AGAAGATATACGTGACTACTTTGGCGTAGGAATGATACATAAATCTGGGACAAATCTCGT
 25842  CCAATATAGAATACAGACTTTTGACGAATTATCTATTCTAATTAATCATTTGAACGATTA
 25902  CCCATTAGTTTCTCAAAAGAAATGAGACTTTGAACTATTTAAACAAGCTCATGAATTAGT
 25962  TAAGATGAATGAGCATTTAAATAAAGAAGGTATTTTAAAAATAGTTTCTCTTAAAGCATC
 26022  TTTAAATTTAGGACTATCTGAAGCATTGAAATTAGCGTTTCCTAATGTAAAGAATGCCAC
 26082  GAAACTTACATCTAGTACTGTAAGTATTCCTGATCCTCATTGATTTTCAGGGTTTACTTC
 26142  TGCTGAGGGTTGTTTTATGGTAGGTATTGCTAAATCTAAAGAGTCTACGACAGGATATCA
 26202  AGTATATTTATCTTTTATAGTTACTCAACACGTTCGTGATGAATTATTATTAAAGTGTTT
 26262  GATTGATTATTTTAGTTGTGGAAGATTAGCCAGAAAGAGAGATGTTTATGAGTATCAGGT
 26322  TTCCAAGTTTTCAGATGTTGAAAAGTTTATAGATTTTTTCGATAAATACCCTATCCTTGG
 26382  AGAAAAGTCCAAGGACTATTTAGATTTTCGTACGGTGTCAGAAATAATGAGATCAAAAGA
 26442  TCATTTAACTGAAGTAGGTGTTGCCAAGGTACGAATAATTAAACAGGGTATGAATAGAGG
 26502  TCGGTAA
;     G-orf434 ==> end
 26509  TTTTATTATAGGCAATTGGATGAGATTTTCTCTCTTAATTCTAAGATAAATTTGCTAGGT
 26569  CAGCATTTACGCCTATAGATGCTGATTGCCGTGTTAAAGGGTACCTAGACGGTAAAATTA
 26629  CTCCTCCACTGTATACGGTTTACTAGAGTTATATATGAGGAGGTGAGTATTTAAGGAGTA
 26689  GAGTTGAAATTCAGTCATACCTTAAGGACTGGTAATGGCGAAAGCAACCTTTTATCTAAT
 26749  AAC
;;     rns ==> ;; mfannot: corr to pos 735-810 of R.americana
 26752  TGACGTTGAGGGACGAAGGCTCGGGTAGCGAACAGGATTAGATACCCCTGGTAGTCCCAG
 26812  GCAGAAAATTATGAATGCC
;;
 26831  ATAGATTAGAATATTTTTAGTTTATAAATGAAAGTG
;;     rns ==> ;; mfannot: corr to pos 850-965 of R.americana
 26867  CAAGCATTCCACCTCAAGAGTAATGTGGCAACGCAGGAACTGAAACCATTAGACCGTTTC
 26927  TGAAACCAGTAGTGAAGTATGTTATTTAATTCGTCGTTACGCGAAAAACCTTACCA
;;
 26983  CAATTTGTATAGTATCCCTGAAAAGATAT
;;     rns ==> ;; mfannot: corr to pos 1014-1044 of R.americana
 27012  TACAAGCGTTGCACGGTTGTCTTCAGTTAATGTCGTGAGA
;;
 27052  TATTGGTTAATTCCATTAAATTAACGGAAACCCTTGCTTTATTTGCAAAATTTATAAATA
 27112  AAGCAGTTCACCAGTATATCGGAAATGATAACAG
;     G-orf465 ==> start /note=LAGLIDADG ;; evalue:1.5e-57
 27146  GGACCAAGACAAATCATCATGGCCTGCCGAGCGATGTCGGAGATCGCTCAAGTGTGGGTA
 27206  AAACTATCAAACTCCGGGGACACCCTAAAGCTTCTGGTACCAAGCTATAGATTTTTTTGT
 27266  GATCTTATCACAGAAAAATTTAAGAAAAATTTTTTTCTTAATTGAAAAACTATATGTGGC
 27326  TGAAGTAATTACTCAGACTTTTTTTATAGTCGAGCTTCGCTCGACCATAAAAATAAGGTA
 27386  ACAAGTCAGAAGATGATTGAAAATGAAATGGGCTATCGCGGAACTAAGTCAGTAACAGGT
 27446  TTAAGTAAACCCACAAACCAGGAAGAAAAATCTGTTACTGTAAAAGCGCAACGAGTAGAC
 27506  GGTAGTTGATGCATTAAACCTGTCCCCAAAAACAAAAAATTAATGCATTTAAGGTGTACT
 27566  CTAATGGGCTTCGAAAGAGGTTATCAAGTCAGAATCCCTTCTAATCAGGTAAACACAAGA
 27626  AGATTAACCACTATACATCTACCTTCTAATCAAATGAACCCTTGATTTTTTACAGGGTTT
 27686  TCGGATGCAGAGGGTTCATTCTCTATTTTAGTTCAGCATAATATTAAATATAATACCAAT
 27746  TGGAGGGTTAAAGCTATTTTCGCTATAGGGCTGCACAAAAAAGACAAATCTATATTGGAA
 27806  AAAATCCAACTTATGTTAGGTGTAGGTAAAATACATAAACATGGTAAAGATTCCGTTCAA
 27866  TATAGAGTAGACTCTATTAAAGAATTACAGATTGTCTTAAACCATTTTGATAAGTACCCA
 27926  CTTATGTCTGCCAAATTAGCTGATTATATTTTATTTAAAAAAGCTTTTAATATAATGAAG
 27986  GCTGGAGAACATTTAGGTAAAGAAGGTTTATTAAAAATAATCGGAATAAAGGCCTCTCTT
 28046  AATTTAGGTTTATCACCTAGTTTAAAAGAAAGTTTTCCAAACTTTGTCTTGGTTAATAGA
 28106  CCAGAGTATTCTTTTAAAGATATTCTTGAGCCTGAGTGAGTAGCAGGATTCATAAGTGGA
 28166  GATGGTAGTTTTAATATAAAAACCAGTAGTTCTATAAGCAGTAAATTAAGCAGCAGAGTA
 28226  CAATTAAGATTAGGAGTAGGTTTAAACCTTAGAGATAAGGAACTTATCCGAGGTCTGATT
 28286  GTTTTCTTTAATTTAGAACAAGGTAAACATATGCATATTTCAAACGATTCTGTACATCTT
 28346  GAAATTTCAAAGTTCACAGACATTGTAAATATAATAATACCATTTTTTGATAAGTACCCT
 28406  ATACAAGGTATAAAAAGCTTAGATTTTGCGGATTTCAAGAAAGTGGCATCAATTGTGGAA
 28466  GATAAAGGGCATTTGACCCTAAACGGTTATAATAATATTATGAGTATTAAAGGGGGAATG
 28526  AATAAAAACAGATTATAG
;     G-orf465 ==> end
 28544  TAAAAACACTAGTTGTTTATAATAAAGGACGCTTTAGATATAGATTAACTTTTAAACCCG
 28604  CAGGCTCAAGGTTAATGTATGTTTATCT
;;     rns ==> ;; mfannot: corr to pos 1190-1252 of R.americana
 28632  GTATGGCAAATCTGATCGCTATGAAATATTGTGGGCTATAGACGTGCCACATATACCTAT
 28692  ACA
;;
 28695  AAGAGATGCGAAAATGTGAATTTAAGCTAATCTCAAAAAGTAGGATAAAATA
;;     rns ==> ;; mfannot: corr to pos 1305-1411 of R.americana
 28747  TGGATTGTAGTCTGAAATTCGACTACATGAATAAGGAATTACTAGTAATCGTGAATCACC
 28807  ACGTCACGGTGGATTTAATCTCAGATAGGTACTAACTACTCGTCAG
;;
 28853  GCGCCGAAAGAAGTATGTGCAATAAGTTTGGCTAACTATTATAATTTAATTCTAGATAAA
 28913  TAGGTCTAGTTATTATAGTGGAAGGTTTTCGTATGCGTGA
;;
 28953  CTTTAATTGGTGTTAAGTCGAAATATGGTTCGTGTAGTGGAAGTTGCACGGGATTAATTA
 29013  ATGTT
;;     rns ==> ;; mfannot: end of 3'
 29018  AACAATAATAAAGGGGCAGTACCGTGGGTACTGCCTTCAAGTCTATGTTTGGAGCAAGGT
 29078  TTTCTTTGTTTAAATCTATTACATCTGGTTCGAATCCGGAATAGACTCATGATAAAACTA
 29138  ATAATAAATATAAATAAACGCGAACTTGGATCTTTCTACTGTTTCTCTCTCTCCTCCTCA
 29198  ACAAGTTGAGGAGGTGGGGAGAGAAAAAGGAGGAAAATATCGCCTTTGCCTGCAAGGAGG
 29258  GTTGATCAATGTTAACTGTTAATGGAAGATACACACAGTATGCACAGTATATGTATTACG
 29318  ATCGGGGTAGCCAGATGGTAAGGCACTGTGTTTCGGCCACATAGATTACAGGTCCGAGTC
 29378  TTGTACGCGTTTAAATTTATGTTTCTTTTTTTTTCTCTAAAATAAAAAGGTATCAGGTTA
 29438  ATACTTTAATTTAAAATATTCTTAAAGAGACTAATTACACGTACTAACCAAGCAATATAA
 29498  AATATAATGTTAAAAATATCTGCTTAATGTTTTTATTGTAAAATAAAATTAGAA
;     G-trnW(uca)_2 ==> start
 29552  AACGTTTAGTCTAAATATAAGCCTTGTCTT!TCA!GCCACAAATATTACAAGTTCGAGTC
 29610  TTGTACGCGTTT
;     G-trnW(uca)_2 ==> end
 29622  AGACTATAATCATACTAAAAAAAAAGAATAAAATGAAGAAAGTTCGAGAAGTATGACATA
 29682  TTTTTTTCCTCGCCCGTAGGTCAGGAAAATCTATCCTCCTTTAATATAGTTTAATTCTTA
 29742  TTCCTTTTAAAAAAGAACAGTTATAGGTGCAATATTTAGATAGTTTAACCTAGATAGAAC
 29802  AAAATTTAATAATCTTAAAATAAAGTAAAAAAAAAGTTTTTTTATAGGACTGGTCTAGTA
 29862  GAGGTATACTTTTTATAAACAAAAAAATGAGTATTTTTTTTCAACCAGTTTTATTAATAG
 29922  CCTTTCTACTGCAGATACTATGGTGTTATTTGCAGAAGCTTTTTTCTAAGAGTCGTATTG
 29982  CTTTTGTAGCCTTAACAGAATTAGCTAGCGGTTCCTCAGAGAGTTTAGCCATGGTGCTTA
 30042  CTAGTAATAATCTAGCCGAGTGTTAGATGCTCTAGACTAACCTCCACGTAGTGATAGCTT
 30102  TCGAAGTTTGGTCATAATAAAAGCGTCCTGGATAGTAATTTAATCTGATTAGCAAATAAA
 30162  TTAGTAGGTAGTGGTGTATTCCGTACATAATTAGGTTGCACTCTAAAAGAGTAAAAAAAA
 30222  AGTTCAGCCTATGGAGTATAAACATCGAATGCTGGAGGTAGCTAATCCTGTCTCTTTTCA
 30282  CCCTTCCAAGTAGAGCTAGTCTACATATGGGCTTTTTGCATCTTCTATGCAAAAAAAGCC
 30342  CCCC
;     G-trnY(gua) ==> start
 30346  AGGAAACTTCCATAATTGGTAAGATGGGTTGAGCT!GTA!AACTCAATAGTATTGTACTT
 30404  TTAAGAGTTCGAATCTCTTGTTTCCTA
;     G-trnY(gua) ==> end
 30431  TTGATAGTAACTTTTTATTATATAATAAATAATTCTTTATATTTGAATAAATATACTTAA
 30491  ATGACCTATATAATTTATATAAGCTTTGAAACATGTACGTAATTGATAAATAGCTAGGTA
 30551  AGAATTGAATATGGGCATCTTTACGCACAAAGACCGACTTATTCTTTTTTTTTTTTTATT
 30611  TTCTTGGTATCACACTTGCTGTTCCTAACCCTTAGGGGTATGGAAAAAAAAAGATTTAAA
 30671  AATAAAAATACCTTTATTATTTCCCCCTCATTTCTCTCCCTCCTCCTCAACCAGTTGAGG
 30731  AGGTAGGAAAGAAAAAGGACAGGGATTAGTCCATATAAATTTTGGCTTGTTAGCCTATTT
 30791  GCTATGTGTATTAGTTAAATGATATCTAATTTAAACTAAATATAAGAGGTCTTTATACTT
 30851  ATACTAAGCTTGGTCATTGTAAAAAAAAAATATCCAGCTAGCTTTATTTTTGCTAGCCGC
 30911  AGCCTAGCTCTCGCTTGGCTGCGCCAAGCGAAAGCTAGGTTTTTAATAAAAATTCAAAAG
 30971  GCAGGAGAGACTTTTTTTTTTTTATACTTATATATTCAA
;     G-trnN(guu) ==> start
 31010  GCCTTTATAGCTCAACGGTAGAGCGAAATACT!GTT!AATATTTTGATAGATGTTCGATT
 31068  CATCTTGAGGGCT
;     G-trnN(guu) ==> end
 31081  GTGTATAAGGTATATGTGTTAA
;     G-trnR(ucg) ==> start
 31103  TACGCGTTAGCCAAATGGTAAGGCATTGTGTT!TCG!GCCACAAAGATTACAGGTTCGAG
 31161  TCTTGTACGCGTTT
;     G-trnR(ucg) ==> end
 31175  AAATTTATGTTTCTTTTTTTTTCTCTAAAATAAAAAGGTATCAGGTTAATACTTTAATTT
 31235  TAAAATATTCTTAAAGAGACTAATTACACGTACTAACCAACGCAATATAAAATATAATGT
 31295  TAAAAATATCTGCTTAATGTTTTTATTGTAAAATAAAAATTAGAA
;     G-trnW(uca)_3 ==> start
 31340  AACGTTTAGTCTAAATATAAGCCTTGTCTT!TCA!GCCACAAATATTACAAGTTCGAGTC
 31398  TTGTACGCGTTT
;     G-trnW(uca)_3 ==> end
 31410  AGACTATAATCATACTAAAAAAAAAGAATAAAATGAAGAAAGTTCGAGAAGTATGACATA
 31470  TTTTTTTCCTCGCCCGTAGGTCAGGAAAATCTATCCTCCTTTAATATAGTTTAATTCTTA
 31530  TTCCTTTTAAAAAAGAACAGTTATAGGTGCAATATTTAGATAGTTTAACCTAGATAGAAC
 31590  AAAATTTAATAATCTTAAAATAAAGTAAAAAAAAAGTTTTTTTATAGGACTGGTCTAGTG
 31650  GAGGTATACTTTTTATATAATTTATC
;     G-nad6 ==> start
 31676  ATGATTAATTTAATTCTTTTATGAGAAACTTTCACTAATAGTTTTAGGGCAGAAATGTTG
 31736  GATGTTGCTTCATTATTTGCTATTTTTTGTGCTATACTTGTTATTGTTAGTAAAAATCCA
 31796  ATAGTGTCCGCACTATTTCTAATTGGTTTATTTTTAAGTATTTCTTGTTATCTTATAATG
 31856  CTTGGTATTAATTTTATTGGTCTGTCTTATTTATTAGTATATGTAGGGGCTGTATCTATT
 31916  CTGTTTCTATTTATTTTAATGTTAATAAATGTTAGAATAAGTGAGTTATTAACTGACACC
 31976  AGCAATAGTATACCTTTAGCTATTATTATTTCTATTTCTTTTTATTCTTCTGTACATTCT
 32036  ACAATACCCTACAGTATTGTACCTTTTACTAGCTATATTTCAAATATCATTAATACATTT
 32096  AATGATATATTAGATATAATACTGTTATATATTAATAATGGTATAATATCTTTTACGAGT
 32156  AATTTTACTAACACTAGTTTTACTACTACTAATATTTGAGATGGTAATTTGTCAGAAACT
 32216  AGTCATATAACAAGCATAGGTAATATTCTTTACACTACTTATAGTATATGACTAATATTA
 32276  ACTAGTGTCATACTTTTATTAGCAATGGTTGGTGCTATCGTTATAACTATAAAACAAAGA
 32336  GAAGTTAAAAGAGAAGTAAAAAGTATGAATACCTAG
;     G-nad6 ==> end
 32372  CATAAAAATTTCCTTAAGTGAAGGTAAAATAAATTTTAAAGGATTAGTAGTAAAATTAAG
 32432  ACTTATTTTTTTTATCGGGAGTAACTTTAACAATAGTCTTGCCCTTATTCATGATGCCTG
 32492  GTCAGGCATCAGATAAAGCCGCTATATTAACATTTTCAGTTAAATTGGTGAATAATGATT
 32552  AAGTTTTTAAGGTAGATTCTTTTAGTATAAAAGAGTGTTAAATACCCTAAACCTATGCCA
 32612  CTAGGCACTGTCGCTACAGTGCCCC
;     G-trnV(uac) ==> start
 32637  AAGGGATTAGCTCAAAGGTAGAGCAACCGTTT!TAC!ACACGGTTGGTTAGGTGTTCAAG
 32695  TCACCTATTCCTTA
;     G-trnV(uac) ==> end
 32709  ATCATAACCCGTATTAATATAACTAATTGTATCAAATGTTAGATTAATAAGGTGTTGAAT
 32769  TTGCAACTAAAATTATACACTATTGTGTGCAAAATATAACATATATTAAATTAAGTATAA
 32829  CCTGTCTATTTATTGATGATTATTTGTAATATATATTTTTTTTACTTCTGGCCATTTTCT
 32889  CTCCCTCCTCCTCAACTAGTTGAGGAGGAGGGAGAGAAAACCCAGATAAAGGGTAAGTTA
 32949  ATGCTTTTAGCCGAAATATAAAGGTATTAACTTCAGACTGTACTTAGATATGATGTTTTT
 33009  TTTTTCTTAAATATATTGGAAGCTCTAGCAAGTTTCTTTCCCCCCCCTTTTTTTTTTCCT
 33069  TTTTTTTTTAGTTATATATTTATAACTAAAAAAAGGGGGGGGGGGGTGAAAACGAAAAAA
 33129  AAAAATAAAGCAGGGACCGGGTAAAATTTCCCCTATTTTAATTTTAAAGTAAACTATATG
 33189  TAGGTTATAATTAATATTTGATACGATTAACCACCATTAAAAGGTTAGGACTAAATTAGG
 33249  ATATTTGTTATGAAAAAAAAATAAAAAAAAAATATATAGTATTATGTGAGCTACGAGCCT
 33309  AAAAAAAAGAAACTATTTAAACAAATTTATAATTTGCCTAGCCGAGGCTAGGCAAAGCCT
 33369  AGTGTGTATTTTTTATGTCTTAGCATAGACTCCTAAATCTTTTTTATATAGAAACGACTC
 33429  TTTTTTTTAGGGTGTAGTATAATTATATATTATAATAATTA
;     G-orf421 ==> start
 33470  ATGAAGAAAGATAAAAGA
;     G-cox3 ==> start ;; mfannot: alternative ATG start pos 33470
;     G-cox3-E1 ==> start
 33488  ATGACAATTTTAACAAGAAGTAATTTTCAAGCTCATCCTTTCCATTTGGTATCACCATCA
 33548  CCTTGACCTCTGTTTACATGTATTGCACTATTAACATTAACAACTACTG
;     G-cox3-E1 ==> end
;     G-cox3-I1 ==> start /group=IB (7.81e-14)
 33597  gt
;     G-cox3-I1-orf378_2 ==> start /first_aa=K /note=LAGLIDADG ;; evalue:1.2e-32
 33599  aaaccctttaatatgccagtcaattttcaaactatgtgctggaaaatcctattgcttata
 33659  acagcaaaaataggactatcagcaggaaacctaccaaataatatttttttagggttcttc
 33719  agagactatacgtttaaatttctcttttgtgtcacgtatgtatttatgtctattttgttt
 33779  tgtctattaaaaaaaacatcaactgataattataaggatgctactagctatcttagttcc
 33839  tataaagacgaaactaacgacgtttcatctaatgtaaataagagtaggctttcacattac
 33899  ttagctggtttaattgaagctgatggtactataataacacctaagagcgaaagatcgccc
 33959  aaaggcagactatattatccttctatccaaattgtgtttgattcacatgatatgtcttta
 34019  ggtttaatgattcaaaacacatcaggccacggttctctttcaaaaaaaaaaggagctaat
 34079  gcttatgttttaacatttaacaacaaagaaagcattgtgttaattgtgtctttaataaat
 34139  gggtgtatgagaacacctaaaattaaagcattacatgacttaattgactgaatgaaagta
 34199  tcagaatactctgatacaattatacctaagttacccttaaattgtgaacctttgggttct
 34259  aatccatggtttgcgggatttatagatggggatggccatttttcggtaagagctagtagc
 34319  tcaaaaactaaacgagttaatcccgtagttgagtgtagacttgaattggtacaaagacaa
 34379  atataccacaatggtttaagtaattatgaatttatgcatgatatagctaagttcttaaat
 34439  agtaaactaggtgtagtaagaagtgattcagctcatcatcaatacagggtaagaactatc
 34499  aatttagctagtaatatgatattatcaagctattttactaaataccctttatttagtagt
 34559  aagcatctgaactacttagactttctaaaagtcttagagcttcaaaaagcaaatagactt
 34619  aatccaggagatgtcaaatatttaaacaaagtaagagaaataaaagaaggaatgaataac
 34679  aaaagaactcttttcttttgagatcatttacgtgatttttacaaattagagaaataa
;     G-orf421 ==> end
;     G-cox3-I1-orf378_2 ==> end
 34736  gatctagtcctatcctatgcgtaagtgtaggcgtatatacccaaaagtccttagtttaac
 34796  aaactaatccttaatcgtttgttgatggcgcgagctcgggcttttttgaagctaggatct
 34856  attagcctagctatgggagtcaatccagtatatcaaaattttg
;     G-cox3-I1 ==> end
;     G-cox3-E2 ==> start
 34899  TGGTATTAACAATGCATGGTTTTAGTAATGCAAACTATTTTTTAACTATAGCTTTTATAT
 34959  CTGTTGTTTCTTCAATGTCGTTTTGATGAAGAGATGTTATATCAGAGGGT
;     G-cox3-E2 ==> end
;     G-cox3-I2 ==> start /group=IB (2.61e-19)
;     G-cox3-I2-orf311 ==> start /first_aa=K /note=LAGLIDADG ;; evalue:8e-40
 35009  aaaatgtttttcaaaagtactatactgtttattgataatttgaatatagctaaagctatc
 35069  cctatcaaagatatagagaaagctttaaatttttataaagctaataataacaattctata
 35129  ctagctacaaagaataatttaggtcattatttagctggcctgttagagggagacggacat
 35189  atatctattcctgctttaggtaatacaactttaaaccgagtacttaaccctagaatagtt
 35249  tttacttcacatattaacaatttaggtatgtacgcctttatccagtcagagttaggtaat
 35309  gtgggacgttttcaaattacaggtgaaaatattcttcgttatattattggagataaggct
 35369  ggaattatgctttttattaacttaatacatggtaaacttagaacacctaagaacaaaaga
 35429  tttaatgatctaattaaagtatttaacgctaaatattctttaggcatatcagaaagttta
 35489  ttagataattcctactttacaaacaatagttgatttacaggctttacggaagctgatgga
 35549  cattttggtattaaatatgtcgaaagcaaagctaaatcagatactcgtaaaaggtctgtt
 35609  agtaaaaatattagtctaaaatttagattagatcagcgttcatatgacaagcctacatct
 35669  tcttctatgaaaccttttatggaaagtttagctttatttttgtcttgtaaccttaaaaat
 35729  tatactaacaataaaggttcagaagcattatctctaagtgtattatctatagatggtgta
 35789  aaatttcttattgattattttaataaatatcccttgttgggtaataagtctaatgatttt
 35849  aataaatgagggattgtctacaatatgattatatctaaggaacatcttactgaacaaggt
 35909  aaactaaagattagatctttgataggaaaattgtaa
;     G-cox3-I2-orf311 ==> end
 35945  ataaaagcttgcgcggggcggcatgccgcattttattttttttttttataataattttat
 36005  tacgtgataatcaaattatcataaaaaaaaaataaaaaaagtttaggcaagccgcgcagg
 36065  cggctatataaaagttataaagacagtattgttacatcatgtgccctcttaaaatttaac
 36125  taattgctggaaactcttgttataactagacaatcagcaggaaaccaacggatggataaa
 36185  tatcctagtaggatctacagagactacacgttaaaaattaatacgttaacttaatatatt
 36245  taacctattaattaagatatagtccaattcgtttatttataagtggttgcatttttg
;     G-cox3-I2 ==> end
;     G-cox3-E3 ==> start
 36302  ACATACTTAGGTAACCACACTCTGTCGGTACAAAGAGGATTAAATATGGGTGTTGCTTTA
 36362  TTTATAGTCTCAGAAGCATTATTTTTCTTAGCTATATTTTGAGCGTTTTTTCATAAAAAC
 36422  A
;     G-cox3-E3 ==> end
;     G-cox3-I3 ==> start /group=IC2 (3.88e-34)
 36423  aa
;     G-cox3-I3-orf436 ==> start /first_aa=L /note=LAGLIDADG ;; evalue:6.8e-29
 36425  ttgtgaatagaaaccatactccggggaagccctaaagccctaataactaaacttttaaag
 36485  aaggctttaaaagtggcctcgttaatagctgagggtatagtaacatcattagagattctt
 36545  ggtcttgatcaagaaatgggcaatcgcggatctaaaccagatagctacatatctgtaaaa
 36605  gagcaacgagtagacggtttctcagtattaaagaaatactgtgaggtgtgctctaagtgc
 36665  cagggaaacctggtttttattgcctttttaaattatgtaaatacgatagttgaatctata
 36725  cctggaatccaggtttatccaaaagccccaatatctttgttttctgtctttacttttgct
 36785  gacaaaaaacccttgctgacaggaggtcaagcaaggttttccgaatttagccctgcttca
 36845  actaatggcttgaatccttattatatcactggttttactgacggggaagggtgttttttt
 36905  gtaggtgttagtccagactctaaaagtaagacaggttatagagtaaaagctaattttcaa
 36965  attggtttacatataaaagatcttgccttattagaacaaattaaatcgttctttggggta
 37025  ggtaaaatatctaaattgggtgcggaatctgttcaatttagagtatatgcacttgaagac
 37085  ttaaaagttattcttcaccatttcgataaataccctttattaactaataagcaatccgat
 37145  tatctactttttaaacaagtagtaaatttaatggaagaaggtaaacatttgactttagaa
 37205  ggtttaaataaaattatgtcaattaaagctgtgctaaataatggggaagtatctgataat
 37265  ttgaggctagctttccctaatatagaacctattttaagaccagaaattaaagatagaact
 37325  ataaaaagtttacactggttagctggtttcaccgatgctgaaggatgtttctttgtagca
 37385  ttaaaaaaatcccctgcatctaagttaggtgaagccgtatgattgagatttattttgact
 37445  caacacactagagatgaagattttctaaaaagtttaatttctactttaaattgtgggaga
 37505  tatatacctaaatctggctatggtgaatttatagttgaaaaattcagcgaggttagtaat
 37565  aaagtgattcccatttttgaagaatttaaattacacgggataaaatctaagaattttgag
 37625  gatttccaaaaagtggctttgcttatgaaaaacaaagtacacttaactagagaggggcta
 37685  gatgaaataaagaagataaaagggggaatgaataaaagtagattaaactaa
;     G-cox3-I3-orf436 ==> end
 37736  cattagtatataaacataatataggattaaaaaaattaaaaaaaattaatatgtgctttg
 37796  cttgcttctttccttttttttttatttttttccatgtaaaaaaaaataaaaaagggaagt
 37856  ctgcgtagctggtaacacatagttaatctaaaaacgagtgcttt
;     G-cox3-I3 ==> end
;     G-cox3-E4 ==> start
 37900  TATCGCCTACGATCGAATTGGGTGCTCAATGACCACCTATGGGTATAGAAGCTGTTAACC
 37960  CT
;     G-cox3-E4 ==> end
;     G-cox3-I4 ==> start /group=IB (1.11e-13)
 37962  tagggtaaaaagatatcaaaggggcatcggaaatctttcgatgcaaaaagggctaattgc
 38022  ggggaagtttcttaagaataatgtgagtatacattggtacacgtgtacactttaaataat
 38082  ccgcaggtaatgcttatatattaaagataatgtgttggaagtttttaaatattgtttagg
 38142  gtaacagtatcggcttaatccttcgactagggtacgcaagcctggtcgtccttagcttca
 38202  gttccctcagctagctaggcgggtcgtatgatttatttcattgctaggagagctagtttg
 38262  cagataggaattaaaaagatcggaaagtcggaaaactttattgtctttttttataagtaa
 38322  acttcaacgatcatacgcctttatataaattatttaaagtgacctttagaataagtcttc
 38382  tgttttttatctccattcttaaattaaagcacaaatacatcttgtcgctacgtaaaggat
 38442  tttaagaatgaaggataagataattaactggtcattccgttttattttgctatccaaggc
 38502  ttggatatgtctgaataagaaattatcaccctcggctacctttaaatatatttatatatg
 38562  atatgatctaatctaaaagttaatttagaaagtttgatgaacttacctttataatgagta
 38622  ccggtattattcccattaatagtcgcagaatccggaccattaaaactaaaggttatagta
 38682  ggagtagtctacccttaatcaataaagaagattatgctatcttatatggattgattttag
 38742  gagatctatacatttcaagatagaatactgagaatgcttccttgagatttgagcaatcga
 38802  ttattcatgaacaatatcttaatcatttatttgcaaaatttaattatctctgcacaccat
 38862  ctgcttcagttaagcgagcggttagaaagttatatcccgatacatcctcagtttatttta
 38922  ctactcgtcaattaatagctgttacagaacttcatactttgttttactcaaagggtagaa
 38982  agatagtaccattaaacataagttccttattaaccgataagagtttagcttacttctctt
 39042  ttacaacttatattgaatattaaattaaataaaaattaaattaaacgaataaaaaagata
 39102  tgcattcttggatttcctttgataattgttatcaatactataactatggtttcaagctcc
 39162  attataaaggtaataaagagaaaatagatagaaatatttattttctaccatcagactaac
 39222  taacgtttaacgtccattacaaataaaagatcagaaaataagtaaggttcttatttaaac
 39282  atatctgattagatttgtaatggaaataatacgtatttgtataaaaataaataggtgttt
 39342  gtatagggagcgtatttgtaaatataccttacctacattttaattacttattaaagtctt
 39402  gtgttttaacttgactaagaagaagaagataccttttaatatatttcgtttaagttctaa
 39462  atattgttataaaaagacaacataaaaatagatataaatttattatacaagttaaaacgt
 39522  ataataggttgtttgaatcatatttactttataatttacaggatagtattcttatcatac
 39582  catgccctttgtttgcccaggaacctacaaatgattatctttatttttcacttatacctt
 39642  ttataattaaaggaataaacattacaccatgtaaatcttatttaaatgctgatttagata
 39702  aaaatttaatctatcaggaaaataagaataaaaccggtgtatacctttgaattaacataa
 39762  gtaataacaacagctacgtaggtagtagttttaatttatctaaaagatttacttgatact
 39822  atagttttaataatttaaatagattagtagaaaacagcgctagtcttatagggagagctt
 39882  tattaaaatatggttatagtggatttaggttatatatattagaatattgtgaaagtgatc
 39942  agctgctaaaccgagaacaatattacaaggatcttttgaatccagagtataatcttttac
 40002  gagtagcaggtttatctttgggtataaaacattctcttgctactatagctaagattaaat
 40062  cccataagtttacgagcggacaactagctaaattgagagagcatttaaataaacaaaatg
 40122  ctagtgatgagcaatgggctaaagctagggagagaatgcttaagataaataaggataaag
 40182  gtatagggatagaagtgtttgatacggtgacaggattgacagctgtttatagctcgattc
 40242  gtcaagctgcattggccataggttgtccacattcgagtatgttattagccagaaaggcat
 40302  ttgtgaacaaaggggttgaaacctttgtaaaaaaagatacataataaaaaattagtttaa
 40362  gctctttagtttaagcaggtaacgatcaatatctatatttgtcttttaaattttggtctt
 40422  cctgtccccctcagcaaagcagggaggggatgatggagataaccacaggtcaggttatat
 40482  ccttaatacatgtgggtttttactaggagatattaaattattacaagtagctttatataa
 40542  gaactgaggtctatttacctctattcatagtagaaatagaatatatataaaggcagagtc
 40602  aagaagtaaatttcttgaaataatcaagcctcgttttcactcttcaatgctatacaaaat
 40662  taattaacaatttaaagggttg
;     G-cox3-I4 ==> end
;     G-cox3-E5 ==> start
 40684  TTTGAACTACCTTTACTTAATACAGTAATATTATTATCATCAGGTGTAACAGTAACATAC
 40744  GCTCATCATTCTTTAATACAAGGAAACAGAAGCGGAGCTTTAGATGGTTTAGTTGCTACA
 40804  GTACTATTAGCTCTAGTATT
;     G-cox3-E5 ==> end
;     G-cox3-I5 ==> start /group=IA (2.01e-10)
 40824  c
;     G-cox3-I5-orf334 ==> start /first_aa=T /note=LAGLIDADG ;; evalue:1.9e-28
 40825  accggcttagacattagttgtatgtcttttttcagtgttggttttaccgtcaaaggggga
 40885  cctttaagtaataactatagttcggccacagtggatgaaccaaagctttcccctcactgg
 40945  gttacgggatttgcggatgcagaatcaagctttagtttgaaagtctctaaaagtagtacc
 41005  actcgttcaggttgaaatgttatacctgaatttcaaataacgctacatagcagggactta
 41065  ctattattaagaaaaatacatacctttttcggtataggtatagttggtgaacgtgaagat
 41125  agaaatcaggtatattatagcgttcaatctgcacgtgctatagttaatgtcattatacct
 41185  cattttgatagatatcctttaataactcaaaagagggcggattaccttttatttaaacaa
 41245  gctgtaaacttattaatacagggccaatcacgatctagttttgaaggaatccgtgatatt
 41305  ctaagtcttaagggctccatgaataaaggattatctgatacattaaaattacacttcccc
 41365  gacatcctactttttcctcgtccagtagtaggtgagcaaggcatccaggaccctagttga
 41425  ttaacaggttttgtagatggagaaggttttttttatgttaaatcactaaagaataagaga
 41485  tattcatcaggctttaaccttaccatggttttttctatacctcaacatgtaagagatgag
 41545  gctttattaactaaatttattgactacttaggatgtggtaggattgagagggccccaacc
 41605  agaccagagatagttaatttttctgtaagtaaatttagtaatattaaagaaaaggtgata
 41665  ccttttttccaaagttgttccttacatggtataaagcgtatggattacttagattttgtt
 41725  aaggtagctaagattgtagaaattaaaggtcatttaacgcccgaaggtattaataagata
 41785  aattctttaaaatctggaatgaatagctctagaatgtataattaa
;     G-cox3-I5-orf334 ==> end
 41830  ttatgagtaggtatttggctaagccagcacgaaaaagcatatatatataggcctttgctt
 41890  aaagttatgcataaataaattagtaagctcttagctttatgcacgaagttaggcaaatgt
 41950  ataaagtaaattgcatggaaatcttgtaacttttcgccctgagcgctgaaattgcagcta
 42010  atacattttaagcgtaaagtgttaattaatctaataacaagacaatatgcagccaacttt
 42070  tcttaaatattacaaagaatatttaagaagtaggttcaacgactcataaataggataaaa
 42130  caatttagcactcctgttttatcaagggaccgcagttttatttaactctggatactgacc
 42190  tttagacagggtgcttttttttattctgtttatttaaaaactttggtatacacataacga
 42250  tattattgtatatattatatagtctgaacaatagtgaaaattattgaaataaggattaaa
 42310  cgccttatgataa
;     G-cox3-I5 ==> end
;     G-cox3-E6 ==> start
 42323  CAATATTGTACAAGGTGTAGAATACACTGTTTCTTCATTCACTATAAGTGATGGTGCATT
 42383  TGGATCATGTTTTTATTTTGGTACCGGCTTCCACGGCTTACAT
;     G-cox3-E6 ==> end
;     G-cox3-I6 ==> start /group=IC2 (5.08e-32)
 42426  tcatactcagattggaacctgagaaatagtgtaaaaaagtatgcacattttaggttttat
 42486  tcagcaattacttcacctatgttgccttaaaatttttcccctttttttttttatcgcccg
 42546  caagtctgcgcggggcggcatgccgcactttattttttttttataaataataattttatt
 42606  acgtaataatcaaaatatcaagaaaaaaaaataaaaaaatttaggcaagcagcggtggcg
 42666  gcttgcgttttttccttttttttttagttatacatgtataactaaaaaaagggaaaaacg
 42726  aatgaaaaaaaaggaaaaaaaattagctgaagggtgtttttctattagagttagaaaaac
 42786  cactaggactcttgtaggttgacaagcagaagctgtcttttctatccatcttcgtttgcg
 42846  agatttactacttttgcaagaaattcaggcttatttttgcggtgtaggtagaatatcgga
 42906  agggtgaaaagttgtggttactttgtatcttttataggagatttaactactaaaactaca
 42966  cctcattttgtaaaataccctttaataactcaaaaactaggagatttccttctttttgag
 43026  ttcgtagtagag
;     G-cox3-I6-orf113 ==> start /note=LAGLIDADG ;; evalue:1.4e-16
 43038  atggttaatcttaaaaaacgtttaacaatggaagggttacaaaagattgtatcttttaaa
 43098  gcttcagttaatcttggcttaatcgatgtattaaaggctgctttccctgagactgtacca
 43158  gccttaaaacctttaattgtaattacagaaaaaccacatccttattggatggctgggttt
 43218  gcttcaagagatggttgttttgccataactgaaaacaaattttcttctaaaaatattgtt
 43278  agattactttttagtttatctcaacatagtagagatgaatctttagttagaagtttggcg
 43338  gcttttttttttgttgtggtacatatagtccatcttctttag
;     G-cox3-I6-orf113 ==> end
 43380  gtcgaactacggtaagtttgaaaacttataggttttcagacaattataataaaatcatgc
 43440  cgttttcctaacccccggcaggcctttttttccttttttttagtaataaatatataatta
 43500  ttacgtaaatagtattgtataataacaaaaaaaaaagagggaagaaattcggggtagaat
 43560  ataatataagaggtattaaggctcaagattttaaagattgatgtacagtagccgaaataa
 43620  ttcaaaccaaggatcatttaattaaagaagggtttgaccgagtttgtcaaatcgaatccg
 43680  gaatgaataaagggagataagtcgctacattgttaacttatgaataagatgatcttagaa
 43740  tgttccctccgtatctagccacttaggtaagggagcgtttagccctaaggctttaaaggg
 43800  taaaagtatatccccttttggtacttgtacttttgtttaccattggaggtaaacgagtaa
 43860  aaatttgtttaaccaaagaatacatactaaactgccaaactccggggaacccctaaagac
 43920  aataataccaccttatatatagtgaaaagtctaataataagtaccgttattaatcgtagt
 43980  gggtaaggtaaaaagttattgtattaaggaaacttaaatgggcaatcgcggaactaacct
 44040  atataaatcttttgagacaaatatggaaaagcgcatcgagtagacggcagttgttgtgga
 44100  agggaaactagaagcaattaaggtgtattcagtcttccttagaaataaggaaataacttt
 44160  acgttcttgctaagtcgccttttatttggtttatgtaccttgtttatacttatgttgtta
 44220  ctagtggattaaatcatttaaaccgtgcgatatgttaaagtaaagataggcacg
;     G-cox3-I6 ==> end
;     G-cox3-E7 ==> start
 44274  GTGATGATCGGTACAGCTTTCATAGCTGTGGGTTTATGACGTGTTTTGGCTTACCATTCC
 44334  ACAGATAACCACCATCTGGGAATGGAGGCAAGTATACTATATTGACATTTTGTGGATGTG
 44394  GTATGACTTTTTTTATATATTTCTATATACTACTGGGGTTCATAG
;     G-cox3-E7 ==> end
;     G-cox3 ==> end
 44439  TATGTAAAGAATATTAAAATAAATATCCTTATTTATTTTATTTCATTAATATTTGCGGAG
 44499  TTATTTTAACAGCTGTATGTTTCTACGAAGTTCTTACTTAGCTTGTTATGTGTCCAAGTG
 44559  AAGAGGGTGGCCTTAGTAAACCTAGTGGACCGGCCCTAGTGAACCAAGTGGACTGCCCCT
 44619  GGTGGATCTGGGGACTGGGTTAGAGAAAGGAAGATATATGGGAGGAAATTAAATAAGATG
 44679  CAAGGGACTTAATACTTAGAGGATGTATAATGTTTTAGATAAAGAGGAGGCTCGGGTAAA
 44739  GAGCAGGTCTATAGAAAAGATGATGATCTATTAAATAATCTTTACCCTTATTCCTTTTTG
 44799  TTTTGGGCGGAGCCCCAGAGTCCAGTAAACTACTAATTAGTTATAGATATGTAGCTTATC
 44859  CCTTAGAAGTATTTTAGGGTTAAACCCCGCTAACTATAAGGAAACCGGGAGAAAGCATAA
 44919  ATTAAGACTGGCTCTATGTACGTGTAGGCACTAATTTGTGATAAAGCCCCCCCTCCTTTT
 44979  TTTTGTCCGCCCACCTATTTAGACTATTCGCTATACCTGCCCTGTTCCCTGACACTCTAA
 45039  TAAACTTCCTTTCCCCTTTATTTTCCTTTTTTTATAATTAAACTGTAATTAAAAAAAAGG
 45099  AAAATACAGTGGTGATAAAAGGAGGGGGAAATAAATTTTGAAGGTAGATTTTAAAAGATT
 45159  AATTTAATTTAAAAATAAAATATAGTTGAGGATCATTAACATATCGGAAAACTTCCTTAT
 45219  CTATAAAGGAAATCTTTATATATAAAGGAAATCTCTTTTTAAATAGAAAGGGGAGTAGAC
 45279  TAAATTACATATAAATTTAAATATAACCCTGCAGCAGCTTAGCGTGCGTGCTTGTTCTCA
 45339  ACTCTTATATTTATCTTGACTATATGTTAAGCAGCGCTATTTTTTAATTTTAATACTAAA
 45399  TTTATACAATGTTAGTTCTAATGTTTATTAGTAATATATAGTAAAAAATAAAAATACCCT
 45459  AAGATAAACATGTCATTTTGTGTTTATTTAGCTAAAATAACTTCTTTACCCTTGTGTTGG
 45519  CATTTTTATTTTTATATGTAGCTCAAAAGAAAGATAAATAAATTTTATTTTTAATTACTT
 45579  GATGCCTATTCTTTTTTTCTTATAGCCTGATTAAGTATTAAATACTGTTTTAATAAACAT
 45639  CGCACCTGTGCAGTGTTTATTAA
;     G-trnR(ucu)_1 ==> start
 45662  CTCTTATTAGCTCAATGGTAGAGCAGGATATT!TCT!AATATCTAGATCTAAGTTCGAGT
 45720  CTTAGATAAGAAT
;     G-trnR(ucu)_1 ==> end
 45733  AAAATATCATTAAGCTTACTCTAAGTAATATATTTTTTTTCGCCTGTTAGGAGACTAAAA
 45793  AAAAAGAGAATAGACA
;     G-trnK(uuu)_1 ==> start
 45809  ATATACTAGTTTAATGGTAAAATACGAGACT!TTT!AATCTTTGTTATAGGGGTTCGAGC
 45867  CCCATAGGTCTTA
;     G-trnK(uuu)_1 ==> end
 45880  AATCTGCCTTCATGCAAGACCAGTACTGGTCTTGCACCTTTTTTTCTCTTTTTTTTAGTT
 45940  ATAATAGTTTAATTTCTACGTAGTAATTAAACGTATAATAATAAAAAAAAGAGAAAAAAT
 46000  CGGGGTAAAACTATTCTTTTTTTTTTTTTATTATTTTATAATAAAAAAATAA
;     G-trnG(ucc)_1 ==> start
 46052  ACGGCCATAGGTTAATGGTAGACCTTTCGTCT!TCC!AAACGATTTGTGTCGATTCGAAT
 46110  TCGGCTGGCCGTA
;     G-trnG(ucc)_1 ==> end
 46123  A
;     G-trnD(guc)_1 ==> start
 46124  GGGTTAATATTCTAATTGGTAAGAACCTTCTTT!GTC!ATAGAAGTGTATATCGGATCGA
 46182  GACCGGTTTAACCCG
;     G-trnD(guc)_1 ==> end
 46197  TATACTTATATATAATAATTAAAAGTATTTA
;     G-trnS(gcu)_1 ==> start
 46228  GGAAAAGTTGTTATTGGTAAAACGAGATATTT!GCT!AAATATTGTGTTCTACACCTGGA
 46286  TGTTCGAATCATCTCTTTTCCG
;     G-trnS(gcu)_1 ==> end
 46308  ATATAATATAAATTATAAACAGTATACTTTAACATTAAAATATA
;     G-trnW(uca)_4 ==> start
 46352  AAGAGCATAGTTTAATGGTAAAATTTGAAGCT!TCA!AACTTCACCTTCTCAGTTCAAAT
 46410  CTGAGTGCTCTTG
;     G-trnW(uca)_4 ==> end
 46423  ATACTTTATAACTCCTTTTAATTATGCATAATATCACCCGAGTTAAGTTATTAAAATTGG
 46483  TTAACTCTTGTATGATCGATTCACCACAATCATGTAACCTAAGTTATATATGAAAGTTTG
 46543  GTTCTTTATTAGCTGTTTACTAGAGGACATAGAGTAACACCTTAAATTTTTCCCCTTTTT
 46603  TTAGTTATATATATAATCTTATTACGTAAATAACATTGTATAATAATAAAAAAAAAAGGA
 46663  AAAAAAAAACAGTTTCCACCGCACACCTGCGCGCTGAAACTTGCTTCGCTAGCGATAAAT
 46723  AATTTTGTTACTGCATAGATAATAGACATATAAATAAAAAAAAAGGGGAAAATTAAGAAG
 46783  GAGGTATGTATGAAGAATCAGAGATATTAAATAGGAATAAAATGGTTTATGAACAATATA
 46843  TGAGAAAATCTATAACATGCGTGTTGCAAATATTTCGCTATCTTGCATTTTCCCCCCCTT
 46903  TTTTAGTTCTAAATATAACCTTATTACGTAAATGGTATTATATAATAATAAAAAAAGGGA
 46963  AAAATCAGTCATGGCCCCGCCAGTTTGCGGGAGGGGGCGATAAAAATAAGACTTACAGTA
 47023  AGATAGGGATAAATTGTAGATGTAGAAGCAAGCACTTATAGAGGCCATGATACCTATACT
 47083  GCACTACTTCTTCTACTGCATAAACTAAATCTACTTCTACCACATCTACTTCTATTTTAC
 47143  CTTCTTTTACTTCAACTATAGACCTACAAATGAAATGCCAAGTATACTTTACGGTATAGA
 47203  TTAATTTCCTTATCAATTGGTGAGCCAATAGCAAAGTTGTTTTGACTTAGGATTAGTTTT
 47263  AACTTTAAGTTTAAGATTACTATGTTTTATTCTTAGTATAATTGAACTATGTGTTTATTG
 47323  GTTAGCTATTTATTTTTACTAGTAATAGCTATAGTTGTAAATATATGATCTTTAATGTCA
 47383  TTCTTTGCCAAACAAGTTGTTTGAGTTCTTGTTTATTATTACATATTATTTAATTAGTTG
 47443  TTATATGAATATTCTAAATATTACCTCTTACTATTATAAGGAGGAGGTTTATGTTATATA
 47503  ATGTAAATCAAAGCCCCTTAATATAACAGGTTATGTAAACAAAGTTAATTAACCTTATTT
 47563  ATATAATTTTAAGGTAATA
;     G-trnI(gau) ==> start
 47582  GGTTCCTTAGCTTAATTGGTAAAGCGTATTCTT!GAT!AAGGATATGTTCGGAGTTCAAG
 47640  TCTCTGAGGAATCA
;     G-trnI(gau) ==> end
 47654  ATTTAAGTGCATTATGCTTAATAATATTATGCTGAATAATATCTTAAATTTAATCTTTAA
 47714  CTTATTAATATTAACTAGCCGCCTGCGCGGCTTGCCTAAGAGGAAAGCAAAGCGCGGCAA
 47774  GCCGCCCCGGCTAGTTAATATTAATATATAACTATATGCTATTATAA
;     G-trnS(uga)_1 ==> start
 47821  AGAGAATTGGCCGAGTGGTTTAAGGCGGTAAGCT!TGA!AACTTATTAGATTTAATAGAT
 47879  CACATCCGTTCAAATCGGATATTCTCTG
;     G-trnS(uga)_1 ==> end
 47907  TACTAAAAAAATA
;     G-trnP(ugg) ==> start
 47920  CGGGTTAGAGCCAGGCTGGTTAGGCGCCTCATT!TGG!GTTGAGGAATTGTTATGTTCGA
 47978  ATCATAATAACCCGA
;     G-trnP(ugg) ==> end
 47993  AATATATAGCTAATAATATTGATTGTTATTAGTAATGTGA
;;     rnl ==> ;; mfannot: 5' +/- 50 nt
 48033  TAGATATCAAACAATGTTTCTATACAAGGGAATATTTTTTGTATAGGCAAGTATATAAAG
 48093  AAACTATTAGGGATATCTTGCTATGTATTAAAGAGAGTTTTTTAATTTGTGTATTTCATT
 48153  AAAATTAAATGCAGCACATGTACTCTTAGAGAAATTCAATAATAAACGAAGTGAATTGAA
 48213  ATATCTTAGTAACTTCAGGAAAAGAAATCAAACGAGATTCTATGATTAATGTGAATGAAA
 48273  GTAGAACAGCCTATAAAGTATCAGAATATATATATTTAAATATTTTATATTTAAAGAGAT
 48333  ATAAGTAAATATATTGTAAAAAAAATTATTAGCATTACTAGGACAATGACATGTTTGCTT
 48393  CTTTATTTTTTTTTTTTACTCCGTATTGGTGATAAATGAAAAAAAAAAGCTAAGCAAAAC
 48453  AAAGCTCTAACCACTGATATATTAAATAAGTAAAACGGGCAATAACCTGTTTGAATATAA
 48513  GGGGAACCTTCCTCTAAGGCTAAATATAATACATAAGCGATAGCGTAA
;;
 48561  AGTACTGTGAAGGAAAGGTTGAAATAGTAGTTTTATAAGCAGCTCAAGTTAAAATAAATA
 48621  GTAAGAGCGTACCTTTTGCATAATGGGTCAGCAAGTTAATATTAGATGCGAGCAGTAATG
 48681  CCTAGATAAACCAATTATGAAATAATGAATTAGTATCTAAAATTAGACCCGAAGCCTAGT
 48741  GATCTTACCATGGTCAGGATTATAAAAGTCCGAACGGGTAGAGAACAAGAATTGGAGCCC
 48801  TTGTTATAGCCCAAGTTGAAGAGAACCTTCAGCTATAAATCATCAAATTGACGGGGAAAT
 48861  CCTAAAGCAATCTTAACTAACCTAATATAGTAATATATTAGGGGCGCAGGTAATGACTCG
 48921  CGATTATTTTTAAACTTTTATTAACTTTAAAAGATATTAAAAATTAAGTAACATCAAGAT
 48981  TGATT
;; mfannot:     /group=I(derived) (1.01e-02)
 48986  tgcgaaagtgaatggacaatccgcatccaagctcctattattaggagaaaggttcatcga
 49046  ctacatggtggttggcgcaagcttaaaatatagtca
;; mfannot:
 49082  AGCCTCATCCGAGAGGATGCAGGATAATATAGTTTTAACAATATCACCAAATTTAGCATT
 49142  TCCTAAATTCTTTTTTTTTGTTTATTTGCTGTTGGTCGCATAGCTACTTGATTTATGTAG
 49202  TAGACCCAACTGTTATCTTTCATTACCTTTAGTAAACACTATTTCTTTGTGCTTCGTCTT
 49262  AGCTAAGCTAGATGGAAATAGTTTAACTAAATAATAGCCGATTTAATCTCTGCAGTATAT
 49322  ATCCGTATTAGCCTGAAGGCAAGGTACAAGTAGAAGGTATCCGGACCCTTGGAAGGCTAG
 49382  CCCCCTAACCCAAGGATAGAATAGAAATAGAGAAAGTCTGAAATCTCTGGCAGTTGATGG
 49442  TATTGTAGCTCTTGCGATAGTTTCGTAGAGA
;     G-orf249 ==> start /note=GIY ;; evalue:4.5e-30
 49473  GCTAAGCCATTTAATATAAATCAAAACATAATAATAATAAATAAAGCTTCTAAAAACTTC
 49533  TTTCTACAAAAAACAAAAAAAGCATTCTTTTCTACGAGTTCCTCACTAATGACTAATTCT
 49593  TTTGTTGTAAAACCTATTATCGTTTATGATAATGCGGATACAGCTAAAGTAGATATATTT
 49653  GCAGACAACCGTAATAAAAGCGGTGTGTACCGTTGAATAAATAAAGTAAATGGTAATACC
 49713  TATGTGGGTAGTTCCATTAATCTTTCGGTGAGATTTTATACATATTACAGTTTAGCTTCT
 49773  TTAGTGTCAAGTAAGAGACCAATTGATCGTGCTTTATTGAAGCACGGATTTTCTAACTTT
 49833  AAGCTAGAGATCCTAGAGTATTGTGAGATAAATCAAGCTTTAGTAAGAGAGCAATACTAT
 49893  ATGGATAATCTAAACCCCAACTATAACACAGCTAAAGTTGCAGGTTCAACTTTAGGTTAT
 49953  AAACATACACCAGAAGCAATAGCTAAAATGAGAGCTGTTGTATTAAGTGAAGAGGTTAAA
 50013  GCTAGAAAAGCTTTATCTACAAAAGCGGCCACGGCCTCAAGAAAATTGTCTATTTTAGTT
 50073  ACAAATACATTAACTAATGAGAAAATGGTATTTAACAGTTTAACCGAGGCAGGTCTTGCC
 50133  TTGGCTGTCAGTAAAATGGCCGTTAGCCTAGCTATTAGAGAAGGAAGGTTATTAAAAAAA
 50193  GTCTATTTAATTAGCAAAGGGATTAAATAG
;     G-orf249 ==> end
 50223  AAGATAAGCAAATAGGTTCTATTTGCTTATGATTACAGTTTGTTACTGGACCTAAGAATA
 50283  AAACTATATTATCTGTTAAATGGATAACTTTATATGTTGTCAATAATGACGCAGAGTTAT
 50343  TTAGGGAGAAAAGTCTTAGCTCAGCCTAATTTGGAATAGTTTTTATATTCCAAGGCTAAA
 50403  GAGATAATCTGTATCGTTGTAAAGATATCCGATGAACTGTGGTAAGTTAGTGAAAGACAA
 50463  AACTGACTAGGATAGCTGGTTTTCTGCGAAACCTATGTAAGTAGGTAGTTCAAGTTAAAT
 50523  CATAGCAGGTACAGAACTGTGATCTCAGGCAACTTATAATTTCTTATCTAGGCGTTGCCT
 50583  AGATAAGAAATAATTTTGCATATATCGGGGAATCGTGAGGATTTTATCGGTGAGTATTCG
 50643  CACTCGGAAGGGCAATGATGAAGATTAAAATGTATTGAATAATCGGACATAGTACGATAA
 50703  GGTTGTATGTCTAAAGGGAAACAGCCCAGAACAAGAGTTAAGGTTCCAAAATTATTGTTA
 50763  AGTGAAACTAAGGAAGTTTCTATCTAATACAACTAGGAAATAGGCTTAGAAGCGGCTATT
 50823  TTTTGAAGACCTCGTAACAGAGCACTGGTTTAGTAAACAAAATTTACATTGATAGTTGCA
 50883  CCGAAAATTTAACGGATCTAAACAGTATACCGACACCTTGTCCATATTGTTAAATATGAT
 50943  TTATAATTTAACTATGGGGTAGCAGAACGTTGGGTAAATTTAGGACATATTCTTTTTAAG
 51003  AGTATAAAATTGACTGTGGCAGGTTAAGAAAATACCCCAAGTGAGAATGCTGACATGAGT
 51063  AACGAAAAAGGGCTCCTTTGCGTTCGTTTTGATAACAAAACTCAGATTGAAACATTGAAG
 51123  ATAGCAATAGGTACTACACTAGCCCGTGAGACTAGACCTATTAAAACTAGAACGTAGAAA
 51183  ATAATATGGAAGGAGGTATTTAACAAAAGATGCCATAGCCCTCGCCTAAAGCTTATGGAT
 51243  TTATTAAAGTAACGGCCTCTAAGTTTATTAACCTAAAGGATTAAACGATGAGTAAACCTT
 51303  ACCTACAAAGTAACAACATCTTCTTGCCCTGTGATAATGTTTATACTCGCCTCTGCTCGT
 51363  GTTTTTTTTTAATAAAGCAAAGGGAGAGTGATAATATTTACACTCTGTAAGAAAAGTGAA
 51423  GAAGGTTCTGGAAAAACTTGTAACAAGTAATGTTTATTTTATCATTTTAAATGTACTAAA
 51483  ATATATGAAGAATGACGAAATAAGGCTAAATAAACCGTACCTAAATACTACCACAAGTAA
 51543  GCAAGTAGAGAATACGAAGGCGTTTGAGTGAACAATCATTAAGGAACTCGGCAAACTAAC
 51603  TACCGTAACTTCGGGATAAGGAGAGCCATTCTTACTTATTATTATAAGGTAAAGAATAGG
 51663  AAGCATGGAATAGTGTTGTACGACTGTTTAATTAAAACAAAGCACTTTGCAGTAAGATAA
 51723  TAAATCAAAGTATTGAGTGTGATTTCTGCCCAATGTCGGCTGGTTAACGGATTTTCTAGG
 51783  TTGACTAATATAAGCTTGGATTTGAAGGAAACCCCGATCAATGGCGGCCTTACCTATGAG
 51843  GGTCGGTGTATAGGGCCCTCTTT
;; mfannot:     /group=IB (5.42e-25)
 51866  aaatttagctatatgctggaacattttattggtattttaagtaaattactttttgtaatt
 51926  taatactttttttttttgctaggcggtggctagcaaaaaaatataagtaaggtagatagt
 51986  aatgtctactggaagtgatcccattaacagagtcgcaaatagagagccgcaaggtatttt
 52046  tttttttataagcgatgcgccccagttttacccctattgttagctttaggtaataaaaca
 52106  agtttcttatcttattcttttacaactataaaaagtagaaggttagataaaaactaaacc
 52166  aatgagaaaggggacgatgtggtccagtggtatttacatttatacataataagtattatg
 52226  tatctactgctaagattaagta
;     G-orf206 ==> start /note=LAGLIDADG ;; evalue:2.5e-20
 52248  tggttgtatacaacttttaatataatatataaaacaaaaaacatggaaaaaaataatatg
 52308  gaaaaaaacaataatttaaatcagcaggaaagaatacatgggttagttcaggatgagaac
 52368  tacaaattttggttaggtgggtttgtggaaggtgaaggtactttagttgtttctattgtt
 52428  agaaattctaaagtatctaatggtgtagcactacaacctgagtttagtgttgcccaacat
 52488  gagaatggtatacaaatattacactcgtttaaagtcctttttgaagggaaaggttctgta
 52548  cacgcaaagtcaggttcagaaaaagtatgagtatattctctaaaaggttttcagaacttg
 52608  aaaaagtatgtgttaccttttttttctaactatgttgttaagtattctagtaagtacaaa
 52668  tcagaggttttccaaaatttccaggatataattgcaagattagattctaataataagaaa
 52728  accatggaaaaatcagaaatggtagaattaataaagttagtttatcttttaaatccggac
 52788  agtaaaggaaagtccagaaaaagaacgctaggggaaaccttagccataatcgatcaacac
 52848  tacttaacaaagggtaagtaa
;     G-orf206 ==> end
 52869  agaacgatcatacttctataagcaatttagcctgaatgattcatatattatcctcagaga
 52929  ctacacgctaaacaatttatctatttagtaaattcagggaccgctccctccccaacttcg
 52989  tagggaggcgcgggggaatgcaggccttcttctttattacgtaatcctaggatttgacaa
 53049  gtaaaattcgtaatacgtagattaaaaaaagtcagaagtatgcatgctttgctaagtata
 53109  tataatttcttatatatatacaactttgaacgattatttagcatttgtccttcaaccaac
 53169  cctgattaagggattaggacatgtgggtttaaattaaaggcatttaaatttataaattga
 53229  agatatagtcc
;; mfannot:
 53240  AATAAATAGACCTTTAAGATTCGTCTAATATAAATCTTAAAGGTTTTATTTTAAGCCTAA
 53300  GGTAGCGGAATACCCTGGCCGTTAAATGCGGTCTTGCATGAATGATTTAACGATACAACA
 53360  GCTGTCTCAATGATTGGCTCAGTGAAATTGGAATAACTGTGCAGATACAGTTTACCTCTA
 53420  GATAGACGAGAAGACCCTATGCAGCTTTACTGTTGCTAGTTATTGAATATGGTTGAACCA
 53480  ATATTAGTGTATAAGGTAGTTGGAGGCAATTTTTTAAACCTCGTTTAGGCAAAATTGAAA
 53540  CACCTTTATTTTGTTTATCATATTCGTAGGCTATAGAGTCTACTCATAATATTATGAGCG
 53600  TTGTTATTACGTTGTTATTAAGTATTATAATTAACCCATCAAATGGGAACAATGACTAGG
 53660  AGGCAGTTTATGCGGGGCACAGATCCCATAAAAAGTACCTGGGTGTATCCAAAGTTAATT
 53720  TTGTAAAATTGTCATGACTTACTTATGACAATTAAATATACAAATTGTATGTTTTTATTT
 53780  TTAGTTTGTTATTGGTTTAGCTTAAGCTATAACTAATCCAACTATATATCTATTAAGTTA
 53840  GAATTAATATTTTAATTTAAGTAAGATTTTAACTATATGGAAAATAGATGTAATTAAAAC
 53900  ATTAATTTGAAAATACTTTTCTAATGTTTTTAGTTATATAATTAGTTTAAATTACACTAT
 53960  TTATATAATTATGTTTATTACTTGTCAAGTTTAATGGCTTAATCTTGCTTTACTGTTTGA
 54020  CTTACACGTCTATCAGTCGCGTAAGCGGGGCATATGATCACAAGATGCAGAAAGGAAAGG
 54080  TCTTGGATTTTTGAAAAAGCTACGCTAGGGATGTTAGTCCTCCAATGTTTTATTTCTAAA
 54140  AATTTTAAGTAGTAAATCTATTGGTTAATTA
;; mfannot:     /group=IA (1.99e-16)
 54171  ttgggtcaatttcaagaataacttataaagttcacttgaagcgaaatttacttaagcatt
 54231  acctttaattttttttatgtcatttctctcctcctcaaccagttgaggaggagagaaaaa
 54291  aaaataaaaataaataaaaaataaagataaagaagtaaaaccgttcaacgactagagggt
 54351  gagtatgctaacgataatccttctcttaaacccaacatatttatttatcctgtatatata
 54411  aactattttattctcaacccttttttctctcttacctcctcaacaagttgaggaggtaag
 54471  agagaaaaaggggaagggtaaaataactaaacaataactaatattaatattaatattaat
 54531  gaaatagactcaatttaatattgagcatgagcaaacattataaagcaaaaaaaaaaaatt
 54591  tttttttataaa
;     G-orf583 ==> start
 54603  atggacaagcaaaaccataaaatatcttcaataaaacccgcttctgcttaccatgccaca
 54663  ctgcttgctccgcacaagcaagcaaaaaaaataaatggtagtaagttaaaggattttttt
 54723  tacccttatactaattcggtggatatgggccagaagcaaaacgcaaaaccacttgttttt
 54783  aagaaaaaacaaaaggaagttaaagttatacctttaaaggtaaaaacaagtgatacagga
 54843  cagataagacattttacacctgcagctcaggaatgaagaaatagtatttatgcttataat
 54903  aaaaactatgttaaattgttacctgtagctgataataattttatgagcttaataaaaagt
 54963  tattttaatttttattttaaaaataaaaaaaaagctaaaaaaagtagtaaaaaaggtcaa
 55023  caaaatatatctagacgtaaacgtagtagatctagaggactatctgccaagaaaatcttt
 55083  gtagctaaaggagatttaaaacatactagttctaaagcagttgttactttatatttttat
 55143  aatacagaaaaaaaatttttaattagaaagattaaaaaacaaatttttgatttatatagg
 55203  cccaataaacgcctaaaacggtttattaatgtggatagaaacaataaagagatcgtaact
 55263  tataacagaccctttagtct
;; mfannot:
 55283  TAAAGAATATATGAGAATACCTAGTCATTACACAGATTATGTGACACTATTTAAGAAGTC
 55343  TTTTGTGGAAAAATTCTGTAAATATTTTGATCTGACAAATAAACATATTAATTTAATATC
 55403  TAATTTAGTTGAAAGCAAAGTATTAAGTGAGGATGAAAAACTATTAATTTTTAAGCGTAA
 55463  ACTTAATAGTCTTGTTCGTATCAAATACCCGGATTATACGGATTATATGCGTAAGGTTAA
 55523  ATTACATTATCTTAATAAATTAACTATATGTATAAAATTACTTACACTTAACCAGATTAA
 55583  GTTTAAGCATGCCTTCTTATTAAAACTAAGATATCTGGTTAGCCTAATTTATAACAAAAA
 55643  TGTAGTATTTAATCTAGTTAATTTGAAAAAAATGCATTTAAATAGTGATATTTTTACGCA
 55703  AGCTGTTTCTTTAAAATTAAAGAACAGAGAGAATAGATTATATAGAGTGTTAAAAAAATC
 55763  ATTAAATAAAGTTAAATTACCGAATATAAGTATAATAAAAGAAAAATCTCTTGCTCACGG
 55823  CTCCGGCAACAAAAATAATAATGAACAGCTCTTAAATAAAATGAGAAACCTTAAAATTAA
 55883  TTCATTGTTTACTTTTGACTCCGCCTTTGCCCAGAGAGATCTTTTAAATAAGTTACTCTT
 55943  AAGTATTTTTCCTTATGCCTTGGACCAGCAAGTTTTGGCTACATCAGAAGCAGGTAATTT
 56003  AAAAAAAGAAATTAAAAGTAGAAGATCACTTGCTTCTGTTTTCGAAGAAAGAAATGAGCG
 56063  TCCTGTTTCATTAAGGAATTATATACTTAGATCTTTAAAGCACATGAAGATGCGTGGTAT
 56123  TAGAATAGAAGCTAAAGGTAGATTGACCAGACGGTTTACTGCTTCTAGATCTGTTTTCAA
 56183  GATGAAATGAAAAGGTGGTTTAAAAAACGTAGATTCTTCCTTTAGAGGATTATCAGCAGC
 56243  AATACTGAGAGGCCATGTAAAATCTAATGTACAATATTCAATGCTTCATTCCAAGAATCG
 56303  AAATGGAGCGTTTGGAGTTAAAGGTTGAGTAAGCAGTAAAGATTATAACTAA
;     G-orf583 ==> end
 56355  ACCTTAAAAAAAATTTTTAAGTACTTATCCCTAAAAAATAAAGCAGAGGGGATTAGGAGG
 56415  TAACAAAATAACAAGCGTGATCTTTAATGTGGGTTTTTTATAATTTAGCGTTGCATTATA
 56475  TACAGAAAATAAATATGAAGAAATAGTCTGAACCATTTTGTAAAATATGGAAATAAAGAA
 56535  GTAAATAAACTTCTTTTATTAACAAATATTGAACAGGCTAATTGCGCCAGAGAGTACAAA
 56595  TTGAGTGCGCAGTTTGGCACCTCGAT
;;
 56621  GTCGGCTTAACTTATCCACATGAATGCAGGAATCATGAAGGGTTCGACTGTTCGTCGATT
 56681  AAAAAGTTACACGAGCTGGGTTAAATACGTCGTGAGACAGTATGGTTTCTATCTTCTAGA
 56741  GGAAATTAGAATAAAATAAGGATAGCCCCCTCGTACGAAAGGAGCTGGGTATATTAACCT
 56801  ATGGTTTACCTGTTGTTTATGTGCCCAATAAATTCTCAATAAACTAATATAGATGAGCGA
 56861  ATAGGGATGTTACTTTCACTTAAGTAAATATTTTGTATCATAGCATAGGCACGGCAGGAA
 56921  CGCTACGTTAGTTAGAGATAAGTGCTGAACGCATCTAGGCACGAAACTTACCTTAAGATA
 56981  TTCTTAAATATACGTAGTTGAACACTACGATTTTGTAGTTAATATTAGTTTTAGATTTTC
 57041  TTGTTTTTAATTAGTATTAAGTGCAATTAATAGGCTTTAGCTGAAAGGA
;;     rnl ==> ;; mfannot: 3' -20/+180
 57090  TTTAAATGTTTTTAGGCATAGAGTACTAATTATATATATAACTAAACATTGTAGTATATC
 57150  TCACATTAAATTTAAATTATTAATAAAATATTTA
;     G-trnT(ugu) ==> start
 57184  GCCTGATTAGCATAAAAGTAATGTAGCTGTTT!TGT!AACCAGCTGAAGCAAGTGCGATA
 57242  CTTGCATTGGGCT
;     G-trnT(ugu) ==> end
 57255  TTTACTTTATTCCTATTTCCTCTAATCCATACCCAGCTGGGTATGGATTAGGGTAAGGAT
 57315  TAAAAGCAAAGCGTGACATATGCTTTACCGACATATGATAATATAA
;     G-trnE(uuc) ==> start
 57361  GGCCTCATAGTCAAGTGGTTAAGACATAATGTT!TTC!ATCATTACATACGAGGGTTCGA
 57419  ACCCCTCTGAGGCTA
;     G-trnE(uuc) ==> end
 57434  ATATAGTTATATATAAATATATATTCGG
;     G-trnM(cau)_1 ==> start
 57462  AGCGGATTAATGTAACAGTAACATAATTGGCT!CAT!GACCAGTCTATGAAGGTGCAAGT
 57520  CCTTTGTCCGCAT
;     G-trnM(cau)_1 ==> end
 57533  TTTCTCGTTTTCTCTTTCCTCCTCAACTAGTTGAGGAGGAAAGAGAAAACAAAAGAAGAG
 57593  TTAATTTGCTATTTTTAGTAAAT
;     G-trnM(cau)_2 ==> start
 57616  AAGGCTTTAGCTTAATTGGTAAAGCAAGCTGCT!CAT!GACAGCTGAGATGAGTGTTCAA
 57674  ATCACTCTGGCCTTA
;     G-trnM(cau)_2 ==> end
 57689  TCTAATACTTTTAGTATACTAAAATTCGAGTGCTGGAATAGGTAGACAGGGCTGCACGTC
 57749  CCCGTGTATATAAGCTAGTATTGTATAATCTCCTTACATATG
;     G-trnL(uaa) ==> start
 57791  ACCTGAGTGCTGGAATTGGTAGACAGTGAATACT!TAA!GACATTCTGAGTTAATCTCGT
 57849  GGACGTTCGACTCGTCTCTCAGGTA
;     G-trnL(uaa) ==> end
 57874  GATCCTTTGCGCTAAAGGACAAAAAAATATCATATTTATATGAATTTAATTCGCCGGTAT
 57934  AAAAATAAATTAGTCAGAAGGTATGTTTTCGATAACTAAGCTAAAAGGAAGGCTAACACC
 57994  CTACCCTTTGATCCCCAGCAATATTTATCTTTTAGATCTCTAGGCTCAGTCTTTCGAAGT
 58054  AAATATGTGGTAGATATGAGACTAGGCATGTATAGATTGTGATAAGATTACTTAATACAA
 58114  AGTGGTAGGGTCACAAGTTCAACCGAGCAACCTTAAAAAGATTACAAGGGCCGGACCTAG
 58174  AACTAAAACATAATGTTCAAAGTAGTTAAATTTAAGGCCCTTATATTGTAAAGCAAGTAA
 58234  TGTTAAACAAATACGTATAATTTAACATTTAACCTAGGTAACATTATGAGCGTTGTTGAG
 58294  GAAGAAAATTCCTCAAGCTACAATATCTGAGTATTAAGATTAGGTTTTAGATATTTATAT
 58354  GGAATTTTTGGAGTTACTATTGTATATTTACTTCCGTTTTCTCCCATTGGAAGGCTCCAT
 58414  ACACAAAAACCGTCACTAAAAGATTCAACTTTAACAAAATAATTATACAGAAAATTTTCC
 58474  TTTCTCGCATTTTTTTTTCTTTTTTTTTTTTGATTTTAATAT
;     G-orf122_1 ==> start /note=GIY ;; evalue:1e-10
 58516  ATTTTTATTTATATATATATATTTTTATCGCCCCGCTGCTTGCGTGCTGAAACTTGCTTC
 58576  GCTAGCGATAAAAAAAAAAGAAAAAAGGAGAGTACAGCTACAGTATGTCAAGACGCCATG
 58636  TCCACTTCCAATTTAGGTTTAATAAGCTCCGTCACAAGGGTTTTACACTATTCGGCTAAC
 58696  GCCAACAATCCTATTGTTTCAGATAGTGCACCTGTCCCAGTTGTTTCTTATTCAAATGCA
 58756  GATAAAGAAAAAATAGCCATTCTTGAAAGTAATAAAAACAGAGCAGGGATATATAGATGA
 58816  GTTAATTTTACAACAGGTAATACATATATAGGTTCGACCGGTAATTTATCCAATAGATTT
 58876  AGTAAATAA
;     G-orf122_1 ==> end
 58885  TTT
;     G-orf107 ==> start /note=GIY ;; evalue:3.7e-08
 58888  AACATAAATTTCTTAGTAAATGAGGTTACTAAAAATAACAGTATGATATACAGATCTTTA
 58948  ATTAAAAATGGTTATTCTAACTTTAAATTAGAAATTTTAGAATACTGTGAAATAGATATA
 59008  ATTATAGAAAGAGAACAATATTATCTTGACAGATTTAAGTCAGAATATAATATATTAAAG
 59068  GTTGCAGGGTCCTTAAGAGGGTTTAAACACAGTGAAGCTACTAAAGAAGCCATAAGTTTA
 59128  AGCAAAAAGGATAGTATTATCTCTGAAGAGACAAGGTTAAAAAAATGCAACTACATTATT
 59188  AAAAGGAGAATATATAGTCGTTAA
;     G-orf107 ==> end
 59212  AGTTCTTGAAACAGACAGCTTTTTATCCTTTATCTCCATTAGAAAAGCTGCAGAACTTAT
 59272  TGATATATATCCTAGTTACTTAGCAAAACACTTAAGTTAGGTTGTTTTTTATTAGAGTAA
 59332  GGAATTTCTTGTTTAAAAATCTTCGACTCCTTTGGAGGAGATTTTTAACTTAGAAACGTA
 59392  TAAAAATGCTATAGCTAACGGAGGTAGAACGAAAAAACGTACCGAAACATCTAAGGAACT
 59452  AATACGTAAAGCTAACTTAAATAGTAAGAATGCTAAATCGGAACTAGTCACAAATATTGT
 59512  AACAAAATAAATAAGAGAATTTTCTTCTGCGTCAGCCTTTTTTTCCTTTTTTTTTTTATA
 59572  ACTAATTTTAGGTTTAATGATATAAATTTGTTTTTTTTAGTTATAAATATATAATTATTA
 59632  CGTAAATAGTATTGTATAGTAAAAAAAAAAGGGGGGGGGGGAAAGAGGGTAAGGGAAAGG
 59692  AGCACCACATGCAATAAATTAATTCAAAGTTATTCCAGCAAAAACATAGAAATTGACGTA
 59752  TGACTTATCTATACATAAAAGCCAATATTGCCTTAATCCTGTTTTCCCTTTTTCCTCAAA
 59812  ATTTTACGGGAAAATTTGAGGAAAAAGGGAGAAATAGTCCCACTTATTTATTATGAAAAT
 59872  GTGGATTGTATAAAATTAGATTTACTGAAACAAAAAATAAATAAGGTATCTATAGATGAA
 59932  TTAATAACAGATTA
;     G-orf108 ==> start
 59946  ATGTTGTGGCATTGCTCCTTGGTTTATTCTTTTCTTTTTTTATGAAAAACCCTAGATAAT
 60006  AAGAGAAAAGCAGGAGAAATATATTTATATTGGCTCTGCTTTAAAATTATGGGCTCGACC
 60066  CCGCAAAGATTAATAAATTTTTATTCCGTATTTTATTTAGAAAGAGAAATGACAAATAAC
 60126  AACATGGTTTGCAAAGCGTTGCTAAAACAAGGTTGTTTTAGCTTAGAGCTAGATAATTTA
 60186  AAAGTTGCAGGATCTCTTTCCCTAAATCCCTATTTCTCTCCCACCTCCTCAACTAGTTGA
 60246  GGAGGTAGGAGAGAAAAAAGGGGATAA
;     G-orf108 ==> end
 60273  GGGAAGTGGTGGCAAAGCCAAAGGGTGATATTTAAATGTATTGAAGCTACGAACTCATGC
 60333  AAGAGGTTAAATTAAGTAGTAATCAGGCCTAAAGGGCTAAATTAAGCATAGCGGCTACTA
 60393  GTGCTATAGCAGAATCTTTAGTTGTTTTGCTTTCTGTCTCCTGCGATAGCAGAGGAGACA
 60453  GAAATAAAGTAAATAAAAGCTAAAAATAATTCTTTTAGCTAAAG
;     G-trnA(ugc) ==> start
 60497  GGGGACATAGTTTAACTGGTAAAACTACGATTT!TGC!GTATCGTTATTTCAGGATCGAG
 60555  TCCTGATGTCTCCA
;     G-trnA(ugc) ==> end
 60569  AATTAGCTACTACTATTGTTTTACTGATAATATATATAAGCATACTATTTTTATTGTTTA
 60629  TATATAA
;     G-trnF(gaa) ==> start
 60636  GCCCGAGAAGCTCAACTGGTCGAGCGAAATATT!GAA!GCTATTTTGGTTGTAAGTTCAA
 60694  GTCTTACCTCGAGCA
;     G-trnF(gaa) ==> end
 60709  ATTAAATATAACATAAATATATTTATTTTTGTGTTTACCTTTATCTTTATATTTATATGT
 60769  TTATAGTTTAGATTATATGAAAAAGAAAAAAAAGAAGTTTATAAATAAAAAAAAATATAA
 60829  ATATAAATTAAAATCTAATATCGAGCAGTTGTACTATGTATATAGTATATA
;     G-trnL(uag) ==> start
 60880  AAGGTAGTGATGGAATTGGCAGACATGAATAGCT!TAG!GCCTATTTGATTTTTTTAATC
 60938  TTATCCGTTCAAGTCGGATTTACCTTA
;     G-trnL(uag) ==> end
 60965  AATTACTTATACTTACGATTTACAGCACGAGCTTTATTTCATAGCCTGCTTCTGACCCGA
 61025  CACTAAAAAACATATATATTTTAAGGTGTGAAGGAAAGGAGCAATATTATTTGTTATCAG
 61085  ATAAAGGATTTAATTTAAATGTTCAACTTATTCTCAAAATTCATGGCTAATCAAGGTAAA
 61145  GTGTGTATATATAACCCCCATAGGAGTATTTTATTATAAAGTTCTAGCAAAATAGTGTTT
 61205  AAGACAGACACTGGTATTAATCACAAGGTTATAAAGAACCATTTAAATAAAAAGATCTAA
 61265  ATAGTTTTTATATCTCTTTTACCTTTCCCCTGCTTTGTTTTTTTTTCTTTTTTTTATCCG
 61325  TTTCCCCTCCCCCCCCCCTTTTTTTTTATTTTAAACATTTTCTTACTATGTAAATAGTTT
 61385  TAAAGATAAATCTCACGCTTGCTGTCCAGAGGGAAAGGGTAGTGAAGCTATAAGCATTTA
 61445  AGGTTTATCTTCGCGCGATGTGGTTACTAGACGGGTCGTGTTATAGAGTATTTAAGATAA
 61505  AATGGGTCAAAACTAGCCTAGCAACTGTTAAATCACATGACCATGCTTCTTTGCCCTCAC
 61565  TAAAAACACGTGCTTTTAGTGGGGCAAAAGGAGAAAAAGTGAGTCATTCTTCCGGATTTT
 61625  TTTTTTCGTGTCTCCGACACGAAAAAAAAAGAGGTTACTTAATTAAGCGATAATCGGTGT
 61685  AGCATTTAAATTCTGGCAGCCCTCCTGCATGTTTACACAGGAAGGGAAAATTACAAAATT
 61745  TTCTTTTTTTTTTTTTGCTTTTTATATTAATTCTCTTTTAATATATACGGAATAAATAAA
 61805  AA
;     G-trnQ(uug) ==> start
 61807  TCCAGGGTAGACGAAACGGTAAAGTCAAGAATTT!TTG!GTATTCTCATTTGGGTGTTCG
 61865  AGTCGCCCTCCTGGAA
;     G-trnQ(uug) ==> end
 61881  ATAACCGGTAAGTCATAAATTTCACTTTTGCTTTCCCCGCATTAAAAGTACGTTTTTAAT
 61941  GAGGGAAAAGGTATATATATCTTTTTAGTGAGGGAAAGGTATTTATTATTGAGTGTTCGA
 62001  ATCACACCTACGTAATTACGGCTAGCGGAGTCGTACTTTTAAAGTATTATAATATTAACA
 62061  AAACTTATATTAGATAAATAAATGAAGAATGTTTATAATAAAAAGATTTTACTTTTT
;     G-trnH(gug) ==> start
 62118  AGTGGATATAACTCAATGGTAGAGTGATTGTAT!GTG!GCACAATTTGTTCTCTGTTCAA
 62176  ATCAGGGTATCCACC
;     G-trnH(gug) ==> end
 62191  CATAATATATATTAAACAACATAAAAATTATATGCTTTCATGTTTTTTTTTTTCTACCTT
 62251  TCCCTCACTAAAACATATTTTTTTTGTGAGGGCGCAGAAGTAGGGCTTTCAGATATGTTA
 62311  TACCTATATCTTTAATATCTCAAGATATAGGTAACCAAATCTTTCATATTACCTAGTATA
 62371  ATTGTAATGGTAAATCTGCGCAAGCGTTGAATTTATCTGGCCCTATGATTTATTTTTTTT
 62431  TTATAAGAAGAATAAATAAAAAAAAAAAAGGGACAAAATAGATATATGCGCTTGTTTCAT
 62491  CAACCTGCCGTAGGATGTGTAGTAGAAACATAATAGATATGCCACATATAAAACATGTAA
 62551  GCGTAAATATAATGAAAAATATATAAACGAGACTATTTGCAATACTACAGCAGGTAAAAT
 62611  AAGGTTATTTTCTTTTTTACTGTTTAAGTATTATGAAGACAAATTTATTTACTCACATAT
 62671  TAAATGACGAAAAATTAAATATCTATATGTTCTATATTTTTAGTGCTTTTTATAGTAAAC
 62731  TTAAAGGCGTTGCGACTTCTTCCTCTCCCAGAGGACTTCGCTCATTTCTCTCTCTCCCCC
 62791  TCTAAATTTTTTTCCCTTTTTTTTTAATAAAGAATTTTATTACAATCTAGATAATAAACT
 62851  AATAATTCTAAAAAAAGGGGGAAAAATAAGGAACAGTGAGGAGGTAAGAGAGAAAAAGCA
 62911  TAAAAAAAAGGCTCGGGCCTTTTTTTAATTTTAATTTATATTTTAGATGTTAAGGTAAAT
 62971  CCAGTTTATATGTATAAAAATACAAAAAGTTCAATAATTAT
;     G-trnM(cau)_3 ==> start
 63012  GCCAGGATAGTTTAATTGGTTAAAACATTAATTT!CAT!GCATTAATAATGAGAATTCAA
 63070  ATTTCTCTCCCGGCT
;     G-trnM(cau)_3 ==> end
 63085  TATTTATAGGACATATATAAAGATCTGAATATGCAATGTGGTGGTAAGATATTTATTTAT
 63145  ATATTATGGTAGTTATAAGGATAACCCTCTTTTTAAAGAGTATCTCGACATTTTTATTTT
 63205  TTTTTCCTTCTTTTTTTTAATCGCCCCGCAAGCTTGAGGGGGCGATAAATAATTTTATTG
 63265  TTACTAATTTTTCCCCTTTTTTTTTTTTATTATCGTTTAATACTATTTACGTATTAAGAA
 63325  AATATTTATAATTAAAAAAAGGGGGGGGGGGAAATAAATAGATTTATTTTCTAGTTTTCC
 63385  CTCTTTTTTAGTTATAAATATATAACAATTACGTAAACAATATTGTATAATAATAAAAAA
 63445  AAAAAAGAGGGGAAAAAACGAAAATAAAGAAGGCAAAAAATAGTGAAAAGAGGATGTATT
 63505  TAAATTCACCCTAATTTAAATGTAAACTAACACACTTTTTTTTCTTGTATGCTCTTTTTT
 63565  TTTATGCCACGCGAGAAAAAAAAAAGAATAGCAGGCATTGACACATATTTTTTTTTATAA
 63625  CGCCACCAAAAGGTTTATAACTTAAATAATTGTGTTAACCCCTTTTTTATGTCTCTTACA
 63685  CTTTCCTCCCCCCTAATCATGAAGTAATAAGGAAACGGCAGTAATAATAAAAGTAAATAA
 63745  AACATATTCATTAGTCTACCGGAGAGGTAAACAAAGGGTAGAAGGGTAAACATACCCTAT
 63805  CCCCACAGGGAAGAGGATTTCCTACCCTTCCTAGCTTAGTACTCTATATTTAATAGGGTA
 63865  TAGTGGCAGTCTGATAAACCCTTATACCGCAATTAAGCAAGTTTAAATTAGAAAAGTATC
 63925  TTTCAAACCGTATTCAAATCTCGGTTTGACTACTCAATAAGTGAGCTGGGATCGAGGGGG
 63985  AGGCTCCTTTCCCCCTTAAGAAATTATTTATATATTCATTAGTAATATGAATAAGAATAA
 64045  TATAACACAAGATAAAATTTATAATCTTATACTACATTTTTACCTATTACTTAAAATTTA
 64105  ATCTATTTATAGATAAAATACCTAAACTTTAAGGGGCTCGCCGTTATTATATATTGCTTA
 64165  TATATAATGGTTAAA
;     G-orf128 <== end
 64180  TTAATTTTTAATATCAACTAACCTATAGCTAGTATAAAAAAGTATGAATATACTTTTTTC
 64240  TAGATATAGTGAATCTGAACTTAATTTGGAAGTTAGCCAGCCCCATCGCTCTTTTGTTTT
 64300  AAATAATATAAATATAAGCCTGAAGGAGGAAACCGAGCTGAACAGGCCGGCTGTGGATTC
 64360  TAATCTTTCGGTTTTAAGGGCGAATATTTCACTCTGAACTGAGAGATGATTTTTATCCTC
 64420  AAATGCCAAAGATATTGGTACACTATACCTTATCTTTGCATTATTTTCTGGATTATTAGG
 64480  TACAGCTTTTTCAGTATTAATAAGATTAGAATTAAGTGGACCTGGTGTTCAATATATAGC
 64540  AGACAATCAACTATATAATGCTATCAT
;     G-orf128 <== start
 64567  TACTGCTCATGCTATATTAATGATTTTCTTTATGGTCGAAATTTTTAGACTTAATTTTAA
 64627  ATCGCAACCTAGTCTAAACACTGAAAAGATAGGTGACGATAATAACAATATTTTAACAAT
 64687  AGGGAAAGCTAATAACAACGGAGGCAATAAAAACTCTCAGGAACCTAAACGAAAGTATGT
 64747  GAAGATTTTAGTAGAGGATCCCTTTAACAATAGAAATCTTATACTTAAAGTTACTAAGAA
 64807  GCAAAAAGGTGTTTACTCTCCTGATAAATTAAGCC
;     G-orf114 ==> start /note=LAGLIDADG ;; evalue:3.9e-23
 64842  CCGATTGAGTTACAGGGTTTTCTGATGGTGAATCATGTTTTGGGTTTAGAGTTCGTAAAA
 64902  CCCCTAATTAAAAGTGGGTTGAGAAGTGAATCCTTATTTTTTTTTTTTATAGATTTACAC
 64962  GTTAAAGACGTTTCTATATTATTAGACATAAAAGAATTTTTCGGTGTGGGTAATATCAGT
 65022  AATAAAAAAGAGTCCGTGCTATATCAAGTAAATTCTCTTAATGATTTAGTTAATGTTATA
 65082  ATTCCTCATTTCGAATCATATCCTTTATTAACAAATAAGAAAGCAGATTTTTTATTGTTT
 65142  AAATTAGCTATCGAACTAATTAAACA
;     G-orf182 ==> start /note=LAGLIDADG ;; evalue:8.3e-28
 65168  AAAGAACATAAAAATATAG
;     G-orf114 ==> end
 65187  AAGGAATACATAAATTACTAGAAATTAAAGCATCTTTAAATAAAGGCCTATTAAAGGATG
 65247  AATCGTATTCATCCTTTAATAATATTGTACCTAAAGAAAGACCAATAATACAGTTACCTG
 65307  AAATGATAAATCCTTATTGATTCGCTGGTTTTACAAGTGGAGAGGGTAGTTTTTCAGCAG
 65367  AAATACTAAAATCTTCCTCTCATAAAAAAGGATATCAAGTAATTCTTAAATTATCAATAA
 65427  GTCAACATACTCGTGATGTTGAATTATTGAAATGCTTCATAAGTTTTTTAGGAGGAGGTT
 65487  TTGTAAAAGAACGTACAAGCATTTCGGAATTTGTGGTAGTAAAATTATCACTTACTACAG
 65547  AAGAACTTATACCTCTTTTTCAAAAATATCCTATTATAGGAAATAAAAATAAGGATTTTA
 65607  TAGATTTTTGTAAAATCGCAGAATCAATGAGTAATAATGCACATAAAACACCTGAAGGGC
 65667  TTGATAAAATTAGAGAGATTAAATCTGGTATGAACAGGAGCAGAAAATAA
;     G-orf182 ==> end
 65717  CTTATGTTTTTACAAGATATATTAAACGTAATATACCTTGATTTTTTTTCTGTATATATG
 65777  TATTCTAATACATAATAGATGAGTAGGTAAACTTAAAACTTTTGTTTATTTGTTATTGTT
 65837  TAACCTTTTATTTTTATTTATTGTTATTATCTTAATCAGTCTATTCTGTAATAGACTGAT
 65897  TTAAATTAAAATTTAAAATGGCATGGCCGAGTAAAGTAGAAATACTTTACAAT
;; mfannot:     /group=IB(5') (1.59e-09)
 65950  ttatttcactgtatgctggaacttcttaataacttttgattctagtactccagactttcg
 66010  gaacttagtagcaggtaaacgaaaagcgggagaataccaatatggtttcaaaagataaga
 66070  caatcagcaggaaaccaaaaataaaaatttaatgctacaaattatttgccttcctatgaa
 66130  cagcgcgtattctgtagctttttaagggtctacgcttaaaacgaaaagatttatttttaa
 66190  tttgtttaagtccttttattttaagattctatttagtttatctctggtaaagc
;     G-orf125 ==> start /note=GIY ;; evalue:1.4e-10
 66243  ttagatagtgaacatatgtatgtaggtcattcgattaatctatataatcgaattagttct
 66303  tactttatgccctctatacttaagactaaagcacatagagttttacgttatttaaataaa
 66363  catggttttagtaatataaagttaactatatatattatggatgagaactctagcttagaa
 66423  gaagtcgtcgagttggaacaacattttattgatagcctaaaacctaaccttaatgtagac
 66483  ttagtagccagtagttcaggataccatgaacctatgaatccagaaatccgtgagagactt
 66543  agaaaacaaagaggtacaccagtctatatttatagcacggatgactttcttttgaggaaa
 66603  agcggcagaatacagtaa
;     G-orf125 ==> end
 66621  catttcaaaggattaggcaatcagccggaaaccaaagataaaagggctcattgtagcatt
 66681  aaacacttttatttagtaggatcctcagagaactatacgtgaaa
;; mfannot:
 66725  TACCTTCTTATTATATATTTAAAGGTAAAGATATAGTCCAAACATTAATGAAAGTTA
;     G-orf453 ==> start
 66782  ATGATAAAACAAAAAAATTTTTTTTTCTCCCTATTAAAAATAAATAAAATATGAAGCATG
 66842  CCAGTTATTTTCGTCAACTGACAATTAGAGGTTGTTAGTTTTTATGTTAATATAAAGTGT
 66902  TATGTTATCTTTTTTATTTATCTTTTTTATTGTATGTATCACGATTTATTGAGTCTTAAT
 66962  CAAAGAAAGCTTGTGTCCCGATTATCCCCTAGACGATATATTACCTGAGGTAAGTTAGCT
 67022  ACTGGGCAAATGGGTATTCTTCTAGGTAGAAGGTGTTATAGTTCCTCATCTCAAGAGTCT
 67082  GGACTTGATTTAAAAACCACTGTGCGACAATCGAAGAAGAAATATTCAAGAAAAAATCTA
 67142  AGTTCACCTGAATCTAGACCCTATGCTGATTTATACAAAGGTAGAGGTATACCTAAAGAT
 67202  GTACCAGCTTGAGTTAAGGATAATGGTATGGAAAGAAGCCCATTTGGGGCTTCTTGAGCG
 67262  AAAGGTCAAAAAAGTAGATTGCCTTTTCCTACTAAGTATCCATGTAATTATCAGAATATT
 67322  ACCGATCCTTTTAACAATAGAGAAGAAATAAAAAAATATTGTAAAGGAAATCGGGTGGTA
 67382  TATGTTTGAACTTATATGCCAAGCGGTGTTTGCTTAGTAGGGTCTTCATCAAATAGTGTA
 67442  GAAAGAGTCCTAAGTTATTTTGAAAGAAAATATTTGTTTTTAGATAAGAGAAGGGGTGTA
 67502  CAATTTTTAGGTGATTACGGGTTTAAAAATATTCAGTTAACTGTTATTTATTTCAATTAT
 67562  CTTAAGTTTACGGCGCGTGATATAAAACTTGTCGAAGCTTATTACATCAATGAATTAAAT
 67622  AGTAGCTTAAATTCTCAAAAATATGTTTATTTACCAGCTGAACCTTTGGAATCTGTATTA
 67682  CCTTTTATTAATATATCGAATAGGGACACCTCAGTGCCTATATTTGTGTATGCGCCTGAT
 67742  TTAACTAGGGTTCTTTATATTTTTAATTCAAAAACTTCTTTTTATAATGATTTTAATGTT
 67802  CACTGAAATACATTAGAGAAATATTTAGATGTAGCTAATAAAAAATTATATAACTATTTT
 67862  ACCTTTTCTACGAAGATTTTTGAAGGTTCAGACTTAGATAGTCTTCTAAGTTTAAATGAG
 67922  TTAATTGATTTGAAAACTAGCGTAGACCCAGTTATACCTAGTAGGGGTCAAAATGTTAAA
 67982  TTAAAGGATTTGACTCAAAACATTGAATATGAATTTTATAGCTTAAGTAAAGCTGCTGCC
 68042  CATATATTAGAAACGACAGGGTCTTGCGATACAGCAACTTTAAGAACTCATATGAAAAAT
 68102  AATACTATATATAAAAATAGATGAAAAGTAGAAAAAAGATAA
;     G-orf453 ==> end
 68144  CCTCCGATAAAAAAAATTGTATGGTGCGACACGAGGGTTGTAGTAATAATGAATTTGTAA
 68204  GAATTCCAGGTGTGTTCTCACCTGAGTCTAGGTGAACATGCCAGACGGGTAACTGTCTGG
 68264  TATGAAGCTTCACTGACAACATTTTTAACGAGATAGCTTAAAGGTAGTAGTGTGCGCTTA
 68324  GAACCTAAGCGATTTTTAGTACACATCGGTTCGTACACTTGTGTGTGGATAAATACTACA
 68384  GGGCTTCTAGATAAAGTTAGACTGTGAGATAAAAGGATAAACGGAAGTGAAGGTATGTAT
 68444  TAAAGGACGGTTATTTCTCTGTATACGAATAGCAAGTAGGTTATGCCTCACTTGGTTAGC
 68504  AAAATTAGTATATGGAGAAAAAAAAATAAGAAGGGAAGGAGCGAGCTGTCATACAGGCGA
 68564  AGCCAGAATCACTAATAGCCCTACCGTTCAGAGTACCTATCCAAAATCTCGTAAATCTTA
 68624  GATTTTTTTTTAGTCTGAGAATTGTATTACTACAGCAACGTGGTAAACCCTGTTGTCTCC
 68684  TCATATTTATATTTTACAATTACTTATTTTTAATAATGAGTTTGCTTATCCATATCCATA
 68744  TCCTTCGGATTAGTATTAGGATTAGGATGAGTAATAAAAATAGTTTTCAAACCTAAGCTA
 68804  TATGTTTAGATTGAAAGTGAGCTTCGCTCAATATAGGAGGTGTCTTATAAGTAATTAAAA
 68864  AGGCATATCGTCAGCAGGGCATAAGAATAGTCAAAAAGCTAACGATCAGCTGTAATGGGT
 68924  GATATAGCCTTAAGAAAAGGCAACATGAAAATGTGCAGACTTGACTGCGGTTCTTTATTA
 68984  AAAGTATTTACCTAAAAGAAGGTTTTATTGTTGTCCCTTATTTTTTTGCAGATATAAAAT
 69044  AAATATAATAGTATAAAAATAAATAAAAAATAAGGGTTAAAGTTTGAAACAGTTCAGCGT
 69104  ATTTACTTTTCTAACGTATTTATTAAAAGTTATATTTAATGAATTTTAGTGTAGCAGTAT
 69164  AACCATAAAATAATCAGTAAGACCTTATGTTAGACTATTAGTATGAGGTTACATTGTGAA
 69224  GGGTGGACAGAGGTATGAAAAGAGATATTGTGTGAATCTTTATAGTTCTTAAATCATTTA
 69284  ACAGTACTGGTCTTTAAGGTAATATTAAAATAAAGAGCTT
;; mfannot:     /group=II (1.99e-14)
 69324  gagccgtgtgcagggggacttgcacgcacggttcttagggggg
;; mfannot:
 69367  GAAAGCTCGAAATAG
;     G-cox1 ==> start ;; mfannot: Def by similarity no start found
;     G-cox1-E1 ==> start
 69382  CCTACCTATCCCAATCCAGCATTAATCGGAGGTTTCGGT
;     G-cox1-E1 ==> end
;     G-cox1-I1 ==> start /group=IB(3') (3.80e-08)
;     G-cox1-I1-orf327 ==> start /first_aa=N /note=LAGLIDADG ;; evalue:5.3e-30
 69421  aatttcaataaacaaatgcaaaattatacgacaatagaatcagggctggccctgattcct
 69481  agtgcctctggcaacctcgcggaatctaaagagaactttgaattagaaagtctcagatct
 69541  aaattgggcccatacctagccgggttaatagaggcggatggttcctttgctatacatgat
 69601  aaagattctaaagctaaaagatatctaccaaaaatattaatagtatttagtttagatgat
 69661  actcctttagctaataaattactatttataactaaagtaggtaaactatatgttaaaaag
 69721  aatcaaggttgtgctatatgactgattcaaaagatagaggatgtcataaaaacaatcaaa
 69781  attattaatggattcatgcgaacacctaaaatagaagcattgcaccgggcagtagagtga
 69841  tataataactttaatggtaccaaattagaacctttaggtttagatttatcacctatagat
 69901  agcaatgcttgattagcagggttcaccgacggtgttggtaattttagttttaatttaaca
 69961  gatagaaagaaaaaaggtgcagttacttcaaaaagagtacaggctttctttcgtatagaa
 70021  ttaagacaaaattatcatagagaagcctcaatagaacaaggaggtattagttatttcaag
 70081  atattgagtgatatttctagataccttggagttaatttatactctaggtcaagagagcaa
 70141  aaggataaaattttttattcttatacggttatgtcacataatatgcaaagtcatatcaaa
 70201  actatagagtattttgaccgttatcctttatgttcttctaaatatttagcttatatagat
 70261  tgaaaacatgtagtagaacaaatccaaaaccgtgcgggtaaacctttaacaagtgaagat
 70321  atattagaaattcaaagaattaaagctcaattaaatcaaaaccgtattaaattcgatttt
 70381  tctcatttagattccattgtttaa
;     G-cox1-I1-orf327 ==> end
 70405  attttgctagttcctaatcccctttattttttcctttttttttttagttaatagtttaat
 70465  tactacgtagtaatttatttataataaaaaaaaaaaaggaaaaaatttagaagtggggat
 70525  aggtacgagtgtttagaaaaagatgtaaattgctgaaggtaatagtaatattaccttaaa
 70585  aaatataactgtcgtcgggaagttcctaaaggtttgttgtagaagttatgaaagtttatc
 70645  cttgaatcagaggttgtatataactatatacgtatttaaatgtacatgattcttaaaagc
 70705  aataaatataaatatggataatccgcaggaaacaaaacaatattaaactattggtaggat
 70765  cctcagagactatatgttatactcctggcttgctacgattcgctaagcaaccaggatgaa
 70825  gagatagtccaaatgtactttaacgattacaaaaaaaaaaatg
;     G-cox1-I1 ==> end
;     G-cox1-E2 ==> start
 70868  AATTTCTTATTACCGCTTTTAGTAGGGGGACCAGATATGGC
;     G-cox1-E2 ==> end
;     G-cox1-I2 ==> start /group=IB(3') (1.87e-08)
 70909  a
;     G-cox1-I2-orf312 ==> start /first_aa=K /note=LAGLIDADG ;; evalue:4.1e-46
 70910  aaatgttctggtccccatccccccggctttgccggggttggggaaaatttaagtactaaa
 70970  aataatagtactagtagaagtagcagtactaatagtattctgcttaattcctacagctta
 71030  ggttcctatctagctggtttatttgaaggagatggccatatttgaattcgaaaacaagta
 71090  ggcaaaaagactcataatcctagattttgtattacttttagtttaaagaatgaagcttta
 71150  gccaaaaaactgctcggaattgttgggtcaggatttctgaggtataaacctaaagataat
 71210  gcttgtgttatagtagtttctcctgtagttggtttaaaaaggatagttaatttaataaat
 71270  ggtgagttaaaaacgcctaaaataaatcaactacataatttaatcgactgattaaataaa
 71330  aatcatagtagcagatttaacaaattacctttaaataaagataatttagaaaacagtagt
 71390  tgattaagtggatttgtggatgccgatggtagtttttctgtacaatatactaaaacagaa
 71450  acaggtgcaaccaaaagaaagatttcctgtaggttaagaattgaacaaagaatttcggat
 71510  ccaagtacccatgaggattattcttatattttaaatcaaatttgtttattctttaattgt
 71570  aaattgttaactagaacacagaaatctacaggtaatacttattatactttaactgcatct
 71630  agtaaagcttctttaaacattataattgactattttaataaatatcatttattttcaagt
 71690  aagtttttggactatcaagattgagaactagttgccaaattatttattaataatcaacat
 71750  ttaacatttgaaggaataaagactgttgaaatggttagaagtcgaatgaatacaaaaaga
 71810  gttgacttcaattgagatcatttaattggtctacactag
;     G-cox1-I2-orf312 ==> end
 71849  ctacgttacactacttaaatttccctaaataagggaatgccgttagaaagtgtaaatttt
 71909  ctaattattacttcgccataagcatagaatctctcgaaatagggttaatttaaccagtca
 71969  acagatgtatagacacctagttggacagactgctgtcataaagttagtaaataaactgaa
 72029  ctagtcgttaaacttatacgtacatgggaggattgtgctggaaaccaaagtaatttattt
 72089  acgagtaggatccttagagactatacgcgaagccccttatgtctaataagggtgaagaca
 72149  tagtccgtacaggtaggaaactacttggtgtgttattattataactact
;     G-cox1-I2-orf207 ==> start
 72198  atgcgatgccctagaattatttcctacttgtttttaataattatacttttattatttact
 72258  cacattagcttaactattgtagaatttagatgtttaattagtaatttacctaaattatat
 72318  gaatgtattcagcttttggataagatagttttatatgtatcttgtgtaatatatttttta
 72378  aatatattgatattatactatagtagtagacctaaccttagttttactgctagattcttc
 72438  ataatgctaatattaagggtaattttaattatattacttattatagctacaatgttattt
 72498  caagacccgaacctttgtgatagtttgtaccattttaaatatcatgacttagctaaccat
 72558  ttagagtttgaacgtgatattgtaaaatttttcaggcaaataaaaggccaagttgttgac
 72618  agccctgttacatttaaacatattaagtgtggtgttaatggaactaaccctcttaaagtg
 72678  ccattgttagaatatcttaatgaatccgatagtcttaatggaataaattatagatataat
 72738  tctagcagattagattctatgagagttagcgataactttataaatagtatacgaagattt
 72798  gatggggatcgagttataggttag
;     G-cox1-I2-orf207 ==> end
 72822  ttagtcaaaaacactggttcttcg
;     G-cox1-I2 ==> end
;     G-cox1-E3 ==> start
 72846  ATTCCCTCGACTAAATAATATTTCATTCTGGTTATTACCACCCAGTTTAATATTATTCTT
 72906  ATTTGCTAGTGGTATAGAAAATGGTGCGGGTACAGGTTGAACTCTTTACCCTCCT
;     G-cox1-E3 ==> end
;     G-cox1-I3 ==> start /group=IC2 (1.52e-37)
;     G-cox1-I3-orf427 ==> start /first_aa=A /note=LAGLIDADG ;; evalue:7.2e-26
 72961  gccgaatgattttgggaatcattcatgtgggaaaaactatcaaattccgggaacactcta
 73021  gaacttctggtaccaagctgtagttgaaaagctataagtggatgaactaatccctcatgt
 73081  aaggtaataagtcagaaggcttctgaaaagaacgtgggttatcgcggatctaaatcagca
 73141  acatccaaatatattgctgtaaaagagcaacgagtatacggtagttggccaggtagtgtc
 73201  atacctagcttaagatatactctaacgggttccgagaggaattatcaaataaaaacccct
 73261  tctaaccgaatttgcttagcgttaactcgaaaattttcttcgatatccccgacatcttcg
 73321  attaaagattctgccattgaggtaagaagttgtgcttttcatccttgatttctcacagga
 73381  tttgtggacggagagggttcgtttatggttaaagttagaagaaaccctaagtaccgtaca
 73441  ggttttttagtagaagcggttttttcaataactttacataaaaaagatctcgtgatctta
 73501  caagagatccaatcttatttcggagtgggtagtataaggaatgaggcaaaggatctggta
 73561  aagtttagagtcgagtctgtaaaagatattgttaacaatatcattccacattttgataaa
 73621  taccctttaataactcagaagttagcagattatctcctattcaaagatgttgttaacatg
 73681  atggtaagtaaagagcatttaactaaggagggtttaaataaaattgtatcaattaaggct
 73741  gtgattaatctaggtttacccgtggaattacagctttcttttcttgacattatacctgtg
 73801  tcaagacctttggtgcagaataaaacagtaccagatggccagtgaattgctgggttcact
 73861  tccgctgaaggttgtttcaaaataactctagtaaaacgacctaatagaaagatagatcaa
 73921  gtatacttagtgttccaaattactcaacattctcgggatgataaactactggagagtttt
 73981  atttctttttttttgtgcggaatattagaagcatcttcaaaacatcttgttgttaatttt
 74041  tcggtctataagttttcagataattatgataaaattataccgttttttaagaaacataat
 74101  attgttggagtaaaatcggatgacttcaaagattgatgcaaagccgcggaaataatcaag
 74161  gctaagcaacatataactgaagaagggttaaatatgcttatttcactaagatctggtata
 74221  aacaaaagaagatcgttcgagtaa
;     G-cox1-I3-orf427 ==> end
 74245  ttgctataggctggacgatagcctattattatatatttattttttttatcctgaatgagt
 74305  ttttaccgagtaggacgactacttatttttaatagtaatccgaggacgggtttgtggggt
 74365  atataattctattttcaggttagcttcctaatactgcacttagaccttaggcacgtaggt
 74425  tgtgtaatagcagcaccctacttcgtagggtctaagggcagcagctttagggggaaggtc
 74485  taaggctcctttgctacgcaaaaggctttttttagacctataaatcagaacatgagcttt
 74545  agttttattctggctggcgaagcatgcagcgctcccttaataattcgaagaatacgcagg
 74605  ataatttgcatgataaaatttattgccgtg
;     G-cox1-I3 ==> end
;     G-cox1-E4 ==> start
 74635  TTATCTGGAGTACAAAGTCATAGTGGTCCAAGTGTTGACTTAGCCATATTTGCTTTACAC
 74695  TTATCAGGTATTAGTTCACTTCTTGGAGCTATAAACT
;     G-cox1-E4 ==> end
;     G-cox1-I4 ==> start /group=IB (7.35e-25)
 74732  ta
;     G-cox1-I4-orf411 ==> start /first_aa=T /note=GIY ;; evalue:1
 74734  acttttattgggcacctatttcttttacgcgttaactatgcaagctatataaataaattt
 74794  aacctatatgttttgggatctaaaactaaaagtagcttatctttaaaagctaattatagc
 74854  agtaaatctaatggtggaggcggtccagacccagagatggaaccagaaaagccaaaacct
 74914  gaaaaaaaagatagtaaaaaaaaaaataattcatgacctgttattttaggtagaaaaggt
 74974  aataacctttatactcatgagttagccaaagctcaaattaaaaaaggtacacctgtaaca
 75034  gtaggggtattaaatgaaatattagcttactctaatatgctagttagtgaagatacacta
 75094  aattctttaattactatgcctagatttgtttttactgatttggataaaaaagaaactaga
 75154  cgtttaattgatgataaactaggtttacctcatagtaaaatacaacaacgtggtatttat
 75214  atctttacttgtacagatacaaatgaaaagtatgttggttcatcctcagagttagctttg
 75274  agattaagaggctatttaaataaaacgcacaaggattctggtaaattgattcctctaatt
 75334  gaagaaaaaggtttaccttgttttaaattagaagtagtttgtttaccctgttacgctgag
 75394  tttaaacctgaaatagttttagaacaatattttttattggacccttcttttaatttaaat
 75454  actataaaggtttcaaataatcctagtggatctaccgcaaaacctttatacatgtataac
 75514  agagataaatctatactttattactttactacacaacaaaaagattttatatctaaactt
 75574  aatattagccatttcacatttactaaacacttaactaagggtacttattatttaggtaaa
 75634  tacttatttttgagagaacaagtagatacagcaaaggttacaaatatgcttctacctgat
 75694  atagctctaatgttacaaaaagatagagttaacttcaataaaaataaagccgtgtgtagt
 75754  tcaagtaaatctgtgatattaatggatgttgaaagtaaagaagaaactctttttgaaagt
 75814  ttgggtaaatgtatggaatattttaaaagtaaaaatataccagcgtctcctaaaacattg
 75874  gttaaacatttgaatacaaatatagcttaccgcggatatatttgtaaatcttccacccta
 75934  atcaccaaaagtgaaggaggacaagataaagtatag
;     G-cox1-I4-orf411 ==> end
 75970  ttatatgtaatagaattagcaatacataatggggtttatataaaacttctaactatatgc
 76030  tggaacagcattagtgtttataggtttaaattatttatatccggataaactatgctcaat
 76090  cagcaggaaacccacagatgtcattagataatcttagtgggatcctcagagactacacgt
 76150  tagacaccgtatctaaacagtttgttgttgtgcacaagctcatactatagaagagcgtga
 76210  gtgcctgtttcacttttattttttttttttcgaaaaaaaaaagtaatagaatatagaggc
 76270  agacaacatttaatagatgcgctgaagatatagtccgcaatattggttgtattttgttgt
 76330  attcaagatataatcattaagtg
;     G-cox1-I4 ==> end
;     G-cox1-E5 ==> start
 76353  TCATTACTACAATACTTAATATGAGAGCTCCAGGTATAAGCCTTCACAAACTAGCTTTGT
 76413  TTGGGTGAGCTGTAGTTGTTACTGCTGTGTTATTATTACTATCTTTACCTGTACTAGCCG
 76473  GTGCAATTACAATGGTCTTAACCGACCGGAATTTTAACACATCATTCTTTGAAGCTGCTG
 76533  GAGGTGGTGATCCAATACTTTACCAACATCT
;     G-cox1-E5 ==> end
;     G-cox1-I5 ==> start ;; mfannot: no intron type identified
 76564  t
;     G-cox1-I5-orf316 ==> start /first_aa=F /note=LAGLIDADG ;; evalue:6.7e-51
 76565  ttctcaagactagtatttgaagattattatatattcaatacattatttatatttcctact
 76625  tctaaccaatcaatctttaaaagatatatatctaaatttaattctaatttaaacaataag
 76685  tttgatttttctgcattttataagaaatacaatactcatttgccaaataataaaattcct
 76745  tcagaaaactttttaacatgattagtaggtttcactgaaggagaaggttcttttatagta
 76805  aacaatagaggagatttggcatttgttattacacaagctacaatagataaacaagtttta
 76865  gaatttatacaagaaattctgggatttgggaaagttattcgtcaatcggctataactagt
 76925  agatatgtaacacaaaataagaaagaaatagatattctagttagtttattcaatggtaat
 76985  cttgttttacctaaaagacaagaaatatttgatcttttcgttaaagggtttaataaatga
 77045  gttactaaaggtagaatactattagaacctgtagtaattaataatagacccattctacct
 77105  actttaaacgatgcatggtttgcaggatttactgacggagaaggttgttttacttgttca
 77165  attggtgaaaaaagaggatttagtttcaactttaatatttctcaaaagtgagaaataaat
 77225  ctaatagtattagagcatttcggtgtattatttaaaaatgggattgtttctagacattca
 77285  gaagagaatgcttatgaatttagattaggtggagtaaacaattgtaaaaatgtcttctct
 77345  tattttgataaatatacattatatactaaaaagtctttatcctataaattatgaaaagat
 77405  attcataatgatcttgtcaataaagatcatctagatgagtcaaaaagacgagaaatgatt
 77465  gaaagaactaagatgataaataaatcaaataatacaaaatcaaactactag
;     G-cox1-I5-orf316 ==> end
 77516  ggaaaaaaagtcaaggtttaacgtgcaagttatgaaactataaagacagatgtaaaaaga
 77576  tataagatctgaaatagtgaatattattataagaatatacctgagacttagttaatatat
 77636  ataagtattacttgcaactcttaagtttaaaggttatattcttttatatgagattttaaa
 77696  cgtattttataaatacaaggaaaagtaataaaaatattagcgatgctagtgcaattacgg
 77756  tcaacaagttcctcatttaaagaccgacggttatttaagtgatcgctacagactggttca
 77816  ctggtgggtgtctgaaatgatgcttaatgtacagtcggtttcttctatcatagatgtatg
 77876  atacacaagcccggagtttacactaccggtacctgaatttaataagagacttttaaaaag
 77936  ataagttaaatttgaag
;     G-cox1-I5 ==> end
;     G-cox1-E6 ==> start
 77953  AAATGGATTCTTCGGTCACCCTGAGGTCTACATTTTAATTATACCTGGTTTTGGTATAAT
 78013  AAGTACTGTAATATCAGCTAGTTCTAATAAGAGCGTTTTCGGTTATCTTGGTATGGTCTA
 78073  TGCCATGATGTCGATAGGTGTATTAGGATTTGTTGTTTGAAGT
;     G-cox1-E6 ==> end
;     G-cox1-I6 ==> start /group=IB (1.81e-06),IB (2.60e-21) ;; mfannot: two introns identified
;     G-cox1-I6-orf131 ==> start /first_aa=R /note=LAGLIDADG ;; evalue:2.7e-09
 78116  CGAGTTTTGGCTTCGCCACATAGTGATATGTGGATTAATGTTAT
;; mfannot:     /group=IB (1.81e-06)
 78160  ttatctcgctataagctggaacggtttagtgctaattagtacattgaactgtaaaaatct
 78220  aattagctataccagatctgccggcaatctgtccctgtactcagcaaggagtaatataca
 78280  gagtgcttcagagactatgcgcgaaacatcttttaatttttcagcttttaatctgtatta
 78340  taatacgctattcgggaatgctccgcaacatctgtcgaataactgattaacttgatttat
 78400  tggttttgtagaaggagacggtgctattcaaagatgacggcggagtccttatttgaacaa
 78460  attcacaggatttatgatcattttgggagtattaaatttatcatgggactaa
;     G-cox1-I6-orf131 ==> end
 78512  aatgttgaggcacaagctccgttttatttaaatcattcttttaatttactttcaata
;     G-cox1-I6-orf225 ==> start /note=GIY ;; evalue:1.9e-32
 78569  atgcctttaataacgtataataacgcggacgttgaaaaatttcgtattttaaaagataat
 78629  aatggtaaatccggagtttattgttgagtaaataaagtcaatggttctaaatatgtaggt
 78689  tcatctaaaaatttatacagaagattcttacaatattttaacactgggtatttgcttaaa
 78749  cttgaaaatattgttatttgtagggctttacttaaacatggttattccatgtttaatctt
 78809  gaaatccttgagtattgtgattctaagggtttaataatacgtgaacagtactatatagat
 78869  ttattgaagcctgaatataatattttaaggaaggcagggtcggcattaggttttaaacat
 78929  agggaagaaactatagctaagatgtctatctctaaagcaggagaaaatcctatgtttggt
 78989  agaataggagaaaaacaccctatgtttgggagaacaggtgaaaaaagtcatatgttcgga
 79049  aaaccaaaacctgaagggtctggaagcccttcacaacagatcgaagttattgatcttaaa
 79109  accaatacaacaactagatatgattctatttctgcagctgcattagctttaaatatttca
 79169  cgaactagaatttctatatgttttaaccgaaatcaaattaaaccttacaaatcgcaatat
 79229  attttcaaaaatttctaa
;     G-cox1-I6-orf225 ==> end
 79247  aggtcttggctggttattatattgaagctgttaattgaaagatgtctagtcc
;; mfannot:
 79299  CTACGGGACCCGCAAGCTCGTATGTTCTGGGTAAGTGAATGCTTTCTTACTAGTAGAGCA
 79359  TAGTATGTATAGCTAATTATTAGGGCTATTCCAGCCTGGAGTACGAAGTTCATATACATC
 79419  CATTTTTACCTATTTGGTAAAGATCCTTGTTCTTGACAGGGAGCTTATGAGCAATAAATT
 79479  AACAAATA
;; mfannot:     /group=IB (2.60e-21)
 79487  ttttgctgtatactgggaaggtttagtgttaattggtactttgaatagtaaaaattcagt
 79547  taattataccccatcagtaggcaagcaatacctttattacgagcttaattactttaaaat
 79607  tttttgcctcgcttgttgaggcgtgcatgcacgcataaaacctgccgtaatattgaatgt
 79667  tattttgcctcagagactatatgcaaaacatctttaagaataatacaagaggagcttaga
 79727  ttctatatcgtacaagagtacgttttgttcttactcagaaggaaagtgctatccttttct
 79787  atattcagaaaaaattaggaataggtcaagttaagcattttccacaagggaaaagtggtg
 79847  acaataatgacttttataggttaattgtagataaccccctcacatattcttctactagtc
 79907  tatttatttaatggtaatctggctcttgctaacagaatgctgctattatctttgtgagtt
 79967  caagctttaaacaatcgtttaggggtagatacaattatattgattaatcaagctgtttca
 80027  gttacattacaagatgcttggttatctggtttcaccaacgctgaaggatgttttaatgta
 80087  tctataacatccaatgcaagatatacgtaaggtagtgttataaag
;     G-cox1-I6-orf120 ==> start /note=LAGLIDADG ;; evalue:1.5e-17
 80132  atgcgttatatacttgatcaaaaggatagtgttattcttatggccatacaaaaccttttt
 80192  gggtttggtaaagtaacccttagatcccaaacggacggtgtttatcgttacacagttaca
 80252  ggcttcaaaacaatgaacgatgtaatatcttactttaaagcattcccactacttactaaa
 80312  aaggtccaatctttcgagaaatgatttagtatccataatatggtttctaacaaattacat
 80372  ctcactgaagaaggattagcccaagttagagtattacagaaacaggttaatcttgaaaac
 80432  ggtatgacgaaaaaaacaggatctgcgcatccttggtattattcttgaaagatgaagata
 80492  tag
;     G-cox1-I6-orf120 ==> end
 80495  tcc
;; mfannot:
 80498  GATTCTTCTTGTGAAAGGAGCGCATAGTCATATAGCTAAGCGGGCAGATATGAGGAATAT
 80558  CTGTTAACATTTTG
;     G-cox1-I6 ==> end
;     G-cox1-E7 ==> start
 80572  CATCATATGTACACAGTTGGTTTAGACGTGGATACCAGAGCTTACTTTACAGCTGCCACA
 80632  CTAATAATCGCTGTACCTACGGGAATTAAAATTTTCTCTTGATTGGCTACATGTTACGGA
 80692  GGATCTTTACAATTAACTCCTTCAATGTTATTTGCTTTAGGTTTTGTTTTCATGTTTACA
 80752  ATCGGAGGGT
;     G-cox1-E7 ==> end
;     G-cox1-I7 ==> start /group=IB (1.73e-12)
 80762  ta
;     G-cox1-I7-orf458 ==> start /first_aa=I /note=GIY ;; evalue:5.1e-06
 80764  ataaacaaccacttagctctccctatgattcggtctatcttctattcaagaatagaagat
 80824  agattttcatattttactactatatgctgggaacttctgacaattatgctactagagttt
 80884  tatttaatttcagttacaatgtataattttgaatgatcagcaggtaaccaaagaatattt
 80944  agtaatattttagagggatcctcagagactacgtgtagtacccggggtttaatccgggaa
 81004  aatatagtccaaataagaaaaaattcattagtttttaattcttgatttaacttttctctt
 81064  atggctcgctccgcaccgcagagatacggtattataagtcgatcttattctaattctagt
 81124  gataagcagcctgggtgcttcgcccaccaatatttaaaggctgtaaaagtttatgataac
 81184  tttaaggaatctagaataaatattttaaaagaacaaagagataaatcaggtgtttactgt
 81244  ttaataaacaaggtaaatgggcatgcttacgtaggaagctctatgaatttagcttctaga
 81304  atgagaaattatcttaataaggcttttttaaaaagtaaacaaaattctaatatgcctatt
 81364  accaaagctttacttaaatacgattattctaatttttctcttttaattttagaatatgtt
 81424  gaacttgtaaatttaactgcaagagaaactttttatatcacagatttaataccttattac
 81484  aatgttttaaaagaaggttattcttctttaggttataaacatacagaagaagccaagaag
 81544  ttattatcggaattagctaagaatagaacacattcagataaaactaaaggtttaatcgca
 81604  agggctgtaacaggtgaaaataatcctttttataataaaagtcattctcttgaaagtaag
 81664  ataagaatgattgaagctaattcagcctactctgtttatgtttataattcatttaaagag
 81724  ttattagttatttttccttctgtattaaccttagctaaattaattaaatcaaatcatcct
 81784  accttagttaatattataaaagagcaaacaatattcagaggtgaatgatatttaacaaac
 81844  ataccttataatataaatgatactcctataatagctgattgatcctctaaagaatgtggg
 81904  caattagtcttaaatatggacaagaatagtcatattagaaaagcagtgtttgtatatgat
 81964  ataaatagaaattttcttgctaagtacgatggagtaatggaagctcaaagagctttaaat
 82024  atatcacattctactattaagaattatgctaagataggtggtgtttataaagggtatatc
 82084  tttagttatgaaagattggctgcttcgccttatccctgaagggatcaggcgtattaa
;     G-cox1-I7-orf458 ==> end
 82141  tgaatttttttttacg
;     G-cox1-I7 ==> end
;     G-cox1-E8 ==> start
 82157  TAAGTGGAGTAATTTTAGCGAACGCATCTCTTGATATTGCATTCCACGATACTTATTATG
 82217  TCGTAGCTCATTTTCACTACGTTTTAAGTATGGGTGCAGTATTTGCACTATATAGTGCAT
 82277  GATACTTCTGAATACCTAAAATATTAGGTTTAGATTATAATAAAATGTTAGGTAAAGCGC
 82337  ATTTCTGAATTTTATTTATAGGGGTTAATGT
;     G-cox1-E8 ==> end
;     G-cox1-I8 ==> start /group=IB (1.45e-18),IB (7.68e-12) ;; mfannot: two introns identified
 82368  A
;     G-cox1-I8-orf274 ==> start /first_aa=T /note=GIY ;; evalue:3.5e-24
 82369  ACGGGAAGAATGTCGTCTTTTTTTTATGCAAGCAAGATGTCAGGTAAAAGATTTAATCAT
 82429  GATTTAGCTGGTCCTGGTGGTTCACCTAACAATAATTTTGTTATGTTTTTTAATAATGTT
 82489  CAAGATAGTAAAAGAGCTATTTATAAAACTTTAAGAGGAAAATCTGGAGTATATTTATTT
 82549  ATAAACAATATAACTAATGATTTATATGTGGGGAGTAGTATTACTTTATCTAAAAGAATG
 82609  ACTTCTCATTTTTACCTTGCAAACTCCGAGAAGGCTACAAATATAGTATTAGCTAGAGCA
 82669  ATGAGAAAGTATGAATTAAAAAGTTTCTCTTTGGGTATATTAGAAATTTGTGCTTCAGAT
 82729  ACCATAGTCTGTTCGGAATTAGAACAAAAATGAATGGATTATTATAAACCTAGATATAAT
 82789  GTACTAAAAGTTGCAGGTAGTTCATCAGGTTTTCGTCACTCTGTTGATACTATAAATAAA
 82849  CTAAAAGAGCAATTCAAAAAAGAAAGTCACCCAAAATACGGTACAGTTAGTTCCCCTGAG
 82909  ACAATAAATGCCATTGCCCAGGGTATTAAAGAATTTTACCTTACTCATAGTCATCCCTCT
 82969  AAAGGATTAAAAGGTAAACTTTCTCCCCAATATGGTATCGGGGGTAAATCTGTTTTTTGC
 83029  TATAACCAAAAAGGTGAAGAATTAATATTCCCATCCATTAATGGAGCTAAACAACATTTC
 83089  CATGTTAGATGAACACTTATAAAAAAAAGTATAGACACTGGCCAGTCAATATATTTAAAC
 83149  GGGGAACCGTGAATTATACAATCTTTACCTCGTCCAGCTCGTTAA
;     G-cox1-I8-orf274 ==> end
 83194  AATAAGCCGTATTAGCCCCTCT
;; mfannot:     /group=IB (1.45e-18)
 83216  caacctttcaataagctggaaaatcttacaaggcttaaatacttaataattattccacaa
 83276  ttaataagtaacaattttaagtatatctagacaatcagcaggaaacgtacagataatatt
 83336  aaactatcttggccggatccttagagactacacgaaaggaaagttataccggaacggtat
 83396  tacttaagatatagtcc
;; mfannot:
 83413  ACGTTTATATGATAACAAATTTATCATATTTTTTGTAATGTAACATTCTTCCCTCTTAGG
 83473  TTGGGGGCCTACATTAGAAATTTTGTAGCGTAAAAGGGAGATATAATAAACTCCCTGA
;; mfannot:     /group=IB (7.68e-12)
 83531  aaacttggcaaattgctggaaagacgtctaatcttatgcctagttattacgactaatcag
 83591  caggcaatctttcttagctacattaagtaaagcggcttcaacgatcatacgccaagtacc
 83651  tgatacctttataatta
;     G-cox1-I8-orf431_2 ==> start
 83668  atgttttatttaggtttggtagtgatatgatct
;; mfannot:
 83701  ACAAATTATTGGTGACAAATAAGCACTGATAATTTATCTCATCTAGATTCACCTAAAAAT
 83761  TTTAGATCTAGTTCTTATAACTTGAGTCTTCGGCTACAAAATTTGGCAACTATGATACCA
 83821  AAACGCTCTTACTCTACTAGTTCTGTTTTTAATACCTTATCTGAGGTTAGTAATATTGAT
 83881  AACAATGAATCAATTGAGTTTGATTCTCTTGAACAAGCATGTGAACGGATTAAATTCAAA
 83941  TACTTAGGAGTTTCAGGTGTTTATAAACTAACATCTAAAAATGACCCTTGTCGTTTTTAT
 84001  ATAGGTAGTTCTATTAACTTAGCTAGAAGAATGGAGGAGTATAATAAATTAACTAAAGGT
 84061  TTACGTAATCCTCATTCAGCTTCTGAACTGGAAATATCCAAAATTTCAGCTTTAGATTGA
 84121  AGTTTAAAGTTTATATATATTACTACTCCTCAAACTTCCCTAGTTTTTGAACAATATGCT
 84181  ATTATTAAACATAAACCAACTATTAATAGTCACTATAAAGTTATTCCAAGGGTAAACCCT
 84241  CAATGAGGTAATTTAGATAATGCTATTTTAACCACTGAAAAGTTATTATTATTATTCTCT
 84301  AAAGGTTCTGAAGGTTATAATAGATTAGTTGTCTTTCTTCAAACATTTAAAACAGCTAAT
 84361  CATTTAGAATACACATCTGAAGACACAGATAATAAATATTATTGTTTTTTAGTTTTTGCG
 84421  TATCTTGTTAATTCACCAGATAAAGATCCTATCATTTATTCTTCAATAAACAGGGCTTTG
 84481  AAAGGATTACAAATAAGTCATAGTGCGCTATTAAATCATATTAACAATAAATACCTTTAT
 84541  AATTCAAGTCTTATATTATCTTTTGAACCTTTACTTGTAGATAATTTTTTTGAATATCAA
 84601  GAAAAACCTGCAGGAGACAATCAACTTAGAAAACACATTGTTGTTTATAATCAAAACAAT
 84661  GAGATAATAATAGAATTTAAATCTGGTAGAGAAATGGCTAATTATTTCAAAATCGATGGT
 84721  AAAGTAGCAAGAGCTGCCATAGCCCAAGGTGAGTACCAAGACTTTTTACTAATATCCAGA
 84781  GAAGTGTCCAACCGTAAAACCATTTATGTATTTGATAATAATTCACATGAATTAATAAAT
 84841  GAATTAAAAAGTATAACTAAAGCTTTGAAATATGCTAAAGTTAATTATTATACATTAAAA
 84901  GGTTTGATCGAGAGTGGAAATTCTTATGATGGTAAAATATACAGTTATAAAGATAAATTA
 84961  TAG
;     G-cox1-I8-orf431_2 ==> end
 84964  TTTTACAATGCGTACG
;     G-cox1-I8 ==> end
;     G-cox1-E9 ==> start
 84980  TTGCTATAAAGAGCAACATTTTTTAGGTCTACAAGGAATGCCAAGAAGAATAAGTGATTA
 85040  CCCTGATGCTTTCGCAGGTTGAAATTTAATAAGTAGTTTTGGTAGTATCATTAGCGTGGT
 85100  TGCTACAGTGTTATTCTTATATATTGTATACATACAATTAGTTGAAGGTAAAGCTACAAC
 85160  AAGATATCCTTGATTAACTCCACAGTTCTATAGTGATAGTCTACAAACACTATTAAATAG
 85220  AAGTTATAACTCATTAGAATGAGCATTAACTAGTCCCCCTAAACCTCATGCATTTGTTAG
 85280  TTTACCTTTACAAAGT
;     G-cox1-E9 ==> end
;     G-cox1 ==> end
 85296  TAAATATGTACTAATAGTCCTTTTGTTAGGAATGTGATTGGTTTCTTGTGACTGTGGTTA
 85356  GTGAGCCAACTAAGCATGATTGATAAGTTAGGGGATGTGACTATCATCAGGTAGCCTTTA
 85416  TAAAGCATTACGATATGTTTACTAGGTAATAAGGCTGGATATTATTAACTTTTATAAGAT
 85476  TATAATACCCTATATATAATAGGTTTAAGGTTATAAACGGAGGCTATATTATTATCTTAG
 85536  TGTTAATAGGGTTGTTAGTCACATATAAGCGCGAAGGTAGGGGCGTTTATTATACCTTTT
 85596  GCTTCTTAACAATTCTCCCTGAATTATTAAGTAAAATCTTTAAGGTGAATATTATATTAG
 85656  TAATGGTCTATAATTATATAGTTTATATACTGTATAATTTATATACCATTGTTTTGTTTT
 85716  TATTTTTAGTTTGTTATTGGTTTAGCTTAAGCTATAACTAATCCAACTATATATCTATTA
 85776  AGTTAGAATTAATATTTTAATTTAAGTAAGATTTTAACTATATGGAAAATAGATGTAATT
 85836  AAAACATTAATTTGAAAATACTTTTCTAATGTTTTTAGTTATATAATTAGTTTAAATTAC
 85896  ACTATTTATATAATTATGTTTATTACTTGTCAAGTTTAATGGCTTAATCTTGCTTTACTG
 85956  TTTGACTTACACGTCTATCAGTCGCGTAAGCGGGGCATATGATCACAAGATGCAGAAAGG
 86016  AAAGGTCTTGGATTTTTGAAAAAGCTACGCTAGGGATGTTAGTCCTCCAATGTTTTATTT
 86076  CTAAAAATTTTAAGTAGTAAATCTATTGGTTAATTA
;; mfannot:     /group=IA (4.93e-20)
 86112  ttgggtcaatttcaagaataacttataaagttcacttgaagcgaaatttacttaagcatt
 86172  acctttaattttttttatgtcatttctctcctcctcaaccagttgaggaggagagaaaaa
 86232  aaaataaaaataaataaaaaataaagataaagaagtaaaaccgttcaacgactagagggt
 86292  gagtatgctaacgataatccttctcttaaacccaacatatttatttatcctgtatatata
 86352  aactattttattctcaacccttttttctctcttacctcctcaacaagttgaggaggtaag
 86412  agagaaaaaggggaagggtaaaataactaaacaataactaatattaatattaatattaat
 86472  gaaatagactcaatttaatattgagcatgagcaaacattataaagcaaaaaaaaagaatt
 86532  tagaaactatgaagagacaatttaaacctaataaaatttatgctaacgctcgcctttcgt
 86592  atttagtagcttctcaacgtttatctcgtgcagcaaatataatggcacggtcttctaaag
 86652  ttagagagttttctacttctaatccttttaataatcctactttggttaagtctactaagg
 86712  ataacccaaagggttacaaaaatattgatgtgtaggccgctgaatcacaacgagctgtgg
 86772  aattttatgaagattataataaagaagcggacttagataatgataaggaatttattaaat
 86832  taaggtataagtcatgg
;     G-orf159 ==> start
 86849  atgtactctgaagttaaggttagatacgacaagctgccgaataaccatgaaatgaaaaat
 86909  cctagtgacattaataatataattaagtccgtaacaagtgaatataaaccagtttgtgaa
 86969  ggagaagttttgggtatgaaagaaacgacagaaaaagttcgacctaaaatacccgaatga
 87029  cctgcctctagttctggttctacgagtatatcttcagctgaaaatcctaatattagcact
 87089  acattttcaggaaaaaaaagaacatttgaagaagatgtagagtctagtactcaaccttct
 87149  tcaaaacacttaaaagaaaaccccagccagattactagcaatgcatctgcatattcagct
 87209  tataaagatagtgatccagcaagccaaggtaattatactacggacaatcggagcccctta
 87269  gattatgttttggacaaacaacaatctgagccgttcgattttatggacagtgaagagtaa
;     G-orf159 ==> end
 87329  atttgtttagttgctttaaagctctggagctttaaaggtttagacaccagattcggatgc
 87389  catatggcgtgattttcaatgggggttttttataatttagcgttgcattatatacagaaa
 87449  ataaatatgaagaaatagtct
;; mfannot:
 87470  GAACCATTTTGTAAAATATGGAAATAAAGAAGTAAATAAACTTCTTTTATTAACAAATAT
 87530  TGAACAGGCTAATTGCGCCAGAGAGTACAAATCGAGTGCGCAGTTTGGCACCTCGATGTT
 87590  GGCTAGAAGGTTTACTATTAGACATATAAAAGGGAGAAGCATTGTTTGCAGTTTAAAGCC
 87650  CTTTTATAAGCTAAAATAAGAAGGCTATAATATTTAGTTATTATAGTGTACATAAAATCT
 87710  AGAAGCTATAATAAAAAAGGCAGATAACTATGTCAAGGCCCCGTCCCGCCCTGGAATACT
 87770  TATTATTTTAGGTATGATATCATAATTATTTTGTCCTTTTTCTCTTTTATGATTTTCACT
 87830  GTTAACTCGACTGAGTATCAAGGATCATTGGTAAATAGAAGATAGTATGATAGTTATAAG
 87890  GGTTCTAGCATTTTTAGTCGTATTTCTGTCCCATTTCTCTCCTCCTCAACAAGTTGAGGA
 87950  GGAAAGAGATGAAAAGGGGGGGCGATAAAAAAAAAAAGGGGAAAAAGGTTAGAGGAGGAG
 88010  AGAAGAACCCAGGATGAAAAAAAAAATAATATGTGAACTATACAGTTGTGTGTGGTGTTA
 88070  GTAAAGATCATACATATTGCAAATTTTATAAAAAAAAAAGATCGGTAGGTAAATTCGTCC
 88130  TTTTTTTTTGATTATCC
;     G-nad4 ==> start
 88147  ATGTTACTTTTACTTTTATTAACAATACCTTTGTTAGGTGTATTTACTATTTCTACGGGT
 88207  ATATCTTATAACTTAAGCGATTTAAATATTAAACGTATAAAAAAGATTGCTTTAACTGCA
 88267  TCTATTATAAACCTTTTCCTTTCTTTTTTAATTTTTATACTATTCGACGCTAGTAGTAAT
 88327  CAATTCCAATTTGTACAAGAATATCATGAAATAAGCTCTTTCGATTTTTACTTAGGGTTA
 88387  GATGGACTTTCTATATACTTTGTATTATTAACAACTATGATAACTCCTATAGCATTATTA
 88447  AGTAATTGAAAATCTATTCAAGATAATGTAAGATCTTATGTTATAATTATACTACTATTA
 88507  GAGAGCTTGTTACTAGCAGTATTTTTAGTGTTAGATATTTTATTATTTTATATTTTTTTT
 88567  GAAAGTATCTTGCCACCGTTATTTATATTAATAGGTCTATTTGGATCAAATAACAAAGTA
 88627  AGAGCTAGCTTTTATTTATTTTTATATACATTGTTTGGATCATTGTTTTTATTATTATCC
 88687  ATATTAACAATATCTTCAATAATGGGAACTACAGATTTTGATGCATTATACAAAACCAAT
 88747  TTTTATTATTCTACACAGTTGTTTTTATTTTATGGTATATTTATAGCCTTTGCTGTAAAA
 88807  ACTCCAACTATATTCTTAAACACATGGTTATTAAAAGCTCACGTAGAATCGCCTTTAGGT
 88867  GGTAGTATAATTTTAGCTGCTATTGTTTTAAAATTAAGTTTATATGGTATTTTTAGACTT
 88927  ATGCTACCTTTATTACCTAAAGCTTCCTTAGATTATACTTATATAATCTACCTTATAGGT
 88987  GTTATAACTATAATATACGCTAGTTTTAGTACCTTAAGAACAATAGATGTTAAAGAACTT
 89047  ATTGCTTATAGTTCTGTATCACATGCAGCTGTTTATCTTATCGGTGTATTTAGTAATACG
 89107  ATCCAAGGAATAGAAGGTGGTATAGCTTTAGGGTTAGCCCACGGATTTGTTTCAAGTGGT
 89167  TTATTTATTTGTGCTGGAGGGGTATTATATGATAGATCTGCTACAAGGTTAATTAGTTTC
 89227  TATCGAGGTATAGCTCAATTAATGCCTTTATTTTCTATTCTATTCTTTATTTTATCTTTA
 89287  GCTAATGCGGGTACTCCCCTTACTTTAAATTTCGTAGGTGAATTTATGTGTTTATATGGT
 89347  ACCTTTGAGAGATTACCTTTATTAGGTCTTTTTGCCAGCTCTTCTATAGTATTTAGCGCT
 89407  GCATATACTATATATATGTTTAACAGAATAGCTTTTGGAGGATCATACAGTAAATTTTTT
 89467  GAAGTTAATATAAGTGATGTAAATAAACGTGAATTTTTTATTTTACTTACATTAGTAGTA
 89527  TTTACTGTTATATTAGGTATTTACCCTGCTCCTATTTTAGACGGTTTACATTATTCAGTT
 89587  TCATCTCTAATATATAGTAATTTTAGTTAA
;     G-nad4 ==> end
 89617  TTTAAAGTTGTTGTTAATTATTTTGTTCTAAGATATAGAAGCTTAGTTTTTTAGGATTAT
 89677  TTCTCTTTCTAGCCTAAGTTACTACAGGTAGTTTAGCTTTTTCGTGCTGCTAGGCAGCCT
 89737  ATGAAAAAAAAAATAAAAAAAAATAATAGAATGTATTTTTTATTTATTATTCTTATCTCT
 89797  TTTTTTTTCTTGGGATTATCTTTGTTTATTATCCTGTATGTGGTTAAGTTAACTTAGTTG
 89857  TTATAAAATAATTAACCGAATGGTGGTGGGATCAATATTCTAATTTTGTTTTCTACCTAT
 89917  TAGATGTTAATAAAATATATATTAATAGATCTTTTTCTTTGCCCTTTCCCTGCTTCGTTT
 89977  TTTTTTCTTTTTTTTTTTATTATAAATATATATTATTTGTTGAGAAAAAGAGGGAAAAGG
 90037  CAATACCTAAAACTTGTGGGAGAAGCGTTATATTAGCTCAGCCTAGCTAATATAACTTAA
 90097  AGCCCGTTTATATAAACGAATTAATGTTTAATACTTTTACGCTTGCACAGGAAATATAGT
 90157  TTAAACTACTAGAGAACTTACATATAAAATAATTTTAGCCTTCAACTTCTAGAAAAAAAA
 90217  AATATTAATGAAATTTTAATTATAAA
;     G-cob ==> start
;     G-cob-E1 ==> start
 90243  ATGAGAATTTTTAAAAGTCATCCTTTATTAAAATTGGTTAACTCTTATATGATCGATTCA
 90303  CCACAACCAAGTAACCTAAGTTATTTATGAAATTTTGGTTCTTTACTAGCTGTTTGTTTA
 90363  GTTATACAAATAATCACAGGTGTAACTTTAGCAATGCACTACAACCCTAGCGTATTAGAA
 90423  GCCTTTAACTCTGTAGAGCATATTATGCGTGATGTAAACAACGGATGATTAATACGTTAC
 90483  TTACACAGTAACACAGCTTCAGCTTTCTTTTTTATAGTATATTTACACATAGGAAGAGGT
 90543  TTATATTATGGATCATACAGAGCTCCTAGAACATTAGTTTGAACAATAGGTGTAGTTATA
 90603  TTCATATTAATGATAGTTACAGCTTTCTTGGGT
;     G-cob-E1 ==> end
;     G-cob-I1 ==> start /group=ID (3.64e-34)
;     G-cob-I1-orf303 ==> start /first_aa=Y /note=GIY ;; evalue:3.9e-20
 90636  tatcaacatagccccaaacgatttaatacaagtaataagttaaatttaataaattacaac
 90696  atagtaaatagtaaaagactgtttaacaaaagtataataaaaagagggtattgtacaaat
 90756  cgttcttcagatagtcctaaacttactgaaagtttaaaaacaattatttatgaattaggt
 90816  ctaaaccctgtatatatttatgagaacttaaatctagaagatactagaaaacaaatatta
 90876  aatgataccagaggtttaagcggtatatatatgatagttaataaaacaactaaagattat
 90936  tatataggttctgcttcaactaataggctttatgctagattctgtagccatgttatttat
 90996  tttaaaggtagcaaaatagttaaattagctattaaaaagtatgaattaaaaaattttgct
 91056  tttattgtattagatttatatcctaatgttgttaccaaagaaaataacaaggaattaatg
 91116  gatttagaagataaatatttaaaattgttagttcctaattataatattttaacagaagca
 91176  ggttctagttttggttataaacacactgaagttgatcgtcaaaagatgaaagatctatat
 91236  gatgatgcaagacgggtaagagttggtagcctaaatagaggtaaaaagctttcttctgat
 91296  accatagaaaggattagagagaaagctttaattagaccacccatgtctgaagcaactaag
 91356  aataagtgtataactaatacaagacctgttgtcttgtataacttgaatagaactgtttac
 91416  ggtaaatatcctactattttagaagcagctaaggctataagctgtgatgagaagaccatc
 91476  agaagagccttacagacagaaaaaagggtagttaaacgacaatggatagtagaagattta
 91536  caagataaatag
;     G-cob-I1-orf303 ==> end
 91548  gtctttagtcgaggataattgtttttatactggattacatgtgctaatggagtaatgcta
 91608  gataattatactttattacgtataaatcgtagtcccatgagtaacaatcttttttatgta
 91668  aaaaaagagattaaagtggtatagcccgacggcgctatagaatagtttttaaaattattt
 91728  gacgatattagtgaaaacgatcaaagaaattatgcaagtttttagatcgtcggtcatata
 91788  aatggtcgctacagactgggtcactaataggtggctgaaatgctgcttaatgcacagtcg
 91848  gaatttttagttaaaaaatcatttgactaatagaatatacgaatttaaagttattctagc
 91908  ttgttattgagaggttaataataagtaaatatttttg
;     G-cob-I1 ==> end
;     G-cob-E2 ==> start
 91945  TATGTTCTACCCTACGGGCAAATGTCGCTTTGAGGTGCAACTGTGATCACCAATCTTATG
 92005  AGTGCTGTACCATGAATTGGACAAGATATTGTTGAGT
;     G-cob-E2 ==> end
;     G-cob-I2 ==> start /group=IA (1.76e-22)
 92042  ca
;     G-cob-I2-orf158 ==> start /first_aa=N /note=LAGLIDADG ;; evalue:6.8e-19
 92044  aacaacacaaatacatacttaacaacagattgtttaacgatgctacctttaattggtact
 92104  gtacataagaatgccgttaaaaaattgcaaaatacttttaaagcagacaataaagaatat
 92164  ctttccataccaccatcttttatagctttttttgtaggtatggtggatggagatggttat
 92224  attcaaataaccaaaacatctaaaggatttatagctatgaagctagtaatatccttacag
 92284  atagtagatgtttctactcttgagtatatacattcagttttaaaagttggaaagattaat
 92344  atataccgtgataatagaaatcctagttgtaaactagccataaatagaactgatttacaa
 92404  caaattgtattccctctacttttatatcacaatattttttttttaactgatactagaaaa
 92464  agaacagtttgatttagctatatacatcttagaacaaaatataaaaaactttgataa
;     G-cob-I2-orf158 ==> end
 92521  gataagggaatagaaaagatctaccttctgtttctagattacccaaatacaccattagag
 92581  tacactaatttgcttttttttaaaaattgaatagtggggttcacaatggctgaaggttct
 92641  ttctttatgaaaaaaaaatggtgacggttgtttccaattaaagcagagagtacatacaaa
 92701  tttatttgaagcttttaaattggtatttaatacaactagaaaaatagaagtagtagaagg
 92761  attatataatcaatttggagttagttctaaggccgacgtacaaaaagttatagatttctt
 92821  ttcatttttaggtctacatcctttagttggtttaaaaggtattcaatatatgcaatggtt
 92881  aaatttattacgtaatagcaatcgttataaaaatcttaattttcctgaaactgtaatata
 92941  gtttactcgttttatataatatgttgtttaaacttaaatcttttaagttgtagataattt
 93001  gtgaaggctccttgaaacagtaatgtttcaaaggcaaatgggcttaattgcaagaacatc
 93061  taataaaactcctccgatttactagattatttgcagcgaagtttgattcggtatacctta
 93121  tattctttttaatgtatattatatattattaatataagggagtcaagaacgttcaacgac
 93181  taatgagtgagtagtaccaacaataagctcgacacgaatgccctacaaccaagcaaatcc
 93241  ttgtttggttgaatacatagtctaaacatctaggtaacagatgaaaaggatattaaatta
 93301  tccctaattaatacattg
;     G-cob-I2 ==> end
;     G-cob-E3 ==> start
 93319  TTTTATGAGGAGGTTTCTCTGTTAATAACGCAACTTTAAACAGATTCTTTGCTTTACACT
 93379  TTGTATTACCTTTCGTTTTAGCAGCTTTAGCCTTAATGCATTTAATTGCACTTCACGATA
 93439  GTGCAGGTTCTGGTAATCCTTTAGGTATATCAGGTAACTATGACAGGTTAGCTTTTGCTC
 93499  CTTATTTCTTATTTAAAGATTTAATAACTATATTTTTATTTATAATAATATTAAGTATAT
 93559  TTGTATTCTTTATGCCTAACGTGTTAGGAGATAGTGATAATTATATAAT
;     G-cob-E3 ==> end
;     G-cob-I3 ==> start /group=I(derived) (3.71e-04)
 93608  tagggaaaaagcttagttattgtcagaatgaacttctggctattaaaccatcaaattgcg
 93668  ggaagtccctaaagcaatttcaaccaagcagacgtggtaacacagtttgtggcacaggca
 93728  atgacttgtggtaaggtaaaatcgatattgattatctatatgattgctactttcccccta
 93788  aaaacgatttattgttcattggaaggtgagcaggaaatacagataaatgggtaatccgca
 93848  gccaagctcccatactaacgagtatgggtgtgcagttcatcgactagatgttggttggcg
 93908  caagcttaagatatagtcaagccccattcgaaagaatgcaggaagttattttatgataaa
 93968  gttccgttaaatggataggtttctttttttcttttttttttttatcgcccccccccgcaa
 94028  gcttgcgggggggggcgataaaaataatatatatatataaataaaaatttattaaaacaa
 94088  aaaaaagaaaaaaaaatcgccgacgcccttcttttctcttttttctttttcacaacatta
 94148  taataaaaagggcgttggtttaaaccattgggaggctacgcactccctgaccccggaggg
 94208  gttaggtttaaacctatttagggagaaggccttagtcaggcacatctgttatttaattgc
 94268  tttctatacttatttaaagactgaaagctatatatcctctacagatccagataaatctct
 94328  ccttactgaaccaggtaaggagattaaacctctcgttcaagggaaagtaggggatagttt
 94388  aatgactcttcctgaagttaaaagtatattttttactctaaaaaattcaggtccgtctgg
 94448  taaaggctcagataaagaattctgtttacttgccaacggcttctgacaagcggaagggta
 94508  tattgagaggtatatttagatctgagttgaactttttatcctctttgcacggctactcag
 94568  ttgttttctgtggaaagcgccgaattctttatcaggttagacaaagctttaagcaataag
 94628  ggtactttaagcataactttaaatagctttggtaagtttgttatcgcttatagattgtcc
 94688  ggttgagatactttcttttctgtgtttgttccttatttccatgtgttatatggtgaaaaa
 94748  taccaggctattcttaaattaaaagaaattcatgcattaaaacccttaattaaagataat
 94808  acggacaat
;     G-cob-I3-orf296 ==> start /note=LAGLIDADG ;; evalue:1.9e-05
 94817  atgtctaaagttctcttagtaagtcttgtttattctttaactgctcattcttctcgttat
 94877  aaagtaagcctggaggataaattactttctttaggtctggatctggctttattgaaaggg
 94937  ttgccaaaggtttcttataaagaaaatgttataaaaccttctttcttatttatactgggg
 94997  ttctttttaggtgatggtactttacaattgaaactagaatgaaaagagagaaacagtact
 95057  gttgttgttgttcctttatttagtatagtacaatctaacattgaatctaataagtatata
 95117  atggaaacgatggttaacactttaaatgctcttaatataaaaacttctttagataaaagt
 95177  gttaatacttacactctaacagttaaaggtattcacaatgtatttaattctttatttcct
 95237  ttattgaaaaattattcacacttcttgtatgggaagagcgagagttttaatttattagtc
 95297  tgagtagagcgactggttagatcaggtggtcaccatacttattttggtttaagagcgctc
 95357  ataaatagaatgtatgatagtactaatgaatgttacacagataaagaagtttgaatgggc
 95417  cgtatcgaggattgattgaaagcagtttctgcgcgtagagagtgaggagaatactttatt
 95477  tctcctgtatatactcctaattatgggattagaggttgacaagtacgtttcccttttact
 95537  ttgaaatttcctaagtctaataaagcacctaagtctaataaagcacctaagtctaataaa
 95597  gcatttatcctaagagggaaggaagaacccgctaaggccttgctgtctgcggtgcaatat
 95657  agagataaaatactttcaagctgaattgataaattatctaggggaggataa
;     G-cob-I3-orf296 ==> end
 95708  ggaagcagtacaagaaaaacccgaaaaaggggttttgtctgtattttagacaagtcgttt
 95768  aattatattctgactataccctctgggtgatttcaggtttacctactgct
;     G-cob-I3-orf122_2 ==> start /note=LAGLIDADG ;; evalue:1.1e-15
 95818  atgcttattactttcacatccttatcagagggtaccaattcagttaggtcaaagcctagt
 95878  ggatcgactttacaccccttgtgagttacaggattctcggatgctgaggcttcttttggt
 95938  ttgggtttcgctaagaagtctggttcgcgtgcaggttgacaagtattacctgtttttaaa
 95998  attaatctgcatgtaaaggatttagcatttttacaacaagtacaagtttatttcaataac
 96058  ttagctcaggaatctggtcagacttgtagtggacgttttttagtttccggtgacaatgca
 96118  ttgtgacgggttggttctatagcagaacttaataatgttgtaataccgcactttgataaa
 96178  tacccgtag
;     G-cob-I3-orf122_2 ==> end
 96187  ataactaaaaaactagctgactaccttttatttaaggatgcggttaaattaatgagtact
 96247  aagcaacatttaggctctggagggttagataaaattgttaacctaaaagcatcccttaat
 96307  ttaggtttaccagaggagttacaggtagttttcctaatagtattaaagtaaaccgccctg
 96367  tagtggagaataaatcaattcctcatggtatgtggatggccgggtttacttctgggagga
 96427  ttgtttcttagttagtatattcaaaagtactacaactaagttaggttatactcctagatt
 96487  aaggttcagtataactcaacactctcgagatgaactacttttacgtaaatttgtaactta
 96547  ttttgcatgtggtcggttttcttctcgaacttcaggtgcggcaggggatttcttatgttc
 96607  taaattttcggatatcgttgagcaaataattccctttttttttatgaatatccgacaatt
 96667  ggttctgagcgtcatgacttcttttttttttccattttttttagttataaatatataatt
 96727  attacgtaaataatattgtataataataaaaaaagggaaaaaaatttgggttgaaagaag
 96787  gtagcggctttaatggcttctaaggctcatcttcaagcaggggggtttagataacatccg
 96847  ccaaataagtgctgggatgaacacaggtagatcacaagattagtctccatacaccattta
 96907  agcttttaaattcttttatgacgacaggtgttcaacttgtggcggtcaagctgaagcttt
 96967  agcagctgctgtgcaatatagagataaaattatttcagattgaattaactaaaaatttag
 97027  gttaactttaagtatctgttttcaccttacttcgtagttttgctaagctagcggactagg
 97087  gtgctagaggaaataacattgtcagactaattagatctg
;     G-cob-I3 ==> end
;     G-cob-E4 ==> start
 97126  GGCTAATCCAATGCAAACTCCACCAGCGATAGTTCCGGAGTGGTACCTACTTCCCTTTTA
 97186  TGCTATTTTAAGATCTATACCTAATAAATTATTAGGTGTTATTGCTATGTTAAGTGCTAT
 97246  TTTAATACTATTAGCTATGCCTTTTACTGATTTAAGTAGAAGTAGAGGTATACAATTTAG
 97306  ACCTTTAAGTAAAATAGCTTTCTATATCTTTATTGCTAATTTTTTAATACTAATGGTATT
 97366  AGGAGCTAAACACGTTGAGTCACCATATATAGAATTTGGACAAATAAGTACAGTTATTTA
 97426  TTTTGCCCATTTCTTGATTATAGTACCTTTCATTAGTTTACTAGAAAACAGTTTAGTAGA
 97486  GTTAGGGTTGCCGGAATCTAACTCTGTAACGGGTAAATCTCACACATTCGTTAGTTAG
;     G-cob-E4 ==> end
;     G-cob ==> end
 97544  CGTTAAATAGTGCATGTGTTCATGGAATTACAGGTGTTTGCACACTATGTGCTAGTATTG
 97604  CAAAACAAAATGTAATTTTGCTTCATAATCATCAATGAGTTGCAATTACAGCTCCAAGCA
 97664  TTGCTGAGGTTAAATATGATTTATGTACTCATGCTATAATTACCACTGCGGCAAATTATT
 97724  GCCAACAGTGTTTTGCTGTTGCTTGTTTAACCTGTGCTTAAATGTATTATACTTCTACCT
 97784  AAGATATTAGGTGGTCTGTTGAGAGATTTGGTTGGTATGTTGACTGTATCTTAGTAAGCT
 97844  TAAAGGATTTAAGCTTACTTGTACCTTCAGATGTTATATGCATTATTAAGATTGTAGGAT
 97904  TTATTAGTAATAGAACCAAGTATTACGGAGCACATAAATTCTATCCTTACTAATATTATT
 97964  AACGTATTAGAACAATTAATAGTTTATATGAGGAGTTTGATCGTTTACATGATCTTTGAA
 98024  TACATGTCTGTATAATAAGCCAGCCAGGAAATAGTTATCTAAGTTTTATCTATTATTAGT
 98084  TAGATTACGTAAAATTGTTGCATTAGTGCGTGTGTTACGGATAAGGTATAATTGTTTAAA
 98144  TTATTCATTGTGTCGATATAAGTAGTATGGGTTATACTAAGAAATTAATGTAAGTAGAAT
 98204  TTTTAGGGTCTATAATTTAAACTTTAGCTTCCCCCCCCCCCTCCCCCCCTTTTTCTCTCC
 98264  TCCTCAACTAGTTGAGGAGGAGAGAGAGAGGAATGAGGGGGGGCAGATCTTCATCAACAT
 98324  CTTTTATTTTTTTTTTTCTTTTTTTTTTTTTAGTAAGTAGTTTAATTGTTACGCAATAAT
 98384  TAAATTATATTTATAAAAAGAGAGGAAAGAAAAAAAGGAAAAAGATTAGAGCAAAGGTAA
 98444  AGCTCTTTTATTGGCTAATATTTGAATTAGTTTACAATATATGGCTAGTTTTTTAGCAAA
 98504  ATGATATTTTCTCGGCTGCATAGACTATTAATAGATCTAAATGATAAAATTAATACCATA
 98564  CTAAGTATACCAGATAACACGCACAGATTAGATATTTCAGGTTATGCTAATCAAGTCAAT
 98624  TATACACTATTACATGATTGACAAAGTTATAGTTATATGTGTACTGAGCTGTTTGAAATT
 98684  GTCAATACACTACGTCAATATCTAGTGTGGCCGAATTAGAATACTTACTATAAAATACTT
 98744  ATAATAGCTATTGTTAGCTTTTTCTATTTATTACATATTTATTATGTATAAAGAGATCTT
 98804  TTTCTGAGGCATAGCCAAGATGGCAAAAAATATGGGCTTTATTATTTTAACGTTGAAATA
 98864  ATAAAGCCCATATTAA
;     G-trnS(uga)_2 ==> start
 98880  GGAATATGCTGTAGATGGTTCTATATTTGGATT!TGA!GATCTTAAATTAGGGGTTCAAT
 98938  TCCTCCATATCTCT
;     G-trnS(uga)_2 ==> end
 98952  GTATATATGCTATATCTAATATATATAACATATATACTAAAAATAAAGTTGAATAAGTTT
 99012  AATAGTTCCATATATTTTAATAGTTATAAACATATAGATGAACTAACAACCAAAACAAAG
 99072  GCTAAATATGTTTTTAGCCCTGTAATATGCCATAAGAAATTTTTCTTAAATTATAATTAA
 99132  ACATAGCTAAAC
;     G-atp9 ==> start
 99144  ATGATACAAGCAGCTAAAATAATAGGGACAGGTTTAGCTACTACTGGTTTAATAGGTGCA
 99204  GGTGTAGGTATTGGGGTTGTTTTTGCGGCATTAATATTAGGAGTAGCTAGAAATCCATCG
 99264  TTAAGAGCACAACTTTTCTCTTATGCTATATTAGGGTTCGCATTCGCAGAGGCTACCGGT
 99324  TTATTCGCATTAATCCAAGGGTTTTAG
;     G-atp9 ==> end
 99351  GAGCCCTTTTTGGTTAAAAAAAGTTTAGGTTAAGCCTAGGCTAGCTTGTCTAAGCTATGA
 99411  TTAGCAACTTATTAGTAAGACAAGCGA
;; mfannot:     /group=IC1 (4.04e-34)
 99438  gattctcaaattgcggggagttcctaaagactaagtaaccaagtctaactagtaatagat
 99498  tagatggcacaggtaatgactcgtggtatggtaaaatcgcttagtatggaggcgtgcttc
 99558  gctaaaaatggataatccgcagccaaccaccgatgtagatatttgtggatatattttttc
 99618  taattatttttagagaagatcggtgtgcagttcaacgactaaatgtgagtcggccataag
 99678  atggcttaagatatagtctgac
;; mfannot:
 99700  CCGGTATGAAAGTACTGACCTTGAAGAATGTTTAAACTTTTTAAAGG
;     G-orf376 ==> start /note=GIY ;; evalue:1.6e-38
 99747  TGACCTTATTTTTTGATAGTATCTTGTATAATGGATACAACTATATTAATAATAAGGATT
 99807  AAACGGAAAAGATCGCCTTGTATCTATAGGGTGCAATCCCTGCTTTTATTCTTTCTGCTA
 99867  GGCAGGGTGAGCTATAGATATAAAGATCCTTGCTTGGATGGCTTTTTTATTATTATACGT
 99927  TGCTTAGTTACTAACGAGAGTCTTGCCTTTTTAAGTGGTCCCTCTTTGATGGCTTTATTT
 99987  TCATTTCACAGATTAACGCTAATAGGCGTTTCTTTAGGTACGTGCTATACGCATGGTTCA
100047  AGTTATTCGGTATCTACTGAAAAAGGTGGTTCTTATTTAATGTGTAAAGTAAATGAGCCC
100107  TCTTTAGAGGCTGCGTCATACACTCCACACATATGTAAGTTTGGTATTAAAACTTATGAT
100167  GATCCATTTAACACACGAGCCTTGATACGTGAGGACAATAAGGATAAAGTTGGTATTTAT
100227  TGTTGGTTTAACAAAGTTAACGGTAAATTCTATATAGGTAGCGGTGATCCTTTATACGCA
100287  AGATTAAGTGACTACTACCAAGATTGATATTTTTCTACTCGTGCTAATTTATACATAATT
100347  AGAGCTTTAAGTAAACATAGTATGTTAAAATTTTCTCTGGTTATTTTAGAGTACACCACA
100407  AGCGATAAGCTGATCGCTTGTGAACAAAAATGAATTGATTTACTAAAACCTGAGTATAAT
100467  CTTAGTCCTATGGCTGGTAGCTCTAAAGGTTATAGACATACAGACGAATCTTTAGAGAAA
100527  ATACGTAAAGCAACCTTAGGTAGAACTCATACTAGTGAGGTAAGACAACTTATGAGAGAG
100587  TCTCGTATAGGTGTTAATAATCCTTTTTATGGCAAAAAGCACTCTGAAGAAGCAATAGCT
100647  TCTTTAAGACTTGCTGCTACGAATAGAACCAAGCCGGCTGTTCCTGGTATCGAAGTAGAG
100707  ATTACAGATCTTGAAACTAATATTACTACGACGTATGCATCTATAAGAAAAGCAGCTGAT
100767  GCCATTAACTCGGATATAAAATCTTTAAGTCGTCGAGAGAAATTGCAGATAGAAAAAGGT
100827  ATTAACACAGCTTATAGAAATAAATACATGATAGTGTTTAAAAGACCTTAA
;     G-orf376 ==> end
100878  TATTTGCATTAATGATGGCTTTTTTGTTACTATACGTTGCTTACAAAAATATTAAATAAA
100938  TTTTATTTCTAATTACTTGATGCCTATCTTTTTTTTCTTATAGCCTGATTAAGTATTAAA
100998  TACTGTTTTAATAAACATTGCACTTGTGCAGTGTTTATTAA
;     G-trnR(ucu)_2 ==> start
101039  CTCTTATTAGCTCAATGGTAGAGCAGGATATT!TCT!AATATCTAGATCTAAGTTCGAGT
101097  CTTGGATAAGAAT
;     G-trnR(ucu)_2 ==> end
101110  AATATATCCATAGTGATATGGGTATATTTTTTCACGCTTGACAATCTATATATATATAAA
101170  TACTCTTAAATAATAGGTAGCTTTTAGATAGTGTTGTTTAGATATCTTTGGTTTAAATCT
101230  AATGTATTTAAATATATTCTCACTTAAGCTATTTTAATAAATGTTATTAAAAATAAAAAT
101290  TATGTTATAAAAATAATATTTTCTTTTTAATGAATTTACATATTGTATAAATAA
;     G-nad1 ==> start
;     G-nad1-E1 ==> start
101344  ATGTTATATTTACCTACTTTAATTTCAGTAATTGAAGTTCTATTAGTCACTGTACCTGTC
101404  TTATTAACTGTAGCTTATGTTACAGTGGCCGAAAGGAAAACCATGGCTAGTATGCAAAGA
101464  AGATTAGGTCCTAATGCTGTAGGGTACTTGGGCCTTCTTCAAGCATTTGCGGATGCCTTA
101524  AAACTTCTTTTAAAAGAATATGTTTCACCTACACAAGCTAATTTGGCTTTATTTTTTCTT
101584  GGTCCTATAATAACTCTTATATTTTCATTACTAGGTTATCTAATTGTACCT
;     G-nad1-E1 ==> end
;     G-nad1-I1 ==> start /group=IC2 (9.51e-33)
101635  taggattatagggtaatatagtcaaactccggggaggtcctaaagcttattttaccaagc
101695  tttaactgagaggttaaaagtggatgaattaattactcatgtatggtaacaagaaataag
101755  atactttcatttttttttgctcgaaaaaaaaggagtaatggatgatcgcggatctaaact
101815  agttgttagatcttaccctgcaactgtaaaagagcaacgagtaaatggctatagatatat
101875  acataacttttgtaatatatttaagatgtattctaatgagcttagaaataagctaaggta
101935  aaaaaaattttgtctaaaaatttcgacgattcaccgttaaatggttctaattctttaaat
101995  gttaatactcgtcgttatgttacattatgtgataacaagcataaaattgacgatttacat
102055  cttggtccttgatttatcacagggtttagcgatgccctataaaaaaagaaaaaaaaagaa
102115  tgaaatgtaattttttatttatatttatttttatttttatttttttttttccttttttta
102175  ttgggttgtttttcttgtagtgttataaaaagttcctcttacaaattaggttgagaagtt
102235  caactaaattttcaaatcaaactacatgttaaagattttgcacttttattagcaattcaa
102295  cgtagtttaggtggaataggaactataaatagcaaccaatcttcttgtgcctttagagta
102355  agaaaacttaaggagctaatagaattagttaaattttttgataaatatcctttaatttct
102415  ctaaaaagaggtgattatttattatttaagcaaattgtatcaatt
;     G-nad1-I1-orf186 ==> start /note=LAGLIDADG ;; evalue:3.9e-23
102460  atgcaattgaaagaacacaacactttagaaggtttacaaaagattataaacataagagca
102520  accttaaattttggtttatccaaagaattacagttaatgttccctgaaactattccagtt
102580  ccccgtcctttaagagaaacctgtgtaatccctcattcagattgaatagcaggatttaca
102640  agtggtgaaggtaatttctctgtttccttagacaaaggtatctttaaatctctattgttt
102700  aaaataactcagcatgaaagagatgaagtgttattaacagcaattaaagaatattttaat
102760  tgtggatattgttatttaagaaaacaagagaatacaatagattttaaagttacaaaattt
102820  tctgatcttaataaaataattagacctttctttattaatagtcctatattaggtgttaaa
102880  tctttagatttcaaagattgatgtttagtcattttttcccttttttttagttataaatat
102940  tatcttattacgtgaatagtattatataataataaaaaaaagggaaaaaaaaagggaaat
103000  ggtaaagaaagaagaacataa
;     G-nad1-I1-orf186 ==> end
103021  gttagaagaaggtgctattaaaataagagagattcaaagggggatgaatagggggagaag
103081  ttagtaaatttatactatgaaaaggttttttttg
;     G-nad1-I1 ==> end
;     G-nad1-E2 ==> start
103115  TATGGTCCTGGTTTAGCTTTAAGTGATATTAATCTGGGTATACTTTACATGTTAGCCGTT
103175  TCTTCTTTATCTACCTACGGAATACTATTAGCGGGGTGAAGCGCTAATAGTAAATATGCT
103235  TTCCTGGGTTCACTTAGAAGTACAGCACAGTTAATAAGTTATGAGTTAATTTTAAGTTCT
103295  GCTATATTACTTGTAATAATGTTAACAGGTAGTTTAAATCTGACGGTTAATATAGAAGCT
103355  CAAAGAGCTATATGATTCGTAGTACCCTTATTACCCATATTTATCATATTTTTTATTGGA
103415  TCTATAGCAGAAACTAATAGACCACCTTTCGATCTGGCAGAAGCAGAGTCGGAGTTAGTT
103475  AGTGGGTTTATGACAGAACATGCTGCAGTTATCTTCGTATTTTTTTTCTTAGCTGAATAC
103535  GCTAGCATAGTACTTATTTGTACTGTTGCAAGTATGTTATTTTTAGGTGGTTACTTATTC
103595  AACATTACGCCTCTAGTTTATATAATACAATTTTTTGATTTTGACTTTTGACTATATTTA
103655  ACGAATAATGGTAGTGATACTTATGTAATACTTGATTCTGTAGTTGAAGGACTTCTTTAT
103715  GGTCTTTCTTTAGGATTTAAATCTTGTGCTCTTATATTTACTTTTATATGAGTGAGGGCA
103775  TCCTTCCCTAGAATTAGATTCGACCAGTTAATGTCTTTCTGTTGAACTGTATTACTTCCT
103835  ATAGTTATTGCATTCGTGATATTAGTTCCTTGTATTCTGTATAGTTTTGATATTATTCCT
103895  AGCAATATTTCTTTATTGGCATTACCTCTATTAATACCAAGAGAACTACCAGAATTACAA
103955  ACTAAAGCTACGGAGCCTCTAAGGT
;     G-orf63 ==> start /note=LAGLIDADG ;; evalue:3.2e-12
103980  AA
;     G-nad1-E2 ==> end
;     G-nad1 ==> end
103982  GAGACATATATACCACCCTCATAGAATTACCGGTTTTACTGATGCTGGAGGATGCTTTAT
104042  GATTAAGGTTAGTAAATCAAGTGTAAATAAATGAGGGTGGAAAATTCAAGCGAGGTTTCA
104102  AGTAAAATTGAGTAGTAGAGACATAAGTATTTTAAAGCGTATACATGAATTTTTCGAGTC
104162  GGGACTCTAG
;     G-orf63 ==> end
104172  CTGTATACAAAAATGACGCTGTTTTTACTGTTACATCCGTTAAATATTTAATTAATGTTG
104232  TACTACCACATTTTTAGTCT
;     G-orf155 ==> start /note=LAGLIDADG ;; evalue:4.4e-23
104252  TATCCCCTATTAACTCAAAAGTTTGCGGATTCTTTATTATTAAAACAAGCTGTTTTAATG
104312  TTGGAAGCTAAAGAAGACTCTAGTTTAGAGGGTATACTTAAGATCATAGATATCAAATCT
104372  GCCATAAACTTAAGACTTTCCGAATCCTTGCTTAATTCTTTCCCAGATGCTGAACTAATA
104432  GCTAGACCCAAGGTTACCTTAGGGGAAATTGTAGATCCTTATTGATTAGTTGGTTTCGTA
104492  GATGGTGATGGTTGTTTCCATATAGTTACTCAGAAAACAGAGTCTAGCTCTAAAGTTTGA
104552  CTAGCTTTTCAAATAACTCAGCATTCTCGAGATACTTTACTAACGGGAAGCATAGTAAAG
104612  TATTTAGATTGTGGTAAGGTTTACAACAGAAATTCTACACCTGCTGTCGATTTTAGGGTA
104672  TATAATTTGGATACTATTTCTTCTAAGATTATACCTTTTTTTTTATAA
;     G-orf155 ==> end
104720  CATCGGTTACAAAGTGTGAAATCACTAGACTTTAACCTTTTCCAAGAAGCCTGTGTCTTA
104780  CTTCTTAAGGGTGAGCATCGTACACCCTCAGGATTGGAAAAGGTAAATAACCTTAAGAGT
104840  AAAATGAATAAGAGTTATAATAGTGATAGCACAATAGATTTATAAGACTAACGCACATTC
104900  CTTTTGATTTAGCCGAGGCTGAATCGGAACTTGTTAGTGGTTTTATTTTATTTTTTTTTT
104960  ATAAATAGTTTAATTACTACGTAGTAATTAATTTATAATTATAAAAAAAGGAAAAATTTT
105020  AGAAGGGGGGGGTAGTTATTTTAGCTAAGTTGTTGTCCTTTTTATATGTTCGTTTAAATA
105080  TTAATAAAAAAAAAGATGTTTGTTGCCTTCGTTATATTAGTTCCTTGTATATTATATAGT
105140  TTTTAAATCATCCCTAGGAATATCTCATTATTCTAGCTCATTAATTTAAGTAATAGGGCT
105200  AAAAGTATTTTATATAAAAAAAAATATTGTGAAAGGTTATTAATAATGTCTAGTTAATCT
105260  AACCCGAAATGTAAATATCTATGTGATATTTTTTAATCTTACTTGTTTTGTAATGCTTTC
105320  GTTTTGTAATGCTTTCGTTTAATTATATTTTATATAGGTCCATCTAAATTTCAAGGGTTT
105380  GTAACTCTACCTTTACAAGCTTCCACTACTGCAATTCTTCCTCTTTTTTTTTTTAATGTC
105440  TTCGTTTAAATAATAATCCATAAGTAAAAAAAAATTTAA
;     G-atp8 ==> start
105479  ATGCCACAACTAGTACCCTTTTATTTTATAAATCAAGTAACATTTGCCTTTATCTTATTA
105539  ATAGTGATGATATATGTCTTTTCAAAATATATTTTACCTAGATTTGTTAGATTATTTATT
105599  TCTCGTGTTTTTATAAGCAAATTATAA
;     G-atp8 ==> end
105626  GTTATTTTTTGCTTGTATCATTATACCTTGAGGATGCTATTACCCCCTTTTTCTTAATAT
105686  AAGCTTTATCTCTCCTTTTCTCGGCTCCCCTCCTACCTCCTCAACTAGTTGAGGAGGATG
105746  GAGGGGAGAGTAGGAAAATTAGGTTAGCTATCTTATATTGAAAAAAAAAATATATAATAA
105806  ACTATCATAATATTATTAGATAAAACAATATATTTAATCCTCCCTATCCTCCCATATTCT
105866  GCTCCTATTTGTTCAAAAAATAACACCTAATTCTAAAAATTGTTTCAATACCAGCTATAT
105926  ATTTATGTATATGCCAATACTTATAGTTATTTATATTTATTCACTATCTAGTGTTGTGTA
105986  GGTTACTAGCGATGGATAATATTATGATCTTACTAAAACAATGCTATCTTCTTTTTTTTC
106046  TTTGCTCCGCACACTAGTGTGGGATCTAGTAAGAATAATAGAGACGGATCATATAACAAT
106106  AATACAGCTAGTACTCCTAATGACTCTAATAATACAGCAAGTTATACTAACGCTAAAAAT
106166  AGATTAATTATAACTATAATATTATTAATAGTATTAGTACTTGCATTTGTATTATTAAGA
106226  ATATTATTAGATAAAGCAGTATTATTAGATAAAGCAATATTATTAGATAAAGCAATATTC
106286  TTAAATAAAGCAATATACTTAATCCTTTTTTTTATCTTTTGTTCGAATATTAATAAAAAA
106346  AAAAAAAAAAATGTTTAATTTAAATTATACTCAAATACCT
;     G-atp6 ==> start ;; mfannot: Aproximate start
;     G-atp6-E1 ==> start
106386  AGTCCTTTAGATCAGTTTGAAATAAGAAATCTATTAAGTTTAGATGCACCTATATTAGGT
106446  AACTTACATATCTCCTTAACAAATATAGGATTATATTTAACAATAGGTGGTTTATTAATA
106506  TTAACTTTAAGTGTATTAACAACTAACTACAATAAAATAGTAAGTAATAACTGATCAATA
106566  AGCCAAGAAGCGATTTACACAACAATACATAGTATTGTTACTAGCCAAATAAATCCCAGA
106626  AATGGGCAAATCTATTTCCCTTTTATTTACGCTTTATTTATATTTATTCTGGTGAATAAT
106686  TTAGTAGGATTGGT
;     G-atp6-E1 ==> end
;     G-atp6-I1 ==> start /group=IB (1.40e-10)
106700  t
;     G-atp6-I1-orf222 ==> start /first_aa=K /note=LAGLIDADG ;; evalue:5.6e-35
106701  aaaaggagcctaggtattaacaataatattttgatagtcttaactagaaaaaccaatatt
106761  agcccgactacgttaaaacaatcccagactagagcatattctacttcatccacttgtaaa
106821  tctccctgttacaacatcacggggaataacacttacagtcttaacccttattatattaca
106881  gggtttacagacgcagaggggtgttttactatatctatccttatagatagtagaatgtta
106941  acaaaatggaaagttaaacctatctttagtatctctttacataataaggatataaaaata
107001  ttaaaggcaatacaaagaacatgaggtgtaggtaaaatatacaaacacggtaaaaattca
107061  gtagcctatcgtgttagttctttaaaaaatttgagagtaattataaatcattttgataaa
107121  tatcctttaataactcaaaaatttgcagcagattatcttttatttaaacaatctgttgct
107181  ttaatagaaaataaacaacatcttactatggaaggtttaactaagctggttagcctaaaa
107241  gctagtttaaatctaggtttacctgaaaatttgcaagagtcttttcctaacatagtgcct
107301  gcagtaagaccagaggtaaaaccaacacttgggcaggaaatagctgatattaaatattat
107361  aaaaagtaa
;     G-atp6-I1-orf222 ==> end
107370  tataaatagtaaaagaatacatccttagcgtagcactagttagaagtagaatatagcctt
107430  gagggagatttaaacaagtaatggttatgattgattcgatgactagatgatatttagacg
107490  ggtagtatctaccttatctcgtgcatgtttccaaacatacagcagagattagggataatg
107550  aagtacgatatactttggtgtaatagcgccaaggtaaaaaatagtaattactattatggt
107610  agcgttatcggtaagataaatataattgttataatacaaaaaatttcactataagctaaa
107670  accttctaatgctttaggtacgatatctagaaataagccctaaaggtataggtagaggcc
107730  tgctgcctccggaagcaggatgctagcgctgctttattttttttttatgtatgcaagtcc
107790  tgtttattggcgggttggcttctctttaatagacgtaataattctaaagataaaacaatg
107850  aacaattagctagaaacctcctagtatttagtgtagacatcaagatgcacatcagctaca
107910  agagcatatggagggatcctcagagactatacgtgaaagtcgcttatattctttaagaac
107970  atagcagataagaaatagtccgatcgtatagggctatatgtcctatatgatag
;     G-atp6-I1 ==> end
;     G-atp6-E2 ==> start
108023  TCCCTATAGTTTTGCTAGTACAAGTCACTTTGCAGTAACATTTGCCTTAAGTTTTACAAT
108083  AGTTTTAGGAGCAACTATTTTAGGGTTCCAAAAACATGGCTTAGAATTTTTTTCTTTATT
108143  AGTACCCGCTGGTTGTCCTCTAGCTTTGCTACCTTTATTAGTCTTAATAGAGTTCGTTTC
108203  CTATTGTGCCAGAAGTGTATCACTGGGATTAAGATTAGGGGCTAACAT
;     G-atp6-E2 ==> end
;     G-atp6-I2 ==> start /group=IC2 (4.75e-37)
108251  aaaaaaaaagtcagagtaggtgtctcactttattgtgttaaataaccaaactccgggaag
108311  ccctaaagctctaataactaaagataagaagctggcttcttatccggcctcgttaatgac
108371  tgagggtatagtaatatcattagagatcctagtaataggaatgggtgatcgcggatctaa
108431  atcagtaatatttgaaatgattgctgtaaaagagcaacgagtagacggttattcatattc
108491  tatacgtttagattgtgtaaggtgtactctagtcgccgggagatccggttcttgtcttta
108551  tccatcctgcattactaacctaattacgtagggtcgctatgcgggggagaaactaggtaa
108611  ttcaagattaaagttatcacaatagcctatcctcaattataatctttatctttgttttta
108671  ttctctctatctactcggctctggagtaggaagaggatcgaaaggaaaataaatataata
108731  ataccattattatataagtccatatataatctttcggttatttcgtattatgtttagttt
108791  atattttaacactttaaagaaaggacaaagtatataaacaccttttaatccagggtgcaa
108851  agtttatatatacctttaaagaaaggatatgtatacggctaattttatattttattaaaa
108911  attatactaataggtctttgctgtacacaacatcttattgtttttagttatataacgtta
108971  gatcacgtagcctgttatgtcaatctaaaaattataccttctctacgaagtgtttcagac
109031  caatagtcgtaagggcgttttcaacttcaaatagtggtagtttctcttctacagactctc
109091  ccgctttagctgttttctctgatgcggataaagacaaactaaatgtccttaaatatgtta
109151  aaggtaaatctggaatttatatatgaaataataaagttaatggtaagagttatgtaggga
109211  gctccgtggacttaaggcgtagattattgcagtattacaatgttaatagacttatgaacg
109271  aaggaagtatgcctattaacgttgcattgttgaagtatggttatactaactttagtctta
109331  ctatcttagaaatttgtgacaaagatagtcttatgtctagagaaaaacacttttttgaag
109391  tatactctcctgagtattacatattaaaaacacctggaagcccttctcgaggatctggat
109451  gaactcattctgaagctacaatagataatatgcgtatcgctgcttctaagacattcaagt
109511  ctccggaatttttagataagttgtctaacgtcatctagtgtatcaagtagaggtaacctg
109571  atttggaaacaaatactactactatttaccatgcgattagagctgcagcccgagctttag
109631  acattgacaaaagatacattgaacactacgtttacttaaaacaagataagcctgttttag
109691  gaagatatatgtttagaatactaaactcagatgaaagtataaatttaattaacgaaaaag
109751  gttcaaaaaacttatatgaaagtggaggttactaatgtctatactaaagaggttagaaca
109811  tactcttctgttagcgcggcagctagagcattgtgctatggtcaagccagtttatcttta
109871  tacttaaaagaaaatagaactaaacctcttaaagggatatttttatttaaattagtttaa
109931  atatcaagacgtactttagatattactgattactgaggggctttggtctacaagataaag
109991  ttgctaattgtttttaggattaataagtatttgctacttgctcattaggcgcaccagctt
110051  ctttttttttctttttttagttataaatatataattattacgtaaatagtattgtataat
110111  aataaaaaagggaaaaaaaaaataggggataaaattataatttgaggataaatttgtgag
110171  gcg
;     G-atp6-I2 ==> end
;     G-atp6-E3 ==> start ;; mfannot: frameshift of 4 nt
110174  ATTATCAGGTCATATGCTATTAAATATCTTATCAGGTTTCACATACAATATTATGGCAAG
110234  TGGTATTGTATTCTTCTTCTTGGGCTTGGTGCCGCTTGCTTTCATTATAGCCTTCTCAGG
110294  TTTGGAATTAGGTATTGCCTTAATACAAGCACAAGTATTTGTGGTTTTATCCGCAACGTC
110354  TTGCTATGAAAGATGCTCTAGATCTGCATTAA
;     G-atp6-E3 ==> end
;     G-atp6 ==> end
110386  CGTGGTTAGCTGAGTTAATGATTGCGTACATAACTAGATGCCTTTTATTTTTTTTTTTAT
110446  ATTACTACCCGACATTAAAAATCCCACACAGTTGGAATTTTTAATATTGTGGATTAAACT
110506  AAAACCTCCTA
;     G-orf202 ==> start
110517  ATGAAAAGTAATTTTAATACTGATATTAAATATATTAAAGCTTACCGTTCGTATTTAGCT
110577  GCTTCCCATTCTATATCTGTTGCGGTGAGTATTGTGTTATATCAGGATATAATTAGAAAG
110637  CGAGAGCTTTCTAGTCGATTAAATGTTAATACACCTCCCGCTAGTAGTAGTGGATCTGAA
110697  AGTGGCTATAGTTCAGATTCTAATCGCTTAGCAGTATCGGAATCCAGAGACGACTATGCT
110757  CTTAACCATATGCCTACTGAGGATGTGCCCGAGGATGTGCTTCCTCGGTTTGTTAGCACG
110817  ATGGAGTTAGTTGCTCGGGAAGCACAGGGCGACCCAGATGTGGGGCAATTGCATGCGGAC
110877  CGTTACCAAGCCTTGAAAACAGAAAGGGATTCGCGTATAGAAGCATGTATTATGCCTAGA
110937  CCTAATGTAGGACAAGTAAATATTTATTCAGAAAGTGGTGGTGCTGAGACTTCAATAGGT
110997  GATAATGCTGCTGAGACTTCAAGAGGCGGTAGTGCCGTTAATAAAAGAGAGTCTAGTAGT
111057  AAAACAATTGATCAAGATGCAAGTACTTCATTTTTTTTTCCCTTTTTTTTTTTAGTAATA
111117  GAAAAATAA
;     G-orf202 ==> end
111126  TTATTACGTAAATAGTATTGTATAATAAAAAAAAAGGGAAAAAAAATATTTTTTGCGGTA
111186  CGGAGCCTATAAAACTAATTAGTTATTTATTAATAGATAGACTTATCCCTTATATATTTT
111246  TCTGTCTTTAGACAGCGGGCATAACTACCTAGCGGTGCGGAGCGGAAATATAAGGAAATT
111306  TGGGGGGGAGAAAGCTTAAATTAGAAGTAATTTATGATAAAGCCCTTTTAAGACTTGTCT
111366  TTAGTTTTAGCATTTATACATTTGTATGCAACTACTCTATTAGGATTGTTCTTAGTTGAT
111426  ATCTTTTTTATACTGGCAGACTGTCTGAGAGATAGTATTATTTAAGTAGCTAAGTTATAT
111486  GTTAAATAAAGTAGTTCTAGTCATAAGTTTTTAAATAATAAGAATATTATTATGTTAATA
111546  GATTGTAAAAAAAAAGCAGTACATGCTAAGAAGGATTACTAAAATTAGCTATTAATAATA
111606  CGAAAAATGCATTTCCATATTGCTAATTGAGCCTTTTTATTATAAAGCCTGTCTCTGCTT
111666  CACAGTAAGAAAAACGAGCAATAACGATAGACTAGTAAGTAAAACCTTAAATTTAGACAC
111726  TGAAACAAACAATATATAAGACAAATTAGCCTTTCTTTACTTTCTCGTTTTAAATCCTAC
111786  AAGGTTATTAAAAACTATTTTGAATAGTTTAATTGCTTGCTTTTGCTATAAAAACTTCTG
111846  GTTTTTTTTATGTCTTATAGGATGGTTTAAATTATTAACAGGTTACAAGCTATTAAATAT
111906  CCTATCAGGCTTCACATACAATATTATGACAAGTGGTATAATATTCTTCGTTATAGGATT
111966  AATACCATTAGCTTTCATTATCGCATTCTCAGGTCTTGAGCTGGCTATTGCCTTTACACA
112026  AGCACAAGTATTTGTGGTTTATCTTCATTATACATAAAAGATGCTTTGGATTTACAATAA
112086  GTAAAGTAAAAGTAGCCCATACAGGTTATTTTAATCATATTAACTCTATTTTAAGAATTA
112146  AAATAGAAAGACAGTGTATTCAAACATCTTTTAGTATACCTTCTATATATGATATTTATC
112206  CTTTATTTTGTTCATTGTTTACAATATGCATAGTACCTTAGTACTCTTTAAATCTTTGCA
112266  TTTTAGCTACAGTTACGGCTAGTACTATGCATGATGCATCTTTAACTATCTTATTAATTT
112326  CGGGGGGTTTCTCTTGTACAACTTTTTTTATATTATTTGTTATATGATTTAATTTATATT
112386  CCATTTCTCTCCCTCCTCCTCAACTGGTTGAGGAGGAGGGAGAGAAAAAGGGGATAGAAA
112446  TATTATATTTTTAATATTGCAAATCTTTATTTTCTTCTATAAAAATAAAAGT
;     G-orf162 ==> start
112498  ATGAGATTTTATATTATAGCTTTATTCTTTGTATGTATTGGAATTAACTTCTTAGCTATA
112558  AACACATTTATGGCTTTATTTAGTATTGGTTCGTACACTAATTTATTATCATATTTATAT
112618  CTACGTTTAAATTTATTTCCTTTTACTGTATATCTTAATAAGGTTGTAATGACTAAGATT
112678  ATAAATTATTACATTTATAGATGTAAAACAGATTATGGCTTATTTAGTTTAAATATGTTT
112738  AGATCTATAACCTTGCCAAATTTATTTTTGATGGGAGGTTTTATTAGTATATTTAATTAT
112798  TTAAATATAGATTTAGCGGACTACTTATTAAAAGCGGATCCTTCTGAACCAAGTGGAAAA
112858  CCAGGCCCAGGAGGAAAACCTCAGCCCGGCGTAGTTCACCCTATATGGATACAATTAGGG
112918  CTAAGGTTCTGTGGATGTGAGATCACGGAAACAATAGAAGTAAGAACGTTTTTTCTATAT
112978  GAAGTGTAG
;     G-orf162 ==> end
112987  TGCTGATGGGTTTGATCCTAATATTGCAGCAGAAGAAATTACTTTTTTATCTCAAAAGGT
113047  ACACGATAAGGGTTTTAGTAATACTTACCCTTATACTATACGTAGGTTAACTGTAAATTC
113107  TGAATTACGTAGGCCTTATCCTCACATGGGTCTCTTTAGAGTTGTAAGAGTGCATACAGG
113167  TGCAGAAACTAAGTTCTTAGATAGGTACGAAGATTTTGTTCCTGGTACTCCCCCCTAAAA
113227  ACTTTAGAACTATAGAGTATTCTCCTGCACGGCCTTCTAAATAGTTTATAAACTTCTTAG
113287  AAACTATTAATTAGTTAGTTAATTGCTCTATAAGTAGTGGGTTTGTCATCCTTAAGTTTA
113347  GAACTAGGAATAGCTTTTGTACAAGCACAAGGTTTTAGGGTTCTTCACTATATATAAAAG
113407  ATGCTTTAGGTTTACACTAAATTAAAATTAGTTATTAATTATGGTTTTAAATTATTTTTA
113467  ATGTAGAAAACTAAAAAAAAATAAACATGTTTTAATAAATACAATTAAAACCAGGAGTTA
113527  TAGAGTAAAGATAGTTAACTATCTTGAAGGTAGATAACTATGTTGTGGGGGGGGGCAGGG
113587  GCCGCCTTGACACCGGTATGCAGGGAAACGCCTCTGAAAGCTTGATGTTTTTATTATACT
113647  GTATTCTGGCCTGTCTTTTTATATTATACTATAAGGTTTTAATTTGATTATTATTAA
;     G-trnC(gca) ==> start
113704  GGGATGTGTGAGTAGGTGGTTCTACTATTTGATT!GCA!GATCAAAATTTTTAGGTTCGA
113762  TTCCTACATATCTCT
;     G-trnC(gca) ==> end
113777  ACTCCCTATGTGAATAGGGTGTTGTGGTTATTGAGTGGTATCTTTTTAGGTTTTACTCTT
113837  TATTGTAGAAGATAGTAGAATAGCTTTTTTTTCTTATCTCATTTTTAAGGCTGCTGTAGG
113897  TAGTAAGATTAATACTTGATATGTCCTCTGGCTATTCTGTGATGATGACGCACGGGTTTA
113957  ACCGTACTGCAAGTCTAATCCTCCCTGCAGGATAAAATAAAAGGGAGAGGTGTTAAGTTT
114017  TTTTTTTGTCCAAGACATATTGCATTTTTTAGCTATGTATCTGGAATCATGTAGGACGCT
114077  ATTTTAAGCTTTAGCATTAAATCGGTTTTTTGTATTTAAGGAAAATTTTTTTAACCTAAA
114137  AAGTCTTGTTCCCCGCCAGGATTTTTGAGTCTTAGTGTATTTAACTATTCAATATACATT
114197  AGCTATGAAATTGTATAGTCGTTGATCTACTCTACCTTCTTGCTATTCTTGTAATTCTTT
114257  TTTTTTTAGTTAGATAGTGGATGGATAGGCGTAGTTTGACGTAATGCAACCCTTATCAGC
114317  TTTACTTGGCTTTTGAGGGGTCTGCCATGATTTATGCCAGGGGTTGACCTATAGATTAAG
114377  TATGGTTGCATACAACTAAGAAAAATAAAAAAAAATGATGGAAAACACACAGTGTATAGC
114437  TTTGATTTTAATTTGCAGGATTTTGATATTGGATGTAGCAGTGTTTGGTTGTATTTAGTA
114497  CCCGCAGGTTTGGAGGTTTTAGGTTATCTAGCGGAGGGTTGTTTAAGGACATTTGATTCT
114557  ATAAAAGATTCAGTTTCTGGATTAGATCTTGAATCCAGAAACAAGGGATGATGCAACTCC
114617  ACACCTTTTAAGAGGTGTTATATTTTTGATCTATATTCTTATTGTTTAATAAAAATAGCT
114677  AAGACATTAGGTTTGCTTCCTACTGGTGTTATTATTTGTTATTTAGCGCCTTCATTATCT
114737  AGTTTTGTTAATTTTGTATTTGGAATTTTTAATAAATCTGGGGCTAAAGTCTTTGGTGTA
114797  TTAAAGGAATTTGGGGTTAGTTAGAATTTTAACTAAATGTTATGGAATATTAAGCGATGC
114857  AGATGTAGGGGGTTCGAATGATGGGGAAAGAAAGCGTGCTCATGATAGTGTAGCTCCTAA
114917  TAAAGGTAAAAGAAAAAAAAATAGGGGTGGCAGTAGTAATGACAGTGATAATGGTGCGGT
114977  GATGGTGGTGACGGGCGTAGAAGGAAAAGCCTTCAGGTGGAGGTGGTAGAGGTAAAGAAG
115037  CTGTCAAACAGGAATGAGCTAGTAGGGTTACTTTAGTAGCTCTTTTATATAATATTATAG
115097  AGGCGGTTGGTATACAACAACAACAAATAGTGAATGGTAGCAGTAATATAGTTAGTTTAA
115157  ATAGTAGAAATTGACGTATTCAATTAGAGTTAACTCAAAACTACATTAATAGCTATCACC
115217  CTGATTTAGATTTTAACTTTCAATTATTTCTGTTTAATATTACTGCTTATGCAAATGCTG
115277  GTGTTGATATTGGAGGGAATATTGTTCGAACTGTTACAGATGTAAATAGAGATATAATAG
115337  TCAGTGATTTGGAGGAAATAGTTTTTGGTGCTAACGTATTATTACAATCTATAGACCTTA
115397  ATTATGACGGGAGGGTTCCAAGTTTTTTTGAGAATAATGATGACAATGACAACAATAACA
115457  ATGATAATAATGACAATAACAATAATGATGATAATGATAGTAATGATAATAATAACACAC
115517  ACTGGAAATAACTCAGGTTCTAGCTCTAGTACTCCTGACCCCGGAGGGGTTAGGCTTAAC
115577  CAGAAAAAAGTCAGGGTCTCCGTAAAGCAGGGTATACCCTAGATTTCGTATGTAGAATTG
115637  GTACGGTAATAGGAGGTGGAAGAAACTTTTTTGGAATGTTTTAAAATGGAACCTAAACAG
115697  GGTTGCGGAAACCTGATTACTTTACCTTGGTTTCTGTGTGTTTTCGTTAATTTGTTAGTA
115757  GATTTTTTAGAGTTTTGGTATATGTTTGGTTTATTTATGTGTTATTTGCTTTTTATCTTG
115817  GTTTGGTTGTTGTTATTGTTGTAGGTGGGTGTGTACTTGTCTTGTTTATTCTTTTTTATT
115877  TTGGTCAAGAAAGCGTATTAAGATACTGATAACACTAGAAGTCAAGACTAATTGTAGTAT
115937  TCAAGGGGTGTATTTCTGATTTATCCTGGAAGCCTCTTTATACAGTTAAAGGCTAGAGGT
115997  GATGACGAAATGGAAGTATACAAGGTGTAGAGATAGAAAACAACCTCTACCTCCTTAGCT
116057  ACTAGGGAGTTGTTGGTCTTATTTGGTCTTATTTGCTTTTATTTTGGTTAGGGGATTATA
116117  TCATTTATATATCGGCTTTGTTTAAAAACATAAAGTATTCAGCTTGCTTGAATTTGGTTG
116177  GTCTCCTATACTCTAAAGGTATAGGGTTTGAGTAACTTAAACCTCCCTAAGTGTATGTAA
116237  GGGTCTCACCGTTAGTCGTTTGGCGGGATAGTTTGCGTCTAAGTCTCGTAAGAGCTTATG
116297  GTACCATCTGGTATTAGTTTAAAGGCACTAATAGTTTTTGGGTATCCTAATCGATCATGC
116357  ACCGTGGTTTCTCCTATCGCTGTCTTGCCTTGGTTTGTACAGGTCTGAGGAGATGATAAT
116417  AGAGGAAACCTTATTTTCCAAGTTGATTATGCCTTTATTTACATCGATGTAAATCTACTC
116477  AAGTAAGTATACCAATTCAATTGGTTGCGACTTATCTGAAGTTGCTTTTATAGATTAAGA
116537  TGAATAATTAATATAACAATAATAACACGATAAATTTTTACAAACGAACAACTATTTTTT
116597  CTCTTGCATTGCCTTTTTACACGGCTAATAATTTGATGCGCAGAGCTTTTTCTTCTTTTT
116657  CTCTCCCTCCTCCTCAACTGGTTGAGGAGGAGGGAGAGAAACGAGGAAAAGGAGACAATT
116717  TGGCTCTGTCGACATTATGTTTTGATGCTATTAAAACATATAGATTGTACAATAAATTAG
116777  ATATAACGGGTGGAAATAACTTTATTGTTGAGCAAAGATCTTTTTATTCTACGAATGAGA
116837  GAAAGGAAAAGTTTAAGGAGTTTATTAATGTTAATACTACTCCTGTAAAAACTAAATCTA
116897  AAACACATCAAATTTGGATAGATTATATAAACTTCCTTTGAGATGATTTTGATACCTTTG
116957  TAGAAAGTTTATACTGTTCTAATAAACTTTTACCTAA
; G-orf424 ==> start ;; contain dpo
116994  TACAGATTGTTCTGTATTATTAAAGCTAAGAGAGGGGAAGTTTTTGCTACAATTGATAAG
117054  AAACAACAACACTTCATGTTTAAATCGATGGAGGATATTTACCCTTTTGAGAAGTTGTTT
117114  TATAAAATCGTT
;;     G-dpo_1 ==> start ;; HMM match pos. 272,611 score 1.4e-65
117126  GATAGACTTAGTGAGTTATTTAGAGAGTATGATAATATATTTGAGGGTACTTGTGATTCG
117186  GTTCTTTTAGAATTTAGACAAGTTAATGTCGATGTTACGTTAAAGATTTCGAACTTAGAT
117246  TTTATAAAGGCTGAACACCCTAAGGTTAATATGACTGAGATTAGTAGAGATTTGAGTATT
117306  TTTGGTAATACACTTAAAGACGTTCAGGGTTCTCCTCTTAACCCTGTTGTTGTAGATGGG
117366  AAATTAGTTATATCAAATACGTTTGATGTAAAAAATCCAGATAAGTTTTTAGAAGAGTAT
117426  AATGTTAATATGACTATAAATAATAAAAAAGTTTATTATTTAGTTAATGATTCTACTAAG
117486  TTTTACCTAATATATCGTATGAATAGACCATATATTATTAGTGTTAATATGTCTGATGAG
117546  GGGGTAGACAAAAGGTTTTTTAATTTTTATGGAGATCTTATATCTAAGGTTAAAGATATA
117606  GATAATAAAGATGGGACTTTTAAGAGGGAAAGTCGAAATAGTACTCTTGTGTATAAAAAC
117666  GATACTATATTATCTGTATCTAGAGATATTGATTTTTCTCCTATTAAAATGGTGGGGAAA
117726  ATTTTAACTAACAATAGGAAAAACTGACTACCTAATTCAAATATAGGAACTCTTGACTTA
117786  GAAACATATGAATGTGACGGTGTGTCTTGTTGTTATGCATTAGGTTTTTATTGTAATGAA
117846  TTTGGTCAGTGTAATACATATTATATAGATAAAGGTTTGGATAGTACTATGTTAATACAT
117906  ACTTGTCTAAATGAAATGCTTAAGTCTAAATACAATAAAAATACGTTTTATGTACATAAT
117966  CTAGGTATGTTTGATGCTCCTTTTATAATTAAAGCTTTAATAGATTTCAATAAAACAAAA
118026  GAAGGACAAAATAACCCTTATATTTTAGATATTACAACTAGAAATAGAGAAATTTTAGAA
118086  TTGAAGATTAAAAGAAAAGTTAATGACCGTATCCATACTGTTAATATAAAGGACAGTGTT
118146  GCTATTTTACCTAGAGACTTAAGAAGTCTATGTAAAGATTTTGAAGTGGAAACAGAAAAA
118206  AGTTTCTTTCCTTATAATTTCTGTATGAAGGATTCTTTGTTTTATGTTGGTAA
; G-orf76 ==> start ;; contain dpo
;;     G-dpo_2 ==> start ;; HMM match pos. 612,690 score 8.7e-23
118259  A
;;     G-dpo_1 ==> end
118260  CACCTAGTA
; G-orf424 ==> end
118269  TAAATTATTATGAAAATATCCCTACAGAATATTACAATTCATTATTTAAAGAAGAATGAT
118329  CTCTAAAAGAAGAATGTATAAGATATCTAGAAAAGGATCTTATAAGTTTATGTCAAGTAC
118389  TTGTTAAAGCAAATAGAATTTTTCATAGGTTATTTAAAATTCAAATGACTGATTTTTTTA
118449  CAATTTCTGGTATATTTCAACAAATTTTCCTTGAA
;;     G-dpo_2 ==> end
118484  TTTCAC
; G-orf76 ==> end
118490  TAA
; G-orf383 ==> start ;; contain dpo
118493  AATAAA
;;     G-dpo_3 ==> start ;; HMM match pos. 695,1056 score 1.8e-128
118499  GATGAAAAACCTATACCTTTAGTTAATAATAAAATTGTTTGAGACGATATATATAAAAGC
118559  TATTACGGTGGAAGAGTAGAGGTGTTTAATCCTTTTTTTATTACGGACAAAAACCCAGAT
118619  AGAAAGTTATATTATTATGACGTAAATTCTTTATATCCATATGCGTCTTTGAAACCTATG
118679  CCTGGTACAAAATGTAAATATCTAGAGAGTTTTGGACTACCGTTGGACTTAGAAAATTTA
118739  TTTGGGTTCTTTTATTCTAAAGTAAAATCTAAAGATAACTATTTAGGTTTACTACCTAAA
118799  AGAACTCTAAAAGGTAATTTAACTTTTCCTCCTCCTCAACTAGTTGAGGAGGAGGGAGAG
118859  AAAAAGGGAGAGTGATATGATAGATATTTTTCTGAAGAATTAAAATTTGCAAAAGATAGT
118919  GGATATAAAATAGATGTAATTAAAGGTTATAACTTTGATTCTGTTTTGGATGTATTTTTA
118979  AGTTTTGTTACAAATGTAATGGGAATTAAAATTAATGCTAAAAATCCTACAGAAAGAACT
119039  ATTGCTAAGTTAATATTAAATAGTTTAATAGGTAGATTCGGTACGGGTTTCTTAAAAAGT
119099  ATAACTAAATTACTGGATGCTAAACCACAAGATTTAGTCCTTAAAACTAGAATTGTAAGT
119159  GGTAGTATAGAGATTGATGCTGATGCTTACTTAGATACATTTAAATTAGAAATAGACAAG
119219  GGAGTTTGTGAAGATTTTGGTGTTGACTATATTAAGGCTTTAAATACAGAATCTATAGAA
119279  GAAAAGTCAATTAAGGGGAGATATCAAACTGTGTCTATTCTTATCGCATCTGCTACGTTA
119339  TCCTATGCTAGAATACGTATGACTAAATTAATGTTACATATTTTAAATAAAGGAGGTAAG
119399  ATTTATTATACAGACACCGATAGTATAGTTACTGACTACAAACTGGAGGATGAATTTGTA
119459  GACAAGTCAGAACTAGGTAAGGTTAAGTTAGAACATGAAATCAAAGAAGGTTACTTTATC
119519  GCGGATAAAGCTTATGCTTTTATTGATGTATCAGGTAAACTAATTAAAAAAGCTAAAGGA
119579  GTGTCTAGTGAATATTTAGCATTAGATGATTATAAAAATATGTTTAAAGGAGAGTCT
;;     G-dpo_3 ==> end
119636  ATAAATGCG
; G-orf383 ==> end
119645  TAA
; G-orf47 ==> start ;; contain dpo
;;     G-dpo_4 ==> start ;; HMM match pos. 1062,1106 score 1e-09
119648  AAAAAAACATCTAAAAGAGATTACAAAAAGGGAAGTGTTGTTATAAAACCTAAAAATATT
119708  CTAATTTTAAGTACAGAGTATTATGACAAACGTACAAAGATTTTTGAAAAAGGAATCTGA
119768  GTAGGAACTAGACCAACT
;;     G-dpo_4 ==> end
119786  ATAATC
; G-orf47 ==> end
119792  TAAGTTTAAATACAAGAGATGTACTAGATCAAAATTATATCGTAAACTACAATTATGTCG
119852  GAATTTGGCTTTTATTTCTTTTCTTATGAGGAAAAAAGAGTAGCAAGTGTTAAATTAATC
119912  TTAATCTAGTAATTAAGATTAACTAAAACTGCATAATTTTTTTATCAAGATCTTGGATCT
119972  TGTGTTTTTTTTTTTTTTACCTCCTATTAGAACTAGTACTATAAGATTAGTTAGTGTTAA
120032  GTTAGTCTAAGATTATAAGTATGATTAATGAATGTTTAATGTAAAAAAAAAAGTTTATTA
120092  TTACACTAATAGTTAAAAAAAACTGTATACTTATTATATACAGATAAAAAAATCTTATTT
120152  TTTTTTGTTGGAAGCTTGTGCGTTGAAAACTAGGTTTCTAATAAATAAACGTTCATTATT
120212  TATTAATTTTATTTTACTAAGAATATAGACTTACTTAGCCTTTCATAAACTCTTTCTTTA
120272  TTTGGTACATTAAGGAATTCTGATAAGTCAGGTAAAACTATTTTCTTTTTATTTATATAA
120332  ATAGTTCTAGTTTCGGGAGAATATTTACATTTACTCTCACCTTGTGTAATAGTAATTGTA
120392  TTTATAATATCCTCATCAAATTTATGAATATATCCTTTGTCTGAGTATGTATTAATATAC
120452  ACTGTTCTTAATCTCTTTATTAGAAGATCTATATATTTAGCTGTAACACCATAACAATCG
120512  TGAACACT
;     G-orf220 <== end
120520  CTAGAAATTAAAATAACTATCTTTTTGGTTAGTGGGTTTAGCTAAAGAGACATATAGCAA
120580  AGTTAAAGTAGCAGCATCTAAATAATGAACTAAATTAGGCCTAAAAGCTAATAATTGTTT
120640  ATTTTTATCCTTTTTTATCTTGTCTGTAATACTTAAACTCAAACTATTAGAAAGATATGT
120700  AAAAGGTTTTATTTTTAATATATGTTCTTTCATATATCTCTGACTAACAACTAATCCATG
120760  GGGTAATCTTCATGTTATAGGTAAATTTAATTTGTTTAAGATTTTACCTATTTCATTGAA
120820  ATAATTTGTCAAGAATTTTATCTTAGGATATTTTACATGAATAATCTCTTCTATGTTTTT
120880  AACTAATAACTCTATATCCTTATAATTTACAAGGTTATTAGACCCTTGATCTATCTTATA
120940  TCAAGTGGTATAATCAACCCTAGGTTTTTTGTTACCATCTAACTCTAGATTATCTGGATC
121000  ACCTAATACCTTATGTTCATCAGTATGGTCCCAAGCTAATATCCCCTTAATAGAACTAAC
121060  CAAAGTTCTATTTGTTGCGTTATAAGGTTTATTCATAATCACAGGTTTTATAGTTTTCCT
121120  GTTTATACCTAACGCCTGTACCCTTTTGATAGATATAATTTGTTCTTCTAACTCCTTAAT
121180  CAT
;     G-orf220 <== start
121183  CTCTTTTCCCTTTTGTGAATCGGGAGATTCTTCTTCTTCTTCCTTAGTAAGAGTTGAGAC
121243  CTTTACGTCATATTCCTCTCAATGCACTAACAAGTCCTTTAGCGATAC
;     G-orf258 <== end
121291  CTATTTATTCTTTTTATATTCAAGATGAATAGTTAATATTTCAACTATATGACTATAAAA
121351  GTCCAAGGGATCTTTACTCTTATTACTACTTCCTAGATTTAATTTATCAAAGATTGATGT
121411  TTCATTAGATGATAAAGCTAAATGTTGGAATCCGTTACATGTCCCGTCTAATTGTATAGG
121471  TAGATTTGGTTTAAACTCTAGCATAAACTCATTATTTAAGAAATTATTAAGTCTTCTCAT
121531  TTCAAAGCAAAAATATAAAAAGAGATATTTATCATCTGCTTCTAGAAATAATTTATTATT
121591  TTCAAAATCTAGAATTCTATCTCAATTGTTTTCAACTCATTCTAATCTTATAGTATAAAA
121651  TTTTCTGTTTAAACCATTTCCATGACAAGTAGCACCATAAGCTTTTAAATATTCTATAGC
121711  TTCTCTATTTGTTCTTTTTATTGTATCTGGTCTAGCAAATAAAATTAAAGCCTTAGCCAA
121771  CTCACTAGCTTGGTAATGAAAATACGCAGTAGTAGGATATATTCTTCCTCTTTGATCTAA
121831  TCTTAAAGGAATATATGTTTCAGGAACATTAGAAAAGATGTTAGCTATTAATAAAATATG
121891  TTTTTCTAACATTACTTTACTTAAAAATTGCTGATATTCTCTTTCTTGTCTCTTGTTACG
121951  TTTTATATTAGCTAAAGGGTGAATATAATCAGAACTTATTAGCAACCTATGGAGATGGTT
122011  ATATTTTAATAAATAGTTTAATAAATCTTTATTAATTTTAAAAGGAGTTGCCATCAT
;     G-orf258 <== start
122068  ATTAT
;     G-orf185 <== end
122073  TTATAGCTCAATAAATTTCATTATCCTCCTCTTTTTTAGAAGGATTATCATAAGCTTTTT
122133  TATACCTATTAAGTCTTCGTCGTATTCTACGTTATTAAGCAAATAACCACCCAATTCTCG
122193  TTTAGAATACTTCTTAGGAGAGACTATCATAGGTAAATTAATAGGTAATATAGCTATAGG
122253  ATTTTGGTTATTTTGTTTTTTTTCTATCTCATCGGTTAACCTTAAAATAGCCATACTACT
122313  TTTACCGTCATTAGAGGTAATAACTTTAACCTCTAAAATGTTACAACTGCACATAATATC
122373  GATTAACTTACCAGATAGACGTAAACAGAATTCACTAGTTTTAAACACAGATTGTTTATC
122433  AATTTCTAAGAATTCTTTTAGATAATCTCTAAAAGATTTTTTAGACACTAGCGGACCCGC
122493  ACCTAAGGAATTTATATAAGCTTTATATAGTTTTGATGTATAAGCATTAGATATTAATTT
122553  ACCAATATTCATAGAAAGATGGGTAACACTTATTTTAGTCCTTTCATCTTCTTTATATTC
122613  ATCTCCATCTAATACCAT
;     G-orf185 <== start
122631  ATTGTTAAAAGTTACAACTAAAAATAAGAGATAGTCTAAAAAAATGGACTATCTCCTTGT
122691  TCTCTAGACCATTTAAAAGCTTCTTAACATAAAAGTCGTGGATATCTACACTATTAACCA
122751  AACTATTGATATTCCTATTAAGTTTTACATCGGAGAGAAAAAAAAATAAAAAAATAAAGA
122811  TAAAGAAGTAAAACCGTTCAACGACTAGAGGGTGAGTATGCTAACAATAATCCTTCTCTT
122871  AAACCCAACATATTTATTTATCCTGTATTAAGTCAACTGTTTTGATTATTGTCGTATAAA
122931  AAATATCCTTTGCCAATTAATTAGTATAGATTTAATTTAAAAGGAAAACGTATAAATTTG
122991  GTCTGATTATTTATTAGTAATATAGATTAAAATAAAGATAATTATTATTAATATGGCTTC
123051  ACAATAAAAAAAAAATTTTTTTTTACTCTGCCCGCCCCCCCTTTTTATCTTTATTTTTGC
123111  CTTTTTTAATAGTTTAATTACCTCCTGGTAGTTAAACTATTAAAAAAAAGGGTAAAAATA
123171  AAGCAGTGGTAAAGGGGGGGTTTATAATAAGGGATATAAATAAAAAAAAAATGTAGGACA
123231  ATTTTTATATAAAAAAACTAAAGAATAAAGAGTAACTGATTTATATTTAGGTGTATTAGT
123291  GGGTTTAACCTAAAAACTTAATTTAAATAAAATATATTTAATAAGTATATTTTACATTTA
123351  ATAAATTAAGATTTTAAATAAATATAAATGTCATATTTAATTACACTAATACCAGTAATT
123411  TAAATCTTTTTAGTTACTGCACTTTTTTTACAATACATAATGTAACAGGGTTTTTAAGCA
123471  AGTTTAGCTTTTATATTTTAAAGTATATA
;     G-trnK(uuu)_2 ==> start
123500  GAGACCTTAGTTTAATGGTAAAATACGAGACT!TTT!AATCTTTGTTATATGGGTTCGAG
123558  CCCCATAGGTCTTA
;     G-trnK(uuu)_2 ==> end
123572  AATCTGCCTTCATGCAAGACCAGTACTGGTCTTGCACCTTTTTTTCTCTTTTTTTTAGTT
123632  ATAATAGTTTAATTTCTACGTAGTAATTAAACGTATAATAATAAAAAAAAGAGAAAAAAT
123692  CGGGGTAAAACTATTCTTTTTTTTTTTTTATTATTTTATAATAAAAAAATAA
;     G-trnG(ucc)_2 ==> start
123744  ACGGCCATAGGTTAATGGTAGACCTTTCGTCT!TCC!AAACGATTTGTGTCGATTCGAAT
123802  TCGGCTGGCCGTA
;     G-trnG(ucc)_2 ==> end
123815  A
;     G-trnD(guc)_2 ==> start
123816  GGGTTAATATTCTAATTGGTAAGAACCTTCTTT!GTC!ATAGAAGTGTATATCGGATCGA
123874  GACCGGTTTAACCCG
;     G-trnD(guc)_2 ==> end
123889  TATACTTATATATAATAATTAAAAGTATTTA
;     G-trnS(gcu)_2 ==> start
123920  GGAAAAGTTGTTATTGGTAAAACGAGATATTT!GCT!AAATATTGTGTTCTACACCTGGA
123978  TGTTCGAATCATCTCTTTTCCG
;     G-trnS(gcu)_2 ==> end
124000  ATATAATATAAATTATAAACAGTATACTTTAACATTAAAATATA
;     G-trnW(uca)_5 ==> start
124044  AAGAGCATAGTTTAATGGTAAAATTTGAAGCT!TCA!AACTTCACCTTCTCAGTTCAAAT
124102  CTGAGTGCTCTTG
;     G-trnW(uca)_5 ==> end
;     G-nad2 ==> start ;; mfannot: alternative ATG start pos 123977
124115  ATGGTAATTTTTTCTATCTTATTTTTATTATTATCTAATGCCGTTACTTTAAGACGAGAC
124175  AAATCTATACTTTTTAGTAGAGTAGCTATCACAGTTTTACTCTATTCTTCTTTAATTGCT
124235  TTTTATAGCTTATACTTTTGTTTAGATAGTGGTATAGGTTTATATGGTGGTTTATTCCAT
124295  GCTACAACTACCACACATGTTTTTCATATCTTTATCTTTTTAATTAGTGCTGCAATTTTA
124355  CAATTAACAGCTTTTTATCCAAGAAAAGTCTGAGTAGCTGAATATTCTTCAATAAGTAAG
124415  TTGTTATTTTATAACTTTCTTTACTATAGATCAAGAATAGTAAATAAAATGGGAGAGCAA
124475  TTTAAAATAATAGAATACCCTTTAATATTATTATTTATTATAACAGGAGCTATATTTTTA
124535  GTGTCAACTAGTGATTTAGTTTCTATTTTTTTATCTATAGAGCTGCAAAGTTATGGACTA
124595  TATTTACTTAGTACATTGTATAGAAACTCAGAATTAGCCACAAGTGGTGGTTTGACATAC
124655  TTTTTATTAGGTGGTTTAAGCTCTTGTTTTATACTTTTAGGATCTAGCTTACTATATGCA
124715  AATTCGGGTACAACTATCTTAGACGGTATATACGTTATTACTAGTTTAAGTGATATAGGT
124775  AACAATGGTCATGCTTCCGCAGAGAATATTTTGTATTGATATAAACCTTATTACATTAAT
124835  TTTTCTTTACTAATTATGAGCGTAGGGTTCTTATTTAAAGTTTCAGCAGCACCTTTTCAT
124895  TTCTGAAGCCCTGATGTGTATGACGCTATTCCAACTATTGTAACAACATTTGTAGCTATA
124955  GTAGCTAAGATATCTATATTTATATTTTTCTTAGAATTAGTACATTATACAAGTAATTCA
125015  TTATTTTCTTTCCAATATAATTGAACTACAAGTTTACTAGTTAGCTCTTTACTTTCACTA
125075  GTAATAGGTACAGTTGTAGGTTTAACACAGTTAAGAATAAAAAGATTATTTGCTTATAGT
125135  ACTATAAGTCACGTAGGTTTTATATTACTAGCATTGAGTATTAACAGTATAGAGTCTATT
125195  CAAGCCTTTATATTTTACTTAATGCAATACTCAATTAGTAATTTAAATGCCTTCATAATA
125255  TTAATAAGTATTGGTTTTTCTCTTTACTATTACGTTAACGATAATGAAGAATATAAAGAA
125315  TTAGCCGATAAAAATAACTCACCTATACAATTGATTAGTCAACTGCAAGGTTACTTTTAC
125375  ATAAACCCAGTCTTAGCCTTAAGTTTTACTATTACAATATTTTCTTTTGTGGGTATACCA
125435  CCTTTAATAGGATTCTTTGCGAAACAGATGGTTTTAAGTGCTGCTTTAGATAGTGGTTAC
125495  GTATTCCTTACATTAGTAGGAATATTAACAAGTGTAATAAGTGCAGTATACTATTTAAAC
125555  ATAATAAAACAAGTTTTTTTTGAAAAACCTGAATATAAAATAAACCCGGAAATAGTAAAT
125615  ATAAACTTACACGGTAGTATTATTAAAAATAATGTTTTAATTAAAAAATTAACATTTAAA
125675  TTAGACAATATTGTTTTATCTAGTTCTTTAACTATAACAATTTCTGTGTTAACCTTAATA
125735  ATACTATTATTTATATTTACCCCACAAGAATGATTAAGTATGGCTAATATATTAGCATTA
125795  ATATTATTTAACGCTTAA
;     G-nad2 ==> end
;     G-nad3 ==> start
125813  ATGACAAGTACTACTTTTTTTTTTGTATTTATACCTATATTAGCAGTTATATTATTAGCT
125873  GTTAATCTTATATTTGCTCCACACAATCCTTACCTAGAAAAGGATTCAGTTTTTGAGTGT
125933  GGATTTCACTCGTTCTTGGGTCAAAATCGGACTCAGTTTAGTATCTCCTTTTTTATTTTT
125993  GCGCTTTTGTTCCTTTTATTTGACCTAGAGATATTGTTAGTCTATCCCTACGTAGTTAGT
126053  GCCTATACTAATGGTGTTTATGGTTTAGTAATAATGCTGATTTTTTTCTTAGCATTAACT
126113  TTAGGTTTTGCCTTTGAACTAGGTAAGAATGCTCTTAAGATTGACTCTAGACAAAACTTA
126173  CAGTTCTTAAACCTTGAAACTGACCGTGTCTATAGCTATTGTTACGAATCTATAAACCAT
126233  TCCAGTTTTGGTTCGACCAACGCGAGGGAAACCACTAAATAA
;     G-nad3 ==> end
126275  AAGAATATACTCTACTAAGTGTAATACGTTTAACTCTTCTACTGAAGTAGCAGGAGGAAA
126335  AGTATATTCAAACGCTGACACCTGTAAAGCTCTTATTTTAGCGGATAACAA
;     G-orf30 ==> start /note=GIY ;; evalue:2.9e-08
126386  GTTAAATCAGGTATCTACCGTTGAGTTAACCTTACAAATAACAAAAGTTATGTAGGTTCA
126446  GTTATTGACTTAAAGGAAAGATGCCTTAAGTAA
;     G-orf30 ==> end
126479  GAT
;     G-orf93 ==> start /note=GIY ;; evalue:3e-08
126482  AACGTTAATCATCTAAGAAGTAATACTAGTATGCTTATATATAGAGCTTTGATTAAGTAT
126542  GGCTACTCTAATTTTAAATGGGAGGTTTTAGAATATTGTGCTCCAGAGGTGAGATTTGTA
126602  AGGGAGAATTATTACATAAAGATTTGTTCTCCCGAAAACAAAATAGTCCTAGAATCTAAC
126662  ACTACGCCTTCTAGAGTAGGTTGTACACATAGAGGTAGTACTAAATCCCTTATTTTACTT
126722  AGTCAACCTGCTAGAAAGATGGTGATGTTACAGACACTTTAA
;     G-orf93 ==> end
126764  CTGGACAATCAACCATCTTTGATTCTATAGTTTCGGCTGCTAAATTTTTAAACGTTAAGG
126824  GTACACAGATTAGTAACTATTTTTTTTTTTCTCCATTTTTTTTTCCCTTTTTTTAAGTTA
126884  TAAATATATAATTATTACGTAAATAGTATTGTATAATAATAAAAAAAAAAGGAAAAAAAA
126944  AACAGGGAGAAAAAAACTGAAACCAAGTAAAACCCCCGCTCATTTCTCTCCCTCCTCCTC
127004  AACTAGTTGAGGAGGTAGGAGAGAAAAAGCCAGAAAAGGTACATTTTCAAGTTAATAGAT
127064  AAACCTGTTATCTATGAAAAAGTTGATATAATTGAAAGCTGATGTGTAGGTATAGAAACA
127124  GAGGTATTAAACCTAACTACTAATGTAACAACGACTTATAGCTCTGTTCGCGCCGCAGCT
127184  GGAGAATTAGGGCTAGAACATTCAACTATAAACAAATATACAAAATTAGACGTACCGTAC
127244  AAAGACCTCTACGTATTTAAGAAAAAATAATATATAAACTTAATAGTTTTAAATATTATA
127304  TAGTTGTATACAATGCTGTATATATATATGGATATTTTTAAGTTTTTTACGTCTATTTAG
127364  AAAAATTATATGTTATACTCAGTAACAAACATCGAGGGGTGGGCGGGAGGGCTTGCAGAG
127424  TGAGTGCAAGAAATGATAATTCTTTTATTTTACTAGCACATCCAATAGTAAACAGATACC
127484  TGTTATTGTAGTTGGTCTTTATCCTGCTTCGCAGGGTGCAAGTAAACCTTAGACTAATCT
127544  TTAAATATTTTAGGGTAAATATTTATTAGCTAAAGGCTAATCTAAATATGTTATAATAGT
127604  GTTTACTAGAGCCAGGAATTCATTAGTATAGATAGACAGCTATCTTGAAGGTAGATAATT
127664  ATGTTAATGGGCGGGATGGGTCCTTAAATGTTTAGGGTTAAAATACTCTTTATATAAATA
127724  GATTATTAAGCCTAAGAATAAATTCGGAAGCATAGGTGTTTCAATCTGCCCTTCACTTGT
127784  TTCTTTTTAGTAAATGAAAAATAAGTCAATAATACTTTTGATAAGGTTACTTATTTTTTA
127844  TATCTATAATAGAAAAAAACATTTTTTTTATAAATATAT
;     G-cox2 ==> start
127883  ATGCTTAATTTATTAAATTTAAATCTTCTTAATAATTGTGATACGCCTAGACCTTGGGGT
127943  CTATATTTTCAAGATAGTGCTACACCGCAAATGGAAGGTCTAGTTGAATTACATGATAAC
128003  ATTATGTTCTATTTAGTTATAATCTTGTTTGGTGTAGGATGAATAATGATTTCTATTGTA
128063  AGAAATTATACATCCGTAAATTCACCTATAAGTCATAAGTACTTAAATCATGGTACACTA
128123  ATAGAGTTAATATGAACAATTACTCCTGCCATAATTTTAATTTTAATCGCCTTTCCATCT
128183  TTTAAATTATTATACTTAATGGATGAAGTGAGCGATCCCGCCATGTCTGTATTAGCAGAG
128243  GGTCACCAGTGATATTGAAGTTATCAATACCCTGACTTTTTAAATACAGACAATGAGTTT
128303  ATAGAATTTGATTCCTACTTAGTACCAGAATCTGACTTAGAGGAGGGAGGATTGAGAATG
128363  TTAGAAGTAGATAATAGAGTGAAAAAGCCTTAA
;     G-cox2 ==> end
128396  GCAAGCTTTAACGGCTCTTAAGTAACCAAACTCCGGGTAAATCCTAAGAGCTCAGAATAC
128456  TAACCTTTTAACCTAAAAGGGTAAGTAAAGGGGCCAAACTAATCATTTGGGTACAGTAAC
128516  AAGTTCTGAGATTTGACGAAAGTTAGAATGGATGTTCGCGGATCTAAATCACCTCTTCTT
128576  CGGCTCCCCTCCGTCCTCCTCAACTTGTTGAGGAGATAGGAGGGGAGTATAGTAAAGATA
128636  GCTTGGCACTTGGCTGAGCTTCATTATGATTAATGTGTAAAAGAGCAACGAGTAGACGGT
128696  TACTCGCCATATGTTAGGTTCGAACCTCGATTACCTCAGAAAGTGAGGGTAGATATATGG
128756  TGTAAGGTGTACTCTAATAGCCTATTATTTTTTTTTCTTTTTGGCTGCTCGGCAGCCTTA
128816  ATTTATGGTCTGCTACTAATAAATTAAGACCGTAAAT
