# Supplementary material for: Global Characterization of Fungal Mitogenomes: New Insights on Genomic Diversity and Dynamism of Coding Genes and Accessory Elements
Source: Front Microbiol. 2021 Dec 1;12:787283. doi: 10.3389/fmicb.2021.787283 (PMC8672057; doi:10.3389/fmicb.2021.787283)
Supplement: Supplementary File 1 — de novo annotation files of the 685 mitogenomes investigated in this study. Annotation was performed with the Mfannot program. [file Data_Sheet_1.ZIP › Supplementary_FileS1/CP006519.1_Saccharomyces_cerevisiae_YJM1252_mitochondrion_complete_genome_mitogenome_g3.mfres]

;; Masterfile modified automatically by mfannot version 1.35
;; on Sat Dec 26 19:46:38 2020 by user pfonseca on host LGCM-PROC
;;    - Gene Totals: 44
;;    - List of genes added:
;;      atp6                 atp8                 atp9                
;;      cob (5 introns)      cox1 (6 introns)     cox2                
;;      cox3                 orf271               orf348              
;;      orf365               orf381               orf387              
;;      orf391               orf481               orf777              
;;      orf785               rnl                  rnpB                
;;      rns                  rps3                 trnA(ugc)           
;;      trnC(gca)            trnD(guc)            trnE(cuc)           
;;      trnE(uuc)            trnF(gaa)            trnG(ucc)           
;;      trnH(gug)            trnI(gau)            trnK(uuu)           
;;      trnL(uaa)            trnM(cau)            trnN(guu)           
;;      trnP(ugg)            trnQ(uug)            trnR(acg)           
;;      trnR(ucu)            trnS(gcu)            trnS(uga)           
;;      trnT(ugu)            trnT(uuag)           trnV(uac)           
;;      trnW(uca)            trnY(gua)           
;;
;; end mfannot
;;


>CP006519.1 Saccharomyces cerevisiae YJM1252 mitochondrion complete genome gc=3
     1  TTCATAATTAATTTTTTATATATATATTATATTATAATATTAATTTATATTATAAAAATA
    61  ATATTTATTATTAAAATATTTATTCTCCTTTCGGGGTTCCGGCTCCCGTGGCCGGGCCCC
   121  GGAATTATTAATTAATAATAAATTATTATTAATAATTATTTATTATTTTATCATTAAAAT
   181  ATATAAATAAAAAATATTAAAAAGATAAAAAAAATAATGTTTATTCTTTATATAAATTAT
   241  ATATATATATATATATATAATTAATTAATTAATTAATTAATTAATAATAAAAATATAATT
   301  ATAAATAATATAAATATTATTCTTTATTAATAAATATATATTTATATATTATAAAAGTAT
   361  CTTAATTAATAAAAATAAACATTTAATAATATGAATTATATATTATTATTATTATTAATA
   421  AAATTATTAATAATAATCAATATGAAATTAATAAAAATCTTATAAAAAAGTAATGAATAC
   481  TCCTTCGGGGTTCGGTCCCCACGGGTCCCTCACTCCTTTTTAAAAATAAAAAGGGGTTCG
   541  GTCCCCCCCCCTTCCGTATACTTACGGGAGGGGGGTCCCTCACTCCTTCTTAATTAAATT
   601  ATCTTAATTAAATTATCTTAATTAAATTATCTTAATTAAATTATCTTAATTAAATTAAAT
   661  TAAAAGGGGACTTTATATTTATAAAGTAATTATATTATTATTATTATTATTATTTATTTA
   721  TTTTATTTTTATTATTTTATTATATATATTATATATTAATA
;     G-trnP(ugg) ==> start
   762  CAGATAGAAGCCAAAAGGTCAGGCGCTTTCTT!TGG!GAGAAAGACCTAGTTAGTTCGAG
   820  TCTATCCTATCTGA
;     G-trnP(ugg) ==> end
   834  TAATAATTTAATTAACCATTAAAAAAAAGTATATATATTTATCATAATATATTAAATTTT
   894  ATTACATTACAAATGAACACTTTTATTTATATTTATATTTATAAAAATATGAACTCCTTC
   954  GGGGTCCGCCCCGCGGGGGCGGGCCGGACTCCATATTATTATTATTATAATTATTATTAT
  1014  AATTATTATTATAATTATTATTATAATTATTATTATAATTAAAGAGTTTTGGATACCAAT
  1074  ATGATATAATATGATATAGGACCGAAACCCCTCATTTTATCATTTATTTATAATATTATA
  1134  AATAAAAAAAAATATTATATATTATAATAAAATTAATATCATAATATATTATATTATATA
  1194  TTATATTATATATATATATATATATATTCTTTTATAAAATTTATATTCTTCTTATTAAAA
  1254  TTAAAAAGGGAGCGGACTTTTAATTATATTTAATTATAGTTTTTAATCATTGGTTGAGAT
  1314  TTCAAAATAAGGTATAATATTTATATTATTCTTTAACAAATATTATATTATAAAAAAAGA
  1374  TATAATATTTATATTATTCTTTAACAAATATTATATTATAAAAAAGATATAATATTTATA
  1434  TATTATTATTAATATTATTTTTTAGTTCCGAAAGGAGAAACTTATAATTTTTATATCATT
  1494  ATTTATTATTATTTTTAATAATAACTCCTTTTAGGAATTTCCATTTAACCTTCAGCAGAG
  1554  ACTTTCTAATTATAATTATATATATATAAATTTAAATACATTTATAAAAAAGTATATAAT
  1614  ATAATTATATTATATATAATAATATTATTAAATGAAGTATTCTTTATTATTAATTATAGG
  1674  ATATCTGGGGTCCATTAATAATTATTATTGTAAATAATAATAAGGACCCCCCCCATTATC
  1734  TAATTAATAAATATATAAATAATCATTAATAAATATATTAATAATTATTAATAAATATAT
  1794  AAATAATCATTAATAAATATATAAATAATATATTATATTATAAAAATATAATAATAATAA
  1854  TTTATTATTAAAATATAATAATTTATTATAAAAATATAATAATTTATTATAAAAATATAA
  1914  TAATAACTCCTTTCGGGGTTCACACCTTTATAAATAATAAATAATAAATAATAAATAATA
  1974  AATAATAAATATTAGTATTCACTAATATAAAATAATAATTATAAAAATAATCATTATTAA
  2034  AAATATTATTAATTATTAAATTAAATACAATTAATATAATTTAGTTGTTTATATAATTTT
  2094  AAATAATGTTTATATCAATTTAATAAAATTAAATTTATAGTTCCGGGGCCCGGCCACGGG
  2154  AGCCGGAACCCCGAAAGGAGTTTATCTATATATTATAATAACTATATGAATTTCATTATT
  2214  AAAAATAATAAAAATAAGGAATTTTAATAAGAAGTAATATTTATTATATAATATATAAAA
  2274  AAAATATATATATATAAAAATATATATATAATAAGTTTTATTATAATATATATTAAATTA
  2334  ATTATTATGAGGGGTTCGGTCCCTTTCCGGGCCCCAATTCATCTCATCTCATTTTATTTC
  2394  ATCTCAATATCATCTAATCTCATTTCTTTATAGATTTTACATATATATAAATATAAATAT
  2454  AAGATATTCACATTTATATATAATATAATATAATATAATAGATATTCATTCCTCTTTGAT
  2514  TAAACTAATAATTAATAATTAATAATTAATAATTAATAATTAATAATTAATAATTATTCG
  2574  GTAGAACTATTATTAAATAATTTATAATTTATTATTTATTAATATATTTATATAATATAA
  2634  TATAATATAATATTATATTATTCATACTTTTTATTAATATAATATAATATTATTCATACT
  2694  TTTTATTAATATAAAGAAAAGAGTTTCAATTATTTATTTATTTATTTATTTATTTATTTT
  2754  TTATAAAAATAAGAATTAATTTAAATAATTTATTTAATGAAATTATTAATTATAAATAAA
  2814  AATAATAATTTTTAAAGATGTAATATAAAAATAAATATAATATAATTTAGGATAATTATA
  2874  TAAAATATTTATTATATATAGTTTTTATAAGGAGTTTAAAAAGTGATAATATAATATATA
  2934  ATATTTATAAGTTATTTATATATATATAATTATAATCTTATTAATTATTTATATATATAT
  2994  TTAATATTATTTTTATATAATTTTATATTAAAGTATTATAATTATATATTTAATATTTTT
  3054  TTTATATAATTTTATATTATTTATTTATTTATTTATTTAAAAATATTATAATCATATATT
  3114  TAATATTATTTAATATATTTTATATATTATATCTTTTATTGATTTATATATATATAGATT
  3174  TAATAAATATATATATATATATATATATAAATATTCATTATATATTTATTATTATTATTA
  3234  TTATTTATTATTTATTATTATTTTTATATATTATTATTAATAATATATATATTATTAATT
  3294  ATGGGTATCCTAATAGTATATTATTATTTTTAATAATAATTTATGATTTATGAATAATAA
  3354  ATAAGTAGGGAATCGGTATGAATATCGAAAGGAGTTATATATTATTAATTATTTATAATT
  3414  ATTTTATATATTATTAATTATTTATAATTATTTTATATATTTATAATTATTTTATATAGA
  3474  TAGGATAGATAGGATAGATAGGATAGAAAGGATAGATAGGATAGATAGGATAGATAGGAT
  3534  AGATAGGGGTCCCATTTATTATTTACAATAATAATTATTAATGGGACCCGGATATCTTAT
  3594  TGTTATTAATTTATATATTATTCATTATTATTAATATATATTTAATATAATTAAATATTA
  3654  TATTATATTATATTATTTATTAAAAAAAAATCTATTACTTATTTTTTTTTATTAATATAT
  3714  AAATTATTTATATAATTTATCATTTTTATTTATATATTATTATTTTTTATATATAAATTA
  3774  ATATATATATATATTATATATACTTTTTTTTTTTTAATAATATATCTATATATATAAATT
  3834  AATATATTATATTTTTATATAATATATTATTAATTATTATTTTAATTTTCTATTCTATTG
  3894  TGGGGGGGTCCCAATTATTATTTTCAATAATAATTATTATTGGGACCCGGATATCTTCTT
  3954  GTTTATCATTTATTATTTTATTAAATTTATTATTATTTTTAATTTATATTTATATTATAT
  4014  AATTAATTATATGGTTTATACTCCTTCGGGGACTTTATATTTTATTATATAATATATTAT
  4074  ATTCTTATAATATATTTATTGATTATATTATAAAATTTATTTTATGTGTGCTCTATATAT
  4134  ATTTAATATTCTGGTTATTATCAACCACCCCTATTACGTCTCCGAGGTCCCGGTTTCGTA
  4194  AGAAACCGGGACTTATATATTTATAAATATAAATCTAACTTAATTAATAATTTAAATAAT
  4254  ATACTTTATATTTTATAAATAAAAATAATTATAATCTTTTTTATAATTATATATAATAAT
  4314  AATATATATTATCAAATAATTATTATTTCTTTTTTTTTCTTTAATTAATAATTAATTAAT
  4374  TAATTAATTAATATTTTATAAAAAATATATTTCTCCTTACGGGGTTCCGGCTCCCGTAGC
  4434  CGGGGCCCGAAACTAAATAAAATATATTATTAATAATATTATATAATATAATATAATAAT
  4494  AATATAATAATTTTATATAAATATATATTTATATATTAAATTAAATTATAATTTTATTAT
  4554  GAAAATTATATCTTTTTTTATATTCTATATAATAAAAATATGTTATATATATATTAATAA
  4614  TAAAAAAGTAGTGAGGATTAAATAAATTGTATAATAATTATAACTCTTAATTATAAAATA
  4674  AATATATATATATATATAAGTATCCATTTCTATAAAATCTTTTAATAAATATTTAATAAA
  4734  TATTAAAAAAATAATATTATAATATTTTTGTATATAATTCAATAAAATTCATTGGAGGGG
  4794  TAAATAATAATAATTTACTAATGGCAAGTTATAGTCTTAAAGGTTTTTATTTTTTTTTTT
  4854  TTTTATTAAATTAATAAAATAATAATACCATTTATATATTCCATTATATATATATATTTA
  4914  ATAAAAATAATAATATCATTTATATATTTTATTATATATTATATATATTTTATATAAAAT
  4974  AATAATAATAAATTTATATTTTTATATATTATTATTAAATAATAATAATATAAATAACTC
  5034  CTTCGGGGTTCGGTCCCCCTCCCATTAGTATAAGTATAGGGAGGGGTCCCTCACTCCTTC
  5094  TTAATTAAGAATAAAAAGGGGTTCGGTCCCCCTCCCGTTAGTACACGGGAGAGGGTCTCT
  5154  CACTCCTTCTTAAAAAATAAAAAGGTGGAAGGACTAATATAATTTTAAATAATAATTAAT
  5214  ACTTTAATAATAATTTGTATTTCTTTATTATTAATATATTAAATATAATAATAATTAATA
  5274  TAATTACAATATATTAATATTATCAAATATTAATAAATATATTTTTTATATAATTTATTT
  5334  ATTTATTTATTTATTTTTTTTTATTAAACTAATTATAATTGTAATTGTAATTTCGAAAAG
  5394  GTGGGGGGGGGTGGGAGTAAATATATATAATTTATAATCTATATATATATATATATAATT
  5454  TCTTAATAAATATTTAATAAATATTTATAAAAAGAATAATTTATATTTATAATATATAAT
  5514  TTATATATTTTATTTTTATTATACAATTAATATAAAATATAAAATATAAAATATTAAATA
  5574  TTAAATATTAAATATTAATTTTTATAGGGGTTATATAATAATTATATTTATAATTATATA
  5634  ATATTAAAAAGGGTATTTTTATAATTATTACATTTTTATTTTATTTATAAAAATATTAAT
  5694  TTTAATAAGTATTGAATACTTTATATAATATAAATATTAATTACATAATTAATAATTAAA
  5754  TAATATTTAATAATATTATTTAAATTTATTATTTATAATTATTTATTTATAAAATTCTAT
  5814  TTTTATTATTATTATTTTTATTTTATTATTAAAAATTAATATAATAATTATTAATATATT
  5874  AAAAATCTTTTATTATATTAATATTTATAAAAAAGTATTTAATAAAAAAGATGTCTAAAT
  5934  TTATAAATTATATAATATTATTAATTTATATAATAATAATATTATAACTTTGTGATTGTC
  5994  AATTTAGTTAATCATTGTTATTAATAAAGGAAAGATATAAAAAATATTCTCCTTCGGGGT
  6054  CCGCCCCGCGGGGGGGCGGGCCGGACTAATTTAACTTTTAATATTAATATTAATATTATT
  6114  TATATTTTTAATATATAAAAATAAATAATTTTATTTTTATTAATAGTATATTATATAAAC
  6174  AATAAAATAGTATTAATTATATAAAATTTATATAAAATATATATAAATTTATTATATATA
  6234  TATATATTAATATTTTAATAAAGTTTTTTTTTTTTATTATAAATTTATTTATTTATTTAT
  6294  TTATTTATTTATTTATTAATTATTATATTTTAATTTATTAATTTATTATTATATAAGTAA
  6354  TAAATAATAGTTTTATATAATAATAATAATATATATATATATATATATTATTATATTAGT
  6414  TATATAATAAGGAAAAGTAAAAA
;     G-rns ==> start
  6437  ATTTATAAGAATATGATGTTGGTTCAGATTAAGCGCTAAATAAGGACATGACACATGCGA
  6497  ATCATACGTTTATTATTGATAAGATAATAAATATGTGGTGTAAACGTGAGTAATTTTATT
  6557  AGGAATTAATGAACTATAGAATAAGCTAAATACTTAATATATTATTATAAAAAAATAATT
  6617  TATATAATAAAAAGGATATATATATAATATATATTTATCTATAGTCAAGCCAATAATGGT
  6677  TTAGGTAGTAGGTTTATTAAGAGTTAAACCTAGCCAACGATCCATAATCGATAATGAAAG
  6737  TTAGAACGATCACGTTGACTCTGAAATATAGTCAATATCTATAAGATACAGCAGTGAGGA
  6797  ATATTGGACAATGATCGAAAGATTGATCCAGTTACTTATTAGGATGATATATAAAAATAT
  6857  TTTATTTTATTTATAAATATTAAATATTTATAATAATAATAATAATATATATATATAAAT
  6917  TGATTAAAAATAAAATCCATAAATAATTAAAATAATGATATTAATTACCATATATATTTT
  6977  TATATGGATATATATATTAATAATAAAATTAATTTATTATTATTAATAATATATTTTAAT
  7037  AGTCCTGACTAATATTTGTGCCAGCAGTCGCGGTAACACAAAGAGGGCGAGCGTTAATCA
  7097  TAATGGTTTAAAGGATCCGTAGAATGAATTATATATTATAATTTAGAGTTAATAAAATAT
  7157  AATTAAAGAATTATAATAGTAAAGATGAAATAATAATAATAATTATAAGACTAATATATG
  7217  TGAAAATATTAATTAAATATTAACTGACATTGAGGGATTAAAACTAGAGTAGCGAAACGG
  7277  ATTCGATACCCGTGTAGTTCTAGTAGTAAACTATGAATACAATTATTTATAATATATATT
  7337  ATATATAAATAATAAATGAAAATGAAAGTATTCCACCTGAAGAGTACGTTAGCAATAATG
  7397  AAACTCAAAACAATAGACGGTTACAGACTTAAGCAGTGGAGCATGTTATTTAATTCGATA
  7457  ATCCACGACTAACCTTACCATATTTTGAATATTATAATAATTATTATAATTATTATATTA
  7517  CAGGCGTTACATTGTTGTCTTTAGTTCGTGCTGCAAAGTTTTAGATTAAGTTCATAAACG
  7577  AACAAAACTCCATATATATAATTTTAATTATATATAATTTTATATTATTTATTAATATAA
  7637  AGAAAGGAATTAAGACAAATCATAATGATCCTTATAATATGGGTAATAGACGTGCTATAA
  7697  TAAAATGATAATAAAATTATATAAAATATATTTAATTATATTTAATTAATAATATAAAAC
  7757  ATTTTAATTTTTAATATATTTTTTTATTATATATTAATATGAATTATAATCTGAAATTCG
  7817  ATTATATGAAAAAAGAATTGCTAGTAATACGTAAATTAGTATGTTACGGTGAATATTCTA
  7877  ACTGTTTCGCACTAATCACTCATCACGCGTTGAAACATATTATTATCTTATTATTTATAT
  7937  AATATTTTTTAATAATTATTAATATTATTAATTTTTATTTATTTATATCAGAAATAATAT
  7997  GAATTAATGCGAAGTTGAAATACAGTTACCGTAGGGGAACCTGCGGTGGGCTTATAAATA
  8057  TC
;     G-rns ==> end
  8059  TTAAATATTCTTACATAAATATAAATATAAATATTTATATAAATATAAATATAAATATTA
  8119  ATATTAATATTAATAGTTCCGGGGCCCGGCCACGGGTGCCGGAACCCCGGAAGGAGAAAT
  8179  ATAAATATAAATATAATATAATATAATATAATATATTTTAATATAATATAATATAATATA
  8239  TAATATATTATATAAATATAATATATAAATAATATAATAAAATATTTTAATATATATATA
  8299  ATATAATATAATTATTATTATAATTTAATATAATAATTATTATAATTTAATATAATAAAT
  8359  AAATAAATAATTATAATTATAATTATAATTATAATCTCAATATATAAATGATAAATTATT
  8419  ATAAATATGAAGGAAATAATTGATTTTTAAAATATATTTAATAAAATATATAATATAAAT
  8479  TATACTTTTTGTTATTATATAATAATTATATTAATATATTTAATAGAATTAATATAAATA
  8539  AATAATAAATATTTATAATAAAATAATATACATCTTCTTTAAATAAAAAAAAGGGGACAT
  8599  TATAAATAGTATATAAATATATTATATCTTTTTTATTATTATTATTAATAAATAATAATA
  8659  ATAATTTATATATTTATAATATATTTAATAGAATGTATTATAATTATTACATATAATTAT
  8719  TATTATTCACTTCTTATTAAAAATAATACTCCTTCGGGGTTCGGTCCCCACGGGTCCCTC
  8779  ACTCCTTCTTAAAAAGGGGTTCGGTCCCCCTCCCATTAGTATAATATACATTAGTATAAT
  8839  ATACATTAGTATAATATACATTAGTATAATATACGGGAGGGGTCCCTCGCTCCTTCGGGG
  8899  TCCCCGCTGGGGGCGGAGACTCTATATAATTTATATAATTTATTTTAATATATATATATA
  8959  TTTATATATAATATAATATATATATTTATTTATTATAATCATTTTTTTTTTACTTAAAAT
  9019  AAAACTTATTATAATTTATATAATTTATAATATTTCTCCTTTCGGAACTTAAAAATAATT
  9079  ATATAATTTTTTTTATTTATATAATAATAATATTATTTGTTATATATTATATATTATATA
  9139  TATAATAAATAAATAAATAATAAATAATAATAAT
;     G-trnW(uca) ==> start
  9173  AAGGATATAGTTTAATGGTAAAACAGTTGATT!TCA!AATCAATCATTAGGAGTTCGAAT
  9231  CTCTTTATCCTTG
;     G-trnW(uca) ==> end
  9244  ATAATAATAATAAAAATATGTATTTATTTAATTATTTTAATATTTCTCCTTTCGGGGTTC
  9304  CGGCTCCCGTGGCCGGGCCCCGGAACTATTAATATAATATAATATAAATATTCATTTATC
  9364  TTTTTTTTAATATTCTTAATTAATTAATTAATATATTAATTATAAAAAATATATTCTAAT
  9424  TTTATTATTATTAAGTATAAATATATTATTAATAATAATTTATTAAAAATATATTATTAT
  9484  AATATATTAATATATCATAATTATAATCAATATTATATTATTTAATTTTATAATACTTAA
  9544  TTATTAATATATTATTCATATATATATAAATTAAATTAAATTAATTATATTGAATATATA
  9604  AATATATATATATATATATAAATATATAAAAAATTATATAAATTATTTTAAGAAAGGAGT
  9664  GAGGGACCCCCTCCCGTTAGGGAGGGGGACCGAACCCCGAAGGAGAAATATTATAATATA
  9724  TTTAATATTTTATTTTTTTTTTATTTTAATTTATTAAATAATTTAATAATTAAATAAATT
  9784  AATGATTTGATTTTATTCTATTATTATTATTATTATATAAAAATAAATAATAAATAATAA
  9844  ATAGTATGATACAATTTATTAATAATATAATTATAAATTATAAATAATAATTTATTTTAA
  9904  TAATTCTAATATAAATAATGATAATAATTTTGTCATTATGAACTATTAATATATTAATCT
  9964  ATTAATATTCTTTGATATTTATTTTTATTTAATGAACATCTAATTTAATTTAATTTAATT
 10024  TAATTTAATTTAATTTAATTTAATTTAATTTAATAAAATAGTCCGGTCCGCCCCGCGGAG
 10084  GGGGCGGACCTCGAAGGAGATATGAATCTTTAATATAAATAATCATAAATTCTAAATATT
 10144  AGAATTATTATTTTATCTTTTTATTTATTAATAATTAAATATAAATTATTATTAATAATA
 10204  ATTATAATATTCTTTAAAATAATATTAATAAAAATTATACAATAATAATAATTAATATTC
 10264  ATTATTATTTAATTAATATCTCCTTTACTTATTTTTCCTCCGTTGGGGACTTATTATTAA
 10324  GTATATTATTATATACTACTTAAGATTATATATATAATATATATATATATATTATATATA
 10384  AAATATAAATATATAAATAATATAAAAATTAATAAAATAAATAAAATAAATTAGTCTGAT
 10444  CGAATCCCCCTATTTAATTTAATTTAATTTAATTTAATTTAATTTAATTAAGAAGGAGTG
 10504  AGGGACCCCAAGGGAACCCCTTTTTTTTTATTCTTAAGAAGGGGATAAATTTATATAAAA
 10564  TATTATTTATAATTAATTATAATTAAATTATAATATAATATAAATAATAATATAATAAAA
 10624  ATAAAATAATATTAGATTATATTATATAATTTATATAATTTTTAATAATAATAATAAATA
 10684  AGTTTATTTATAATTATAAATATAAATATAAATAAAGAAGGTATTATATTTTATAAAATA
 10744  TAATAATAATACAAAATTTATATTTTAATAAATATTAATATAAGTTTAAAGTTCCGGGGG
 10804  GCCCGGCCACGGGAGCCGGAACCCCGAAAGGAGAAATAAATAATATATTTATAAAAAATT
 10864  AAATAAATAAATATTATCTATTTCAAAATAAATATAATATAATAAATATAATATAATATA
 10924  ATAATTCTAAATATAAATAATATTTATTATAATTATTATAATAATTGTATTATTTATTAA
 10984  TAATATATATAATTATATTAAAACTAATATTACATTATTTTGTATATTTAAACAATTAAA
 11044  TTGATTATTCTTATTTGTAATCTTTATTTATTTTATTATATCTTATTAATGATAAATTAT
 11104  AATTATTATTAAAATAATAATTTACTTCTTTTGATATAAAAATAAAATAATATTAGAAAA
 11164  TATATTATATTTTTATTCCTTCCTATTAAAGGTAAAGACTCGATTCTCATAATTAAATTT
 11224  ATATCCTTCGGCCGGATTAATTTATTTTATTTATATTTATATTTCTCCTTCCGGGGTTCC
 11284  GGCACCCGTGGCCGGGCCCCGGAACTATTTATATTTATATTTATAGTGAATACCTTTTTT
 11344  AATATTTATTTTTAATATTTATTTTTAATATTTATTTTTAATATTTTATTTTTAATAAAA
 11404  TATAATCTTGTAAGTAAGAAAAGAATTTCGGTGATTGGAACCTTGAAAGGATAAATTTCT
 11464  TATTTATTATAATATTTATATTATAGTATTATTAAACATTTAATATATTATATTAATATT
 11524  TAATTTAAATGATTAATATATTATTATAATAATATTTATTTTATATTAAAATATTATAAT
 11584  TAATATATATATATTTATTTTAATAATATTATTATTATTATTATTATTATTAAAATTATT
 11644  ATTTTTATAAATATATATATATATATATGTATATTATTTTTATTCTTATATAAATTATAT
 11704  AAAAAAATATATATAATATATAATTAATTAATATATATTATTTAAATTATATATTATTTA
 11764  AAATACTTTTTATATTATATCTTCTTTAAATTAAAATATAATTATTATTTATATTATAAT
 11824  TATTTATGAAATATTATTATTAAAATAAAAAAGAGGTTTAGACTATATATTTATTATTTA
 11884  TAAACTTATTATATTATTTATTATTAATAGTTCCGGGGCCCGGCCACGGGAGCCGGAACC
 11944  CCGAAAGGAGAAATAAATAAAATAAAAAAAATAATAAATATTAATATTATTAAATATTAT
 12004  TTATAATAAATATTAATATTATTAAATATTATTCATATTAATAAATTTTATTATTATTTG
 12064  TAATATATTAAATATTAATAATATATATATTATTTATTATAATGAAAACCTATCCTAAAT
 12124  TATCCTATCATATAATATCATATCATATTATATCATATCTTATTATATGATATATAAAGT
 12184  ATTCACTCTATATGAAGTTATGATTATTATATAAATCTTATTTTATTTTATTTTTATTTG
 12244  GACTAATAATAATTATAATAATAATTATTGATATGTTCTAATATTAATAAATACATATCT
 12304  ATATTATAATATAAATATTCATTTCTTACTAATAAAAAGTTTTTATATTCATTATAATAT
 12364  AAATATATAAATATATATAAATATTTTAATAATTATAATTATATTAAGATATTATAAATA
 12424  TATATTTATTTTTTTTTATTAAATAAATAAATAAATAATTAATTAATTAATATTTTTATA
 12484  TTATAACTTATTTTTATAATAATAATAAGTATTTTATTTTTATTATATTATTATTTATAT
 12544  AATTATATATATATTAATTTCAATTTAATTAATTAATTAATTGGTATTTGGCATATGAGA
 12604  TCAATTAATTGTAATTCTTATAAGAATTAATTAATATGCTTTTTATATAATTTATACTTT
 12664  TATATTTCTCCTTCCGGGGTTCCGGCTCCCGTGGCCGGGCCCCGGAACTATTATTATTAT
 12724  TTTTATTTATTTATTATTAAAATATAATAATAAATAAAATTATATTTTTATATAATAATT
 12784  TATATTTCTATATATATATATATATATTATATATAAATATTATTATATATATTTTTATAT
 12844  ATATTATAATTATATTCATTAATATTTTATTATAGTGGTGGGGGGTCCCAATTATTATTT
 12904  TCAATAATAATTTATCATGGGACCCGGATATCTTCTTGTTTTTATTTATTATTTTATTAA
 12964  ATTTATTTTAATTATTTATTTATAATTTATATTATACAATTTATTATTTCGTTAATACCT
 13024  TTATTTATATTATATAATATATTATATTATTATAATATATTTATTGATTATATTAATACA
 13084  TTTAACAAATGTGTGCTCTATATTTATTTAATATTCTGGTTATTATCACCCGCCCCCTCC
 13144  CCCTATTACGTCTCCGAGGTCCCGGTTTCGTAAGAAACCGGGACTTATATATTTAATACT
 13204  AAAAATATAACTACATTACTTTTTTAATATATATAACATATATATATATATATATATTAA
 13264  TTATATAAAATATAATACTCTATATTAAATATTATTTTTATCAATATTTATTTATATATA
 13324  TAATAATAATAATAATAATCAATATTAATTATTTATATATATAAGATTAATATTATTTAA
 13384  TATATTATGAATAATTTAATTAATAAATCTTTAAATATTATCATAAAAATATAAATTAAA
 13444  TAATTTCTTATTTATAATAAAGAATAATAATATATATAAATATAATAAAGAATGTAAATA
 13504  ATATATATATAATATAATATAAAAAATATATATATATATAAATATATATATAATATAATA
 13564  TATAGATAATAATATTTTTATATTAATTTATTTTATTATTAAGTAATGAATAATATAAAA
 13624  TCAATATATTAAATAATATATTTATATTAGTTCGGTTTAGTTGGTATTTTGTAATGAGTA
 13684  AAAAGTAATATATAATATTAAATAATAAGTATTGATATAAGTAATAGATATAATAATATT
 13744  ATTTAATATTATATATAAATAATATTAATAATATAGATTATGAAAGAGAGTATTAATATC
 13804  ATTAAATATATATATATGTTATATAATTTAAATGATTTTAATATATATATATATATTATA
 13864  TTATAGATTATGATACATTTATATAAATAATATATATATAAAAATTAATTATACTATTAC
 13924  TTTATAATATAATAATATTTATTTATAAAGATATAAAAGAATTGTTTAAAGTTATAACTA
 13984  AAATATTATATAGTATTCATTAATAATTAATATTATAAATTCAACTATTGTTATATTTAT
 14044  AAATAGAATAATATATTATTATCCTTAAGGATATAACAATAATAAAAAAATTTAATAATT
 14104  TTAATGAATATAATAATAATAATATTATTAAAATTAATATATAAAAAAAGTAAAA
;     G-cox1 ==> start ;; mfannot: alternative ATG start pos 14144
;     G-cox1-E1 ==> start
 14159  ATGGTACAAAGATGATTATATTCAACAAATGCAAAAGATATTGCAGTATTATATTTTATG
 14219  TTAGCTATTTTTAGTGGTATGGCAGGAACAGCAATGTCTTTAATCATTAGATTAGAATTA
 14279  GCTGCACCTGGTTCACAATATTTACATGGAAATTCACAATTATTTAATG
;     G-cox1-E1 ==> end
;     G-cox1-I1 ==> start /group=II (7.00e-14)
 14328  gt
;     G-cox1-I1-orf777 ==> start /first_aa=A
 14330  gcgcctctcagtgcgtatatttcgttgatgcgtctagcattagtattatgaatcatcaat
 14390  agatacttaaaacatatgactaactcagtaggggctaactttacggggacaatagcatgt
 14450  cataaaacacctatgattagtgtaggtggagttaagtgttacatggttaggttaacgaac
 14510  ttcttacaagtctttatcaggattacaatttcctcttatcatttggatatagtaaaacaa
 14570  gtttgattattttacgttgaggtaatcagattatgattcattgttttagatagcacaggc
 14630  agtgtgaaaaagatgaaggacctaaataacacaaaaggaaatacgaaaagtgagggatca
 14690  actgaaagaggaaactctggagttgacagaggtatagtagtaccgaatactcaaataaaa
 14750  atgagatttttaaatcaagttagatactattcagtaaataataatttaaaaatagggaag
 14810  gataccaatattgagttatcaaaagatacaagtacttcggacttgttagaatttgagaaa
 14870  ttagtaatagataatataaataaggaaaatataaataataatttattaagtattataaaa
 14930  aacgtagatatattaatattagcatataatagaattaagagtaaacctggtaatataact
 14990  ccaggtacaacattagaaacattagatggtataaatataatatatttaaataaattatca
 15050  aatgaattaggaacaggtaaattcaaatttaaacccatgagaatagttaatattcctaaa
 15110  cctaaaggtggtataagacctttaagtgtaggtaatccaagagataaaattgtacaagaa
 15170  gttataagaataattttagatacaatttttgataaaaagatatcagcacattcacatggt
 15230  tttataaagaatataagttgtcaaacagcaatttgagaagttagaaatatatttggtgga
 15290  agtaattgatttattgaagtagacttaaaaaaatgttttgatacaatttctcatgattta
 15350  attattaaagaattaaaaagatatatttcagataaaggttttattgatttagtatataaa
 15410  ttattaagagctggttatattgatgagaaaggaacttatcataaacctatattaggttta
 15470  cctcaaggatcattaattagtcctatcttatgtaatattgtaataacattggtagataat
 15530  tgattagaagattatattaatttatataataaaggtaaagttaaaaaacaacatcctaca
 15590  tataaaaaattatcaagaataatagcaaaagctaaaatattttcgacaagattaaaatta
 15650  cataaagaaagagctaaaggcctactatttatttataatgatcctaatttcaagagaata
 15710  aaatacgttagatatgcagatgatattttaattggggtattaggttcaaaaaatgattgt
 15770  aaaataatcaaaagagatttaaacaattttttaaattcattaggtttaactataaatgaa
 15830  gaaaaaactttaattacttgtgcaactgaactaccagcaagatttttaggttataatatt
 15890  tcaattacacctttaaaaagaatacctacagttactaaactaattagaggtaaacttatt
 15950  agaagtagaaatacaactagacctattattaatgcaccaattagagatattatcaataaa
 16010  ttagctactaatggatattgtaagcataataaaaatggtagaataggagtgcctacaaga
 16070  gtaggtagatgactatatgaagaacctagaacaattattaataattataaagcgttaggt
 16130  agaggtatcttaaattattataaattagctactaattataaaagattaagagaaagaatc
 16190  tattacgtattatattattcatgtgtattaactttagctagtaaatatagattaaaaaca
 16250  ataagtaaaactattaaaaaatttggttataatttaaatattattgaaaatgataaatta
 16310  attgccaattttccaagaaatacttttgataatatcaaaaaaattgaaaatcatggtata
 16370  tttatatatatatcagaagctaaagtaactgatccttttgaatatatcgattcaattaaa
 16430  tatatattacctacagctaaagctaattttaataaaccttgtagtatttgtaattcaact
 16490  attgatgtagaaatacatcatgttaaacaattacatagaggtatattaaaagcacttaaa
 16550  gattatattctaggtagaataattaccataaacagaaaacaaattccattatgtaaacaa
 16610  tgtcatattaaaacacataaaaataaatttaaaaatataggacctggtatataa
;     G-cox1-I1-orf777 ==> end
 16664  aatctattattaatgatactcaatatggaaagccgtatgatgggaaactatcacgtacgg
 16724  tttgggaaaggctctttaacacgtggcaacataggttaatttgctatttcat
;     G-cox1-I1 ==> end
;     G-cox1-E2 ==> start
 16776  TTTTAGTAGTTGGTCATGCTGTATTAATGATTTTCT
;     G-cox1-E2 ==> end
;     G-cox1-I2 ==> start /group=II (1.69e-16)
 16812  gt
;     G-cox1-I2-orf785 ==> start /first_aa=A
 16814  gcgccgtttcgcttaatttatcactgtattgaagtgttaattgataaacatatctctgtt
 16874  tattcaattaatgaaaactttaccgtatcattttggttctgattattagtagtaacatac
 16934  atagtatttagatacgtaaaccatatggcttacccagttggggccaactcaacggggaca
 16994  atagcatgccataaaagcgctggagtaaaacagccagcgcaaggtaagaactgtccgatg
 17054  gctaggttaacgaattcctgtaaagaatgtttagggttctcattaactccttcccacttg
 17114  gggattgtgattcatgcttatgtattggaagaagaggtacacgagttaaccaaaaatgaa
 17174  tcattagctttaagtaaaagttgacattcggagggctgtacgagttcaaatggaaaatta
 17234  agaaatacgggattgtccgaaaggggaaacccaggggataacggagtcttcatagtaccc
 17294  aaatttaatttaaataaagtgagatactttagtactttatctaaattaaatgcaaggaag
 17354  gaagacagtttagcgtatttaacaaagattaatactacggatttttccgagttaaataaa
 17414  ttaatagaaaataatcataataaacttgaaaccattaatactagaattttaaaattaatg
 17474  tcagatattagaatgttattaattgcttataataaaattaaaagtaagaaaggtaatata
 17534  tctaaaggttctaataatattaccttagatgggattaatatttcatatttaaataaatta
 17594  tctaaagatattaacactaatatgtttaaattttctccggttagaagagttgaaattcct
 17654  aaaacatctggaggatttagacctttaagtgttggaaatcctagagaaaaaattgtacaa
 17714  gaaagtatgagaataatattagaaattatctataataatagtttctcttattattctcat
 17774  ggatttagacctaacttatcttgtttaacagctattattcaatgtaaaaattatatgcaa
 17834  tactgtaattgatttattaaagtagatttaaataaatgctttgatacaattccacataat
 17894  atgttaattaatgtattaaatgagagaatcaaagataaaggtttcatagacttattatat
 17954  aaattattaagagctggatatgttgataaaaataataattatcataatacaactttagga
 18014  attcctcaaggtagtgttgtcagtcctattttatgtaatatttttttagataaattagat
 18074  aaatatttagaaaataaatttgagaatgaattcaatactggaaatatgtctaatagaggt
 18134  agaaatccaatttataatagtttatcatctaaaatttatagatgtaaattattatctgaa
 18194  aaattaaaattgattagattaagagaccattaccaaagaaatatgggatctgataaaagt
 18254  tttaaaagagcttattttgttagatatgctgatgatattatcattggtgtaatgggttct
 18314  cataatgattgtaaaaatattttaaacgatattaataacttcttaaaagaaaatttaggt
 18374  atgtcaattaatatagataaatccgttattaaacattctaaagaaggagttagtttttta
 18434  gggtatgatgtaaaagttacaccttgagaaaaaagaccttatagaatgattaaaaaaggt
 18494  gataattttattagggttagacatcatactagtttagttgttaatgcccctattagaagt
 18554  attgtaataaaattaaataaacatggctattgttctcatggtattttaggaaaacccaga
 18614  ggggttggaagattaattcatgaagaaatgaaaaccattttaatgcattacttagctgtt
 18674  ggtagaggtattataaactattatagattagctaccaattttaccacattaagaggtaga
 18734  attacatacattttattttattcatgttgtttaacattagcaagaaaatttaaattaaat
 18794  actgttaagaaagttattttaaaattcggtaaagtattagttgatcctcattcaaaagtt
 18854  agttttagtattgatgattttaaaattagacataaaataaatataactgattctaattat
 18914  acacctgatgaaattttagatagatataaatatatgttacctagatctttatcattattt
 18974  agtggtatttgtcaaatttgtggttctaaacatgatttagaagtacatcacgtaagaaca
 19034  ttaaataatgctgccaataaaattaaagatgattatttattaggtagaatgattaagata
 19094  aatagaaaacaaattactatctgtaaaacatgtcattttaaagttcatcaaggtaaatat
 19154  aatggtccaggtttataa
;     G-cox1-I2-orf785 ==> end
 19172  taattattatactattaaatatgcgttaaatggagagccgtatgatatgaaagtatcacg
 19232  tacggttcggagagggctcttttatatgaatgttattacattcagataggtttgctactc
 19292  tac
;     G-cox1-I2 ==> end
;     G-cox1-E3 ==> start
 19295  TCTTAGTAATGCCTGCTTTAATTGGTGGATTTGGT
;     G-cox1-E3 ==> end
;     G-cox1-I3 ==> start /group=IB (1.70e-35)
 19330  aaagataaaaatatgaaagtaataataataatcaaataataaaaaataaataatataata
 19390  gttttaatctaaaataaaattatgataatttagaatcttatttagttgaattaattgaag
 19450  gtgatggaactattctagttcaagattcattaacaaaaagtaaacaaaaaaatatagatc
 19510  tataattattctaatattaaaattataatatttttaattagctaattatttatataattt
 19570  aattaaatgtggtaaagtatataaaaaattaattgtaattatgtattatgacttatttat
 19630  gatttaaaaggtgtatatacattattaaatattattaatggatatataaaaacacctaaa
 19690  tatgaaacatttgtaagaagtgtttaatttataaataattatattaattctcctttcggg
 19750  gttccggctcccgtggccggaactccgtaactataaaaattcatctatcttatgggatga
 19810  agactaaataataaataaaaaaatataaataatattaaaattaaaccattagatatatta
 19870  gatattggttcaaacgcttaattagatggtatgactgatgcggatggtaatttttctatt
 19930  aatttaataaatagtaaaatcgttctaataaagcaatgccttattattgtttataattaa
 19990  aacttattattactaaaaataataataatattaatttatcatattttaatattatgttta
 20050  taattgcactatattttaatgttaatttatataatagagaacgtaatttaaatttacaat
 20110  cttctctaaaaaagtacatataactatattatagttataaagtaatattagctaatctat
 20170  ataaaaatattaaagttataaaatactttaataaatattttttattatcatctaaacatt
 20230  tagattatttatattgatttagattagttattttaatttataatgaaggtcaaagtataa
 20290  acttaatggtagttaagaattaggtctaaatttacgtaaaaattataataaaactataac
 20350  tacatttaattaattagataaaaaaaatacatatttataaaataaataatatattttcta
 20410  ttttatggtttttattattactttttctccaccaaacttgttaataatataataacaagt
 20470  caataatttcgtaatataaagatgtaacgaaattattaataaaataagttgccgtaatat
 20530  attgtaaaatatattattattacaacactatatgcgggaaaatcctaaagttataatata
 20590  atattttgtggaaattcaattaagttatgaatgtactataatattaaaaattattataaa
 20650  taattatcctcattaattataattataattataattctaattataatataaaaagttagg
 20710  ataaatatggacaatccgcaggaaaccaaataataataggaatatatattaagatatata
 20770  tatatatatttatatatattctttttttttttcaatatattatatttagtattattggaa
 20830  gagggggtaatatatatttaattattacgtaggatcctcagagactacacgtgttgcacc
 20890  cattatattaatattatattatattttattataatgggttgaagatatagtccaaatata
 20950  attgaaagattataataaaaatg
;     G-cox1-I3 ==> end
;     G-cox1-E4 ==> start
 20973  AACTATTTATTACCATTAATGATTGGAGCTACAGATACAGCATTTCCAAGAATTAATAAC
 21033  ATTGCTTTTTGAGTATTACCTATGGGGTTAGTATGTTTAGTTACATCAACTTTAGTAGAA
 21093  TCAGGTGCTGGTACAGGGTGAACTGTCTATCCACCATTATCATCTATTCAGGCACATTCA
 21153  GGACCTAGTGTAGATTTAGCAATTTTTGCATTACATTTAACATCAATTTCATCATTATTA
 21213  GGTGCTATTAATTTCATTGTAACAACATTAAATATGAGAACAAATGGTATGACAATGCAT
 21273  AAATTACCATTATTTGTATGATCAATTTTCATTACAGCGTTCTTATTATTATTATCATTA
 21333  CCTGTATTATCTGCTGGTATTACAATGTTATTATTAGATAGAAACTTCAATACTTCATTC
 21393  TTTGAAGTAGCAGGAGGTGGTGACCCAATCTTATACGAGCATTTATTTTAC
;     G-cox1-E4 ==> end
;     G-cox1-I4 ==> start /group=ID (7.65e-33)
;     G-cox1-I4-orf381 ==> start /first_aa=K /note=LAGLIDADG ;; evalue:2.7e-46
 21444  aaaggctacataataaataataatgttattttaaatttcttaccaataatattattatta
 21504  ttattattaaataatgattcttatatcataataataataaaattaacaatattattatct
 21564  aataatcatctattattattatcttcatctataaataataaagataaactatcaataaaa
 21624  ttagatacttctaaagatactttaaaatcattattagatttaacaaataatgacattaat
 21684  aaatataattgagaatgagataataataattttaattttgataaattttataaagaattt
 21744  aaaaaagttaaacctaataataaattaccatctaaagaatttttagaatgatttattggt
 21804  ttttttgaagctgatggttgtttacttattcctaaaaataaacaattatatgctattatt
 21864  ctttctaatagtaaagatttaaatctattaaattatattaaagataatataacatttggt
 21924  aatgtactatatcattcaaaaaaattaaatacttatagatgagtagtatataatgaaaca
 21984  gatattttattattaattcatttatttaatggtaatctagtattacctgtaagatatgta
 22044  aaattagaaatatttatttctaatataaatataaaattattaaaaaataataaacttatt
 22104  attaaattaattaataaatgtaaaatacctaaattaaataatgcttgattagcaggtttt
 22164  actgatggtgaaggttgtttttatacaggtaaatctaaatctttttattacctaagttat
 22224  attattactcaaaaatatttagctaataaaattgtttttgatatattattattattatta
 22284  caaaatataattaatattaaatctggtggtgttaataatcattctaaagataatctttat
 22344  gttttacgtattagtagtttagaagcttgttctaaattaaaattatattttgataaatat
 22404  cctttaagaagttataaattattaatctataaagattgattaaattttattaatatagct
 22464  ataaatgataatttatcaaaaaatattagaaaagttaatttaataaaaatattagatatt
 22524  attagttccggggcccggcacgggagccagaaccccggacggagaaataaaaagaaatta
 22584  ttataa
;     G-cox1-I4-orf381 ==> end
 22590  tttataaaaaaaaataaatttattatgtaaagagaaataaaaaatataattaaatgtaaa
 22650  tttatatataaatatatattattttattattctttatttattaaagaaataataataata
 22710  tttatataatattttttatatagttttatatcttttattatttgaaactttttatttatt
 22770  aatagttccggggcccggccacgggagccggaaccccgaaaggagttcatctatttaatt
 22830  atatatggacaataattaaataatagtatttatttatcttaaagatatatataataaata
 22890  taaagaatatgttatattttagtttttatatattataattatatatatacttaatttata
 22950  tatataacgtaaaaattacaaaatgtaatttttattgataattatcttattattattata
 23010  ttaaattatataatataataagtttatattaataataattattataatataaagtatata
 23070  aaagcgacactgatagtacggttaataatcttctttaggatcaagaccgtcggttaatta
 23130  agtgatcgctacagactgctttatcggtggctttaataatatatatatatatatatatat
 23190  atatatattataaggttaatgtacagtcggaactctcaatatatatatatattttttttt
 23250  tattaaataaatatatatataaattggttattattattaaataataaataaaatatattg
 23310  taagtgaaatatttatattttatatgagtttgga
;     G-cox1-I4 ==> end
;     G-cox1-E5 ==> start
 23344  TTCTTTGGTCATCCAGAAGTATATATTTTAATTATTCCTGGATTTGGTATTATTTCACAT
 23404  GTAGTATCAACATATTCTAAAAAACCTGTATTTGGTGAAATTTCAATGGTATATGCTATG
 23464  GCTTCAATTGGATTATTAGGATTCTTAGTATGATCACATCATATGTATATTGTAGGATTA
 23524  GATGCAGATACTAGAGCATATTTCCTATCCGCACTGATGATTATTGCAATTCCAACAGGA
 23584  ATTAAAATCTTTTCTTGATTAGCCCTAGTCTATGGTGGTTCAATTAGATTAGCACTACCT
 23644  ATGTTATATGCAATTGCATTCTTATTCTTATTCACAATGGGTGGTTTAACTGGTGTTGCC
 23704  TTAGCTAACGCCTCATTAGATGTAGCATTCCACGAT
;     G-cox1-E5 ==> end
;     G-cox1-I5 ==> start /group=I(derived) (4.15e-09)
 23740  attaatttaataagtgtcgtgcttaaaattcactaaaataatatataataaattataata
 23800  aaatatataaaaaaataaaaaaaaataaaaaaaattaatatcttatgattaattttatat
 23860  aaataaaaatttattaaatattattggttatatatatatatatattaataataaaaaaat
 23920  atatatatatatatagctaacggggaaactcttataattattatttatataataaataag
 23980  acaatcccgtgataactttaatatatatatattatatattaaagtattgtagagactaaa
 24040  cgtgaatgattttaatattatttaaatattaaaattaagagatagtccaatcttatatgt
 24100  aaatataagttaataccaaaaaaaaaataatattattttgacttattat
;     G-cox1-I5-orf365 ==> start /note=LAGLIDADG ;; evalue:4.2e-27
 24149  atattaatattattaataataattttaactaataataaagtttttatagaaactttatat
 24209  tattatttaatatttaattttcaattaatatctccttttggggttccggtccctggtccg
 24269  gcccccgaaactaaagatattaagaatttatatgaatcaattataaataattatattaat
 24329  attttaaataaatatcttattaatattaataaagataatattaataaattaaaattttta
 24389  gataattatactgaagaagaaaaaggttattatttatctggattatttgaaggagatggt
 24449  aatatttatactagatgtttttcaattactttttctttagaagatgttttattagctaat
 24509  tatttatgtctttattttaaaattggtcatattacagctaaatataattctcctccggcg
 24569  tccgccccgcgggcgggccggactaataaagaattaacagctgttaaatgaaatattata
 24629  aaaaaaaaagagcaagaagtatttataaattatattaatggtaaattattaacatataaa
 24689  agatatgaccaatattttaaatataattttaataatcgtttaaatattaaattattaaaa
 24749  cctaaagaatttgatttactattaaatccttgattaacaggttttaatgatgctgatggt
 24809  tatttttatctaggttttcaaaaacataaaaatagtcaatgattaaaatttcatttagaa
 24869  ttatcacaaaaagatagttatattttagatattattaaaaaatattttaaacttggaggt
 24929  attttaaaaagagattataaatctggtgctacagcttatatttataaagctcaatcatca
 24989  aaagctataaaaccttttattgaatattttaataattatcaaccattaagtcttagaaga
 25049  tataaacaatatttattattaaatattgcttacttattaaaattaaataaattacatata
 25109  ttacttaattctttattaatattaaaagaattgatattattacaaagtgttaaaaatata
 25169  tctttagaaataaaaaatgaattaaataatagagttaaaattattattaataaacttcat
 25229  tataacaatatcgaataa
;     G-cox1-I5-orf365 ==> end
 25247  tgataatattaaagagtaaaattcttaaagtgttaattaaataatattcttttttttatg
;     G-cox1-I5 ==> end
;     G-cox1-E6 ==> start
 25307  ACTTACTACGTGGTGGGACATTTTC
;     G-cox1-E6 ==> end
;     G-cox1-I6 ==> start /group=II (9.14e-19)
 25332  gagcggtctgaaagttatcataaataatatttaccatataataatggataaattatattt
 25392  ttatcaatataagtctaattacaagtgtattaaaatggtaacataaatatgctaagctgt
 25452  aatgacaaaagtatccatattcttgacagttatattataaaaaaaagatgaaggaacttt
 25512  gactgatctaatatgctcaacgaaagtgaatcaaatgttataaaattacttacaccacta
 25572  attgaaaacctgtctgatattcaattattatttattattatataattatataataataaa
 25632  taaaatggttgatgttatgtattggaaatgagcatacgataaatcatataaccattagta
 25692  atataatttgagagctaagttagatatttacgtatttatgataaaacagaataaacccta
 25752  taaattattattattaataataaaaaataataataataccaatatatatattatttaatt
 25812  tattattattatattaataaaatttaatatatattataaataattattggattaagaaat
 25872  ataatattttatagaaattttctttatatttagagggtaaaagattgtataaaaagctaa
 25932  tgccatattgtaatgatatggataagaattattattctaaagatgaaaatctgctaactt
 25992  atactataggtgatatgcctatctttatttatatatatattattattattaataataaaa
 26052  aaaaaaattaaaaaaaagataggaggtttatatataactgataaatatttattatattat
 26112  tttttttataataaatattaaaagatattgcgtgagccgtatgcgatgaaagtcgcacgt
 26172  acggttcttaccgggggaaaacttgtaaaggtctacctatcgggat
;     G-cox1-I6 ==> end
;     G-cox1-E7 ==> start
 26218  ACTATGTATTATCAATGGGTGCTATTTTCTCTTTATTTGCAGGATACTATTATTGAAGTC
 26278  CTCAAATTTTAGGTTTAAACTATAATGAAAAATTAGCTCAAATTCAATTCTGATTAATTT
 26338  TCATTGGGGCTAATGTTATTTTCTTCCCAATGCATTTCTTAGGTATTAATGGTATGCCTA
 26398  GAAGAATTCCTGATTATCCTGATGCTTTCGCAGGATGAAATTATGTCGCTTCTATTGGTT
 26458  CATTCATTGCACTATTATCATTATTCTTATTTATCTATATTTTATATGATCAATTAGTTA
 26518  ATGGATTAAATAATAAAGTTAATAATAAATCAGTTATTTATAATAAAGCACCTGATTTTG
 26578  TAGAATCTAATCTTATCTTTAATTTAAATACAGTTAAATCTTCATCTATCGAATTCTTAT
 26638  TAACTTCTCCACCAGCTGTACACTCATTTAATACACCAGCTGTACAATCTTAA
;     G-cox1-E7 ==> end
;     G-cox1 ==> end
 26691  GTTATAAAATTTAATTATTTACTTAATAATTAAAAAGTAAATATTATATCTAAACTTAAT
 26751  AATATATAATAATATTCTTATAAAAATATATAAAAAAAAATATATAAAATTTATTAAAAT
 26811  ATCTCCTTTCGGGAACTATAATATATTTATATAAATAAATACTAATATAATCCTATTATA
 26871  TATATATATATATATAAAATAATATATATATATAATTAATATAAATAATATTTATAATTA
 26931  TTTTTTAATAATATATATAATTTAATATATTAATGAATATTATATAATTATTAAATATAT
 26991  TATAATATTATTATTATTTTATAATAATAATATTTTTAATACAAATTATTATTATTTATT
 27051  ATTTATTAATATATAATAGTATGTTTAGTATTATTAATACTAAATAAAATATAATTATAA
 27111  TTAGGATCTAACAATACATTTATCTGATTAATATTAATATTTATATTAATAAACGGGTTA
 27171  AATTAATTGTATCCAATTTAATTAAATTATAGATATATTATTTATAATATTAATATATTG
 27231  TTTTATTAAAAAGATAAAAATAGTTTTTATTTTATATATAAATATAGGATATAAATAAAT
 27291  ATATTATAGTGAACCCCGAAAGGAAAATATATTAAGAATATATTTATATTTTACATATAA
 27351  TTATTTATAATATAAATATCTCCATAAATTTAAATTAAATTCGGACTAATGTAATTATTT
 27411  AATAATTTATTTAATAATTTATTAAAATAAATATTTACATTTGATAATATTTATATTATG
 27471  TCAGTTATTTTATATTAATGTTTAATCTATTATAATATTTTTTTAATAAATATATTATTT
 27531  ATTTATATTAATTATATATATATATTATTTTTATAATATATATATATTTTTATTAAATAT
 27591  TTATTAAATATTTATTAAATTATTATAATGTTGTTATTAATCTTATATAAAAAAAATATA
 27651  TAAAAAA
;     G-atp8 ==> start ;; mfannot: alternative ATG start pos 27637
 27658  ATGCCACAATTAGTTCCATTTTATTTTATGAATCAATTAACATATGGTTTCTTATTAATG
 27718  ATTCTATTATTAATTTTATTCTCACAATTCTTTTTACCTATGATTTTAAGATTATATGTA
 27778  TCTAGATTATTTATTTCTAAATTATAA
;     G-atp8 ==> end
 27805  TATTATTTATATGATTTATTTATTTAAATAAACATAATAAAATTATTCTCCTTTCGGGGT
 27865  TCCGGCTCCCGTGGCCGGGCCCCGGAACTATTAATAAAAAATAATATTTATGTTTATTTA
 27925  TATATATATAATAATTAATAATTTATATATTTATATATTTATATATTTATATTGAATACA
 27985  TTTTAATTGAATAGTATTATATTATATTATTCATTAAATAATATTAATATTTATTTCATA
 28045  AGTAAATAACAATATTATATATTATTATATAATTATAATATATTAATTTAGAAATAAAAT
 28105  ATTAATAAGAATTATATATTATATATTATATTAATGAGGAGGTTTTTACCATTAATAAAT
 28165  TATTATTATTTTTAATAATCATTTATGATTTATTATTAATAAATAATATATGGTTAAGGA
 28225  TTTTTTTTTCATTAATTATAATAAATTAATAATTATAAAAATTCTTATATTAATAAAAAT
 28285  TATTAAATACAAATATTATATATATATAATTCATTATATATATATATATATAATAATTAA
 28345  TCTTATTTTTATCTTTATATTTATTAATATATTTATATATATTATATATTTTATATTATA
 28405  TAAATTATATTATAATTAAAGATTATTATGATTAATTATTTATAAGTTATAGTTTATAAA
 28465  TTTATATATTATT
;     G-atp6 ==> start ;; mfannot: alternative ATG start pos 28460
 28478  ATGTTTAATTTATTAAATACATATATTACATCACCATTAGATCAATTTGAGATTAGACTA
 28538  TTATTTGGTTTACAATCATCATTTATTGATTTAAGTTGTTTAAATTTAACAACATTTTCA
 28598  TTATATACTATTATTGTATTATTAGTTATTACAAGTTTATATCTATTAACTAATAATAAT
 28658  AATAAAATTATTGGTTCAAGATGATTAATTTCACAAGAAGCTATTTATGATACTATTATA
 28718  AATATGCTTAAAGGACAAATTGGAGGTAAAAATTGAGGTTTATATTTCCCTATGATCTTT
 28778  ACATTATTTATGTTTATTTTTATTGCTAATTTAATTAGTATGATCCCATACTCATTTGCA
 28838  TTATCAGCTCATTTAGTATTTATTATCTCTTTAAGTATTGTTATTTGATTAGGTAATACT
 28898  ATTTTAGGTTTATATAAACATGGTTGAGTATTCTTCTCATTATTCGTACCTGCTGGTACA
 28958  CCATTACCATTAGTACCTTTATTAGTTATTATTGAAACTTTATCTTATTTCGCTAGAGCT
 29018  ATTTCATTAGGTTTAAGATTAGGTTCTAATATCTTAGCTGGTCATTTATTAATGGTTATT
 29078  TTAGCTGGTTTACTATTTAATTTTATGTTAATTAATTTATTTACTTTAGTATTCGGTTTT
 29138  GTACCTTTAGCTATGATCTTAGCTATTATGATTTTAGAATTCGCTATTGGTATTATCCAA
 29198  TCTTATGTTTGACTTATCTTAACAGCATCATACTTAAAAGATACATTATACTTACATTAA
;     G-atp6 ==> end
 29258  ATTATAAAATAAAAATTATATAAAAAAAATATAATAATAATAATAATATAAAATAAAGA
;     G-orf481 ==> start /note=LAGLIDADG ;; evalue:7.5e-08
 29317  ATAAAAAATAAAACAATGAAAAAACAAAATTTAAATTCTATTTTATTAATGTATATTAAT
 29377  TATATTATTAATTATTTTAATAATATTCATAAAAATCAATTAAAAAAAGACTGAATTATA
 29437  GAATATGAATATATATATAAATTTTTAATAAATAATATACTATGTTTTATTAAATGAGAT
 29497  AATAATAAAATTTTATTATTATTAGATATATATTATAATGTATTATATAACTATCATAAA
 29557  CAACGTACACCTATATCTAATAAAAGATTAATAAATTCAAAAAATATTATAGATTATAAA
 29617  TTATTATATCTTTATTTTTATATTTTAAATAAAATAAAAATAGAAATAGATAATTATAAT
 29677  AATAATAATAATAATATTTCATTAAAATATAATGAATTATTAAAAAATATTATAAATAAT
 29737  TTAAATTATAAACTATCTAATATTGAACTTAATTTATCTAATAATTTTTATTTAATAGAT
 29797  AAATATTTAATTAATAAATATATAAAATATTTAGATATATTAAATATAATTCCTAATAAT
 29857  TATATATTTAATAATATTAATTATAAAGGTAAATTAAATATTAAAACAGTATTAGATTTA
 29917  AATAATAATGAATTTTATGATTATTTATCAGGGTTAATTGAAGGTGATGGTTATATTGGT
 29977  CCTGGAGGTATTACAATTCTAAATCATGCTAATGATGTATTAAATACTATCTTTATTAAT
 30037  AAAAGAATTAAAAATAGTATTTTAGTAGAAAAATGAATAGATACTTTAAAAGATAATCCT
 30097  TATTTTGTTAATGCTTTCTCTATTAATATTAAACTTAATTTAGCTAAAGAAAAGATTTTT
 30157  CTTAATATTTATAATAAATTATATAGTGATTATAAAATTAATCAAATTAATAATCATATC
 30217  CCTTATTATAATTATTTAAAAATTAATAATAAATTACCTATTAAAAATATTATAGATATT
 30277  AAAAATAATTATTGATTAGCTGGTTTTACAGCTGCAGATGGTTCTTTTTTATCATCTATA
 30337  TATAATCCTAAAGATACATTATTATTTAAAAATATAAGACCTAGTTATGTTATTTCACAA
 30397  GTTGAAACACGTAAAGAATTAATTTATTTAATTCAAGAATCTTTTGATTTATCTATTTCT
 30457  AATGTTAAAAAAGTTGGTAATAGAAAATTAAAAGATTTTAAATTATTTACCAGAACTCTT
 30517  GATGAATTAATAAAATTTATTTATTATTTTGATAAATTTTTACCTTTACATGATAATAAA
 30577  CAATTTAATTATATTAAATTTAGATTTAATCTATTTATTAAATCATATAATTGAAATAAT
 30637  AGAGTATTTGGTTTAGTATTATCTGAATATATCAATAATATTAAAATTGATAATTATGAT
 30697  TATTATTATTATAATAAATATATTAATATACATAATGCACGTAAACCTAAAGGATACATT
 30757  AAATAA
;     G-orf481 ==> end
 30763  TTAATTATCCTTACTATTATAATTATTCTATATATTATATATAAAAATAAATATATAAAA
 30823  TTTTATAATACAAAAAGAATTCTCATATTCTTTTTTTTTAATAATATTCTTTCATATCAT
 30883  AAATATATCTATTTATTTATATTATTATCATCTTAAAAGACTTATTTAATATATTTAATA
 30943  ATTTTATTATACTTATTTATATTTTATAATTAATATAAATATATTATTAATCTTATTCCT
 31003  TCTTAAAAAGGGAACTTATTTTTATTATTATTATTTAATCTTTATTTATAAAATTATATA
 31063  TTATATATAAATTATATATAATAAAATTACTAGTTATTATTAATGTTATATATAATATAA
 31123  TATAATAGAATATATATATTATTTAAATATATTTATATAATATTTAATATAAAATACATA
 31183  ATTAATATTATTATAAATAATATTTATTATAAATAATAATAATAAAAATAAAATATAATA
 31243  TAATATAATATAATATAATAGAAAAATGGAATTGTATATTATTAATGATAAATCATAAAT
 31303  TAATAAAATATTAATTTACTCCTTTTTGGGTTTTCGATTACTATATCGATACCTCAATTG
 31363  GAACTATTTATTAATTCCTCTTCATAATTATAATTATAATTAGGACACAATTAAATCTCA
 31423  TTGTTAATTAGAAAAAATATTTATTCTAATTAATTTAACTATGAAAGTTATTAATTATTA
 31483  TTAATAAATCTTTATAATGTAATACAATATAATATAATTAATAGAACACTATTATGTTAT
 31543  TTATTGAAATTAAATTATATTATATTAATTCTAATTTTATTATGAAGATTAATAAAATAT
 31603  TATTAAAGATATAATATTAATAATAAAAATATAAAAAATAATATTTATACTTTAATAGTA
 31663  TTTATAATAATTATAATGAAGATGAATATTTTTTATTATTATTTATAATAAATTTATATA
 31723  AAGTAATATATATATATTTGTATTTATTTTTATTAATATATATAATATATATATATATAT
 31783  TATTAAAAAGAGATATTTAGATATTTTTTATCTTTATTATTTTTGCAAATATATAAGTAA
 31843  TAAATTAAATTTTATAGGGGGAGGGGGTGGGTGATTAGAAACTTAACTGAATAATATATA
 31903  TAAAGCATACATAATATAAATTTAATAATATAATCAATAGATAATAATTATAAAATAATT
 31963  AATTATATAATAAAAATAATGTATAAACAATATAATAAATTATATAAAATAAAATATAAA
 32023  TCATAAATAAAAACCAAATAAATAATATAATAAATGATAAACAAGAAGATATCCGGGTCC
 32083  CAATAATAATTATTATTGAAAATAATAATTGGGACCCCCACCATTAAATATAAAATATAA
 32143  ATAATTAAATATATATATATTAATAATAATTTATATATTATTAATAATAATAAATAATAA
 32203  ATATTAATTAATCAATAATGATTATAAATATTTTATTAATATAAATTATAACTAGATTAT
 32263  TTTATTAGTTTCAGAAGAAATTTATATATACTTTTTTTATAAGTATTTTATATTATATAA
 32323  ATATTTAATGTTTATAATAAATAATATTTATTAGATGTATAATTATATATATGTAATACA
 32383  AATAATGTTTACCCTACTTTTTAATAATTATTAATAAATATATTTATCTTTTTATAAATA
 32443  ATAAATTATAATAATTTATATATTAATTTAATAATAATTTTAATATAATTTATACCTTTA
 32503  TGATTAATATAATAATTCATTATTTTAATTAATTTATATATTTAATAATAAAAATAATAT
 32563  ATATATATATTATATATATTCCAAGATATTAATTTTTTTTTATAAAAATTTATTAATAAT
 32623  AATAATATATTTAGTTATATAAATAATATGTTATATATAAAAAATAAAATAAATACATTA
 32683  AAAATATTAAAAGTATTTTAATAAATAAAAAATTCATATTTATAATAATAAATAAGTAAA
 32743  TATAAAAATCCTATTAATATTTATTTTATAAATAATAAAAATTACATATATAAATAATAA
 32803  ATATTAAATATAATATATAATAATATATAATATAATATAATAACATAATTATAATAAATT
 32863  ATTAAGAGAATAATATAAATAATAATATTTTATATAATAATAATAATATATTAATATAAC
 32923  TTCATTATTAATAAATATCAATTATTATAAAAATAGATATAAATTTCATATTATAATATA
 32983  ATATTAAATATAATATAATATAATTAAAGATTATCATAATTTAAACAGAGATTATAATTA
 33043  AAAATGGAATAATAATTATTATATATTTAATAAAGTTTATAATATCTATAAATTAATAAT
 33103  AAAGTAAAAATAGTAATAATATTATTTTCTCCTCCTTTCGGGGTTCCGGCTCCCGTGGCC
 33163  GGGCCCCGGAACTATTGATATCTAATTTATTATAAAAAAATACTTTTTATTTGTAATATA
 33223  TATATATATTATAAATTAATATATAATTTATACTTTTAATGATTAATATATTAAATTTAC
 33283  TTTTTATTAATATTTATTTAATTATAATATATATAGGTTTTTATTTATATTATATAAATT
 33343  TAAATAAATAAATAAATCATATAAATAATATAAAAAAGATATATAAATAATATAAAAAAA
 33403  AGTGTATTAAAACATATTAAATATATCATAAATTTAATTAATATTATAATAATTTATAAT
 33463  GATAAGATATCTGGGGTCCATAAATAATTATTATTATCGATAATAATAGGGACCCCCCCC
 33523  TACCTATTCTATAAATAAAAATCTAAATATAAATATATAAATATAATAAATAAAAATTAA
 33583  TAATATATATATAATTATAATAAAAATAATATATAATATATAATAAAAGATAACTTATTA
 33643  ATATAATATAATATTAAAAATATAATTCATAATAATAATAAATAGTCCAGTCCGCACCAT
 33703  GGGAGGACCGATCCCCGAAGGAGTGAGGGACCCCCTCCCTAACGGGAGGGGTGACCGAAC
 33763  CCCTCGTTATTTATATATATTAATATATAATTTAATATAATATACAAGTTTCGGGGGTCG
 33823  GCCAGGGACCGGAACCCCGAAAGGAAATTATATAAATATTATTTATCTCCTTTTTTTTAT
 33883  TAATAAAAATAAATTAAGAATAATAATACTCTTATCAGGATTCCAATTAATTAATTAATT
 33943  AATTTGAACGAGGGGTTCACAGCTATATAAATATAAATAATAAATATAAATATAAATATA
 34003  AATATAAATATAAATATAAATATAAGATATTTATTAATAATAATAATTATAATTTATAAT
 34063  AATAATTTAATTTAATTAATTAATTAATAACAAATATAAAAAAATAATATAATTTATAAT
 34123  AGATTTCTATATATATATATAAAATAAGATATTTATTTCTTTATTTTATTTTTTTTTAAT
 34183  AATATATTCATATAAAGTATATATATATAATAATTACAAAAAATAATTATTAAATAAATA
 34243  ATTATAAAAATATTAAAAAAGGGGTATATTATAAAATTATTATAAGTATATATAATTATA
 34303  TATAATAACTTATTTATATATATGGTCTTAATATTAATTTTTATAAGTAATATTATATAA
 34363  GTAATATATAAAAAAGTAATATTATAATATATTTTATAAAAATAATAAGATAAAGAATAA
 34423  TTATAATTCAATTTATATATTAATAGTAATAATATAAATAACTCCTATCGGGGTTCCGGT
 34483  TTCCGTAACCGGGCCCCGGAACTAAATAATAATGATTATAAATATAAATTTTAAATAAAT
 34543  AAATAAAATTAATATATATATGTATATATATATATATTAAAAAGTATTTAAATAGTCCTT
 34603  ACTTCAATATGAATTTTATATAAGTTTAAATAGTAATTATAATAAAAAGAGTAATAATAA
 34663  TAATAATTTAATAAATAATTTTAATAATAATAATTATATATATATATATTATTAATAAAT
 34723  ATA
;     G-trnE(uuc) ==> start
 34726  GACCTTATCGTCTAATGGTTACGACATCACCTC!TTC!ATGTTGATAATATCGGTTCGAT
 34784  TCCGATTAAGGTTA
;     G-trnE(uuc) ==> end
 34798  TTCATAATAATAAATATTTGTAAAAAGTATATATAATTTAATATATTCTTTTATTAATTA
 34858  ATAATTATAAATAATATACATTATATAAAATACATCTTAATTATATTTTTATTTTTTTAT
 34918  AATATATTTATAATAATAATAATAAATACCGATTGTTATTATACTATAATAAAATATATA
 34978  ATATATTTTTTCATTATAATATTTTAAATAAATATTCTAATAAATTATATAAATAATATT
 35038  TATGTATAATAATAATAATAATAATTGTTATTAATTAATTCTATAATTATTATATATTTT
 35098  TATATAATATATAAATATATAATAATATAATTTATATTTTCTTTTTATAATTTTTTTTTA
 35158  TAAATTATAATAATATAATTTTATAGAATATAGATTAATAATAATATAAATAACATATTA
 35218  ACAATATATTAATTATTGTTAATATAATAATAATAATAATAATAACAATTTTAATAAATA
 35278  GTATAAAAATTATTAATATTATATAAATATAATATTAATATAAAAATCTTTCATAATATT
 35338  AATTATTATTAAATAATAATAATATCATTAATATTAATATAATCATTAATATTATTTAAT
 35398  TATCTTAATAATATTAAAATATAAATATTATTAACTTTTTATTTTTTTTTTTTTTATAAT
 35458  GATATAATATAATATAATATAAATTAATATTTAATAAATAATAATAATAATATTAATAAA
 35518  TTTTATATATTTAATTATATAATGAAAGAGTGATAATACCATAAATAAATTATAATTTCT
 35578  ATATAATAAATATAGATATATAATAAATAATATGGTTTATAATTTTTTTTTATATTATTT
 35638  ATCATATTTATAATATAATTATATATATAATTTAAAATATATATATATATAATAAGTATT
 35698  AATTAATAATATATATTTATATATTTTTATTAATTAATATATATAAAATATTAGTAATAA
 35758  ATAAATATTATTAATATTTTATAAATAAATAATAATAAT
;     G-cob ==> start
;     G-cob-E1 ==> start
 35797  ATGGCATTTAGAAAATCAAATGTATATTTAAGTTTAGTGAATAGTTATGTTATTGATTCA
 35857  CCACAACCATCATCAATTAATTATTGATGAAATATGGGTTCATTATTAGGTTTATGTTTA
 35917  GTTATTCAAATTGTAACTGGTATTTTTATAGCTATGCATTATTCATCTAATATTGAATTA
 35977  GCTTTTTCATCTGTTGAACATATTATAAGAGATGTGCATAATGGTTATATTTTAAGATAT
 36037  TTACATGCAAATGGTGCATCATTTTTTTTTATGGTAATGTTTATGCATATGGCTAAAGGT
 36097  TTATATTATGGTTCATATAGATCACCAAGAGTACTATTATGAAATGTAGGTGTTATTATT
 36157  TTCATTTTAACTATTGCTACAGCTTTTTTAGGTTATTGTTGTGTTTATGGACAGA
;     G-cob-E1 ==> end
;     G-cob-I1 ==> start /group=II(derived) (2.18e-12)
 36212  gtgagacaagtataagtatattattataatatcataccattaaataaattattttaatga
 36272  aatgattatgtttatatataacatatacctaattagacatgcattattagtaataatttt
 36332  gtatgaaactctaataataataattattattaattattaaggtaagattcatatggatag
 36392  cgtaagtcaatctaatattataaaatatcgtaacataaacaatattttttctattattaa
 36452  ttaattaataaataataataaataaaaataattatatgagaagtaagatattcaattctg
 36512  tctagaatacatatatatacgttaatactcatcggtataaaattagaatcctaagtgaat
 36572  tattgaaagtataataatataaacttggtaagcccaattatttccatataatatttatat
 36632  taatattatatggtagttatatataatattattaaataaataataatagaaattataata
 36692  tagataagtgggtaaaagactattgaaaaagctaaagattatatgtaatgtataatatag
 36752  atcaaattatttatatatttttattaaaatatataataatggttaatattattattaatt
 36812  aattaattaattaataataataacgaataaatgattaatgtgaaagcatgctaacttcaa
 36872  tataggatgatttatatagaatataaattgtttgagctgtatactatgaaagtagtacgt
 36932  acagttctgagtgggggaaaatttgtaaaaatctacctatcacaat
;     G-cob-I1 ==> end
;     G-cob-E2 ==> start
 36978  TGTCACATTGAGGT
;     G-cob-E2 ==> end
;     G-cob-I2 ==> start /group=ID (2.81e-21)
;     G-cob-I2-orf271 ==> start /first_aa=N
 36992  aatatatatatcgccttaaatatgttttatattataataataataataaatataataatt
 37052  ttaatatataataaatatattattaatataaaaataattaataagaaggaaataaataat
 37112  tatattggaccattaaatatagatattatatctattatttatggttctatattaagtaat
 37172  agttatgctttaaaaattaaaggtggtactaaaattatttttcaacaagaaaatatacat
 37232  aatgattatttatattatttacatagtttattagctaatttaggttattgtaatactaat
 37292  ttacctattattaaaacaaaattaaataaaaaaggtaaaattataaaatatttaaatttt
 37352  gaaacttgaaaatataaatcttttaattatatttttatagattgatataaaaaaaataaa
 37412  ttaaataaaaattatattaaagttttacctaaatctttaaatatatatttaacaccatta
 37472  gctttagctatctgaatcatagataataattgtaaatttaataaaaaattaatattcttt
 37532  ataaattattttaaatataatgatatattattcttaaaaaatttattatattataaatat
 37592  aatattaatactactatttataataataataataataataataataatttaaataataca
 37652  caatatattatttatgtatctaaagaatcaataccacttttaaataaaattgtatcacca
 37712  tatattattccaagtataaaatataaattaaataattatttagttccggggcccggcaac
 37772  gggagccggaaccccgaaaggagtataaatatataa
;     G-cob-I2-orf271 ==> end
 37808  aataaaaaaatatatataatataatataaaacatatagtattataattttatttatttat
 37868  tataatgcaatattattgaaaacatgtcaaaattatattattaagtaacaagacagtggg
 37928  ttatataattaatatgatcccaacagaatacaccaataatagatattattataaaaataa
 37988  tataataatatttaatgtttattcgaagaaaatttataatatttattattataacacaag
 38048  gtttaataatctatatatatatatatatatatatatataactactattattattattaca
 38108  tttatttaattaatatataaataatgaattataattattatgattaatatatttataata
 38168  ataatcttattataatattaatatataatagttccgggccccggccacgggagccggaac
 38228  cccggaaggagtaatatataatatttaatatataacattaatatataacattaatatata
 38288  acattaatatataatatttatattatagtattattaagatataatatttatttataatat
 38348  agatattgattaaatgtaattataaatataaagggtagatattattaaatacagggtatt
 38408  atttatattaataaatcaataattaattaattgatattattattattaaaaaaaaaataa
 38468  taataatttataaataatattattttcttg
;     G-cob-I2 ==> end
;     G-cob-E3 ==> start
 38498  GCACTAGTTATTACTAATTTATTTTCAGCAATTCCATTTGTAGGTAACGATATTGTATCT
 38558  TGATTATGAGGTGGGTT
;     G-cob-E3 ==> end
;     G-cob-I3 ==> start /group=IB(3') (9.50e-05)
 38575  t
;     G-cob-I3-orf348 ==> start /first_aa=N /note=LAGLIDADG ;; evalue:3.2e-51
 38576  aatatagaggatccatattatagtaatataatattaaataaatctgttttatgctgaaat
 38636  atcttcatttgaataataaattactatattattcaattaattatttataataatataatt
 38696  tgaaataaaaataatatagttaaaatatttattataagaagaaaattagcagtaattaat
 38756  atatatatatatataaaattaattattcagagactttatagttattatataaataatact
 38816  attatttatgataaaaatcataaattaaacacagataatcctatttatgcatatattgtt
 38876  ggtttatttgaaggagatggttgaattactatttcaaaaaaaggtaaatatttattatat
 38936  gaattaggtattgaaatacatattagagatattcaattattatataaaattaaaaatatt
 38996  ttaggtattggtaaagtaacaattaaaaaattaaaaataaaagatggtactattaaagaa
 39056  atatgtaaatttaatgtaagaaataaaaatcatttaaagaatattattattcctattttt
 39116  gataaatatcctatattaactaataaacattatgattatttatattttaaagataattta
 39176  ttaaaagatattaaatattataatgatttatcttattatttacgtcctattaaaccattt
 39236  aatactcttgaagatattttaaataaaaattatttttcttcatgattaattggttttttt
 39296  gaagctaaaagttgttttagtatttataaacctataaataaaaaaataaaacttgctagt
 39356  tttgaagtatctataaataataatatagaagttatattagctattaaatcatatttaaaa
 39416  attaataataatatttatataaatgaatttaataattcaaaaataacacttaaaagtatt
 39476  aatgatattaaaaatgttgtaatatttattaataataatcctattaaattattaggttat
 39536  aaaaaattacaatatttattattcttaaaagatttacgtcttattcttaaatataataat
 39596  tattttaaaattcctcctaaatattaa
;     G-cob-I3-orf348 ==> end
 39623  tcttatataaaaatataataataatatatttatatattatataattatataaacaaaata
 39683  taatttatatataattatttattataaatatagtccggcccgccccgcgggggcggaccc
 39743  cgaaggagtgagggacccctccctatacttatactaatgggagggggaccgaaccccgaa
 39803  ggagtgc
;     G-trnE(cuc) <== end
 39810  gggaccccgtgggaaccgcatccctttttatttttaattaagaaggagt!gag!ggaccc
 39868  ctccctattctaatgggagggggaccg
;     G-trnE(cuc) <== start
 39895  aacccctatttaagaaggagtttaattatatattaaatatattattatcaataaataatt
 39955  cctttgaactatttattattttattatatttattttctccttcattattaatttttatta
 40015  ataattaaaatcttatcattttatggtattttatttctattttaggatatcgaaactata
 40075  aattaaaaagtataattttattaattataatttatgattaataaataagaaataaaaact
 40135  ttagaagtaatatttatctttttttttataaataaatattatgattaatatataatcatt
 40195  tataaatatttatatataattatatatatatacataaataggattaagatatagtccgaa
 40255  caatatagtgatatattgataatagttttcaaatatgtaactatttaaacattaaaag
;     G-cob-I3 ==> end
;     G-cob-E4 ==> start
 40313  CTCAGTATCTAACCCTCTAATCCAAAGATTCTTTGCGTTACATTACTTAGTACCTTTTAT
 40373  TATTGCAGCAATGGTTATTATGCATTTAATGGCATTACATATTCATGGTTCATCTAATCC
 40433  ATTAGGTATTACAGGTAATTTAGATAGAATTCCAATGCATTCATACTTTATTTTTAAAGA
 40493  TTTAGTAACTGTTTTCTTATTTATGTTAATTTTAGCATTATTTGTATTCTATTCACCTAA
 40553  TACTTTAGGT
;     G-cob-E4 ==> end
;     G-cob-I4 ==> start /group=IB (2.20e-20)
;     G-cob-I4-orf387 ==> start /first_aa=Q /note=LAGLIDADG ;; evalue:4.9e-45
 40563  caaaatatggccttattattaattacatatgtaattaatattttatgtgctgtatgctgg
 40623  aaatctttatttattaaatatcaatgaaaaatttataataaaactctatattattttatt
 40683  attaaaaatattgctttaaatacaaaacaattaaataatttcgtattaaaatttaattga
 40743  acaaagcaatataataaaataaatattgtaagtgatttattaaatcccgatagagtaaaa
 40803  tattattataaagaagataatcagcaggtaaccaatataaattcttctaatactcactta
 40863  acgagtaataaaaagaatttattagtagatacttcagagactacacgcacacaaaaaaat
 40923  aaatttaattatttattaaatatttttaatataaaaaaaataaatcaaattattcttaaa
 40983  agacattatagtatttataaagatagtaatattagatttaaccaatgattggccggttta
 41043  attgacggagatggttatttttgtattactaaaaataaatatgcatcttgtgaaattctt
 41103  gttgaattaaaagatgaaaaaatgttaagacaaatccaagataaatttggtggttctgta
 41163  aaattaagatcaggtgttaaggctattagatatagattacaaaataaagaaggtataatt
 41223  aaattaattaatgccgttaatggtaatattcgtaatagtaaaagattagtacaatttaat
 41283  aaagtatgtattttattaaatatcaattttaaagaacctattaaattaactaaagataat
 41343  gcttgatttataggattctttgatgctgatggtactattaattattattattccggtaaa
 41403  ttaaaaattagacctcaattaactattagcgttacaaataaatatttacatgatgttgaa
 41463  tactatagagaagtatttggtggtaatatttattttgataaagctaaaaatggttatttt
 41523  aaatgatctattaataataaaaaattacataatattttttatctttataataaaagttgt
 41583  ccttctaaatctaataaaggtaaacgtttatttttaattgataaattttattatttatat
 41643  gatttattagcttttaaagcacctcataatactgctttatataaagcttgattaaaattt
 41703  aatgaaaaatgaaataataattaa
;     G-cob-I4-orf387 ==> end
 41727  attttctccgtattcattattatattctctaatttataaaatatttaaagattccttata
 41787  ataatataacatctttgtaaattattgttaaagataatataaattattatgaatcggtag
 41847  attatatttttacaatcttattaaataaaattctgatcattaaacatgattgaataaata
 41907  ataatagtttatgaaataggatagtgtaatataaatttttatgaagatatagtccatttt
 41967  atatttattataaaag
;     G-cob-I4 ==> end
;     G-cob-E5 ==> start
 41983  CATCCTGATAACTATATTCCTGGTAATCCTTTAGTAACACCAGCATCTAT
;     G-cob-E5 ==> end
;     G-cob-I5 ==> start /group=IA (1.50e-22)
 42033  tgatattaaaaatattaataaaattattattatttaatcttatttattttatataaaaaa
 42093  aaaaaaataaataataattattaataaaaatatattatttatttctcctttcggggttat
 42153  ttatatatattcctttataatttatatttaatatattatattaaatatatgaaaaattat
 42213  aataaataaattaattaattaataataaataataataaaaagtacagtagcattaaatat
 42273  tcttaagtttctgctttgtgggaaccccataaggagtttaatgattaaaaattggttaat
 42333  tgtcaagaaaatctaaggtattaataaataaataatactatgacaacttgcagcgaagtt
 42393  tatatcatctctatattatatattaatatatatatataataataataataatagttccgg
 42453  gccccggccacgggagccggaaccccggaaggagtaatataatataagatataaaaacgt
 42513  tcaacgactagaaagtgaactgagatagtaatacctttccacgaaaaccaattaatttat
 42573  aaattatttttaaataaagaatagattattaattttttttatatagttccgggccccggc
 42633  cacgggagccggaaccccggaaggagtaatatatattatatataaaataaaaaatatata
 42693  tatatatattataaaatatcaaaagttttaatcttttattataaattaatgacatagtct
 42753  gaacaataatgaaaattattgagataagatattaaataatcttatgttaacatatataaa
 42813  ttg
;     G-cob-I5 ==> end
;     G-cob-E6 ==> start
 42816  TGTACCTGAATGATACTTATTACCATTCTATGCTATTTTAAGATCTATTCCTGATAAATT
 42876  ATTAGGAGTTATTCTAATGTTTGCAGCTATTTTAGTATTATTAGTTTTACCATTTACTGA
 42936  TAGAAGTGTAGTAAGAGGTAATACTTTTAAAGTATTATCTAAATTCTTCTTCTTTATCTT
 42996  TGTATTCAATTTCGTATTATTAGGACAAATTGGAGCATGCCATGTAGAAGTACCTTATGT
 43056  CTTAATGGGACAAATCGCTACATTTATCTACTTCGCTTATTTCTTAATTATTGTACCTGT
 43116  TATCTCTACTATTGAAAATGTTTTATTCTATATCGGTAGAGTTAATAAATAA
;     G-cob-E6 ==> end
;     G-cob ==> end
 43168  TATATAATTAAATTAATACATAGATATAATATATATATAATTATTATTAATAATATAATA
 43228  AAAATAAAAATAAAATTATTAATAATAATAATACTTTAATAATATTCTTAAAAAATAATA
 43288  TATCTCTAATTTATAAAAATTAAATAATAATAATAAAAAAAAAAAATATTATAAAATATA
 43348  AATTAATTAATAATGAAATAATATACTTATTAAATTAATATAAATAAATGAATAATATAA
 43408  TATAACTATATTGAATTATAATCTATCTATCTTTTTTTTCATATAATTATAATATATATA
 43468  TTAATATATATAATTATTATTTTATATATTATAGTGAACACCTTTATTTATTTATAAAGG
 43528  TGTGAACCCCGCAAGGGAGGAGTTCCGGGGCCCGGTCACGGAAGCCGGAACCCCGCAAGG
 43588  AGATTTATTAATTATTATTATCATTATTATTTTTTATTTAATCTTATTTATTATAAAATA
 43648  ATTAATTATCATAAAGCATAATTATTATAGAATCTTATTATTTTCTTTATTTAAATAAAA
 43708  TATAAAGTCCCCTTTTTATTTTATTTAATTATTTATTTTTATATTTTATTTAATTATTTA
 43768  TTTTTATATTTTATTTAATTATTTATTTTTATATTTTATTTAATTATTTATTTTTAAAAA
 43828  GGAGTGAGGGACCCCCTCCCGTTAGGGAGGGGGACCGAACCCCGAAGGAGTACTCATTTA
 43888  ATATAAATATTAAATAAAAATTATTTTATATATATTAATGATTATTAATATTGATAATAT
 43948  AAATTATTTTATAATTAATTATTATAAATATATAACTATTAATAATTAATTTTTAATCTA
 44008  GGGGTTTCCCCCACTTACATAAACTTACGTATACTTACATATACTTATGTATACTTACAT
 44068  ATACTTACGTATACTTACATATACTTATATATACTTACGTATACTTACATATATGGGGGA
 44128  TTCCTCACTTCTCCGGCGTCCTACTCACCCTATTTATTAATCATTAATAAGAAATTATTA
 44188  TTAAAAAAATTATAATTTACTCAAAGTTAATTATAAATATATTTTTAAATATCTATTTTA
 44248  TTAATCTTTTATAAAATTTAAATTAATTGTAATTAATTAATATTATAATAATTATTCTTA
 44308  GGAAGGATATTTATTTATTTTAATTATGAATTCCTGACATAGAGACAATTAATTAGAACT
 44368  TCTTATTATTATTATAATAATAATAAAAATATTCTAAATATATTATATATATTATTATTT
 44428  TTTTTTATTATTAATAAAATATTATAATAAATTTAAATAAGTTTATAATTTTTGATAAGT
 44488  ATTGTTATATTTTTTATTTCCAAATATATAAGTCCCGGTTTCTTACGAAACCGGGACCTC
 44548  GGAGACGTAATAGGGGGAGGGGGTGGGTGATAAGAACCAAACTATTCAATAAATACAAAG
 44608  CACACATTTGTTAATATTTAATAATATAACTAATATATAATAATTATAAAATAATTAATT
 44668  ATATAATAAAATATAAAGTCCCCGCCCCGGCGGGGACCCCGAAGGAGTTATAAACAATAT
 44728  AATATATTGTATAAAATAAATTATAAATAAGAAATAAAAACCAAATAAATAATATAATAA
 44788  ATGATAAACAAGAAGATATCCGGGTCCCAATAATAATTATTATTGAAAATAATAATTGGG
 44848  ACCCCACCATAAAATATATATATAACTCCTTTCGGGGGTTCCGGCTCCCGTAGCCGGGGC
 44908  CCGAAACTAATAATATATTATATATATTAATATATAATAATATTATTAAAATATAATATT
 44968  ATTAAAAAAAAGTATATATAAAATAAGATATATATATATAAATATATATATTCTTAATAA
 45028  ATATTATATATAATAATAATAAATTATTTCATAATAAATTATTTATTTTTATTAATAAAA
 45088  ATTACTTATCTCCTTCGACCGGACTCCTTCGGGGTCCGCCCCGCGGGGGCGGGCCGGACT
 45148  ATTAAATATTTAATATTTAATATTTAATATTTTATTCTATAGATATTCATATGAAAAATA
 45208  ATAAGTATATAATTATGATAATGAATATATTTTTATTTATAATTTATTATTATAAAAATA
 45268  TTTTAATTTAATAATAATAATAAATCATTATATTAATTCTTTTAAGAATTTATAATTGTC
 45328  ATTATTTATTATATACTCCTTATTAAAAGGGATTCGGTTTCCCTCATCCTCATGGGTATC
 45388  CCTCACTCCTTCTGATAATTAATTTTATAATAATAATAAAATAAACTTAATTAAATATTA
 45448  TATATTTATTTACAATTATATATATATATTACTCATAATTTAATTAAATTAAATTAAGAT
 45508  GCAATTCAATACGGTTGTATTATATTATTCATCAAATATTATTAATATTGATACCTACAG
 45568  AGATATTTAATATTTTTATTATTATTATCCATTACTTTTTTTATTATATTTTAATTATAT
 45628  TAATAATTGTATTTTTATTTATTTATTTATTTATTTATTTATTTATTTATTTATTTATAA
 45688  TAATAATATTTCATATTATCAATTATTATTTTTTTTTTTTATAATATATAATTAAATTAT
 45748  TTATATAGTTCCCTGAAAGGAGAATAAATAAAATATTATATAAATATTAATATTTCTCCT
 45808  TCCGGGGTTCCGGCTCCCGTGGCCGGGGCCCGGAACTATTAATATTAATATAAGTAATAT
 45868  ATATAGTTTATGATATTTAATTTTATCATAATATAATAATAATTATATAAATCTTATACA
 45928  CATTTATATAAGTATATATATATATTATTAATATAATGAACATCTATTAAATAAAATAAT
 45988  TGTAAATCTCAAGTAAATTATTATTATTTATTTTTAATAATAATTTATGATTTATAATTA
 46048  ATAAATAAAAGAGTAATTATATGATAAAAAAGGTAATAAATAAAATTTATAGTGAACCCC
 46108  GAAAGGAGTTTATTTATATATATATATGAATTAATATTTAATAATAAATAATAATATAAT
 46168  TAATAATATTATTATTATTATAATTTTTTTTTTTATAATATTAATAAAATATATAAATAA
 46228  GTCCCTTTTTTTTTTTATTTAAAATAAAGAAGGAATAATTAAATAATATTTTAATAATTT
 46288  AATTAAATAGTGTATTAAAAGATAATAAAAAGTAATATTAATATATTAATTATATATAAT
 46348  ATATTTATATATAATTATATATATATATATAAATAATAATAAATATATATATAATATAAA
 46408  AATAAGAATAGATTAAATATTTAATAAATAAATATT
;     G-atp9 ==> start
 46444  ATGCAATTAGTATTAGCAGCTAAATATATTGGAGCAGGTATCTCAACAATTGGTTTATTA
 46504  GGAGCAGGTATTGGTATTGCTATCGTATTCGCAGCTTTAATTAATGGTGTATCAAGAAAC
 46564  CCATCAATTAAAGACCTAGTATTCCCTATGGCTATTTTAGGTTTCGCCTTATCAGAAGCT
 46624  ACAGGTTTATTCTGTTTAATGGTTTCATTCTTATTATTATTCGGTGTATAA
;     G-atp9 ==> end
 46675  TATATATAATATATTATAAATAAATAAATAAATAATGAAATTAATAAAAAAAAATAAAAT
 46735  AAAATCTCATTTGATTAAATTAATAACATTCTTATAATTATATAATTATTATAAAATATA
 46795  TAAATATTATAATAATAATAATATATATAAATTATAATAAAAAATAATAATAATATATAA
 46855  TATACCTTTTTTTTAATATATTAATATATAAATAAATAAATAATGGATAATATATAATTA
 46915  CTTTTTATATATTATTAATAATAATAATTTATAAATATTGTTATAATAAACATTTATAAA
 46975  AATAAATATAAATTATCATAAGAAGATATATTATTTATTTATAATAAAAATATTTATTAA
 47035  TAAATAAGAAATATATATATTATGATAATATTTATTAATAAATAATAAATTCTTCATATA
 47095  TAAATATATTAAATATATTTAATTGAACACAATATAATTTTTATTGTATTATTCATTTAA
 47155  TAATATTAATATTAATATTAATATAATATTAGTGAACATCTCCTTTCGGGGTTCCGGCTC
 47215  CCGTGGCCGGGCCCCGGAACTATTAATATTTAATAAAATATATATAATTTATAATTCTCA
 47275  TATAATTAATATAATAATTAGGTTTATAAATAAATTATAATATATTATAAACAATATAAT
 47335  AAAATATATTATAAATCTATCTATATAATATATAAATTTATATATACATTAATAATATTT
 47395  AATTATAATTATTTAAATATTTAATTTATTAATATTCCCCGCGGGCGCCAATCCGGTTGT
 47455  TCACCGGATTGGTCCCGCGGGGTTTATATTATTTAAATATTAAATATTAAATAATAATTT
 47515  ATATTATATTAATAAATATAATAAATTAAAAATATATGATTAATTATATAATAATAATAA
 47575  TAATTATTTTAATATTATAATTTATAAAATTAATTATATTAATTATATTAATTCTTATTA
 47635  TATAATAATTATTAATAATAATTTATTTTAAGAAAGGAGTGAGGGACCCCCTCCCGTTAG
 47695  GGAGGGGGACCGAACCCCGAAGGAGAAAAATAAATTAATAAAAGTTTAAAAGTTCTTATA
 47755  TTAATAATTATATAATATTATATTAAAGATTTTTATAATATATATATATAAATATATTTA
 47815  TAGATTTATTTAATATTTATATTTCTCCTTTCGGGGTTCCGGCTCCCGTGGCCGGGCCCC
 47875  GGAACTATTAATATTTATATTTATATTTATATTTATATTTATATTTATATTTATATTTAT
 47935  ATTTATATTCCCTCTTAA
;     G-trnS(uga) ==> start
 47953  GGATGGTTGACTGAGTGGTTTAAAGTGTGATATT!TGA!GCTATCATTAGTCTTTATTGG
 48011  CTACGTAGGTTCAAATCCTACATCATCCG
;     G-trnS(uga) ==> end
 48040  TAATAATACATATATATAATAATAATTTTAATATTATTCCTATAAAAATAAAATAAATAA
 48100  ATAAATAATAATAATTAATTAATTAATTAATTAATTTTAATAAATATAAAATATATAAAA
 48160  ATAATAATAATAATAATTATTATTTTAATAATATTATTTATATAATAGTCCGGCCCGCCC
 48220  CCCGCGGGGCGGACCCCGAAGGAGTCCAACCCTTTTTATTCTATTCTTAAGAAGGGATTT
 48280  TATTTTATTAATTAATAATAATATATTAAAAATTATAAATAATTAATAATTCTTTATATT
 48340  TATATATATATATATATATTTATATATTTATATATATATTTTAATAATATTATGATATAT
 48400  TTTATTTTAATAATATTTTTATTTTTATATATAAAATTATAATATTTTATTTTATAAATT
 48460  ATTTATATATAAATTATTAATAATAATTATTTTTTTTTTTTATTTGGGATTTATATTATT
 48520  ATTATAAAGAATATAATGTTATTAATAACTGCAAATAATATCTAATATATTATTATTTAT
 48580  AATAATAAATAATATTATAATAAGGATGCATATTATATATATATATATTATATTTCTCCT
 48640  TCCGGGGTTCCGGCTCCCGTGGCCGGGGCCCGGAACTATTAATATTAATATATATATATA
 48700  ATAGATAAAAAGTAAGAATAAAAAAATA
;     G-rps3 ==> start
 48728  ATGAAATTAAAATTATTAAATATAATTTTATCAATAATAAATAAACTTAATAATAATAAT
 48788  AATATTATTATTAATAATCTATTAGATTCATTAATAAATAAGAAATTATTATTAAAGAAT
 48848  ATATTATTAGATATAAATAATAAAAAAATAAATAATATAAAAAGAATATTAAATAATAAT
 48908  AATATAAATATTAATAATAAATTACAACATTTAAATAATATAAATAATTGAAATCTACAA
 48968  ATTTATAATTATAATAAAAATATAGAAATTATAAATACTATAAATGATAAATTAATTAAT
 49028  AAATTATTATATAAAATAATAACTTTAAAATTAAATAATATAAATATTAATAAAATTATT
 49088  ATAAGTAAACTTATTAATCAACATAGTTTAAATAAATTAAATATTAAATTTTATTATTAT
 49148  AATAATGATATTAATAATAATAATAATAATAATAATAATAATTATTATATAAATATAATA
 49208  AATAAATTAATAAATATTATAAATAATAATATAAATAATAATTTATGTAATATTTTAAGT
 49268  TATTATTATAATAAAAAAGTAACTATTGAACCTATTAAATTATCATATATTTATTTAAAT
 49328  AGTGATATTTTTAGTAAATATATTAGTTTAAATGATATAGATAAATATAATAATGGTATC
 49388  TTAACTAATTATCAACGTATATTAAATAATATTATGCCTAAATTAAATGATCATAATATT
 49448  TCTATAAATTATATTAATAATATTAATAATATTAATAATAATAAATATAATAATATAATT
 49508  AATTTATTAAATAATAATAATAATAATAATAATAATATTAATAATAATTATAATAATAAT
 49568  AATAATAATAATAATTATATTGGTAATATTAATAATATTTATAATAATATAACTATTGAT
 49628  AATATTCCTATAGATATTTTAATATATAAATATTTAGTTGGTTGATCTATTAAATTTAAA
 49688  GGTAGATTAAGTAATAATAATGGTAGAACTAGTACACTTAATTTATTAAATGGTACTTTT
 49748  AATAATAAAAAATATTTATGAAGTAATATTAATAATAATTATAAATTAAATTATATCCCT
 49808  TCTAATCATAATTTATATAATAATTCTAATATTAATAAAAATGGTAAATATAATATTAAA
 49868  GTTAAATTAAACTTTATTTAA
;     G-rps3 ==> end
 49889  TATATATATTAATAGTTCCGGGGCCCGGCCACGGGAGCCGGAACCCCGAAAGGAGAAATA
 49949  AAATAAATATAATATAATAAATAAAATAAATAAATAAATAATATATATATATATATAAAT
 50009  ATATAAAATAATATTTACTTTTTATATATATATAATTATATATAAATAAAATATAATATA
 50069  ATATCATATAATTATATAAAAATAAAATTATAATTTATTTATATTAAAAATATTAATTAA
 50129  TTTTTTTATATAATTATTATAATAATAATTTAATTAAAAATAAATATCAAATAAAATTAT
 50189  AAATTAATCCTACTTTTGGATCCTATTTATATTTTATTATTATAAATAATTATTATTGAT
 50249  AGTTAATTAAATAAAAATATATATATATATTACTCCTTTGGGGTCCGCCCCACGGGGCGG
 50309  GCCGGACTATTATAATTATTATTAATATATTAATTATTAAATTATATAAACCGCCCCCGC
 50369  GGGGGCGGTTAGTTATTTATATTAATATATTTTATATTAATATATAATACTCTTTTTTCT
 50429  ATTAATATTTTAATATATAATATTAAAAATAAATAAAATAATATTCTTAATTTTTATTCT
 50489  TTATATTCTTTAACCAAACTCCTTCGGGGTCCGCCCCGCGGGGGCGGGCCGGACTATTTT
 50549  TAATTTTAATTTTATAAATATAATATTTAATTATAGATTTAATAATAATATATAAAAAAT
 50609  ATATATATGGTTAATATATATAAAGATTATAATCTTTTAATTAAATAAAGGAAAATTTAT
 50669  TATATAATTTTTTCTCTATAGTTATATATTTAAAACTTATTTTTTTATAAATAATAATTA
 50729  TAATAAATAATATTAATTATTTATTATATAATTAATTGGCCCCCATGCTGGATTCCGGAA
 50789  TTCCTCCTTCTCGCGAGGTTAACACCTATTATATAACTATAACTATAACTATAACTATAA
 50849  CTATAACTATAACTATAATTATAATTATAACTATAACTCCTCCTTCGGGGTCCGCCCCGC
 50909  GGGGGCGGGCCGGACTATAAATATTCATTTTAATAATAATAATAATAATAATATAAATAT
 50969  AAATATAAATAATCTAGTCGAAGAATATATTTATTTATTTTAATATAAATAAGAATAAAA
 51029  AGTTTCAATTAATTTGAATTTGGAATTAAATTATTATTTCATATGGGGTTATGGATTTCG
 51089  TTCGGAACTCCTTTCTCCTACCTCTATTTATTAATCATAAATCATAAATTATTATTAATT
 51149  AATAATAATAATTTATTCGAGGTTCATACCTATTTTAATATTAATATTGATAAAATATAT
 51209  ATTCATTAAAAAGTATATAATTTATTCAATTCATACTATAATTTTATATTTTTTTTTATT
 51269  ATAATTTAATTATTTCAAAAAGAGTAATTATAATAATATATATCCTTTATTAAATATATA
 51329  TTAATTAATATATATATAAAAAGTAAATATTATTAATTGTATATAATTATAAATAATTAA
 51389  TATTTATTAAAATATATATAATTTATAATTTTCATATAATTAATATAATGAATAATATAA
 51449  CACAATGTAATTTAATTTAATTTAATTACATAATAAATTTATTATTATTATAATTATTAT
 51509  TTATTTATTTATTTATTTATTTATTATTATAAATTATAAATATTATTATAATTAAAACCA
 51569  ATTATTAATTATTAATGATAAATAATTAATGATAAATTATCAATAACCAATTAGATTATT
 51629  TATCGATATTTAATTATATTATATTATATTAGATTATTTATCGATATTTAATTATATTAT
 51689  ATTATATTATATTATATATATATATATATTATATTATAAAATTTATTTATAAATATTTGT
 51749  TTATTTATTTATTTATTGAATATATCCTTCTTATTATTATTTATTATTTATTATTATAAG
 51809  TATAAACCTTTTATTATAATAATTATAATAATTATAAATAGTCCGATCCGGCCTAAGAAT
 51869  AATATCTAATATTTATTATTTTTATTTAATTAATAATAATAATTATATTATAGAATTAGA
 51929  TAATTATTTATTATATATTTATAATTTCCTTTATAATTTATTATTTATTATTATAAGTCC
 51989  CCAGCGAGGGAAGGAGGTATAATAATAGTCCGGTCCGCCCCACGGACGACCCCGAAAGAG
 52049  ATAACAATAGAATTAAATATTGTCAATAAATAATAAATAATGTTTAATATATATTATATT
 52109  AATATTAATATTATTATTATTATTTTTTATTATATTAATATAATTTATAAAAATATAAAA
 52169  TTATTATCTTTATTATAATTTATATATATATAATATATATATTTATTAAAATATTTTAAG
 52229  AAATATAATAAAATTAAATTATTTATAATTATTATTATTATTTATATAATAATATATTAT
 52289  TTAAATATTTATATATTATTTTTATATTAATATTTATAGATGGGGGTCCCTATTATTATT
 52349  GAAAATAATAATTATTAATGGACCCCAGATAGCTTCTTGTTTATCATTTATATATATATA
 52409  TATATTATTAATTATTTTATTCTCCTTTCGGGGTTCCGGCTCCCGTGGCCGGGCCCCGGA
 52469  ACTTTATAATATTATTATTAATTATTTAATTAATATTATAATCATATAATTTAATATTTT
 52529  ATTTAATTTTATTAAAATTTAATATATATATTTTTATTATTATTTAATTAATTTATAAAT
 52589  ATAAAATATTCTTAATATTAAAAATAAATAAATAATAAAGTTTATAAATCATATATTATA
 52649  ATTATTTATTATTTTTATATTATATTAATAAAATATTATTATTATAAAAAAAATAGAAAT
 52709  TTTATAATATTTTTATATATTTTTAATTATTATTATTAATATTTATTAAAGAAAATATAA
 52769  AAACCGAAGGAATATTATAATTATAATTATAATTATTATTATATTTAATTTATTATTATA
 52829  ATAATAATAATAGTCTGCCCCCCCCTCTTTATTTTTATTTTTATTTTTATTTTTATTTTT
 52889  ATTTTTATTTTTATTTTTATTTTAAAGAAGGATATTTAATAATTTATAATATTTAATTCA
 52949  TATATATATATATATATTTTATTTTTTATATATATATTTAATATATTATATTTATATTTA
 53009  TATTTCTCCTTTCGGGGTTCCGGCTCCCGTGGCCGGGCCCCGGAACTATTATTATTATAT
 53069  TTATATTATATTATTTAATTATTTTTTAATAATATATTATTAATATTTTACCTTTTGATA
 53129  AATAAAAATTTATTAAAAATTTTATAATAAGTATTAAAATATCATAAAAGGATAATATTT
 53189  ATATAAAATGTATAAATTTATAATCTTCTAATTAAATTAAATTAAATAAATAAAATAAAA
 53249  TAAATTAAACTCCTTTTGAGATTCACACCTATTTTATTAAAAATAGGTATTCACTTAATT
 53309  AAATTAAATTAAATTAAATTATGGATAATTTATTTAATAAATATATATATTAATTATAAA
 53369  ATAATAGTCCGGCCCGCCCCGCGGGGCGGACCCCGAAGGAGTCTGCCCCTTTTTATTTAA
 53429  TATTTAAAGAAGGATATATTTATAATTTATCATAATATTATTTAATAAGAAATTATTAAT
 53489  TAATTAATTAATTTATTTATTTATTGTTTATATTTATTAATGTTAATATAATAAAAATGT
 53549  AAAATACTTAATATTATTAATATTATTATATATAATATATATAATAATATATTATATTTA
 53609  TATCTCCTTTATTCCTTTTTTCCCCGCTGGGGACTTATTATATTATTATATATTTCTTCG
 53669  ATGACTTTATATATATTTTATTTTTATAAAAAATATTTATATATTATTATTATTTACAAT
 53729  AATAATTATTAATAGTCCGGCCCGCCCCGCGGGGGGGAACCGAAGGAGTGAGGGACCCCT
 53789  CCCTATACTTATACTAATGGGAGGGGGACCGAACCCCGAAGGAGTGAGGGACCCCTCCCT
 53849  ATTCTAATGGGAGGGGGACCGAACCCCGAAGGAGTCTTTTTTCTATTTATTAATAATAAC
 53909  TATAAATTATATTTAAAATAATAATTTACTTGTTATAATCTTAATGTTCCGGGGCCCGGC
 53969  CACGGGAGCCGGAACCCCGAAAGGAGAAGTATATAAATATTTACTTGTTATAATTTATTA
 54029  TATATTTATAACCTCCTTCTTAAAATTATCTTTACTTTATAATAAAAATTAATATAATAT
 54089  AATCTGATAATAATCGAATTTTATTATGTTTAATTTAATTAATAGTTCCGGGGCCCGGCC
 54149  ACGGGAGCCGGAACCCCGAAAGGAGTAGACAATTATTATTATTATTATTATTTTACTTAT
 54209  TAATATTAATTTATATTTATATATATAAATATTATTAATTTTATATTAATTTTTTATTAA
 54269  TTATTTATTTTTATATTCATATTTTTTATTAATATTATTTTTATTAATAACTTTTTAAAT
 54329  AATTATAAACTATATATTATTTATATTTATATTTATAATAAATGAAACAATTATAATAAA
 54389  AATTACAATTACAATTATATTATAATTATGATTACAATAGGGTTAAACATTACCTGTGAA
 54449  CAACTGGTAATGTTGGACCCGTATTATTATTTATTATATTTTATTAATATTATATTAATA
 54509  TTTATATTAATATTAATATTATATTATATTATATTATATTATATTATATTATATATATAT
 54569  TATATTATATTATATTTATAATTATATTATATAATTTATATACTTTTATAATTCTTATTA
 54629  TTATTATTATTATTTATTTATTATTATTTAAATATATTATTATTATATATTAATAATATA
 54689  TATATTATTTTATATATTTTATTTAATATAAATTATTTATATTTTTTATATTTTATTATG
 54749  GGGGGGGGTCCCAATTATTATTTTCAATAATAATTTATCATGGGACCCGGATATCTTCTT
 54809  GTTTATCATTTATTATTCTTATTATTTGGTTTTTATTTAATATTATAATTTATTTTATAC
 54869  AATTTATTATATTGTTTATACCTTATAATTATTATATAATTTATTATATTATTATAATAA
 54929  TTTAATTAATTATATTATAAAATATTAACTAATGTGTGCTCTATATATATTATTCATTCT
 54989  AGTTTCTAATCACCCACCCCCTCCCCCTATTACTTATATATCTAAAAATCAAAATACATA
 55049  ACATATATTATAAATATATATATATAATTATATAACAATTATTATATATAAAATATATAT
 55109  ATATAATATATATTTATAAAATAATAATAATAAATATTATTACTCCATTAGGGGTTTTTG
 55169  CCCTATACCGTAAACCGAAACTATAATAATATATAATATTATAATAAAGATATTCTTATT
 55229  TATAATATATTATTAAATAAATTAATAATAATTATAATATATATATAATATATTATAATA
 55289  TATTTATTCGAGAACTTTTTATTTATTATAAAATAAAATATTTTATTATTTAGTTTTTTT
 55349  TATTAAACATTTTATAAAAATATAAATGTTAATAATATTATGATTAATAAGTAATAATAA
 55409  ATTTATTTATTTTTATTAAATTACTTATTCGAGGTATTAGTATCAGTATAAGTATAAGTA
 55469  TAAGTATCAATATCAGTTTCATAAAAAAATGGGGATAAAAATATATATATAAAATTATAA
 55529  ATAAAAATATTATAATAATTTTAAATAAATAAATATCAATATATTATTATTATTTATATT
 55589  ATAATAAACATTATCTAATAATAGTTCGCCTCGCAGGAGATAATTAGATATAATTATATT
 55649  TTATTTTATATAAATTATATGATATTATATAATAATAATTATATAATAAGTTAATAATAA
 55709  TTATATAATAAGTTAATAATAATCATATCTCCTTTATAAATGAACTTTTATTAAATATAT
 55769  TTTATTAAATATATTTTTTTTTTATTAAATATATTTTATTAAATATTTAATATATTTTAT
 55829  TAAATATTAAATATATTTTATTAAATATTAAATATAAATAAAGGTTTATATTATAATTCA
 55889  TTATTTATATCTTCTTTATAAATTAATACTCATATTAGATCCTTATTTAATTTATAATCC
 55949  TTTAAAAAAACTTATAATAAATATAATATAATATAATATAATATAATATAATATATATAT
 56009  AATTTTTATTATTTTTATATTATTATTTATTATTTCTTATTATTATTATTATTATTCATT
 56069  ATAAATTATTATAATATTAAATTCATAATTTTATTTTTTTTTATAATTAATTAATTAATT
 56129  AATTGAGATTTATTATTATTATTCTTTATTATTATTTAAATATATTATATATTTCATTAT
 56189  AATAATTATTTAAAAAGTTATTTAATAAATAATTTGATATTATATTTTATAATTAATTTT
 56249  ATTTATTTTATTTATTATATATATTATTATATATAATTAAAATTATAATTACAATTATAA
 56309  CTATAATTAAATTAAATTAAATTAAATTGGATTAAATTAAATTGGGCGCCAAGCCGGTTG
 56369  TTCACCGACTTGGTCCCAATATAATATGATATAATATAATATACTCCTTCGGGGTTCGGT
 56429  CCCCACGGGTCCCTCACTCCTTCTTAAAAAGGGGTTCGGTTCGGTCCCCCTCCCTAACGG
 56489  GAGGGGTCCCTCACTCCTTCGGGGTCCGCCCCCGCGGGGCGGCCCGGACTATATGAATAT
 56549  ATTATTATTATTATAATTATAAAATTATAATAAATAAAATTTCTTTAATAATTATTAATT
 56609  AATATTATTAATTTATTAACAAATATTTTATTAATTTTTATTTTTATTAAATATAAATAT
 56669  ATAAATATATATATATTTATTTATAATATTATTTATATTTATTATATATTATTATTAAAT
 56729  ATATTTTTATTATATATCATTAAATATTAATATATTATTATAGTGGTGGGGGGTCCCAAT
 56789  TATTATTTTCAATAATAATTATTATTGGGACCCCGGATACCTTCTTGTTAATCAATTATT
 56849  ATATTATTTAATTTATTTTATTTCTTATTTATAATTTATATTATATAATTTATTATATTG
 56909  TTAATACTTTTATTTATATTATTAATTATATTATATTATTATAATATATTTAATTGATTA
 56969  TATTATAAAATTATAACAAATGTGTGCTTTGTATTTATTGAATAGTTTGGTTCTTATCAC
 57029  CCACCCCCTCCCCCTATTACGTCTCCGAGGTCCCGGTTTCGTAAGAAACCGGGACTTATA
 57089  TATTTGGTAAATAAAAATATAACTTATATAAATATTTTAATAAATATATATTAAATATAT
 57149  TATTATTAATAATTTATTATTATATAATAAAATAATAAATATTATTAATGATTTATAATT
 57209  ATATAAATATTATTATTAAATAAATAATTATACTTTCTCCTTTCGGGGTTCCGGCTCCCG
 57269  TGGCCGGGCCCCGGAACTTAAAAATAATATATATATATAAAAGTATTTTATAATTATTAG
 57329  TTTAATTATTATTCTTTAATTCTTTTTTTAATTAAATATAAAATCATTTTAGGTTATTAA
 57389  TTTTTATTAAAAATAAAATTTATAATTAATATTTCTTTAAATAAAATAAATAATATTTTT
 57449  ATATATAAAATATATAAATAATAATATTTAGATATATATATATACTTTTTTTATATAAGA
 57509  ATAATATATATAGTCCACATTGGTTGTGGTTGGAAGGAGATAAGAAATATAATATAATAT
 57569  AATAATAAAAATATAATGAATAATAATAATAAAAATTTATATAATAACAAAATAATCCGA
 57629  CCGTAGGAGAGTAGATTATTAATATTATTAAATAAAAAAATGTATTAATTATAAAATATA
 57689  AAATCTATAAATAATTTATAATATAATTTATATTATGATAATAATATATATATTATAATA
 57749  TTTTATATATATATTTATTATATTTATATTTATATTTCTCCTTCCGGGGTTCCGGCACCC
 57809  GTGGCCGGGCCCCGGAACTATTTATATTTATATTTATATTTATATTTATAAAAAAGTGAT
 57869  ATTGATTAATTAATTAATTTATAATTAATAATAATTAATATAAGTTTATTATATATTATT
 57929  AAATAAGATTTATAATATAATTAATATATATTTTAATAAATATAAAAGATTATATTATAT
 57989  TATAAAAAGTATATTTTATATTTATATTTTTATTTATTATTATTATATATATATATATAT
 58049  ATAAGTAGTAAAAAGTAGAATAATAGATTTGAAATATTTATTATATAGATTTAAAGAGA
;     G-rnl ==> start
 58108  TAATCATGGAGTATAAAAATTAAATTTAATAAATTTAATATAACTATTAATAGAATTAGG
 58168  TTACTAATAAATTAATAACAATTAATTTTAAAACCTAAAGGTAAACCTTTATATTAATAA
 58228  TGTTTTTTTTTTTTATTTTTATAATTAAGAATAATTATTAATAATAATAAACTAAGTGAA
 58288  CTGAAACATCTAAGTAACTTAAGGATAATAAATCAACAGAGATATTATGAGTATTGGTGA
 58348  GAGAAAATAATAAAGGTCTAATAAGTATTATGTGAAAAAAATGTAAGAAAATAGGATAAC
 58408  AAATTCTAAGACTAAATACTATTAATAAGTATAGTAAGTACCGTAAGGGAAAATATGAAA
 58468  ATGATTATTTTATAAGCAATCATGAATATATTATATTATATTAATGATGTACCTTTTGTA
 58528  TAATGGGTCAGCAAGTAATTAATATTAGTAAAACAATAAGTTATAAATAAATAGAATAAT
 58588  ATATATATATAAAAAAATATATTAAAATATTTAATTAATATTAATTGACCCGAAAGCAAA
 58648  CGATCTAACTATGATAAGATGGATAAACGATCGAACAGGTTGATGTTGCAATATCATCTG
 58708  ATTAATTGTGGTTAGTAGTGAAAGACAAATCTGGTTTGCAGATAGCTGGTTTTCTATGAA
 58768  ATATATGTAAGTATAGCCTTTATAAATAATAATTATTATATAATATTATATTAATATTAT
 58828  ATAAAGAATGGTACAGCAATTAATATATATTAGGGAACTATTAAAGTTTTATTAATAATA
 58888  TTAAATCTCGAAATATTTAATTATATATAATAAAGAGTCAGATTATGTGCGATAAGGTAA
 58948  ATAATCTAAAGGGAAACAGCCCAGATTAAGATATAAAGTTCCTAATAAATAATAAGTGAA
 59008  ATAAATATTAAAATATTATAATATAATCAGTTAATGGGTTTGACAATAACCATTTTTTAA
 59068  TGAACATGTAACAATGCACTGATTTATAATAAATAAAAAAAATAATATTTAAAATCAAAT
 59128  ATATATATATTTGTTAATAGATAATATACGGATCTTAATAATAAGAATTATTTAATTCCT
 59188  AATATGGAATATTATATTTTTATAATAATAATAAAAATATAAATACTGAATATCTAAATA
 59248  TTATTATTACTTTTTTTAATAATAATAATATGGTAATAGAACATTTAATGATAATATATA
 59308  TTAGTTATTAATTAATATATGTATTAATTAAATAGAGAATGCTGACATGAGTAACGAAAA
 59368  AAAGGTATAAACCTTTTCACCTAAAACATAAGGTTTAACTATAAAAGTACGGCCCCTAAT
 59428  TAAATTATATAAGAATATAAATATATTTAAGATGGGATAATCTATATTAATAAAAATTTA
 59488  TCTTAAAATATATATATTATTAATAATTATATTAATTAATTAATAATATATATAATTATA
 59548  TTATATATTATATTTTTATATATAATATATATAATATAAACTAATAAAGATCAGGAAATA
 59608  ATTAATGTATACCGTAATGTAGACCGACTCAGGTATGTAAGTAGAGAATATGAAGGTGAA
 59668  TTAGATAATTAAAGGGAAGGAACTCGGCAAAGATAGCTCATAAGTTAGTCAATAAAGAGT
 59728  AATAAGAACAAAGTTGTACAACTGTTTACTAAAAACACCGCACTTTGCAGAAACGATAAG
 59788  TTTAAGTATAAGGTGTGAACTCTGCTCCATGCTTAATATATAAATAAAATTATTTAACGA
 59848  TAATTTAATTAAATTTAGGTAAATAGCAGCCTTATTATGAGGGTTATAATGTAGCGAAAT
 59908  TCCTTGGCCTATAATTGAGGTCCCGCATGAATGACGTAATGATACAACAACTGTCTCCCC
 59968  TTTAAGCTAAGTGAAATTGAAATCGTAGTGAAGATGCTATGTACCTTCAGCAAGACGGAA
 60028  AGACCCTATGCAGCTTTACTGTAATTAGATAGATCGAATTATTGTTTATTATATTCAGCA
 60088  TATTAAGTAATCCTATTATTAGGTAATCGTTTAGATATTAATGAGATACTTATTATAATA
 60148  TAATGATAATTCTAATCTTATAAATAATTATTATTATTATTATTAATAATAATAATATGC
 60208  TTTCAAGCATAGTGATAAAACATATTTATATGATAATCACTTTACTTAATAGATATAATT
 60268  CTTAAGTAATATATAATATATATTATATATATATTATATATAATATAAGAGACAATCTCT
 60328  AATTGGTAGTTTTGATGGGGCGTCATTATCAGCAAAAGTATCTGAATAAGTCCATAAATA
 60388  AATATATAAAATTATTGAATAAAAAAAATAATATATATTATATATATTAATTATAAATTG
 60448  AAATATGTTTATATAAATTTATATTTATTGAATATATTTTAGTAATAGATAAAAATATGT
 60508  ACAGTAAAATTGTAAGGAAAACAATAATAACTTTCTCCTCTCTCGGTGGGGGTTCACACC
 60568  TATTTTTAATAGGTGTGAACCCCTCTTCGGGGTTCCGGTTCCCTTTCGGGTCCCGGAACT
 60628  TAAATAAAAATGGAAAGAATTAAATTAATATAATGGTATAACTGTGCGATAATTGTAACA
 60688  CAAACGAGTGAAACAAGTACGTAAGTATGGCATAATGAACAAATAACACTGATTGTAAAG
 60748  GTTATTGATAACGAATAAAAGTTACGCTAGGGATAACAGGGTAATATAACGAAAGAGTAG
 60808  ATATTGTAAGTTATGTTTGCCACCTCGATGTCGACTCAACATTTCCTCTTGGTTGTAAAA
 60868  GCTAAGAAGGGTTTGACTGTTCGTCAATTAAAATGTTACGTGAGTTGGGTTAAATACGAT
 60928  GTGAATCAGTATGGTTCCTATCTGCTGAAGGAAATATTATCAAATTAAATCTCATTATTA
 60988  GTACGCAAGGACCATAATGAATCAACCCATGGTGTATCTATTGATAATAATATAATATAT
 61048  TTAATAAAAATAATACTTTATTAATATATTATCTATATTAGTTTATATTTTAATTATATA
 61108  TTATCATAGTAGATAAGCTAAGTTGATAATAAATAAATATTGAATACATATTAAATATGA
 61168  AGTTGTTTTAATAAGATAATTAATCTGATAATTTTATACTAAAATTAATAATTATAGGTT
 61228  TTATATATTATTTATAAATATAATATAATAATTATTATTATTAATAAAAAAAAATATTAA
 61288  TTAT
;     G-rnl ==> end
 61292  AATATTAATAAAATACTAATTTATCAGTTATCTATATAATATCTAATCTATTATTCTATA
 61352  TACTTATTACTCCTTTTTAATTTAATTAAAAAGGGGTTCGGTTCCCCCCCCCCATAAGTA
 61412  TGATTATAATTATAATTATAATATAAGGGAGGGGTCCCTCACTCCTTACGGGGTCCCGGC
 61472  TGGACCGAGACTCCTCCCTTGCCTTGCGGGGTGGGGTTGGGTTGGTTCACACCTTTATTT
 61532  ATTTATAAAGGTGTTCACTAATAAATATATATATATATATATTATATTATAATATTATTT
 61592  AATACTTAATATATTATATATTTTATATTTAATAAATAAAAAATATTAATAAATAATAAT
 61652  ATTAATAATAAAGAAATTATAATTAATACCCTCTATATATAATTCTAATTAATTAAATTA
 61712  AATATTTATATATAATAATCAATATATTATTAATTTAATAATTATTATAATAGTTTATAA
 61772  AAGATATATTTTTATATTTTATTATATTTAATAAATATTACTTTTTTTATTATTATTTTT
 61832  ATATATTATATAATATTATTAATTTTTATTATAATATTATTTACTTTTTTATTGGATTAT
 61892  TTATTTATTTATTTATTTATTAATTAATTAATTAAATATTTATTAATTAATATATATATT
 61952  AAATATTAATATTTTATTAAAAAAAGAGATATATGAATAATATATTATGTTATATTATAT
 62012  TATATAATTATATTATTTTTTTATAATATTAATAATTAAAAATAAGAACTTATTTAAAAA
 62072  TTATAATTATGATAATAAATTAATACTTTTTAATTTATAAAAATATAAATATGGGGTCCC
 62132  GCACTCCTTTGGGGTTCGGTCTCCCCTCCCGTAAGTATAGTATAGTATAGTATAGTATAG
 62192  TATAGGGAGGGGTCTCTCACTCCTTCGTTAATTTATATATATTATTAATAATTATTTAAT
 62252  TTTTATTATTTATTTATTTATTTATTTATAATATATATTAAAATATTATAAAATTATTAA
 62312  TATTTATAATAGAATAAATATTATAAAGTATAATTATAAATAATTAATTAATTATTTTAA
 62372  TAATA
;     G-trnT(ugu) ==> start
 62377  GTTATATTAGCTTAATTGGTAGAGCATTCGTTT!TGT!AATCGAAAGGTTTGGGGTTCAA
 62435  ATCCCTAATATAACA
;     G-trnT(ugu) ==> end
 62450  ATAATAATAATAATAAAATATTAAAATAAATATAATATTTATAAAAAATTTATTAATTTT
 62510  ATATAAAAAATATATATATAAATAATAATAAAACATTTTATAATCAATAATTTAATAAAT
 62570  AATCTTCTTATTATAATATTATGTTTAAATATTACTCCTTATGAGGTCCAACTGGACCGA
 62630  ACTCCTCCCTTGCGGGGTGGGGTTGGGTTGGTTCACACCTTTATTTATTTATAAAGGTGT
 62690  TCACTAATAAGATATAAATATATATATATTATATAATAATAATAATAATAATATATTATT
 62750  TAATATATTATTAATAAATATAAATAATATTTTAATAATTTTTAATAAATCTAATTTATA
 62810  TATTAATAATTTAATAATCTTAATATTTATTATCATTATTTCATATTTATATTATATAAA
 62870  TATTTATTTAAATAAAAAAAATATTAAAGAGTTTATTTTATTTATTATAAATTATTTAAT
 62930  AAAATATATATAATAATATATAGAATAAAGATATAAATAATTATAAGTATCTAAAGTAGT
 62990  AAA
;     G-trnC(gca) ==> start
 62993  GGAGATGTTGTTTTAAGGTTAAACTATTAGATT!GCA!AATCTACTTATTAAGAGTTCGA
 63051  TTCTCTTCATCTCTT
;     G-trnC(gca) ==> end
 63066  AAATAAATAATATAATAATAAAATATTATAAATAAATATATATATATTTAGAATAATTAT
 63126  ATAATAAA
;     G-trnH(gug) ==> start
 63134  GGTGAATATATTTCAATGGTAGAAAATACGCTT!GTG!GTGCGTTAAATCTGAGTTCGAT
 63192  TCTCAGTATTCACC
;     G-trnH(gug) ==> end
 63206  CTATAAATAATAATAATAATATATTTTATTATTCTTAAATTTTATTTATTCTTTATATTA
 63266  TATATATATATAATATTAATATTATTACTTTATAATAACAAAATATTATAATTAATTGAT
 63326  ATATATACCAAATATTATTAATTGAAATTAAATAATAAATAAAATATTTATTTCTTTATT
 63386  AAAATTCTAATTAATTGATTCTTTTTATTGAATATTAAATTCTATTATAACTTATTAATT
 63446  AATTAATTAATTAATTATAATAATAATAATATTTATTATTAATTATTAAATATTTATTAT
 63506  TATATATAAGATTTAATTTTAAATATTAATAAAAAAAGAATAAAATAAAATAAAATGAAT
 63566  AATATTTCTTTATCTCCTTCGGTCGGATTATTTATTATTATAATATAATATTTAATCAAT
 63626  AGATTTATAATTTATTTAATGAATATTTTATAAAGATGTAAAACAATTCCTTTTTATTAT
 63686  TATAAATTTTTCATTATTTATTAATTTATTTATTTATTCAATATATAAAAATAATTATAA
 63746  AATGATTAAATAATAATAATAATAATTATTTTATATTACTTCTTATGGTTATGGGGGTCT
 63806  CGGTTGGACCGGGCTCCTCCCTTGCGGGATGGGGTTGGGTTGGTTCACACCTTTATAAAT
 63866  AAATAATAAATAATAAATAAAGGTGTTCACTAATAAAATATATAAAAATAATTATAAAAA
 63926  AGATTATTAAAAATAATAATTTAATGATAAATATATATTATATATATTAATATAAAAATA
 63986  ATAAATATAAATATATTATGTAAATATTATATAAATTTGTATATGTATATATTATAATAA
 64046  TGTTATATAAGTAATAATATAATAAAATATTTTATGTAATTTATATATATTTATAATTAT
 64106  AAAATAAAAATATTATAAATAATAAAATTAATAATAATAATAATTTTAATAAAATAAATT
 64166  ATATATTTAATTTTATTATGAAGTTATACTTAATATAAATTATATTTCCTTTATAAATTA
 64226  TTAATATATCCTTTTTAATTAAATAAAATAAAAAGGGGCGGACCGGACTCTTATTATAAA
 64286  TATTAATAATTAATTTTTTTATTTATATTTATATATATATTAAAGATTAAATATATTATT
 64346  AATACTAATTTATAATTTATTATTAATAAATAGTTCGACTTAAATTATAATTTAATAATT
 64406  TTTATTTATTAATAGTTTTATTATTAATATAAAAAGAGTAAGGATAATAATAAATTCTTT
 64466  TAATTTATTTTTAATAAAATATAATTTTAAAATAGTTTTTATAGTCCGGCCCGCCCCGCG
 64526  GGGGCGGACCCCGAAGGAGTCCGGTCTGGCATTAATTATAATAATTATATTAATATTATT
 64586  ATTATTTATTATATTATAATATATTTATTTATATTTTATAATATTAATAATTATTTTATA
 64646  TTTAATAAATATAATATATATTTTATATTTTAATAACTATCTAATTAATA
;     G-trnL(uaa) ==> start
 64696  GCTATTTTGGTGGAATTGGTAGACACGATACTCT!TAA!GATGTATTACTTTACAGTATG
 64754  AAGGTTCAAGTCCTTTAAATAGCA
;     G-trnL(uaa) ==> end
 64778  ATAAATATATATAATATATATAATATATATAAA
;     G-trnQ(uug) ==> start
 64811  TGAGTCGTAGACTAATAGGTAAGTTACCAAAAT!TTG!AGTTTGGAGTTTGTTTGTTCGA
 64869  ATCAAACCGATTCAA
;     G-trnQ(uug) ==> end
 64884  TATTATAATATATATATTATTTATATATAAATATATAATTATACTCCTATTTTTATATTA
 64944  ATTAATTAATTAATTAATAATATATGATAATATAAAAATTATTGAATTATTAACTCTTAT
 65004  TAATAATAATAATAATCATAATAATAATATATATATATATAGTATATATATAAAAGTTTT
 65064  ATTATATTATATTATATTATATTATATTATATATTTATTTATATATAATTCTTATTAATT
 65124  GAAAAAAGAATAATTAATAATCTTATTAAAAAATAAATACTTTCATTTTATTTTATTTAA
 65184  TTATAATATATAAATATTAAAAAAAGGATATAAGTTTTTTTATAAGATATAATATATATA
 65244  TATATTAAATATAAAGAAGTTAATATTTATATTTTAATTATAAAATGTTAATACTCCTTC
 65304  GGGGACTTATTAATTAAATTATTAATTAATAATAATTTATGATTTATAAATAATAAATAA
 65364  AGGAATAAGTATCAATTAATTAATATATTATATTTAATATTTTATATTTAATATTTAATA
 65424  TTTAATATTTTAAGTTCCGGGGCCCGGCCACGGGAGCCGGAACCCCGAAAGGAGTAGTAT
 65484  TAATTATGGATAGTGAGGGTGGATTTAATCCTTTTGTTATGTTATTAATTAATTAATTAA
 65544  TTTATATATATAAAATATTTTAATTAATTTTTATATAAATATATATATATATATATATTA
 65604  ATAATAGTCCGGCCCGCCCCGTGGGGCGGACCCCAAAGGAGTAATATATATTATGTATAA
 65664  ACAATA
;     G-trnK(uuu) ==> start
 65670  GAGAATATTGTTTAATGGTAAAACAGTTGTCT!TTT!AAGCAACCCATGCTTGGTTCAAC
 65728  TCCAGCTATTCTCA
;     G-trnK(uuu) ==> end
 65742  TAATATTATATATATATATTCTCCTTTCTAAAAATAATAATAATTATATATAATAATAAT
 65802  ATAATTATATATATATATATTATAATAATAATAATAATAATAATAATAATAATAATAAAA
 65862  AAAATAATAATTATTTTTATTAATAATATTAATATATTATAATTATTAATAAATATTAAT
 65922  AAAAATA
;     G-trnR(ucu) ==> start
 65929  GCTCTCTTAGCTTAATGGTTAAAGCATAATACT!TCT!AATATTAATATTCCATGTTCAA
 65987  ATCATGGAGAGAGTA
;     G-trnR(ucu) ==> end
 66002  ATTATATTAATAGTCCGATCCCCCCTTTTTAATTTAATTTAATTAAAAAGTTTAATTTAC
 66062  TATTTAATAATAAATGAAATAATAATA
;     G-trnG(ucc) ==> start
 66089  ATAGATATAAGTTAATTGGTAAACTGGATGTCT!TCC!AAACATTGAATGCGAGTTCGAT
 66147  TCTCGCTATCTATA
;     G-trnG(ucc) ==> end
 66161  ATTAATATTAATATAAATTAATACCCTATAATTAATTAATTAATTAAATATAAAATTATA
 66221  TTAAAACTTATATTATATTATAATATTATATTATTATTATATAAAAATATAATAATAATA
 66281  ATATAAAATTTTATTTAATAATAATATTTTATATAATAAAATAATCATATTTATAATACT
 66341  TAATATTAATAATAATTTATTATAATAATTCTTTAATATACTTATTTATTATTATTTTAA
 66401  TAAATAAATATAATTCTTATAAATCTATTTATTATAAAATATATTTATATTTTAATAAAA
 66461  TACAATATTATAAATATATATATATATAAATATTTAATAAAAATTAAGATATTTTTATAA
 66521  TTATTCTTTATAAATAATAATAATAATAATAATTTATAATAATCTCCTTGCGGGGTTCCG
 66581  GTCCCCGTGACCGGGCCCCGAAACTATAATATATTTTTAATATATTTTTATTACTCCTCC
 66641  TTTGGGGTCCGCCCCGCGGGGGCGGGCCGGACTATAATAATTTTTTTTTTTAATTGTTAA
 66701  AAAGTATATATAATATAATTAATATATTTCTTTTTATATAAATTATAAATATTATTTTAT
 66761  AATAAAAAAAGTATATATAATATTATATATTTAATAAATAATATAATAATAATATAAATA
 66821  AATATATATATATTATTAATATATTAAATTTTATAATAATAATTATAATAATAGTAGTAG
 66881  GTATAAATTTTAATAAAGAGTTTTATTCCAATGGAGTAATAATAATAATAATAATAAAAT
 66941  AAA
;     G-trnD(guc) ==> start
 66944  GGATCTGTAGCTTAATAGTAAAGTACCATTTT!GTC!ATAATGGAGGATGTCAGTGCAAA
 67002  TCTGATTAGATTCG
;     G-trnD(guc) ==> end
 67016  TATATTTATACTTAATATAAAAAAATAAATAATAATCTTTTTTATTATTATATTTATTAA
 67076  TAATAAATTATTTTGTTATTATTATTAATTTATATTAATATTTTATATAAATTATTTATT
 67136  TAATCTTTCATTATATATTTAATATATTATTAATATTAATTAATATTTTATAATAAATAA
 67196  ATAAAATAAATATTTTAATATAATACTCCTTCGGGGTCCCCGCCGGGGCGGGGACTTATT
 67256  TTTATATTTATTAATAATAATTAATTTTTATATAAATTTATTATTTCTTAAATATATTTA
 67316  TTATTATTGTTTTTTAATAATCTTATATATAATATATAAAATATATATATATTATATATA
 67376  TATATAAATATAATATATATTATTATAAATATTTATAATCTTATTAATTAGATTATATTA
 67436  TATTAGATCATATTATATTATATTATATTATATTATTAATAGTTTCGGGGATAATATAAT
 67496  ATTAGTATTATTAATATTTTTATTTTTATTTTTTATTTAATAGTAAAAAATTATAATTTT
 67556  ATAATTTATTAAATTATTATATAATTTCATTAATATATTTCTTCTTTTTTATTTATTTAT
 67616  TTATTACTTATTAATAGATATAATATAAAAAATAATAATAATTTATTATAATTTATTTAT
 67676  TTATTTATTTATTTATTTATTTATTTATTAATTTATTAATTTATTTATTATTATATTTTT
 67736  TTTTTAATAAA
;     G-trnS(gcu) ==> start
 67747  GGAAAATTAACTATAGGTAAAGTGGATTATTT!GCT!AAGTAATTGAATTGTAAATTCTT
 67805  ATGAGTTCGAATCTCATATTTTCCG
;     G-trnS(gcu) ==> end
 67830  TAT
;     G-trnR(acg) ==> start
 67833  ATATCTTTAATTTAATGGTAAAATATTAGAAT!ACG!AATCTAATTATATAGGTTCAAAT
 67891  CCTATAAGATATT
;     G-trnR(acg) ==> end
 67904  ATATTATATTATATAATATTATATATTAATAAATATTATTAATTAATTTATTTATTTATT
 67964  TATTTATTTATTATTAAATAAAAATATTTAATAAAATAATATAAAATATTATAATTATTT
 68024  ATATATTAATTATTAATTATTAATTATTTATTATATAAAAAGTATATAATTTTGTATTTT
 68084  AATATAGGGTTAATTAATTAATTATTAATTTTTTTATAATAAGATAATAATATATTAAAA
 68144  ACTTATTATAAATTTATAAAATAATATTTATTTAATTTGATATTATTTTTAATCTTTCAT
 68204  TAATATATATTTTATTATAAGTAATAATATAGTTTAATTAAATTAATATAAATAAATTAC
 68264  ATAAGAATAATATTATAATAATATTATATATTATATAAAGAAATAATAATTTATATTTTT
 68324  ATTTTTTTTATAAATAATATAAATATAAATATTAATATAAATATAAT
;     G-trnA(ugc) ==> start
 68371  GGGGTTATAGTTAAATTTGGTAGAACGACTGCGT!TGC!ATGCATTTAATATGAGTTCAA
 68429  GTCTCATTAACTCCA
;     G-trnA(ugc) ==> end
 68444  ATAATTATATTATATAATATATATATTAATAAATTATATATATATATATATATATAAATA
 68504  TTAAATAAATATTATATTAATAAATAATATAAATTATCTAATCGAAGGAAATATTTATAA
 68564  TATAATATAAATATTTTAATAAATTAATAAATATTATATTAATAAATAATTAATAAATAT
 68624  ATAAATTATAATAAATTTTAATATTATTATATAAATTAATTAAATATAATAATTAATGAA
 68684  ATA
;     G-trnI(gau) ==> start
 68687  GAAACTATAATTCAATTGGTTAGAATAGTATTTT!GAT!AAGGTACAAATATAGGTTCAA
 68745  TCCCTGTTAGTTTCA
;     G-trnI(gau) ==> end
 68760  TATTATATATCATTAATATATAAAATATAAATATATATATTATAATAATAATAATAATAA
 68820  ATATAAATATAATTATATATATATATATATATAAATAAATAATTATTTAATTTATAATAA
 68880  ATATATATAGTTCCCGCGAAGCGGGAACCCCATAAGGAGTTTTATTATTAATTATATTTA
 68940  ATAAATATTAATTATTAATTTTATATTTATAAATAAATTTATTAACTATTTTATTAAAAA
 69000  TATTATAATTAAATAATAATATAAATAATTTATAATATAATAATATATACTTATAAATAA
 69060  TATTTAAATCTTATTATTAATTTATAAATCATAAATTATTATTAATAAATATCTCTTTTA
 69120  GATGAATTAAACTTATATTTATATTTATATTATATATATAGATATAAATCTTAAATAGAG
 69180  TAAATATATTATAATAATTATATAAATATATATATATTATATTAAGATAATAATATATAT
 69240  ATATATTAATATATAA
;     G-trnY(gua) ==> start
 69256  GGAGGGATTTTCAATGTTGGTAGTTGGAGTTGAGCT!GTA!AACTCAATGACTTAGGTCT
 69314  TCATAGGTTCAATTCCTATTCCCTTCA
;     G-trnY(gua) ==> end
 69341  TAATTTATTATTAATTATATATTATTATAAATCCAATCCATTGAAATTAATATAATCCAA
 69401  TGAATAATTAATTTAATACATAATTTAATATATGAAATTATATATATATATACTTTATAA
 69461  AAAAAAATTATATAATAATTATATTAATATATTTATATATATAAATAAATAAATAATAAT
 69521  AATTATAATTATAATTATAATTAATTAATTAATAAATAAATAATAATTTATATTATCTTT
 69581  ATAATATATATATATACTTTTATAAAAAAAAAATATAAATAATTCTAAAATGTATATTTC
 69641  TCCTTTCGGGGTTCCGGCTCCCGTGGCCGGGCCCCGGAACTATTAATAAAATAATAATAA
 69701  AATAATTATTATCTGTATTTAATAAATTTAATTAAAGAGTTATATTTCTATATATTTATA
 69761  TATTTATTTATTTATTTATTCTCCTTCCGGGGTTCCG
;; mfannot:
 69798  gctcccgtggccgggccccggaactaatgaaatatctaaaataagggtttttatttattt
 69858  aattaatatatatttattattttatataatat
;     G-trnN(guu) ==> start ;; mfannot: evalue : 1.41e-17
 69890  gtccttatagcttatcggttaaagcatctcact!gtt!aatgagaatagatgggttcaat
 69948  tcctattaaggacg
;     G-trnN(guu) ==> end
 69962  ataataatatatatatattttaatttatatattatatatatatatatatattaaagaaaa
 70022  ataataatataaaaataagtccccgccccggcggggaccccgaaggagtgagggtccccc
 70082  tccctaacgggagggggaccgaacccctttttattaaaaaaaaaggagtattaataataa
 70142  taataaataaataataataaataattttattatattatatttattgatatatttattgat
 70202  atttattaatttaagattattcattaaatatataattattaataatttaatatattttat
 70262  aatttttattatattttatataagaagaaactattttatatattatatatatatatataa
 70322  tttttataaaatgataaattttatattataaatattattaaaatatttttataaatattt
 70382  aaattatttataaaaaggtatataataataattattaatattatattatattatatattt
 70442  atttatattatatataataatatatttatatatatattaattaattaataaattaaataa
 70502  gtatctatattttatattatattatattatattatattattttattttattagtgaacac
 70562  ctttatttataaaggtgtgaaccaatcccgcaagggaggagtttc
;; mfannot:     /group=IB(5') (2.41e-05)
 70607  GGAAGGAGAATAAAAAGTATTCTAAATAAATTATATATTTATTATTTCTCCTTTCGGGGT
 70667  TCCGGCTCCCGTGGCCGGGCCCCGGAACTATTAATATATTATAAATTAATAAAAAATAAA
 70727  TATGTATATATAAATTATATTTATTATGTTTAATTATTTATAATTTATTATAATAAATAG
 70787  TCCGGCCCGCCCCCGCGGGGCGGACCCCGAAGGAGTATAAGATATCTTATTTATATTTAT
 70847  ATATAATAAAGAATATTATTAAACTAACACCTATATTATATATATTATATTATATAATAT
 70907  TATATATATATGAATTACTAAGAATAAATTTATAATTAGATAATATTTATATTTATTTAT
 70967  TTATTTAATTAACAAATATATTAATATTTTTAATTAATTAATTAATAATACCTTTATATA
 71027  TATATATATATATATATTAATTTTAATTATATAATTATCTTTTTTTTAATAATCATAAAT
 71087  ATATTATATATTTTATATAATAAGATTATAATTTTATAATTATTTATATTTTTTTTTATT
 71147  AAAAATTATTATTATTATAATTATTATATTATAATTATAAATTATTAAAGAATATATTTA
 71207  TTAATATTTTAATAATTAATATCTTTTATTTATATTTATAAAATAAGGTATAAATATTGA
 71267  TAATAAAGAGTAAATATTGTATTAATTATAATAATAATTATAATTAAGGA
;     G-trnM(cau)_1 ==> start
 71317  GCTTGTATAGTTTAATTGGTTAAAACATTTGTCT!CAT!AAATAAATAATGTAAGGTTCA
 71375  ATTCCTTCTACAAGTA
;     G-trnM(cau)_1 ==> end
 71391  ATAATGATTATAATATTTATATATATTAAAATAATATTAATAAATAATTACTCCTCCTAG
 71451  CAGGATTCACATCTCCTTCGGCCGGACTATTTTATTATTATTATTATTAAATAGATGTTC
 71511  ATTAAATAATTATAAATATAATTTATCTTTTAAATATATATATATAATATAATATTTAAA
 71571  TATATATTATAAATAAATAAATAAATAATTAATTAATAAAAACATATAATGTATATTTAT
 71631  CTATAAAAAATATTAATTAAATTAATATATTATTACAGTTCCGGGGGCCGGCCACGGGAG
 71691  CCGGAACCCCGCAAGGAGATAAATAAATAAATAAATATAAATAATTATTCTTCTTTAAAA
 71751  TAAAAAGGGGCGGACCGGACTATTTTATTTTTAAATATATATTATATTAATAATATACTA
 71811  TATAAGTATAAATAAAAATTAATAATATATTATATATATATTATATTAATAATAATAATA
 71871  ATAATAATAAATAATAACTCCTTGCTTCATACCTTTATAAATAAGGTAATCACTAATATA
 71931  TTATAATAATAATAATTATATATATTATATATAATCTAAATATTATATATTTTAATAAAT
 71991  ATTAATATATATGATATGAATATTATTAGTTTTCGGGAAGCGGGAATTCCGTAAGGAGTG
 72051  AGGAACCCCTCCCTATACTAACGGGAGGGGGACCGAACCCCTATTTAAGAAGGAGTTTTA
 72111  TTTTTAGTATTTTTTTTATAAAATATATATTTATATGATTAATAATATTATATATATTAT
 72171  TTATAAAAATAATATATAATTTTAATTATTTTTAATAAAAAAAGGTGGGGTTTGGTAATA
 72231  TAATATTTTTATTTTATTTATAATATATAATAATAAATTATAAATAAATTTTAATTAAAA
 72291  GTAGTATTAACATATTATAAATAGACAAAAGAGTCTAAAGGTTAAGATTTATTAAA
;     G-cox2 ==> start
 72347  ATGTTAGATTTATTAAGATTACAATTAACAACATTCATTATGAATGATGTACCAACACCT
 72407  TATGCATGTTATTTTCAGGATTCAGCAACACCAAATCAAGAAGGTATTTTAGAATTACAT
 72467  GATAATATTATGTTTTATTTATTAGTTATTTTAGGTTTAGTATCTTGAATGTTATATACA
 72527  ATTGTTATAACATATTCAAAAAATCCTATTGCATATAAATATATTAAACATGGACAAACT
 72587  ATTGAAGTTATTTGAACAATTTTTCCAGCTGTAATTTTATTAATTATTGCTTTTCCTTCA
 72647  TTTATTTTATTATATTTATGTGATGAAGTTATTTCACCAGCTATAACTATTAAAGCTATT
 72707  GGATATCAATGATATTGAAAATATGAATATTCAGATTTTATTAATGATAGTGGTGAAACT
 72767  GTTGAATTTGAATCATATGTTATTCCTGATGAATTATTAGAAGAAGGTCAATTAAGATTA
 72827  TTAGATACTGATACTTCTATAGTTGTACCTGTAGATACACATATTAGATTCGTTGTAACA
 72887  GCTGCTGATGTTATTCATGATTTTGCTATTCCAAGTTTAGGTATTAAAGTTGATGCTACT
 72947  CCTGGTAGATTAAATCAAGTTTCTGCTTTAATTCAAAGAGAAGGTGTCTTCTATGGGGCA
 73007  TGTTCTGAGTTGTGTGGGACAGGTCATGCAAATATGCCAATTAAGATCGAAGCAGTATCA
 73067  TTACCTAAATT
;     G-orf391 ==> start /note=LAGLIDADG ;; evalue:2.2e-32
 73078  TTTGGAATGATTAAATGAACAATAA
;     G-cox2 ==> end
 73103  TTAATATTTACTTATTATTAATATTTTTAATTATTAAAAATAATAATAATAATAATAATT
 73163  ATAATAATATTCTTAAATATAATAAAGATATAGATTTATATTCTATTCAATCACCTTATA
 73223  TTAAAAATATAAATATTATTAAAAGAGGTTATCATACTTCTTTAAATAATAAATTAATTA
 73283  TTGTTCAAAAAGATAATAAAAATAATAATAAGAATAATTTAGAAATAGATAATTTTTATA
 73343  AATGATTAGTAGGATTTACAGATGGAGATGGTAGTTTTTATATTAAATTAAATGATAAAA
 73403  AATATTTAAGATTTTTTTATGGTTTTAGAATACATATTGATGATAAAGCATGTTTAGAAA
 73463  AGATTAGAAATATATTAAATATACCTTCTAATTTTGAAGAACTACTTAAAACAATTATAT
 73523  TAGTAAATTCACAAAAGAAATGGTTATATTCTAATATTGTAACTATTTTTGATAAGTATC
 73583  CTTGTTTAACAATTAAATATTATAGTTATTATAAATGAAAAATAGCTATAATTAATAATT
 73643  TAAATGGTATATCTTATAATAATAAAGATTTATTAAATATTAAAAATACAATTAATAATT
 73703  ATGAAGTTATACCTAATTTAAAAATTCCATATGATAAAATAAATGATTATTGAATTTTAG
 73763  GTTTTATTGAAGCTGAAGGTTCATTTGATCTATCTCCAAAACGTAATATTTGTGGTTTTA
 73823  ATGTTTCACAACATAAACGTAGTATTAATACATTAAAAGCTATTAAATCTTATGTATTAA
 73883  ATAATTGAAAACCAATTGATAATACACCATTATTAATTAAAAATAAATTATTAAAAGATT
 73943  GAGATTCATCTATTAAATTAACTAAACCTGATAAAAATGGAGTTATTAAATTAGAATTTA
 74003  ATAGAATAGATTTTTTATATTATGTTATTTTACCTAAATTATATTCATTAAAATGATATA
 74063  GTCGTAAAGAAATTGATTTCCAATTATGAAAAACACTTATAGAAATCTATATAAAAGGTT
 74123  TACATAATACACTTAAAGGTTCTAATTTATTAAAATTAATTAATAATAATATTAATAAAA
 74183  AAAGATATTATTCTAATTATAATATTTCTCCTTTCGGGGTTCCGGCTCCCGTGGCCGGGC
 74243  CCCGGAACTAA
;     G-orf391 ==> end
 74254  AAATATTATTGATGATGTATTAAATATAAATCTTATCTATAATTATAAATTACCATATCG
 74314  TATAAATAGTGATATTCAACGTTTAAATTCTATAAATAATAATAATACTAAATTTATTAA
 74374  TGTTGGAGTATTTGTTTATGATTTAAATAATACATTAATTATAACATTTACTGGTTATAG
 74434  ACCAGCAGCTCTTTACTTTAATTGTTCTAAACATGAAATTGCTAAATATATTAAAAATGG
 74494  TAATGTATTTATAAATAAATATATTTTAAAAAATATTTTATTAGATTAATTATTATTTTT
 74554  ACTTCTTCTTAAAATTAAAAAAGGAGACTTTTTTATATTTATATAAATTATATATAAATT
 74614  ATTCTTTTATTATAAATATATAAAATTATTTTCTTTTAATTATTTTTATAATTAATTAAT
 74674  TCTTCATGGCTATAGCCATAACTTTTAATAATATTCTTTTATTCTTTATTATTATATATA
 74734  TATATATTTATTATTTATTATTATAGAATTTATATTTATAAAAATATTAATATTTTATTT
 74794  AAAATAAATAATGATTAATTTATAAAATATATATTAATTAAGTTTCGGGTCCCGGCTACG
 74854  GGAGCCGGAACCCCCGAGAGGAGTTATTATATTTATAATTAAATCTTTAAATAATATATC
 74914  TTAAATTATTATATTGATATTAATATTATATTGATATTAATATTAAATATATATTTAATA
 74974  TTTAGCTTATTATTTTATAAAATTATATTTATATATTATAATATAATTAAATATATTATA
 75034  AATTTAATAATTTAATAAAAATATTCTTTTTATAATTATTATAATAATTAAATAAATAAA
 75094  TAAATAATAATAAGAATAATTAATGTATAATTTTTTATAAATATTATATATTTTTATATT
 75154  AATAGTTCCGGGGCCCGGCCACGGGAGCCGGAACCCCGAAAGGAGAAATATTAATAAAAT
 75214  AAAATAAAATTATAATATAATTAAATTATAAGAATTATATTTACTCCTTTTATAATTTAT
 75274  ATCTATAATATAATATAATATAAAATAAATATAATATAATATAAAATAAATATAATGTAA
 75334  TAGGTATTCACTCCTCTTTGGGGTGAACTTAATATTATATCTTAAATAATTAATATAAAT
 75394  ATAATATATTATTTAATAATAATAATAAATAAATAAATAAATAAATAAATTAAATAAATA
 75454  ATAATATTATTATAATTACTTTTTAATAAATAATATTAATATAATATTATATTAGTATTA
 75514  TAAATAGACTTTTTATTATTTTATATATAATATAGTCCGGCCC
;; mfannot:
 75557  gcccccgcgggggggggcggaccccgaaggagtaatatattatataattattatttttaa
 75617  ttataaataaaatataattattatttattatataatttatataaatatatatatatattt
 75677  attatatatataaatataaatataaatataataattaactttatatagaaattctaataa
 75737  taataataataataaatataaaatagtccggcccgccccctgcggggcggaccccgaagg
 75797  agtgagggacccctcccgtatattatactaatgtatattatactaatgtatattatacta
 75857  atgtatattatactaatgggagggggaccgaaccccgaaggagatgttcattaaataatt
 75917  aaatatatataattaataatattaaagttttatatatattaatatattataaaaggttta
 75977  tatatatataataagataagtaataaattaattaattaataatataaaaatatatattat
 76037  atattatgttttatttatatatatatatatattatgtattattatataaatatatatata
 76097  tattatattataagtaataataagtattatattatatata
;     G-trnF(gaa) ==> start ;; mfannot: evalue : 1.11e-10
 76137  gcttttatagcttagtggtaaagcgataaatt!gaa!gatttatttacatgtagttcgat
 76195  tctcattaagggca
;     G-trnF(gaa) ==> end
 76209  ataataataatatattaattaataattaatttataataaatatattataataattaatat
 76269  atatatataatatatttaatacaaagaaaatatatattatatctcttatttatttattaa
 76329  tattttaataaatataatattataaaaaaaaagtttatatatttataaatataaatataa
 76389  atataaatataatataagtttggtattcatttaattatattaattaattaaaaatattct
 76449  aaataagaataaatatcaataaaggagttataaatatatatatatattaatatatatata
 76509  aaaatatatattattattagttcccgcttcgcgggaacccc
;; mfannot:     /group=IB(5') (4.26e-09)
 76550  GTAAGGAGTTTTATTATAATAAAATTTATATATATTTAATATATAATTATAAAAATATTA
 76610  TATAATAAATAATAAATAATTATTAATAATAAATAAATATAATAATAATATTATAATAAA
 76670  TTTATAAATGATTATAATAAATTTATATTAATTTTTTATTT
;     G-trnT(uuag) <== end
 76711  TGTAAATACTAAGATTTGAACTTAGATAATATGCAC!CTAA!AAACATACATTTTACCAT
 76769  TAAATTATATTTAC
;     G-trnT(uuag) <== start
 76783  CTTATTAATTATATAAATTTTATTAAATATATAATATATTAATTATATAAAAATTATTAA
 76843  ATAAATATATAATATATTATATATAATTTATAATATATATATTATAAATATTATTATATA
 76903  TAAAATATAATATACTACTTATAAAAATATATATATATATATAAATATATATATAAATAA
 76963  ATATTTTATATATTAAATTAAATAATTATTAATAAATTTAATTATAAAGTATCATTTTCA
 77023  ATAGAAATATTAAGAAGGTTATAATAATTATATGAATTATTATAATTATATATATATAAA
 77083  TAAATAAAATAATAATTATAATAATTAATAAGAGTTTTGGATATATATCTGTGGAGTATA
 77143  TATTTTATAA
;     G-trnV(uac) ==> start
 77153  AGGAGATTAGCTTAATTGGTATAGCATTCGTTT!TAC!ACACGAAAGATTATAGGTTCGA
 77211  ACCCTATATTTCCTA
;     G-trnV(uac) ==> end
 77226  AATCTAGATATAATATTATATCTATCTTAATATAATAATATTTATTTATTTATTAAATAA
 77286  AAAAAAAAAATAAATAATATTAATTAATATAAGATTCTTTTTAATTATAATAATAAATAA
 77346  ATAAAAAGAAGATATTATCAATGATTTATATTAATAATAAATATAAATAATAAAAAAATA
 77406  TATATAATATAATATAATAAATATATTTCCTTTAATATTAATAAATTAATAATAATAATA
 77466  ATAATAATAATAAAATATTTAAATAAATTATATTCAATACAAATTAATTATTTATATTAT
 77526  TAATAATTGAATAAATAATCCGATCGAAAGAGATATTAATTCGATTATATTATTTATTTA
 77586  ATTATATTTAATTTAAATATATAAATTAATATATATATATTGAATTATATATAAATTAAT
 77646  TTTATAATTTTATAAATAATATATTATTATAAATATTTAATATAATTTATATTATTATTA
 77706  AATAAAAGATTTATTAAATTAATATTATTATTTAATTTTTATTATATAGTTTTGAGGATA
 77766  ATATTTTATTAATATTTTTTTTTTATTTATTTATTTAATTATATTATATATATAATATAT
 77826  ATATAACAATAAATTT
;     G-cox3 ==> start ;; mfannot: alternative ATG start pos 77824
 77842  ATGACACATTTAGAAAGAAGTAGACATCAACAACATCCATTTCATATGGTTATGCCTTCA
 77902  CCATGACCAATTGTAGTATCATTTGCATTATTATCATTAGCATTATCACTAGCATTAACA
 77962  ATGCATGGTTATATTGGTAATATGAATATGGTATATTTAGCATTATTTGTATTATTAACA
 78022  AGTTCTATTTTATGATTTAGAGATATTGTAGCTGAAGCTACATATTTAGGTGATCATACT
 78082  ATAGCAGTAAGAAAAGGTATTAATTTAGGTTTCTTAATGTTTGTATTATCTGAAGTATTA
 78142  ATCTTTGCTGGTTTATTCTGAGCTTATTTCCATTCAGCTATGAGTCCTGATGTACTATTA
 78202  GGTGCATGTTGACCACCTGTAGGTATTGAAGCTGTACAACCTACCGAATTACCTTTATTA
 78262  AATACTATTATCTTATTATCTTCTGGTGCTACTGTAACTTATAGTCATCATGCCTTAATC
 78322  GCAGGTAATAGAAATAAAGCCTTATCAGGTTTATTAATTACATTCTGATTAATTGTTATC
 78382  TTTGTTACTTGTCAATATATTGAATATACTAATGCTGCATTCACTATCTCTGATGGTGTT
 78442  TATGGTTCAGTATTCTATGCTGGTACAGGATTACATTTCTTACATATGGTAATGTTAGCA
 78502  GCTATGTTAGGTGTTAATTATTGAAGAATGAGAAATTATCATTTAACAGCTGGACATCAT
 78562  GTTGGATATGAAACAACTATTATTTATCTACATGTTTTAGATGTTATCTGATTATTTTTA
 78622  TACGTAGTCTTCTACTGATGAGGGGTCTAA
;     G-cox3 ==> end
 78652  GGCTATATAATTATATATCTAAATGATTAATATATATATTATTAATAATTAACAATAATT
 78712  AATATATTATAATTTATATATATATATTTTATATTATTATAATAATATTCTTACAAATAT
 78772  AATTATTATATATTATTCCTTCAAAACACCTAACGGGGTTCCCGCGAAGCGGGAACTAAT
 78832  AATAATATAATCATTATACTCTTTTTTCATTTACCTTTTATAAAGATAATTAATAAATTT
 78892  ATTTAATATTTATAAAAAAAAATATAATATTAATATAATATAATAATGTAATTATTTATA
 78952  TTTTTATATTCCTTCGAGGTCACCGCCTCACCTCCAGCGGGACTTTTTTAATATGATATA
 79012  ATATAATATAAATATTATTAATTTAACTAATATATAAATTCATATATATATATATATTAT
 79072  TAATATTATTTTATAAAAAATATTTTTATTTGATTATTATTAAATATTATATAAAAATAT
 79132  TAATATATTATAAATATACTATTTATATAATTATTTTTTGAAGTGAGCACCTATTTTATA
 79192  TATATTTTATATATATTTTATTATATTTTATTAAAAATAGGTGTGAACCTCCATGAGAGA
 79252  GGAATGAATACCTATTTTATAAAGTATATTTTATATTCTATATATTATAAATATGAACCA
 79312  AAAAAAGGAGTTTAAAATTTAATTAAATTTAATTAATTGAATTTCTTTATTATTATTATC
 79372  ATAATTATTAAACCCTTTATTAATATAATAATATATTATTTATTATCAGAATTCCTACCC
 79432  TTTTTATAATTTATATCTTTAATAATATAATTAAATATAAAATGTTTATTAAATATTATA
 79492  TAAAAAAAAATAAAAGTATATATATATATATAAATGATAAATAACAAGGAATTCACACTT
 79552  ATATAAATTTAAATATAAAGTCCCAAAAGAAGTATTCATTAAATAAATTATCATTAATTA
 79612  ATTATAATAAACTTATTTAATATTATTAAAGATTAATTTATAATAATAATTATTATTATT
 79672  ATTATTAATATTAATAGTTCCGGGGCCCGGCCACGGGAGCCGGAACCCCGAAAGGAGAAA
 79732  TATATAAATAATTAAATAGTTCATATATTCAAAAGAATTAGAATTAAACTTTAATAAGTG
 79792  TATTTAATATATAGAATATTAATAGAATATTTATTCTATTTATATATATATTTATATATA
 79852  TATATATTAAATAATATTATTTATATTATATTTTATATATATATTATTAATATAAAAAGT
 79912  ATATTATATGTATTATATATATTATATATTATATATTTAATAATATATTACTCCTTTGGG
 79972  GTCCGCCCCACGGGGCGGGCCGGACTATTATAATTAATAATTTTATAAAAAAAATAAATA
 80032  ATTATATATTTCCTTCGTGGTTCGGTTCCCCCCTCACTCATTCAAACTATAATTTAATAT
 80092  ATTATGATATTATTTATAATTTATAATATAATGTATAATATTATATTATAAATATTATAT
 80152  AAAAATAAAATGATAATAATAATAATAATAATAAAAAAATAGAATAGAATAATTTTTATT
 80212  ATTTTAGTATATATAAGAATTTAATAAGTTATATTATTGCGGACACCGTTACGCGGAGTG
 80272  GGGACTATTATATTTTACCTATATATATTAATATTATTATAATTTCCTTCTTTAAAAGAA
 80332  AAAAGGAATTCGAGAACTTATTATTATATTAATATATTAATAATAAATAATAATAAATAA
 80392  TAAAAAAGTAAATAATTATAAATTATATAAAAATATAATTTTATTATTAAGAAAGGAGTT
 80452  TAAATATAAAATATAATATTATCATTAAGTTCTAATAAAGGTATATAATGAAGATCTATT
 80512  AGAACCTAAAAAGAATATTAATATATCTATTATAAAATAATAATAATAAATATAAATATA
 80572  AAAATAAATTGTAATATTTATAAATAATAAAAAAAAATAAATAAGGAATATATTAATTAT
 80632  TAATAATAAATAAATTATATTAAAATATAATATTATTATTAAATTAAAGAATTATATTAA
 80692  ATATATTTATTAAAATTTTATAAATAAGTTAATATTTTATTAAATAATATTTATAAATAA
 80752  TAAAAAAAATAAGTATATAATTATTAATATATTAATTTATTATGTTATATATTTATATAT
 80812  TTCAAATATATAAGTCCCGGTTTCTTACGAAACCGGGACCTCGGAGACGTAATAGGGGGA
 80872  GGGGGTGGGTGATAATAACCAGAATATTAAATAAATACAGAGCACACATTTGTTAATATT
 80932  TAATAATATAATCAATAAATATATTATAATAATATAATATAATTAATAATAGATATAAAG
 80992  TCCCCGCCCCGGCGGGGACCCCGAAGGAGTATAAACAATATAATAAATTATATAAAATAA
 81052  ATATAAATTAAAAATAAAAACCAAATAATTAATATAATAAATGATAAACAAGAAGATATC
 81112  CGGGTCCCAATAATAATTATTATTGAAAATAATAATTGGGACCCCCACAATAGAATAAAA
 81172  AAAATAAAAAGAATTAATAATATATAAATAATATAAAATATATTATATATATATATAATA
 81232  TATATATATATATAATAAAAAAAATATATAATATAATATATATATATAAAATAATAAATT
 81292  ATATATATATATATAAAATAATAAAAAATAATAATCATATGAATTTTATAAATATAATTA
 81352  TTATTAATAATAATAATAATAATAATAAAGTCCGGTCCGCCCCGCGGAGGGGGCGGACCC
 81412  CCGAAGGAGATAATAATTTATAAAAATTAATATTTATTTTATGTAATATTAATATTAATA
 81472  TTAATATAATATAATATAATATAATACGGATTAAATATTACCAGTTGTTCACAGGTAATA
 81532  TAAAATCCTATTGTTTCACCTATTATTAATTAATAAAATAAGTATATATAATAAAATTTA
 81592  ATAAAAAAAAATAATTATATAATAAATATATATATTATAATATTATATAAATATAAAATA
 81652  TAATTGATATTAACATTATATAATTAATAATATAATCAAATAATATAAATATAATATAAA
 81712  AAGTTTTAATTATTAAAATTATATAAATATTATTTAATAAAAATAAAAATAATAATAATA
 81772  ATAATAATAATAAAGTCCGGTCCGCCCCCTCCGCGGAGGGGGCGGACCCCGAAAGAGATA
 81832  AATATTTATATCTTTATTTATAATTATATATAAATAAAAGTTTATTAAAATTTATAATAA
 81892  TAATATAAAAAAGTATATAATAAATTTATTATAAATAAATAAATATTTAGTAATAATATT
 81952  TAATAAAATTATAAATATTATAAATAAAATATTAATAATAAATAATAAATATATAATATA
 82012  ATATAATATAATAAATTAATAACAATAAGATATCCGGGTCCCCTAAATAATTATTATATA
 82072  AAATAATAATTGGGACCCATACATATAAATATAAAATATTTTAATATTTATATATAAATA
 82132  ATAATAATATATATTTATATTATATTATAATATAACCCTTTCCAATTAATATTAATATTA
 82192  ATATTAATTACTTCCTTAAAAAAATAATAATTAATTAATTGATTTTTATATTAATATAAA
 82252  AAAGTTAATATATATATTTATATATAAATAATATAATTAATATAAAGATAATAAGTCCCC
 82312  AAAGGAATAATAAATAATAGTATGTATTTAAATAATATTTAATATACTATTTTTTTATTA
 82372  TTTTTATTATTATAATATATTTATAATAATATATTTAATTATAATTTATAAAAAAGAGAT
 82432  ATAATATTTTATTATATATAATATTAATATAATACAAATTAACATTATTTAATTATTATT
 82492  AATAATATTTAACTTTATTATTATCTTCTACGGTTGGATTATTATTACTATTTATTTATT
 82552  AATAATAAATAATAAATTATAAAGTCACTGAAAGAGTGAAGAATTACCCATGGGATAATC
 82612  CCAAAGGATAATATAAATATTATAAAATTTTTATTAAATAATATAAAATTCAATAAAATA
 82672  ATTTTAATTAATTAATTAATTAATTAATATAAAAATAAATATTTTTAATTAATATTAATA
 82732  TAAATATAAATATAATAGTATAGTATATAGGAAGTTAATAATAATATAAATATTATATAA
 82792  TATATATATGTATATATATTATATTATATAATTAATTTTCTCCTTTTGTATTTACATCTT
 82852  AATAAAATATAAAATATAAAATGTTATTAACAATAAAAATTATTAATCTTTATAATATTA
 82912  ATAATAGTAAATTTATTTATATATCTCCTTTAGGATGGACTCCTTCGGCCGGACTATTTT
 82972  TATTTTTTTTTTTAAAAATATTAAATATTATAAATATATTATAAATATATTATAAATATG
 83032  TTATAAATATATTATAAATAGAATATAATATAATATTATATATTATAATGATAAAGATTA
 83092  TATATATTTTCTTTTTTTTTTTATTTATTATTTTTAATAAGTAAAAATTATATTATATAT
 83152  ATATATATATTAGATTTTATAAGTAATATAATATAAGTATTAATATATAAA
;     G-trnM(cau)_2 ==> start
 83203  TGCAATATGATGTAATTGGTTAACATTTTAGGGT!CAT!GACCTAATTATATACGTTCAA
 83261  ATCGTATTATTGCTA
;     G-trnM(cau)_2 ==> end
 83276  ATAAATTAATATATAATATTTATAAAAAAGTATAATAAAATATATTATAAGAAGAATATA
 83336  TTATATAATAATTATATTAATAATATTAATAAATAATATATAAATAATTATAAAAAAGTA
 83396  TATAATATTAATCAATTAATTAATTAATAAATATAAATAATATATTAATTTTTAATTAAT
 83456  TTGAATAAGATATTTATATTATTAA
;     G-rnpB ==> start ;; mfannot: Approximate position
 83481  TAGGAAAGTCATAAATATATAAATTATATTATATAATTAATATAATAATAAAATAAATTA
 83541  TATATTTTATTTATAATATTATTTCTTTATAAGATAAAATATTATCTGATGAATAATTAG
 83601  ATTGAATAATATTTATAAAGAAATATATATAAAAAGTCATTATATAAATTTAATTATAAT
 83661  TTAAATAAATTTTATATAAATTAATATAATATTAATAAAGTAATTAGTATAAATAAATAA
 83721  TATGAAAATAAAACTTAATAAATATATAAATATAGTCCATATATATATATTAATAAAAAA
 83781  AAGTAATATATATATATATATTGGAATAGTTATATTATTATACAGAAATATGCTTAA
;     G-rnpB ==> end
 83838  TTATAATATAATATCCATA
