# Supplementary material for: Global Characterization of Fungal Mitogenomes: New Insights on Genomic Diversity and Dynamism of Coding Genes and Accessory Elements
Source: Front Microbiol. 2021 Dec 1;12:787283. doi: 10.3389/fmicb.2021.787283 (PMC8672057; doi:10.3389/fmicb.2021.787283)
Supplement: Supplementary File 1 — de novo annotation files of the 685 mitogenomes investigated in this study. Annotation was performed with the Mfannot program. [file Data_Sheet_1.ZIP › Supplementary_FileS1/CP006525.1_Saccharomyces_cerevisiae_YJM1332_mitochondrion_complete_genome_mitogenome_g3.mfres]

;; Masterfile modified automatically by mfannot version 1.35
;; on Sat Dec 26 20:05:24 2020 by user pfonseca on host LGCM-PROC
;;    - Gene Totals: 48
;;    - List of genes added:
;;      atp6                 atp8                 atp9                
;;      cob (5 introns)      cox1 (4 introns)     cox2                
;;      cox3                 orf125               orf148              
;;      orf152               orf175               orf183              
;;      orf236               orf288               orf316              
;;      orf346               orf348               orf354              
;;      orf385               rnpB                 rns                 
;;      rps3                 trnA(ugc)            trnC(gca)           
;;      trnD(guc)            trnE(cuc)            trnE(uuc)           
;;      trnF(gaa)            trnG(ucc)            trnH(gug)           
;;      trnI(gau)            trnK(cuu)            trnK(uuu)           
;;      trnL(uaa)            trnM(cau)            trnN(guu)           
;;      trnP(ugg)            trnQ(uug)            trnR(acg)           
;;      trnR(ucu)            trnS(gcu)            trnS(uga)           
;;      trnT(ugu)            trnT(uuag)           trnV(uac)           
;;      trnW(uca)            trnX(guug)           trnY(gua)           
;;
;; end mfannot
;;


>CP006525.1 Saccharomyces cerevisiae YJM1332 mitochondrion complete genome gc=3
     1  TTCATAATTAATTTTTTATATATATATTATATTATAATATTAATTTATAAAAATAATATT
    61  TATTATTAAAATATTTATTCTCCTTTCGGGGTTCCGGCTCCCGTGGCCGGGCCCCGGAAT
   121  TATTAATTAATAATAAATTATTATTAATAATTATTTATTATTTTATCATTAAAATATATA
   181  AATAAATAAAAATATTAAAAAGATAAAAAAAATAATGTTTATTCTTTATATAAATTATAT
   241  ATATATATATATAATTAATTAATTAATTAATTAATTAATTAATAATAAAAATATAATTAT
   301  AAATAATATAAATATTATTCTTTATTAATAAATATATATTTATATATTATAAAAGTATCT
   361  TAATTAATAAAAATAAACATTTAATAATATGAATTATATATTATTATTATTATTAATAAA
   421  ATTATTAATAATAATCAATATGAAATTAATAAAAATCTTATAAAAAAGTAATGAATACTC
   481  CTTCGGGGTTCGGTCCCCACGGGTCCCTCACTCCTTTTTAAAAATAAAAAGGGGTTCGGT
   541  CCCCCCCCTTCCGTATACTTACGGGAGGGGGGTCCCTCACTCCTTCTTAATTAAATTATC
   601  TTAATTAAATTATCTTAATTAAATTATCTTAATTAAATTATCTTAATTAAATTATCTTAA
   661  TTAAATTAAATTAAAAGGGGACTTTATATTTATAAAGTAATTATATTATTATTATTATTA
   721  TTATTTATTTATTTTATTTTTATTATTTTATTATATATATTATATATTAATA
;     G-trnP(ugg) ==> start
   773  CAGATAGAAGCCAAAAGGTCAGGCGCTTTCTT!TGG!GAGAAAGACCTAGTTAGTTCGAG
   831  TCTATCCTATCTGA
;     G-trnP(ugg) ==> end
   845  TAATAATTTAATTAACCATTAAAAAAAAGTATATATATTTATCATAATATATTAAATTTT
   905  ATTACATTACAAATGAACACTTTTATTTATATTTATAAAAATATGAACTCCTTCGGGGTC
   965  CGCCCCGCGGGGGCGGGCCGGACTCCATATTATTATTATTATAATTATTATTATAATTAT
  1025  TATTATAATTATTATTATAATTATTATTATAATTAAAGAGTTTTGGATACCAATATGATA
  1085  TAATATGATATAGGACCGAAACCCCTCATTTTATCATTTATTTATAATATTATAAATAAA
  1145  AAAAAATATTATATATTATAATAAAATTAATATCATAATATATTATATTATATATTATAT
  1205  TATATATATATATATATATATTCTTTTATAAAATTTATATTCTTCTTATTAAAATTAAAA
  1265  AGGGAGCGGACTTTTAATTATATTTAATTATAGTTTTTAATCATTGGTTGAGATTTCAAA
  1325  ATAAGGTATAATATTTATATTATTCTTTAACAAATATTATATTATAAAAAAAGATATAAT
  1385  ATTTATATTATTCTTTAACAAATATTATATTATAAAAAGATATAATATTTATATATTATT
  1445  ATTAATATTATTTTTTAGTTCCGAAAGGAGAAACTTATAATTTTTATATCATTATTTATT
  1505  ATTATTTTTAATTTCAACTCCTTTTAGGAATTTCCATTTAACCTTCAGCAGAGACTTTCT
  1565  AATTATAATTATATATATATAAATTTAAAAACATTAATAAAAAAGTATATAATATAATTA
  1625  TATTATATATAATAATATTATTAAATGAAGTATTCTTTATTATTAATTATAGGATATCTG
  1685  GGGTCCATTAATAATTATTATTGTAAATAATAATAAGGACCCCCCCCCATTATCTAATTA
  1745  ATAAATATATAAATAATCATTAATAAATATATTAATAATTATTAATAAATATATAAATAA
  1805  TCATTAATAAATATATAAATAATATATTATATTATAAAAATATAATAATAATAATTTATT
  1865  ATTAAAATATAATAATTTATTATAAAAATATAATAATTTATTATAAAAATATAATAATAA
  1925  CTCCTTTCGGGGTTCACACCTTTATAAATAATAAATAATAAATAATAAATAATAAATAAT
  1985  AAATAATAAATAATAAATAATAAATAATAAATAATAAATATTAGTATTCACTAATATAAA
  2045  ATAATAATTATAAAAATAATCATTATTAAAAATATTATTAATTATTAAATTAAATACAAT
  2105  TAATATAATTTAGTTGTTTATATAATTTTAAATAATGTTTATATCAATTTAATAAAATTA
  2165  AATTTATAGTTCCGGGTCCCGGCCACGGGAGCCGGAACCCCGAAAGGAGTTTATCTATAT
  2225  ATTATAATAACTATATGAATTTCATTATTAAAAATAATAAAAATAAGGAATTTTAATAAG
  2285  AAGTAATATTTATTATATAATATATAAAAAAAATATATATATATAAAAATATATATAATA
  2345  AGTTTTATTATAATATATATTAAATTAATTATTATGAGGGGTTCGGTCCCCTTTCCGGGC
  2405  CCCAATTCATCTCATCTCATTTTATTTCATTTCAATATCATCTAATCTCATTTCTTTATA
  2465  GATTTTACATATATATAAATATAAATATAAGATATTCACATTTATATATAATATAATATA
  2525  ATATAATAGATATTTATTCCTTTTTGATTAAACTAATAATTAATAATTAATAATTAATAA
  2585  TTAATAATTATTCGGTCGAACTCCTTCGGGGTCCGCCCCGCAGGGGGCGGGCCGGACTAT
  2645  TATTAAATAATTTATAATTTATTATTTATTAATATATTTATATAATATAATATAATATAA
  2705  TATTATTCATACTTTTTATTAATATAAAGAAAAGAGTTTCAATTATTTATTTATTTATTT
  2765  ATTTATTTATTTTTATGAAAATAAGAATTAATTTAAATAATTTATTTAATGAAATTATTA
  2825  ATTATAAATAAAAATAATAATTTTTAAAGATGTAATATAAAAATAAATATAATATAATTT
  2885  AGGATAATTATATAAAATATTTATTATATATAATTTCCTATAAGGAATAAAAAAAAATGA
  2945  TAAATATAATATATAATATTTATAAGTTATTTATATATATATAATTATAATCTTATTAAT
  3005  TATTTATATATATATTTAATATTATTTTTATATAATTTTATATTAAAGTATTATAATTAT
  3065  ATATTTAATATTATTTTTATATATTTTATTTATTTATTTATTTATTTATTTATTTATTTA
  3125  TTTAAAAATATTATAATCATATATTTAATATTATTTAATATATTTTATATATTATATCTT
  3185  TTATTGATTTATATATATATAGATTTAATAAATATGTATATATATATATATAAATATTCA
  3245  TTATATATTTATTATTATTATTATTATTTATTATTTATTATTATTTTTTATTATATATTA
  3305  ATAATATATATATTATTAGTTATGGGTATCCTAATAGTATATTATTATTTTTAATAATAA
  3365  TTTATGATTTATGAATAATAAATAAGTAGGGAATCGATATGAATATCGAAAGGAGTTATA
  3425  TATTATTAATTATTTATAATTATTTTATATATTATTAATTATTTATAATTATTTTATATA
  3485  TTTATAATTATTTTATATAGATAGGATAGATAGGATAGATAGGATAGATAGGATAGATAG
  3545  GGGTCCCATTTATTATTTACAATAATAATTATTAATGGGACCCGGATATCTTATTGTTAT
  3605  TAATTTATATATTATTCATTATTATTAATATATATTTAATATAATTAAATATTATATTAT
  3665  ATTATATTATTTATTAAAAAAAATCTATTACTTATTTTTTTTTTATTAATATATAAATTA
  3725  TTTATATAATTTATCATTTTTATTTATATATTATTATTTTTTATATATAAATTAATATAT
  3785  ATATATATTATATATACTTTTTTTTTTAATAATATATCTATATATATAAATTAATATATT
  3845  ATATTTTTATATAATATATTATTAATTATTATTTTAATTTTCTATTCTATTGTGGGGGGG
  3905  TCCCAATTATTATTTTCAATAATAATTATTATTGGGACCCGGATATCTTCTTGTTTATCA
  3965  TTTATTATTTTATTAAATTTATTATTATTTTTAATTTATATTTATATTATATAATTAATT
  4025  ATATGGTTTATACTCCTTTTTTTTTAATAAAAAGGGGTTCGGTCCCCCTCCCTAACGGGA
  4085  GGGGGACCCTCACTCCTTCGGGGACTTTATATTTTATTATATAATATATTATATTCTTAT
  4145  AATATATTTAATTGATTATATTATAAAATTTATTTTATGTGTGCTCTATATATATTTAAT
  4205  ATTCTGGTTATTATCAACCACCCCTATTACGTCTCCGAGGTCCCGGTTTCGTAAGAAACC
  4265  GGGACTTATATATTTATAAATATAAATCTAACTTAATTAATAATTTAAATAATATACTTT
  4325  ATATTTTATAAATAAAAATAATTATAATCTTTTTTATAATTATATATAATAATAATATAT
  4385  ATTATCAAATAATTATTATTTCTTTTTTTTTCTTTAATTAATAATTAATTAATTAATTAA
  4445  TTAATATTTTATAAAAAATATATTTCTCCTTACGGGGTTCCGGCTCCCGTAGCCGGGGCC
  4505  CGAAACTAAATAAAATATATTATTAATAATATTATATAATATAATAATAATATAATAATT
  4565  TTATATAAATATATATTTATATATTAAATTAAATTATAATTTTATTATGAAAATTATATC
  4625  TTTTTTTTATATTCTATATAATAAAAATATGTTATATATATATTAATAATAAAAAAGTAG
  4685  TGAGGATTAAATAAATTGTATAATAATTATAACTCTTAATTATAAAATAAATATATATAT
  4745  ATATATAAGTATCCATTTCTATAAAATCTTTTAATAAATATTTAATAAATATTAAAAAAA
  4805  TAATATTATAATATTTTTGTATATAATTCAATAAAATTCATTGGAGGGGTAAATAATAAT
  4865  AATTTACTAATGGCAAGTTATAGTCTTAAAGGTTTTTATTTTTTTTTTATTAAATTAATA
  4925  AAATAATAATACCATTTATATATTCCATTATATATATATATTTAATAAAAATAATAATAT
  4985  CATTTATATATTTTATTATATATTATATATATTTTATATAAAATAATAATAATAAATTTA
  5045  TATTTTTATATATTATTATTAAATAATAATAATATAAATAACTCCTTCGGGGTTCGGTCC
  5105  CCCTCCCATTAGTATAAGTATAGGGAGGGGTCCCTCACTCCTTCTTAATTAAGAATAAAA
  5165  AGGGGTTCGGTCCCCCTCCCGTTAGTACACGGGAGAGGGTCTCTCACTCCTTCTTAAAAA
  5225  ATAAAAAGGTGGAAGGACTAATATAATTTTAAATAATAATTAATACTTTAATAATAATTT
  5285  GTATTTCTTTATTATTAATATATTAAATATAATAATAATTAATATAATTACAATATATTA
  5345  ATATTATCAAATATTAATAAATATATTTTTATATAATTTATTTATTTTTTTATTATTAAA
  5405  CTAATTATAATTGTAATTTCGTAAAGGGGGTGGGAGTAAATATATATAATTTATAATCTA
  5465  TATATATATATATATAATTTCTTAATAAATATTAATAAATATTTATAAAAAGAATAATTT
  5525  ATATTTATAATATATAATTTATATATTTTATTTTTATTATACAATTAATATAAAATATAA
  5585  AATATAAAATATAAAATATTAAATATTAAATATTAAATATTAATTTTTATAGGGGTTATA
  5645  TAATAATTATATTTATAATTATATAATATTAAAAAGGGTATTTTTATAATTATTACATTT
  5705  TTATTTTATTTATAAAAATATTAATTTTAATAAGTATTGAATACTTTATATAATATAAAT
  5765  ATTAATTACATAATTAATAATTAAATAATATTTAATAATATTATTTAAATTTATTATTTA
  5825  TAATTATTTATTTATAAAATTCTATTTTTATTATTATTATTTTTATTTTATTATTAAAAA
  5885  TTAATATAATAATTATTAATATATTAAAAATCTTTTATTATATTAATATTTATAAAAAAG
  5945  TATTTAATAAAAAAGATGTCTAAATTTATAAATTATATAATATTATTAATTTATATAATA
  6005  ATAATATTATAACTTTGTGATTGTCAATTTAGTTAATCATTGTTATTAATAAAGGAAAGA
  6065  TATAAAAAATATTCTCCTTCGGGGTCCGCCCCGCGGGGGGGCGGGCCGGACTAATTTAAC
  6125  TTTTAATATTAATATTAATATTATTTATATTTTTAATATATAAAAATAAATAATTTTATT
  6185  TTTATTAATAGTATATTATATAAACAATAAAATAGTATTAATTATATAAAATTTATATAA
  6245  AATATATATAAATTTATTATATATATATATATTAATATTTTAATAAAGTTTTTATTATAA
  6305  ATTTATTTATTTATTTATTATAATATTAATAATTTATTTATTATTATATAAGTAATAAAT
  6365  AATAGTTTTATATAATAATAATAATATATATATATATATATTATTATATTAGTTATATAA
  6425  TAAGGAAAAGTAAAAA
;     G-rns ==> start
  6441  TTTTATAAGAATATGATGTTGGTTCAGATTAAGCGCTAAATAAGGACATGACACATGCGA
  6501  ATCATACGTTTATTATTGATAAGATAATAAATATGTGGTGTAAACGTGAGTAATTTTATT
  6561  AGGAATTAATGAACTATAGAATAAGCTAAATACTTAATATATTATTATATAAAAATAATT
  6621  TATATAATAAAAAGGATATATATATAATATATATTTATCTATAGTCAAGCCAATAATGGT
  6681  TTAGGTAGTAGGTTTATTAAGAGTTAAACCTAGCCAACGATCCATAATCGATAATGAAAG
  6741  TTAGAACGATCACGTTGACTCTGAAATATAGTCAATATCTATAAGATACAGCAGTGAGGA
  6801  ATATTGGACAATGATCGAAAGATTGATCCAGTTACTTATTAGGATGATATATAAAAATAT
  6861  TTTTATTTTATTTATAAATATTAAATATTTATAATAATAATAATATATATATATATAAAT
  6921  TGATTAAAAATAAAATCCATAAATAATTAAAATAATGATATTAATTACCATATATATTTT
  6981  TATATGGATATATATATTAATAATAAAATTAATTTATTATTATTAATAATATATTTTAAT
  7041  AGTCCTGACTAATATTTGTGCCAGCAGTCGCGGTAACACAAAGAGGGCGAGCGTTAATCA
  7101  TAATGGTTTAAAGGATCCGTAGAATGAATTATATATTATAATTTAGAGTTAATAAAATAT
  7161  AATTAAAGAATTATAATAGTAAAGATGAAATAATAATAATAATTATAAGACTAATATATG
  7221  TGAAAATATTAATTAAATATTAACTGACATTGAGGGATTAAAACTAGAGTAGCGAAACGG
  7281  ATTCGATACCCGTGTAGTTCTAGTAGTAAACTATGAATACAATTATTTATAATATATATT
  7341  ATATATAAATAATAAATGAAAATGAAAGTATTCCACCTGAAGAGTACGTTAGCAATAATG
  7401  AAACTCAAAACAATAGACGGTTACAGACTTAAGCAGTGGAGCATGTTATTTAATTCGATA
  7461  ATCCACGACTAACCTTACCATATTTTGAATATTATAATAATTATTATAATTATTATATTA
  7521  CAGGCGTTACATTGTTGTCTTTAGTTCGTGCTGCAAAGTTTTAGATTAAGTTCATAAACG
  7581  AACAAAACTCCATATATATAATTTTAATTATATATAATTTTATATTATTTATTAATATAA
  7641  AGAAAGGAATTAAGACAAATCATAATGATCCTTATAATATGGGTAATAGACGTGCTATAA
  7701  TAAAATGATAATAAAATTATATAAAATATATTTAATTATATTTAATTAATAATATAAAAC
  7761  ATTTTAATTTTTAATATATTTTTTTATTATATATTAATATGAATTATAATCTGAAATTCG
  7821  ATTATATGAAAAAAGAATTGCTAGTAATACGTAAATTAGTATGTTACGGTGAATATTCTA
  7881  ACTGTTTCGCACTAATCACTCATCACGCGTTGAAACATATTATTATCTTATTATTTATAT
  7941  AATATTTTTTAATAAATATTAATAATTATTAATTTATATTTATTTATATCAGAAATAATA
  8001  TGAATTAATGCGAAGTTGAAATACAGTTACCGTAGGGGAACCTGCGGTGGGCTTATAAAT
  8061  ATC
;     G-rns ==> end
  8064  TTAAATATTCTTACATAAATATTAATCTAAATATTAATATAAATATTAATATTAATAGTT
  8124  CCGGGGCCCGGCCACGGGAGCCGGAACCCCGAAAGGAGAAATATAAATATAAATATAAAT
  8184  ATATTTTAATATAATATAATATAATATATAATATATTATATAAATATAATATATAAATAA
  8244  TATAATAAAATATTTTAATATATATATAATATAATATAATTATTATTATAATTTAATATA
  8304  AATTATTATTATAATTTAATATAATAAATAAATAAATAATTATAATTATAATTATAATTA
  8364  TAATCTCAATATATAAATGATAAATTATTATAAATACGAAGGAAATAATTGATTTTTAAA
  8424  ATATATTTAATAAAATATATAATATAAATTATACTTTTTGTTATTATATAATAATTATAT
  8484  TAATATATTTAATAGAATTAATATAAATAAATAATAAATATTTATAATAAAATAATATAC
  8544  ATCTTCTTTAAATAAAAAAAAGGGGACATTATAAATAGTATATAAATATATTATATCTTT
  8604  TTTATTATTATTATTAATAAATAATAATAATAATTTATATAT
;     G-orf125 <== end
  8646  TTATAATATATTTAATAGTTCCGGGGCCCGGCCACGGGAGCCGGAACCCCGAAAGGAGAA
  8706  TGTATTATAATTATTACATATAATTATTATTATTCACTTCTTATTAAAAATAATACTCCT
  8766  TCTTAAAAAGGGGTTCGGTCCCCCTCCCATTAGTATAATATACATTAGTATAATATACAT
  8826  TAGTATAATATACATTAGTATAATATACATTAGTATAATATACATTAGTATAATATACAT
  8886  TAGTATATATACGGGAGGGGTCCCTCACTCCTTCGGGGTCCCCGCTGGGGGCGGAGACTC
  8946  TATATAATTTATATAATTTATTTTAATATATATATATTTATATATAATATAATATATATA
  9006  TTTATTTATTATAATCAT
;     G-orf125 <== start
  9024  TTTTTTTTACTTAAAATAAAACTTATTATAATTTATATAATTTATAATTTTTATATAAAA
  9084  AAAATAATTATATAATTTTTTTTTTATTTATATAATAATAATATTATTTGTTATATATTA
  9144  TATATATAATAATAAATAAATAATAATAATAATAAT
;     G-trnW(uca) ==> start
  9180  AAGGATATAGTTTAATGGTAAAACAGTTGATT!TCA!AATCAATCATTAGGAGTTCGAAT
  9238  CTCTTTATCCTTG
;     G-trnW(uca) ==> end
  9251  ATAATAATAATAAAAATATGTATTTATTTAATTATTTTTATATTTCTCCTTTCGGGGTTC
  9311  CGGCTCCCGTGGCCGGGCCCCGGAACTATTAATATAATATAATATAAATATTCATTTATC
  9371  TTTTTTTTAATATTCTTAATTAATTAATTAATATATTAATTATAAAAAATATATTCTAAT
  9431  TTTATTATTAATAAGTATAAATATATTATTAATAATAATTTATTAAAAATATATTATTAT
  9491  AATATATTAATATATCATAATTATAATCAATATTATATTATTTAATTTTATAATACTTAA
  9551  TTATTAATATATTATTCATATATATATATAAATTAAATTAAATTAATTATATTGAATATA
  9611  TAAATATATATATATATAAATATATAAAAAATTATATAAATTATTTTAAGTTAAAAATAA
  9671  TATTAATAAAAATTATACAATAATAATAATTAATATTCATTATTATTTAATTAATATCTC
  9731  CTTTACTTATTTTTCCTCCGTTAGGGACTTATTATTAAGTATATTATTATATACTACTTA
  9791  AGATTATATATATAATATATATATATATTATATATAAAAATATAAATATATAAATAATAT
  9851  AAAAATTAATAAAATAAATAAAATAAATTAGTCCGATCGAATCCCCTATTAAATTAAATT
  9911  AAATTAAATTAAATTAAATTAAATTAAATTAAATTAAGAAAGAGATAAATTTATATAAAA
  9971  TATTATTTATAATTAATTATAATTAAATTATAATATAATATAAATAATAATATAATAAAA
 10031  ATAAAATAATATTAGATTATATTATATAATTTATATAATTTTTAATAATAATAATAAATA
 10091  AGTTTATTTATAATTATAAATATAAATATAAATAAAGAAGGTATTATATTTTATAAAATA
 10151  TAATAATAATACAAAATTTATATTTTAATAAATATTAATATAAGTTTAAAGTTCCGGGGG
 10211  GCCCGGCCACGGGAGCCGGAACCCCGAAAGGAGAAATAAATAATATATTTATAAAAAATT
 10271  AAATAAATAAATATTATCTATTTCAAATAAATATAATATAATATAATATAATAATTCTAA
 10331  ATATAAATAATATTTATTATAATTATTATAATAATTGTATTATTTATTAATAATATATAT
 10391  AATTATATTAAAACTAATATTACATTATTTTGTATATTTAAACAATTAAATTGATTATTC
 10451  TTATTTGTAATCTTTATTTATTTTATTATATCTTATTAATGATAAAATTATAATTATTAT
 10511  TAAAATAATAATTTACTTCTTTTGATATAAAAATAAAATAATATTAGAAAATATATTATA
 10571  TTTTTACTCCTTCCTATTGAAAGTGAAGACTCAATTCTCATAATTAAATTTATATCCTTC
 10631  GGCCGGATTAATTTATTATATTTATATTTATATTTCTCCTTCCGGGGTTCCGGCTCCCGT
 10691  GGCCGGGCCCCGGAACTATTTATATTTATATTTATATTTATAGTGAATACCTTTTTTAAT
 10751  ATTTATTTTTAATATTTATTTTTAATATTTATTTTTAATATTTATTTTTAATAAAATATA
 10811  ATCTTGTAAGTAAGAAAAGAATTTTGGTGATTGGAACCTTGAAAGGATAAATTTCTTATT
 10871  TATTATATTATAATATTTATATTATGGTATTATTAAACATTTAATATATTATATTAATAT
 10931  TTAATTTAAATGATTAATATATTATTATAATAATATTTATTTTATATTAAAATATTATAA
 10991  TTAATATATATATATTTATTTTAATAATATTATTATTATTATTATTAAAATTATTATTTT
 11051  TATAAATATATATATATATATATATATATTATTTTTATTCTTATATAAATTATATATAAA
 11111  ATATATATAATATATAATTAATTAATATATATTATTTAAATTATATATTATTTAAAATAC
 11171  TTTTTATATTATATCTCCTTTAAATTAAAATATAATTATTATTTATATTATAATTATTTA
 11231  TGAAATATTATTATTAAAATAAATAAGAGGTTTAGACTATATATTTATTATTTATAAACT
 11291  TATTATATTATTTATTATTAATAGTTCCGGGGCCCGGCCACGGGAGCCGGAACCCCGAAA
 11351  GGAGAAATAAATAAAATAAAAAAGTAATAAATATTAATATTATTAAATATTATTTATAAT
 11411  AAATATTAATATTATTAAATATTATTTATATTAATAAATTTTATTATTATTTGTAATATA
 11471  TTAAATATTAATAATATATATATTATTTATTATAATGAAAACCTATCCTAAATTATCCTA
 11531  TCATATAATATCATATCATATTATATCATATCTTATTATATGATATATAAAGTATTCACT
 11591  CTATATGAAGTTATGATTATTATATAAATCTTATTTTATTTTATTTTTTTATTTGGACTA
 11651  ATAATAATTATAATAATAATTATTGATATGTTCTAATATTAATAAATAAATATTTATATT
 11711  ATAATATAGATATTCATTTCTTACTAATAAAAAGTTTTTATATTCATTATAATATAAATA
 11771  TATAAATATATATAAATATTTAATGATTATAATTATATTAAGATATTATAAATATATATT
 11831  TATTTTTTATAAAATAAATAAATAAATAAATAAATAATTAATTAATATTTTTATATTATA
 11891  ACTTATTTTTATAATAATAATAATAATAAGTATTTTATTTTTATTATATTATTATATTAT
 11951  AACTTATTTTTATAATAATAATAAGTATTTTATTTTTATTATATTATTATATTATATAAT
 12011  TATATATATATATTAATTTCAATTTAATTAATTAATTAATTGGTATTTAGCATATGAGAT
 12071  CAATTAATTGTAATTCTTATAAGAATTAATTAATATGCTTTTTATATAATTTATACTTTT
 12131  ATATTTCTCCTTCCGGGGTTCCGGCTCCCGTGGCCGGGCCCCGGAACTATTATTATTATT
 12191  TTTATTTATTTATTTATTATTAAAATATAATAATAAATAAAATTATATATATTTTTATAT
 12251  AATAATTTATATTTCTATATATATATATATATTATATATAAATATTATTATATATATTTT
 12311  TATATATATTATAATTATATTCATTAATATTTTATTATAGTGGTGGGGGTCCCAATTATT
 12371  ATTTTCAATAATAATTTATCAAGGGACCCGGATATCTTCTTGTTTTTATTTATTATTTTA
 12431  TTAAATTTATTTTAATTATTTATTTATAATTTATATTATACAATTTATTATTTCGTTAAT
 12491  ACCTTTATTTATATTATATAATATATTATATTATTATAATATATTTATTGATTATATTAA
 12551  TACATTTAACTAATGTGTGCTCTATATTTATTGAATAGTTTGGTTCTTATCACCCACCCC
 12611  CTCCCCCTATTACGTCTCCGAGGTCCCGGTTTCGTAAGAAACCGGGACTTATATATTTAA
 12671  TACTAAAAATATAACTACATTACTTTTTTTTAATATATATAACATATATATATATATATA
 12731  TTAATTATATAAAATATAATACTCTATATTAAATATTATTTTATCAATATTTATTAATAT
 12791  ATATAATAATAATAATAATAATCAATATTAATTATTTATATATATAAGATTAATATTATT
 12851  TAATATATTATGAATAATTTAATTAATAAATCTTTAAATATTATTATAAAAAGTATAAAT
 12911  TAAATAACTTCTTATTTATAATAAAGAATAATAATATATATATATATAAATATAATTAAA
 12971  GAATGTAAATAATATATATATAATATAATATAAAAAATATATATATATATAATATATATA
 13031  TAATATATAGATAATAATATTTTTATATAATTTATTTTATTATTAAGTAATGAATAATAT
 13091  AAAATCAATATATTAAATAATATATTTATATTAGTTCGATCTAGTTGGGATTTTTGTAAT
 13151  GAGTAAAAAGGTAATATATAATATTAAATAATAAGTATTGATATAAGTAATAGATATAAT
 13211  AATAATATTATTTAATATTATATATAAATAATATTAATAATATAGATTATGAAAGAGAGT
 13271  ATTAATATCATTAAATATATATATATGTTATATAATTTAAATGATTTTAATATATATATA
 13331  TATATTATATTATAGATTATGATACATTTATATAAATAATATATATATAAAAATTAATTA
 13391  TACTATTACTTTATAATATAATAATATTTATTTATAAAGATATAAAAGAATTGTTTAAAG
 13451  TTATAACTAAAATATTATATAGTATTCATTAATAATTAATATTATAAATTCAACTATTGT
 13511  TATATTTATAAATAGAATAATATATTATTATCCTTTAAAATATAACAATAATTATTTAAA
 13571  TTAAATTAAATTTAATTAATTTTTTTTTTTAATGAATATAATAATAATAATATTATTAAA
 13631  ATTAATATATAAAAAAAAAGTAAAA
;     G-cox1 ==> start ;; mfannot: alternative ATG start pos 13602
;     G-cox1-E1 ==> start
 13656  ATGGTACAAAGATGATTATATTCAACAAATGCAAAAGATATTGCAGTATTATATTTTATG
 13716  TTAGCTATTTTTAGTGGTATGGCAGGAACAGCAATGTCTTTAATCATTAGATTAGAATTA
 13776  GCTGCACCTGGTTCACAATATTTACATGGTAATTCACAGTTATTTAATGTTTTAGTAGTT
 13836  GGTCATGCTGTATTAATAATTTTCTTCTTAGTAATGCCTGCTTTAATTGGTGGATTTGGT
 13896  AACTATTTATTACCATTAATGATTGGAGCTACTGATACAGCATTTCCAAGAATTAATAAC
 13956  ATTGCCTTTTGAGTATTACCTATGGGGTTAGTATGTTTAGTTACATCAACTTTAGTAGAA
 14016  TCAGGTGCTGGTACAGGATGAACTGTATATCCACCATTATCATCTATTCAGGCACATTCA
 14076  GGACCTAGTGTAGATTTAGCAATTTTTGCATTACATTTAACATCAATTTCATCATTATTA
 14136  GGTGCTATTAATTTCATTGTAACAACATTAAATATGAGAACAAATGGTATGACAATGCAT
 14196  AAATTACCATTATTTGTATGATCAATTTTCATTACAGCGTTCTTATTATTATTATCATTA
 14256  CCTGTATTATCTGCTGGTATTACAATGTTATTATTAGATAGAAACTTCAATACTTCATTC
 14316  TTTGAAGTAGCAGGAGGTGGTGACCCAATCTTATACGAGCATTTATTTTGATTCTTTGGT
;     G-cox1-E1 ==> end
;     G-cox1-I1 ==> start /group=IB (3.28e-21)
;     G-cox1-I1-orf316 ==> start /first_aa=Q /note=LAGLIDADG ;; evalue:5.2e-47
 14376  caaacagtggcccttattattatattaataatatataatgatatgcatttttctaaatgc
 14436  tggaaattattaaaaaaatgaattacaaatattataagtctattatttaaagccttattt
 14496  gtaaaaatattcatatcttataataatcagcaggataagataataaataatcttatatta
 14556  aaaaaagataatattaaaagatcctcagagactacaagaaaaatattaaataattcaata
 14616  aataaaaaatttaatcaatgattagctggattaattgatggtgatggatattttggtatt
 14676  gtaagtaagaaatatgtatcattagaaattctagtagcattagaagatgaaatagcttta
 14736  aaagaaattcaaaataaatttggtggttctattaaattaagatcaggtgtaaaagctatt
 14796  agatatagattacttaataaaactggtataattaaattaattaatgcagttaatggtaat
 14856  attagaaatactaaaagattagtacaatttaataaagtttgtattttattaggtattgat
 14916  tttatttatccaattaaattaactaaagataatagttgatttgttggattttttgatgct
 14976  gatggtacaattaattattcatttaaaaataatcatcctcaattaacaatttctgtaact
 15036  aataaatatttacaagatgtacaagaatataaaaatattttaggtggtaatatttatttt
 15096  gataaatcacaaaatggttattataaatgatccattcaatcaaaagatatagtattaaat
 15156  tttattaatgattatattaaaataaatccatcaagaacactaaaaataaataaattatat
 15216  ttaagtaaagaattttataatttaaaagaattaaaagcttataataaatcttctgattca
 15276  atacaatataaagcatgattaaattttgaaaataaatgaaaaaataaataa
;     G-cox1-I1-orf316 ==> end
 15327  attatttaataaagatatagtccaaattatatatatataatatatatatatataacaag
;     G-cox1-I1 ==> end
;     G-cox1-E2 ==> start
 15386  CACCCTGAAGTATATATTTTAATTATTCCTGGATTTGGTATTATTTCACATGTAGTATCA
 15446  ACATATTCTAAAAAACCTGTATTTGGTGAAATTTCAATGGTATATGCTATGGCTTCAATT
 15506  GGATTATTAGGATTCTTAGTATGATCACATCATATGTATATTGTAGGATTAGATGCAGAT
;     G-cox1-E2 ==> end
;     G-cox1-I2 ==> start /group=IB (2.52e-15)
;     G-cox1-I2-orf346 ==> start /first_aa=M /note=LAGLIDADG ;; evalue:2.2e-32
 15566  atgaaagctcaagtgtcgttatatatggtaacgtatatattattatttaactgtatgccg
 15626  gaaactttatactattttaataataatgataatattattaaaataactaaaataatagtc
 15686  cgcttattattaatatatttggaaaaatctattattttatttagatattttataactaat
 15746  aataaacaatcggcaagtaacttttatttttcttctataaaaattaataaaaaaacaatt
 15806  cttaaaaatcatttaaatgatataaatgaaataaaaatatcagaacataaacctttatat
 15866  aaaagattaaaagatgatgaaatattaggttattatttagcaggtttaattgaaggagat
 15926  ggtcatatcggcgctaaatatattactattgctattaattataaagatattaaaaatgct
 15986  tattatttaaaaaaattaattggttatggtaatattagaagatactctaatactgataaa
 16046  gctgtaagtttaaattttgattctaaagcagctatattaagagtatttaatttaattaat
 16106  ggtaaattattaggcccttataagcataaacaattaattgataataaatacgatattaaa
 16166  tttaatactttaattaaacctatcgctaattttaatttatgagataacccctgattaact
 16226  ggttttactgacgctgatggtagttttggagtatatatttataaatcaaaaactataaaa
 16286  ataggatataatgtaaaaattatatttagaattaaacaaagacatgttgatttattaaaa
 16346  catattcaaaaagctttagatggtagtatttctttatttaaaataaaatcagtagttgga
 16406  ggttataattattcagctcttaattttaattctattaaaaattgaattaaatattttagt
 16466  ttatatccaccattgcataatagtaaatatattctttttattaaatgatataaagtttgt
 16526  tatttatttgataataaattacatttaactaaagaaggattagataaaattaaatctatt
 16586  aaaaggaacttcagagactag
;     G-cox1-I2-orf346 ==> end
 16607  tacgttaaatatcctatatataaaaattaagcatttaatcctttattatatataaaatat
 16667  atatataatataaataattatcttatttatttttattataaataagtttataggataaag
 16727  atacagtccatagttaataaggttgtttatataatataatatataaaaatatatatatat
 16787  aaaataaaatataatataatataatatatatataatataatataatataatataatatat
 16847  ataatataatataatataatataatataatataatacttgttattggtcgaaaaataata
 16907  tctcactttaattagaattataattataatttaaattttaaagtatatatattataaaaa
 16967  ttataaaacttattcatccttatttaatattattatatatttatgataataatatttaag
 17027  tg
;     G-cox1-I2 ==> end
;     G-cox1-E3 ==> start
 17029  ACTAGAGCATATTTCCTATCCGCACTGATGATTATTGCAATTCCAACAGGAATTAAAATC
 17089  TTTTCTTGATTAGCCCTAATCTACGGTGGTTCAATTAGATTAGCACTACCTATGTTATAT
 17149  GCAATTGCATTCTTATTCTTATTCACAATGGGTGGTTTAACTGGTGTTGCCTTAGCTAAC
 17209  GCCTCATTAGATGTAGCATTCCACGAT
;     G-cox1-E3 ==> end
;     G-cox1-I3 ==> start /group=I(derived) (4.22e-09)
 17236  attaatttaataagtgtcgtgcttaaaattcactaaaataatatataataaattataata
 17296  aatatataaaaaaaataaaaaaaaataaaaaaaattaatatcttatgattaattttatat
 17356  aaataaaaatttattaaatattattggttatatatatatatatattaataataaaaaaat
 17416  atatatatatatatagctaacggggaaactcttataattattatttatataataaataag
 17476  acaatcccgtgataactttaatatatatatattatatattaaagtattgtagagactaaa
 17536  cgtgaatgattttaatattatttaaatattaaaattaagagatagtccaatcttatatgt
 17596  aaatataagttaataccaaaaaaaaaataatattattttgacttattat
;     G-cox1-I3-orf354 ==> start /note=LAGLIDADG ;; evalue:9.3e-27
 17645  atattaatattattaataataattttaactaataataaagtttttatagaaactttatat
 17705  tattatttaatatttaattttcaattaatatctccttttggggttccggtccctggtccg
 17765  gcccccgaaactaaagatattaagaatttatatgaatcaattataaataattatattaat
 17825  attttaaataaatatcttattaatattaataaagataatattaataaattaaaattttta
 17885  gataattatactgaagaagaaaaaggttattatttatctggattatttgaaggagatggt
 17945  aatatttatacgagatgtttttcaattactttttctttagaagatgttttattagctaat
 18005  tatttatgtctttattttaaaattggtcatattacagctaaatataattctaataaagaa
 18065  ttaacagctgttaaatgaaatattataaaaaaaaaagaacaagaagtatttataaattat
 18125  attaatggtaaattattaacatataaaagatatgatcaatattttaaatataattttaat
 18185  aatcgtttaaatattaaattattaaaacctaaagaatttgatttactattaaatccttga
 18245  ttaacaggttttaatgatgctgatggttatttttatctaggttttcaaaaacataaaaat
 18305  agtcaatgattaaaatttcatttagaattatcacaaaaagataattatattttagatatt
 18365  attaaaaaatattttaaacttggaggtattttaaaaagagattataaatctggtgctaca
 18425  gcttatatttataaagctcaatcatcaaaagctataaaaccttttattgaatattttaat
 18485  aattatcaaccattaagtcttagaagatataaacaatatttattattaaatattgcttac
 18545  ttattaaaattaaataaattacatatattacttaattctttattaatattaaaagaattg
 18605  atattattacaaagtgttaaaaatatatctttagaaataaaaaatgaattaaataataga
 18665  gttaaaattattattaataaacttcattataacaatatcgaataa
;     G-cox1-I3-orf354 ==> end
 18710  tgataatattaaagagtaaaattcttaaagtgttaattaaataatattcttttttttatg
;     G-cox1-I3 ==> end
;     G-cox1-E4 ==> start
 18770  ACTTACTACGTGGTGGGACATTTTC
;     G-cox1-E4 ==> end
;     G-cox1-I4 ==> start /group=II (1.08e-18)
 18795  gagcggtctgaaagttatcataaataatatttaccatataataatggataaattatattt
 18855  ttatcaatataagtctaattacaagtgtattaaaatggtaacataaatatgctaagctgt
 18915  aatgacaaaagtatccatattcttgacagttattttatattataaaaaaaaagatgaagg
 18975  aactttgactgatctaatatgctcaacgaaagtgaatcaaatgttataaaattacttaca
 19035  ccactaattgaaaacctgtctgatattcaattattatttattattatataattatataat
 19095  aataaataaaatggttgatgttatgtattggaaatgagcatacgataaatcatataacca
 19155  ttagtaatataatttgagagctaagttagatatttacgtatttatgataaaacagaataa
 19215  accctataaattattattattaataataaaaaataataataataccaatatatatattat
 19275  ttaatttattattattatattaataaaatttaatatatattataaataattattggatta
 19335  agaaatataatattttatagaaattttctttatatttagagggtaaaagattgtataaaa
 19395  agctaatgccatattgtaatgatatggataagaattattattctaaagatgaaaatctgc
 19455  taacttatactataggtgatatgcctatctttatttatatatatattattattattaata
 19515  ataaaaaaaaaaattaaaaaaaagataggaggtttatatataactgataaatatttatta
 19575  tattatttttttttataataaatattaaaagatattgcgtgagccgtatgcgatgaaagt
 19635  cgcacgtacggttcttaccgggggaaaacttgtaaaggtctacctatcgggat
;     G-cox1-I4 ==> end
;     G-cox1-E5 ==> start
 19688  ACTATGTATTATCAATGGGTGCTATTTTCTCTTTATTTGCAGGATACTATTATTGAAGTC
 19748  CTCAAATTTTAGGTTTAAACTATAATGAAAAATTAGCTCAAATTCAATTCTGATTAATTT
 19808  TCATTGGGGCTAATGTTATTTTCTTCCCAATGCATTTCTTAGGTATTAATGGTATGCCTA
 19868  GAAGAATTCCTGATTATCCTGATGCTTTCGCAGGATGAAATTATGTCGCTTCTATTGGTT
 19928  CATTCATTGCACTATTATCATTATTCTTATTTATCTATATTTTATATGATCAATTAGTTA
 19988  ATGGATTAAATAATAAAGTTAATAATAAATCAGTTATTTATAATAAAGCACCTGATTTTG
 20048  TAGAATCTAATCTTATCTTTAATTTAAATACAGTTAAATCTTCATCTATCGAATTCTTAT
 20108  TAACTTCTCCACCAGCTGTACACTCATTTAATACACCAGCTGTACAATCTTAA
;     G-cox1-E5 ==> end
;     G-cox1 ==> end
 20161  GTTATAAAATTTAATTATTTACTTAATAATTAAAAAAAAAGTAAATATTATATCTAAACT
 20221  TAATAATATATAATAATATTCTTATAAAAATATATAAAAAAAAATATATAAAATTTATTA
 20281  AAATATCTCCTTTCGGGAACTATAATATATTTATATAAATAAATACTAATATAATCCTAT
 20341  TATATATATATATATATATAAAATAATATATATATATAATTAATATAAATAATATTTATA
 20401  ATTATTTTTTAATAATATATATAATTTAATATATTAATGAATATTATATAATTATTAAAT
 20461  ATATTATAATATTATTATTATTTTATAATAATAATATTTTTAATACAAATTATTATTATT
 20521  TATTATTTATTAATATATAATAGTATGTTTAGTATTATTAATACTAAATAAAATATAATT
 20581  ATAATTAGGATCTAACAATACATTTATCTGATTAATATTAATATTTATATTAATAAACGG
 20641  GTTAAATTAATTGTATCCAATTTAATTAAATTATAGATATATTATTTATAATATTAATAT
 20701  ATTGTTTTATTAAAAAGATAAAAATAGTTTTTATTTTATATATAAATATAGGATATAAAT
 20761  AAATATATTATAGTGAACCCCGAAAGGAAAATATATTAAGAATATATTTATATTTTACAT
 20821  ATAATTATTTATAATATAAATATCTCCATAAATTTAAATTAAATTCGGACTAATGTAATT
 20881  ATTTAATAATTTATTTAATAATTTATTAAAATAAATATTTACATTTGATAATATTTATAT
 20941  TATGTCAGTTATTTTATATTAATGTTTAATCTATTATAATATTTTTTTAATAAATATATT
 21001  ATTTATTTATATTAATTATATATATATATTATTTTTATAATATATATATATTTTTATTAA
 21061  ATATTTATTAAATATTTATTAAATTATTATAATGTTGTTATTAATCTTATATAAAAAAAA
 21121  TATATAAAAAA
;     G-atp8 ==> start ;; mfannot: alternative ATG start pos 21111
 21132  ATGCCACAATTAGTTCCATTTTATTTTATGAATCAATTAACATATGGTTTCTTATTAATG
 21192  ATTCTATTATTAATTTTATTCTCACAATTCTTTTTACCTATGATTTTAAGATTATATGTA
 21252  TCTAGATTATTTATTTCTAAATTATAA
;     G-atp8 ==> end
 21279  TATTATTTATATGATTTATTTATTTAAATAAACATAATAAAATTATTCTCCTTTCGGGGT
 21339  TCCGGCTCCCGTGGCCGGCCCCCGGAACTATTAATAAAAAATAATATTTATGTTTATTTA
 21399  TATATATATAATAATTAATAATTTATATATTTATATATTTATATATTTATATTGAATACA
 21459  TTTTAATTGAATAGTATTATATTATATTATTCATTAAATAATATTAATATTTATTTCATA
 21519  AGTAAATAACAATATTATATATTATTATATAATTATAATATATTAATTTAGAAATAAAAT
 21579  ATTAATAAGAATTATATATTATATATTATATTAATTAGGAGGTTTTTTACCATTAATAAA
 21639  TTATTATTATTTTTAATAATCATTTATGATTTATTATTAATAAATAATATATGGTTAAGG
 21699  ATTTTTTTTCATTAATTATAATAAATTAATAATTATAAAAATTCTTATATTAATAAAAAT
 21759  TATTAAATACAAATATTATATATATATAATTCATTATATATATATATATATAATAATTAA
 21819  TCTTATTTTTATCTTTATATTTATTAATATATTTATATATATTATATATTTTATATTATA
 21879  TAAATTATATTATAATTAAAGATTATTATGATTAATTATTTATAAGTTATAGTTTATAAA
 21939  TTTATATATTATT
;     G-atp6 ==> start ;; mfannot: alternative ATG start pos 21934
 21952  ATGTTTAATTTATTAAATACATATATTACATCACCATTAGATCAATTTGAGATTAGACTA
 22012  TTATTTGGTTTACAATCATCATTTATTGATTTAAGTTGTTTAAATTTAACAACATTTTCA
 22072  TTATATACTATTATTGTATTATTAGTTATTACAAGTTTATATCTATTAACTAATAATAAT
 22132  AATAAAATTATTGGTTCAAGATGATTAATTTCACAAGAAGCTATTTATGATACTATTATA
 22192  AATATGCTTAAAGGACAAATTGGAGGTAAAAATTGAGGTTTATATTTCCCTATGATCTTT
 22252  ACATTATTTATGTTTATTTTTATTGCTAATTTAATTAGTATGATTCCATACTCATTTGCA
 22312  TTATCAGCTCATTTAGTATTTATTATCTCTTTAAGTATTGTTATTTGATTAGGTAATACT
 22372  ATTTTAGGTTTATATAAACATGGTTGAGTATTCTTCTCATTATTCGTACCTGCTGGTACA
 22432  CCATTACCATTAGTACCTTTATTAGTTATTATTGAAACTTTATCTTATTTCGCTAGAGCT
 22492  ATTTCATTAGGTTTAAGATTAGGTTCTAATATCTTAGCTGGTCATTTATTAATGGTTATT
 22552  TTAGCTGGTTTACTATTTAATTTTATGTTAATTAATTTATTTACTTTAGTATTCGGTTTT
 22612  GTACCTTTAGCTATGATTTTAGCTATTATGATTTTAGAATTCGCTATTGGTATTATCCAA
 22672  TCTTATGTTTGACTTATCTTAACAGCATCATACTTAAAAGATACATTATACTTACATTAA
;     G-atp6 ==> end
 22732  ATTATAAAATAAAAATTATATAAAAAAAATATAATAATAATAATAATATAAAATAAAGAA
 22792  TAAAAAATAAAACA
;     G-orf183 ==> start
 22806  ATGAAAAAACAAAATTTAAATTCTATTTTATTAATGTATATTAATTATATTATTAATTAT
 22866  TTTAATAATATTCATAAAAATCAATTAAAAAAAGACTGAATTATAGAATATGAATATATA
 22926  TATAAATTTTTAATAAATAATATACTATGTTTTATTAAATGAGATAATAATAAAATTTTA
 22986  TTATTATTAGATATATATTATAATGTATTATATAACTATCATAAACAACGTACACCTATA
 23046  TCTAATAAAAGATTAATAAATTCAAAAAATATTATAGATTATAAATTATTATATCTTTAT
 23106  TTTTATATTTTAAATAAAATAAAAATAGAAATAGATAATTATAATAATAATAATAATAAT
 23166  ATTTCATTAAAATATAATGAATTATTAAAAAATATTATAAATAATTTAAATTATAAACTA
 23226  TCTAATATTGAACTTAATTTATCTAATAATTTTTATTTAATAGATAAATATTTAATTAAT
 23286  AAATATATAAAATATTTAGTCCCGGCCCCAGCCGGGACCCCGCAAGGAGAATATATTAAA
 23346  TATAATTCCTAA
;     G-orf183 ==> end
 23358  TAATTATATATTTAATAATATTAATTATAAAGGTAAATTAAATATTAAAACAGTATTAGA
 23418  TTTAAATAATAATGAATTTTATGATTATTTATCAGGGTTAATTGAAGGTGATGGTTATAT
 23478  TGGTCCTGGAGGTATTACAATTCTAAATCATGCTAATGATGTATTAAATACTATCTTTAT
 23538  TAATAAAAGAATTAAAAATAGTATTTTAGTAGAAAAATGAATAGATACTTTAAAAGATAA
 23598  TCCTTATTTTGTTAATGCTTTCTCTATTAATATTAAACTTAATTTAGCTAAAGAAAAGAT
 23658  TTTTCTTAATATTTATAATAAATTATATAGTGATTATAAAATTAATCAAATTAATAATCA
 23718  TATCCCTTATTATAATTATTTAAAAATTAATAATAAATTACCTATTAAAAATATTATAGT
 23778  TT
;     G-orf175 ==> start /note=LAGLIDADG ;; evalue:2.6e-12
 23780  CGGGGCCCGGTCACGGGGACCGGAACCCCGCAAGGAGATATTAAAAATAATTATTGATTA
 23840  GCTGGTTTTACAGCTGCAGATGGTTCTTTTTTATCATCTATATATAATCCTAAAGATACA
 23900  TTATTATTTAAAAATATAAGACCTAGTTATGTTATTTCACAAGTTGAAACACGTAAAGAA
 23960  TTAATTTATTTAATTCAAGAATCTTTTGATTTATCTATTTCTAATGTTAAAAAAGTTGGT
 24020  AATAGAAAATTAAAAGATTTTAAATTATTTACCAGAACTCTTGATGAATTAATAAAATTT
 24080  ATTTATTATTTTGATAAATTTTTACCTTTACATGATAATAAACAATTTAATTATATTAAA
 24140  TTTAGATTTAATCTATTTATTAAATCATATAATTGAAATAATAGAGTATTTGGTTTAGTA
 24200  TTATCTGAATATATCAATAATATTAAAATTGATAATTATGATTATTATTATTATAATAAA
 24260  TATATTAATATACATAATGCACGTAAACCTAAAGGATACATTAAATAA
;     G-orf175 ==> end
 24308  TTAATTATCCTTACTATTATAATTATTCTATATATTATATATAAAAATAAATATATAAAA
 24368  TTTTATAATACAAAAAGAATTCTCATATTCTTTTTTTTTAATAATATTCTTTCATATCAT
 24428  AAATATATCTAAGGGGTTCGGTCCCTCCCCCGTAAGTATAAGTATACGGGGGAGGGTCCC
 24488  TCACTATTTATTTATATTATTATTATTATCATCTTAAAAGACTTATTTAATATATTTAAT
 24548  AATTTTATTATACTTATTTATATTTTATAATTAATATAAATATATTATTAATCTTATTCC
 24608  TTCTTAAAAAGGGAACTTATTTTTATTATATTATTTAATCTTTATTTATAATATTATATA
 24668  TTATATATAAATTATATATAATAAAATTACTAGTTATTATTAATGTTATATATAATATAA
 24728  TATAATAGAATATATATATTATTTAAATATATTTATATAATATTTAATATAAAATACATA
 24788  ATTAATATTATTATAAATAATATTTATTATAAATAATAATAATAAAAAAAAAATATAATA
 24848  TAATATAATATAATATAATAGAAAAATGGAATTGTATATTATTAATGATAAATCATAAAT
 24908  TAATAAAATATTAATTTACTCCTTTTTGGGTTTTCGATTACTATATCGATACCTCAATTG
 24968  GAACTATTTATTAATTCCTCTTCATAATTATAATTATAATTAGGACACAATTAAATCTCA
 25028  TTGTTAATTAGAAAAAATATTTATTCTAATTAATTTAACTATGAAAGTTATTAATTATTA
 25088  TTAATAAATCTTTATAATGTAATACAATATAATATAATTAATAGAACACTATTATGTTAT
 25148  TTATTGAAATTAAATTATATTATATTAATTCTAATTTTATTATGAAGATTAATAAAATAT
 25208  TATTAAAGATATAATATTAATAATAAAAATATAAAAAATAATATTTATACTTTAATAGTA
 25268  TTTATAATAATTATAATGAAGATGAATATTTTTTATTATTATTTATAATAAATTTATATA
 25328  AAGTAATATATATATATTTGTATTTATTTTTATTAATATATATAATATATATATATATAT
 25388  TATTAAAAAGAGATATTTAGATATTTTTTATCTTTATTATTTTTGCAAATATATAAGTAA
 25448  TAAATTAAATTTTATAGGGGGAGGGGGTGGGTGATTAGAAACTTAACTGAATAATATATA
 25508  TAAAGCATACATAATATAAATTTAATAATATAATCAATAGATAATAATTATAAAATAATT
 25568  AATTATATAATAAAAATAATGTATAAACAATATAATAAATTATATAAAATAAAATATAAA
 25628  TCATAAATAAAAACCAAATAAATAATATAATAAATGATAAACAAGAAGATATCCGGGTCC
 25688  CAATAATAATTATTATTGAAAATAATAATTGGGACCCCCACAATAAAATAAAATTAAAAT
 25748  AATTAATATATATATATAAATATAATAAATTATTATATATAAATATATATAATTTTTTAT
 25808  AAATAAATATTATAATATTATATAAATAAATAATTATAATATATAATAAATATATAAATA
 25868  ATAATAAAAATATTAACAATATAATAAAAATTAATAATATAAATATAAATGATAAATAAG
 25928  TTAAATTAATAAAATAATAAATGATTAACAAGAAGATATCTGGGGTTCCATTAATAATTA
 25988  TTATTTTCAATAATAATTGGGACCCCCCACCATTATAATATCATATTAATTAATATAATA
 26048  ATAATGTATATAAAATATAAATAATAATTAATATAATAATAATGTATATAAAATATAAAT
 26108  AATAATTAAATATATATATAAATAATTATTTTATATAATATATTATAAATAATAATAATA
 26168  ATAAATATTTATTAATTAATAATGATTATAAATATTTTATTAATATAAATTTATAACTAT
 26228  TTTATTATATATATATATATTTTTTTTATTCATAAAAATTCCTTTTGAAGATTTTTATTT
 26288  TATTTTTATATAAATATCTTTTAATATTTATAATAAATAATAATATATTCATTATATTTA
 26348  TAATTATATATAATGTAATACGGGTAAACATTACCCGTTGTTCACGGGTAATGTTTACCC
 26408  TATTTTATATAATTCTTAATAAATATATTTATATTTTTATATAAAAAAAAATTATAATAA
 26468  TTTATTAATTCTCCTTTTAGGGTTCACTATAAAAATAATTTTAATATAATTTATATATTT
 26528  TATGATTAATATAATAATTCCTTTTTAAATAAATTAAATAAAAAGGGACGGACTCCTTCG
 26588  GGGGACTCCTTCGGGGTCCGCCCCCCCGCGGGGGGCGGGCCGGACTATTATTATAAATAA
 26648  TTATATATTATAATATAATTAAAAAGTATTATAATTGAAACAAAAATCGTAATTTTAAAT
 26708  GGAATAATAATTATTATATATTTAATATATTTAATAAAGTTATAATATCTCCTTCTACCG
 26768  GACTCCTTCGGGGTCCGCCCCCTCCCCTGCGGGGGGGCGGACTATTTTATTTTATTTTAT
 26828  TTTATTTTTATAAAAGAAAATAGTAATAATATTATCTTCTCCTCCTTTCGGGGTTCCGGC
 26888  TCCCGTGGCCGGGCCCCGGAACTATTAATTATATAATATAATATGATACGGATCAAACAT
 26948  TACCCGTTGTTCACTGGCAATGTTTAATCCTATTGTATATAAATATAATAATTACCCCTC
 27008  TCGTAATTCATATATATATAAAATATAAAATATAAAATAATAATATTATGATTATTATAA
 27068  TATATATATATATATATATAAATATATATATATAATTTATAATTTATATGATTAATATAT
 27128  TATATATATAAAAAATATATTAAATTTACTTTTTATTTATATTTATTTTAATACTTATAT
 27188  AGTATTTATTAATAATATAATAATTGTTATTATAAATATTAATAATAATATAAAAATAGG
 27248  ATAAATAATATAAATAATATGAATAAGTATAAAAACATATAAAATATAAAATATATCATA
 27308  AATTTAATAAATATTATAATAATTTATAAATGATAGATATCTGGGGTCCTATAAATAATA
 27368  ATTATTTTAAATAATTATAGGGACCCCCACCTATTATATAAATATAAATATAAATAGTTC
 27428  CGGGGCCCGGCCACGGGAGCCGGAACCCCGGAAGGAGAAATACAAATATAAATATATAAA
 27488  TATATAAATATAATATAAATACAAATATAATATATAAATATAAATATAAATATAAATATA
 27548  TAAATATAAGTATAAATAAAAATTAATAATATATATATAATTATTATTAAAAATAATAAT
 27608  ATAATATATAATAAAATATAACTTATTAATATAATATTAAAAATATAATTAACAAGAATA
 27668  AATAGTCCGTGGGATCGAACCCCCTTTTTTTATTTAATATTTAATATTTAATATTTAATA
 27728  TTTAAAGAAGGAATTGTTTATATATATTAATATCTTATTTGGGGATTAATATAATATATA
 27788  AGTTTTTGATACCAGGCCAAAGACCGGAACTCCAAAAGGAGATTATATAAATATTATTTA
 27848  TCTCCCTTTTTTAATATTATAATAATTTTATTAAAAAAAATAATAATAATAATAATTATA
 27908  ATTTATAATAACAATTATAATAATTTAATTAATTAATTAATTAATTAATTAATTAATAAT
 27968  AAATATAAATATAAAAAGAATATAATTTATAATAAATTTATATATATATATATATTAAAT
 28028  AAAATATTTACTTCATTAATATAAAATATAAATATATTTAATTAATAAGTATATATATAT
 28088  AATAATATATAATAACCTATTTATATATATAATCTTAATATAATTAATAGAAATATTATA
 28148  TAAGTAATATATAAAAATAATATAAAATAATTATAATTCAATTTATATATTAATAGTTCC
 28208  GGGGGGGCCGGCCACGGGAGCCGGAACCCCGAAAGGAGGAATAAGATAAATATATAAATT
 28268  ATATTAATAAATATAAATTTTAAATGAATTAATAAAATTAATATATATATGTATATATAT
 28328  ATATATATATTAAATATATTTAAATAGTTTCCGAAGGAGTGATAGATCCCTTTGGGGGAG
 28388  ACCGAACCCCGAAAGAGTTTTATTTTATTTTATTTTATTTTATTTTAATTAGGTTAATAA
 28448  ATAGTAATAATAAACTTAATAATAATAATAATAATTTTATTTTTATAATTTATTAATAAT
 28508  AATAATAATTATATATATATTATTAATAAATATA
;     G-trnE(uuc) ==> start
 28542  GACCTTATCGTCTAATGGTTACGACATCACCTC!TTC!ATGTTGATAATATCGGTTCGAT
 28600  TCCGATTAAGGTTA
;     G-trnE(uuc) ==> end
 28614  TTCATAATAATAAATATTTGTAAAAAAAGTATATATAATTAAACATATTCTTTATATTAA
 28674  TTAATAATTATTAATAATATACATTTTATATAATACAATTATATATATATATATATTTTT
 28734  TTTTAATACAAATAATATATTCATAATAATAAATACCGATTGTTATTATACTATAATAAA
 28794  ATATATAATATATTTTTCATTATAATATTTTTAAATAAATATTATAATAAATTATATAAA
 28854  TAATATTTATGTATAATAATAATAATAATAATTGTTATTAATTAATTCTATAATTATTAT
 28914  ATATTTAATTTATTAAATATAATATATAATAATAGAATTTATTTTATTTTTTTTTATAGT
 28974  TCCGGGGCCCGGCCACGGGAGCCGGAACCCCGAAAGGAGAATATAAATTAATAATATTAT
 29034  AAATAACATATTAACAATAAATTATTGTTAATATAATAATAATAATAACAATATTAATAA
 29094  ATAATATAAAAATTATTAATATTATATTTATATAATATTAATATAAAAATCTTTCATAAT
 29154  ATTAATTATTATTAAATAATAATTATATCATTAATATTAATATAATCGTCAATATTATTT
 29214  ATTTATTTATTTATTTATTTATTTATTTATTATTAAATAAATATTTTTAAATATTATATT
 29274  ATATTATTAACTTTTTATTAAAAAAATTAATAATGATATAATATAATTAATATTATCCAC
 29334  GGGACCAATGACCAACCCGGTAGTTGACCGGATTGGCGCCCGCGGGGTTTATATTTAATA
 29394  AATAATAATATTAATAAAATCTATTAACTTTTTTTTTTTTTTAATGGATTATATTAATGA
 29454  AAAAAAAATGAGAAATATCTTTTTTTTTTTATAATTATAATTTATATATAATAAAATATG
 29514  TATATATAATAAAAAAATAGTTTTTAATATTATAATATAATTATATATATAATTATAAAT
 29574  ATATATATATATAATAAGTATTAATTAATAATATATATTTATATATTTTTTTTATTAATT
 29634  AATATATATAAAATATTAGTAATAAATAATATTATTAATATTTTATAAATAAATAATAAT
 29694  AAT
;     G-cob ==> start
;     G-cob-E1 ==> start
 29697  ATGGCATTTAGAAAATCAAATGTATATTTAAGTTTAGTGAATAGTTATGTTATTGATTCA
 29757  CCACAACCATCATCAATTAATTATTGATGAAATATGGGTTCATTATTAGGTTTATGTTTA
 29817  GTTATTCAAATTGTAACAGGTATTTTTATGGCTATGCATTATTCATCAAATATTGAATTA
 29877  GCTTTTTCATCTGTTGAACATATTATAAGAGATGTGCATAATGGTTATATTTTAAGATAT
 29937  TTACATGCAAATGGTGCATCATTTTTTTTTATGGTAATGTTTATGCATATGGCTAAAGGT
 29997  TTATATTATGGTTCATATAGATCACCAAGAGTACTATTATGAAATGTAGGTGTTATTATT
 30057  TTCATTTTAACTATTGCTACAGCTTTTTTAGGTTATTGTTGTGTTTATGGACAGA
;     G-cob-E1 ==> end
;     G-cob-I1 ==> start /group=II(derived) (2.49e-12)
 30112  gtgagacaagtataagtatattattataatatcataccattaaataaattattttaatga
 30172  aatgattatgtttatatataacatatacctaattagacatgcattattagtaataatttt
 30232  gtatgaaactctaataataataattattattaattattaaggtaagattcatatggatag
 30292  cgtaagtcaatctaatattataaaatatcgtaacataaacaatatttttttctattatta
 30352  attaataaataataataaataaaaataattatatgagaagtaagatattcaattctgtct
 30412  agaatacatatatatacgttaatactcatcggtataaaattagaatcctaagtgaattat
 30472  tgaaagtataataatataaacttggtaagcccaattatttccatataatatttatattaa
 30532  tattatatggtagttatatataatattattaaataaataataatagaaattataatatag
 30592  ataagtgggtaaaagactattgaaaaagctaaagattatatgtaatgtataatatagatc
 30652  aaattatttatatatttttattaaaatatataataatggttaatattattattaattaat
 30712  taattaattaataataataacgaataaatgattaatgtgaaagcatgctaacttcaatat
 30772  aggatgatttatatagaatataaattgtttgagctgtatactatgaaagtagtacgtaca
 30832  gttctgagtgggggaaaatttgtaaaaatctacctatcacaat
;     G-cob-I1 ==> end
;     G-cob-E2 ==> start
 30875  TGTCACATTGAGGT
;     G-cob-E2 ==> end
;     G-cob-I2 ==> start /group=ID (3.65e-21)
;     G-cob-I2-orf288 ==> start /first_aa=N
 30889  aatatatatatcgccttaaatatgttttatattataataataataataaatataataatt
 30949  ttaatatataataaatatattattaatataaaaataattaataagaaggaaataaataat
 31009  tatattggaccattaaatatagatattatatctattatttatggttctatattaagtaat
 31069  agttatgctttaaaaattaaaggtggtactaaaattatttttcaacaagaaaatatacat
 31129  aatgattatttatattatttacatagtttattagctaatttaggttattgtaatactaat
 31189  ttacctattattaaaacaaaattaaataaaaaaggtaaaattataaaatatttaaatttt
 31249  gaaacttgaaaatataaatcttttaattatatttttatagattgatataaaaaaaataaa
 31309  ttaaataaaaattatattaaagttttacctaaatctttaaatatatatttaacaccatta
 31369  gctttagctatctgaatcatagataataattgtaaatttaataaaaaattaatattcttt
 31429  ataaattattttaaatataatgatatattattcttaaaaaatttattatattataaatat
 31489  aatattaatactactatttataataataataataataataataataatttaaataataca
 31549  caatatattatttatgtatctaaagaatcaataccacttttaaataaaattgtatcacca
 31609  tatattattccaagtataaaatataaattaaataattatttagt
;     G-trnK(cuu) <== end
 31653  tccggggcccggcaacgggagccggaaccccgacccccgc!aag!ggaggagttccgggg
 31711  cccggcaacgggagccggaa
;     G-trnK(cuu) <== start
 31731  ccccgaaaggagtataaatatataa
;     G-cob-I2-orf288 ==> end
 31756  aataaaaaaatatatataatataatataaaacatatagtattataattttatttatttat
 31816  tataatgcaatattattgaaaacatgtcaaaattatattattaagtaacaagacagtggg
 31876  ttatataattaatatgatcccaacagaatacaccaataatagatattattataaaaataa
 31936  tataataatatttaatgtttattcgaagaaaatttataatatttattattataacacaag
 31996  gtttaataatctatatatatatatatatatatatatataactactattattattattaca
 32056  tttatttaattaatatataaataatgaattataattattatgattaatatatttataata
 32116  ataatcttattataatattaatatataatagttccgggccccggccacgggagccggaac
 32176  cccggaaggagtaatatataatatttaatatataacattaatatataacattaatatata
 32236  acattaatatataatatttatattatagtattattaagatataatatttatttataatat
 32296  agatattgattaaatgtaattataaatataaagggtagatattattaaatacagggtatt
 32356  atttatattaataaatcaataattaattaattgatattattattattaaaaaataataat
 32416  aatttataaataatattattttcttg
;     G-cob-I2 ==> end
;     G-cob-E3 ==> start
 32442  GCACTAGTTATTACTAATTTATTCTCAGCAATTCCATTTGTAGGTAACGATATTGTATCT
 32502  TGATTATGAGGTGGGTT
;     G-cob-E3 ==> end
;     G-cob-I3 ==> start /group=IB(3') (9.74e-05)
 32519  t
;     G-cob-I3-orf348 ==> start /first_aa=N /note=LAGLIDADG ;; evalue:1.8e-49
 32520  aatatagaggatccatattatagtaatataatattaaataaatctgttttatgctgaaat
 32580  atcttcatttgaataataaattactatattattcaattaattatttataataatataatt
 32640  tgaaataaaaataatatagttaaaatatttattataagaagaaaattagcagtaattaat
 32700  atatatatatatataaaattaattattcagagactttatagttattatataaataatact
 32760  attatttatgataaaaatcataaattaaacacagataatcctatttatgcatatattgtt
 32820  ggtttatttgaaggtaatggttgaattactatttcaaaaaaaggtaaatatttattatat
 32880  gaattaggtattgaaatacatattaaagatatccaattattatataaaattaaaaatatt
 32940  ttaggtattggtaaagtatcaattaaaaaattaaaaataaaagatggtactattaaagaa
 33000  atatgtaaatttaatgtaagaaataaaaatcatttaaagaatattattattcctattttt
 33060  aataaatatcctatattaactaataaacattatgattatttatattttaaagataattta
 33120  ttaaaagatattaaatattataatgatttatcttattatttacgtcctattaaaccattt
 33180  aatactcttgaagatattttaaataaaaattatttttcttcatgattaattggttttttt
 33240  gaagctaaaagttgttttagtatttataaacctataaataaaaaaataaaacttgctagt
 33300  tttgaagtatctataaataataatatagaagttatattagctattaaatcatatttaaaa
 33360  attaataataatatttatataaatgaatttaataattcaaaaataacacttaaaagtatt
 33420  aatgatattaaaaatgttgtaatatttattaataataatcctattaaattattaggttat
 33480  aaaaaattacaatatttattattcttaaaagatttacgtcttattcttaaatataataat
 33540  tattttaaaattcctcctaaatattaa
;     G-cob-I3-orf348 ==> end
 33567  tcttatataaaaatataataataatatatttatatattatataattatataaacaaaata
 33627  taatttatatataattatttattataaatatagtccg
;     G-trnX(guug) <== end
 33664  gcccgccccgcgggggcggaccccgaaggagtgagggacccctccc!caac!gggagggg
 33722  gaccgaaccccgaaggagtgcggg
;     G-trnX(guug) <== start
 33746  accccgtgggaaccgcatccctttttatttttaattaagaaggagtgagggacccctccc
 33806  tattctaatgggagggggaccgaacccctatttaagaaggagtgagggacccctccctat
 33866  acttatactaatgggagggggaccgaaccccgaaggagtttaattatatattaaatatat
 33926  tattatcaataaataattcctttgaactatttattattttattatatttattttctcctt
 33986  cattattaatttttattaataattaaaatcttatcattttatggtattttatttctattt
 34046  taggatatcgaaactataaattaaaaagtataattttattaattataatttatgattaat
 34106  aaataagaaataaaaactttagaagtaatatttatctttttttttataaataaatattat
 34166  gattaatatataatcatttataaatatttatatataattatatatatatacataaatagg
 34226  attaagatatagtccgaacaatatagtgatatattgataatagttttcaaatatgtaact
 34286  atttaaacattaaaag
;     G-cob-I3 ==> end
;     G-cob-E4 ==> start
 34302  CTCAGTATCTAACCCTCTAATCCAGAGATTCTTTGCGTTACATTATTTAGTACCTTTTAT
 34362  CATTGCTGCAATGGTTATTATGCATTTAATGGCATTACATATTCATGGTTCATCTAATCC
 34422  ATTAGGTATTACAGGTAATTTAGATAGAATTCCAATGCATTCATACTTTATTTTTAAAGA
 34482  TTTAGTAACTGTTTTCTTATTTATGTTAATTTTAGCATTATTTGTATTCTATTCACCTAA
 34542  TACTTTAGGT
;     G-cob-E4 ==> end
;     G-cob-I4 ==> start /group=IB (6.14e-20)
;     G-cob-I4-orf385_2 ==> start /first_aa=Q /note=LAGLIDADG ;; evalue:2.8e-45
 34552  caaaatatggccttattattaattacatatgtaattaatattttatgtgctgtatgctgg
 34612  aaatctttatttattaaatatcaatgaaaaatttataataaaactctatattattttatt
 34672  attaaaaatattgctttaaatacaaaacaattaaataatttcgtattaaaatttaattga
 34732  acaaagcaatataataaaataaatattgtaagtgatttattaaatcccgatagagtaaaa
 34792  tattattataaagaagataatcagcaggtaaccaatataaattcttctaatactcactta
 34852  acgagtaataaaaagaatttattagtagatacttcagagactacatgcacacataaaaat
 34912  aaatttaattatttattaaatatttttaatataaaaaaaataaatcaaattattcttaaa
 34972  agacattatagtatttataaagatagtaatattagatttaaccaatgattggccggttta
 35032  attgacggagatggttatttttgtattactaaaaataaatatgcatcttgtgaaattctt
 35092  gttgaattaaaagatgaaaaaatgttaagacaaatccaagataaatttggtggttctgta
 35152  aaattaagatcaggtgttaaggctattagatatagattaaaaaataaagaaggtataatt
 35212  aaattaattaatgccgttaatggtaatattcgtaatagtaaaagattagtacaatttaat
 35272  aaagtatgtattttattaaatatcgattttaaagaacctattaaattaactaaagataat
 35332  gcttgatttataggattctttgatgctgatggtactattaattattccgataaattaaaa
 35392  attagacctcaattaactattagcgttacaaataaatatttacatgatgttgaatactat
 35452  agagaagtatttggtggtaatatttattttgataaagctaaaaatggttattttaaatga
 35512  tctattaataataaagaattacataatattttttatctttataataaaagttgtccttct
 35572  aaatctaataaaggtaaacgtttatttttaattgataaattttattatttatatgattta
 35632  ttagcttttaaagcacctcataatactgctttatataaagcttgattaaaatttaatgaa
 35692  aaatgaaataataattaa
;     G-cob-I4-orf385_2 ==> end
 35710  attttctccgtattcattattatattctctaatttataaaatatttaaagattcctttat
 35770  aataatataacatctttgtaaattattgttaaagataatataaattattatgaatcggta
 35830  gattatatttttacaatcttattaaataaaattctgatcattaaacatgattgaagaaat
 35890  aataatagtttatgaaataggatagtgtaatataaatttttatgaagatatagtccattt
 35950  tatatttattataaaag
;     G-cob-I4 ==> end
;     G-cob-E5 ==> start
 35967  CATCCTGATAACTATATTCCTGGTAATCCTTTAGTAACACCAGCATCTAT
;     G-cob-E5 ==> end
;     G-cob-I5 ==> start /group=IA (1.78e-22)
 36017  tgatattaaaaatattaataaaattattattatttaatcttatttattttatataaaaaa
 36077  aaataaataataattattaataaaaatatattatttatttctccttccggggttatttat
 36137  atatattcctttataatttatatttaatatattatattaaatatatgaaaaattataata
 36197  aataaattaattaataataaataataataaaaagtacagtagcattaaatattcttaagt
 36257  ttccgctttgtgggaactcccataaggagtttaatgattaaaaattggttaattgtcaag
 36317  aaaatctaaggtattaataaataaataatactatgacaacttgcagcgaagtttatatca
 36377  tctctatattatatattaatatatatatataataataataataatattaatataatataa
 36437  gatataaaaacgttcaacgactagaaagtgaactgagatagtaatacctttccacgaaaa
 36497  ccaattaatttataaattatttttaaataaagaatagattattaatttttttttatatag
 36557  ttccgggccccggccacgggagccggaaccccggaaggagtaatatatattatatataaa
 36617  ataaaaaatatatatatatatattataaaatatcaaaagttttaatcttttattataaat
 36677  taatgacatagtctgaacaataatgaaaattattgagataagatattaaataatcttatg
 36737  ttaacatatataaattg
;     G-cob-I5 ==> end
;     G-cob-E6 ==> start
 36754  TGTACCTGAATGATACTTATTACCATTCTATGCTATTTTAAGATCTATTCCTGATAAATT
 36814  ATTAGGAGTTATTCTAATGTTTGCAGCTATTTTAGTATTATTAGTTTTACCATTTACTGA
 36874  TAGAAGTGTAGTAAGAGGTAATACTTTTAAAGTATTATCTAAATTCTTCTTCTTTATCTT
 36934  TGTATTCAATTTCGTATTATTAGGACAAATTGGAGCAAGCCATGTAGAAGTACCTTATGT
 36994  CTTAATGGGACAAATCGCTACATTTATCTACTTCGCTTATTTCTTAATTATTGTACCTGT
 37054  TATCTCTACTATTGAAAATGTTTTATTCTATATCGGTAGAGTTAATAAATAA
;     G-cob-E6 ==> end
;     G-cob ==> end
 37106  TATATAATTAAATTAATACATAGATATAATATATATATAATTATTATTAATAATATAATA
 37166  AAAATAAAAATAAAATTATTAATAATAATAATACTTTAATAATATTCTTAAAAAATAATA
 37226  TATCTCTAATTTATAAAAATTAAATAATAATAATAAAAAAAAAAAATATTATAAAATATA
 37286  AATTAATTAATAATGAAATAATATACTTATTAAATTAATATAAATAAATGAATAATATAA
 37346  TATAACTATATTGAATTATAATCTATCTATCTTTTTTTTCATATAATTATAATATATATA
 37406  TTAATATATATAATTATTATTTTATATATTATAGTGAACACCTTTATTTATTTATAAAGG
 37466  TGTGAACCCCGCAAGGGAGGAGTTCCGGGGCCCGGTCACGGAAGCCGGAACCCCGCAAGG
 37526  AGATTTATTAATTATTATTATCATTATTATTTTTTATTTAATCTTATTTATTATAAAATA
 37586  ATTAATTATCATAAAGCATAATTATTATAGAATCTTATTATTTTCTTTATTTAAATAAAA
 37646  TATAAAGTCCCCTTTTTATTTTATTTAATTATTTATTTTTATATTTTATTTAATTATTTA
 37706  TTTTTATATTTTATTTAATTATTTATTTTTATATTTTATTTAATTATTTATTTTTATATT
 37766  TTATTTAATTATTTATTTTTAAAAAGGAGTGAGGGACCCCCTCCCGTTAGGGAGGGGGAC
 37826  CGAACCCCGAAGGAGTACTCATTTAATATAAATATTAAATAAAAATTATTTTATATATAT
 37886  TAATGATTATTAATATTGATAATATAAATTATTTTATAATTAATTATTATAAATATATAA
 37946  CTATTAATAATTAATTTTTAATCTAGGGGTTTCCCCCACTTACATAAACTTACGTATACT
 38006  TACATATACTTATGTATACTTACATATACTTACGTATACTTACATATACTTATATATACT
 38066  TACGTATACTTACATATATGGGGGGATCCCTCACTTCTCCGGCGTCCTACTCACCCTATT
 38126  TATTAATCATTAATAAGAAATTATTATTAAAAAAATTATAATTTACTCAAAGTTAATTAT
 38186  AAATATATTTTTAAATATCTATTTTATTAATCTTTTATAAAATTTAAATTAATTGTAATT
 38246  AATTAATATTATAATAATTATTCTTAGGAAGGATATTTATTTATTTTAATTATGAATTCC
 38306  TGACATAGAGACAATTAATTAGAACTTCTTATTATTATTATAATAATAATAAAAATATTC
 38366  TAAATATATTATATATATTATTATTTTTTTTTTTTATTATTAATAAAATATTATAATAAA
 38426  TTTAAATAAGTTTATAATTTTTGATAAGTATTGTTATATTTTTGATTTCCAAATATATAA
 38486  GTCCCGGTTTCTTACGAAACCGGGACCTCGGAGACGTAATAGGGGGAGGGGGTGGGTGAT
 38546  AAGAACCAAACTATTCAATAAATATAGAGCACACATTAGTTATTATTTAATAATATAACT
 38606  AATATATAATAATTATAAAATAATTAATTATATAATAAAATATAAAGTCCCCGAAGGAGT
 38666  ATTAACAATATAATAAATTGTATAAAATAAATTATAAATATTAAATAAAAACCAAATAAA
 38726  TAATATAATAAATGATAAATAAGAAGATATCCGGGTCCCAATAATAATTATTATTGAAAA
 38786  TAATAATTGGGACCCCCACCTAAAATATACATATTAACTAATAATATATTATATATATTA
 38846  ATATATAATAATATTATTAAAATATAATATTATATTATTAAAAAATATATATATAAAATA
 38906  AGATATATATATATATAAATATATATATTCTTAATAAATATTATATATAATAATAATAAA
 38966  TTATTTCATAATAAATTATTTCTTTTTATTAATAAAAATTACTTATCTCCTTCGACCGGA
 39026  CTATTAAATATTAAATATTTAATATTTAATATTTAATATTTTATTCTATAGATATTCATA
 39086  TGAAAAATAATAAGTATATAATTATGATAATGAATATATTTTTATTTATAATTTATTATT
 39146  ATAAAAATATTTTAATTTAATAATAATAATAAATCATTATATTAATTCTTTTAAGAATTT
 39206  ATAATTGTCATTATTTATTATATACTCCTTATTAAAAGGGATTCGGTTTCCCTCATCCTC
 39266  ATGGGTATCCCTCACTCCTTCTGATAATTAATTTTATAATAATAATAAAATAAACTTAAT
 39326  TAAATATTATATATTTATTTACAATTATATATATATATTACTCATAATTTAATTAAATTA
 39386  AATTAAGATGCAATTCAATACGGTTGTATTATATTATTCATCAAATATTATTAATATTGA
 39446  TACCTACAGAGATATTTAATATTTTTATTATTATTATCCATTACTTTTTTTATTATATTT
 39506  TAATTATATTAATAATTGTATTTTTATTTATTTATTTATTTATTTATTTATTTATTTATT
 39566  TATTTATAATAATAATATTTCATATTATCAATTATTATTTTTTTTTTTAATAATATATAA
 39626  TTAAATTATTTATATAGTTCCCTGAAAGGAGAATAAATAAAATATTATATAAATATTTAT
 39686  ATTTCTCCTTCCGGGGTTCCGGCTCCCGTGGCCGGGGCCCGGAACTATTAATATTAATAT
 39746  AAGTAATATATATAGTTTATGATATTTAATTTTATCATAATATAATAATAATTATATAAA
 39806  TCTTATACACATTTATATAAGTATATATATATATTATTAATATAATGAACATCTATTAAA
 39866  TAAAATAATTGTAAATCTCAAGTAAATTATTATTATTTATTTTTAATAATAATTTATGAT
 39926  TTATAATTAATAAATAAAAGAGTAATTATATGATAAAAAAGGTAATAAATAAAATTTATA
 39986  GTGAACCCCGAAAGGAGTTTATTTATATATATATATGAATTAATATTTAATAATAAATAA
 40046  TAATATAATTAATAATATTATTATTATTATAATTTTTTTTTTATAATATTAATAAAATAT
 40106  ATAAATAAGTCCCTTTTTTTTTTTTATTAAAAATAAAGAAGGAATAATTAAATAATATTT
 40166  TAATAATTTAATTAAATAGTGTATTAAAAGATAATAAAAAGTAATATTAATATATTAATT
 40226  ATATATAATATATTTATATATAATTATATATATATATATAAATAATAATAAATATATATA
 40286  TAATATAAAAATAAGAATAGATTAAATATTTAATAAATAAATATT
;     G-atp9 ==> start
 40331  ATGCAATTAGTATTAGCAGCTAAATATATTGGAGCAGGTATCTCAACAATTGGTTTATTA
 40391  GGAGCAGGTATTGGTATTGCTATCGTATTCGCAGCTTTAATTAATGGTGTATCAAGAAAC
 40451  CCATCAATTAAAGACCTAGTATTCCCTATGGCTATTTTAGGTTTTGCCTTATCAGAAGCT
 40511  ACAGGTTTATTCTGTTTAATGGTTTCATTCTTATTATTATTCGGTGTATAA
;     G-atp9 ==> end
 40562  TATATATAATATATTATAAATAAATAAATAAATAATGAAATTAATAAAAAAAAATAAAAT
 40622  AAAATCTCATTTGATTAAATTAATAACATTCTTATAATTATATAATTATTATAAAATATA
 40682  TAAATATTATAATAATAATAATATATATAAATTATAATAAAAAATAATAATAATATATAA
 40742  TATACCTTTTTTTTTAATATATTAATATATAAATAAATAAATAATGGATAATATATAATT
 40802  ACTTTTTATATATTATTAATAATAATAATTTATAAATATTGTTATAATAAACATTTATAA
 40862  AAATAAATATAAATTATCATAAGAAGATATATTATTTATTTATAATAAAAATATTTATTA
 40922  ATAAATAAGAAATATATATATTATGATAATATTTATTAATAAATAATAAATTCTTCATAT
 40982  ATAAATATATTAAATATATTTAATTGAACACAATATAATTTTTATTGTATTATTCATTTA
 41042  ATAATATTAATATTAATATTAATATTAATATAATATTAGTGAACATCTCCTTTCGGGGTT
 41102  CCGGCTCCCGTGGCCGGGCCCCGGAACTATTAATATTTAATAAAATATATATAATTTATA
 41162  ATTCTCATATAATTAATATAATAATTAGGTTTATAAATAAATTATAATATATTATAAACA
 41222  ATATAATAAAATATATTATAAATCTATCTATATAATATATAAATTTATATATACATTAAT
 41282  AATATTTAATTATAATTATTTAAATATTTAATTTATTAATATTCCCCGCGGGCGCCAATC
 41342  CGGTTGTTCACCGGATTGGTCCCGCGGGGTTTATATTATTTAAATATTAAATATTAAATA
 41402  ATAATTTATATTATATTAATAAATATAATAAATTAAAAATATATGATTAATTATATAATA
 41462  ATAATAATAATTATTTTAATATTATAATTTATAAAATTAATTATATTAATTATATTAATT
 41522  CTTATTATATAATAATTATTAATAATAATTTATTTTAAGAAAGGAGTGAGGGACCCCCTC
 41582  CCGTTAGGGAGGGGGACCGAACCCCGAAGGAGAAAAATAAATTAATAAAAGTTTAAAAGT
 41642  TCTTATATTAATAATTATATAATATTATATTAAAGATTTTTATAATATATATATATAAAT
 41702  ATATTTATAGATTTATTTAATATTTATATTTCTCCTTTCGGGGTTCCGGCTCCCGTGGCC
 41762  GGGCCCCGGAACTATTAATATTTATATTTATATTTATATTCCCTCTTAA
;     G-trnS(uga) ==> start
 41811  GGATGGTTGACTGAGTGGTTTAAAGTGTGATATT!TGA!GCTATCATTAGTCTTTATTGG
 41869  CTACGTAGGTTCAAATCCTACATCATCCG
;     G-trnS(uga) ==> end
 41898  TAATAATACATATATATAATAATAATTTTAATATTATTCCTATAAAAATAAAATAAATAA
 41958  ATAAATAATAATAATTAATTAATTAATTAATTAATTTTAATAAATATAAAATATATAAAA
 42018  ATAATAATAATAATAATTATTATTTTAATAATATTATTTATATAATAGTCCGGCCCGCCC
 42078  CCCGCGGGGGGGGCGGACCCCGAAGGAGTCCAACCCTTTTTATTCTATTCTTAAGAAGGG
 42138  ATTTTATTTTATTAATTAATAATAATATATTAAAAATTATAAATAATTAATAATTCTTTA
 42198  TATTTATATATATATATATATATTTATATATTTATATATATATTTTAATAATATTATGAT
 42258  ATATTTTATTTTAATAATATTTTTATTTTTATATATAAAATTATAATATTTTATTTTATA
 42318  AATTATTTATATATAAATTATTAATAATAATTATTTTTTTTTATTTATTTGGGATTTATA
 42378  TTATTATTATAAAGAATATAATGTTATTAATAACTGCAAATAATATCTAATATATTATTA
 42438  TTTATAATAATAAATAATATTATAATAAGGATGCATATTATATATATATATATTATATTT
 42498  CTCCTTCCGGGGTTCCGGCTCCCGTGGCCGGGGCCCGGAACTATTAATATTAATATATAT
 42558  ATATAATAGATAAAAAGTAAGAATAAAAAATA
;     G-rps3 ==> start ;; mfannot: alternative ATG start pos 42587
 42590  ATGAAATTAAAATTATTAAATATAATTTTATCAATAATAAATAAACTTAATAATAATAAT
 42650  AATATTATTATTAATAATCTATTAGATTCATTAATAAATAAGAAATTATTATTAAAGAAT
 42710  ATATTATTAGATATAAATAATAAAAAAATAAATAATATAAAAAGAATATTAAATAATAAT
 42770  AATATAAACCCCGCGGGCGCCAATCCGGTTGTTCACCGGATTGGTCCCGCGGGGAATATT
 42830  AATAATAAATTACAACATTTAAATAATATAAATAATTGAAATCTACAAATTTATAATTAT
 42890  AATAAAAATATAGAAATTATAAATACTATAAATGATAAATTAATTAATAAATTATTATAT
 42950  AAAATAATAACTTTAAAATTAAATAATATAAATATTAATAAAATTATTATAAGTAAACTT
 43010  ATTAATCAACATAGTTTAAATAAATTAAATATTAAATTTTATTATTATAATAATGATATT
 43070  AATAATAATAATAATAATAATAATAATAATTATTATATAAATATAATAAATAAATTAATA
 43130  AATATTATAAATAATAATATAAATAATAATTTATGTAATATTTTAAGTTATTATTATAAT
 43190  AAAAAAGTAACTATTGAACCTATTAAATTATCATATATTTATTTAAATAGTGATATTTTT
 43250  AGTAAATATATTAGTTTAAATGATATAGATAAATATAATAATGGTATCTTAACTAATTAT
 43310  CAACGTATATTAAATAATATTATGCCTAAATTAAATGATCATAATATTTCTATAAATTAT
 43370  ATTAATAATATTAATAATATTAATAATAATAAATATAATAATATAATTAATTTATTAAAT
 43430  AATAATAATAATATTAATAATTATAATAATTATAATAATTATAATAATAATAATAATAAT
 43490  AATAATTATATTGGTAATATTAATAATATTTATAATAATATAACTATTGATAATATTCCT
 43550  ATAGATATTTTAATATATAAATATTTAGTTGGTTGATCTATTAAATTTAAAGGTAGATTA
 43610  AGTAATAATAATGGTAGAACTAGTACACTTAATTTATTAAATGGTACTTTTAATAATAAA
 43670  AAATATTTATGAAGTAATATTAATAATAATTATAAATTAAATTATATCCCTTCTAATCAT
 43730  AATTTATATAATAATTCTAATATTAATAAAAATGGTAAATATAATATTAAAGTTAAATTA
 43790  AACTTTATTTAA
;     G-rps3 ==> end
 43802  TATATATATTAATAGTTCCGGGGCCCGGCCACGGGAGCCGGAACCCCGAAAGGAGAAATA
 43862  AAATAAATATAATATAATAAATAAAATAAATAAATAAATAATATATATATATATATAAAT
 43922  ATATAAAATAATATTTACTTTTTATATATATATAATTATATATAAATAAAATATAATATA
 43982  ATATCATATAATTATATAAAAATAAAATTATAATTTATTTATATTAAAAATATTAATTAA
 44042  TTTTTTTATATAATTATTATAATAATAATTTAATTAAAAATAAATATCAAATAAAATTAT
 44102  AAATTAATCCTACTTTTGGATCCTATTTATATTTTATTATTATAAATAATTATTATTGAT
 44162  AGTTAATTAAATAAAAATATATATATATATTACTCCTTTGGGGTCCGCCCCACGGGGCGG
 44222  GCCGGACTATTATAATTATTATTAATATATTAATTATTAAATTATATAAACCGCCCCCGC
 44282  GGGGGCGGTTAGTTATTTATATTAATATATTTTATATTAATATATAATACTCTTTTTTCT
 44342  ATTAATATTTTAATATATAATATTAAAAATAAATAAAATAATATTCTTAATTTTTATTCT
 44402  TTATATTCTTTAACCAAACTCCTTCGGGGTCCGCCCCGCGGGGGCGGGCCGGACTATTTT
 44462  TAATTTTAATTTTATAAATATAATATTTAATTATAGATTTAATAATAATATATAAAAAAT
 44522  ATATATATGGTTAATATATATAAAGATTATAATCTTTTAATTAAATAAAGGAAAATTTAT
 44582  TATATAATTTTTTCTCTATAGTTATATATTTAAAACTTATTTTTTTATAAATAATAATTA
 44642  TAATAAATAATATTAATTATTTATTATATAATTAATTGGCCCCCCATGCTGGATTCCGGA
 44702  ATTCCTCCTTCTCGCGAGGTTAACACCTATTATATAACTATAACTATAACTATAACTATA
 44762  ACTATAACTATAACTATAACTATAATTATAATTATAACTATAACTATAAATATTCATTTT
 44822  AATAATAATAATAATAATAATATAAATATAAATAATCTAGTCGAAGAATATATTTATTTA
 44882  TTTTAATATAAATAAGAATAAAAAGTTTCAATTAATTTGAATTTGGAATTAAATTATTAT
 44942  TTCATATGGGGTTATGGATTTCGTTCGGAACTCCTTTCTCCTACCTCTATTTATTAATCA
 45002  TAAATCATAAATTATTATTAATTAATAATAATAATTTATTCGAGGTTCATACCTATTTTA
 45062  ATATTAATATTGATAAAATATATATTCATTAAAAAGTATATAATTTATTCAATTCATACT
 45122  ATAATTTTATATTTTTTTTTATTATAATTTAATTATTTCAAAAAGAGTAATTATAATAAT
 45182  ATATATCCTTTATTAAATATATATTAATTAATATATATATAAAAAGTAAATATTATTAAT
 45242  AGTTCCGGGCCCCGGCCACGGGAGCCGGAACCCCGGAAGGAGTATATAATTATAAATAAT
 45302  TAATATTTATTAAAATATATATAATTTATAATTTTCATATAATTAATATAATGAATAATA
 45362  TAATACAATGTAATTTAATTTAATTTAATTACATAATAAATTTATTATTATTATAATTAT
 45422  TATTTATTTATTTATTTATTTATTTATTATTATAAATTATAAATATTATTATAATTAAAA
 45482  CCAATTATTAATTATTAATGATAAATAATTAATGATAAATTATCAATAACCAATTAGATT
 45542  ATTTATCGATATTTAATTATATTATATTATATTAGATTATTTATCGATATTTAATTATAT
 45602  TATATTATATTATATTATATATATATATATATTATATTATATTATAAAATTTATTTATAA
 45662  ATATTTGTTTATTTATTTATTTATTGAATATATCCTTCTTATTATTATTTATTATTTATT
 45722  ATTATAAGTATAAACCTTTTATTATAATAATTATAATAATTATAAATAGTCCGGTCCGGC
 45782  CTAAGAATAATATCTAATATTTATTATTTTTATTTAATTAATAATAATAATTATATTATA
 45842  GAATTAGATAATTATTTATTATATATTTATAATTTCCTTTATAATTTATTATTTATTATT
 45902  ATAAGTCCCCAGCGAGGGAAGGAGGTATAATAATAGTCCGGTCCGCCCCACGGACGACCC
 45962  CGAAAGAGATAACAATAGAATTAAATATTGTCAATAAATAATAAATAATGTTTAATATAT
 46022  ATTATATTAATATTAATATTATTATTATTATTTTTTATTATATTAATATAATTTATAAAA
 46082  ATATAAAATTATTATCTTTATTATAATTTATATATATATAATATATATATTTATTAAAAT
 46142  ATTTTAAGAAATATAATAAAATTAAATTATTTATAATTATTATTATTATTTATATAATAA
 46202  TATATTATTTAAATATTTATATATTATTTTTATATTAATATTTATAGATGGGGGTCCCTA
 46262  TTATTATTGAAAATTATAATTATTAATGGACCCCAGATAGCTTCTTGTTTATCATTTATA
 46322  TATATATATATATTATTAATTATTTTATTCTCCTTTCGGGGTTCCGGCTCCCGTGGCCGG
 46382  CCCCCGGAACTTTATAATATTATTATTAATTATTTAATTAATATTATAATCATATAATTT
 46442  AATATTTTATTTAATTTTATTAAAATTTAATATATATATTTTTATTATTATTTAATTAAT
 46502  TTATAAATATAAAATATTCTTAATATTAAAAATAAATAAATAATAAAGTTTATAAATCAT
 46562  ATATTATAATTATTTATTATTTTTATATTATATTAATAAAATATTATTATTATAAAAAAA
 46622  ATAGAAATTTTATAATATTTTTATATATTTTTAATTATTATTATTAATATTTATTAAAAG
 46682  GAATAAAAAAAAATCGAAGGAATATTATAATTATAATTATATTTAATTTATTATTATAAT
 46742  AATAATAATAGTCCGTCCCCCTCTTTATCTTTATCTTTATCTTTATCTTTATCTTTATCT
 46802  TTATCTTTTATTTTAAAGAAGGATATTTAATAATTTATAATATTTAATTCATATATATAT
 46862  ATATATATTTTATTTTTTATATATATATTTAATATATTATATTTATATTTATATTATTAT
 46922  TATATTATATTATTTAATTATTTTTTTAATAATATATTATTAATATTTTACCTTTTGATA
 46982  AATAAAAATTTATTAAAAATTTTATAATAAGTATTAAAATATCATAAAAGGATAATATTT
 47042  ATATAAAATGTATAAATTTATAATCTTCTAATTAAATTAAATTAAATTAAATAAATAAAT
 47102  AAAATAAAATAAATTAAACTCCTTTTGAGATTCATACCTATTTTATTAAAAATAGGTATT
 47162  CACTTAATTAAATTAAATTAAATTAAATTAAATTAAATTAAATTAAATTAAATTAAATTA
 47222  TGGATAATTTATTTAATAAATATATATATTAATTATAAAATAATAGTCCGGCCCGCCCCG
 47282  CGGGGCGGACCCCGAAGGAGTCTGCCCCTTTTTTATTTAATATTTAAAGAAGGATATATT
 47342  TATAATTTATCATAATATTATTTAATAAGAAATTATTAATTAATTAATTAATTAATTTAT
 47402  TTATTTATTGTTTATATTTATTAATATTAATATAATAAAAATGTAAAATACTTAATATTA
 47462  TTAATATTATTATATATAATATATATAATAATATATTATATTTATATCTCCTTTATTCCT
 47522  TTTTCCCCCGCTGGGGACTTATTATTATTATATTATTATATATTTCTTCGATGACTTTAT
 47582  ATATATTTTATTTTTTTTATAAAAAATATTTATATATTATTATTTACAATAATAATTATT
 47642  AATAGTCCGGCCCGCC
;     G-trnE(cuc)_1 <== end
 47658  CCGCCCCGCGGGGGGGGGAACCCCTTTTTAAAGAAGGAGT!GAG!GGACCCGTGGGGACC
 47716  GAACCCCGAAGGAGTC
;     G-trnE(cuc)_1 <== start
 47732  TTTTTTCTATTTATTAATAATAACTATAAATTATATTTAAAATAATAATTTACTTGTTAT
 47792  AATCTTAATGTTCCGGGGCCCGGCCACGGGAGCCGGAACCCCGAAAGGAGAAGTATATAA
 47852  ATATTTACTTGTTATAATTTATTATATATTTATAACCTCCTTCTTAAAATTATCTTTACT
 47912  TTATAATAAAAATTAATATAATATAATCTGATAATAATCGAATTTTATTATGTTTAATTT
 47972  AATTAATAGTTCCGGGGCCCGGCCACGGGAGCCGGAACCCCGAAAGGAGTAGACAATTAT
 48032  TATTATTATTATTATTTTACTTATTAATATTAATTTATATTTATATATATAAATATTATT
 48092  AATTTTATATTAATTTTTTATTAATTATTTATTTTTATATTCATATTTTTTATTAATATT
 48152  ATTTTTATTAATAACTTTTATAATAATTATAAACTATATATTATTTATATTTATATTTAT
 48212  AATAAATGAAACAATTATAATAAAAATTACAATTACAATTATATTATAATTATGATTACA
 48272  ATAGGGTTAAACATTACCTGTGAACAACTGGTAATGTTGGACCCGTATTATTATTTATTA
 48332  TATTTTATTAATATTATATTAATATTTATATTAATATTAATATTATATTATATTATATTA
 48392  TATTATATTATATTATATATATATTATATTATATTATATTTATAATTATATTATATAATT
 48452  TATATACTTTTATAATTCTTATTATTATTATTATTATTTATTTATTATTATTTAAATATA
 48512  TTATTATTATATATTAATAATATATATATTATTTTATATATTTTATTTAATATAAATTAT
 48572  TTATATTTTTTATATTTTATTATGGGGGGGGGGTCCCAATTATTATTTTCAATAATAATT
 48632  TATCATGGGACCCGGATATCTTCTTGTTTATCATTTATTATTCTTATTATTTGGTTTTTA
 48692  TTTAATATTATAATTTATTTTATACAATTTATTATATTGTTTATACCTTATAATTATTAT
 48752  ATAATTTATTATATTATTATAATAATTTAATTAATTATATTATAAAATATTAACTAATGT
 48812  GTGCTCTATATATATTATTCATTCTAGTTTCTAATCACCCACCCCCTCCCCCTATTACTT
 48872  ATATATCTAAAAATCAAAATACATAACATATATTATAAATATATATATATAATTATATAA
 48932  CAATTATTATATATAAAATATATATATATAATATATATTTATAAAATAATAATAATAAAT
 48992  ATTATTACTCCATTAGGGGTTTTTGCCCTATACCGTAAACCGAAACTATAATAATATATA
 49052  ATATTATAATAAAGATATTCTTATTTATAATATATTATTAAATAAATTAATAATAATTAT
 49112  AATATATATATAATATATTATAATATATTTATTCGAGAACTTTTTATTTATTATAAAATA
 49172  AAATATTTTATTATTTAGTTTTTTTTATTAAACATTTAATAAAAATATAAATGTTAATAA
 49232  TATTATGATTAATAAGTAATAATAAATTTATTTATTTTTATTAAATTACTTATTCGAGGT
 49292  ATTAGTATCAGTATAAGTATAAGTATAAATATCAATATCAGTTTCATAAAAAAAATGGGG
 49352  ATAAAAATATATATATAAAATTATAAATAAAAATATTATAATAATTTTAAATAAATAAAT
 49412  ATCAATATATTATTATTATTTATATTATAATAAACATTATCTAATAATAGTTCGCCTCGC
 49472  AGGAGATAATTAGATATAATTATATTTTATTTTATATAAATTATATGATATTATATAATA
 49532  ATAATTATATAATAAGTTAATAATAATTATATAATAAGTTAATAATAATCATATCTCCTT
 49592  TATAAATGAACTTTTATTAAATATATTTTATTAAATATATTTTTTTTTTATTAAATATAT
 49652  TTTATTAAATATTTAATATATTTTATTAAATATTAAATATATTTTATTAAATATTAAATA
 49712  TAAATAAAGGTTTATATTATAATTCATTATTTATATCTTCTTTATAAATTAATACTCATA
 49772  TTAGATCCTTATTTAATTTATAATCCTTTAAAAAAACTTATAATAAATATAATATAATAT
 49832  AATATAATATAATATAATATATATATAATTTTTATTATTTTTATATTATTATTTATTATT
 49892  TCTTATTATTATTATTATTATTCATTATAAATTATTATAATATTAAATTCATAATTTTAT
 49952  TTTTTTTTATAATTAATTAATTAATTAATTGAGATTTATTATTATTATTCTTTATTATTA
 50012  TTTAAATATATTATATATTTCATTATAATAATTATTTAAAAAGTTATTTAATAAATAATT
 50072  TGATATTATATTTTATAATTAATTTTATTTATTTTATTTATTATATATATTATTATATAT
 50132  AATTAAAATTATAATTACAATTATAACTATAATTAAATTAAATTAAATTAAATTGGATTA
 50192  AATTAAATTGGGCGCCAAGCCGGTTGTTCACCGACTTGGTCCCAATATAATATGATATAA
 50252  TATAATATACTCCTTCGGGGTTCGGTCCCCACGGGTCCCTCACTCCTTTTTAAAAAGGGG
 50312  TTCGGTTCGGTCCCCCTCCCTAACGGGAGGGGGACCCTCACTCCTTCGGGGTCCGCCCCC
 50372  GCGGGGCGGGCCGGACTATATGAATATATTATTATTATTATAATTATAAAATTATAATAA
 50432  ATAAAATTTCTTTAATAATTATTAATTAATATTATTAATTTATTAACAAATATTTTATTA
 50492  ATTTTTATTTTTATTAAATATAAATATATAAATATATATATATTTATTTATAATATTATT
 50552  TATATTTATTATATATTATTATTAAATATATTTTTATTATATATCATTAAATATTAATAT
 50612  ATTATTATAGTGGTGGGGGGGTCCCAATTATTATTTTCAATAATAATTATTATTGGGACC
 50672  CCGGATACCTTCTTGTTAATCAATTATTATATTATTTAATTTATTTTATTTCTTATTTAT
 50732  AATTTATATTATATAATTTATTATATTGTTAATACCTTTATTTATATTATTAATTATATT
 50792  ATATTATTATAATATATTTAATTGATTATATTATAAAATTATAACTAATGTATGCTTTGT
 50852  ATTTATTGAATAGTTTGGTTCTTATCACCCACCCCCTCCCCCTATTACTTATATATTTGG
 50912  TAAATAAAAATATAACTTATATAAATATTTAATAAATATATATTAAATATATTATTATTA
 50972  ATAATTTATTATTATATAATAAAATAATAAATATTATTAATGATTTAAATTATATAAATA
 51032  TTAATTATTAAATAAATAATTATACTTTCTCCTTTCGGGGTTTCGGCTCCCGGGGCCGGG
 51092  CCCCGGAACTTAAAAATAATATATATATATATAAAAGTATTTTATAATAATTAGTTTAAT
 51152  TATTATTCTTTTTTTTTTTTATTAAATATAAAATCATTTTAGGTTATTAATTTTTATTTA
 51212  TTAAAAATAAATTTTATAATTAATATTTCTCCTTTCTTAAAATAAATAATATTATTATTA
 51272  TAATTATTAATTAATGAATACTCTTTTGGGGTTCGGTCCACCCTCCCGTATACTTATACT
 51332  AACGGGAGGGGGTCCCTCACTCCTTTTGAGACTTTAATTTTATAAATATAAATATAAATA
 51392  TAATAAGATGTTAACTCTTTTATAAATAAATAATAAATATAATTCTATTTTTAATAATAA
 51452  TATATAATATTTTTATAATAAAATATATAAATAATAATATTTATATATATATATATACTT
 51512  TTTTTTATATAAGAATAATATATATAGTTCACATTGGAGGCGAGTAAAAGGAGATAAGAA
 51572  ATATAATATAATATAATAATAAAAATATAATGAATAATAATAATAAAAATTTATATAATA
 51632  ACAAAATAGTCCGACCGAAGGAGATGAGATTATTAATATTATTAAATAATAAAATGTATT
 51692  AATTATAAAATATAAAACCTATAAATAATTTATAATATAATTTATATTATGATAATAATA
 51752  ATATATATATTATAATATTTTATATATATATTTATTATATTTATATTTATATAAAAAAGT
 51812  GATATTGATTAATTTAATTAATTTATAATTAATAATTATTAATATAGTCCGGCCGAAGGA
 51872  GTGAGGGACCCCTCCCTATT
;     G-trnE(cuc)_2 <== end
 51892  CTAACGGGAGGGGGACCGAACCCCTTTTATCTTTAATTAAGAAGGAGT!GAG!GGACCCC
 51950  TCCCTAATGGGAGGGGGACCGAAC
;     G-trnE(cuc)_2 <== start
 51974  CCCGAAGGAGTTTATTATATATATTAAATAAGATTTATAATATAATTAATATATATTTTA
 52034  ATAAATATAAAAGATTATATTATATTATAAAAAGTATATTTTATATTTATATTTATATAT
 52094  ATATTTTATTTATTATTATTATATATATAAGTAGTAAAAAGTAGAATAATAGATTTGAAA
 52154  TATTTATTATATAGATTTAAAGAG
;;     rnl ==> ;; mfannot: 5' +/- 50 nt
 52178  ATAATCATGGAGTATAATAATTAAATTTAATAAATTTAATATAACTATTAATAGAATTAG
 52238  GTTACTAATAAATTAATAACAATTAATTTTAAAACCTAAAGGTAAACCTTTATATTAATA
 52298  ATGTTATTTTTTATTATTTTTATAATAAGAATAATTATTAATAATAATAAACTAAGTGAA
 52358  CTGAAACATCTAAGTAACTTAAGGATAATAAATCAACAGAGATATTATGAGTATTGGTGA
 52418  GAGAAAATAATAAAGGTCTAATAAGTATTATGTGAAAAAAATGTAAGAAAATAGGATAAC
 52478  AAATTCTAAGACTAAATACTATTAATAAGTATAGTAAGTACCGTAAGGGAAA
;;
 52530  GTATGAAAATGATTATTTTATAAGCAATCATGAATATATTATATTATATTAATGATGTAC
 52590  CTTTTGTATAATGGGTCAGCAAGTAATTAATATTAGTAAAACAATAAGTTATAAATAAAT
 52650  AGAATAATATATATATATAAAAAAATATATTAAAATATTTAATTAATATTAATTGACCCG
 52710  AAAGCAAACGATCTAACTATGATAAGATGGATAAACGATCGAACAGGTTGATGTTGCAAT
 52770  ATCATCTGATTAATTGTGGTTAGTAGTGAAAGACAAATCTGGTTTGCAGATAGCTGGTTT
 52830  TCTATGAAATATATGTAAGTATAGCCTTTATAAATAATAATTATTATATAATATTATATA
 52890  AATATTATATAAAGAATGGTACAGCAATTAATATATATTAGGGAACTATTAAAGTTTTAT
 52950  TAATAATATTAAATCTCGAAATATTTAATTATATATAATAAAGAGTCAGATTATGTGCGA
 53010  TAAGGTAAATAATCTAAAGGGAAACAGCCCAGATTAAGATATAAAGTTCCTAATAAATAA
 53070  TAAGTGAAATAAATATTAAAATATTATAATATAATCAGTTAATGGGTTTGACAATAACCA
 53130  TTTTTTAATGAACATGTAACAATGCACTGATTTATAATAAATAAAAAAAATAATATTTAA
 53190  AATCAAATATATATATATTTGTTAATAGATAATATACGGATCTTAATAATAAGAATTATT
 53250  TAATTCCTAATATGGAATATTATATTTTTATAATAATAATAAAAATATAAATACTGAATA
 53310  TCTAAATATTATTATTACTTTTTTTTTTAATAATAATAATATGGTAATAGAACATTTAAT
 53370  GATAATATATATTAGTTATTAATTAATATATGTATTAATTAAATAGAGAATGCTGACATG
 53430  AGTAACGAAAAAAAGGTATAAACCTTTTCACCTAAAACATAAGGTTTAACTATAAAAGTA
 53490  CGGCCCCTAATTAAATTATATAAGAATATAAATATATTTAAGATGGGATAATCTATATTA
 53550  ATAAAAATTTATCTTAAAATATATATATTATTAATAATTATATTAATTAATTAATAATAT
 53610  ATATAATTATATTATATATTATATTTTTATATATAATATATATAATATAAACTAATAAAG
 53670  ATCAGGAAATAATTAATGTATACCGTAATGTAGACCGACTCAGGTATGTAAGTAGAGAAT
 53730  ATGAAGGTGAATTAGATAATTAAAGGGAAGGAACTCGGCAAAGATAGCTCATAAGTTAGT
 53790  CAATAAAGAGTAATAAGAACAAAGTTGTACAACTGTTTACTAAAAACACCGCACTTTGCA
 53850  GAAACGATAAGTTTAAGTATAAGGTGTGAACTCTGCTCCATGCTTAATATATAAATAAAA
 53910  TTATTTAACGATAATTTTATTAAATTTAGGTAAATAGCAGCCTTATTATGAGGGTTATAA
 53970  TGTAGCGAAATTCCTTGGCCTATAATTGAGGTCCCGCATGAATGACGTAATGATACAACA
 54030  ACTGTCTCCCCTTTAAGCTAAGTGAAATTGAAATCGTAGTGAAGATGCTATGTACCTTCA
 54090  GCAAGACGGAAAGACCCTATGCAGCTTTACTGTAATTAGATAGATCGAATTATTGTTTAT
 54150  TATATTCAGCATATTAAGTAATCCTATTATTAGGTAATCGTTTAGATATTAATGAGATAC
 54210  TTATTATAATATAATGATAATTCTAATCTTATAAATAATTATTATTATTATTATTAATAA
 54270  TAATAATATGCTTTCAAGCATAGTGATAAAACATATTTATATGATAATCACTTTACTTAA
 54330  TAGATATAATTCTTAAGTAATATATAATATATATTATATATATATTATATATAATATAAG
 54390  AGACAATCTCTAATTGGTAGTTTTGATGGGGCGTCATTATCAGCAAAAGTATCTGAATAA
 54450  GTCCATAAATAAATATATAAAATTATTGAATAAAAAAAATAATATATATTATATATATTA
 54510  ATTATAAATTGAAATATGTTTATATAAATTTATATTTATTGAATATATTTTAGTAATAGA
 54570  TAAAAATATGTACAGTAAAATTGTAAGGAAAACAATAATAACTTTCTCCTCTCTCGGTGG
 54630  GGGTTCACACCTATTTTTAATAGGTGTGAACCCCTCTTCGGGGTTCCGGTTCCCTTTCGG
 54690  GTCCCGGAACTTAAATAAAAATGGAAAGAATTAAATTAATATAATGGTATAACTGTGCGA
 54750  TAATTGTAACACAAACGAGTGAAACAAGTACGTAAGTATGGCATAATGAACAAATAACAC
 54810  TGATTGTAAAGGTTATTGATAACGAATAAAAGTTACGCTAGGGATAATTTACCCCCTTGT
 54870  CCCATTATATTGAAAAATATAATTATTCAATTAATTATTTAATTGAAGTAAA
;; mfannot:     /group=IA (1.82e-25)
 54922  ttgggtgaattgcttagatatccatatagataaaaataatggacaataagcagcgaagct
 54982  tataacaactttcatatatgtatatatacggttataagaacgttcaacgactagatgatg
 55042  agtggagttaacaataattcatccacgagcgcccaatgtcgaataaataaaatattaaat
 55102  aaatatcaaaggatatataaagatttttaataaatcaaaaaataaaat
;     G-orf236 ==> start /note=LAGLIDADG ;; evalue:0.0029
 55150  aaaatgaaaaatattaaaaaaaatcaagtaataaatttaggacctaattctaaattatta
 55210  aaagaatataaatcacaattaattgaattaaatattgaacaatttgaagcaggtattggt
 55270  ttaattttaggagatgcttatattcgtagtcgtgatgaaggtaaactatattgtatgcaa
 55330  tttgagtgaaaaaataaggcatacatggatcatgtatgtttattatatgatcaatgagta
 55390  ttatcacctcctcataaaaaagaaagagttaatcatttaggtaatttagtaattacctga
 55450  ggagctcaaacttttaaacatcaagcttttaataaattagctaacttatttattgtaaat
 55510  aataaaaaacttattcctaataatttagttgaaaattatttaacacctataagtttagca
 55570  tattgatttatagatgatggaggtaaatgagattataataaaaattctcttaataaaagt
 55630  attgtattaaatacacaaagttttacttttgaagaagtagaatatttagttaaaggttta
 55690  agaaataaatttcaattaaattgttatgttaaaattaataaaaataaaccaattatttat
 55750  attgattctataagttatttaattttttataatttaattaaaccttatttaattcctcaa
 55810  atgatatataaattacctaatactatttcatccgaaacttttttaaaataa
;     G-orf236 ==> end
 55861  tattcttatttttattttatgatatatttcataaatatttatttatattaaattttattt
 55921  gataatgatatagtct
;; mfannot:
 55937  GAACAATATAGTAATATATTGAAGTAATTATTTAAATGTAATTACGATAACAAAAAATTT
 55997  GAACAGGGTAATATAGCGAAAGAGTAGATATTGTAAGCTATGTTTGCCACCTCGAT
;;
 56053  GTCGACTCAACATTTCCTCTTGGTTGTAAAAGCTAAGAAGGGTTTGACTGTTCGTCAATT
 56113  AAAATGTTACGTGAGTTGGGTTAAATACGATGTGAATCAGTATGGTTCCTATCTGCTGAA
 56173  GGAAATATTATCAAATTAAATCTCATTATTAGTACGCAAGGACCATAATGAATCAACCCA
 56233  TGGTGTATCTATTGATAATAATATAATATATTTTATAAAAATAATACTTTATTAATATAT
 56293  TATCTATATTAGTTTATATTTTAATTATATATTATCATAGTAGATAAGCTAAGTTGATAA
 56353  TAAATAAATATTGAATACATATTAAATATGAAGTTGTTTTAATAAGATAATTAATCTGAT
 56413  AATTTTATACTAAAATTAATAATTATAGGTTTTATATATTATTTATAAATATAATATAAT
 56473  AATTATTATTATTAATAAAAAAAATATTAATTATA
;;     rnl ==> ;; mfannot: 3' -20/+180
 56508  ATATTAATAAAATACTAATTTATCAGTTATCTATATAATATCTAATCTATTATTCTATAT
 56568  ACTTATTACTCCTTTTTAATTTAATTAAAAAGGGGTTCGGTTCCCCCCCCATAAGTATGA
 56628  TTATAATTATAATTATAATATAAGGGAGGGGTCCCTCACTCCTTACGGGGTCCCGGCTGG
 56688  ACCGAGACTCCTCCCTTGCCTTGCGGGGTGGGGTTGGTTCACACCTTTATTTATTTATAA
 56748  AGGTGTTCACTAATAAATATATATATATATATATTATATTATAATATTATTTAATACTTA
 56808  ATATATTATATATTTTATATTTAATAAATAAAAAATATTAATAAATAATAATATTAATAA
 56868  TAAAGAAATTATAATTAATACCCTCTATATATAATTCTAATTAATTAAATTAAATATTTA
 56928  TATATAATAATCAATATATTATTAATTTAATAATTATTATAATAGTTCCGGGGCCCGGCC
 56988  ACGGGAGCCGGAACCCCGAAAGGAGTTTATAAAAGATATATTTTTATATTTTATTATATT
 57048  TAATAAATATTACTTTTTTTATTATTATTTTTATATATTATATAATATTATTAATTTTTA
 57108  TTATAATATTATTTACTTTTTTATTGGATTATTTATTTATTTATTTATTTATTAATTAAT
 57168  TAATTAAATATTTATTAATTAATATATATATTAAATATTAATATTTTATTAAAAAAAGAG
 57228  ATATATGAATAATATATTATGTTATATTATATTATATAATTATATTATTTTTTTATAATA
 57288  TTAATAATTAAAAATAAGAACTTATTTAAAAATTATAATTATGATAATAAATTAATACTT
 57348  TTTAATTTATAAAAATATAAATATGGGGTCCCGCACTCCTTTGGGGTTCGGTCTCCCCTC
 57408  CCGTAAGTATAGTATAGTATAGTATAGTATAGTATAGTATAGGGAGGGGTCTCTCACTCC
 57468  TTCGTTAATTTATATATATTATTAATAATTATTTAATTTTTATTATTTATTTATTTATTT
 57528  ATTTATAATATATATTAAAATATTATAAAATTATTAATATTTATAATAGAATAAATATTA
 57588  TAAAGTATAATTATAAATAATTAATTAATTATTTTAATAATA
;     G-trnT(ugu) ==> start
 57630  GTTATATTAGCTTAATTGGTAGAGCATTCGTTT!TGT!AATCGAAAGGTTTGGGGTTCAA
 57688  ATCCCTAATATAACA
;     G-trnT(ugu) ==> end
 57703  ATAATAATAATAATAAAATATTAAAATAAATATAATATTTATAAAAAATTTATTAATTTA
 57763  TATAAAAAATATATATATAAATAATAATAAAACATTTTATAATCAATAATTTAATAAATA
 57823  ATCTTCTTATTATAATATTATGTTTAAATATTACTCCTTATGAGGTCCAACTGGACCGAA
 57883  CTCCTCCCTTGCGGGGTGGGGTTGGGTTGGTTCACACCTTTATTTATTTATAAAGGTGTT
 57943  CACTAATAAGATATAAATATATATATATTATATAATAATAATAATAATAATATATTATTT
 58003  AATATATTATTAATAAATATAAATAATATTTTAATAATTTTTAATAAATCTAATTTATAT
 58063  ATTAATAATTTAATAATCTTAATATTTATTATCATTATTTCATATTTATATTATATAAAT
 58123  ATTTATTTAAATAAAAAAAATATTAAAGAGTTTATTTTATTTATTATAAATTATTTAATA
 58183  AAATATATATAATAATATATAGAATAAAGATATAAATAATTATAAGTATCTAAAGTAGTA
 58243  AA
;     G-trnC(gca) ==> start
 58245  GGAGATGTTGTTTTAAGGTTAAACTATTAGATT!GCA!AATCTACTTATTAAGAGTTCGA
 58303  TTCTCTTCATCTCTT
;     G-trnC(gca) ==> end
 58318  AAATAAATAATATAATAATAAAATATTATAGTTCCGGGGCCCGGCCACGGGAGCCGGAAC
 58378  CCCGGAAGGAGATAAATATATATATATTTAGAATAATTATATAATAAA
;     G-trnH(gug) ==> start
 58426  GGTGAATATATTTCAATGGTAGAAAATACGCTT!GTG!GTGCGTTAAATCTGAGTTCGAT
 58484  TCTCAGTATTCACC
;     G-trnH(gug) ==> end
 58498  CTATAAATAATAATAATAATATATTTTATTATTCTTAAATTTTATTTATTCTTTATATTA
 58558  TATATATATATAATATTAATATTATTACTTTATAATAACAAAATATTATAATTAATTGAT
 58618  ATATATACCAAATATTATTAATTGAAATTAAATAATAAATAAAATATTTATTTCTTTATT
 58678  AAAATTCTAATTAATTGATTCTTTTTATTGAATATTAAATTCTATTATAACTTATTAATT
 58738  AATTAATTAATTAATTATAATAATAATAATATTTATTATTAATTATTAAATATTTATTAT
 58798  TATATATAAGATTTAATTTTAAATATTAATAAAAAAAGAATAAAATAAAATAAAATGAAT
 58858  AATATTTCTTTATCTCCTTCGGTCGGATTATTTATTATTATAATATAATATTTAATCAAT
 58918  AGATTTATAATTTATTTAATGAATATTTTATAAAGATGTAAAACAATTCCTTTTTATTAT
 58978  TATAAATTTTTCATTATTTATTAATTTATTTATTTATTCAATATATAAAAATAATTATAA
 59038  AATGATTAAATAATAATAATAATAATTATTTTATATTACTTCTTATGGTTATGGGGGTCT
 59098  CGGTTGGACCGGGCTCCTCCCTTGCGGGATGGGGTTGGGTTGGTTCACACCTTTATAAAT
 59158  AAATAATAAATAATAAATAATAAATAAAGGTGTTCACTAATAAAATATATAAAAATAATT
 59218  ATAAAAAAGATTATTAAAAATAATAATTTAATGATAAATATATATTATATATATTAATAT
 59278  AAAAATAATAAATATAAATATATTATGTAAATATTATATAAATTTGTATATGTATATATT
 59338  ATAATAATGTTATATAAGTAATAATATAATAAAATATTTTATGTAATTTATATATATTTA
 59398  TAATTATAAAATAAAAATATTATAAATAATAAAATTAATAATAATAATAATTTTAATAAA
 59458  ATAAATTATATATTTAATTTTATTATGAAGTTTATACTTAATATAAATTATATTTCCTTT
 59518  ATAAATTATTAATATATCCTTTTTAATAAAATAAAAAGGGGCATTATAAATATTAATAAT
 59578  TAATTTTTTTTATTTATATTTATATATATATTAAAGATTAAATATATTATTAATACTAAT
 59638  TTATAATTTATTATTAATAAATAATTCGGCTTAAATTATAATTTAATAATTTTTATTTAT
 59698  TAATAGTTTCGGGGCCCGGCCACGGGAGTCGGAACCCCGAAAGGAGTTTTATTATTAATA
 59758  TAAAAAGAGTAAGGATAATAATAAATTCTTTTAATTTATTTTTTAATAAAATATAATTTT
 59818  AAAATAGTTTTTTATAGTCCGGCCCGCCCCGCGGGGGCGGACCCCGAAGGAGTCTGGTAT
 59878  TAATTATAATAATTATATTAATATTATTATTATTTATTATATTATAATATATTTATTTAT
 59938  ATTTTATAATATTAATAATTATTTTTATATTTAATAAATATAATATATATTTTATATTTT
 59998  AATAACTATCTAATTAATA
;     G-trnL(uaa) ==> start
 60017  GCTATTTTGGTGGAATTGGTAGACACGATACTCT!TAA!GATGTATTACTTTACAGTATG
 60075  AAGGTTCAAGTCCTTTAAATAGCA
;     G-trnL(uaa) ==> end
 60099  ATAAATATATATAATATATATAATATATATAAA
;     G-trnQ(uug) ==> start
 60132  TGAGTCGTAGACTAATAGGTAAGTTACCAAAAT!TTG!AGTTTGGAGTTTGTTTGTTCGA
 60190  ATCAAACCGATTCAA
;     G-trnQ(uug) ==> end
 60205  TATTATAATATATATATTATTTATATATAAATATATAATTATACTCCTATTTTTATATTA
 60265  ATTAATTAATTAATTAATAATATATGATAATATAAAAATTATTGAATTATTAACTCTTAT
 60325  TAATAATAATAATAATCATAATAATAATATATATATATATAGTATATATATAAAAGTTTT
 60385  ATTATATTATATTATATTATATTATATATTTATTTATATATAATTCTTATTAATTGAAAA
 60445  GAATAATTAATAATCTTATTAAAAAATAAATACTTTCATTTTTATTTTATTTTATTTTAT
 60505  TTAATTATAATATATAAATATTAAAAAAAGGATATAAGTTTTTTATAAGATATAATATAT
 60565  ATATATATTAAATATAAAGAAGTTAATATTTATATTTTAATTATAAAATGTTAATACTTA
 60625  TTAATTAAATTATTAATTAATAATAATTTATGATTTATAAATAATAAATAAAAGGAATAA
 60685  GTTTCAATTAATTAATATATTATATTTAATATTTTATATTTAATATTTAATATTTAATAT
 60745  TTTAAGTTCCGGGGCCCGGCCACGGGAGCCGGAACCCCGAAAGGAGTAGTATTAATTATG
 60805  GATAGTTAGGATGGATTTAATCCTTTGTTATGTTATTAATTAATTAATTAATTTATATAT
 60865  ATAAAATATTTTAATTAATTTTTATATAAATATATATATATATATATATTAATAATAGTC
 60925  CGGCCCGCCCCGTGGGGCGGACCCCAAAGGAGTAATATATATTATGTATAAACAATA
;     G-trnK(uuu) ==> start
 60982  GAGAATATTGTTTAATGGTAAAACAGTTGTCT!TTT!AAGCAACCCATGCTTGGTTCAAC
 61040  TCCAGCTATTCTCA
;     G-trnK(uuu) ==> end
 61054  TAATATTATATATATATATTCTCCTTTCTAAAAATAATAATAATTATATATAATAATAAT
 61114  ATAATTATATATATATATATTATAATAATAATAATAATAATAATAAAAAAATAATAATTA
 61174  TTTTTATTAATAATATTAATATATTATAATTATTAATAAATATTAATAAAAATA
;     G-trnR(ucu) ==> start
 61228  GCTCTCTTAGCTTAATGGTTAAAGCATAATACT!TCT!AATATTAATATTCCATGTTCAA
 61286  ATCATGGAGAGAGTA
;     G-trnR(ucu) ==> end
 61301  ATTATATTAATAGTCCGATCCCCCCCTTTTTAATTTAATTTAATTAAAAAGTTTAATTTA
 61361  CTATTTAATAATAAATGAAATAATAATA
;     G-trnG(ucc) ==> start
 61389  ATAGATATAAGTTAATTGGTAAACTGGATGTCT!TCC!AAACATTGAATGCGAGTTCGAT
 61447  TCTCGCTATCTATA
;     G-trnG(ucc) ==> end
 61461  ATTAATATTAATATAAATTAATACCCTATAATTAATTAATTAATTAAATATAAAATTATA
 61521  TTAAAACTTATATTATATTATAATATTATATTATTATTATATAAAAATATAATAATAATA
 61581  ATATAAAATTTTATTTAATAATAATATTTTATATAATAAAATAATCATATTTATAATACT
 61641  TAATATTAATAATAATTTATTATAATAATTCTTTAATATACTTATTTATTATTATTTTAA
 61701  TAAATAAATATAATTCTTATAAATCTATTTATTATAAAATATATTTATATTTTAATAAAA
 61761  TACAATATTATAAATATATATATATATAAATATTTAATAAAAATTAAGATATTTTTATAA
 61821  TTATTCTTTATAAATAATAATAATAATAATAATTTATAATAATCTCCTTGCGGGGTTCCG
 61881  GTCCCCGTGACCGGGCCCCGAAACTATAATATATTTTTAATATATTTTTATTACTCCTCC
 61941  T
;; mfannot:     /group=IB(5') (1.15e-03)
 61942  ttggggtccgccccgcgggggcgggccggactataataatttttttttttattgttaaaa
 62002  agtatatataatataattaatatatttctttttatataaattataaatattattttataa
 62062  taaaaaaagtatatataatattatatatttaataaataatataataataatataaataaa
 62122  tatatatatattattaatatattaaattttataataataattataataatagtagtaggt
 62182  ataaattttaataaagagttttattccaatggagtaataataataataataataaaataa
 62242  a
;     G-trnD(guc) ==> start ;; mfannot: evalue : 9.85e-10
 62243  ggatctgtagcttaatagtaaagtaccatttt!gtc!ataatggaggatgtcagtgcaaa
 62301  tctgattagattcg
;     G-trnD(guc) ==> end
 62315  tatatttatacttaatataaaaaaaataaataataaaatatatatatttaataatatttt
 62375  tctttattataataatatataaaaataaataataatctttttttattattatatttatta
 62435  ataataaattattttgttattattattaatttatattaatattttatataaattatttat
 62495  ttaatctttcattatatatttaatatattattaatattaattaatattttataataaata
 62555  aataaaataaatattttaatataatactccttcggggtccccgccggggcggggacttat
 62615  ttttatatttattaataataattaatttttatataaatttattatttcttaaatatattt
 62675  attattattgttttttaataatcttatatataatatataaaatatatatatattatatat
 62735  atatataaatataatatatattattataaatatttataatcttattaattagattatatt
 62795  atattagatcatattatattatattatattatattatattattaatagtttcggggataa
 62855  tataatattagtattattaatatttttatttttattttttatttaatagtaaaaaattat
 62915  aattttataatttattaaattattatataatttcattaatatatttcttcttttttattt
 62975  atttatttattacttattaatagttccggggcccggccacgggagccggaacc
;; mfannot:
 63028  CCGAAAGGAGAATAATATAAAAAATAATAATAATTTATTATAATTTATTTATTTATTTAT
 63088  TTATTTATTTATTTATTTATTTATTAATTTATTAATTTATTTATTATTATATTTTTTTTT
 63148  TAATAAA
;     G-trnS(gcu) ==> start
 63155  GGAAAATTAACTATAGGTAAAGTGGATTATTT!GCT!AAGTAATTGAATTGTAAATTCTT
 63213  ATGAGTTCGAATCTCATATTTTCCG
;     G-trnS(gcu) ==> end
 63238  TAT
;     G-trnR(acg) ==> start
 63241  ATATCTTTAATTTAATGGTAAAATATTAGAAT!ACG!AATCTAATTATATAGGTTCAAAT
 63299  CCTATAAGATATT
;     G-trnR(acg) ==> end
 63312  ATATTATATTATATAATATTATATATTAATAAATATTATTAATTAATTTATTTATTTATT
 63372  TATTTATTTATTATTAAATAAAAATATTTAATAGTTCCGGGGCCCGGCCACGGGAGCCGG
 63432  AACCCCGAAAGGAGAATAATATAAAATATTATAATTATTTATATATTAATTATTAATTAT
 63492  TAATTATTTATTATATAAAAAGTATATAATTTTGTATTTTAATATAGGGTTAATTAATTA
 63552  ATTATTAATTTTTTTTATAATAAGATAATAATATATTAAAAACTTATTATAAATTTATAA
 63612  AATAATATTTATTTAATTTGATATTATTTTTAATCTTTCATTAATATATATTTTATTATA
 63672  AGTAATAATATAGTTTAATAAAATTAATATAAATAAATTACATAAGAATAATATTATAAT
 63732  AATATTATATATTATATAAAGAAATAATAATTTATATTTTTATTTTTTTTATAAATAATA
 63792  TAAATAGTTCCGGGCCCCGGCCACGGGAGCCGGAACCCCGGAAGGAGAAATATTAATATA
 63852  AATATAAT
;     G-trnA(ugc) ==> start
 63860  GGGGTTATAGTTAAATTTGGTAGAACGACTGCGT!TGC!ATGCATTTAATATGAGTTCAA
 63918  GTCTCATTAACTCCA
;     G-trnA(ugc) ==> end
 63933  ATAATTATATTATATAATATATATATTAATAAATTATATATATATATATATATATAAATA
 63993  TTAAATAAATATTATATTAATAAATAATATAAATTATCTAATCGAAGGAAATATTTATAA
 64053  TATAATATAAATATTTTAATAAATTAATAAATATTATATTAATAAATAATTAATAAATAT
 64113  ATAAATTATAATAAATTTTAATATTATTATATAAATTAATTAAATATAATAATTAATGAA
 64173  ATA
;     G-trnI(gau) ==> start
 64176  GAAACTATAATTCAATTGGTTAGAATAGTATTTT!GAT!AAGGTACAAATATAGGTTCAA
 64234  TCCCTGTTAGTTTCA
;     G-trnI(gau) ==> end
 64249  TATTATATATCATTAATATATAAAATATAAATATATATATTATAATAATAATAATAATAA
 64309  ATATAAATATAATTATATATATATATATATATAAATAAATAATTATTTAATTTATAATAA
 64369  ATATATATAGTTCCCGCGAAGCGGGAACCCCATAAGGAGTTTTATTATTAATTATATTTA
 64429  ATAAATATTAATTATTAATTTTATATTTATAAATAAATTTATTAACTATTTTATTAAAAA
 64489  TATTATAATTAAATAATAATATAAATAATTTATAATATAATAATATATACTTATAAATAA
 64549  TATTTAAATCTTATTATTAATTTATAAATCATAAATTATTATTAATAAATATCTCTTTTA
 64609  GATGAATTAAACTTATATTTATATTTATATTATATATATAGATATAAATCTTAAATAGAG
 64669  TAAATATATTATAATAATTATATAAATATATATATATTATATTAAGATAATAATATATAT
 64729  ATATATTAATATATAA
;     G-trnY(gua) ==> start
 64745  GGAGGGATTTTCAATGTTGGTAGTTGGAGTTGAGCT!GTA!AACTCAATGACTTAGGTCT
 64803  TCATAGGTTCAATTCCTATTCCCTTCA
;     G-trnY(gua) ==> end
 64830  TAATTTATTATTAATTATATATTATTATAAATCCAATCCATTGAAATTAATATAATCCAA
 64890  TGAATAATTAATTTAATACATAATTTAATATATGAAATTATATATATATATACTTTATAA
 64950  AAAAAAATTATATAATAATTATATTAATATATTTATATATATAAATAAATAAATAATAAT
 65010  AATTATAATTATAATTATAATTAATTAATTAATAAATAAATAATAATTTATATTATCTTT
 65070  ATAATATATATATATACTTTTATAAAAAAAAAAATATAAATAATTCTAAAATGTATATTT
 65130  CTCCTTTCGGGGTTCCGGCTCCCGTGGCCGGGCCCCGGAACTATTAATAAAATAATAATA
 65190  AAATAATTATTATCTGTATTTAATAAATTTAATTAAAGAGTTATATTTCTATATATTTAT
 65250  ATATTTATTTATTTATTTATTCTCCTTCCGGGGTTCCG
;; mfannot:
 65288  gctcccgtggccgggccccggaactaatgaaatatataaaataagggtttttatttattt
 65348  aattaatatatatttattattttatataatat
;     G-trnN(guu) ==> start ;; mfannot: evalue : 1.92e-17
 65380  gtccttatagcttatcggttaaagcatctcact!gtt!aatgagaatagatgggttcaat
 65438  tcctattaaggacg
;     G-trnN(guu) ==> end
 65452  ataataatatatatatattttaatttatatattatatatatatatatatattaaagaaaa
 65512  ataataatataaaaataagtccccgccccggcggggaccccgaaggagtgagggtccccc
 65572  tccctaacgggagggggaccgaacccctttttattaaaaaaaaaggagtgagggacccgt
 65632  ggggaccgaaccccgaaggagtattaataataataataaataaataataataaataattt
 65692  tattatattatatttattgatatatttattgatatttattaatttaagattattcattaa
 65752  atatataattattaataatttaatatattttataatttttattatattttatataagaag
 65812  aaactattttatatattatatatatatatataatttttataaaatgataaattttatatt
 65872  ataaatattattaaaatatttttataaatatttaaattatttataaaaaggtatataata
 65932  ataattattaatattatattatattatatatttatttatattatatataataatatattt
 65992  atatatatattaattaattaataaattaaataagtatctatattttatattatattatat
 66052  tatattatattattttattagtgaacacctttatttataaaggtgtgaaccaatcccgca
 66112  agggaggagtttc
;; mfannot:     /group=IB(5') (3.59e-05)
 66125  GGAAGGAGAATAAAAAGTATTCTAAATAAATTATATATTTATTATTTCTCCTTTCGGGGT
 66185  TCCGGCTCCCGTGGCCGGGCCCCGGAACTATTAATATATTATAAATTAATAAAAAATAAA
 66245  TATGTATATATAAATTATATTTATTATGTTTAATTATTTATAATTTATTATAATAAATAG
 66305  TCCGGCCCGCCCCCGCGGGGCGGACCCCGAAGGAGTATAAGATATCTTATTTATATTTAT
 66365  ATATAATAAAGAATATTATTAAACTAACACCTATATTATATATATTATATTATATAATAT
 66425  TATATATATATGAATTACTAAGAATAAATTTATAATTAGATAATATTTATATTTATTTAT
 66485  TTATTTAATTAACAAATATATTAATATTTTTAATTAATTAATTAATAATACCTTTATATA
 66545  TATATATATATATATATTAATTTTAATTATATAATTATCTTTTTTTTAATAATCATAAAT
 66605  ATATTATATATTTTATATAATAAGATTATAATTTTATAATTATTTATATTTTTTTTTATT
 66665  AAAAATTATTATTATTATAATTATTATATTATAATTATAAATTATTAAAGAATATATTTA
 66725  TTAATATTTTAATAATTAATATCTTTTATTTATATTTATAAAATAAGGTATAAATATTGA
 66785  TAATAAAGAGTAAATATTGTATTAATTATAATAATAATTATAATTAAGGA
;     G-trnM(cau)_1 ==> start
 66835  GCTTGTATAGTTTAATTGGTTAAAACATTTGTCT!CAT!AAATAAATAATGTAAGGTTCA
 66893  ATTCCTTCTACAAGTA
;     G-trnM(cau)_1 ==> end
 66909  ATAATGATTATAATATTTATATATATTAAAATAATATTAATAAATAATTACTCCTCCTAG
 66969  CAGGATTCACATCTCCTTCGGCCGGACTATTTTATTATTATTATTATTAAATAGATGTTC
 67029  ATTAAATAATTATAAATATAATTTATCTTTTAAATATATATATATAATATAATATTTAAA
 67089  TATATATTATAAATAAATAAATAAATAATTAATTAATAAAAACATATAATGTATATTTAT
 67149  CTATAAAAAATATTAATTAAATTAATATATTATTACAGTTCCGGGGGCCGGCCACGGGAG
 67209  CCGGAACCCCGCAAGGAGATAAATAAATAAATAAATATAAATAATTATTCTTCTTTAAAA
 67269  TAAAAAGGGGCGGACCGGACTATTTTATTTTTAAATATATATTATATTAATAATATACTA
 67329  TATAAGTATAAATAAAAATTAATAATATATTATATATATATTATATTAATAATAATAATA
 67389  ATAATAATAAATAATAACTCCTTGCTTCATACCTTTATAAATAAGGTAATCACTAATATA
 67449  TTATAATAATAATAATTATATATATTATATATAATCTAAATATTATATATTTTAATAAAT
 67509  ATTAATATATATGATATGAATATTATTAGTTTTCGGGAAGCGGGAATTCCGTAAGGAGTG
 67569  AGGAACCCCTCCCTATACTTACGGGAGGGGGACCGAACCCCTATTTAAGAAGGAGTGCGG
 67629  GACCCCGTGGGAACCCCTTTTTATTCTTAATTAAGAAGGAGTGAGGGACCCCTCCCGTAT
 67689  ATTATACTAATGTATATTATACTAATGGGAGGGGGACCGAACCCCGAAGGAGTTTTATTT
 67749  TTAGTATTTTTTTTATAAAATATATATTTATATGATTAATAATATTATATATATTATTTA
 67809  TAAAAATAATATATAATTTTAATTATTTTTAATAAAAAAAGGTGGGGTTGATAATATAAT
 67869  ATAATATTTTTTATTTTTAATTTATAATATATAATAATAAATTATAAATAAATTTTAATT
 67929  AAAAGTAGTATTAACATATTATAAATAGACAAAAGAGTCTAAAGGTTAAGATTTATTAAA
;     G-cox2 ==> start
 67989  ATGTTAGATTTATTAAGATTACAATTAACAACATTCATTATGAATGATGTACCAACACCT
 68049  TATGCATGTTATTTTCAGGATTCAGCAACACCAAATCAAGAAGGTATTTTAGAATTACAT
 68109  GATAATATTATGTTTTATTTATTAGTTATTTTAGGTTTAGTATCTTGAATGTTATATACA
 68169  ATTGTTATAACATATTCAAAAAATCCTATTGCATATAAATATATTAAACATGGACAAACT
 68229  ATTGAAGTTATTTGAACAATTTTTCCAGCTGTAATTTTATTAATTATTGCTTTTCCTTCA
 68289  TTTATTTTATTATATTTATGTGATGAAGTTATTTCACCAGCTATAACTATTAAAGCTATT
 68349  GGATATCAATGATATTGAAAATATGAATATTCAGATTTTATTAATGATAGTGGTGAAACT
 68409  GTTGAATTTGAATCATATGTTATTCCTGATGAATTATTAGAAGAAGGTCAATTAAGATTA
 68469  TTAGATACTGATACTTCTATAGTTGTACCTGTAGATACACATATTAGATTCGTTGTAACA
 68529  GCTGCTGATGTTATTCATGATTTTGCTATTCCAAGTTTAGGTATTAAAGTTGATGCTACT
 68589  CCTGGTAGATTAAATCAAGTTTCTGCTTTAATTCAAAGAGAAGGTGTCTTCTATGGGGCA
 68649  TGTTCTGAGTTGTGTGGGACAGGTCATGCAAATATGCCAATTAAGATCGAAGCAGTATCA
 68709  TTACCTAAATTTTTGGAATGATTAAATGAACAATAA
;     G-cox2 ==> end
 68745  TTAATATTTACTTATTATTAATATTTTTAATTA
;     G-orf385_1 ==> start /note=LAGLIDADG ;; evalue:1.1e-32
 68778  ATAGTTCCGGGGCCCGGCCACGGGAGCCGGAACCCCGAAAGGAGAAATAATAATAATAAT
 68838  AATAATTATAATAATATTCTTAAATATAATAAAGATATAGATTTATATTCTATTCAATCA
 68898  CCTTATATTAAAAATATAAATATTATTAAAAGAGGTTATCATACTTCTTTAAATAATAAA
 68958  TTAATTATTGTTCAAAAAGATAATAAAAATAATAATAAGAATAATTTAGAAATAGATAAT
 69018  TTTTATAAATGATTAGTAGGATTTACAGATGGAGATGGTAGTTTTTATATTAAATTAAAT
 69078  GATAAAAAATATTTAAGATTTTTTTATGGTTTTAGAATACATATTGATGATAAAGCATGT
 69138  TTAGAAAAGATTAGAAATATATTAAATATACCTTCTAATTTTGAAGAACTACTTAAAACA
 69198  ATTATATTAGTAAATTCACAAAAGAAATGGTTATATTCTAATATTGTAACTATTTTTGAT
 69258  AAGTATCCTTGTTTAACAATTAAATATTATAGTTATTATAAATGAAAAATAGCTATAATT
 69318  AATAATTTAAATGGTATATCTTATAATAATAAAGATTTATTAAATATTAAAAATACAATT
 69378  AATAATTATGAAGTTATACCTAATTTAAAAATTCCATATGATAAAATAAATGATTATTGA
 69438  ATTTTAGGTTTTATTGAAGCTGAAGGTTCATTTGATCTATCTCCAAAACGTAATATTTGT
 69498  GGTTTTAATGTTTCACAACATAAACGTAGTATTAATACATTAAAAGCTATTAAATCTTAT
 69558  GTATTAAATAATTGAAAACCAATTGATAATACACCATTATTAATTAAAAATAAATTATTA
 69618  AAAGATTGAGATTCATCTATTAAATTAACTAAACCTGATAAAAATGGAGTTATTAAATTA
 69678  GAATTTAATAGAATAGATTTTTTATATTATGTTATTTTACCTAAATTATATTCATTAAAA
 69738  TGATATAGTCGTAAAGAAATTGATTTCCAATTATGAAAAACACTTATAGAAATCTATATA
 69798  AAAGGTTTACATAATACACTTAAAGGTTCTAATTTATTAAAATTAATTAATAATAATATT
 69858  AATAAAAAAAGATATTATTCTAATTATAATATTTCTCCTTTCGGGGTTCCGGCTCCCGTG
 69918  GCCGGGCCCCGGAACTAA
;     G-orf385_1 ==> end
 69936  AAATATTATTGATGATGTATTAAATATAAATCTTATCTATAATTATAAATTACCATATCG
 69996  TATAAATAGTGATATTCAACGTTTAAATTCTATAAATAATAATAATACTAAATTTATTAA
 70056  TGTTGGAGTATTTGTTTATGATTTAAATAATACATTAATTATAACATTTACTGGTTATAG
 70116  ACCAGCAGCTCTTTACTTTAATTGTTCTCCTTTTCGGGGTCCCGACTGGGGCCGGGACTA
 70176  AACATGAAATTGCTAAATATATTAAAAATGGTAATGTATTTATAAATAAATATATTTTAA
 70236  AAAATATTTTTTTAGATTAATTATTATTTTTACTTCTTCTTAAAATTAAAAAAGGAGACT
 70296  TTTTTATATTTATATAAAATATATATAAATTATTCTTTTATTATAAATATATAAAATTAT
 70356  TTTCTTTTAATTATTTTTATAATTAATTAATTAATTAATTAATTCTTCATGGCTATAGCC
 70416  ATAACTTTTAATAATATTCTTTTATTCTTTATTATTATATATATATATATTTATTATTTA
 70476  TTATTATAGAATTTATATTTATAAAAATATTAATATTTTATTTAAAATAAATAATGATTA
 70536  ATTTATAAAATATATATTAATTAAGTTTCGGGCCCCGGCTATGGGAGCCGGAACCCCCGT
 70596  AAGGAGTTATTATATTTATAATTAAATCTTTAAATAATATATCTTAAATTATTATATTGA
 70656  TATTAATATTATATTGATATTAATATTAAATATATATTTAATATTTAGCTTATTATTTTA
 70716  TAAAATTATATTTATATATTATAATATAATTAAATATATTATAAATTTAATAATTTAATA
 70776  AAAATATTCTTTTTATAATTATTATAATAATTAAATAAATAAATAAATAATAATAAGAAT
 70836  AATTAATGTATAATTTTTTATAAATATTATATATTTTTATATTAAT
;; mfannot:
 70882  agttccggggcccggccacgggagccggaaccccgaaaggagaaatattaataaaataaa
 70942  ataaaattataatataattaaattataagaattatatttactccttttataatttatatt
 71002  tataatataatataatataaaataaatataatataatataaaataaatataatgtaatag
 71062  gtattcactcctctttggggttccggtcccccatacggatacggatacggatacgaatac
 71122  ggggggggaccgtccctcagaacttaatattatatcttaaataattaatataaatataat
 71182  atattatttaataataataataaataaataaataaataaataaataaataaataaattaa
 71242  ataaataataatattattataattactttttaataaataatattaatataatattatatt
 71302  agtattataaatagactttttattattttatatataatatagtccggcccgcccccgcgg
 71362  ggcggaccccgaaggagtaatatattatataattattatttttaattataaataaaatat
 71422  aattattatttattatataatttatataaatatatatatatatttattatatatataaat
 71482  ataaatataaatataataattaactttatatagaaattctccttacggggttcccgcgaa
 71542  gcgggaactaataataataataataataaatataaaatagtccggcccgccccctgcggg
 71602  gcggaccccgaaggagtgagggacccctccctata
;     G-trnE(cuc)_3 <== end
 71637  cttacgggagggggaccgaacccctttttattcttaattaagaaggagt!gag!ggaccc
 71695  ctccctaatgggagggggaccgaac
;     G-trnE(cuc)_3 <== start ;; mfannot: evalue : 2.30e-04
 71720  cccgaaggagatgttcattaaataattaaatatatataattaataatattaaagttttat
 71780  atatattaatatattataaaaggtttatatatatataataagataagtaataaattaatt
 71840  aattaataatataaaaatatatattatatattatgttttatttatatatatatatatatt
 71900  atgtattattatataaatatatatatatattatattataagtaataataagtattatatt
 71960  atatata
;     G-trnF(gaa) ==> start ;; mfannot: evalue : 1.23e-10
 71967  gcttttatagcttagtggtaaagcgataaatt!gaa!gatttatttacatgtagttcgat
 72025  tctcattaagggca
;     G-trnF(gaa) ==> end
 72039  ataataataatatattaattaataattaatttataataaatatattataataattaatat
 72099  atatatataatatatttaatacaaagaaaatatatattatatctcttatttatttattaa
 72159  tattttaataaatataatattataaaaaaaagtttatatatttataaatataaatagttc
 72219  cggggcccggccacgggagccggaaccccggaaggagaaatataaatataatataagttt
 72279  ggtattcatttaattatattatttaattaaaaatattctaaataagaataaatatcaata
 72339  aaggagttataaatatatatatatattaatatatatataaaaatatatattattattagt
 72399  tcccgcttcgcgggaacccc
;; mfannot:     /group=IB(5') (7.75e-06)
 72419  GTAAGGAGTTTTATTATAATAAAATTTATATATATTTAATATATAATTATAAAAATATTA
 72479  TATAATAAATAATAAATAATTATTAATAATAAATAAATATAATAATAATATTATAATAAA
 72539  TTTATAAATGATTATAATAAATTTATATTAATTTTTTATTT
;     G-trnT(uuag) <== end
 72580  TGTAAATACTAAGATTTGAACTTAGATAATATGCAC!CTAA!AAACATACATTTTACCAT
 72638  TAAATTATATTTAC
;     G-trnT(uuag) <== start
 72652  CTTATTAATTATATAAATTTTATTAAATATATAATATATTAATTATATAAAAATTATTAA
 72712  ATAAATATATAATATATTATATATAATTTATAATATATATATTATAAATATTATTATATA
 72772  TAAAATATAATATACTACTTATAAAAATATATATATATATATATAAATATATATATAAAT
 72832  AAATATTTTATATATTAAATTAAATAATTATTAATAAATTTAATTATAAAGTATCATTTT
 72892  CAATAGGAATATTAAGAAGGTTATAATAATTATATGAATTATTATAATTATATATATATA
 72952  AATAAATAAAATAATAATTATAATAATTAATAAGAGTTTTGGATATATATCTGTGGAGTA
 73012  TATATTTTATAA
;     G-trnV(uac) ==> start
 73024  AGGAGATTAGCTTAATTGGTATAGCATTCGTTT!TAC!ACACGAAAGATTATAGGTTCGA
 73082  ACCCTATATTTCCTA
;     G-trnV(uac) ==> end
 73097  AATCTAGATATAATATTATATCTATCTTAATATAATAATATTTATTTATTTATTAAATAA
 73157  AAAAAAAAATAAATAATATTAATTAATATAAGATTCTTTTTAATTATAATAATAAATAAA
 73217  TAAAAAGAAGATATTATCAATGATTTATATTAATAATAAATATAAATAATAAAAAATATA
 73277  TATAATATAATATAATAAATATATTTCCTTTAATATTAATAAATTAATAATAATAATAAT
 73337  AATAATAATAAAATATTTAAATAAATTATATTCAATACAAATTAATTATTTATATTATTA
 73397  ATAATTGAATAAATAATCCGATCGAAAGAGATATTAATTCGATTATATTATTTATTTAAT
 73457  TATATTTAATTTAAATATATAAATTAATATATATATATTGAATTATATATAAATTTATTT
 73517  TATAATTTTATAAATAATATATTATTAATAAATATTTAATATAATTTATATTATTATTAA
 73577  ATAAAAGATTTATTAAATTAATATTATTATTTAATTTTATTATATAGTTTTGAGGATAAT
 73637  ATTTTATTAATATTTTTTTTTTTATTTATTTATTTAATTATATTATATATATAATATATA
 73697  TATAACAATAAATTT
;     G-cox3 ==> start ;; mfannot: alternative ATG start pos 73694
 73712  ATGACACATTTAGAAAGAAGTAGACATCAACAACATCCATTTCATATGGTTATGCCTTCA
 73772  CCATGACCAATTGTAGTATCATTTGCATTATTATCATTAGCATTATCACTAGCATTAACA
 73832  ATGCATGGTTATATTGGTAATATGAATATGGTATATTTAGCATTATTTGTATTATTAACA
 73892  AGTTCTATTTTATGATTTAGAGATATTGTAGCTGAAGCTACATATTTAGGTGATCATACT
 73952  ATAGCAGTAAGAAAAGGTATTAATTTAGGTTTCTTAATGTTTGTATTATCTGAAGTATTA
 74012  ATCTTTGCTGGTTTATTCTGAGCTTATTTCCATTCAGCTATGAGTCCTGATGTACTATTA
 74072  GGTGCATGTTGACCACCTGTAGGTATTGAAGCTGTACAACCTACCGAATTACCTTTATTA
 74132  AATACTATTATCTTATTATCTTCTGGTGCTACTGTAACTTATAGTCATCATGCCTTAATC
 74192  GCAGGTAATAGAAATAAAGCCTTATCAGGTTTATTAATTACATTCTGATTAATTGTTATC
 74252  TTTGTTACTTGTCAATATATTGAATATACTAATGCTGCATTCACTATCTCTGATGGTGTT
 74312  TATGGTTCAGTATTCTATGCTGGTACAGGATTACATTTCTTACATATGGTAATGTTAGCA
 74372  GCTATGTTAGGTGTTAATTATTGAAGAATGAGAAATTATCATTTAACAGCTGGACACCAT
 74432  GTTGGATATGAAACAACTATTATTTATCTACATGTTTTAGATG
;     G-orf148 ==> start /note=LAGLIDADG ;; evalue:3.6e-11
 74475  TTATCTGATTATTTTTATACGTACTATTTTATTGATGAGGTGTTTAA
;     G-cox3 ==> end
 74522  TAAAAAAAATATTTATTTAAAATCAAAATTTAATAAACATAAACTAAATATGTATAATAC
 74582  ATCACTTTGTAAGCTTAATTTTAATTTAGTTGGGTTTACCAATATGAATAATATAAAAAT
 74642  ATTACCTATTATTAATAATAATATTTTTATTAGAAATATACATATAGATAATAAATCTTT
 74702  AATTATAGCAGATAATAAATTATATAATAATCTTTTATTAAATAAGATTAAAGATACTCT
 74762  ATTTATATCTATAAAACATTTTAAGAATTGATTATCAGGTTTTGTAGTTGGAGATGGTTA
 74822  TTTTGGTATTAAAAAGAATATGCTTCATTCTTTTAATATTCTATTAAAAAAACTCCTTAC
 74882  GGGGTTCCCGCGAAGCGGGAACTGGATATTATTCTATTAG
;     G-orf148 ==> end
 74922  AGAATATTAAATATTATTTAAATTTACTTAGTAAAATTTATGTAGATAATAAATATAATA
 74982  AAGTACAATTACATCTAGAAAAATTAAGTATTATTATTGAAAAAATTATTCCTTTATTTA
 75042  AAGAATATCCTTTATTAAGTAATAAATATTATAGTTTTGAACAATGATCTAAAAGTGCTG
 75102  AAATAATTTATTATAATAAGGATAAATCATTAGCTAATAAAATTATTATAAATAATAATT
 75162  TAAATAAAGGTTTAGTTTTATCTAATAGTAAAATTCCTTTTAATAAAATAAATAAATCAT
 75222  TTATTTTAGGATTTATTGAAGCTGAAGGTACTTTTAATATTTGTATAAAAAATAATTCAT
 75282  GACAATTACTTATAAAATTAGATCAAGTAACTCTTAATAATGAAGTATTAAAACATATTG
 75342  CTAAAAATATTGAAACTTGAACATTTATAGATAATATAAAAGTACCTAATTCTATTAAAG
 75402  AATCTTTAAAAGATATTGAATATTCAACTATTAAATTAAATAGTATTAAACCTTATACTA
 75462  ATTTAAATAATATTCTTAATCTTTATTCTTTATTAAAATATAATAAAATTGATTTATTAT
 75522  ATTATATTATTTGTCCTAATTTAAATAAAATAAA
;     G-orf152 ==> start
 75556  ATGATTTTCTACTCCTTACGGGGTTCCCGCGAAGCGGGAACTAAATATATTAATTTTATT
 75616  GCATTTATAATAGCATTAGAAATTATTATTAAAGGTTTATATCATACTGATAAAGGTCAT
 75676  AATTTTATATTAAAATTGGATGAATTATCTAATAGTAATTTACTTGATATTAATCATTTA
 75736  CCTTGAAATATATATTCTGAATTATTAAAAATAGATCCTATTTATGATTTAAATATACCT
 75796  CATAGAATAAATTGTCAAAATTATGCTATATCTCTTAGATATAATAAACCAGTGAAAACT
 75856  GGAGTATTTATTTTTGATTTAAATAATAACTATATTATACTAGTAGGTGGTCAAGCTAAA
 75916  ACTGCTAAATATTTTAATGTTAAACTTAGTGAAGTAGTTAGACATATTAGAAATAAGACA
 75976  ATCTTTTTAAATAAATATTATTTAAAACCTCTTAAATAA
;     G-orf152 ==> end
 76015  TAAAATTTAACACATATAACCAACCCTTAAAATTATATATCTAAATGATTAATATATATA
 76075  TTATTAATAATTAACAATAATTAATATATTATAATTTATATATATATATTTTATATTATT
 76135  ATAATAATATTCTTACAAATATAATTATTATATATTATTCCTTCAAAACTCCTAACGGGG
 76195  TTCCCGCGAAGCGGGAACTAATAATAATATAATCATTATACTCTTTTTTCATTTACCTTT
 76255  TATAAAGATAATTAATAAATTTATTTAATATTTATAAAAAAAAATATAATATTAATATAA
 76315  TATAATAATGTAATTATTTATATTTTTATATTCCTTCGAGGTCACCGCCTCACCTCCAGC
 76375  GGGACTTTTTTAATATGATATAATATAATATAAATATTATTAATTTAACTAATATATAAA
 76435  TTCATATATATATATATATTATTAATATTATTTTATAAAAAATATTTTTATTTGATTATT
 76495  ATTAAATATTATATAGTTCCGGGGCCCGGCCACGGGAGCCGGAACCCCGAAAGGAGAAAT
 76555  ATTAATATATTATAAATATACTATTTATATAATTATTTTTTGAAGTGAGCACCTATTTTA
 76615  TATATATTTTATATATATTTTATTATATTTTATTAAAAATAGGTGTGAACCTCCATGAGA
 76675  GAGGAATGAATACCTATTTTATAAAGTATATTTTATATTCTATATATTATAAATATGAAC
 76735  CAAAAAAAGGAGTTTAAAATTTAATTAAATTTAATTAATTGAATTTCTTTATTATTATTA
 76795  TCATAATTATTAAACCCTTTATTAATATAATAATATATTATTTATTATCAGAATTCCTAC
 76855  CCTTTTTATAATTTATATCTTTAATAATATAATTAAATATAAAATGTTTATTAAATATTA
 76915  TATAAAAAAAAATAAAAGTATATATATATATATAAATGATAAATAACAAGGAATTCACAC
 76975  TTATATAAATTTAAATATAAAGTCCCAAAAGAAGTATTCATTAAATAAATTATCATTAAT
 77035  TAATTATAATAAACTTATTTAATATTATTAAAGATTAATTTATAATAATAATTATTATTA
 77095  TTATTATTAATATTAATAGTTCCGGGGCCCGGCCACGGGAGCCGGAACCCCGAAAGGAGA
 77155  AATATATAAATAATTAAATAGTTCATATATTCAAAAGAATTAGAATTAAACTTTAATAAG
 77215  TGTATTTAATATATAGAATATTAATAGAATATTTATTCTATTTATATATATATTTATATA
 77275  TATATATATTAAATAATATTATTTATATTATATTTTATATATATATTATTAATATAAAAA
 77335  GTATATTATATGTATTATATATATTATATATTATATATTTAATAATATATTACTCCTTTG
 77395  GGGTCCGCCCCACGGGGCGGGCCGGACTATTATAATTAATAATTTTATAAAAAAAATAAA
 77455  TAATTATATATTTCCTTCGTGGTTCGGTTCCCCCCTCACTCATTCAAACTATAATTTAAT
 77515  ATATTATGATATTATTTATAATTTATAATATAATGTATAATATTATATTATAAATATTAT
 77575  ATAAAAATAAAATGATAATAATAATAATAATAATAAAAAAATAGAATAGAATAATTTTTA
 77635  TTATTTTAGTATATATAAGAATTTAATAAGTTATATTATTGCGGACACCGTTACGCGGAG
 77695  TGGGGACTATTATATTTTACCTATATATATTAATATTATTATAATTTCCTTCTTTAAAAG
 77755  AAAAAAGGAATTCGAGAACTTATTATTATATTAATATATTAATAATAAATAATAATAAAT
 77815  AATAAAAAAGTAAATAATTATAAATTATATAGTTCCGGGGCCCGGCCACGGGAGCCGGAA
 77875  CCCCGGAAGGAGAAATATAATTTTATTATTAAGAAAGGAGTTTAAATATAAAATATAATA
 77935  TTATCATTAAGTTCTAATAAAGATATATAATGAAGATCTATTAGAACCTAAAAAGAATAT
 77995  TAATATATCTATTATAAAATAATAATAATAAATATAAATATAAAAATAAATTGTAATATT
 78055  TATAAATAATAAAAAAAAAATAAGGAATATATTAATTATTAATAATAAATAAATTATATT
 78115  AAAATATAATATTATTATTAAATTAAAGAATTATATTAAATATATTTATTAAAATTTTAT
 78175  AAATAAGTTAATATTTTATTAAATAATATTTATAAATAATAAAAAAAATAAGTATATAAT
 78235  TATTAATATATTAATTTATTATGTTATATATTTATATATTTCAAATATATAAGTAATAGG
 78295  GGGAGGGGGTGGGTGATAATAACCAGAATATTAAATAAATACAGAGCACACATTTGTTAA
 78355  TATTTAATAATATAATCAATAAATATATTATAATAATATAATATAATTAATAATAGATAT
 78415  AAAGTATAAACAATATAATAAATTATATAAAATAAATATAAATTAAAAATAAAAACCAAA
 78475  TAATTAATATAATAAATGATAAACAAGAAGATATCCGGGTCCCAATAATAATTATTATTG
 78535  AAAATAATAATTGGGACCCCCACAATAGAATAAAAAAAATAAAAAGAATTAATAATATAT
 78595  AAATAATATAAAATATATTATATATATATATAATATATATATATATATAATAAAAAAAAA
 78655  TATATAATATAATATATATATATAAAATAATAAATTATATATATATATATAAAATAATAA
 78715  AAAATAATAATCATATGAATTTTATAAATATAATTATTATTAATAATAATAATAATAATA
 78775  ATAAAGTCCGGT
;; mfannot:
 78787  ccgccccgcggagggggcggacccccgaaggagtgagggaccccccccgtatacttacgg
 78847  gggggagaaccgaaccccttttttatttaaagaaggagataataatttataaaaattaat
 78907  atttattttatgtaatattaatattaatattaatataatataatataatacggattaaat
 78967  attaccagttgttcacaggtaatataaaatcctattgtttcacctattattaattaataa
 79027  aataagtatatataataaaatttaataaaaaaaaataattatataataaatatatatatt
 79087  ataatattatataaatataaaatataattgatattaacattatataattaataatataat
 79147  caaataatataaatataatataaaaagttttaattattaaaattatataaatattattta
 79207  ataaaaataaaaataataataataataataataataaagtccggtccgccccctccgcgg
 79267  agggggcggaccccgaaagagataaatatttatatctttatttataattatatataaata
 79327  aaagtttattaaaatttataataataatataaaaaagtatataataaatttattataaat
 79387  aaataaatatttagtaataatatttaataaaattataaatattataaataaaatattaat
 79447  aataaataataaatatataatataatataatataataaattaataacaataagatatccg
 79507  ggtcccctaaataattattatataaaataataattgggacccatacatataaatataaaa
 79567  tattttaatatttatatataaataataataatatatatttatattataatataacccctt
 79627  ccaattaatattaatattaatatttaattacttccttaaaaaaataataattaattaatt
 79687  gatttttatattaatataaaaaagttaatatatatatttatatataaataatataaatta
 79747  atataaagataataagtccccgctttcagcgcagtga
;; mfannot:     /group=IB(5') (1.95e-04)
 79784  GGGACCCCCTCCCGTAAGTATACGGAAGGGGGAACCGAACCCCAAAGGAATAATAAATAA
 79844  TAGTATGTATTTAAATAATATTTAATATACTATTTTTTTATTATTTTTATTATTATAATA
 79904  TATTTATAATAATATATTTAATTATAATTTATAAAAAAAGAGATATAATATTTTATTATA
 79964  TATAATATTAATATAATACAAATTAACATTATTTAATTATTATTAATAATATTTAACTTT
 80024  ATTATTATCTTCTTCGGTTGGATTATTATTACTATTTATTTATTAATAATAAATAATAAA
 80084  TTATAAAGTCACTGAAAGAGTGAAGAATTTTCCATGGGATAAGATAATTCCAAAGGATAA
 80144  TATAAATATTATAAAATTTTTATTAAATAATATAAAATTCAATAAAATAATTTTAATTAA
 80204  TTAATTAATTAATATAAAAATAAATATTTTTAATTAATATTAATATTAATAGTTCCGGGG
 80264  CCCGGCCACGGGAGCCGGAACCCCGGAAGGAGAAATATAAATATAATAGTATAGTATATA
 80324  GGAAGTTAATAATAATATAAATATTATATAATATATATATGTATATATATTATATAATTA
 80384  ATTTTCTCCTTTTGGATTTACATCTTAATAAAATATAAAATATAAAATGTTATTAACAAT
 80444  AAAAATTATTAATCTTTATAATATTAATAATAGTAAATTTATTTATATATCTCCTTTAGG
 80504  ATGAATTATTTTTATTAAAAAAAAATATTAAATATTATAAATATATTATAAATATATTAT
 80564  AAATATATTATAAATATATTATAAATAGAATATAATATAATATTATATATTATAATGATA
 80624  AAGATTATATATATTTTCTTTTTTTTTTATTTATTATTTTTAATAAGTAAAAATTATATT
 80684  ATATATATATATATTAAATTTTATAAGTAATATAATATAAGTATTAATTATATAAA
;     G-trnM(cau)_2 ==> start
 80740  TGCAATATGATGTAATTGGTTAACATTTTAGGGT!CAT!GACCTAATTATATACGTTCAA
 80798  ATCGTATTATTGCTA
;     G-trnM(cau)_2 ==> end
 80813  ATAAATTAATATATAATATCTCCTTTCTATAAAAAGTATAATAAAATATATTATAAGAAG
 80873  AATATATTATATAATATAATAATTATATTAATAATATTAATAAATAATATATAAATAATT
 80933  ATAAAAAAGTATATAATATTAATCAATTAATTATAATAATAAATATAAATAATATATTAA
 80993  TTTTTAATTAATTTGAATAAGATATTTATATTATTAA
;     G-rnpB ==> start ;; mfannot: Approximate position
 81030  TAGGAAAGTCATAAATATATAAATTATATTATATAATTAATATAATAATAAAATAAATTA
 81090  TATATTTTATTTATAATATTATTTCTTTATAAGATAAATATTATCTAATTAATAATTAGA
 81150  TTGAATAATATTTATAAAGAAATATATATATATATATAAAGTCATTATATAAATTAAATT
 81210  ATAATTTAAATAAATTTTATATAAATTAATATAATATTAATAAAGTAATTAGTATAAATA
 81270  AATAATATGAAAATAAAACTTAATAAATATATAAATATAGTCCGGCCCGCCCCCCGCGGG
 81330  AGGCGGGCGGACCCCGAAGGAGTGAGGGACCCCTCCCTAATGGGAGGGGGACCGAACCCC
 81390  TTTTTAAGAAGGAGTCCATATATATATATTAATAAAAAGTAATATATATATATATATTGG
 81450  AATAGTTATATTATTATACAGAAATATGCTTAA
;     G-rnpB ==> end
 81483  TTATAATATAATATCCATA
