# Supplementary material for: Global Characterization of Fungal Mitogenomes: New Insights on Genomic Diversity and Dynamism of Coding Genes and Accessory Elements
Source: Front Microbiol. 2021 Dec 1;12:787283. doi: 10.3389/fmicb.2021.787283 (PMC8672057; doi:10.3389/fmicb.2021.787283)
Supplement: Supplementary File 1 — de novo annotation files of the 685 mitogenomes investigated in this study. Annotation was performed with the Mfannot program. [file Data_Sheet_1.ZIP › Supplementary_FileS1/CP006529.1_Saccharomyces_cerevisiae_YJM1342_mitochondrion_complete_genome_mitogenome_g3.mfres]

;; Masterfile modified automatically by mfannot version 1.35
;; on Sat Dec 26 20:19:39 2020 by user pfonseca on host LGCM-PROC
;;    - Gene Totals: 48
;;    - List of genes added:
;;      atp6                 atp8                 atp9                
;;      cob (5 introns)      cox1 (6 introns)     cox2                
;;      cox3                 orf152               orf153              
;;      orf273               orf280               orf348              
;;      orf368               orf384               orf400              
;;      orf401               orf481               orf777              
;;      orf785               rnl                  rnpB                
;;      rns                  rps3                 rrn5                
;;      trnA(ugc)            trnC(gca)            trnD(guc)           
;;      trnE(uuc)            trnF(gaa)            trnG(ucc)           
;;      trnH(gug)            trnI(gau)            trnK(uuu)           
;;      trnL(uaa)            trnM(cau)            trnN(guu)           
;;      trnP(ugg)            trnQ(uug)            trnR(acg)           
;;      trnR(ucu)            trnS(gcu)            trnS(uga)           
;;      trnT(agu)            trnT(ugu)            trnT(uuag)          
;;      trnV(uac)            trnW(uca)            trnY(gua)           
;;
;; end mfannot
;;


>CP006529.1 Saccharomyces cerevisiae YJM1342 mitochondrion complete genome gc=3
     1  TTCATAATTAATTTTTTATATATATATTATATTATAATATTAATTTATATTATAAAAATA
    61  ATATTTATTATTAAAATATTTATTCTCCTTTCGGGGTTCCGGCTCCCGTGGCCGGCCCCC
   121  GGAACTATTAATTAATAATAAATTATTATTAATAATTATTTATTATTTTATTATTAAAAT
   181  ATATAAATAAATAATAATATTAAAAAGATAAAAAAATAATGTTTATTCTTTATTATAAAT
   241  TATATATATATATATATATAATTAATTAATTAATTAATTAATTAATAATAAAAATATAAT
   301  TATAAATAATATAAATATTATTCTTTATTAATAAATATATATTTATATATTATAAAAGTA
   361  TCTTAATTAATAAAATAAACATTTAATAATATGAATTATATATTATTATTTTTATTTTAT
   421  AAATTATTAATAATAATCAATATGAAATTAATAAAAATTTTATAAAAAAGTAATGAATAT
   481  TCCTTTTTAAAAATACCTTCTTAATTAAATAAAATAAAAAGGGGACTTTATATTTATAAA
   541  GTAATTATATTATTATTATTATTATTATTTATTTATTTATTTTTTTTATTATTTTATTAT
   601  ATATATTATATATTAATA
;     G-trnP(ugg) ==> start
   619  CAGATAGAAGCCAAAAGGTCAGGCGCTTTCTT!TGG!GAGAAAGACCTAGTTAGTTCGAG
   677  TCTATCCTATCTGA
;     G-trnP(ugg) ==> end
   691  TAATAATTTAATTAAACATTAAAAAAAAATATATATATTTATCATAATATATTAAATTTT
   751  ATTACATTACATTACAAATAAATACTTTTATTTATATTTATAAAAATATGAACTCCATAT
   811  TATTATTATTATAATTATTATTATAATTATTATTATAATTATTATTATAATTATTATTAT
   871  AATTAAAGAGTTTTGGATACCAATATGATATAATATGATATAGGATCGAAACCCCTCATT
   931  TTATCATTTATTTATAATATTATAAATAAAAAAAAATATTATATGTTATAATAAAATTAA
   991  TATCATAATATATTATATTATATATTATATTATATATATATATATATATATATTCTTTTA
  1051  TAAAATTTATATTCTTCTTATTAAAATTTAAAATTAAAAAGGGAGCGGACTTTTAATTAT
  1111  ATTTAATTATAGTTTTTAATCATTGGTTGAGATTTCAAAATAAGGTATAATATTTTATAT
  1171  TATTCTTTAACAAATATTATATTATATTATAAAAAAGATATAATATTTATATATTATTAT
  1231  TAACATTATTTTTTTTCAGTTCCGGGGCCCGGCCACGGGAGCCGGAACCCCGAAAGGAGA
  1291  AACTTATAATTTTTATATCATTATTTATTATTATTTTTAATTTCAACTCCTTTTGGGGAT
  1351  TTCCATTTCACCTTCAGCAGAGACTTTCTAATTATAATTATATATATATAAATTTAAATA
  1411  CATTTATAAAAAAGTATATAATATAATTATATTATATATAATAATATTATTAAATGAAGT
  1471  ATTCTTTATTATTAATTATAGGATATCTGGGGTCCATTAATAATTATTATTGTAAATAAT
  1531  AATAGGGACCCCCCCCCCATTATCTAATTAATAAATATATAAATAATCATTAATAAATAT
  1591  ATTAATAATTATTAATAAATATATAAATAATCATTAATAAATATATAAATAATATATTAT
  1651  ATTATAAAAATATAATAATAATAATTTATTATTAAAATATAATAATTTATTATAAAAATA
  1711  TAATAATTTATTATTAAAATATAATAATTTATTATAAAAATATAATAATAACTCTTTTCG
  1771  GGGTTCACACTTTTATAAATAATAAATAATAAATAATAAATAATAAATAATAAATAATAA
  1831  ATAATAAATAATAAATAATAAATAATAAATAATAAATAATAAATAATAAATAATAAATAA
  1891  TAAATAATAAATAATAAATAATAAATAATAAATAATAAATAATAAATAATAAATAATAAA
  1951  TAATAAATAATAAATAATAAATATTAGTGTTCACTAATAAATATATAAAATAATAATTAT
  2011  AAAAATAATCATTATTAAAAATATTATTAATTATTAAATTAAATACAATTAATATAATTT
  2071  AGTTGTTTATATAATTTTAAATAATGTTTATATCAATTTAATAAAATTAAATTTATAGTT
  2131  CCGGGGGCCGGCCACGGGAGCCGGAACCCCGAAAGGAGTTTATCTATATATTATAATAAC
  2191  TATATGAATTTAATTATTAAAAATAATAAAAATAAGGAATTTTAATAAGAAGTAATATTT
  2251  ATTATATAATATATAAAAAAAATATATATATATAAAAATATATATAATAAGTTTTATTAT
  2311  AATATATATTAAATTAATTATTATGAGGGGTTCGGTCCCTTTCCGGGCCCCAATTCATCT
  2371  CATCTCATTTTATTTCATTTCAATATCATCTAATCTCATTTCTTTATAGATTTTACATAT
  2431  ATATAAATATAAATATAAGATATTCACATTTATATATAATATAATATAATATAATATAAT
  2491  AGATATTCATTCCTCTTTGATTAAACTAATAATTAATAATTAATAATTAATAATTAATAA
  2551  TTAATAATTATTCAGTAGAACTATTATTAAATAATTTATAATTTATTATTTATTAATATA
  2611  TTTATATAATATAATATAATATAATATTATTCATACTTTTTATTAATATAATATAATATT
  2671  ATTAATACTTTTTATTAATATAAAGAAAAGAGTTTCAATTATTTATTTATTTATTTATTT
  2731  ATTTTTTATAAAAATAAGAATTAATTTAAATAATTTATTTAATGAAATTATTAATTATAA
  2791  ATAAAAATAATAATTTTTAAAGATGTAATATAAAAATAAATATAATATAATTTAGGATAA
  2851  TTATATAAAATATTTATTATATATAGTTTTCTATAAGGAGTTAAAAAAGTGATAATATAA
  2911  TATATAATATTTATAAGTTATTTATATATATATAATTATAATCTTATTAATTATTTATAT
  2971  ATATATTTAATATTATTTTTATATAATTTTATATTAAAGTATTATAATTATATATTTAAT
  3031  ATTATTTTTATATAATTTTATATTATTTATTTATTTATTTATTTATTTAAAAATATTATA
  3091  ATCATATATTTAATATTATTTAATATATTTTATATATTATATCTTTTATTGATTTATATA
  3151  TATATAGATTTAATAAATATATATATATATATATATATAAATATTCATTATATATTTATT
  3211  ATTATTATTATTATTTATTATTTATTACTATTTTTATTATATATTAATAATATATATATT
  3271  ATTAATTATGGGTATCCTAATAGTATATTATTATTTTTAATAATAATTTATGATTTATGA
  3331  ATAATAAATAAGTAGGAATCGGTACGAATATCGAAAGGAGTTATATATTATTAATTATTT
  3391  ATAATTATTTTATATATTATTAATTATTTATAATTATTTTATATATTTATAATTATTTTA
  3451  TATAGATAGGATAGATAGGATAGATAGTATAGATAGGGGTCCCATTTATTATTTACAATA
  3511  ATAATTATTAATGGGACCCGGATATCTTATTGTTATTAATTTATATATTATTCATTATTA
  3571  TTAATATATATTTAATATAATTAAATATTATATTATATTATATTATTTATTAAAAAAAAA
  3631  TCTATTACTTATTTTTTTATTAATATATAAATTATTTATATAATTTATCATTTTTATTTA
  3691  TATATTATTATTTTTTATATATAAATTAATATATATATATATTATATATACTTTTTTTTT
  3751  TATAATATATCTATATATATAAATTAATATATTATATTATATTTTTATATAATATATTAT
  3811  TAATTATTATTTTAATTTTCTATTCTATTGTGGGGGTCCCAATTATTATTTTCAATAATA
  3871  ATTATTATTGGGACCCGGATATCTTCTTGTTTATCATTTATTATTTTATTAAATTTATTA
  3931  TTATTTTTAATTTATATTTATATTATATCATTAATTATATCGTTTATACTTTATATTTTA
  3991  TTATATAATATATTATATTCTTATAATATATTTATTGATTATATTATAAAATTTATTCTA
  4051  TGTGTGCTCTATATATATTTAATATTCTGGTTATTATCACCCACCCCCTCCCCCTATTAC
  4111  GTCTCCGAGGTCCCGGTTTCGTAAGAAACCGGGACTTATATATTTATAAATATAAATCTA
  4171  ACTTAATTAATAATTTAAATAATATACTTTATATTTTATAAATAAAAATAATTATAATCT
  4231  TTTTTATAATTATATATAATAATAATATATATTATCAAATAATTATTATTTCTTTTTTTT
  4291  CTTTAATTAATAATTAATTAATTAATTAATTAATTAATTAATATTTTATAAAAAATATAT
  4351  TTCTAAATAAAATATATTATTAATAATATTATATAATATAATAATAATATAATAATTTTA
  4411  TATAAATATATATTTATATATTAAATTAAATTATAATTTTATTATGAAAATTATATCTTT
  4471  TTTTATATTCTATATAATAAAAATATGTTATATATATATTAATAATAAAAAAGTAGTGAG
  4531  GATTAAATAAATTATATAATAATTATAACTCTTAATTATAAAATAAATATATATATATAT
  4591  ATAAGTATTCATTTCCATAAAATCTTTTAATAAATATTAATAAATATTAAAAAAATAATA
  4651  TTATAATATTTTTGTATATAATTCAATAAAATTCATTGGAGGGGTAAATAATAATAATTT
  4711  ACTAATGGCAAGTTATAGTCTTAAAGGTTTTTATTTTTTATTAAATAAAAAAAATAATAA
  4771  TACCATTTATATATTCCATTATATATATATATTTAATAAAAATAATAATATCATTTATAT
  4831  ATTTTATTATATATTATATATATTTTATATAAAATAATAATAATAAATTTATATTTTTAT
  4891  ATATTATTATTAAATAATAATAATATAAATAACTCCTTCTTAAGAATAAAAAGGGGGTTC
  4951  GGTCCCCCTCCCGTTAGTACACGGGAGGGGGTCTCTCACTCCTTCTTAAAAAATAAAAAG
  5011  GTGGAAGGACTAATATAATTTTAAATAATAATTAATACTTTAATAATAATTTGTATTTCT
  5071  TTATTATTAATATATTAAATATAATAATAATTAATATAATTACAATATATTAATATTATC
  5131  AAATATTAATAAATATATTTTTATATAATTTATTTATTTTTTTATTATTAAACTAATTAT
  5191  AATTGTAATTTCGAAAAGGGGGTGGGAGTAAATATATATAATTTATAATCTATATATATA
  5251  TATATATAATTTCTTAATAAATATTAATAAATATTTATAAAAAGAATAATTTATATTTAT
  5311  AATATATAATTTATATATTTTATTTTTATTATACAATTAATATAAAATATAAAATATAAA
  5371  ATATTAAATATTAAATATTAAATATTAAATATTAATTTTTATAGGGGTTATATAATAATT
  5431  ATATTTATAATTATATAATATTAAAAAGGGTATTTTTATAATTATTACATTTTTATTTTA
  5491  TTTATAAAAATATTAATTTTAATAAGTATTGAATACTTTATATAATATAAATATTAATTA
  5551  CATAATTAATAATTAAATAATATTTAATAATATTATTTAAATTTATTATTTATAATTATT
  5611  TATTTATAAAATTATATTTTTATTATTATTATTTTTATTTTATTATTAAAAATTAATATA
  5671  ATAATTATTAATATATTAAAAATCTTTTATTATATTAATATTTATAAAAAAGTATTTAAT
  5731  AAAAAAAAGATGTCTAAATTTATAAATTATATAATATTATTAATTTATATAATAATAATA
  5791  TTATAACTTTGTGATTGTCAATTTAGTTAATCATTGTTATTAATAAAGGAAAGATATATA
  5851  AAATATTCTCCTTCTTTAAAAAGGGGTTCCCCCCGTAAGTATACGGGGGGTCCCTCACTC
  5911  CTTCGGCCGGACTAATTTAACTTTTAATATTAATATTAATATTATTTATATTTTTAATAT
  5971  ATAAAAATAAATAATTTTATTTTTATTAATAGTATATTATATAAACAATAAAATAGTATT
  6031  AATTATATAAAATTTATATAAAATATATATAAATTTATTATATATATATATATTAATATT
  6091  TTAATAAAGTTTTTTTTTATTATAAATTTATTTATTTATTTATTTATTAATTATTATATT
  6151  TTAATTTATTAATTTATTATTATATAAGTAATAAATAATAGTTTTATATAATAATAATAA
  6211  TATATATATATATATATATTATTATATTAGTTATATAATAAGGAAAAGTAAAAA
;     G-rns ==> start
  6265  ATTTATAAGAATATGATGTTGGTTCAGATTAAGCGCTAAATAAGGACATGACACATGCGA
  6325  ATCATACGTTTATTATTGATAAGATAATAAATATGTGGTGTAAACGTGAGTAATTTTATT
  6385  AGGAATTAATGAACTATAGAATAAGCTAAATACTTAATATATTATTATATAAAAATAATT
  6445  TATATAATAAAAAGGATATATATATAATATATATTTATCTATAGTCAAGCCAATAATGGT
  6505  TTAGGTAGTAGGTTTATTAAGAGTTAAACCTAGCCAACGATCCATAATCGATAATGAAAG
  6565  TTAGAACGATCACGTTGACTCTGAAATATAGTCAATATCTATAAGATACAGCAGTGAGGA
  6625  ATATTGGACAATGATCGAAAGATTGATCCAGTTACTTATTAGGATGATATATAAAAATAT
  6685  TTTTATTTTATTTATAAATATTAAATATTTATAATAATAATAATAATATATATATATAAA
  6745  TTGATTAAAAATAAAATCCATAAATAATTAAAATAATGATATTAATTACCATATATATTT
  6805  TTATATGGATATATATATTAATAATAAAATTAATTTATTATTATTAATAATATATTTTAA
  6865  TAGTCCTGACTAATATTTGTGCCAGCAGTCGCGGTAACACAAAGAGGGCGAGCGTTAATC
  6925  ATAATGGTTTAAAGGATCCGTAGAATGAATTATATATTATAATTTAGAGTTAATAAAATT
  6985  AATTAAAGAATTATAATAGTAAAGATGAAATAATAATAATAATTATAAGACTAATATATG
  7045  TGAAAATATTAATTAAATATTAACTGACATTGAGGGATTAAAACTAGAGTAGCGAAACGG
  7105  ATTCGATACCCGTGTAGTTCTAGTAGTAAACTATGAATACAATTATTTATAATATATATT
  7165  ATATATAAATAATAAATGAAAATGAAAGTATTCCACCTGAAGAGTACGTTAGCAATAATG
  7225  AAACTCAAAACAATAGACGGTTACAGACTTAAGCAGTGGAGCATGTTATTTAATTCGATA
  7285  ATCCACGACTAACCTTACCATATTTTGAATATTATAATAATTATTATAATTATTATATTA
  7345  CAGGCGTTACATTGTTGTCTTTAGTTCGTGCTGCAAAGTTTTAGATTAAGTTCATAAACG
  7405  AACAAAACTCCATATATATAATTTTAATTATATATAATTTTATATTATTTATTAATATAA
  7465  AGAAAGGAATTAAGACAAATCATAATGATCCTTATAATATGGGTAATAGACGTGCTATAA
  7525  TAAAATGATAATAAAATTATATAAAATATATTTAATTATATTTAATTAATAATATAAAAC
  7585  ATTTTAATTTTTAATATATTTTTTTATTATATATTAATATGAATTATAATCTGAAATTCG
  7645  ATTATATGAAAAAAGAATTGCTAGTAATACGTAAATTAGTATGTTACGGTGAATATTCTA
  7705  ACTGTTTCGCACTAATCACTCATCACGCGTTGAAACATATTATTATCTTATTATTTATAT
  7765  AATATTTTTTAATAAATATTAATAATTATTAATTTATATTTATTTATATCAGAAATAATA
  7825  TGAATTAATGCGAAGTTGAAATACAGTTACCGTAGGGGAACCTGCGGTGGGCTTATAAAT
  7885  ATC
;     G-rns ==> end
  7888  TTAAATATTCTTACATAAATATTAATCTAAATATTAATATAAATATTAATAGTTCCGGGG
  7948  CCCGGCCACGGGAGCCGGAACCCCGAAAGGAGAAATATTAATATAAATATAAATATTAAT
  8008  ATTAATATAAATATAAATATAATATATTTTAATATAATATAATATAATATATAATATATT
  8068  ATATAAATATAATATATAAATAATATAATAAAATATTTTAATATATATATAATATAATAT
  8128  AATTATTATTATAATTTAATATAAATTATTATTATAATTTAATATAATAAATAAATAAAT
  8188  AATTATAATTATAATTATAATTATAATCTCAATATATAAATGATAAATTATTATAAATAC
  8248  AAAGGAAATAATTGATTTTTAAAATATATTTAATAAAATATATAATATAAATTATACTTT
  8308  TTTGTTATTATATAATAATTATATTAATATATTTAATAGAATTAAACTCCTTCGGCCGGA
  8368  CTATTATTCATTTTATATATTAATGATAAATCATTAATTATTATTAATAAATTTATTTAT
  8428  AATATTTAATTTTATATATTATTATTTATAATAAAAAAAATTATATTATAACAATTTAAT
  8488  TTTAATTTTTATTTTTAAATTATAAAATTAATAATTTATTTGTTTAAATAAAATTTATAA
  8548  CTCCTTCGGGGTTCGGTCCCCCTCCCGTTAGAATAGGGAGGGGTCCCTCACTCCTTCGGC
  8608  CGGACTATTAATATAAATAAATAATAAATATTTATAATAAAATAATATACATCTTCTTTA
  8668  AATAAAAAAAGGGGACATTATAAATAGTATATAAATATATTATATCTTTTTTATTATTAT
  8728  TATTAATAAATAATAATAATAATTTATATATTTATAATATATTTAATAGAATGTATTATA
  8788  ATTATTACATATAATTATTATTATTCACTTCTTATTAAAAATAATACTCTATATAATTTA
  8848  TATAATTTATTTTAATATATATATATTTATATATAATATAATATATATATTTATTTATTA
  8908  TAATCATTTATTTTTAACTTAAAATAAAACTTATTATAATTTATATAATTTATAATTTTT
  8968  ATATAAAAATAATTATATAATTTTTTTTTATTTATATAATAATAATATTATTTGTTATAT
  9028  ATTATATATTATATATATAATAAATAAATAAATAATAAATAATAATAAT
;     G-trnW(uca) ==> start
  9077  AAGGATATAGTTTAATGGTAAAACAGTTGATT!TCA!AATCAATCATTAGGAGTTCGAAT
  9135  CTCTTTATCCTTG
;     G-trnW(uca) ==> end
  9148  ATAATAATAATAAAAATATGTATTTATTTAATTATTTTAATATTTCTCCTTTCGGGGTTC
  9208  CGGCTCCCGTGGCCGGCCCCCGGAACTATTAATATAATATAATATAATATAAATATTCAT
  9268  TTATCTTTTTTTTTTATATTCTTAATTAATTAATTAATATATTAATTATAAAAAATATAT
  9328  TATAATTTTATTATTAATAAGTATAAATATATTATTAATAATAATTTATTAAAAATATAT
  9388  TATTATAATATATTAATATATCATAATTATAATCAATATTATATTATTTAATTTTATAAT
  9448  ACTTAATTATTAATATATTATTCATATATATATAGATTAAATTAAATTAATTATATTGAA
  9508  TATATAAATATATATATATATAAATATATAAAAAATTATATAAATTATTTTAAGTTCCGG
  9568  GGCCCGGCCACGGGAGCCGGAACCCCGAAAGGAGAAATATTATAATATATTTAATATTTT
  9628  ATTTTTTTTTATTTTAATTTATTAAATAATTTAATAATTAAATAAATTAATGATTTGATT
  9688  TTATTCTATTATTATTATATTTTATTATATAAAAATAAATAATAAATAATAAATAGTATG
  9748  ATACAATTTATTAATAATATAATTATAAATTATAAATAATAATTTATTTTAATAATTCTA
  9808  ATATAAATAATGATAATAATTTTATCATTATGAACTATTAATATATTAATCTATTAATAT
  9868  TCTTTGATATTTATTTTTATTTAATGAACATCTAATTTAATTTAATTTAATTAAATAGTC
  9928  CGGTCGCCCCGTGGAGGGGGCGGACCTCGAAGGAGATATGAATCTTTAATATAAATAATC
  9988  ATAAATTCTAAATATTAGAATTATTATTTTATCTTTTTATTTATTAATAATTAAATATAA
 10048  ATTATTATTAATAATAATTATAATATTCTTTAAAATAATATTAATAAAAAATTATACAAT
 10108  AATAATAATAAATATTCATTATTATTTAATTAATATCTCCCTTACTTATTTTTCCTCCGT
 10168  TAGGGACTTATTATTAAGTATATTATTATATACTACTTAAGATTATATATATAATATATA
 10228  TATATATTATATATAAAATATAAATATATAAATAATATAAAATTAATAAAATAAATAAAA
 10288  TAAATTAGTCCGATCGAATCCCCTATTTAATTAAATTAAATTAAATTAAGAAAGAGATAA
 10348  ATTTATATAAAATATTATTTATAATTAATTATAATTAAATTATAATATAATATAATATAA
 10408  ATAATAATATAATAAAAATAAAATAATATTAGATTATATTATATAATTTATATAATTTTT
 10468  TAATAATAATAATAAATAAGTTTATTTATAATTATAAATATAAATATAAATAAAGAAGGT
 10528  ATTATATTTTATAAAATATAATAATAATACAAAATTTATATTTTAATAAATATTAATATA
 10588  AGTTAAAAGTTCCGGGGGCCGGCCACGGGAGCCGGAACCCCGAAAGGAGAAATAAATAAT
 10648  ATATTTATAAAAAATTAAATAAATAAATATTATCTATTTCAAAATAAATATAATATAATA
 10708  TAATAATTCTAAATATAAATAATATTTATTATAATTATTATAATAATTGTATTATTTATT
 10768  AATAATATATATAATTATATTAAAACTAATATTACATTATTTTGTATATTTAAACAATTA
 10828  AATTGATTATTCTTATTTGTAATCTTTATTTATTTTATTATATCTTATTAATGATAAATT
 10888  ATAATTATTATTAAAATAATAATTTACTTCTTTTGATATAAAAATAAAATAATATTAGAA
 10948  AATATATTATATTTTTATTCCTTCCTATTAAAGGTAAAGACTCGACTCTCATAATTAAAT
 11008  TTATATCCTTCGGCCGGATTAATTTATTTTATTTATATTTATATTTATATTTATAGTGAA
 11068  TACCTTTTTTAATATTTATTTTTAATATTTATTTTTAATATTTATTTTTAATATTTATTT
 11128  TTAATAAAATATAATCTTGTAAGTAAGAAAAGAATTTCGGTGATTGGAACCTTGAAAGGA
 11188  TAAATTTCTTATTTATTATAATATTTATATTATAGTATTATTAAACATTTAATATATTAT
 11248  ATTAATATTTAATTTAAATGATTAATATATTATTATAATAATATTTATTTTATATTAAAA
 11308  TATTATAATTAATATATATATATTTATTTTAATAATATTATTATTATTATTATTAAAATT
 11368  ATTATTTTTATAAATATATATATATATATATATATATTATTTTTATTCTTATATAAATTA
 11428  TATAAAAAAAATATATATAATATATAATTAATTAATATATATTATTTAAATTATATATTA
 11488  TTTAAAATACTTTTTATATTATATCTTCTTTAAATTAAAATATAATTATTATTTATATTA
 11548  TAATTATTTATGAAATATTATTCTTAAAATAAAAAAGAGGTTTAGACTATATATTTATTA
 11608  TTTATAAACTTATTATATTATTTATTATTAATAGTACCGGGGCCCGGCCACGGGAGCCGG
 11668  AACCCCGAAAGGAGAAATAAATAAAATAAAAAATAATAAATATTAATATTATTAAATATT
 11728  ATTTATAATAAATATTAATATTATTAAATATTATTCATATTAATAAATTTTATTATTATT
 11788  TGTAATATATTAAATATTAATAATATATATATTATTTATTATAATGAAAACCTATCCTAA
 11848  ATTATCCTATCATATAATATCATATCATATTATATCATATCTTATTATATGATATATAAA
 11908  GTATTCACTCTATATGAAGTTATGATTATTATATAAATCTTATTTTATTTTTATTTTTAT
 11968  TTGGACTAATAATAATTATAATAATAATTATTGATATGTTCTAATATTAATAAATACATA
 12028  TTTATATTATAATATAAATATTCATTTCTTACTAATAAAAAGTTTTTATATTCATTATAA
 12088  TATAAATATATAAATATATATAAATATTTTAATAATTATAATTATATTAAGATATTATAA
 12148  ATATATATTTATTTTTTTTATAAAATAAATAAATAAATAATTAATTAATATTTTTATATT
 12208  ATAACTTATTTTTTATAATAATAATAAGTATTTTATTTTTATTATATTATTATTTATATA
 12268  ATTATATATATATTAATTTCAATTTAATTAATTAATTAATTGGTATTTGGCATATGAGAT
 12328  CAATTAATTGTAATTCTTATAAGAATTAATTAATATGCTTTTTATATAATTTATACTTTT
 12388  ATATTTATATTAATATTATTATTATTTTTATTTATTTATTATTAAAATATAATAATAAAT
 12448  AAAATTATATTTTTATATAATAATTTATATTTCTATATATATATATATATATTATATATA
 12508  AATATTATTATATATATTTTTATATATATTATAATTATATTCATTAATATTTTATTATAG
 12568  TGGTGGGGGTCCCAATTATTATTTTCAATAATAATTTATCATGGGACCCGGATATCTTCT
 12628  TGTTTTTATTTATTATTTTATTAAATTTATTTTAATTATTTATTTATAATTTATATTATA
 12688  CAATTTATTATTTCGTTAATACCTTTATTTATATTATATAATATATTATATTATTATAAT
 12748  ATATTTATTGATTATATTAATACATTTAACTAATGTGTGCTCTATATTTATTGAATAGTT
 12808  TGGTTATTATCACCCACCCCCTCCCCCTATTACGTCTCCGAGGTCCCGGTTTCGTAAGAA
 12868  ACCGGGACTTATATATTTAATACTAAAAATATAATTACATTACTTTTTTAATATATATAT
 12928  AATATATATATATATATTAATTATATAAAATATAATACTCTATATTAAATATTATTTTTA
 12988  TCAATATTTATTTATATAATAATAATAATAATCAATATTAATTATTTATATATATAAGAT
 13048  TAATATTATTTAATATATTATGAATAATTTAATTAATAAATCTTTAAATATTATCATAAA
 13108  AATATAAATTAAATAATTTCTTATTTATAATAAAGAATAATAATATATATATATATAAAT
 13168  ATAATAAAGAATGTAAATAATATATATATAATATAATATAAAAAAATATATATATATATA
 13228  AATATATATATAATATAATATATAGATAATAATATTTTTATATTAATTTATTTTATTATT
 13288  AAGTAATGAATAATATAAAATCAATATATTAAATAATATATTTATATTAGTTCGGTTTAG
 13348  TTGGTATTTTGTAATGAGTAAAAAGTAATATATAATATTAAATAATAAGTATTGATATAA
 13408  GTAATAGATATAATAATAATATTATTAATATTTTATATAAATAATATTAATAATATAGAT
 13468  TATGAAAGAGAGTATTAATATCATTAAATATATATATATGTTATATAATTTAAATGATTT
 13528  TAATATATATATATATATTATATTATAGATTATGATACATTTATATAAATAATATATATA
 13588  TAAAAATTAATTATACTATTACTTTATAATATAATAATATTTATTTATAAAGATATAAAA
 13648  GAATTGTTTAAAGTTATAACTAAAATATTATATAGTATTCATTAATAATTAATATTATAA
 13708  ATTCAACTATTGTTATATTTATAAATAGAATAATATATTATTATCCTTTAAGATATAACA
 13768  ATAATTATTTAAATTAAATTTAATTAATTTTTTTTTTAATGAATATAATAATAATAATAT
 13828  TATTAAAATTAATATATAAAAAAAAAGTAAAA
;     G-cox1 ==> start ;; mfannot: alternative ATG start pos 13806
;     G-cox1-E1 ==> start
 13860  ATGGTACAAAGATGATTATATTCAACAAATGCAAAAGATATTGCAGTATTATATTTTATG
 13920  TTAGCTATTTTTAGTGGTATGGCAGGAACAGCAATGTCTTTAATCATTAGATTAGAATTA
 13980  GCTGCACCTGGTTCACAATATTTACATGGAAATTCACAGTTATTTAATG
;     G-cox1-E1 ==> end
;     G-cox1-I1 ==> start /group=II (2.40e-14)
 14029  gt
;     G-cox1-I1-orf777 ==> start /first_aa=A
 14031  gcgcctctcagtgcgtatatttcgttgatgcgtctagcattagtattatgaatcatcaat
 14091  agatacttaaaacatatgactaactcagtaggggctaactttacggggacaatagcatgt
 14151  cataaaacacctatgattagtgtaggtggagttaagtgttacatggttaggttaacgaac
 14211  ttcttacaagtctttatcaggattacaatttcctcttatcatttggatatagtaaaacaa
 14271  gtttgattattttacgttgaggtaatcagattatgattcattgttttagatagcacaggc
 14331  agtgtgaaaaagatgaaggacctaaataacacaaaaggaaatacgaaaagtgagggatca
 14391  actgaaagaggaaactcttgagttgacagaggtatagtagtaccgaatactcaaataaaa
 14451  atgagatttttaaatcaagttagatactattcagtaaataataatttaaaaatagggaag
 14511  gataccaatattgagttatcaaaagatacaagtacttcggacttgttagaatttgagaaa
 14571  ttagtaatagataatataaatgaagaaaatataaataataatttattaagtattataaaa
 14631  aacgtagatatattaatattagcatataatagaattaagagtaaacctggtaatataact
 14691  ccaggtacaacattagaaacattagatggtataaatataatatatttaaataaattatca
 14751  aatgaattaggaacaggtaaattcaaatttaaacccatgagaatagttaatattcctaaa
 14811  cctaaaggtggtataagacctttaagtgtaggtaatccaagagataaaattgtacaagaa
 14871  gttataagaataattttagatacaatttttgataaaaagatatcaacacattcacatggt
 14931  tttagaaagaatataagttgtcaaacagcaatttgagaagttagaaatatatttggtgga
 14991  agtaattgatttattgaagtagacttaaaaaaatgttttgatacaatttctcatgattta
 15051  attattaaagaattaaaaagatatatttcagataaaggttttattgatttagtatataaa
 15111  ttattaagagctggttatattgatgagaaaggaacttatcataaacctatattaggttta
 15171  cctcaaggatcattaattagtcctatcttatgtaatattgtaataacattggtagataat
 15231  tgattagaagattatattaatttatataataaaggtaaagttaaaaaacaacatcctaca
 15291  tataaaaaattatcaagaataattgcaaaagctaaaatattttcgacaagattaaaatta
 15351  cataaagaaagagctaaaggcccactatttatttataatgatcctaatttcaagagaata
 15411  aaatacgttagatatgcagatgatattttaattggggtattaggttcaaaaaatgattgt
 15471  aaaataatcaaaagagatttaaacaattttttaaattcattaggtttaactataaatgaa
 15531  gaaaaaactttaattacttgtgcaactgaactaccagcaagatttttaggttataatatt
 15591  tcaataacacctttaaaaagaatacctacagttactaaactaattagaggtaaacttatt
 15651  agaagtagaaatacaactagacctattattaatgcaccaattagagatattatcaataaa
 15711  ttagctactaatggatattgtaagcataataaaaatggtagaataggagtgcctacaaga
 15771  gtaggtagatgactatatgaagaacctagaacaattattaataattataaagcgttaggt
 15831  agaggtatcttaaattattataaattagctactaattataaaagattaagagaaagaatc
 15891  tattacgtattatattattcatgtgtattaactttagctagtaaatatagattaaaaaca
 15951  ataagtaaaactattaaaaaatttggttataatttaaatattattgaaaatgataaatta
 16011  attgccaattttccaagaaatacttttgataatatcaaaaaaattgaaaatcatggtata
 16071  tttatatatatatcagaagctaaagtaactgatccttttgaatatatcgattcaattaaa
 16131  tatatattacctacagctaaagctaattttaataaaccttgtagtatttgtaattcaact
 16191  attgatgtagaaatacatcatgttaaacaattacatagaggtatattaaaagcacttaaa
 16251  gattatattctaggtagaataattaccataaacagaaaacaaattccattatgtaaacaa
 16311  tgtcatattaaaacacataaaaataaatttaaaaatataggacctggtatataa
;     G-cox1-I1-orf777 ==> end
 16365  aatctattattaatgatactcaatatggaaagccgtatgatgggaaactatcacgtacgg
 16425  tttgggaaaggctctttaacacgtggcaacataggttaatttgctatttcat
;     G-cox1-I1 ==> end
;     G-cox1-E2 ==> start
 16477  TTTTAGTAGTTGGTCATGCTGTATTAATGATTTTCT
;     G-cox1-E2 ==> end
;     G-cox1-I2 ==> start /group=II (4.94e-17)
 16513  gt
;     G-cox1-I2-orf785 ==> start /first_aa=A
 16515  gcgccgtttcgcttaatttatcactgtattgaagtgttaattgataaacatatctctgtt
 16575  tattcaattaatgaaaactttaccgtatcattttggttctgattattagtagtaacatac
 16635  atagtatttagatacgtaaaccatatggcttacccagttggggccaactcaacggggaca
 16695  atagcatgccataaaagcgctggagtaaaacagccagcgcaaggtaagaactgtccgatg
 16755  gctaggttaacgaattcctgtaaagaatgtttagggttctcattaactccttcccacttg
 16815  gggattgtgattcatgcttatgtattggaagaagaggtacacgagttaaccaaaaatgaa
 16875  tcattagctttaagtaaaagttgacattcggagggctgtacgagttcaaatggaaaatta
 16935  agaaatacgggattgtccgaaaggggaaaccctggggataacggagtcttcatagtaccc
 16995  aaatttaatttaaataaagtgagatactttagtactttctctaaattaaatgcaaggaag
 17055  gaagacagtttagcgtatttaacaaagattaatactacggatttttccgagttaaataaa
 17115  ttaatagaaaataatcataataaacttgaaaccattaatactagaattttaaaattaatg
 17175  tcagatattagaatgttattaattgcttataataaaattaaaagtaagaaaggtaatata
 17235  tctaaaggttctaataatattaccttagatgggattaatatttcatatttaaataaatta
 17295  tctaaagatattaacactaatatgtttaaattttctccggttagaagagttgaaattcct
 17355  aaaacatctggaggatttagacctttaagtgttggtaatcctagagaaaaaattgtacaa
 17415  gaaagtatgagaataatattagaaattatctataataatagtttctcttattattctcat
 17475  ggatttagacctaacttatcttgtttaacagctattattcaatgtaaaaattatatgcaa
 17535  tactgtaattgatttattaaagtagatttaaataaatgctttgatacaattccacataat
 17595  atgttaattaatgtattaaatgagagaatcaaagataaaggtttcatagacttattatat
 17655  aaattattaagagctggatatgttgataaaaataataattatcataatacaactttagga
 17715  atccctcaaggtagtgttgtcagtcctattttatgtaatatttttttagataaattagat
 17775  aaatatttagaaaataaatttgagaatgaattcaatactggaaatatgtctaatagaggt
 17835  agaaatccaatttataatagtttatcatctaaaatttatagatgtaaattattatctgaa
 17895  aaattaaaattgattagattaagagaccattaccaaagaaatatgggatctgataaaagt
 17955  tttaaaagagcttattttgttagatatgctgatgatattatcattggtgtaatgggttct
 18015  cataatgattgtaaaaatattttaaacgatattaataacttcttaaaagaaaatttaggt
 18075  atgtcaattaatatagataaatccgttattaaacattctaaagaaggagttagtttttta
 18135  gggtatgatgtaaaagttacaccttgagaaaaaagaccttatagaatgattaaaaaaggt
 18195  gataattttattagggttagacatcatactagtttagttgttaatgcccctattagaagt
 18255  attgtaataaaattaaataaacatggctattgttctcatggtattttaggaaaacccaga
 18315  ggggttggaagattaattcatgaagaaatgaaaaccattttaatgcattacttagctgtt
 18375  ggtagaggtattataaactattatagattagctaccaattttaccacattaagaggtaga
 18435  attacatacattttattttattcatgttgtttaacattagcaagaaaatttaaattaaat
 18495  actgttaagaaagttattttaaaattcggtaaagtattagttgatcctcattcaaaagtt
 18555  agttttagtattgatgattttaaaattagacataaaataaatataactgattctaattat
 18615  acacctgatgaaattttagatagatataaatatatgttacctagatctttatcattattt
 18675  agtggtatttgtcaaatttgtggttctaaacatgatttagaagtacatcacgtaagaaca
 18735  ttaaataatgctaccaataaaattaaagatgattatttattaggtagaatgattaagata
 18795  aatagaaaacaaattactatctgtaaaacatgtcattttaaagttcatcaaggtaaatat
 18855  aatggtccaggtttataa
;     G-cox1-I2-orf785 ==> end
 18873  taattattatactattaaatatgcgttaaatggagagccgtatgatatgaaagtatcacg
 18933  tacggttcggagagggctcttttatatgaatgttattacattcagataggtttgctactc
 18993  tac
;     G-cox1-I2 ==> end
;     G-cox1-E3 ==> start
 18996  TCTTAGTAATGCCTGCTTTAATTGGTGGATTTGGT
;     G-cox1-E3 ==> end
;     G-cox1-I3 ==> start /group=IB (1.41e-36)
 19031  aaagataaaaatatgaaagtaataataataatcaaataataaaaaataaataatataata
 19091  gttttaatctaaaataaaattatgataatttagaatcttatttagttgaattaattgaag
 19151  gtgatggaactattctagttcaagattcattaacaaaaagtaaacaaaaaaatatagatc
 19211  tataattattctaatataaaaattataatacttttaattagctaattatttatataattt
 19271  aattaaatgtggtaaagtatataaaaaattaattgtaattatgtattatgacttatttat
 19331  gatttaaaaggtgtatatacattattaaatattattaatggatatataagaacacctaaa
 19391  tatgaaacatttgtaagaagtgtttaatttataaataattatattaattctcctttcggg
 19451  gttccggctcccgtggccggaactccgaaactataaaaattcatctatctatctatctta
 19511  tgggatgaagactaaataataaataaaaaaatataaataatattaaaattaaaccattag
 19571  atatattagatattggttcaaacgcttaattagatggtatgactgatgcggatggtaatt
 19631  tttctattaatttaataaatagtaaaatcgttctaataaagcaatgccttattattgttt
 19691  ataattaaaacttattattactaaaaataataataatattaatttatcatattttaatat
 19751  tatgtttataattgcactatattttaatgttaatttatataatagagaacgtaatttaaa
 19811  tttacaatcttctctaaaaatacatataactatattatagttataaagtaatattagcta
 19871  atctatataaaaatatttattaaagttataaaatactttaataaatattttttattatca
 19931  tctaaacatttagattatttatattgatctagattagttattttaatttataatgaaggt
 19991  caaagtataaacttaatggtagttaagaattaggtctaaatttacgtaaaaattataata
 20051  aaactataactacatttaattaattagataaaaaaaaatacatatttataaaataaataa
 20111  tatattttctattttatggtttttattattactttttctccaccaaacttgttaataata
 20171  taataacaagtcaataatttcgtaatataaagatgtaacgaaattattaataaaataagt
 20231  tgccgtaatatattgtaaaatatattattattacaacactatatgcgggaaaatcctaaa
 20291  gttataatataatattttgtggaaattcaattaagttatgaatgtactataatattaaaa
 20351  attattataaataattatcctcattaattataattataattctaattataatataaaaag
 20411  ttaggataaatatggacaatccgcaggaaaccaaataataataggaatatatattaagat
 20471  atatatatatatatttatatatattctttttttttttcaatatattatatttagtattat
 20531  tggaagagggggtaatatatatttaattattacgtaggatcctcagagactacacgtgtt
 20591  gcacccattatattaatattatattatattttattataatgggttgaagatatagtccaa
 20651  atataattgaaagattataataaaaatg
;     G-cox1-I3 ==> end
;     G-cox1-E4 ==> start
 20679  AACTATTTATTACCATTAATAATTGGAGCTACAGATACAGCATTTCCAAGAATTAATAAC
 20739  ATTGCTTTTTGAGTATTACCTATGGGGTTAGTATGTTTAGTTACATCAACTTTAGTAGAA
 20799  TCAGGTGCTGGTACAGGGTGAACTGTCTATCCACCATTATCATCTATTCAGGCACATTCA
 20859  GGACCTAGTGTAGATTTAGCAATTTTTGCATTACATTTAACATCAATTTCATCATTATTA
 20919  GGTGCTATTAATTTCATTGTAACAACATTAAATATGAGAACAAATGGTATGACAATGCAT
 20979  AAATTACCATTATTTGTATGATCAATTTTCATTACAGCGTTCTTATTATTATTATCATTA
 21039  CCTGTATTATCTGCTGGTATTACAATGTTATTATTAGATAGAAACTTCAATACTTCATTC
 21099  TTTGAAGTAGCAGGAGGTGGTGACCCAATCTTATACGAGCATTTATTTTAC
;     G-cox1-E4 ==> end
;     G-cox1-I4 ==> start /group=ID (4.96e-35)
;     G-cox1-I4-orf368 ==> start /first_aa=K /note=LAGLIDADG ;; evalue:3.2e-45
 21150  aaaggctacataataaataataatgttattttaaatttcttaccaataatattattatta
 21210  ttattattaaataatgattcttatatcataataataataaaattaacaatattattatct
 21270  aataatcatctattattattatcttcatctataaataataaagataaactatcaataaaa
 21330  ttagatacttctaaagatactttaaaatcattattagatttaacaaataatgacattaat
 21390  aaatataattgagaatgagataataataattttaattttgataaattttataaagaattt
 21450  aaaaaagttaaacctaataataaattaccatctaaagaatttttagaatgatttattggt
 21510  ttttttgaagctgatggttgtttacttattcctaaaaataaacaattatatgctattatt
 21570  ctttctaatagtaaagatttaaatctattaaattatattaaagataatataacatttggt
 21630  aatgtactatatcattcaaaaaaattaaatacttatagatgagtagtatataatgaaaca
 21690  gatattttattattaattcatttatttaatggtaatctagtattacctgtaagatatgta
 21750  aaattagaaatatttatctctaatataaatataaaattattaaaaaataataaacttatt
 21810  attaaattaattaataaatgtaaaatacctaaattaaataatgcttgattagcaggtttt
 21870  actgatggtgaaggttgtttttatacaggtaaatctaaatctttttattacctaagttat
 21930  attattactcaaaaatatttagctaataaaattgtttttgatatattattattattatta
 21990  caaaatataattaatattaaatctggtggtgttaataatcattctaaagataatctttat
 22050  gttttacgtattagtagtttagaagcttgttctaaattaaaattatattttgataaatat
 22110  cctttaagaagttataaattattaatctataaagattgattaaattttattaatatagct
 22170  ataaatgataatttatcaaaaaatattagaaaagttaatttaataaaaatattagatatt
 22230  attagaaataaaaagaaattattataa
;     G-cox1-I4-orf368 ==> end
 22257  tttataaaaaaaaattaatttattatgtaaagagaaataaaaaatataattaaatgtaaa
 22317  tttatatataaatatatattattttattattctttatttattaaagaaataataataata
 22377  tttatataatattttttatatagttttatatcttttattatttgaaactttttatttatt
 22437  aatagttcatctatttaattatatatggacaataattaaataatagtatttatttatctt
 22497  aaagatatatataataaatataaagaatatgttatattttagtttttatatattataatt
 22557  atatatatacttaatttatatatataacgtaaaaattacaaattgtaatttttattgata
 22617  attatcttattattattatattaaattatataatataataagtttatattaataataatt
 22677  attataatataaagtatataaaggcgacactgatagtacggttaataatcttctttagga
 22737  tcaagaccgtcggttaattaagtgatcgctacagactgctttatcggtggctttaataat
 22797  atatatatatatatatatatatatatattataaggttaatgtacagtcggaactctcaat
 22857  atatatatatattttttttttattaaataaatatatatataaattggttattattattaa
 22917  ataataaataaaatatattgtaagtgaaatatttatattttatatgagtttgga
;     G-cox1-I4 ==> end
;     G-cox1-E5 ==> start
 22971  TTCTTTGGTCATCCAGAAGTATATATTTTAATTATTCCTGGATTTGGTATTATTTCACAT
 23031  GTAGTATCAACATATTCTAAAAAACCTGTATTTGGTGAAATTTCAATGGTATATGCTATG
 23091  GCTTCAATTGGATTATTAGGATTCTTAGTATGATCACATCATATGTATATTGTAGGATTA
 23151  GATGCAGATCTTAGAGCATATTTCCTATCTGCACTAATGATTATTGCAATTCCAACAGGA
 23211  ATTAAAATCTTTTCTTGATTAGCCCTAATCTACGGTGGTTCAATTAGATTAGCACTACCT
 23271  ATGTTATATGCAATTGCATTCTTATTCTTATTCACAATGGGTGGTTTAACTGGTGTTGCC
 23331  TTAGCTAACGCCTCATTAGATGTAGCATTTCACGAT
;     G-cox1-E5 ==> end
;     G-cox1-I5 ==> start /group=I(derived) (9.63e-10)
 23367  attaatttaataagtgtcgtgcttaaaattcactaaaataatatataataaattataata
 23427  aatatataaaaaaaataaaaaaaataaaaaaaattaatatcttatgattaattttatata
 23487  aataaaaatttattaaatattattggttatatatatatatatattaataataaaaaaaaa
 23547  tatatatatatatatagctaacggggaaactcttataattattatttatataataaataa
 23607  gacaatcccgtgataactttaatatatatatattatatattaaagtattgtagagactaa
 23667  acgtgaatgattttaatattatttaaatattaaaattaagagatagtccaatcttatatg
 23727  taaatataagttaataccaaaaaaaaaataatattattttgacttattat
;     G-cox1-I5-orf273 ==> start /note=LAGLIDADG ;; evalue:1.1e-20
 23777  atattaatattattaataataattttaactaataataaagtttttatagaaactttatat
 23837  tattatttaatatttaattttcaattaatatctccttttggggttccggtccctggtccg
 23897  gcccccaaaactaaagatattaagaatttatatgaatcaattataaataattatattaat
 23957  attttaaataaatatcttattaatattaataaagataatattaataaattaaaattttta
 24017  gataattatactgaagaagaaaaaggttattatttatctggattatttgaaggagatggt
 24077  aatatttatacgagatgtttttcaattactttttctttagaagatgttttattagctaat
 24137  tatttatgtctttattttaaaattggtcatattacagctaaatataattctcctccggcg
 24197  tccgccccgcgggcgggccggactaataaagaattaacagctgttaaatgaaatattata
 24257  aaaaaaaaagaacaagaagtatttataaattatattaatggtaaattattaacatataaa
 24317  agatatgatcaatattttaaatataattttaataatcgtttaaatattaaattattaaaa
 24377  cctaaagaatttgatttactattaaatccttgattaacaggttttaatgatgctgatggt
 24437  tatttttatctaggatttcaaaaacataaaaatagtcagtgattaaaatttcatttagaa
 24497  ttatcacaaaaagatagttatattttagtccggcccgcccccgcggggcggaccccaaag
 24557  gagatattattaaaaaatattttaaacttggtggtattttaa
;     G-cox1-I5-orf273 ==> end
 24599  aaagagattataaatctggtgctacagcttatatttataaagctcaatcatcaaaagcta
 24659  taaaaccttttattgaatattttaataattatcaaccattaagtcttagaagatataaac
 24719  aatatttattattaaatattgcttacttattaaaaataaataaattacatatattactta
 24779  attctttattaatattaaaagaattgatattattacaaagtgttaaaaatatatctttag
 24839  aaataaaaaatgaattaaataatagagttaaaattattattaataaacttcattataaca
 24899  atatcgaataatgataatattaaagagtaaaattcttaaagtgttaattaaataatatta
 24959  tttttttttatg
;     G-cox1-I5 ==> end
;     G-cox1-E6 ==> start
 24971  ACTTACTACGTGGTGGGACATTTTC
;     G-cox1-E6 ==> end
;     G-cox1-I6 ==> start /group=II (1.56e-19)
 24996  gagcggtctgaaagttatcataaataatatttaccatataataatggataaattatattt
 25056  ttatcaatataagtctaattacaagtgtattaaaatggtaacataaatatgctaagctgt
 25116  aatgacaaaagtatccatattcttgacagttatattataaaaaaagatgaaggaactttg
 25176  actgatctaatatgctcaacgaaagtgaatcaaatgttataaaattacttacaccactaa
 25236  ttgaaaacctgtctgatattcaattattatttattattctataattatataataataaat
 25296  aaaatggttgatgttatgtattggaaatgagcatacgataaatcatataaccattagtaa
 25356  tataatttgagagctaagttagatatttacgtatttatgataaaacagaataaaccctat
 25416  aaattattattattaataataaaaaataataataataccaatatatatattatttaattt
 25476  attattattatattaataaaatttaatatatattataaataattattggattaagaaata
 25536  taatattttatagaaattttctttatatttagagggtaaaagattgtataaaaagctaat
 25596  gccatattgtaatgatatggataagaattattattctaaagatgaaaatctgctaactta
 25656  tactataggtgatatgcctatctttatttatatatatattattattattaataataaaaa
 25716  aaaattaaaaaagataggaggtttatatataactgataaatatttattatattatttttt
 25776  ttataataaatattaaaagatattgcgtgagccgtatgcgatgaaagtcgcacgtacggt
 25836  tcttaccgggggaaaacttgtaaaggtctacctatcgggat
;     G-cox1-I6 ==> end
;     G-cox1-E7 ==> start
 25877  ACTATGTATTATCAATGGGTGCTATTTTCTCTTTATTTGCAGGATACTATTATTGAAGTC
 25937  CTCAAATTTTAGGTTTAAACTATAATGAAAAATTAGCTCAAATTCAATTCTGATTAATTT
 25997  TCATTGGGGCTAATGTTATTTTCTTCCCAATGCATTTCTTAGGTATTAATGGTATGCCTA
 26057  GAAGAATTCCTGATTATCCTGATGCTTTCGCAGGATGAAATTATGTCGCTTCTATTGGTT
 26117  CATTCATTGCACTATTATCATTATTCTTATTTATCTATATTTTATATGATCAATTAGTTA
 26177  ATGGATTAAATAATAAAGTTAATAATAAATCAGTTATTTATGCTAAAGCACCCGATTTTG
 26237  TAGAATCTAATCTTATCTTTAATTTAAATACAGTTAAATCTTCATCTATCGAATTCTTAT
 26297  TAACTTCTCCACCAGCTGTACACTCATTTAATACACCAGCTGTACAATCTTAA
;     G-cox1-E7 ==> end
;     G-cox1 ==> end
 26350  GTTATAATATTTAATTATTTACTTAATAATTAAAAAAAAAAAGTAAATATTATATCTAAA
 26410  ACTTAATAATATAATAATAATATTCTTATAAAAAAAAAATATATAAAAAAAAATATATAA
 26470  AATTTATTAAAATATCTTAATATATTATCCTTTTTGGGAACTATATAAATAAATACTAAT
 26530  ATAATCCTATTATATATATATATATATAAAATAATATATATATATAATTAATATAAATAA
 26590  TATTTATAATTATTTTTTAATAATATATATAATTTAATATATTAATGAATATTATATAAT
 26650  TATTAAATATATTATAATATTATTATTATTTTATAATAAAAATATTTTTAATACTAATTA
 26710  TTATTTATTATTTATAAATATATAAATAGTATGTTTAATATTATTAATATTAAAAAAAAG
 26770  TATAATTATAATTAGGATCTAACAATACATTTATCTGATTAATATTAATATTAATATTAA
 26830  TATTTATATTAATAAAGGGATTAAATTAATTGTATCCAATTTAATTAAATTATAGATATA
 26890  TTATTTATAATATTAATATATTGTTTTATTAAAAAGGTAAAAATAGTTTTTATTTTATAT
 26950  ATAAATATAGGATATAAATAAATATATTATATATATATTAAGAATATATTTATATTTTAC
 27010  ATATAATTATTTATAATATAAATATCTCCGCAAAGCCGGATTAATGTAATTATTTAATAA
 27070  TTTTATTTAATAATTTATTAAAATAAATATTTACATTTAATAATATTTATATTATGTCAG
 27130  TTATTTTATATTAATGTTTAATCTATTATAATATTTTTTTTTTTAAATATATTATTTATA
 27190  TTAATAAATATATATATTATTTTTATAATATATATATATTTTTATTAAATATTTATTAAA
 27250  TATTTATTAAATTATTATAATGTTGTTATTAATCTTATTAAAAAATATATATAAAA
;     G-atp8 ==> start ;; mfannot: alternative ATG start pos 27294
 27306  ATGCCACAATTAGTTCCATTTTATTTTATGAATCAATTAACATATGGTTTCTTATTAATG
 27366  ATTCTATTATTAATTTTATTCTCACAATTCTTTTTACCTATGATCTTAAGATTATATGTA
 27426  TCTAGATTATTTATTTCTAAATTATAA
;     G-atp8 ==> end
 27453  TATATATTATTAATTTATTTATTCATATAAATATTATTATTATATATAAATATTAATAAT
 27513  ATTTATACTTATTTAATAATAATAATAAAATAAAAAAAAAATAATTATAATTTAATATAT
 27573  TTAATATATTTCCTTACAGACTATATATTTATATATATATATTAAATACAATTTAATTTA
 27633  ATTTAATTATGTTATTTATTAAATAAAGTTATATTATAATAACAATATTATATATTATTA
 27693  TATAATTATAATATATTTTAATATAATTATCAAAAGAAATAATAAAAAATATTAATAAGA
 27753  ATATAATTTAATAATTATTAAAAAAAATTCTTATTTATAGTCCGGTCCGCCCCCGCGGGG
 27813  CGGACCCCAAAGGAGGAGTAATAAAAATTATTAAATACAAATATTATATATATATAATTT
 27873  ATTATATATATATATATATAATAATTAATCTTATTTTTTATATATTTATTTATATATCTA
 27933  TTTATATTTATATTTTATATATATTTATTTATATATCTAAGGGGTTTGGTCCCTCCCCCG
 27993  TAAGTATAAGTATACGGGGGAGGGTCCCTCACTATTTATATTTATATTTATATTTATATT
 28053  TATATTTTATATATTTTATATATTTATAAATAAAGTATAATAAGATATAATTATGATTAA
 28113  TTATTTATAAGTTATAGTTTTATAAATTTATAATTATT
;     G-atp6 ==> start ;; mfannot: alternative ATG start pos 28142
 28151  ATGTTTAATTTATTAAATACATATATTACATCACCATTAGATCAATTTGAGATTAGACTA
 28211  TTATTTGGTTTACAATCATCATTTATTGATTTAAGTTGTTTAAATTTAACAACATTTTCA
 28271  TTATATACTATTATTGTATTATTAGTTATTACAAGTTTATATCTATTAACTAATAATAAT
 28331  AATAAAATTATTGGTTCAAGATGATTAATTTCACAAGAAGCTATTTATGATACTATTATA
 28391  AATATGCTTAAAGGACAAATTGGAGGTAAAAATTGAGGTTTATATTTCCCTATGATCTTT
 28451  ACATTATTTATGTTTATTTTTATTGCTAATTTAATTAGTATGATTCCATACTCATTTGCA
 28511  TTATCAGCTCATTTAGTATTTATTATCTCTTTAAGTATTGTTATTTGATTAGGTAATACT
 28571  ATTTTAGGTTTATATAAACATGGTTGAGTATTCTTCTCATTATTCGTACCTGCTGGTACA
 28631  CCATTACCATTAGTACCTTTATTAGTTATTATTGAAACTTTATCTTATTTCGCTAGAGCT
 28691  ATCTCATTAGGTTTAAGATTAGGTTCTAATATTTTAGCTGGTCATTTATTAATGGTTATT
 28751  TTAGCTGGTTTACTATTTAATTTTATGTTAATTAATTTATTTACTTTAGTATTCGGTTTT
 28811  GTACCTTTAGCTATGATCTTAGCTATTATGATTTTAGAATTTGCTATTGGTATTATCCAA
 28871  TCTTATGTTTGACTTATCTTAACAGCATCATACTTAAAAGATACATTATACTTACATTAA
;     G-atp6 ==> end
 28931  ATTATAAAATAAAAATTATATAAAAAAAATATAATAATAATAATAATATAAAATAAAGA
;     G-orf481 ==> start /note=LAGLIDADG ;; evalue:1.1e-07
 28990  ATAAAAAATAAAACAATGAAAAAACAAAATTTAAATTCTATTTTATTAATGTATATTAAT
 29050  TATATTATTAATTATTTTAATAATATTCATAAAAATCAATTAAAAAAAGACTGAATTATA
 29110  GAATATGAATATATATATAAATTTTTAATAAATAATATACTATGTTTTATTAAATGAGAT
 29170  AATAATAAAATTTTATTATTATTAGATATATATTATAATGTATTATATAACTATCATAAA
 29230  CAACGTACACCTATATCTAATAAAAGATTAATAAATTCAAAAAATATTATAGATTATAAA
 29290  TTATTATATCTTTATTTTTATATTTTAAATAAAATAAAAATAGAAATAGATAATTATAAT
 29350  AATAATAATAATAATATTTCATTAAAATATAATGAATTATTAAAAAATATTATAAATAAT
 29410  TTAAATTATAAACTATCTAATATTGAACTTAATTTATCTAATAATTTTTATTTAATAGAT
 29470  AAATATTTAATTAATAAATATATAAAATATTTAGATATATTAAATATAATTCCTAATAAT
 29530  TATATATTTAATAATATTAATTATAAAGGTAAATTAAATATTAAAACAGTATTAGATTTA
 29590  AATAATAATGAATTTTATGATTATTTATCAGGGTTAATTGAAGGTGATGGTTATATTGGT
 29650  CCTGGAGGTATTACAATTCTAAATCATGCTAATGATGTATTAAATACTATCTTTATTAAT
 29710  AAAAGAATTAAAAATAGTATTTTAGTAGAAAAATGAATAGATACTTTAAAAGATAATCCT
 29770  TATTTTGTTAATGCTTTCTCTATTAATATTAAACTTAATTTAGCTAAAGAAAAGATTTTT
 29830  CTTAATATTTATAATAAATTATATAGTGATTATAAAATTAATCAAATTAATAATCATATC
 29890  CCTTATTATAATTATTTAAAAATTAATAATAAATTACCTATTAAAAATATTATAGATATT
 29950  AAAAATAATTATTGATTAGCTGGTTTTACAGCTGCAGATGGTTCTTTTTTATCATCTATA
 30010  TATAATCCTAAAGATACATTATTATTTAAAAATATAAGACCTAGTTATGTTATTTCACAA
 30070  GTTGAAACACGTAAAGAATTAATTTATTTAATTCAAGAATCTTTTGATTTATCTATTTCT
 30130  AATGTTAAAAAAGTTGGTAATAGAAAATTAAAAGATTTTAAATTATTTACCAGAACTCTT
 30190  GATGAATTAATAAAATTTATTTATTATTTTGATAAATTTTTACCTTTACATGATAATAAA
 30250  CAATTTAATTATATTAAATTTAGATTTAATCTATTTATTAAATCATATAATTGAAATAAT
 30310  AGAGTATTTGGTTTAGTATTATCTGAATATATCAATAATATTAAAATTGATAATTATGAT
 30370  TATTATTATTATAATAAATATATTAATATACATAATGCACGTAAACCTAAAGGATACATT
 30430  AAATAA
;     G-orf481 ==> end
 30436  TTAATTATCCTTACTATTATAATTATTCTATATATTATATATAAAAATAAATATATAAAA
 30496  TTTTATAATACAAAAAGAATTCTCATATTCTTTTTTTTTAATAATATTCTTTTATTTCAT
 30556  ATAAAATATCTATTTATTGATATTATTATTATTATACTTTTTTTTTATATATTTAATAAT
 30616  TCTTATTATACTTTTTTATTTATATTATATGATTAATATAATATATTATTAATGTTACTT
 30676  ATTTTATATTATTATTAAATCTTTATTTATTTAATTATATATTATATATAAATTATATAT
 30736  AATAAAATTATTAGTTATTATTAATGTTATATATAATATAATATAATAGAATATATATAT
 30796  TATTAAAATATATTTATATAATATTTAATATAAATTACATAATTAATATTATTATAAATA
 30856  ATATTTATTATAAATAATAATAATAAAAAAAATATAATATAATATAATATAATATAATAT
 30916  AATATAATAGAAAAATGTAATTGTATATTATTAATGATAAATCATAAATTAATAAAATAT
 30976  TAATTTACTCCTTTTTGGGTTTTCGATTACTATATCGATACCTCAATTGGAACTATTTAT
 31036  TAATTCCTCTCCATAATTATAATTATAATTAGGACACAATTAAATCTCATTGTTAATTAG
 31096  AAAAATATTTATTCTAATTAATTTAACTATGAAAGTTATTAATTATTATTAATAAATCTT
 31156  TATAATGTAATACAATATAATATAATTAATAGAACACTATTATGTTATTTATTGAAATTA
 31216  AATTATATTATATTAATTCTAATTTTATTATGAAGATTAATAAAATATTATTAAAGATAT
 31276  AATATTAATAATAAAAATATAAAAAATAATATTTATACTTTAATAGTATTTATAATAATT
 31336  ATAATGAAGATGAATATTTTTTATTATTATTTATAATAAATTTATATAAAGTAATATATA
 31396  TATATTTGTATTTATTTTTTTTAATATATATAATATATATATATATATTATTAAAAAGAG
 31456  ATATTTAGATATTTTTTATCTTTATTATTTTTGCAAATATATAAGTAATAAATTAAATTT
 31516  TATAGGGGGAGGGGGTGGGTGATTAGAAACTTAACTGAATAATATATATAAAGCATACAT
 31576  AAGATAAATTTAATAATATAATCAATAGATAATAATTATAAAATAATTAATTATATAATA
 31636  AAAATAATGTATAAACAATATAATAAATTATATAAAATAAAATATAAATCATAAATAAAA
 31696  ACCAAATAAATAATATAATAAATGATAAACAAGAAGATATCCGGGTCCCAATAATAATTA
 31756  TTATTGAAAATAATAATTGGGACCCCCACCATTAAATATAAAATATAAATAATTAAATAT
 31816  ATATATATTAATAATAATTTATATATTATTAATAATAATAAATAATAAATATTAATTAAT
 31876  CAATAATGATTATAAATATTTTATTAATATAAATTATAACTAGATTATTTTATTAGTTTC
 31936  AGAAGAAATTTATATATACTTTTTTATAAGTATTTTATATTATATAAATATTTAATGTTT
 31996  ATAATAAATAATATTTATTAGATGTATAATTATATATATGTAATACAAATAATGTTTACC
 32056  CTACTTTTTAATAATTATTAATAAATATATTTATCTTTTTATAAATAATAAATTATTATA
 32116  ATTTATATATTAATTTAATAATAATTTTAATATAATTTATACCTTTATGATTAATATAAT
 32176  AATTCATTATTTTAATTAATTTATATATTTAATAATAAAAATAATATATATATATATTAT
 32236  ATATATTCCAAGATATTAATTTTTTTTTTTTATAAAAATTTATTAATAATAATAATATAT
 32296  TTAGTTATATAAATAATATGTTATATATAAAAAATAAAATAAATACATTAAAAATATTAA
 32356  AAGTATTTTAATAAATAAAAAATTCATATTTATAATAATAAATAAGTAAATATAAAAATC
 32416  CTATTAATATTTATTTTATAAATAATAAAAATTTCATATATAAATAATAAATATTAAATA
 32476  TAATATATAATAATATATAATATAATATAATTACATAATTATAATTAATGATTAAGAGAA
 32536  TAATATAAATAATAATATTTTATATAATAATAATAATATATTAATATAACTTCATTATTA
 32596  ATAAATATCAATTATTATAAAAATAGATATAAATTTCATATTATAATATAATATAATATA
 32656  ATATAATATAATATAATTAAAGATTATCATAATTTAAACAGAGATTATAATTAAAAATGT
 32716  AATAATAATTATTATATATTTAATAAAGTTTATAATATCTATAAATTAATAATAAAGTAA
 32776  AAATAGTAATAATATTATTTTCTCCTCCTTTCGGGGTTCCGGCTCCCGTGGCCGGGCCCC
 32836  GGAACTATTAATTATATAATATAATGTAATACGGATCAAACATTACCCGTTGTTCACAGG
 32896  CAATGTTTGATCCTATTGTATATAATTATTAATAAAAGTAAATATTACTCCTTTCAGTAT
 32956  TAATACTTTATAAATAAAAACATTTAATAAATATCATTTTATTGATATTATAATTATTGT
 33016  AATTAATATTACTTATTTAATATATGATATTTATATATATATATATATATACGATTTAGA
 33076  TTTCTTTTTATTAAATTATAATTTAATATTTATTATTTATAAATATCTTTATTTTATTAA
 33136  AGTATGAATATTATTATTATTATTATTATTTAATAACCTCTCATTTATATATTTTTTTAT
 33196  TTTATAATTTTCTATTATTAAAACCCTATTAATTCAACTTACTTGTTTGTATTATCCACT
 33256  GTATAATGTTAATGTTAATGTTAATGTTAATATTAATATTAATATTAATATCATGAGGTA
 33316  TAATAATAATTTTATAAATATATATAAAAATATAATATTAATAATTTAAATAAATAATAT
 33376  TTTATTTAAGATTTTATTAATTAAGTTTATTATAAATTTTTATATAAAGTAATATATTAT
 33436  ATATAATTATATATAAAAGATATATTTATATATATTTTTAAATAAGATAATTTTGTAATT
 33496  ATATAAGTAATTAATTTTATAGGAAAAGGGGACGGATGATAATAACTAAATCTTCAATAA
 33556  ATATTAAGCATATATAAGATAATATAAAAATAATATAATCAATTAAATATATTATTATAA
 33616  TATAATATAATATAATTAATAATATAATAAAAGTATAAAAAAAAATATAAAAATTAAATA
 33676  ATATAAATATAAATTTTAAATAAAACTCCTATTGGGGTTTCGGTTTCCGTAACCGGGCCC
 33736  CGAAACTTAATATCTAAAATAATTAAATAAGAACAAGTAGATATCCGGGTCCCATAATAA
 33796  ATTATTATTAAAAATAATAATTGGGACCCCACCTATAATATAAATAAAAAATATATATAT
 33856  TAATATAAATATAAACCCCGCGGGTGCCAATCCGGTTGTTCACCGGATTGGGATTGGGAT
 33916  TGGGATTGGGATTGGGATTGGGATTGGGATTGGTCCCGTGGGGGAATTAACTATATATAT
 33976  AAATAATTATTAGTATAATATATTATAAATAAATAATAAATAAATAAAAATAATAAATAT
 34036  TTATTTATTAATTAATTAATTAATTAATTAATTAATTAATAATGATTATAATTTCTTTAT
 34096  AAATAATATTAATAATAATAATATGAATAATTTTAATTAATATAAATTATATAATCCTTG
 34156  CAATTATATTTATATTTACAATTAGGGCGTCAATATTACCAATTGTATTATATTATATTA
 34216  TATTATATTATTCACCAGATAATATAAATTTCATGAGGGGATAATATAAATATACTTTTA
 34276  TATATAAATTAATAATATTTTAATATTTTAATATTTGTTAGATATATAATTATATATAAT
 34336  GTAATACGGGTAAACATTACCCGTTGTTCACGGGCAATGTTTACCCTATTGTATATAATT
 34396  CTTAATAAATATACTTACCTCTTTATAAATAAAAATTATAATTCAAATTTAATTATAGAA
 34456  TATTTATTATATTAATTTTATAATAATTTTTATAATAATTTATACCCTTTTTATGATTAA
 34516  TATAATAACTTATTATTTTAATTACTTTATATATTATAATATAATAATAAATTATATATA
 34576  TATATATATATTATAATATAATATAATATAATATAATCAAAGAAAATATTAATTTATTAT
 34636  TAAGATTTAATAATAATAATAATATATAAAATGTATAAATATTATATATATATAAAAAAT
 34696  AAATATATATAAAATATAGAAAGTATTTTAATAAATAATATAAAATTAATATTTATAATA
 34756  ATAAATAAGTAGATATTTATATCTTATTAATAATAATAATAATAAAAATAATTAAGATTA
 34816  TATATATATAAATATAAATATAAATATAATATAAATATAAATATAAATATAAATATAATA
 34876  TTTAAATAATAATAATAATAATATATTATAATTTATAATAATAATATATTAATATAATTT
 34936  CATTATTAATTAACATTTATTATTATATATAAACTCTATATTATAATAAATAATATTATA
 34996  ATAAAAATATAGATCAATTATAATTTTAAATTAAATAATAATTATTATATATTTAATAAA
 35056  GTTTATAATATATAATTTATTTATTTTAATAGATAGATAATAATAATATTACCTTCAATT
 35116  AATTATATAATATGGGTCAAACATTATTCATTATTCATTGACAATTGTTTAATCTTATTA
 35176  TATATATATAATTATTAATAAGTTCTAATTAATTAATTGAATTTTAATATAGAATCAATA
 35236  AAAATATCCATAAGAATAAATATAAAAATAAGAATATTCTGATTAATGAAGAGTTTGATA
 35296  TTTTAATATTTATATTGATATCTAATTTATTATAAAAAAATACTTTTTATTTGTAATATA
 35356  TATATATATTATAAATTAATATATAATTTATACTTTTAATGATTAATATATTAAATTTAC
 35416  TTTTTATTAATATTTATTTAATTATAATATATATAGGTTTTTATTTATATTATATAAATT
 35476  TAAATAAATAAATAAATCATATAAATAATATAAAAAAGATATATAAATAATATAAAAAAA
 35536  AGTGTATTAAAACATATTAAATATATCATAAATTTAATTAATATTATAATAATTTATAAT
 35596  GATAAGATATCTGGGGTCCATAAATAATTATTATTATCGATAATAATAGGGACCCCCCCC
 35656  TACCTATTCTATAAATAAAAATCTAAATATAAATATATAAATATAATAAATAAAAATTAA
 35716  TAATATATATATAATTATAATAAAAATAATATATAATATATAATAAAAGATAACTTATTA
 35776  ATATAATATAATATTAAAAATATAATTCATAATAATAATAAATAGTCCAGTCCGCACCAT
 35836  GGGAGGACCGATCCCCGAAGGAGTGAGGGACCCCCTCCCGTTAGGGAGGGGTGACCGAAC
 35896  CCCTCGTTATTTATATATATTAATATATAATTTAATATAATATACAAGTTTCGGGGGTCG
 35956  GCCAGGGACCGGAACCCCGAAAGGAAATTATATAAATATTATTTATCTCCTTTTTTTTTA
 36016  ATTAATAAAAATAAATTAAGAATAATAATACTCTTATCAGGATTCCAATTAATTAATTAA
 36076  TTAATTTGAACGAGGGGTTCACACCTATATAAATATAAATAATAAATATAAATATAAATA
 36136  TAAATAATAAATATAAATATAAATATAAATATAAATATAAGATATTTATTAATAATAATA
 36196  ATTATAATTTATAATAATAATTTAATTAATTAATTAATAACAAATATAAAAAAATAATAT
 36256  AATTTATAATAGATTTCTATATATATATATAAAATAAGATATTTATTTCTTTATTTTATT
 36316  TTTTTTAATAATATATTCATATAAAGTATATATATATAATAATTACAAAAAATAATTATT
 36376  AAATAAATAATTATAAAAATATTAAAAAAGGGGTATATTATAAAATTATTATAAGTATAT
 36436  ATAATTATATATAATAACTTATTTATATATATGGTCTTAATATTAATTTTTATAAGTAAT
 36496  ATTATATAAGTAATATATAAAAAAGTAATATTATAATATATTTTATAAAAATAATAAGAT
 36556  AAAGAATAATTATAATTCAATTTATATATTAATAGTAATAATATAAATATCTAAATAATA
 36616  ATGATTATAAATATAAATTTTAAATAAATTAATAAAATTAATATATATATGTATATATAT
 36676  ATATATTAAAAAGTATTTAAATAGTCCTTACTTCAATATGAATTTTATATAAGTTTAAAT
 36736  AGTAATTATAATAAAAAGAGTAATAATAATAATAATTTAATAAATAATTTTAATAATAAT
 36796  AATTATATATATATATATTATTAATAAATATA
;     G-trnE(uuc) ==> start
 36828  GACCTTATCGTCTAATGGTTACGACATCACCTC!TTC!ATGTTGATAATATCGGTTCGAT
 36886  TCCGATTAAGGTTA
;     G-trnE(uuc) ==> end
 36900  TTCATAATAATAAATATTTGTAAAAAAAGTATATATAATTAAACATATTCTTTATATTAA
 36960  TTAATAATTATTAATAATATACATTTTATAAAATACAATTATATATATATATATATATAT
 37020  ATTTTTTTTTAATACAAATAATATATTCATAATAATAAATACCGATTGTTATTATACTAT
 37080  AATAAAATATATAATATATTTTTCATTATAATATTTTTAAATAAATATTATAATAAATTA
 37140  TATAAATAATATTTATGTATAATAATAATAATAATAATTGTTATTAATTAATTCTATAAT
 37200  TATTATATATTTTTATATAATATATAAATATATAATAATATAATTTATATTTTCTTTTTA
 37260  TAATTTTTTTTTTATAAATTATAATAATATAATTTTATAGAATATAGATTAATAATAATA
 37320  TAAATAACATATTAACAATATATTAATTATTGTTAATATAATAATAATAATAATAATAAC
 37380  AATTTTAATAAATAGTATAAAAATTATTAATATTATATAAATATAATATTAATATAAAAA
 37440  TCTTTCATAATATTAATTATTATTAAATAATAATAATATCATTAATATTAATATAATCAT
 37500  TAATATTATTTAATTATCTTAATAATATTAAAATATAAATATTATTAACTTTTTATTTTT
 37560  TTTTTTAATAATGATATAATATAATATAAATTAATATTTAATAAATAATAATAATAATAT
 37620  TAATAAATTTTATATATTTAATTATATAATGAAAGAGTGATAATACCATAAATAAATTAT
 37680  AATTTCTATATAATAAATATAGATATATAATAAATAATATGGTTTATAATTTTTTTTTAT
 37740  ATTATTTATCATATTTATAATATAATTATATATATAATTTAAAATATATATATATATAAT
 37800  AAGTATTAATTAATAATATATATTTATATATTTTTATTAATTAATATATATAAAATATTA
 37860  GTAATAAATAAATATTATTAATATTTTATAAATAAATAATAATAAT
;     G-cob ==> start
;     G-cob-E1 ==> start
 37906  ATGGCATTTAGAAAATCAAATGTATATTTAAGTTTAGTGAATAGTTATGTTATTGATTCA
 37966  CCACAACCATCATCAATTAATTATTGATGAAATATGGGTTCATTATTAGGTTTATGTTTA
 38026  GTTATTCAAATTGTAACTGGTATTTTTATAGCTATGCATTATTCATCTAATATTGAATTA
 38086  GCTTTTTCTTCTGTTGAACATATTATAAGAGATGTGCATAATGGTTATATTTTAAGATAT
 38146  TTACATGCAAATGGTGCATCATTTTTTTTTATGGTAATGTTTATGCATATGGCTAAAGGT
 38206  TTATATTATGGTTCATATAGATCACCAAGAGTACTATTATGAAATGTAGGTGTTATTATT
 38266  TTCATTTTAACTATTGCTACAGCTTTTTTAGGTTATTGTTGTGTTTATGGACAGA
;     G-cob-E1 ==> end
;     G-cob-I1 ==> start /group=II(derived) (6.20e-13)
 38321  gtgagacaagtataagtatattattataatatcataccattaaataaattattttaatga
 38381  aatgattatgtttatatataacatatacctaattagacatgcattattagtaataatttt
 38441  gtatgaaactctaataataataattattattaattattaaggtaagattcatatggatag
 38501  cgtaagtcaatctaatattataaaatatcgtaacataaacaatatttttctattattaat
 38561  taataaataataataaataaaaataattatatgagaagtaagatattcaattctgtctag
 38621  aatacatatatatacgttaatactcatcggtataaaattagaatcctaagtgaattattg
 38681  aaagtataataatataaacttggtaagcccaattatttccatataatattaatataaata
 38741  ttaatataaatattatatggtagttatatataatattattaaataaataataatagaaat
 38801  tataataaagataagtgggtaaaagactattgaaaaagctaaagattatatgtaatgtat
 38861  aatatagatcaaattatttatatattttaataaaaatatattaataatggttaatattat
 38921  tattaattaattaattaattaattaataataataacgaataaatgattaatgtgaaagca
 38981  tgctaacttcaatataggatgatttatatagtatataaattgtttgagctgtatactatg
 39041  aaagtagtacgtacagttctgagtgggggaaaatttgtaaagatctacctatcacaat
;     G-cob-I1 ==> end
;     G-cob-E2 ==> start
 39099  TGTCACATTGAGGT
;     G-cob-E2 ==> end
;     G-cob-I2 ==> start /group=ID (1.80e-22)
;     G-cob-I2-orf280 ==> start /first_aa=N /note=LAGLIDADG ;; evalue:4.2e-10
 39113  aatataaatatcgcctcaaatatatttaatataataaaactaatttatataataatgtta
 39173  atattattaatttatattttttatacgattataataagacaaatagtaaaaactaaagaa
 39233  tatcttatattaattaagagtatagattatattaataaaaataaatatataattaattta
 39293  aatataacaaataagaaagatataaataataatattggtccattaaatatagacatttta
 39353  tcaattatttatggttcaatattaggagatggtcatgctgaaaaaagaaaaggtggtaaa
 39413  ggaacaagaattgtatttcaacaagaatattgtaatattaattatttatattatttacat
 39473  agtttattagctaatttaggttattgtaatactaatttacctttaattaaaactagatta
 39533  ggtaaaaaaggtaaaattagacaatatttaaaatttaatacatgaacttatgattcattt
 39593  aatatgattcattcagaatggtatattaaaaatatatctggaaaaggtaatattaaagtt
 39653  attcctaaatctttagacaattatttaactcctttagctttagctatttgaattatagat
 39713  gatggatgtaaattaggtaaaggtttaaaattcgcaactaattgttttagttataaagat
 39773  gttcaatatttactttatttattacataataaatataatattaaaactactattcataaa
 39833  ggtaataaagaaaatacacaatttgttatttatgtatgaaaagaatctatacctatttta
 39893  actaaaattgtatctccttatattattcctagtataaaatataaattaggtaattattta
 39953  taa
;     G-cob-I2-orf280 ==> end
 39956  taaaatatatagtattatattaattattatattattataatgcgatattattgaaaacat
 40016  gtcaaaattatattattaagtaacaagacagtgggttatataattatatgatcccaacag
 40076  aatacaccaataataggtattattataaaaaaaaataataatatttaatgtttattcgaa
 40136  gaaaatttataatattattattataacacaaggtttaataatctatatatatatattata
 40196  tatataactactgttattattccatttacctaattaatatataaataatgaattataatt
 40256  attatgattaatatttttataataataatcccaccataacatttatatataacatttata
 40316  tataacatttatatataatatttatattatggtattattaggtataaatatttattcata
 40376  agagaaaatagtgattaaatggaattataaaaagggtagatattattaaatacagggtat
 40436  tatttatattaataaatcaataaatattgagattattattattaaaaaataataataatt
 40496  tataaataatattattttcttg
;     G-cob-I2 ==> end
;     G-cob-E3 ==> start
 40518  GCACTAGTTATTACTAATTTATTCTCAGCAATTCCATTTGTAGGTAACGATATTGTATCT
 40578  TGATTATGAGGTGGGTT
;     G-cob-E3 ==> end
;     G-cob-I3 ==> start /group=IB(3') (6.09e-05)
 40595  t
;     G-cob-I3-orf348 ==> start /first_aa=N /note=LAGLIDADG ;; evalue:1.2e-51
 40596  aatatagaggatccatattatagtaatataatattaaataaatctgttttatgctgaaat
 40656  atcttcatttgaataataaattactatattattcaattaattatttataataatataatt
 40716  tgaaataaaaataatatagttaaaatatttattataagaagaaaattagcagtaattaat
 40776  atatatatatatataaaattaattattcagagactttatagttattatataaataatact
 40836  attatttatgataaaaatcataaattaaacacagataatcctatttatgcatatattgtt
 40896  ggtttatttgaaggagatggttgaattactatttcaaaaaaaggtaaatatttattatat
 40956  gaattaggtattgaaatacatattagagatattcaattattatataaaattaaaaatatt
 41016  ttaggtattggtaaagtaacaattaaaaaattaaaaataaaagatggtactattaaagaa
 41076  atatgtaaatttaatgtaagaaataaaaatcatttaaagaatattattattcctattttt
 41136  gataaatatcctatattaactaataaacattatgattatttatattttaaagataattta
 41196  ttaaaagatattaaatattataatgatttatcttattatttacgtcctattaaaccattt
 41256  aatactcttgaagatattttaaataaaaattatttttcttcatgattaattggttttttt
 41316  gaagctaaaagttgttttagtatttataaacctataaataaaaaaataaaacttgctagt
 41376  tttgaagtatctcaaaataatagtatagaagttatattagctattaaatcatatttaaaa
 41436  attactcaaaatatttatacagataaatttaataattcaagaataacacttaaaagtatt
 41496  aatggtattaaaaatgttgtaatatttattaataataaccctattaaattattaggttat
 41556  aaaaaattacaatatttattattcttaaaagatttacgtcttattcttaaatataataat
 41616  tattttaaaattcctcctaaatattaa
;     G-cob-I3-orf348 ==> end
 41643  tcttatataaaaatataataataatatatttatatattatataattatataaacaaaata
 41703  taatttatatataattatttattataaatatagtccggcccgccccgcgggggcggaccc
 41763  cgaaggagtgagggacccctccctattctaacgggaggggaccgaacccctttttatttt
 41823  taattaagaaagagtttaattatatattaaatatattattatcaataaataattcctttg
 41883  aactatttattattttattatatttattttctccttcattattaatttttattaataatt
 41943  aaaatcttatcattttatggtatttttatttctattttaggatatcgaaactataaatta
 42003  aaaagtataattttattaattataatttatgattaataaataagaaataaaaactttaga
 42063  agtaatatttatcttttttttttataaataaatattatgattaatatataatcatttata
 42123  aatatttatatataattatatatatacataaataggattaagatatagtccgaacaatat
 42183  agtgatatattgataatagttttcaaatatgtaactatttaaacattaaaag
;     G-cob-I3 ==> end
;     G-cob-E4 ==> start
 42235  CTCAGTATCTAACCCTCTAATCCAGAGATTCTTTGCGTTACATTATTTAGTACCTTTTAT
 42295  CATTGCTGCAATGGTTATTATGCATTTAATGGCATTACATATTCATGGTTCATCTAATCC
 42355  ATTAGGTATTACAGGTAATTTAGATAGAATTCCAATGCATTCATACTTTATTTTTAAAGA
 42415  TTTAGTAACTGTTTTCTTATTTATGTTAATTTTAGCATTATTTGTATTCTATTCACCTAA
 42475  TACTTTAGGT
;     G-cob-E4 ==> end
;     G-cob-I4 ==> start /group=IB (3.79e-21)
;     G-cob-I4-orf384 ==> start /first_aa=Q /note=LAGLIDADG ;; evalue:2e-45
 42485  caaaatatggccttattattaattacatatgtaattaatattttatgtgctgtatgctgg
 42545  aaatctttatttattaaatatcaatgaaaaatttataataaaactctatattattttatt
 42605  attcaaaatattttaaatacaaaacaattaaataatttcgtattaaaatttaattgaaca
 42665  aagcaatataataaaataaatattgtaagtgatttattaaatcccgatagagtaaaatat
 42725  tattataaagaagataatcagcaggtaaccaatataaattcttctaatactcacttaacg
 42785  agtaataaaaagaatttattagtagatacttcagagactacacgcacactaaaaaataaa
 42845  tttaattatttattaaatatttttaatataaaaaaaataaatcaaattattcttaaaaga
 42905  cattatagtatttataaagatagtaatattagatttaaccaatgattggccggtttaatt
 42965  gacggagatggttatttttgtattactaaaaataaatatgcatcttgtgaaattcttgtt
 43025  gaattaaaagatgaaaaaatgttaagacaaatccaagataaatttggtggttctgtaaaa
 43085  ttaagatcaggtgttaaggctattagatatagattacaaaataaagaaggtataattaaa
 43145  ttaattaatgccgttaatggtaatattcgtaatagtaaaagattagtacaatttaataaa
 43205  gtatgtattttattaaatatcgattttaaagaacctattaaattaactaaagataatgct
 43265  tgatttatagggttctttgatgctgatggtactattaattattccgataaattaaaaatt
 43325  agacctcaattaactattagcgttacaaataaatatttacatgatgttgaatactataga
 43385  gaagtatttggtggtaatatttattttgataaagctaaaaatggttattttaaatgatct
 43445  attaataataaaaaattacataatattttttatctttataataaaagttgtccttctaaa
 43505  tctaataaaggtaaacgtttatttttaattgataaattttattatttatatgatttatta
 43565  gcttttaaagcacctaataatacagctttatataaagcttgattaaaatttaatgaaaaa
 43625  tgaaataataattaa
;     G-cob-I4-orf384 ==> end
 43640  attttctccgtattcattattatattctctaatttataaaatatttaaagattcctttat
 43700  aataatataacatctttgtaaattattgttaaagataatataaattattatgaatcggta
 43760  gattatatttttacaatcttattaaataaaattctgatcattaaacatgattgaataaat
 43820  aataatagtttatgaaataggatagtgtaatataaatttttatgaagatatagtccattt
 43880  tatatttattataaaag
;     G-cob-I4 ==> end
;     G-cob-E5 ==> start
 43897  CATCCTGATAACTATATCCCTGGTAATCCTTTAGTAACACCAGCATCTAT
;     G-cob-E5 ==> end
;     G-cob-I5 ==> start /group=IA (4.06e-23)
 43947  tgatattaaaaatattaataaaattattattatttaatcttatttattttatataaaaaa
 44007  aaaataaataataattattaataaaaatatattatttatttctccttttggggttattta
 44067  tatatattcctttataatttatatttaatatattatattaaatatatgaaaaattataat
 44127  aaataaataaattaattaattaataataaataataataaaaagtacagtagcattaaata
 44187  ttcttaagtttccgctttgtgggaaccccataaggagtttaatgattaaaaattggttaa
 44247  ttgtcaagaaaatctaaggtattaataaataaataatactatgacaacttgcagcgaagt
 44307  ttatatcatctctatattatatattaatatatatatataataataataataatattaata
 44367  taatataagatataaaaacgttcaacgactagaaagtgaactgagatagtaatacctttc
 44427  cacgaaaaccaattaatttataaattatttttaaataaagaatagattattaattttttt
 44487  atatattaatatatattatatataaaataaaaaatatatatatatatattataaaatatc
 44547  aaaagttttaatcttttattataaattaatgacatagtctgaacaataatgaaaattatt
 44607  gagataagatattaaataatcttatgttaacatatataaattg
;     G-cob-I5 ==> end
;     G-cob-E6 ==> start
 44650  TGTACCTGAATGATACTTATTACCATTCTATGCTATTTTAAGATCTATTCCTGATAAATT
 44710  ATTAGGAGTTATTCTAATGTTTGCAGCTATTTTAGTATTATTAGTTTTACCATTTACTGA
 44770  TAGAAGTGTAGTAAGAGGTAATACTTTTAAAGTATTATCTAAATTCTTCTTCTTTATCTT
 44830  TGTATTCAATTTCGTATTATTAGGACAAATTGGAGCATGCCATGTAGAAGTACCTTATGT
 44890  CTTAATGGGACAAATCGCTACATTTATCTACTTCGCTTATTTCTTAATTATTGTACCTGT
 44950  TATCTCTACTATTGAAAATGTTTTATTCTATATCGGTAGAGTTAATAAATAA
;     G-cob-E6 ==> end
;     G-cob ==> end
 45002  TATATAATTAAATTAATACATAGATATAATATATATATAATTATTATTAATAATATAATA
 45062  AAAATAAAAATAAAAAAATTATTAATAATAATAATACTTTAATAATATTCTTAAAAATAA
 45122  TATATCTCTAATTTATAAAAATTAAATAATAATAATAAAAAAAAAATATTATAAAATATA
 45182  AATTAATTAATAATGAAATAATATACTTATTAAATTAATATAAATAAATGAATAATATAA
 45242  TATAACTATATTGAATTATAATCTATCTATCTTTTTTTTCATATAATTATAATATATATA
 45302  TTAATATATATAATTATTATTTTATATATTATAGATTTATTAATTATTATTATCATTATT
 45362  ATTTTTTATTTAATCTTATTTATTATAAAATAATTAATTATCATAAAGCATAATTATTAT
 45422  AGAATCTTATTATTTTCTTTATTTAAATTTATAAAAATATAAAGTCCCCGCCCCCTTTAT
 45482  ATTTTATTTAATTATTTATTTTTATATTTTATTTAATTATTTATTTTTATATTTTATTTA
 45542  ATTATTTATTTTTATATTTTATTTAATTATTTATTTTTAAAAAGGAGTGAGGGACCCCCT
 45602  CCCGTTAGGGAGGGGGACCGAACCCCGAAGGAGTACTCATTTAATATAAATATTAAATAA
 45662  AAATTATTTTATATATATTAATGATTATTAATATTGATAATATAAATTATTTTATAATTA
 45722  ATTATTATAAATATATAACTATTAATAATTAATTTTTAATCTAGGGGTTTCCCCCACTTA
 45782  CATATACTTACGTATACTTACATATACTTATGTATACTTACATATACTTACGTATACTTA
 45842  CATATACTTATATATACTTACGTATACTTACATATATGGGGATCCCTCACTTCTCCGGCG
 45902  TCCTACTCACCCTATTTATTAATCATTAATAAGAAATTATTATTAAAAAAATTATAATTT
 45962  ACTCAAAGTTAATTATAAATATATTTTTAAATATCTATTTTATTAATCTTTTATAAAATT
 46022  TAAATTAATTGTAATTAATTAATATTATAATAATTATTCTTAGGAAGGATATTTATTTAT
 46082  TTTAATTATGAATTCCTGACATAGAGACAATTAATTAGAACTTCTTATTATTATTATAAT
 46142  AATAATAAAAATATTCTAAATATATTATATATATTATTATTTTTTTTTATTATTAATAAA
 46202  ATATTATAATAAATTTAAATAAGTTTATAATTTTTGATAAGTATTGTTATATTTTTTATT
 46262  TCCAAATATATAAGTCCCGGTTTCTTACGAAACCGGGACCTCGGAGACGTAATAGGGGGA
 46322  GGGGGTGGGTGATAAGAACCAAACTATTCAATAAATACAAAGCACACATTTGTTAATATT
 46382  TAATAATATAACTAATATATAATAATTATAAAATAATTAATTATATAATAAAATATAAAG
 46442  TTATAAACAATATAATATATTGTATAAAATAAATTATAAATAAGAAATAAAAACCAAATA
 46502  AATAATATAATAAATGATAAACAAGAAGATATCCGGGTCCCAATAATAATTATTATTGAA
 46562  AATAATAATTGGGACCCCCACCTAAAATATATATATAACTAATAATATATTATATATATT
 46622  AATATATAATAATATTATTAAAATATAATATAATATTATTAAAAAAAAAAAGTATATATA
 46682  AAATAAGATATATATATATAAATATATATATTCTTAATAAATATTATATATAATAATAAT
 46742  AAATTATTTCATAATAAATTATTTCTTTTTATTAATAAAAATTACTTATCTCCTTCGACC
 46802  GGACTATTAAATATTAAATATTAAATATTTAATATTTAATATTTTATTCTATAAATATTC
 46862  ATATGAAAAATAATAAGTATATAATTATGATAATGAATATATTTTTATTTATAATTTATT
 46922  ATTATAAAAATATTTTAATTTAATAATAATAATAAATCATTATATTAATTCTTTTAAGAA
 46982  TTTATAATTGTCATTATTTATTATATACTCCTTATTAAAAGGGATTCGGTTTCCCTCATC
 47042  CTCATGGGTATTCCTCACTCCTTCTGATAATTAATTTTATAATAATAATAAAATAAACTT
 47102  AATTAAATATTATATATTTATTTACAATTATATATATATATTACTCATAATTTAATTAAA
 47162  TTAAATTAAGATGCAATTCAATACGGTTGTATTATATTATTCATCAAATATTATTAATAT
 47222  TGATACCTACAGAGATATTTAATATTTTTATTATTATTATCCATTACTTTTTTTATTATA
 47282  TTTTAATTATATTAATAATTGTATTTTTATTTATTTATTTATTTATTTATAATAATAATA
 47342  TTTCATATTATCAATTATTATTTTTTTTTATAATATATAATTAAATTATTTATATAGTTC
 47402  CCTGAAAGGAGAATAAATAAAATATTATATAAATATTTATATTTTTATTAATATTAATAT
 47462  AAGTAATATATATAGTTTATGATATTTAATTTTATCATAATATAATAATAATTATATAAA
 47522  TCTTATACACATTTATATAAGTATATATATATATTATTAATATAATGAACATCTATTAAA
 47582  TAAAATAATTGTAAATCTCAAGTAAATTATTATTATTTTATTTTTAATAATAATTTATGA
 47642  TTTATAATTAATAAATAAAAGAGTAATTATATGATAAAAAAGGTAATAAATAAAATTTAT
 47702  AGTTCCGGGGCCCGGCCACGGGAGCCGGAACCCCGAAAGGAGTTTATTTATATATATATA
 47762  TGAATTAATATTTAATAATAAATAATAATATAATTAATAATATTATTATTATTATAATTT
 47822  TTTTTTTTATAATATTAATAAAATATATAAATAAGTCCCTTTTTTTTTTATTTAAAATAA
 47882  AGAAGGAATAATTAAATAATATTTTAATAATTTAATTAAATAGTGTATTAAAAGATAATA
 47942  AAAAGTAATATTAATATATTAATTATATATAATATATTTATATATAATTATATATATATA
 48002  TATAAATAATAATAAATATATATATAATATAAAAATAAGAATAGATTAAATATTTAATAA
 48062  ATAAATATT
;     G-atp9 ==> start
 48071  ATGCAATTAGTATTAGCAGCTAAATATATTGGAGCAGGTATCTCAACAATTGGTTTATTA
 48131  GGAGCAGGTATTGGTATTGCTATCGTATTCGCAGCTTTAATTAATGGTGTATCAAGAAAC
 48191  CCATCAATTAAAGACCTAGTATTCCCTATGGCTATTTTAGGTTTCGCCTTATCAGAAGCT
 48251  ACAGGTTTATTCTGTTTAATGGTTTCATTCTTATTATTATTCGGTGTATAA
;     G-atp9 ==> end
 48302  TATATATAATATATTATAAATAAATAAATAAATAAATAATGAAATTAATAAAAAAATAAA
 48362  ATAAAATAAAATCTCATTTGATTAAATTAATAACATTCTTATAATTATATAATTATTATA
 48422  AAATATATAAATATTATAATAATAATAATATATATAAATTATAATAAAAAATAATAATAA
 48482  TATATAATATACCTTTTTTTTAATATATTAATATATAAATAAATAAATAATGGATAATAT
 48542  ATAATTACTTTTTTTATATTATTAATAATAATAATTTATAAATATTGTTATAATAAACAT
 48602  TTATATAAATAAATATAAATTACCATAATAAGATATATTATTTATTTATAATAAAAATAT
 48662  TTATTAATAAATAAGAAATATATATATTATGATAATATTTATTAATAAATAATAAATTCT
 48722  TTATATATAAATATATTAAATATATTTAATTGAACACAATATAATTTTTATTGTATTATT
 48782  CATTGAATAATATTAATATTAATATTAATATAATATTAGTGAACATCTATTAATATTTAA
 48842  TAAAATATATATAATTTATAATTCTCATATAATTAATATAATAATTAGGTTTATAAATAA
 48902  ATTATAATATATTATAAACAATATAATAAAATATATTATAAATCTATCTATATAATATAT
 48962  AAATTTATATATACATTAATAATATTTAATTATAATTATTTAAATATTTAATTTATTAAT
 49022  ATTTATATTATTTAAATATTAAATATTAAATAATAATTTATATTATATTAATAAATATAA
 49082  TAAATTAAAAATATATGATTAATTATATAATAATAATAATAATTATTTTAATATTATAAT
 49142  TTATAAAATTAATTATATTAATTATATTAATTCTTATTATATAATAATTATTAATAATAA
 49202  TTTATTTTAAGAAAGGAGAAAAATAAATTAATAAAAGTTTAAAAGTTCTTATATTAATAA
 49262  TTATATAATATTATATTAAAGATTTTTATAATATATATATATAATATATTTATAGATTTA
 49322  TTTAATATTTATATTTATATTAATATTTATATTTATATTTATATTCCTCTTAA
;     G-trnS(uga) ==> start
 49375  GGATGGTTGACTGAGTGGTTTAAAGTGTGATATT!TGA!GCTATCATTAGTCTTTATTGG
 49433  CTACGTAGGTTCAAATCCTACATCATCCG
;     G-trnS(uga) ==> end
 49462  TAATAATACATATATATAATAATAATTTTAATATTATTCCTATAAAAATAAAATAAATAA
 49522  ATAAATAATAATAATTAATTAATTTTAATAAATATAAAATATATAAAAATAATAATAATA
 49582  ATAATAATTATTATTTTAATAATATTATTTATATAATAGTCCGGCCCGCCCCCCGCGGGG
 49642  CGGACCCCGAAGGAGTCCGACTGAAGGAGTGCGAGACCCCATGGGAACCCCTTTTTTATT
 49702  CTTAAGAAGGGATTTTATTTTATTAATTAATAATAATATATTAAAAATTATAAATAATTA
 49762  ATAATTCTTTATATTTATATATATATATATATATTTATATATTTATATATATATTTTAAT
 49822  AATATTATGATATATTTTATTTTATAATATTTTTATTTTTATATATAAAATTATAATATT
 49882  TTATTTTATAAAATTATTCATATATAAATTATTAATAATAATTATTTTTATTTGGAATTT
 49942  ATATTATTATTATAAAGAATATAATGTTATTAATAACTGCAAATAATATCTAATATATTA
 50002  TTATTTATAATAATAAATAATATTATAATAAGGATGCATATTATATATATATATATATTT
 50062  CTATTTATATTAATATTAATATTAATATGTATATATAATAGATAAAAAGTAAAAATAAAA
 50122  AATA
;     G-rps3 ==> start ;; mfannot: alternative ATG start pos 50123
 50126  ATGAAATTAAAATTATTAAATATAATTTTATCAATAATAAATAAACTTAATAATAATAAT
 50186  AATATTATTATTAATAATCTATTAGATTCATTAATAAATAAGAAATTATTATTAAAGAAT
 50246  ATATTATTAGATATAAATAATAAAAAAATAAATAATATAAAAAGAATATTAAATAATAAT
 50306  AATATAAATATTAATAATAAATTACAACATTTAAATAATATAAATAATTGAAATCTACAA
 50366  ATTTATAATTATAATAAAAATATAGAAATTATAAATACTATAAATGATAAATTAATTAAT
 50426  AAATTATTATATAAAATAATAACTTTAAAATTAAATAATATAAATATTAATAAAATTATT
 50486  ATAAGTAAACTTATTAATCAACATAGTTTAAATAAATTAAATATTAAATTTTATTATTAT
 50546  AATAATGATATTAATAATAATAATAATAATAATAATAATAATAATAATTATTATATAAAT
 50606  ATAATAAATAAATTAATAAATATTATAAATAATAATATAAATAATAATTTATGTAATATT
 50666  TTAAGTTATTATTATAATAAAAAAGTAACTATTGAACCTATTAAATTATCATATATTTAT
 50726  TTAAATAGTGATATTTTTAGTAAATATATTAGTTTAAATGATATAGATAAATATAATAAT
 50786  GGTATCTTAACTAATTATCAACGTATATTAAATAATATTATGCCTAAATTAAATGATCAT
 50846  AATATTTCTATAAATTATATTAATAATATTAATAATATTAATAATAATAAATATAATAAT
 50906  ATAATTAATTTATTAAATAATAATAATAATATTAATAATAATAATAATTATAATAATAAT
 50966  AATAATAATTATATTGGTAATATTAATAATATTTATAATAATATAACTATTGATAATATT
 51026  CCTATAGATATTTTAATATATAAATATTTAGTTGGTTGATCTATTAAATTTAAAGGTAGA
 51086  TTAAGTAATAATAATGGTAGAACTAGTACACTTAATTTATTAAATGGTACTTTTAATAAT
 51146  AAAAAATATTTATGAAGTAATATTAATAATAATTATAAATTAAATTATATCCCTTCTAAT
 51206  CATAATTTATATAATAATTCTAATATTAATAAAAATGGTAAATATAATATTAAAGTTAAA
 51266  TTAAACTTTATTTAA
;     G-rps3 ==> end
 51281  TATATATATTAATAAAAATAAAATAAATATAATAAATAAAATAAATAAATAAATAATATA
 51341  TATATATATATAAATATATAAAATAATATTTACTTTTTATATATATATAATTATATATAA
 51401  ATAAATAAATATAATATCATATAATTATATAAAAATAAAATTATAATTTATTTATATTAA
 51461  AAATATTAATTAATTTTTTTATATAATTATTATAATAATAATTTAATTAAAAATAAATAT
 51521  CAAATAAAATTATAAATTAATCCTACTTTTGGATCCTATTTATATTTTATTATTATAAAT
 51581  AATTATTATTGATAGTTAATTAAATAAAAATATATATATATATTACTATTATAATTATTA
 51641  TTAATATATTAATTATTAAATTATATAAATTAGTTATTTATATTAATATATTTTATATTA
 51701  ATATATAATACTCTTTTTTCTATTATATTTTAATATATAATATTAAAAAATAAATAAAAT
 51761  AATATTCTTAATTTTTATTCTTTATCTTCTTTAACCA
;     G-trnT(agu) ==> start
 51798  AACTCCTTCGGGGTTCGGTCCCCCTCCCATT!AGT!ATAGGGAGGGGTCCCTCACTCCTT
 51856  CGGGGTCCGGCCCGCGGGGGCGG
;     G-trnT(agu) ==> end
 51879  GCCGGACTATTTTAAATTTTAATTTAAATTTTATAAATATAATATTTAATTATAGATTTA
 51939  ATAATAATATATAAAAAATATATATATGGTTAATATATATAAAGATTATAATCTTTATAT
 51999  TAAATAAAGGAAAATTTATTATATAATTTTTCTCTATAGTTATATATTTAAAACTTATTT
 52059  TTTTTTTATAAATAATAATTATAATAAATAATATTAATTATTTATTATATAATTAATTGG
 52119  CCCCCATGCTGGGTTCCGGAACTCCTCCTTCTCGCGAGGTTAACACCTATTATATAACTA
 52179  TAACTATAACTATAACTATAACTATAATTATAATTATAACTATAACTATAAATATTCATT
 52239  TTAATAATAATAATAATAATAATATTAATATAAATAGTCGAAGAATATATTTATTTATTT
 52299  TAATATAAATAAAAATAAAAAGTTTCAATTAATTTGAATTTGGAATTAAATTATTACTTC
 52359  ATATGGGGTTATGGATTTCGTTCGGAACTCCTCCCTCCTACCTCTATTTATTAATCATAA
 52419  ATCATAAATTATTATTAATTAATAATAATAATTTACTCGAGGTTCATACCTATTTTAATA
 52479  TTAATATTGATAAAATATATATTCACTAAAAAGTATATAATTTACTCAATTTATACTATA
 52539  ATTTTATATTTTTTATTATAATTTAATTATTTCAAATAAAGTAATTATAATAATATATAT
 52599  CCTTTATTAAATATATATTAATTAATATATATATAAAAAGTAAATATTATTAATTGTATA
 52659  TAATTATAAATAATTAATATTTATTAAAATATATATAATTTATAATTCTCATATAACTAA
 52719  TATAATGAATAATATAACACAATGTAATTTAATTTAATTTAATTACATAATAAATTTATT
 52779  ATTATTATAATTATTATTTATTTATTTATTTATTATTATAAATTATAAATATTATTATAA
 52839  TTAAAATCAATTATTAATTATTAATGATAAATAATTAATGATAAATTATCAATAACCAAT
 52899  TAGATTATTTATCGATATTTAATTATATTATATTATATTATATTATATATATATATATAT
 52959  ATTATATTATAAAATTTATTTATAAATATTTGTTTATTTATTTATTTATTGAATAACAAT
 53019  AGAATTAAATATTGTCAATAAATAATAAATAATGTTTAATATATATTATATTATATTAAT
 53079  ATTAATATTATTATTATTTTTTTTATTATATTAATATAATTTATAAAAATATAAAATTAT
 53139  TATTTTTATTATAATTTATATATATATAATATATATATTTATTAAAATATTTTAAGAAAG
 53199  GAGAAAAATAATTAAATTAAATTAAATTATTTATTATTATTATTATTATTTATATAATAA
 53259  TATATTATTTAAATATTTATATATTATTTTTTATATTAATATTTATAGATGGGGGTCCCT
 53319  ATTATTATTGAAAATAATAATTATTAATGGACCCCAGATAGCTTCTTGTTTATCATTTAT
 53379  ATATATATATATATTATTAATTATTTTATTCTATATAATATTATTATTAATTATTTAATT
 53439  AATATTATAATCATATAATTTAATATTTTATTTAATTTTATTAAAATTTAATATATATAT
 53499  TTTTATTATTATTTAATTAATTTATAAATATAAAATATTCTTAATATTAAAAATAAATAA
 53559  ATAATAAAGTTTATAAATCATATATTATAATTATTTATTATTTTTATATTATATTAATAA
 53619  AATATTATTATTATAAAAAATAGAAATTTTATAATATTTTTATATATTTTTAATTATTAT
 53679  TATTAATATTTATTAAAGGAAATATAAAAACCGAAGGAATATTATAATTATAATTATAAT
 53739  TATAATTATTATTATATTTAATTTATTATTATAATAATAATAATAGTCTGCCCCCCCCCT
 53799  CTTTATCTTTATCTTTATCTTTATCTTTATCTTTATCTTTATCTTTATCTTTATCTTTAT
 53859  CTTTATCTTTATCTTTATCTTTATTTTAAAGAAGGATATTTAATAATTTATAATATTTAA
 53919  TTCATATATATTATATATATATTTTATTTTTTATATATATATTTAATATATTATATTTAT
 53979  ATTTATATTATTATTATATTTATATTATATTATTTAATTATTTTTTAATAATATATTATT
 54039  AATATTTTACCTTTTTATAAATAAAAATTTATTAAAAATTTTATAATAAGTATTAAAATA
 54099  TCATAAAAGGATAATATTTATATAAAATGTATAAATTTATAATCTTCTAATTAAATTAAA
 54159  TTAAATTAAATTAAATAAATAAAATAAAATAAATTAAACTCCATTTGAGATTCACACCTA
 54219  TTTTATTAAAAATAGGTATTCACTTAATTAAATTAAATTAAATTAAATTAAATTAAATTA
 54279  AATTAAATTAAATTAAATTAAATTATGGATAATTTATTTAATAATATATATATTAATTAT
 54339  AAAATAATAGTCCGGCCCGCCCCCGCGGGGCGGACCCCGAAGGAGTCTGCCCCTTTTTAT
 54399  TTAATATTTAAAGAAGGATATATTTATAATTTATCATAATATTATTTAATAAGAAATTAT
 54459  TAATTAATTAATTAATTTATTTATTTATTGTTTATATTTATTAATGTTAATATAATAAAA
 54519  ATGTAAAATACTTAATATTATTAATATTATTATATATAATATATATAATAATATATTATA
 54579  TTTATATCTCCTTTATTCCTTTTTCCCCCGCTGGGGACTTATTATATTATTATATATTTC
 54639  TTCGATAACTTTATATATATTTTATTTTTATAAAAAATATTTATATATTATTATTTACAA
 54699  TAATAATTATTAATAGTCCGGCCCGCCCCGCGGGGGGGGAACCGAAGGAGTCTTTTTTCT
 54759  ATTTATTAATAATAACTATAAATTATATTTAAAATAATAATTTACTTATTATAATTTTAA
 54819  TAGAAGTATATAAATATTTACTTGTTATAATTTATTATATATTTATAACCTCCTTCTTAA
 54879  AATTATCTTTACTTTATAATAAAAATTAATATAATATAATCTGATAATAATCGAATTTTA
 54939  TTATGTTTAATTTAATTAATAATAGACAATTATTATTATTATTTTACTTATTAATATTAA
 54999  TTTATATTTATATATATAAATATTATTAATTTTATATTAATTTTTTATTAATTATTTATT
 55059  TTTATATTCATATTTTTTATTAATATTATTTTTATTAATAACTTTTAAAATAACTATAAA
 55119  CTATATATTATTTATATTTATATTTATAATAAATGAAACAATTATAATAAAAATTACAAT
 55179  TACAATTATATTATAATTATAATTACAATAGGGTTAAACATTACCTGTGAACAACAGGTA
;     G-orf153 ==> start
 55239  ATGTTTAACCCGTATTATTATTTATTATATTATATATATATTAAAATATTAATATTAATA
 55299  TTAATATTATATTATATTATATTATATTATATTATATTATATTATATTATATTTATAATT
 55359  ATATTATATAATTTATATACTTTTATAATTCTTATTATTATTTATTTATTATTTATTTAT
 55419  TATTATTTAAATATATTATTATTATATATTAATAATATATATATTATTTTATATATTTTA
 55479  TTTAATATAAATTATTTATATTTTTATATTTTATTATGGGGGGGGTCCCAATTATTATTT
 55539  TCAATAATAATTTATCATGGGACCCGGATATCTTCTTGTTTATCATTTATTATTCTTATT
 55599  ATTTGGTTTTTATTTAATATTATAATTTATTTTATACAATTTATTATATTGTTTATACCT
 55659  TATTATTATTATATAATTTATTATATTATTATAATAATTTAA
;     G-orf153 ==> end
 55701  TTAATTATATTATAAAATATTAACTAATGTGTGCTCTATATATATTATTCATTCTAGTTT
 55761  CTAATCACCCACCCCCTCCCCCTATTACTTATATATCTAAAAATCAAAATACATAACATA
 55821  TATTTTAAATATATATATATAATTATATAACAATTATTATATATAAAATATATATATATA
 55881  TAATATATATTTATAAAATAATAATAATAAATATTATTACTCCATTAGGGGTTTTGGTCC
 55941  CATATCGGGAACCGAAACTATAATAATATATAATATTATAATAAAGATATTCTTATTTAT
 56001  AATATATTATTAAATAAATTAATAATAATTATAATATATATATATAATATATTATAATAT
 56061  ATTTATTCGAGAACTTTTTATTTATTATAAAATAAAATATTTTATTTATTATTTAGTTTT
 56121  TTTTATTAAACATTTTATAAAAATATAAATGTTAATAATATTATGATTAATAAGTAATAA
 56181  TAAATTTATTTATTTTTATTAATTACTTCTTCGAGGTATCAGTATCAGTATCAGTATCAG
 56241  TATCAGTATCAGTATCAGTATCAGTATCAGTATCAGTATCAGTATCAGTATCAGTATCAG
 56301  TATCAGTATCAGTTTCGTAAAAAATGGGGACTTAAATATATATATAAAATTATAAATAAA
 56361  AATATTATAATAATTTTAAATAAATAAATATTAATATATTATTATTATTATTTATATTAT
 56421  AATAAACATTATCTAATAATAGTACGCCCCTTTTTATTTAATATTTAATATTTAAAGAAG
 56481  AAGTGAGGGACCCCTCCCGTAAGTATACGGGAGGGGGACCGAGCCCCGAAGGAGATAATA
 56541  GATATAATTATATTTTATTTTATATAAATTATATAATATTATATAATAATAATTATATAA
 56601  TAAATTAATAATAATTATATAATAAGTTAATAATAATCATATCTCCTTTATAAATGAACT
 56661  TTTATTAAATATATTTTATTAAATATTAAATATATTTTTTTATAATATTAAATATATTTT
 56721  ATTAAAATATTAAATATATTTTATTAAATATTAAATATATTTTATTAAATATTAAATATA
 56781  AATAAAGGTTTATATTATAATTTATTATTTATATCTTCTTTATAAATTAATATTCGTATT
 56841  AGATCCTTATTTAATTTATAATCCTTTAAAAAACTTTTAATAAATATAATATAATATATA
 56901  TATAATTTTTATTATTTTTATATTATTTTTATTATTTAAATATATTATATATTTCATTAT
 56961  AATAATTATTTAAAAAGTTATTTAATAAATAATCTGATATTATATTTTATAATTAATTTT
 57021  ATTTATTTTATTTATTATATATATTATTATATATAATTAAAATTATAATTACAATTATAA
 57081  CTATAATTAAATTAGATTAAATTAAATTGGGCGCCAAGCCGGTTGTTCACCGACTTGATC
 57141  CCAATATAATATGATATAATATAATATACTATATGATATAATATAAATATAATATACTAT
 57201  ATGATATAACATAAATATAATATACTCCTTCGGCCGGATTATATGAATATATTATTATTA
 57261  TTATAATTATAAAATTATAATAAATAAATAAAATTTCTTTAATAATTATTAATTAATATT
 57321  ATTAATTTATTTACAAATATTTTATTAATTTTTATTTTTATTAAATATAAATATATAAAT
 57381  ATATATATATTTATTTATAATATTATTTATATTTATTATATATTATTATTAAATATATTT
 57441  TTATTATATATCATTAAATATTAATATGTTATTATAGTGGTGGGGGGGTCCCAATTATTA
 57501  TTTTCAATAATAATTATTATTGGGACCCCGGATATCTTCTTGTTAATCAATTATTATATT
 57561  ATTTAATTTATTTTATTTCTTATTTATAATTTATATTATATAATTTATTATATTGTTAAT
 57621  ACTTTTATTTATATTATTAATTATATTATATTATTATAATATATTTAATTGATTATATTA
 57681  TAAAATTATAACTAACGTATGCTTTGTATTTATTGAATAGTTTGGTTCTTATCACCCACC
 57741  CCCTCCCCCTATTACGTCTCCGAGGTCCCGGTTTCGTAAGAAACCGGGACTTATATATTT
 57801  GGTAATTAAAAATATAACTTATATAAATATTTAATAAATATATATTAAATATATTATTAT
 57861  TAATAATTTATTATTATATAATAAAATAATAAATATTATTAATGATTTAAATTATATAAA
 57921  TATTTATTATTAAATAAATAATTATACTTTCTCCTTTTGGGGTTCCGGCTCCCGTGGCCG
 57981  GGCCCCGGAACTTAAAAATAATATATATATATATAAAAGTATTTTATAATAATTAGTTTA
 58041  ATTATTATTCTTTTTTTTTTATTAAATATAAAATCATTTTATGTTATTAATTTTTTTTAT
 58101  TTTATTAAAAATAAATTTTATAATTAATGGAACTTAAAATAAATAATATTATTATTATAA
 58161  TTATTAATTAATGAATACTCTTTTGGGGTTCGGTTTCCCCTCCCGTATACTTACGGGAGG
 58221  GGGTCCCTCACTCCTTTTGAGACTTTAATTTTATAAATATAAATATAAATATAATAAGAT
 58281  GTTAACTCTTTTATAAATAAATAATAAATATAATTCTATTTTTAATAATAATATATAATA
 58341  TTTTTATAATAAAATATATAAATAATAATATTTATATATATATATATACTTTTTTTTTAT
 58401  ATAAGAATAATATATATAGTCCACATTGGAGGCGAGTGAAAGGAGATAAGAAATATAATA
 58461  TAATATAATAATAAAAATATAATGAATAATAATAATAAAAATTTATATAATAACAAAATA
 58521  GTCCGGCCCGCCCCCGCGGGGCGGACCCCGAAGGAGTCGGAGTCCGACCGAAGGAGATGA
 58581  GATTATTAATATTATTAAATAATAAAATGTATTAATTATAAAATATAAAACCTATAAATA
 58641  ATTTATAATATAATTTATATTATGATAATAATAATATATATATTATAATATTTTATATAT
 58701  ATATTTATTATATTTATATTTATATAAAAAAAGTGATATTGATTAATTTAATTAATTTAT
 58761  AATTAATAATTATTAATATAGTCCGGCCGAAGGAGTGAGGGACCCCTCCCTATTCTAACG
 58821  GGAGGGGGACCGAACCCCTTTTATCTTTAATTAAGAAGGAGTTTATTATATATATTAAAT
 58881  AAGATTTATAATATAATTAATATATATTTTAATAAATATAAAAGATTATATTATATTATA
 58941  AAAAGTATATTTTATATTTATATTTATATATATATTTTATTTATTATTATTATTATTATA
 59001  TATATAAGTAGTAAAAAGTAGAATAATAGATTTGAAATATTTATTATATAGATTTAAAGA
 59061  GAT
;     G-rnl ==> start
 59064  AATCATGGAGTATAATAATTAAATTTAATAAATTTAATATAACTATTAATAGAATTAGGT
 59124  TACTAATAAATTAATAACAATTAATTTTAAAACCTAAAGGTAAACCTTTATATTAATAAT
 59184  GTTTTTTTTTTTATTATTTTTATAATAAGAATAATTATTAATAATAATAAACTAAGTGAA
 59244  CTGAAACATCTAAGTAACTTAAGGATAAGAAATCAACAGAGATATTATGAGTATTGGTGA
 59304  GAGAAAATAATAAAGGTCTAATAAGTATTATGTGAAAAAAAATGTAAGAAAATAGGATAA
 59364  CAAATTCTAAGACTAAATACTATTAATAAGTATAGTAAGTACCGTAAGGGAAAGTATGAA
 59424  AATGATTATTTTATAAGCAATCATGAATATATTATATTATATTAATGATGTACCTTTTGT
 59484  ATAATGGGTCAGCAAGTAATTAATATTAGTAAAACAATAAGTTATAAATAAATAGAATAA
 59544  TATATATATATATAAAAATATATTAAAATATTTAATTAATATTAATTGACCCGAAAGCAA
 59604  ACGATCTAACTATGATAAGATGGATAAACGATCGAACAGGTTGATGTTGCAATATCATCT
 59664  GATTAATTGTGGTTAGTAGTGAAAGACAAATCTGGTTTGCAGATAGCTGGTTTTCTATGA
 59724  AATATATGTAAGTATAGCCTTTATAAATAATAATTATTATATAATATTATATTAATATTA
 59784  TATAAAGAATGGTACAGCAATTAATATATATTAGGGAACTATTAAAGTTTTATTAATAAT
 59844  ATTAAATCTCGAAATATTTAATTATATATAATAAAGAGTCAGATTATGTGCGATAAGGTA
 59904  AATAATCTAAAGGGAAACAGCCCAGATTAAGATATAAAGTTCCTAATAAATAATAAGTGA
 59964  AATAAATATTAAAATATTATAATATAATCAGTTAATGGGTTTGACAATAACCATTTTTTA
 60024  ATGAACATGTAACAATGCACTGATTTATAATAAATAAAAAAAATAATATTTAAAATCAAA
 60084  TATATATATATTTGTTAATAGATAATATACGGATCTTAATAATAAGAATTATTTAATTCC
 60144  TAATATGGAATATTATATTTTTATAATAAAAATATAAATACTGAATATCTAAATATTATT
 60204  ATTACTTTTTTTTTTAATAATAATAATATGGTAATAGAACATTTAATGATAATATATATT
 60264  AGTTATTAATTAATATATGTATTAATTAAATAGAGAATGCTGACATGAGTAACGAAAAAA
 60324  AGGTATAAACCTTTTCACCTAAAACATAAGGTTTAACTATAAAAGTACGGCCCCTAATTA
 60384  AATTAATAAGAATATAAATATATTTAAGATGGGATAATCTATATTAATAAAAATTTATCT
 60444  TAAAATATATATATTATTAATAATTATATTAATAATATATATAATTATATTATATATTAT
 60504  ATATTTTTTTTTATATAATATAAACTAATAAAGATCAGGAAATAATTAATGTATACCGTA
 60564  ATGTAGACCGACTCAGGTATGTAAGTAGAGAATATGAAGGTGAATTAGATAATTAAAGGG
 60624  AAGGAACTCGGCAAAGATAGCTCATAAGTTAGTCAATAAAGAGTAATAAGAACAAAGTTG
 60684  TACAACTGTTTACTAAAAACACCGCACTTTGCAGAAACGATAAGTTTAAGTATAAGGTGT
 60744  GAACTCTGCTCCATGCTTAATATATAAATAAAATTATTTAACGATAATTTTATTAAATTT
 60804  AGGTAAATAGCAGCCTTATTATGAGGGTTATAATGTAGCGAAATTCCTTGGCCTATAATT
 60864  GAGGTCCCGCATGAATGACGTAATGATACAACAACTGTCTCCCCTTTAAGCTAAGTGAAA
 60924  TTGAAATCGTAGTGAAGATGCTATGTACCTTCAGCAAGACGGAAAGACCCTATGCAGCTT
 60984  TACTGTAATTAGATAGATCGAATTATTGTTTATTATATTCAGCATATTAAGTAATCCTAT
 61044  TATTAGGTAATCGTTTAGATATTAATGAGATACTTATTATAATATAATGATAATTCTAAT
 61104  CTTATAAATAATTATTATTATTATTATTAATAATAATAATATGCTTTCAAGCATAGTGAT
 61164  AAAACATATTTATATGATAATCACTTTACTTAATAGATATAATTCTTAAGTAATATATAA
 61224  TATATATTTTATATATATTATATATAATATAAGAGACAATCTCTAATTGGTAGTTTTGAT
 61284  GGGGCGTCATTATCAGCAAAAGTATCTGAATAAGTCCATAAATAAATATATAAAATTATT
 61344  GAATAAAAAAAAATAATATATATTATATATATTAATTATAAATTGAAATATGTTTATATA
 61404  AATTTATATTTATTGAATATATTTTAGTAATAGATAAAAATATGTACAGTAAAATTGTAA
 61464  GGAAAACAATAATAACTTTCTCCTCTCTCGGTGGGGGTTCACACCTATTTTTAATAGGTG
 61524  TTCACCCCTCTTCGGGGTTCCGGTTCCCTTTCGGGTCCCGGAACTTAAAAAAATGGAAAG
 61584  AATTAAATTAATATAATGGTATAACTGTGCGATAATTGTAACACAAACGAGTGAAACAAG
 61644  TACGTAAGTATGGCATAATGAACAAATAACACTGATTGTAAAGGTTATTGATAACGAATA
 61704  AAAGTTACGCTAGGGATAACAGGGTAATATAACGAAAGAGTAGATATTGTAAGTTATGTT
 61764  TGCCACCTCGATGTCGACTCAACATTTCCTCTTGGTTGTAAAAGCTAAGAAGGGTTTGAC
 61824  TGTTCGTCAATTAAAATGTTACGTGAGTTGGGTTAAATACGATGTGAATCAGTATGGTTC
 61884  CTATCTGCTGAAGGAAATATTATCAAATTAAATCTCATTATTAGTACGCAAGGACCATAA
 61944  TGAATCAACCCATGGTGTATCTATTGATAATAATATAATATATTTAATAAAAATAATACT
 62004  TTATTAATATATTATCTATATTAGTTTATATTTTAATTATATATTATCATAGTAGATAAG
 62064  CTAAGTTGATAATAAATAAATATTGAATACATATTAAATATGAAGTTGTTTTAATAAGAT
 62124  AATTAATCTGATAATTTTATACTAAAATTAATAATTATAGGTTTTATATATTATTTATAA
 62184  ATAAATATATTATAATAATAATAATAATTATTATTAATAAAAAATAT
;     G-rnl ==> end
 62231  TAATTATAATATTAATAAAATACTAATTTATCAGTTATCTATATAATATCTAATCTATTA
 62291  TTCTATATACTTATTACTCCTTATGGGGTCCCGGCTGGACTGAGACTCCTCCCTTGCGGG
 62351  GTTGGTTCACACCTTTATAAATAAATAATAAATAAAGGTGTTCACTAATAAATATATATA
 62411  TATATATATATATTATATTATAATATTATTTAATACTTAATATATTATATATTTTATATT
 62471  TAATAAATAAAAAATATTAATAAATAATAATATTAATAATAAAGAAATTATAATTAATAC
 62531  CCTCTATATATAATTATAATTAATTAAATTAAATATTTATATATAATAATCAATATATTA
 62591  TTAATTTAATAATTATTATAATAGTTTATAAAAGATATATTTTTATATTATATTATATTT
 62651  AATAAATATTACTTTTTTATTATTATTTTTATATATTATATAATATTATTAATTTTTATT
 62711  ATAATATTATTTACTTTTTTATTGGATTATTTATTTATTTATTTATTAATTAATTAATTA
 62771  ATTAAATATTTATTAATTAATATATATATTAAATATTAATATTTCATTAAAAAAAGAGAT
 62831  ATATGAATAATATATTATGTTATATTATATTATATAATTATATTATTTTTTATAATATTA
 62891  ATAATTAAAAATAAGAACTTATTTAAAAATTATAATTATAATAATAAATTAATACTTTTT
 62951  AATTTATAAAAATATAAATTTCTTTATATATATATATATATTATTATTTATATTAATCAT
 63011  AATTTTAATATTTATAATAAATTTATATAAAATCAATTATAATATTATATACTTTTTATA
 63071  TACTTTATAATCTTTATATCTTCACCCACCTTTTTTTTAATAATATATTATATTAAAAAT
 63131  ATAATAATTTATATGATTTATTAATACTTTTTATATAATTATATTATTATTTTTTTTTAT
 63191  AGATGTTATATTATTTTTTATAATAATTTTTTTTTTTATTTAAATAAAATTTATAACTCC
 63251  TTCTTAATTAAAGATAAAAGGGGGTTCCCCCCTTAAGTATAAGTATAAGTATAAGTATAA
 63311  GTATAAGTATAAGTATAAGTATAAGTATAAGTATAAGTATACGGGGGGGGGTCCCTCACT
 63371  CCTTCGTTAATTTATATATATTATTAATAATTATTTAATTTTTATTATTTATTTATATAT
 63431  AAAAATATTCTAAAATTATTAATATTTATAATAGAATAAATATTATAAAGTATAATTATA
 63491  AATAATTAATTATTTTAATAATAATAATATATTTATTATTATATAATAAATATATTATAA
 63551  ATAATA
;     G-trnT(ugu) ==> start
 63557  GTTATATTAGCTTAATTGGTAGAGCATTCGTTT!TGT!AATCGAAAGGTTTGGGGTTCAA
 63615  ATCCCTAATATAACA
;     G-trnT(ugu) ==> end
 63630  ATAATAATAATAAAATATTAAAATAAATATAATATTTATAAAAAATTTATTAATTTATAT
 63690  AAAAAAATATATATATATATAAATAATAATTATAATAAAACATTTTATAATCAATAATTT
 63750  AATAAATAATCTTCTTATTATAATATTATGTTTAAATATTACTCTTTATGAGGTCCAACA
 63810  AACTAATAAGATATAAATATATATATATTATATAATAATAATAATAATAATATATTATTT
 63870  AATATATTATCAAAGAGATAAATATAAATAATATTTTAATAATTTTAAATAAATCTAATT
 63930  TATATATTAATAATTTAATAATCTTAATATTTATTATCATTATTTCATATTTATATTATA
 63990  TAAATATTTATTTAAATAAAAAATATTAAAGAGTTTATTTTATTTTATTTTATTTATTAT
 64050  AAATTATTTAATAAAATATATATAATAATATATAGAATAAAGATATAAATAATTATAAGT
 64110  ATATAAAGTAATAAA
;     G-trnC(gca) ==> start
 64125  GGAGATGTTGTTTTAAGGTTAAACTATTAGATT!GCA!AATCTACTTATTAAGAGTTCGA
 64183  TTCTCTTCATCTCTT
;     G-trnC(gca) ==> end
 64198  AAATAAATAATATAATAATAAAATATTATAAATAAATATATTATATTTAGAATAATTATA
 64258  TAATAAA
;     G-trnH(gug) ==> start
 64265  GGTGAATATATTTCAATGGTAGAAAATACGCTT!GTG!GTGCGTTAAATCTGAGTTCGAT
 64323  TCTCAGTATTCACC
;     G-trnH(gug) ==> end
 64337  CTATAAATAATAATAATAATATATTTTATTATTCTTAAATTTTATTATTCTTTATATTAT
 64397  ATATATATATAATATTAATATTATTACTTTTTAATAACAAAATATTATAATTAATTGATA
 64457  TATATATACCAAATATAATTAATTGAAATTAAATAATAAATAAAATATTTACTTCTTTAT
 64517  TAAAATTCTAATTAATTGATTCTTTTTATTGAATATTAAATTCTATTATAACTTATTAAT
 64577  TAATTAATTAATTATAATAATAATAATAATATTTATTATTAATTATTAAATATTTATTAT
 64637  TATATATAGGATTTAATTTTAAATATTAATAAAAAAAGAATAAAATAAAATAAAATGAAT
 64697  AATATTTCTTTATTTCCTTCGGTCGGACTCCGACTCCTTCGGGGTCCGCCCCGCAGGGGG
 64757  CGGGCCGGACTATTTATTATTATAATATAATATTTAATCAATAGATTTATAATTTATTTA
 64817  ATGAATATTTTATAAATATGTAAAACAATTCCTTTTTATTATTATAAATTTTTCATTATT
 64877  TATTTATTTATTTATTTATTTATTCAATATATAAAAATAATTATAAAAAAGATTATTAAA
 64937  AATAATAATTTAATGATAAATATATATTATATATATTAATATAAAAATAATAAATATAAA
 64997  TATATTATGTAAATATTATATAAATTTGTATATGTATATATTATAATAATGTTATATAAG
 65057  TAATAATATAATAAAATATTTTATGTAATTTATATATATTTATAATTATAAAATAAAAAT
 65117  ATTATAAATAATAAAATTAATAATAATAATAATTTTAATAAAATAAATTATATATTTAAT
 65177  TTTATTATGAAGTTTATACTTAATATAAATTATATTTCCTTTATAAATTATTAATATATC
 65237  CTTTTTAATTAAATAAAATAAAAATATTATAAATATTAATAATTAATTTTTTATTTATAT
 65297  TTATATATATATTAAAGATTAAATATATTATTAATACTAATTTATAATTTATTATTAATA
 65357  AATAGTTCGACTTAAATTATAATTTAATAATTTTTATTTATTAATAGTTCCCGCTTCGCG
 65417  GGAACCCCGTAAGGAGTTTTATTATTAATATAAAAAGAGTAAGGATAATAATAAATTCTT
 65477  TTAATTTATTTTTTAATAAAATATAATTTTAAAATAGTTTTATAGTCCGGTCTGGCATTA
 65537  ATTATAATAATTATATTAATATTATTATTATTTATTATATTATAATATATTTATTTATAT
 65597  TTTATAATATTAATAATTATTTTATATTTAATAAATATAATATATATATTATTTTTTTTA
 65657  ATAACTATCTAATTAATA
;     G-trnL(uaa) ==> start
 65675  GCTATTTTGGTGGAATTGGTAGACACGATACTCT!TAA!GATGTATTACTTTACAGTATG
 65733  AAGGTTCAAGTCCTTTAAATAGCA
;     G-trnL(uaa) ==> end
 65757  ATAAATATATATAATATATATAATATATATAAA
;     G-trnQ(uug) ==> start
 65790  TGAGTCGTAGACTAATAGGTAAGTTACCAAAAT!TTG!AGTTTGGAGTTTGTTTGTTCGA
 65848  ATCAAACCGATTCAA
;     G-trnQ(uug) ==> end
 65863  TATTATAATATATATATTATTTATATATAAATATATAATTATACTCCTATTTTTATATTA
 65923  ATTAATTAATTAATAATATATGATAATATAAAAATTATTGAATTATTAACTCTTATTAAT
 65983  AATAATAATAATCATAATAATAATATATATATATATAGTATATATATAAAAGTTTTATTA
 66043  TATTATATTATATTATATATTTATTTATATATAATTCTTATTAATTGAAAAAAGAATAAT
 66103  TAATAATCTTATTAAAAAATAAATACTTTCATTTTATTTTATTTAATTATAATATATAAA
 66163  TATTAAAAAAAGGATATAAGTTTTTTATAAGATATAATATATATATATATTAAATATAAA
 66223  GAAGTTAATATTTATATTTTAATTATAAAATGTTAATACTCCTTTGGGGACTTATTAATT
 66283  AAATTATTAATTAATAATAATTTATGATTTATAAATAATAAATAAAGGAATAAGTATCAA
 66343  TTAATTAATATATTATATTTAATATTTTATATTTAATATTTAATATTTAATATTTTAAGT
 66403  TCCGGGGTCCGGCCACGGGAGCCGGAACCCCGAAAGGAGTAGTATTAATTATGGATAGTG
 66463  AGGGTGGATTTAATCCTTTTGTTATGTTATTAATTAATTAATTAATTTATATATATAAAA
 66523  TATTTTAATTAATTTTTATATAAATATATATATATATATATATTAATAATAGTCCGGCCC
 66583  GCCCCGTGGGGCGGACCCCAAAGGAGTAATATATATTATGTATAAACAATA
;     G-trnK(uuu) ==> start
 66634  GAGAATATTGTTTAATGGTAAAACAGTTGTCT!TTT!AAGCAACCCATGCTTGGTTCAAC
 66692  TCCAGCTATTCTCA
;     G-trnK(uuu) ==> end
 66706  TAATATTATATATATATATTCCCCTTTCTAAAAATAATAATAATTATATATAATAATAAT
 66766  ATAATTATATATATATATATTATAATAATAATAATAATAATAATAAATAATAATAATTAT
 66826  TTTTATTAATAATATTAATATATTATAATTATTAATAAATATTAATAAAAATA
;     G-trnR(ucu) ==> start
 66879  GCTCTCTTAGCTTAATGGTTAAAGCATAATACT!TCT!AATATTAATATTCCATGTTCAA
 66937  ATCATGGAGAGAGTA
;     G-trnR(ucu) ==> end
 66952  ATTATATTATATTAATAATCCCCCCCCCATTTTTAATTTAATTAAGAAGTTTAATTTACT
 67012  ATTTAATAATAAATGAAATAATAATA
;     G-trnG(ucc) ==> start
 67038  ATAGATATAAGTTAATTGGTAAACTGGATGTCT!TCC!AAACATTGAATGCGAGTTCGAT
 67096  TCTCGCTATCTATA
;     G-trnG(ucc) ==> end
 67110  ATTAATATTAATATAAATTAATAACCTATAATTAATTAAATACAAAATTATATTAAAACT
 67170  TATATTATATTATAATATTATATTATTATTATATAAAAATATAATAATAATAATATTTAA
 67230  TTTTATTTAATAATAATATTTTATATAATAAAATAATCATAGTTATAATATTTAATATTA
 67290  ATAATAATTTATTATAATTATTCTTTAATATACTTATTTATTATTATTTTAATAAATAAA
 67350  TAAATATAATTCTTATAAATATATTATAACAAAATATATTTATATTTTAATTAAATACAA
 67410  TATTATAAATATATATATATATATAAATATTTATATAAAAATAAATTAAAATATTTTAAT
 67470  AATTATTCTTTATAAATAAATAATGATAATAATAATTTATAATAATCTCCTTGTGAGGTT
 67530  CCGGCTCCCGTGTCCGGGCCCCGGAACTATAATATATTTTTAATATATTTTTATTACTCC
 67590  TATAATAATTTTTTTATTGATAAAAAAGTATATATAATATAATTAATATATTTCTTTTTA
 67650  TATAAATTATAAATATTATTTTATAATAAAAAAAGTATATATAATATTATATATTTAATA
 67710  AATAATATAATAATAATATAAATAAATATATATATATTATTAATATATTAAATTTTATAA
 67770  TAATAATTATAATAATAGTAGTAGGTATAAATTTTAATAAAGAGTTTTATTCCAATGGAG
 67830  TAATAATAATAATAATAATAAAATAAA
;     G-trnD(guc) ==> start
 67857  GGATCTGTAGCTTAATAGTAAAGTACCATTTT!GTC!ATAATGGAGGATGTCAGTGCAAA
 67915  TCTGATTAGATTCG
;     G-trnD(guc) ==> end
 67929  TATATTTATACTTAATATAAAAAAATAAATAATAAAATATATATATTTAATAATATTTTT
 67989  CTTTATTATAATAATATATAAAAATAAATAATAATCTTTTTTATTATTATATTTATTAAT
 68049  AATAAATTATTTTGTTATTATTATTAATTTATATTAATATTTTATATAAATTATTTATTT
 68109  AATCTTTCATTATATATTTAATATATTATTAATATTAATTAATATTTTATAATAAATAAA
 68169  TAAAATAAATATTTTAATATAATACTTATTTTTATATTTATTAATAATAATTAATTTTTA
 68229  TATAAATTTATTATTTCTTACAATATATTTATTACTATTATTTTTTAATAATCTTATATA
 68289  TAATATATAAAATATATATATATTATATATATATATAAATATAATATATATTATTATAAA
 68349  TATTTATAATCTTATTAATTAGATTATATTATATTAGATCATATTATATTATATTATATT
 68409  ATATTATATTATTATTATTAATATTTTTATTTTTATTTTATATTTAATAGTAAAAAATCA
 68469  TAATTTTATAATTTATTAATTATTATATAATTTCATTAATATATTTCTTCTTTTTATTTA
 68529  TTTATTTATTACTTATTAATAGTTCCGGGGCCCGGCCACGGGAGCCGGAACCCCGAAAGG
 68589  AAAATAATATAAAAAATAATTATAATTTATTATAATTTATTAATTTATTAATTTATTAAT
 68649  TTATTTATTAATTTATTAATTTATTTATTATTATATTTTTTTTTAATAAA
;     G-trnS(gcu) ==> start
 68699  GGAAAATTAACTATAGGTAAAGTGGATTATTT!GCT!AAGTAATTGAATTGTAAATTCTT
 68757  ATGAGTTCGAATCTCATATTTTCCG
;     G-trnS(gcu) ==> end
 68782  TAT
;     G-trnR(acg) ==> start
 68785  ATATCTTTAATTTAATGGTAAAATATTAGAAT!ACG!AATCTAATTATATAGGTTCAAAT
 68843  CCTATAAGATATT
;     G-trnR(acg) ==> end
 68856  ATATTATATTATATAATATTATATATTAATAAATATTATTTATTTATTTATTTATTTATT
 68916  TATTTATTATTATTAAATAAAAATATTTAATAAAATAATATAAAATATTATAATTATTTA
 68976  TATATTAATTATTAATTATTTATTATTTATTATATAAAAAGTATATAATTTTGTATTTTA
 69036  ATATAGGGTTAATTAATTAATTATTAATTTTTTATAATAAGATAATAATATATTAAAAAC
 69096  TTATTATAAATTTATAAAATAATATTTATTTAATTTGATATTATTTTTAATCTTTCATTA
 69156  ATATATATTTTATTATAAGTAATAATATAGTTTAATTTAATTAATATAAATAAATTACAT
 69216  AAGAATAATATTATAATAATATTATATATTATATAAAGAAATAATAATTTATATTTTTAT
 69276  TTTTTATAAATAATATAAATATAAATATTAATATAAATATAAT
;     G-trnA(ugc) ==> start
 69319  GGGGTTATAGTTAAATTTGGTAGAACGACTGCGT!TGC!ATGCATTTAATATGAGTTCAA
 69377  GTCTCATTAACTCCA
;     G-trnA(ugc) ==> end
 69392  ATAATTATATTTTATAATATATATATTAATAAATTATATATATATATATATATATAAATA
 69452  TTAAATAAATATTATATTAATAAATAATATAAATTATCTAATCGAAGGAGATATTTATAA
 69512  TATAATATAAATATTTTAATAAATTAATAAATATTATATTAATAAATAATTAATAAATAT
 69572  ATAAATTATAATAAATTTTAATATTATTATATAAATTAATTAAATATAATAATTAATGAA
 69632  ATA
;     G-trnI(gau) ==> start
 69635  GAAACTATAATTCAATTGGTTAGAATAGTATTTT!GAT!AAGGTACAAATATAGGTTCAA
 69693  TCCCTGTTAGTTTCA
;     G-trnI(gau) ==> end
 69708  TATTATATATCATTAATATATAAAATATAAATATATATATTATAATAATAATAATAATAA
 69768  ATATAAATATAATTATATATATATATATATATAAATAAATAATTATTTAATTTATAATAA
 69828  ATATATATAGTTCCCGCGAAGCGGGAACCCCATAAGGAGTTTTATTATTAATTATATTTA
 69888  ATAAATATTAATTATTAATTTTATATTTATAAATAAATTTATTACTTATTTTATTAAAAA
 69948  TATTATAATTAAATAATAATATAAATAATTTATAATATAATAATATATACTTATAAATAA
 70008  TATTTAAATCTTATTATTAATTTATAAATCATAAATTATTATTAATAAATATCTCTTTTA
 70068  GATAAATTGAACTTATATTTATATTATATATATATAGATATAAATCTTAAATAGAGTAAA
 70128  TATATTATAATAATTATATAAATATATATATATTATATTAAGATAATAATATATATATAT
 70188  ATTAATATATAA
;     G-trnY(gua) ==> start
 70200  GGAGGGATTTTCAATGTTGGTAGTTGGAGTTGAGCT!GTA!AACTCAATGACTTAGGTCT
 70258  TCATAGGTTCAATTCCTATTCCCTTCA
;     G-trnY(gua) ==> end
 70285  TAATTTATTATTAATTATATATTATTATAAATCAAATCCATTGAAATTAATATAATCCAA
 70345  TGAATAATTAATTTAATACATAATTTAATATATGAAATTATATATATATATACTTTATTA
 70405  AAAAAAAAATTATATAATAATTATATTAATATATTTATATATATAAATAAATAAATAATA
 70465  ATAATTATAATTATAATTATAATTAATTAATTAATAAATAAATAATAATTTATATTATCT
 70525  TTATAATATATATATATACTTTTATAAAAAAAATATATAAATAATTTTAAAATGTATATT
 70585  TTTATTAATAAAATTAATAATAAAATAATTATTATCTGTATTTAATAAAATTTAATTAAA
 70645  GAGTTATATTTCTATATATTTATATATTTATTTATTTATTTTAATAAAATATATAAAATA
 70705  AGGGTTTTTATTTATTTAATTAATATATATTTATTCTTTTATATAATAT
;     G-trnN(guu) ==> start
 70754  GTCCTTATAGCTTATCGGTTAAAGCATCTCACT!GTT!AATGAGAATAGATGGGTTCAAT
 70812  TCCTATTAAGGACG
;     G-trnN(guu) ==> end
 70826  ATAATAATATATATATATTTTAATTTATATATCATATATATATTAAAGAAAAATAATATA
 70886  AAAAGTATGTATTAATAATAATAATAAATAAATAATAATAAATAATTTTATTATATTATA
 70946  TTTATTGATATATTTATTGATATTTATTAATTTAAGATTATTCATTAAATATATAATTAT
 71006  TAATAATTTAATATATTTTATAATTTTTATTATATTTTATGTAAGAAGAAACTATTTTAT
 71066  ATATTATATATATATATATAATTTTTATAAAATGATAAATTTTATATTATAAATATTATT
 71126  AAAATATTTTTATAAATATTTAAATTATTTATAAAAAGGTATATAATAATAATTATTAAT
 71186  ATTATATTATATATTTATTTATATTATATATAATAATATATTTATATATATATTAATTAA
 71246  TAAATTAAATAAGTATCTATATTTTATATTATATTATTTTATTTTATTAAAATAAAAAAT
 71306  ATTCTAAAGAAATTATATATTTATTATTTTTATTAATATATTATAAATTAATAAAAAATA
 71366  AATATGTATATATAAATTATATTTATTATGTTTAATTATTTATAATTTATTATAATAAAT
 71426  AGTATAAGATATCTTATTTATATTTATATATAATAAAGAATATTATTAAACTAACACCTA
 71486  TATTATATATATTATATTATATAATATTATATATATATGAATTACTAAGAATAAATTTAT
 71546  AATTAGATAATATTTATATTTATTTATTTATTTAATTAACAAATATATTAATATTTTTAA
 71606  TTAATTAATTAATAATACCTTTATATATATATATATATATATATTAATTTTAATTATATA
 71666  ATTATCTTTTTTTTTATTAATAATCATAAATATATTATATATTTTATATAATAAGATTAT
 71726  AATTTTATAATTATTTTATTTTTTTTTTATTAAAAATTATTATTATTATAATTATTATAT
 71786  TATAATTATAAATTATTAAAGAATATATTTATTAATATTTTAATAATTAATATCTTTTAT
 71846  TTATATTTATAAAATAAGGTGTAAATATTGATAATAAAGAGTAAATATTGTATTAATAAT
 71906  AATAATAATTATAATTAAGGA
;     G-trnM(cau)_1 ==> start
 71927  GCTTGTATAGTTTAATTGGTTAAAACATTTGTCT!CAT!AAATAAATAATGTAAGGTTCA
 71985  ATTCCTTCTACAAGTA
;     G-trnM(cau)_1 ==> end
 72001  ATAATGATTATAATATTTATATATATATTAATAATATTAATAAATAATTACTCCTCCTAG
 72061  CAGGATTCACATCTCCTTCGGCCGGACTATTTTATTATTATTAAATAGATGTTCATTAAA
 72121  TAATTATAAATATAATTTATCTTTTAAATATATATATATAATATAATATTTAAATATATA
 72181  TTATAAATAAATAAATAAATAATTAATTAATAAAAACATATAATGTATATTTATCTATAA
 72241  AAAATATTAATTAAATTAATATATTATTACAGATAAATAAATAAATAAATATAAATAATT
 72301  ATCCTTCTTAAAAATAAAAAGAGACGGACCGGACTATTTTATTTTTAAATATATATTATA
 72361  TTAATAATATAAATATAAGTATAAATAAAAATTAATAATATATTATATATATATTATATT
 72421  AATAATAATAATAATAATAATAAATAATAACTCCTTGCTTCATACCTTTATAAATAAGGT
 72481  AATCACTAATATATTATAATAATAATAATTATATATATTATATATAATCTAAATATTATA
 72541  TATTTTAATAAATATTAATATATATGATATGAATATTATTAGTTTTCGGGAAGCGGGAAT
 72601  TCCGTAAGGAGTGAGGAACCCCTCCCTATACTTACGGGAGGGGGACCGAACCCCTATTTA
 72661  AGAAGGAGTGCGGGACCCCGTGGGAACCCCTTTTATTCTTAATTAAGAAGGAGTTTTATT
 72721  TTTAGTATTTTTTTTATAAAATATATATTTATATGATTAATAATATTATATATATTATTT
 72781  ATAAAAATAATATATAATTTTAATTATTTTTAATAAAAAATGTGGGGTTTGGTAATATAA
 72841  TATTTTATATTTATAATATATAATAATAAATTATAAATAAATTTTAATTAAAAGTAGTAT
 72901  TAACATATTATAAATAGACAAAAGAGTCTAAAGGTTAAGATTTATTAAA
;     G-cox2 ==> start
 72950  ATGTTAGATTTATTAAGATTACAATTAACAACATTCATTATGAATGATGTACCAACACCT
 73010  TATGCATGTTATTTTCAGGATTCAGCAACACCAAATCAAGAAGGTATTTTAGAATTACAT
 73070  GATAATATTATGTTTTATTTATTAGTTATTTTAGGTTTAGTATCTTGAATGTTATATACA
 73130  ATTGTTATAACATATTCAAAAAATCCTATTGCATATAAATATATTAAACATGGACAAACT
 73190  ATTGAAGTTATTTGAACAATTTTTCCAGCTGTAATTTTATTAATTATTGCTTTCCCTTCA
 73250  TTTATTTTATTATATTTATGTGATGAAGTTATTTCACCAGCTATAACTATTAAAGCTATT
 73310  GGATATCAATGATATTGAAAATATGAATATTCAGATTTTATTAATGATAGTGGTGAAACT
 73370  GTTGAATTTGAATCATATGTTATTCCTGATGAATTATTAGAAGAAGGACAATTAAGATTA
 73430  TTAGATACTGATACTTCTATAGTTGTACCTGTAGATACACATATTAGATTCGTTGTAACA
 73490  GCTGCTGATGTTATTCATGATTTTGCTATCCCAAGTTTAGGTATTAAAGTTGATGCTACT
 73550  CCTGGTAGATTAAATCAAGTTTCCGCATTAATCCAAAGAGAAGGTGTCTTCTATGGACAA
 73610  TGCTCAGAATTGTGCGGACTGGGACATGCCAACATGCCAATTAAAATTGAAGCAGTATCA
 73670  TTACCTAAATTTTTGGAATGATTAAATGAACAATAA
;     G-cox2 ==> end
 73706  TTAATATAAATTTGTTATTAATACTTTTAATAATTATTAATAATTTAATTTTTAAAAATA
 73766  ATAATAATAATAATAATTATAATAATATTCTTAAATATAATAAAAATATAAAAATATATT
 73826  CTATTCAATCACCTTATATTAATAATATAAATGTTATTAAAAGAAGATATCATACTTCTT
 73886  TAAATAATAATTTAATTA
;     G-orf400 ==> start /note=LAGLIDADG ;; evalue:2.1e-34
 73904  TTGTTCAAAAAAAATAATAATGAAGATAATTTAAAATTAAATAATTTAGAAATAAATAAT
 73964  TTTCATAAATGATTAGTAGGATTTACAGATGGAGATGGTTCTTTTTATATAAAAGGTCTA
 74024  GAAAGAGATTTAAAATTCTTTTATGGATTCCATTTACATAAAGATGATATCTCCTGTTTA
 74084  GAACATATTAAAAATAATTTAAAAATACCTAATAATATTAATATTAGAGAGCTATCGGTT
 74144  CAATTACTAGTAACAAAGAAACAATGAATAAGTGATAATTTATTACCTATTTTTGATAAA
 74204  TATCCTTGTATAACTATAAAATATTATAGCTATATAAAATGAAAAGAAGCATTAATAAAA
 74264  AGTTTAAATAAAGTATCATCAAATAAAGAATTATTAAATTATAAATTATTAATTAATAAT
 74324  TATGAGGTTATTGATAATATAAAAATTCCTTATAATCATATAAATGATCATTGAATTTTA
 74384  GGTTTTTTAGAAGCTGAAGGTTCATTACTTATTGAAAGTAAAAGAAATAGTTGTAAATTA
 74444  TTTATTTCACAACATGAAAAAAGTAAAAAAACATTAGAAGCTATTAAAGATTATATTTTA
 74504  AATAATTGAAAACCTATTGATAATACACCAATATTTATTAAAAATTATTTATTAAATAAT
 74564  TGAAACAATATAATTTACTTATCTAAACTTAATAAATGTAATGTTATCAATTTAACACTA
 74624  GCTAATATAGACTTTTTATATTATGTTATTATCCCTAAATTTAATAACATAAGTTGATAT
 74684  AGTATCAAATACAATAGTTTTATAAATTGACAATCTATTATTAATATTTATATAAAAGGT
 74744  TTACATAAAATTAATAATAAAGATATTATAAATTATATTGAATATCTTAGAAATTTAAAT
 74804  AAAAAAGGTATTAATAAAATTAATTATAATATTGAATTATATAATAATATTATTAATAAT
 74864  AATAAACCATTATATAATAAAAATTATACATATAGACTTAATAGTATTATTCATAGTAAA
 74924  AAGAATATTACAGGTGTAGGAGTATTTGTATATGATTTAAATAATACATTAATTATAACA
 74984  TTTACAGGATATGTACCTGCCAGTTTACATTTTAATTGTTCTAAACATGAGATTGCTAAG
 75044  TATATTAAAAATGGTAATGTATTTATAAATAAATATATTTTAAAAAATATTTTATTAGAT
 75104  TAA
;     G-orf400 ==> end
 75107  TTATTATTTTTATTTCTTCTTAAAATTAAAAAAGGAGACTTTTTTATATTTATATAAATT
 75167  ATATATAAATTATTCTTTTATTATAAATATATAAAATTATTTTCTTTTAATTATTTTAAT
 75227  AATAAATTAATTAATTCTTCATGGCTATAGTCATAACTTTTAATAATATTCTTTTATTCT
 75287  TTATTATTATATATATATTTATTATTTATTATTATAGAATTTATATTTATAAAAATATTA
 75347  ATATTTTATTTAAAATAAATAATGATTAATTTATAAAATATATATTAATTAAGTTTCGGG
 75407  TCCCGGCTACGGGAGCCGGAACCCCCGAAAGGAGTTATTATATTTATAATTAAATCTTTA
 75467  AATAATATATCTTAAATTATTATATTGATATTAATATTATATTGATATTAATATTAAATA
 75527  TATATTTAATATTTAGCTTATTATTTTATAAAATTATATTTATATATTATAATATAATTA
 75587  AATATATTATAAATTTAATAATTTAATAAAAATATTCTTTTTATAATTATTATAATAATT
 75647  AAATAAATAATAATAATAAGAATAATTAATGTATAATTTTTTATAAATATTATATATTTT
 75707  TATATTAATAGTTCCGGGGCCCGGCCACGGGAGCCGGAACCCCGAAAGGAGAAATATTAA
 75767  TAAAATAAAATAAAATTATAATATAATTAAATTATAAGAATTATATTTACTCCTTTTATA
 75827  ATTTATATTTATAATATAATATAATATAAAATAAATATAATATAATATAAAATAAATATA
 75887  ATGTAATAGGTATTCACTCCTCTTTGGGGTTCCGGTCCCCCATACGGATACGAATACGGA
 75947  TACGGATACGGATACGGATACGGATACGGATACGGGGGGCCGTCCCCCAGAACTTAATAT
 76007  TATATCTTAAATAATTAATATAAATATAATATATTATTTAATAATAATAATAAATAAATA
 76067  AATAAATAAATAAATAAATAAATAAATTAAATAAATAATAATATTATTATAATTACTTTT
 76127  TAATAAATAATATTAATATAATATTATATTAGTATTATAAATAGACTTTTTATTATTTTA
 76187  TATATAATATAGAAATATATTATATAATTATTATTTTTAATTATAAATAAAATATAATTA
 76247  TTATTTATTATATAATTTATATAAATATATATATATATTTATTATATATATAAATATAAA
 76307  TATAAATATAATAATTAACTTTATATAGAAATTCTAATAATAATAATAATAATAAATATA
 76367  AAATAGTCCGGCCGAAGGAGTGAGGGACCCCTCCCTATACTAACGGGAGGGGGACCGAAC
 76427  CCCTTTTTATTCTTAAGAAGGAGATGTTCATTAAATAATTAAATATATATAATTAATAAT
 76487  ATTAAAGTTTTATATATATTAATATATTATAAAAGGTTTATATATATATATAATAAGATA
 76547  AGTAATAAATTAATTAATTAATAATATAAAAATATATATTATATATTATGTTTTATTTAT
 76607  ATATATATATATATTATGTATTATTATATAAATATATATATATATTATATTATAAGTAAT
 76667  AATAAGTATTATATTATATATA
;     G-trnF(gaa) ==> start
 76689  GCTTTTATAGCTTAGTGGTAAAGCGATAAATT!GAA!GATTTATTTACATGTAGTTCGAT
 76747  TCTCATTAAGGGCA
;     G-trnF(gaa) ==> end
 76761  ATAATAATAATATATTAATTAATAATTAATTTATAATAAATATATTATAATAATTAATAT
 76821  ATATATAATATATTTTATACAAAGAAAATATATATTATATCTCTTATTTATTTATTTATT
 76881  AATATTTTAATAAATATAATATTATAAAAAAAAAGTTTATATATTTATAAATATAAATAT
 76941  AAATATAATATAAGTTTGGTATTCATTTAATTATATTATTTAATTAAAAATATTCTAAAT
 77001  AAGAATAAATATCAATAAAGGAGTTATAAATATATATATATATTAATATATATATAAAAA
 77061  TATATATTATTATTTGTTTTATTATAATAAAATTTATATATATTTAATATATAATTATAA
 77121  AAATATTATATAATAAATAATAAATAATTATTAATAATAAATAAATATAATAATAATATT
 77181  ATAATAAATTTATAAATGATTATAATAAATTTATATTAATTTTTTATTT
;     G-trnT(uuag) <== end
 77230  TGTAAATACTAAGATTTGAACTTAGATAATATGCAC!CTAA!AAACATACATTTTACCAT
 77288  TAAATTATATTTAC
;     G-trnT(uuag) <== start
 77302  CTTATTAATTATATAAATTTTATTAAATATATAATATATTAATTATATAAAAATTATTAA
 77362  ATAAATATATAATATATTATATATAATTTATAATATAAATATTATAAATATTATTATATA
 77422  TAAAATATAATATACTACTTATAAAAATATATATATATATATAAATAAATATTTTATATA
 77482  TTAAATTAAATAATTATTAATAAATTTAATTATAAAGTATAATTTTCAATAGGAATATTA
 77542  AGAAGATTATAATAATTATATGAATTATTATAATTATATATATATAGATAAATAAAATAA
 77602  TAATTATAATAATTAATAAGAGTTTTGGATATATATCTGTGGAGTATATATTTTATAA
;     G-trnV(uac) ==> start
 77660  AGGAGATTAGCTTAATTGGTATAGCATTCGTTT!TAC!ACACGAAAGATTATAGGTTCGA
 77718  ACCCTATATTTCCTA
;     G-trnV(uac) ==> end
 77733  AATCTAGATATAATATTATATCTATCTTAATATAATAATATTTATTTATTTATTAAATAA
 77793  ATAAAAATAAATAATATTAATTAATATAAGATTCTTTTTAATTATAATAATAAATAAATA
 77853  AAAAGAAGATATTATCAATGATTTATATTAATAATAAATATAAATAATAAAAAATATATA
 77913  TAATATAATATAATAAATATATTTCCTTTAATATTAATAAATTAATAATAATAATAATAA
 77973  TAATAATAAAATATTTAAATAAATTATATTCAATACAAATTAATTATTTATATTATTAAT
 78033  AATTGAATAAATAATCCGGTCGAAAGAGATATTAATTCGATTATATTATTTATTTAATTA
 78093  TATTTAATTTAAATATATAAATTAATATATATATATTGAATTATATATAAATTTATTTTA
 78153  TAATTTTATAAATAATATATTATTATAAATATTTAATATAATTTATATTATTATTAAATA
 78213  AAAGATTTATTAAATTAATATTATTATTTAATTTTATTATATAGTTTTGAGGATAATATT
 78273  TTATTAATATTTTTTTTATTTATTTATTTAATTATATTATATATATAATATATATATAAC
 78333  AATAAATTT
;     G-cox3 ==> start ;; mfannot: alternative ATG start pos 78324
 78342  ATGACACATTTAGAAAGAAGTAGACATCAACAACATCCATTTCATATGGTTATGCCTTCA
 78402  CCATGACCAATTGTAGTATCATTTGCATTATTATCATTAGCATTATCACTAGCATTAACA
 78462  ATGCATGGTTATATTGGTAATATGAATATGGTATATTTAGCATTATTTGTATTATTAACA
 78522  AGTTCTATTTTATGATTTAGAGATATTGTAGCTGAAGCTACATATTTAGGTGATCATACT
 78582  ATAGCAGTAAGAAAAGGTATTAATTTAGGTTTCTTAATGTTTGTATTATCTGAAGTATTA
 78642  ATCTTTGCTGGTTTATTCTGAGCTTATTTCCATTCAGCTATGAGTCCTGATGTACTATTA
 78702  GGTGCATGTTGACCACCTGTAGGTATTGAAGCTGTACAACCTACCGAATTACCTTTATTA
 78762  AATACTATTATCTTATTATCTTCTGGTGCTACTGTAACTTATAGTCATCATGCCTTAATC
 78822  GCAGGTAATAGAAATAAAGCCTTATCAGGTTTATTAATTACATTCTGATTAATTGTTATC
 78882  TTTGTTACTTGTCAATATATTGAATATACTAATGCTGCATTCACTATCTCTGATGGTGTT
 78942  TATGGTTCAGTATTCTATGCTGGTACAGGATTACATTTCTTACATATGGTAATGTTAGCA
 79002  GCTATGTTAGGTGTTAATTA
;     G-orf401 ==> start /note=LAGLIDADG ;; evalue:2.6e-25
 79022  TTGAAGAATGAGAAATTATCATTTAACAGCTGGACACCATGTTGGATATGAAACAACTAT
 79082  TATTTATCTACATGTTTTAGATGTTATCTGATTATTTTTATACGTACTATTTTATTGATG
 79142  AGGTGTTTAA
;     G-cox3 ==> end
 79152  TAAAAAAAAATATTTATTTAAAATCAAAATTTAATAAACATAAACTAAATATGTATAATA
 79212  CATCACTTTGTAAGCTTAATTTTAATTTAGTTGGGTTTACCAATATGAATAATATAAAAA
 79272  TATTACCTATTATTAATAATTTTATTTTTATTAGAAATATACATATAGATAATAAATCTT
 79332  TAATTATAGCAGATAATAAATTATATAATAATCTTTTATTAAATAAGATTAAAGATACTC
 79392  TATTTATATCTATAAAACATTTTAAGAATTGATTATCAGGTTTTGTAGTTGGAGATGGTT
 79452  ATTTTGGTATTAAAAAGAATATGCTTCATTCTTTTAATATTCTATTAAAAAAACTGGATA
 79512  TTATTCTATTAGAGAATATTAAATATTATTTAAATTTACTTAGTAAAATTTATGTAGATA
 79572  ATAAATATAATAAAGTACAATTACATCTAGAAAAATTAAGTATTATTATTGAAAAAATTA
 79632  TTCCTTTATTTAAAGAATATCCTTTATTAAGTAATAAATATTATAGTTTTGAACAATGAT
 79692  CTAAAAGTGCTGAAATAATTTATTATAATAAGGATAAATCATTAGCTAATAAAATTATTA
 79752  TAAATAATAATTTAAATAAAGGTTTAGTTTTATCTAATAGTAAAATTCCTTTTAATAAAA
 79812  TAAATAAATCATTTATTTTAGGATTTATTGAAGCTGAAGGTACTTTTAATATTTGTATAA
 79872  AAAATAATTCATGACAATTACTTATAAAATTAGATCAAGTAACTCTTAATAATGAAGTAT
 79932  TAAAACATATTGCTAAAAATATTGAAACTTGAACATTTATAGATAATATAAAAGTACCTA
 79992  ATTCTATTAAAGAATCTTTAAAAGATATTGAATATTCAACTATTAAATTAAATAGTATTA
 80052  AACCTTATACTAATTTAAATAATATTCTTAATCTTTATTCTTTATTAAAATATAATAAAA
 80112  TTGATTTATTATATTATATTATTTGTCCTAATTTAAATAAAATAAA
;     G-orf152 ==> start
 80158  ATGATTTTCTACTCCTTACGGGGTTCCCGCGAAGCGGGAACTAAATATATTAATTTTATT
 80218  GCATTTATAA
;     G-orf401 ==> end
 80228  TAGCATTAGAAATTATTATTAAAGGTTTATATCATACTGATAAAGGTCATAATTTTATAT
 80288  TAAAATTGGATGAATTATCTAATAGTAATTTACTTGATATTAATCATTTACCTTGAAATA
 80348  TATATTCTGAATTATTAAAAATAGATCCTATTTATGATTTAAATATACCTCATAGAATAA
 80408  ATTGTCAAAATTATGCTATATCTCTTAGATATAATAAACCAGTGAAAACTGGAGTATTTA
 80468  TTTTTGATTTAAATAATAACTATATTATACTAGTAGGTGGTCAAGCTAAAACTGCTAAAT
 80528  ATTTTAATGTTAAACTTAGTGAAGTAGTTAGACATATTAGAAATAAGACAATCTTTTTAA
 80588  ATAAATATTATTTAAAACCTCTTAAATAA
;     G-orf152 ==> end
 80617  TAAAATTTAACACATATAACCAACCCTTAAAATTATATATCTAAATGATTAATATATATA
 80677  TTATTAATAATTAACAATAATTAATATATTATAATTTATATATATATTTTATATTATTAT
 80737  AATAATATTCTTACAAATATAATTATTATATATTATTCTTTCAAAACTCCTTACGGGATT
 80797  CCCGCGAAGCGGGAACTTAATAATATAATCATTATACTTTTTTTCATTTACCTTTTATAA
 80857  AGATAATTAATAAATTTATTTAATATTTATAAAAAAAAATATAATATTAATATAATATAA
 80917  TAATGTAATTATTTATATTTTTATATTCCTTCGGGTTCCCCACCTCACCTCCAGCGGGAC
 80977  TTTTTAATATGATATAATATAAATATTATTAATTTAACTAATATATAAATTCATATATAT
 81037  ATATATATTATTAATATTATTTTTTAAAAAATATTTTTTATTTGATTATTATTAAATATT
 81097  ATATAAAAATATTAATATATTATAAATATACTATTTATGTAATTATTTTTTGAAGTGAGC
 81157  ACCTATTTTATATATATTTTATATATATTTTATTATATTTTATTAAAAATAGGTGTGAAC
 81217  CTCCATGAGAGAGGAATGAATACCTATTTTATAAAGTATATTTTATATTCTATATATTAT
 81277  AAATATGAACCAAAAAAAGGAGTTTAAAATTTAATTAAATTTAATTAATTGAATTTCTTT
 81337  ATTATTATTATCATAATTATTAAACCCTTTATTAATATAATAATATATTATTTATTATCA
 81397  AAATACCTACCCTTTTTATAATTTATATCTTTAATAATATAATTAAATATAAAATGTTTA
 81457  TTAAATATTATATAAAAAAAAAATAAAAATATATATATATATATAAATGATAAATAATAA
 81517  GGAATTCACACTTATATAAATTTAAATATAAAGTCCCAAAAGAAGTATTCATTAAATAAA
 81577  TTATCATTAATTAATTATAATAAACTTATTTAATATTATTAAAGATTAATTTATAATAAT
 81637  AATTATTATTATTATTATTAATATTAATAGTTCCGGGGCCCGGCCACGGGAGCCGGAACC
 81697  CCGAAAGGAGAAATATATAAATAATTAAATAGTTCATATATTAAAAAGAATTAGAATTAA
 81757  ACTTTAATAAGTGTATTTAATATATAGAATATTAATAGAATATTTATTCTATTTATATAT
 81817  ATATTTATATATATATATATTAAATAATATTATTTATATTATATTTTATATATATATTAT
 81877  TAATATAAAAAGTATATTATATGTATTATATATATTATATATTATATATTTAATAATATA
 81937  TTACTATTATAATTAATAATTTTATAAAGTTCCCGGGGCCCGGCCACGGGAGCCGGAACC
 81997  CCGAAAGGAGAAATAAATAATTATATATTCCTTCGTGGTTCGGTTCCCCCTCACTCATTC
 82057  AAACTATAATTTAATATATTATGATATTATTTATAATTTATAATATAATGTATAATATTA
 82117  TATTATAAATATTATATAAAAATAAAATGATAATAATAATAATAATAATAAAAATAGAAA
 82177  AGAATAATTTTTATTATTTTAGTATATATAAGAATTTAATAAGTTAGATTATTGCGGACA
 82237  CCGTTACGCGGAGTGGGGACTATTATATTTTACCTATATATATTAATATTATTATAATTT
 82297  CCTTCTTTAAAAGAAAAAAGGGATTCGAGAACTTATTATTATATTAATATATTAATAATA
 82357  AATAATAATAAATAATAAAAAAGTAAATAAATATAAATTATATAAAAATATAATTTTATT
 82417  ATTAAGGAGTGAGGGACCC
;     G-rrn5 <== end
 82436  CCCTCCCTATTCTAACGGGAGGGGGGG
;     G-rrn5 <== start ;; mfannot: only core
 82463  GACCGAACCCCAAAGGAGTTTAAATATAAAATATAATATTATCATTAAATTCTAATAAGG
 82523  GTATATAATGAAGATCTATTAGAACCTAAAAAGAATATTAATATATCTTTTATAAAATAA
 82583  TAATAATAAATATAAATATAAAAATAAATTGTAATAAATAATAATATTTATAAATAATAA
 82643  AAAAAAAATAAGAAATATATTAATTATTAATAATAAATAAATTATATTAAAATATAATAT
 82703  TATTATTAAATTAAAGAAATATATTAAATATATTTATTAAAATTTTATAAATAAGTTAAT
 82763  ATTTTATTAAATAATATTATAAATAAATAAAAAATAAGTATATAATTATTAATATATTAA
 82823  TTTATTATGTTATATATTTTTATATTTCAAATATATAAGTCCCGGTTTCTTACGAAACCG
 82883  GGACCTCGGAGACGTAATAGGGGGAGGGGGTGGGTGATAATAACCAGAATATTAAATAAA
 82943  TACAGAGCACACATTAGTTAATATTTAATAATATAATCAATAAATATATTATAATAATAT
 83003  AATATAATTAATAATAGATATAAAGTATAAACAATATAATAAATTATATAAAATAAATAT
 83063  AAATTAAAAATAAAAACTAAATAATTAATATAATAAATGATAAACAAGAAGATATCCGGG
 83123  TCCCAATAATAATTATTATTGAAAATAATAATTGGGACCCCCACAATAGAATAAAAAATA
 83183  AAAAGAATTAATAATATATAAATAATATAAATATATTATATATATAATATAATATATATA
 83243  TATATAAAATAATAAATTATATAATATAATATATATATATATAATAATAAATTATATATA
 83303  TATATATATAATAATAAAAATAATAATCATATTAATTTTATAAACATAATTATTATTAAT
 83363  AATAATAATAATAATAATAATAAAGAGATAATAATTTATAAAAATTAATATTTATTTTAT
 83423  GTAATATTAATATTAATATTAATATAATATAATAGAATACGGATTAAATATTACCAGTTG
 83483  TTCACAGGTAATATAAAATCCTATTGTTTCACCTATTATTGATTAATAAAATAAGTATAT
 83543  ATAATAAAATTTAATAAAAAAAAATAATTATATAATAAATATTTATATTATAATATTAAT
 83603  AAATATAAAATATAATTGATATTAACATTATATAATTAATAATATAATCAAATAATATAA
 83663  ATATAATATAAAAAGTTTTAATTATTAAAATTATATAAATATTATTTAATAAAAATAAAA
 83723  ATAATAATAATAATAATAATAATAAAGTCCGGCCGAAGGAGATAAATATTTATATCTTTA
 83783  TTTATAATTATATATATATAAAAGTTTATTAAAATTTATAATAATAATATAAAAAAGTAT
 83843  ATAATAAATTTATTATAAATAAATAAATATTTAGTAATAATATTTAATAAAATTATAAAT
 83903  ATTATAAATAAAATATTAATAATAAATAATAAATATATAATATAATATAATATAATAAAT
 83963  TAATAACAATAAGATATCCGGGTCCCCTAAATAATTATTATATAAAATAATAATTGGGAC
 84023  CCATACATATAAATATAAAATATTTTAATATTTATATATAAATAATAATAATATATATTT
 84083  ATATTATAATATAACCCCTTCCAATTAATATTAATATTAATATTTAATTACTTCCTTAAA
 84143  AAAATAATAATTAATTAATTGATTTTTATATTAATATAAAAAAGTTAATATATATATTTA
 84203  TATATAAATAATATAAATTAATATAAAGATAATAAGTCCCCAAAGGAATAATAAATAATA
 84263  GTATGTATTTAAATAATATTTAATATACTATTTTTTTATTATTTTTATTATTATAATATA
 84323  TTTATAATAATATATTTAATTATAATTTATAAAAAAGAGATATAATATTTTATTATATAT
 84383  AATATTAATATAATACAAATTAACATTATTTAATTATTATTAATAATATTTAACTTTATT
 84443  ATTATCTTCTTCGGTTGGATTATTATTACTATTTATTTATTAATAATAAATAATAAATTA
 84503  TAAAGTCACTGAAAGAGTGAAGAATTTTCCATGGGATAATCCCAAAGGATAATATAAATA
 84563  TTATAAAATTTTTATTAAATAATATAAAATTCAATAAAATAATTTTAATTAATATAAAAA
 84623  TAAATATTTTTAATTAATATTAATATAAATATAAATATAAATATAATAGTATAGTATATA
 84683  GGAAGTTAATAATAATATAAATATTATATAATATATATATGTATATATATTATATAATTA
 84743  ATTTTCTCCTTTTGGATTTACATCTTAATAAAATATAAAATATAAAATGTTATTAACAAT
 84803  AAAAATTATTAATCTTTATAATATTAATAATAGTAAATTTATTTATATATCTCCTTTAGG
 84863  GTGGATTATTTTTATTAAAAAAAATATTAAATATTATAAATATATTATAAATATATTATA
 84923  AATATGTTATAAATATATTATAAATATAATATAATATAATATTATATATTATAATGATAA
 84983  AGATTATATATATTTTCTTTTTTTTTATTTATTATTTTTAATAAGTAAAAATTATATTAT
 85043  ATATATATATATTAAATTTTATAAGTAATATAATATAAGTATTAATATATAAA
;     G-trnM(cau)_2 ==> start
 85096  TGCAATATGATGTAATTGGTTAACATTTTAGGGT!CAT!GACCTAATTATATACGTTCAA
 85154  ATCGTATTATTGCTA
;     G-trnM(cau)_2 ==> end
 85169  ATAAATTAATATATAATATCTCCTTTCTATAAAAAGTATAATAAAATATATTATAAGAAG
 85229  AATATATTATATAATATAATAATTATATTAATAATATTAATAAATAATATATAAATAATT
 85289  ATAAAAAAGTATATAATATTAATCAATTAATTAATTAATAAATATAAATAATATATTAAT
 85349  TTTTAATTAATTTGAATAAGATATTTATATTATTAA
;     G-rnpB ==> start ;; mfannot: Approximate position
 85385  TAGGAAAGTCATAAATATATAAATTATATTATATAATTAATATAATAATAAAATAAATTA
 85445  TATATTTTATTTATAATATTATTTCTTTATAAGATAAATATTATCTAATTAATAATTAGA
 85505  TTGAATAATATTTATAAAGAAATATATATATATATAAAAAATCATTATATAAATTTAATT
 85565  ATAATTTAAATAAATTTTATATAAATTAATATAATATTAATAAAGTAATTAGTATAAATA
 85625  AATAATATGAAAATAAAACTTAATAAATATATAAATATAGTCCATATATATATATTAATA
 85685  AAAAGTAATATATATATATATATTGGAATAGTTATATTATTATACAGAAATATGCTTAA
;     G-rnpB ==> end
 85744  TTATAATATAATATCCATA
