# Supplementary material for: Global Characterization of Fungal Mitogenomes: New Insights on Genomic Diversity and Dynamism of Coding Genes and Accessory Elements
Source: Front Microbiol. 2021 Dec 1;12:787283. doi: 10.3389/fmicb.2021.787283 (PMC8672057; doi:10.3389/fmicb.2021.787283)
Supplement: Supplementary File 1 — de novo annotation files of the 685 mitogenomes investigated in this study. Annotation was performed with the Mfannot program. [file Data_Sheet_1.ZIP › Supplementary_FileS1/CP006531.1_Saccharomyces_cerevisiae_YJM1356_mitochondrion_complete_genome_mitogenome_g3.mfres]

;; Masterfile modified automatically by mfannot version 1.35
;; on Sat Dec 26 20:26:40 2020 by user pfonseca on host LGCM-PROC
;;    - Gene Totals: 48
;;    - List of genes added:
;;      atp6                 atp8                 atp9                
;;      cob (5 introns)      cox1 (5 introns)     cox2                
;;      cox3                 orf106               orf152              
;;      orf196               orf227               orf280              
;;      orf316               orf335               orf348              
;;      orf354               orf385               orf481              
;;      orf777               rnl                  rnpB                
;;      rns                  rps3                 trnA(ugc)           
;;      trnC(gca)            trnD(guc)            trnE(cuc)           
;;      trnE(uuc)            trnF(gaa)            trnG(ucc)           
;;      trnH(gug)            trnI(gau)            trnK(uuu)           
;;      trnL(uaa)            trnM(cau)            trnN(guu)           
;;      trnP(ugg)            trnQ(uug)            trnR(acg)           
;;      trnR(ucu)            trnS(gcu)            trnS(uga)           
;;      trnT(aag)            trnT(ugu)            trnT(uuag)          
;;      trnV(uac)            trnW(uca)            trnY(gua)           
;;
;; end mfannot
;;


>CP006531.1 Saccharomyces cerevisiae YJM1356 mitochondrion complete genome gc=3
     1  TTCATAATTAATTTTTTATATATATATTATATTATAATATTAATTTATATTATAAAAATA
    61  ATATTTATTATTAAAATATTTATTCTCCTTTCGGGGTTCCGGCTCCCGTGGCCGGGCCCC
   121  GGAATTATTAATTAATAATAAATTATTATTAATAATTATTTATTATTTTATCATTAAAAT
   181  ATATAAATAAATAAAAATATTAAAAAGATAAAAAAAATAATGTTTATTCTTTATATAAAT
   241  TATATATATATATATATAATTAATTAATTAATTAATTAATTAATTAATAATAAAAATATA
   301  ATTATAAATAATATAAATATTATTCTTTATTAATAAATATATATTTATATATTATAAAAG
   361  TATCTTAATTAATAAAAATAAACATTTAATAATATGAATTATATATTATTATTATTATTT
   421  ATAAAATTATTAATAATAATCAATATGAAATTAATAAAAATCTTATAAAAAAGTAATGAA
   481  TACTCCTTCGGGGTTCGGTCCCCACGGGTCCCTCACTCCTTTTTAAAAATAAAAAGGGGT
   541  TCGGTCCCCCCCCCTCCCGTATACTTACGGGAGGGGGGTCCCTCACTCCTTCTTAATTAA
   601  ATTATCTTAATTAAATTATCTTAATTAAATTATCTTAATTAAATTATCTTAATTAAATTA
   661  AATTAAAAGGGGACTTTATATTTATAAAGTAATTATATTTTTATTATTATTATTATTATT
   721  ATTTATTTATTTTTTTTTTTTATTATTTTATTATATATATTATATATTAATA
;     G-trnP(ugg) ==> start
   773  CAGATAGAAGCCAAAAGGTCAGGCGCTTTCTT!TGG!GAGAAAGACCTAGTTAGTTCGAG
   831  TCTATCCTATCTGA
;     G-trnP(ugg) ==> end
   845  TAATAATTTAATTAAACATTAAAAAAAAGTATATATATTTATCATAATATATTAAATTTT
   905  ATTACATTACAAATGAACACTTTTATTTATATTTATAAAAATATGAACTCCTTCGGGGTC
   965  CGCCCCGCGGGGGCGGGCCGGACTCCATATTATTATTATTATAATTATTATTATAATTAT
  1025  TATTATAATTATTATTATAATTATTATTATAATTAAAGAGTTTTAGATACCAATATGATA
  1085  TAATATGATATAGGACCGAAACCCCTCATTTTATCATTTATTTATAATATTATAAATAAA
  1145  AAAAAATATTATATATTATAATAAAATTAATATCATAATATATTATATTATATATTATAT
  1205  TATATATATATATATATATATTCTTTTATAAAATTTATATTCTTCTTATTAAAATTAAAA
  1265  AGGGAGCGGACTTTTAATTATATTTAATTATAGTTTTTAATCATTGGTTGAGATTTCAAA
  1325  ATAAGGTATAATATTTATATTATTCTTTAACAAATATTATATTATAAAAAAAGATATAAT
  1385  ATTTATATTATTCTTTAACAAATATTATATTATAAAAAAGATATAATATTTATATATTAT
  1445  TATTAATATTATTTTTTAGTTCCGAAAGGAGAAACTTATAATTTTTATATCATTATTTAT
  1505  TATTATTTTTAATAATAACTCCTTTTAGGAATTTCCATTTAACCTTCAGCAGAGACTTTC
  1565  TAATTATAATTATATATATATAAATTTAAATACATTTATAAAAAAGTATATAATATAATT
  1625  ATATTATATATAATAATATTATTAAATGAAGTATTCTTTATTATTAATTATAGGATATCT
  1685  GGGGTCCATTAATAATTATTATTGTAAATAATAATAAGGACCCCCCCCATTATCTAATTA
  1745  ATAAATATATAAATAATCATTAATAAATATATTAATAATTATTAATAAATATATAAATAA
  1805  TCATTAATAAATATATAAATAATATATTATATTATAAAAATATAATAATAATAATTTATT
  1865  ATTAAAATATAATAATTTATTATAAAAATATAATAATTTATTATAAAAATATAATAATAA
  1925  CTCCTTTCGGGGTTCACACCTTTATAAATAATAAATAATAAATAATAAATAATAAATAAT
  1985  AAATATTAGTATTCACTAATATAAAATAATAATTATAAAAATAATCATTATTAAAAATAT
  2045  TATTAATTATTAAATTAAATACAATTAATATAATTTAGTTGTTTATATAATTTTAAATAA
  2105  TGTTTATATCAATTTAATAAAATTAAATTTATAGTTCCGGGGCCCGGCCACGGGAGCCGG
  2165  AACCCCGAAAGGAGTTTATCTATATATTATAATAACTATATGAATTTCATTATTAAAAAT
  2225  AATAAAAATAAGGAATTTTAATAAGAAGTAATATTTATTATATAATATATAAAAAATATA
  2285  TATATATATAAAAATATATATAATAAGTTTTATTATAATATATATTAAATTAATTATTAT
  2345  GAGGGGTTCGGTTCCCTTCCGGACCCCAATTCATCTCATCTCATTTTATTTCATCTCAAT
  2405  ATCATCTAATCTCATTTCTTTATAGATTTTACATATATATAAATATAAATATAAGATATT
  2465  CACATTTATATATAATATAATATAATATAATAGATATTTATTCCTTTTTGATTAAACTAA
  2525  TAATTAATAATTAATAATTAATAATTAATAATTAATAATTAATAATTATTCGGTAGAACT
  2585  CCTTCGGGGTCCGCCCCGCAGGGGGCGGGCCGGACTATTATTAAATAATTTATAATTTAT
  2645  TATTTATTAATATATTTATATAATATAATATAATATAATATTATATTATTCATACTTTTT
  2705  ATTAATATAATATAATATTATTCATACTTTTTATTAATATAAAGAAAAGAGTTTCAATTA
  2765  TTTATTTATTTATTTATTTATTTATTTTTTATAAAAATAAGAATTAATTTAAATAATTTA
  2825  TTTAATGAAATTATTAATTATAAATAAAAATAATAATTTTTAAAGATGTAATATAAAAAT
  2885  AAATATAATATAATTTAGGATAATTATATAAAATATTTATTATATATAGTTTTTATAAGG
  2945  AGTTTAAAAAGTGATAATATAATATATAATATTTATAAGTTATTTATATATATATAATTA
  3005  TAATCTTATTAATTATTTATATATATATTTAATATTATTTTTATATAATTTTATATTAAA
  3065  GTATTATAATTATATATTTAATATTTTTTTTATATAATTTTATATTATTTATTTATTTAT
  3125  TTATTTAAAAATATTATAATCATATATTTAATATTATTTAATATATTTTATATATTATAT
  3185  CTTTTATTGATTTATATATATATAGATTTAATAAATATATATATATATATATATATAAAT
  3245  ATTCATTATATATTTATTATTATTATTATTATTTATTATTTATTATTATTTTTATATATT
  3305  ATTATTAATAATATATATATTATTAATTATGGGTATCCTAATAGTATATTATTATTTTTA
  3365  ATAATAATTTATGATTTATGAATAATAAATAAGTAGGGAATCGGTATGAATATCGAAAGG
  3425  AGTTATATATTATTAATTATTTATAATTATTTTATATATTATTAATTATTTATAATTATT
  3485  TTATATATTTATAATTATTTTATATAGATAGGATAGATAGGATAGATAGGATAGATAGGA
  3545  TAGATAGGATAGATAGGATAGATAGGATAGATAGGATAGATAGGATAGATAGGATAGATA
  3605  GGATAGATAGGGGTCCCATTTATTATTTACAATAATAATTATTAATGGGACCCGGATATC
  3665  TTATTGTTATTAATTTATATATTATTCATTATTATTAATATATATTTAATATAATTAAAT
  3725  ATTATATTATATTATATTATTTATTAAAAAAAAATCTATTACTTATTTTTTTTTATTAAT
  3785  ATATAAATTATTTATATAATTTATCATTTTTATTTATATATTATTATTTTTTATATATAA
  3845  ATTAATATATATATATATTATATATACTTTTTTTTTTAATAATATATCTATATATATAAA
  3905  TTAATATATTATATTTTTATATAATATATTATTAATTATTATTTTAATTTTCTATTCTAT
  3965  TGTGGGGGTCCCAATTATTATTTTCAATAATAATTATTATTGGGACCCGGATATCTTCTT
  4025  GTTTATCATTTATTATTTTATTAAATTTATTATTATTTTTAATTTATATTTATATTATAT
  4085  AATTAATTATATCGTTATACTTTATATTTTATTATATAATATATTATATTCTTATAATAT
  4145  ATTTATTGATTATGTTATAAAATTTATTCTATGTGTGCTCTATATATATTTAATATTCTG
  4205  GTTATTATCACCCACCCCCTCCCCCTATTACGTCTCCGAGGTCCCGGTTTCGTAAGAAAC
  4265  CGGGACTTATATATTTATAAATATAAATCTAACTTAATTAATAATTTAAATAATATACTT
  4325  TATATTTTATAAATAAAAATAATTATAACCTTTTTTATAATTATATATAATAATAATATA
  4385  TATTATCAAATAATTATTATTTCTTTTTTTTTTCTTTAATTAATAATTAATTAATTAATT
  4445  AATATTTTATAAAAATATATTTCTCCTTACGGGGTTCCGGCTCCCGTAGCCGGGGCCCGA
  4505  AACTAAATAAAATATATTATTAATAATATTATATAATATAATAATAATATAATAATTTTA
  4565  TATAAATATATATTTATATATTAAATTAAATTATAATTTTATTATGAAAATTATATCTTT
  4625  TTTTTATATTTTTATATAATAAAAATATGTTATATATATATTAATAATAAAAGGTAGTGA
  4685  GGATTAAATAAATTATATAATAATTATAACTCTTAATTATAAAATAAATATATATATATA
  4745  TATAAGTATCCATTTCCATATAATCTTTTAATAAATATTAATAAATATTAAAAAAATAAT
  4805  ATTATAATATTTTAGTATATAATTCAATAAAATTCATTGGAGGGGTAAATAATAATAATT
  4865  TACTAATGGCAAGTTATAGTCTTAAAGGTTTTTATTTTTTATTAAATTAATAAAATAATA
  4925  ATACCATTTATATATTCCATTATATATATATATTTAATAAAAATAATAATATCATTTATA
  4985  TATTTTATTATATATTATATATATTTTATATAAAATAATAATAATAAATTTATATTTTTA
  5045  TATATTATTATTAAATAATAATAATATAAATAACTCCTTCGGGGTTCGGTCCCCACGGGT
  5105  CCCTCACTCCTTCTTAAGAATAAAAAGGGGTTCGGTCCCCCTCCCGTTAGTACACGGGAG
  5165  GGGGTCTCTCACTCCTTCTTAAAAAATAAAAAGGTGGAAGGACTAATATAATTTTAAATA
  5225  ATAATTAATACTTTAATAATAATTTGTATTTCTTTATTATTAATATATTAAATATAATAA
  5285  TAATTAATATAATTACAATATATTAATATTATCAAATATTAATAAATATATTTTTATATA
  5345  ATTTATTTATTTTTTTATTATTAAACTAATTATAATTGTAATTTCGTAAAGGGGGTGGGA
  5405  GTAAATATATATAATTTATAATCTATATATATATATATATAATTTCTTAATAAATATTAA
  5465  TAAATATTTATAAAAAGAATAATTTATATTTATAATATATAATTTATATATTTTATTTTT
  5525  ATTATACAATTAATATAAAATATAAAATATAAAATATTAAATATTAAATATTAAATATTA
  5585  AATATTTATTTTTATAGGGGTTATATAATAATTATATTTATAATTATATAATATTAAAAA
  5645  GGGTATTTTTATAATTATTACATTTTTATTTTATTTATAAAAATATTAATTTTAATAAGT
  5705  ATTGAATACTTTATATAATATAAATATTAATTACATAATTAATAATTAAATAATATTTAA
  5765  TAATATTATTTAAATTTATTATTTATAATTATTTATTTATAAAATTCTATTTTTATTATT
  5825  ATTATTATTTTATTATTAAAGATTAATATAATAATTATTAATATATTAAAAATCTTTTAT
  5885  TATATTAATATTTATAAAAAAGTATTTAATAAAAAAGATGTATAAATTTATAAATTATAT
  5945  AATATTATTAATTTATATAATAATAATATTATAACTTTGTGATTGTCAATTTAGTTAATC
  6005  ATTGTTATTAATAAAGGAAAGATATAAAAAATATT
;     G-trnT(aag) ==> start
  6040  CTCCTTCTTAAAAAGGGGTTCGGTTCCCCCCGT!AAG!GGGGGGGTCCCTCACTCCTTTG
  6098  GTCGGACTCCTTCGGGGTCCGCCCCGCGGGGGCGG
;     G-trnT(aag) ==> end
  6133  GCCGGACTAATTTAACTTTTAATATTAATATTAATATTATTTATATTTTTAATATATAAA
  6193  AATAAATAATTTTATTTTTATTAATAGTATATTATATAAACAATAAAATAGTATTAATTA
  6253  TATAAAATTTATATAAAATATATATAAATTTATTATATATATATATATTAATATTTTAAT
  6313  AAAGTTTTTATTATAAATTTATTTATTTATTTATTATAATATTAATAATTTATTTATTAT
  6373  TATATAAGTAATAAATAATAGTTTTATATAATAATAATAATATATATATATATATATTAT
  6433  TATATTAGTTATATAATAAGGAAAAGTAAAAA
;     G-rns ==> start
  6465  ATTTATAAGAATATGATGTTGGTTCAGATTAAGCGCTAAATAAGGACATGACACATGCGA
  6525  ATCATACGTTTATTATTGATAAGATAATAAATATGTGGTGTAAACGTGAGTAATTTTATT
  6585  AGGAATTAATGAACTATAGAATAAGCTAAATACTTAATATATTATTATATAAAAATAATT
  6645  TATATAATAAAAAGGATATATATATAATATATATTTATCTATAGTCAAGCCAATAATGGT
  6705  TTAGGTAGTAGGTTTATTAAGAGTTAAACCTAGCCAACGATCCATAATCGATAATGAAAG
  6765  TTAGAACGATCACGTTGACTCTGAAATATAGTCAATATCTATAAGATACAGCAGTGAGGA
  6825  ATATTGGACAATGATCGAAAGATTGATCCAGTTACTTATTAGGATGATATATAAAAATAT
  6885  TTTATTTTATTTATAAATATTAAATATTTATAATAATAATAATAATAATATATATATATA
  6945  AATTGATTAAAAATAAAATCCATAAATAATTAAAATAATGATATTAATTACCATATATAT
  7005  TTTTATATGGATATATATATTAATAATAATATTAATTTTATTATTATTAATAATATATTT
  7065  TAATAGTCCTGACTAATATTTGTGCCAGCAGTCGCGGTAACACAAAGAGGGCGAGCGTTA
  7125  ATCATAATGGTTTAAAGGATCCGTAGAATGAATTATATATTATAATTTAGAGTTAATAAA
  7185  TATAATTAAAGAATTATAATAGTAAAGATGAAATAATAATAATAATTATAAGACTAATAT
  7245  ATGTGAAAATATTAATTAAATATTAACTGACATTGAGGGATTAAAACTAGAGTAGCGAAA
  7305  CGGATTCGATACCCGTGTAGTTCTAGTAGTAAACTATGAATACAATTATTTATAATATAT
  7365  ATTATATATAAATAATAAATGAAAATGAAAGTATTCCACCTGAAGAGTACGTTAGCAATA
  7425  ATGAAACTCAAAACAATAGACGGTTACAGACTTAAGCAGTGGAGCATGTTATTTAATTCG
  7485  ATAATCCACGACTAACCTTACCATATTTTGAATATTATAATAATTATTATAATTATTATA
  7545  TTACAGGCGTTACATTGTTGTCTTTAGTTCGTGCTGCAAAGTTTTAGATTAAGTTCATAA
  7605  ACGAACAAAACTCCATATATATAATTTTAATTATATATAATTTTATATTATTTATTAATA
  7665  TAAAGAAAGGAATTAAGACAAATCATAATGATCCTTATAATATGGGTAATAGACGTGCTA
  7725  TAATAAAATGATAATAAAATTATATAAAATATATTTAATTATATTTAATTAATAATATAA
  7785  AACATTTTAATTTTTAATATATTTTTTTATTATATATTAATATGAATTATAATCTGAAAT
  7845  TCGATTATATGAAAAAAGAATTGCTAGTAATACGTAAATTAGTATGTTACGGTGAATATT
  7905  CTAACTGTTTCGCACTAATCACTCATCACGCGTTGAAACATATTATTATCTTATTATTTA
  7965  TATAATATTTTTTAATAAATATTAATAATTATTAATTTATATTTATTTATATCAGAAATA
  8025  ATATGAATTAATGCGAAGTTGAAATACAGTTACCGTAGGGGAACCTGCGGTGGGCTTATA
  8085  AATATC
;     G-rns ==> end
  8091  TTAAATATTCTTACATAAATATTAATCTAAATATTAATATAAATATTAATATTAATAGTT
  8151  CCGGGGCCCGGCCACGGGAGCCGGAACCCCGAAAGGAGAAATATAAATATAAATATAAAT
  8211  ATATTTTAATATAATATAATATAATATATAATATATTATATAAATATAATATATAAATAA
  8271  TATAATAAAATATTTTAATATATATATAATATAATATAATTATTATTATAATTTAATATA
  8331  AATTATTATTATAATTTAATATAATAAATAAATAAATAATTATAATTATAATTATAATTA
  8391  TAATCTCAATATATAAATGATAAATTATTATAAATACGAAGGAAATAATTGATTTTTAAA
  8451  ATATATTTAATAAAATATATAATATAAATTATACTTTTTTGTTATTATATAATAATTATA
  8511  TTAATATATTTAATAGAATTAATATAAATAAATAATAAATATTTATAATAAAATAATATA
  8571  CATCTTCTTTAAATAAAAAAAAGGGGACATTATAAATAGTATATAAATATATTATATCTT
  8631  TTTTATTATTATTATTAATAAATAATAATAATAATTTATATATTTATAATATATTTAATA
  8691  GTTCCGGGGCCCGGCCACGGGAGCCGGAACCCCGAAAGGAGAATGTATTATAATTATTAC
  8751  ATATAATTATTATTATTCACTTCTTATTAAAAATAATACTCCTTCTTAAAAAGGGGTTCG
  8811  GTCCCCCTCCCATTAGTATAATATACATTAGTATAATATACATTAGTATAATATACATTA
  8871  GTATAATATACATTAGTATAATATACATTAGTATAATATACATTAGTATAATATACGGGA
  8931  GGGGTCCCTCACTCCTTCGGGGTCCCCGCTGGGGGCGGAGACTCTATATAATTTATATAA
  8991  TTTATTTTAATATATATATATATTTATATATAATATAATATATATATTTATTTATTATAA
  9051  TCATTTTTTTTTTACTTAAAATAAAACTTATTATAATTTATATAATTTATAATATTTCTC
  9111  CTTTCGGAACTTAAAAATAATTATATAATTTTTTTTATTTATATAATAATAATATTATTT
  9171  GTTATATATTATATATTATATATATAATAAATAAATAAATAATAAATAATAATAAT
;     G-trnW(uca) ==> start
  9227  AAGGATATAGTTTAATGGTAAAACAGTTGATT!TCA!AATCAATCATTAGGAGTTCGAAT
  9285  CTCTTTATCCTTG
;     G-trnW(uca) ==> end
  9298  ATAATAATAATAAAAATATGTATTTATTTAATTATTTTAATATTTCTCCTTTCGGGGTTC
  9358  CGGCTCCCGTGGCCGGGCCCCGGAACTATTAATATAATATAATATAATATAAATATTCAT
  9418  TTATCTTTTTTTTAATATTCTTAATTAATTAATTAATATATTAATTATAAAAAATATATT
  9478  ATAATTTTATTATTAATAAGTATAAATATATTATTAATAATAATTTATTAAAAATATATT
  9538  ATTATAATATATTAATATATCATAATTATAATCAATATTATATTATTTAATTTTATAATA
  9598  CTTAATTATTAATATATTATTCATATATATATAAATTAAATTAAATTAATTATATTGAAT
  9658  ATATAAATATATATATATATATATAAATATATAAAAAATTATATAAATTATTTTAAGAAA
  9718  GGAGTGAGGGACCCCCTCCCGTTAGGGAGGGGGACCGAACCCCGAAGGAGAAATATTATA
  9778  ATATATTTAATATTTTATTTTTTTTTATTTTAATTTATTAAATAATTTAATAATTAAATA
  9838  AATTAATGATTTGATTTTATTCTCCTTTCGGGGTTCCGGCTCCCGTGGCCGGGCCCCGGA
  9898  ACTATTATTATTATTATTATATAAAAATAAATAATAAATAATAAATAGTATGATACAATT
  9958  TATTAATAATATAATTATAAATTATAAATAATAATTTATTTTAATAATTCTAATATAAAT
 10018  AATGATAATAATTTTGTCATTATGAACTATTAATATATTAATCTATTAATATTCTTTGAT
 10078  ATTTATTTTTATTTAATGAACATCTAATTTAATTTAATTTAATTTAATTTAATTTAATTT
 10138  AATTTAATTTAATTTAATTTAATTTAATTTAATAAAATAGTCCGGTCCGCCCCGCGGAGG
 10198  GGGCGGACCTCGAAGGAGATATGAATCTTTAATATAAATAATCATAAATTCTAAATATTA
 10258  GAATTATTATTTTATCTTTTTATTTATTAATAATTAAATATAAATTATTATTAATAATAA
 10318  TTATAATATTCTTTAAAATAATATTAATAAAAATTATACAATAATAATAATTAATATTCA
 10378  TTATTATTTAATTAATATCTCCTTTACTTATTTTTCCTCCGTTGGGGACTTATTATTAAG
 10438  TATATTATTATATACTACTTAAGATTATATATATAATATATATATATATATTATATATAA
 10498  AATATAAATATATAAATAATATAAAAATTAATAAAATAAATAAAATAAATTAGTCTGATC
 10558  GAATCCCCCTATTTAATTTAATTTAATTTAATTTAATTTAATTTAATTTAATTAAGAATC
 10618  CCTTTTTATTCTTAATAAGGGGATAAATTTATATAAAATATTATTTATAATTAATTATAA
 10678  TTAAATTATAATATAATATAAATAATAATATAATAAAAATAAAATAATATTAGATTATAT
 10738  TATATAATTTATATAATTTTTAATAATAATAATAAATAAGTTTATTTATAATTATAAATA
 10798  TAAATATAAATAAAGAAGGTATTATATTTTATAAAATATAATAATAATACAAAATTTATA
 10858  TTTTAATAAATATTAATATAAGTTTAAAGTTCCGGGGGGCCCGGCCACGGGAGCCGGAAC
 10918  CCCGAAAGGAGAAATAAATAATATATTTATAAAAAATTAAATAAATAAATATTATCTATT
 10978  TCAAATAAATATAATATAATATAATATAATAATTCTAAATATAAATAATATTTATTATAA
 11038  TTATTATAATAATTGTATTATTTATTAATAATATATATAATTATATTAAAACTAATATTA
 11098  CATTATTTTGTATATTTAAACAATTAAATTGATTATTCTTATTTGTAATCTTTATTTATT
 11158  TTATTATATCTTATTAATGATAAAATTATAATTATTATTAAAATAATAATTTACTTCTTT
 11218  TGATATAAAAATAAAATAATATTAGAAAATATATTATATTTTTATTCCTTCCTATTAAAG
 11278  GTAAAGACTCGATTCTCATAATTAAATTTATATCCTTCGGCCGGATTAATTTATTTTATT
 11338  TATATTTATATTTATATTTATATTTATATTTATATTTATATTTATAGTGAATACCTTTTT
 11398  TAATATTTATTTTTAATATTTATTTTTAATATTTATTTTTAATATTTTATTTTTAATAAA
 11458  ATATAATCTTGTAAGTAAGAAAAGAATTTCGGTGATTGGAACCTTGAAAGGATAAATTTC
 11518  TTATTTATTATAATATTTATATTATAGTATTATTAAACATTTAATATATTATATTAATAT
 11578  TTAATTTAAATGATTAATATATTATTATAATAATATTTATTTTATATTAAAATATTATAA
 11638  TTAATATATATATATTTATTTTAATAATATTATTATTATTATTATTATTATTAAAATTAT
 11698  TATTTTTATAAATATATATATATATATATGTATATTATTTTTATTCTTATATAAATTATA
 11758  TAAAAAAATATATATAATATATAATTAATTAATATATATTATTTAAATTATATATTATTT
 11818  AAAATACTTTTTATATTATATCTTCTTTAAATTAAAATATAATTATTATTTATATTATAA
 11878  TTATTTATGAAATATTATTATTAAAATAAAAAAGAGGTTTAGACTATATATTTATTATTT
 11938  ATAAACTTATTATATTATTTATTATTAATAGTTCCGGGGCCCGGCCACGGGAGCCGGAAC
 11998  CCCGAAAGGAGAAATAAATAAAATAAAAAATAATAAATATTAATATTATTAAATATTATT
 12058  TATAATAAATATTAATATTATTAAATATTATTCATATTAATAAATTTTATTATTATTTGT
 12118  AATATATTAAATATTAATAATATATATATTATTTATTATAATGAAAACCTATCCTAAATT
 12178  ATCCTATCATATAATATCATATCATATTATATCATATCTTATTATATGATATATAAAGTA
 12238  TTCACTCTATATGAAGTTATGATTATTATATAAATCTTATTTTATTTTATTTTTATTTGG
 12298  ACTAATAATAATTATAATAATAATTATTGATATGTTCTAATATTAATAAATACATATCTA
 12358  TATTATAATATAAATATTCATTTCTTACTAATAAAAAGTTTTTATATTCATTATAATATA
 12418  AATATATAAATATATATAAATATTTTAATAATTATAATTATATTAAGATATTATAAATAT
 12478  ATATTTATTTTTTTTATTAAATAAATAAATAAATAATTAATTAATTAATATTTTTATATT
 12538  ATAACTTATTTTTATAATAATAATAAGTATTTTATTTTTATTATATTATTATTTATATAA
 12598  TTATATATATATTAATTTCAATTTAATTAATTAATTGGTATTTGGCATATGAGATCAATT
 12658  AATTGTAATTCTTATAAGAATTAATTAATATGCTTTTTATATAATTTATACTTTTATATT
 12718  TCTCCTTCCGGGGTTCCGGCTCCCGTGGCCGGGCCCCGGAACTATTATTATTATTTTTAT
 12778  TTATTTATTATTAAAATATAATAATAAATAAAATTATATTTTTATATAATAATTTATATT
 12838  TCTATATATATATATATATATTATATATAAATATTATTATATATATTTTTATATATATTA
 12898  TAATTATATTCATTAATATTTTATTATAGTGGTGGGGGGTCCCAATTATTATTTTCAATA
 12958  ATAATTTATCATGGGACCCGGATATCTTCTTGTTTTTATTTATTATTTTATTAAATTTAT
 13018  TTTAATTATTTATTTATAATTTATATTATACAATTTATTATTTCGTTAATACCTTTATTT
 13078  ATATTATATAATATATTATATTATTATAATATATTTATTGATTATATTAATACATTTAAC
 13138  TAATGTGTGCTCTATATTTATTGAATAGTTTGGTTCTTATCACCCACCCCCTCCCCCTAT
 13198  TACTTATATATTTAATACTAAAAATATAACTACATTACTTTTTTTTTAATATATATAACA
 13258  TATATATATATATATATATTAATTATATAAAATATAATACTCTATATTAAATATTATTTT
 13318  TATCAATATTTCTTTATATATATAATAATAATAATAATAATCAATATTAATTATTTATAT
 13378  ATATAAGATTAATATTATTTAATATATTATGAATAATTTAATTAATAAATCTTTAAATAT
 13438  TATCATAAAAATATAAATTAAATAATTTCTTATTTATAATAAAGAATAATAATATATATA
 13498  AATATAATAAAGAATGTAAATAATATATATATAATATAATATAAAAAATATATATATATA
 13558  TAAATATATATATAATATAATATATAGATAATAATATTTTTATATTAATTTATTTTATTA
 13618  TTAAGTAATGAATAATATAAAATCAATATATTAAATAATATATTTATATTAGTTCGGTTT
 13678  AGTTGGTATTTTGTAATGAGTAAAAAGTAATATATAATATTAAATAATAAGTATTGATAT
 13738  AAGTAATAGATATAATAATAATATTATTAATATTTTATATAAATAATATTAATAATATAG
 13798  ATTATGAAAGAGAGTATTAATATCATTAAATATATATATATGTTATATAATTTAAATGAT
 13858  TTTAATATATATATATATATTATATTATAGATTATGATACATTTATATAAATAATATATA
 13918  TATAAAAATTAATTATACTATTACTTTATAATATAATAATATTTATTTATAAAGATATAA
 13978  AAGAATTGTTTAAAGTTATAACTAAAATATTATATAGTATTCATTAATAATTAATATTAT
 14038  AAATTCAACTATTGTTATATTTATAAATAGAATAATATATTATTATCCTTAAGGATATAA
 14098  CAATAATAAAAAAATTTAATAATTTTAATGAATATAATAATAATAATATTATTAAAATTA
 14158  ATATATAAAAAAAGTAAAA
;     G-cox1 ==> start ;; mfannot: alternative ATG start pos 14162
;     G-cox1-E1 ==> start
 14177  ATGGTACAAAGATGATTATATTCAACAAATGCAAAAGATATTGCAGTATTATATTTTATG
 14237  TTAGCTATTTTTAGTGGTATGGCAGGGACAGCAATGTCTTTAATCATTAGATTAGAATTA
 14297  GCTGCACCTGGTTCACAATATTTACATGGAAATTCACAATTATTTAATG
;     G-cox1-E1 ==> end
;     G-cox1-I1 ==> start /group=II (6.89e-14)
 14346  gt
;     G-cox1-I1-orf777 ==> start /first_aa=A
 14348  gcgcctctcagtgcgtatatttcgttgatgcgtctagcattagtattatgaatcatcaat
 14408  agatacttaaaacatatgactaactcagtaggggctaactttacggggacaatagcatgt
 14468  cataaaacacctatgattagtgtaggtggagttaagtgttacatggttaggttaacgaac
 14528  ttcttacaagtctttatcaggattacaatttcctcttatcatttggatatagtaaaacaa
 14588  gtttgattattttacgttgaggtaatcagattatgattcattgttttagatagcacaggc
 14648  agtgtgaaaaagatgaaggacctaaataacacaaaaggaaatacgaaaagtgagggatca
 14708  actgaaagaggaaactctggagttgacagaggtatagtagtaccgaatactcaaataaaa
 14768  atgagatttttaaatcaagttagatactattcagtaaataataatttaaaaatagggaag
 14828  gataccaatattgagttatcaaaagatacaagtacttcggacttgttagaatttgagaaa
 14888  ttagtaatagataatataaataaggaaaatataaataataatttattaagtattataaaa
 14948  aacgtagatatattaatattagcatataatagaattaagagtaaacctggtaatataact
 15008  ccaggtacaacattagaaacattagatggtataaatataatatatttaaataaattatca
 15068  aatgaattaggaacaggtaaattcaaatttaaacccatgagaatagttaatattcctaaa
 15128  cctaaaggtggtataagacctttaagtgtaggtaatccaagagataaaattgtacaagaa
 15188  gttataagaataattttagatacaatttttgataaaaagatatcaacacattcacatggt
 15248  tttagaaagaatataagttgtcaaacagcaatttgagaagttagaaatatatttggtgga
 15308  agtaattgatttattgaagtagacttaaaaaaatgttttgatacaatttctcatgattta
 15368  attattaaagaattaaaaagatatatttcagataaaggttttattgatttagtatataaa
 15428  ttattaagagctggttatattgatgagaaaggaacttatcataaacctatattaggttta
 15488  cctcaaggatcattaattagtcctatcttatgtaatattgtaataacattggtagataat
 15548  tgattagaagattatattaatttatataataaaggtaaagttaaaaaacaacatcctaca
 15608  tataaaaaattatcaagaataatagcaaaagctaaaatattttcgacaagattaaaatta
 15668  cataaagaaagagctaaaggcctactatttatttataatgatcctaatttcaagagaata
 15728  aaatacgttagatatgcagatgatattttaattggggtattaggttcaaaaaatgattgt
 15788  aaaataatcaaaagagatttaaacaattttttaaattcattaggtttaactataaatgaa
 15848  gaaaaaactttaattacttgtgcaactgaactaccagcaagatttttaggttataatatt
 15908  tcaattacacctttaaaaagaatacctacagttactaaactaattagaggtaaacttatt
 15968  agaagtagaaatacaactagacctattattaatgcaccaattagagatattatcaataaa
 16028  ttagctaataatggatattgtaagcataataaaaatggtagaataggagtgcctacaaga
 16088  gtaggtagatgactatatgaagaacctagaacaattattaataattataaagcgttaggt
 16148  agaggtatcttaaattattataaattagctactaattataaaagattaagagaaagaatc
 16208  tattacgtattatattattcatgtgtattaactttagctagtaaatatagattaaaaaca
 16268  ataagtaaaactattaaaaaatttggttataatttaaatattattgaaaatgataaatta
 16328  attgccaattttccaagaaatacttttgataatatcaaaaaaattgaaaatcatggtata
 16388  tttatatatatatcagaagctaaagtaactgatccttttgaatatatcgattcaattaaa
 16448  tatatattacctacagctaaagctaattttaataaaccttgtagtatttgtaattcaact
 16508  attgatgtagaaatacatcatgttaaacaattacatagaggtatattaaaagcacttaaa
 16568  gattatattttaggtagaataattaccataaacagaaaacaaattccattatgtaaacaa
 16628  tgtcatattaaaacacataaaaataaatttaaaaatataggacctggtatataa
;     G-cox1-I1-orf777 ==> end
 16682  aatctattattaatgatactcaatatggaaagccgtatgatgggaaactatcacgtacgg
 16742  tttgggaaaggctctttaacacgtggcaacataggttaatttgctatttcat
;     G-cox1-I1 ==> end
;     G-cox1-E2 ==> start
 16794  TTTTAGTAGTTGGTCATGCTGTATTAATAATTTTCTTCTTAGTAATGCCTGCTTTAATTG
 16854  GAGGTTTTGGT
;     G-cox1-E2 ==> end
;     G-cox1-I2 ==> start /group=IB (1.80e-35)
;     G-cox1-I2-orf335 ==> start /first_aa=N /note=LAGLIDADG ;; evalue:1.1e-36
 16865  aaccaaaaaagatatgaaagtaataataataataatcaagtaatagaaaataaagaatat
 16925  aatttaaaattaaattatgataagttgggaccttatttagctggattaattgaaggtgat
 16985  ggaactattctagttcaaaattcatcttcaataaaaaaatctaaatatagaccgttaatt
 17045  gttgtagtatttaaattagaagatttagaattagctaattatttatgtaatttaactaaa
 17105  tgtgggaaagtgtataaaaaaattaatcgtaattatgtattatgacttattcatgattta
 17165  aaaggtgtatatacattattaaatattattaatggatatatgagaacacctaaatatgaa
 17225  gcatttgttagaggtgctgaatttataaataattatattaattcaacaacaattctacat
 17285  aataaattaaaaaatatagataatattaaaattaaaccattagatacatcagatattggt
 17345  tcaaacgcttgattagctggtatgacagatgcagatggtaatttttctattaatttaata
 17405  aatggtaaaaatcgttctagtagagcaatgccttattattgtttagaattaagacaaaat
 17465  tatcaaaaaaattctaataataataatattaatttttcttatttttatattatgtctgca
 17525  attgcactatattttaatgttaatttatatagtagagaacgtaatttaaatttattagta
 17585  tctcttaataatacgtataaactatattatagttataaagtaatagtggctaatctatat
 17645  aaaaatattaaagtaatagaatactttaataaatattctttattatcatctaaacactta
 17705  gattttttagattgatctaaattagttattttaattaataatgagggtcaaagtataaaa
 17765  cttaatggtagttgagaattaggtataaatttacgtaaagattataataaaactagaact
 17825  acgtttacttgatctcatttaaaaaatacatatttagaaaataaataa
;     G-cox1-I2-orf335 ==> end
 17873  ataaattattattactttcttcccctccgaatccgtaatatatttacggatatataatct
 17933  cgtagtgtaaaaggtgtaacgagattattaataagttgccgtaatatattgtaaaatata
 17993  ttattattacaacactatatgcgggaaaaccctaaagtcataatataatattatccccac
 18053  gagggccacacatgtgtggccctcgcggggtatggaaaatttaattaagttataaatgta
 18113  ctatagtattaaaaattattatgaataatttccccacccccatgcgaagcatgggggggg
 18173  tataagtatggacaatccgcaggaaaccaaataataaataatatcctgaacaaagtaagt
 18233  gaaggagatatcttaaaatatatataatatatattttataaattattacgtaggatcctc
 18293  agagactacacgtgttgcacccattatattatgtataatgggttgaagatatagtccaaa
 18353  tataattgaaagattataataaaatg
;     G-cox1-I2 ==> end
;     G-cox1-E3 ==> start
 18379  AACTATTTATTACCATTAATGATTGGAGCTACAGATACAGCATTTCCAAGAATTAATAAC
 18439  ATTGCTTTTTGAGTATTACCTATGGGGTTAGTATGTTTAGTTACATCAACTTTAGTAGAA
 18499  TCAGGTGCTGGTACAGGGTGAACTGTCTATCCACCATTATCATCTATTCAGGCACATTCA
 18559  GGACCTAGTGTAGATTTAGCAATTTTTGCATTACATTTAACATCAATTTCATCATTATTA
 18619  GGTGCTATTAATTTCATTGTAACAACATTAAATATGAGAACAAATGGTATGACAATGCAT
 18679  AAATTACCATTATTTGTATGATCAATTTTCATTACAGCGTTCTTATTATTATTATCATTA
 18739  CCTGTATTATCTGCTGGTATTACAATGTTATTATTAGATAGAAACTTCAATACTTCATTC
 18799  TTTGAAGTAGCAGGAGGTGGTGACCCAATCTTATACGAGCATTTATTTTGATTCTTTGGT
;     G-cox1-E3 ==> end
;     G-cox1-I3 ==> start /group=IB (2.70e-21)
;     G-cox1-I3-orf316 ==> start /first_aa=Q /note=LAGLIDADG ;; evalue:3.5e-47
 18859  caaacagtggcccttattattatattaataatatataatgatatgcatttttctaaatgc
 18919  tggaaattattaaaaaaatgaattacaaatattataagtctattatttaaagccttattt
 18979  gtaaaaatattcatatcttataataatcagcaggataagataataaataatcttatatta
 19039  aaaaaagataatattaaaagatcctcagagactacaagaaaaatattaaataattcaata
 19099  aataaaaaatttaatcaatgattagctggattaattgatggtgatggatattttggtatt
 19159  gtaagtaagaaatatgtatcattagaaattctagtagcattagaagatgaaatagcttta
 19219  aaagaaattcaaaataaatttggtggttctattaaattaagatcaggtgtaaaagctatt
 19279  agatatagattacttaataaaactggtataattaaattaattaatgcagttaatggtaat
 19339  attagaaatactaaaagattagtacaatttaataaagtttgtattttattaggtattgat
 19399  tttatttatccaattaaattaactaaagataatagttgatttgttggattttttgatgct
 19459  gatggtacaattaattattcatttaaaaataatcatcctcaattaacaatttctgtaact
 19519  aataaatatttacaagatgtacaagaatataaaaatattttaggtggtaatatttatttt
 19579  gataaatcacaaaatggttattataaatgatccattcaatcaaaagatatagtattaaat
 19639  tttattaatgattatattaaaataaatccatcaagaacactaaaaataaataaattatat
 19699  ttaagtaaagaattttataatttaaaagaattaaaagcttataataaatcttctgattca
 19759  atacaatataaagcatgattaaattttgaaaataaatgaaaaaataaataa
;     G-cox1-I3-orf316 ==> end
 19810  attatttaataaagatatagtccaaattatatatatataatatatatatatataacaag
;     G-cox1-I3 ==> end
;     G-cox1-E4 ==> start
 19869  CACCCTGAAGTATATATTTTAATTATTCCTGGATTTGGTATTATTTCACATGTAGTATCA
 19929  ACATATTCTAAAAAACCTGTATTTGGTGAAATTTCAATGGTATATGCTATGGCTTCAATT
 19989  GGATTATTAGGATTCTTAGTATGATCACATCATATGTATATTGTAGGATTAGATGCAGAT
 20049  ACTAGAGCATATTTCCTATCCGCACTGATGATTATTGCAATTCCAACAGGAATTAAAATC
 20109  TTTTCTTGATTAGCCCTAATCTACGGTGGTTCAATTAGATTAGCACTACCTATGTTATAT
 20169  GCAATTGCATTCTTATTCTTATTCACAATGGGTGGTTTAACTGGTGTTGCCTTAGCTAAC
 20229  GCCTCATTAGATGTAGCATTCCACGAT
;     G-cox1-E4 ==> end
;     G-cox1-I4 ==> start /group=I(derived) (3.70e-09)
 20256  attaatttaataagtgtcgtgcttaaaattcactaaaataatatataataaattataata
 20316  aaatatataaaaaaataaaaaaaaataaaaaaaattaatatcttatgattaattttatat
 20376  aaataaaaatttattaaatattattggttatatatatatatatattaataataaaaaaat
 20436  atatatatatatatagctaacggggaaactcttataattattatttatataataaataag
 20496  acaatcccgtgataactttaatatatatatattatatattaaagtattgtagagactaaa
 20556  cgtgaatgattttaatattatttaaatattaaaattaagagatagtccaatcttatatgt
 20616  aaatataagttaataccaaaaaaaaaataatattattttgacttattat
;     G-cox1-I4-orf354 ==> start /note=LAGLIDADG ;; evalue:9.4e-27
 20665  atattaatattattaataataattttaactaataataaagtttttatagaaactttatat
 20725  tattatttaatatttaattttcaattaatatctccttttggggttccggtccctggtccg
 20785  gcccccgaaactaaagatattaagaatttatatgaatcaattataaataattatattaat
 20845  attttaaataaatatcttattaatattaataaagataatattaataaattaaaattttta
 20905  gataattatactgaagaagaaaaaggttattatttatctggattatttgaaggagatggt
 20965  aatatttatactagatgtttttcaattactttttctttagaagatgttttattagctaat
 21025  tatttatgtctttattttaaaattggtcatattacagctaaatataattctaataaagaa
 21085  ttaacagctgttaaatgaaatattataaaaaaaaaagagcaagaagtatttataaattat
 21145  attaatggtaaattattaacatataaaagatatgaccaatattttaaatataattttaat
 21205  aatcgtttaaatattaaattattaaaacctaaagaatttgatttactattaaatccttga
 21265  ttaacaggttttaatgatgctgatggttatttttatctaggttttcaaaaacataaaaat
 21325  agtcaatgattaaaatttcatttagaattatcacaaaaagatagttatattttagatatt
 21385  attaaaaaatattttaaacttggaggtattttaaaaagagattataaatctggtgctaca
 21445  gcttatatttataaagctcaatcatcaaaagctataaaaccttttattgaatattttaat
 21505  aattatcaaccattaagtcttagaagatataaacaatatttattattaaatattgcttac
 21565  ttattaaaattaaataaattacatatattacttaattctttattaatattaaaagaattg
 21625  atattattacaaagtgttaaaaatatatctttagaaataaaaaatgaattaaataataga
 21685  gttaaaattattattaataaacttcattataacaatatcgaataa
;     G-cox1-I4-orf354 ==> end
 21730  tgataatattaaagagtaaaattcttaaagtgttaattaaataatattcttttttttatg
;     G-cox1-I4 ==> end
;     G-cox1-E5 ==> start
 21790  ACTTACTACGTGGTGGGACATTTTC
;     G-cox1-E5 ==> end
;     G-cox1-I5 ==> start /group=II (8.63e-19)
 21815  gagcggtctgaaagttatcataaataatatttaccatataataatggataaattatattt
 21875  ttatcaatataagtctaattacaagtgtattaaaatggtaacataaatatgctaagctgt
 21935  aatgacaaaagtatccatattcttgacagttatattataaaaaaaagatgaaggaacttt
 21995  gactgatctaatatgctcaacgaaagtgaatcaaatgttataaaattacttacaccacta
 22055  attgaaaacctgtctgatattcaattattatttattattatataattatataataataaa
 22115  taaaatggttgatgttatgtattggaaatgagcatacgataaatcatataaccattagta
 22175  atataatttgagagctaagttagatatttacgtatttatgataaaacagaataaacccta
 22235  taaattattattattaataataaaaaataataataataccaatatatatattatttaatt
 22295  tattattattatattaataaaatttaatatatattataaataattattggattaagaaat
 22355  ataatattttatagaaattttctttatatttagagggtaaaagattgtataaaaagctaa
 22415  tgccatattgtaatgatatggataagaattattattctaaagatgaaaatctgctaactt
 22475  atactataggtgatatgcctatctttatttatatatatattattattattaataataaaa
 22535  aaaaaaattaaaaaaaagataggaggtttatatataactgataaatatttattatattat
 22595  tttttttataataaatattaaaagatattgcgtgagccgtatgcgatgaaagtcgcacgt
 22655  acggttcttaccgggggaaaacttgtaaaggtctacctatcgggat
;     G-cox1-I5 ==> end
;     G-cox1-E6 ==> start
 22701  ACTATGTATTATCAATGGGTGCTATTTTCTCTTTATTTGCAGGATACTATTATTGAAGTC
 22761  CTCAAATTTTAGGTTTAAACTATAATGAAAAATTAGCTCAAATTCAATTCTGATTAATTT
 22821  TCATTGGGGCTAATGTTATTTTCTTCCCAATGCATTTCTTAGGTATTAATGGTATGCCTA
 22881  GAAGAATTCCTGATTATCCTGATGCTTTCGCAGGATGAAATTATGTCGCTTCTATTGGTT
 22941  CATTCATTGCACTATTATCATTATTCTTATTTATCTATATTTTATATGATCAATTAGTTA
 23001  ATGGATTAAATAATAAAGTTAATAATAAATCAGTTATTTATAATAAAGCACCTGATTTTG
 23061  TAGAATCTAATCTTATCTTTAATTTAAATACAGTTAAATCTTCATCTATCGAATTCTTAT
 23121  TAACTTCTCCACCAGCTGTACACTCATTTAATACACCAGCTGTACAATCTTAA
;     G-cox1-E6 ==> end
;     G-cox1 ==> end
 23174  GTTATAAAATTTAATTATTTACTTAATAATTAAAAAGTAAATATTATATCTAAACTTAAT
 23234  AATATATAATAATATTCTTATAAAAATATATAAAAAAAAATATATAAAATTTATTAAAAT
 23294  ATCTCCTTTCGGGAACTATAATATATTTATATAAATAAATACTAATATAATCCTATTATA
 23354  TATATATATATATATAAAATAATATATATATATAATTAATATAAATAATATTTATAATTA
 23414  TTTTTTAATAATATATATAATTTAATATATTAATGAATATTATATAATTATTAAATATAT
 23474  TATAATATTATTATTATTTTATAATAATAATATTTTTAATACAAATTATTATTATTTATT
 23534  ATTTATTAATATATAATAGTATGTTTAGTATTATTAATACTAAATAAAATATAATTATAA
 23594  TTAGGATCTAACAATACATTTATCTGATTAATATTAATATTTATATTAATAAACGGGTTA
 23654  AATTAATTGTATCCAATTTAATTAAATTATAGATATATTATTTATAATATTAATATATTG
 23714  TTTTATTAAAAAGATAAAAATAGTTTTTATTTTATATATAAATATAGGATATAAATAAAT
 23774  ATATTATAGTTAACCCCGAAAGGAAAATATATTAAGAATATATTTATATTTTACATATAA
 23834  TTATTTATAATATAAATATCTCCATAAATTTAAATTAAATTCGGACTAATGTAATTATTT
 23894  AATAATTTATTTAATAATTTATTAAAATAAATATTTACATTTGATAATATTTATATTATG
 23954  TCAGTTATTTTATATTAATGTTTAATCTATTATAATATTTTTTTAATAAATATATTATTT
 24014  ATTTATATTAATTATATATATATATTATTTTTATAATATATATATATTTTTATTAAATAT
 24074  TTATTAAATATTTATTAAATTATTATAATGTTGTTATTAATCTTATATAAAAAAAATATA
 24134  TAAAAAA
;     G-atp8 ==> start ;; mfannot: alternative ATG start pos 24120
 24141  ATGCCACAATTAGTTCCATTTTATTTTATGAATCAATTAACATATGGTTTCTTATTAATG
 24201  ATTCTATTATTAATTTTATTCTCACAATTCTTTTTACCTATGATTTTAAGATTATATGTA
 24261  TCTAGATTATTTATTTCTAAATTATAA
;     G-atp8 ==> end
 24288  TATTATTTATATGATTTATTTATTTAAATAAACATAATAAAATTATTCTCCTTTCGGGGT
 24348  TCCGGCTCCCGTGGCCGGCCCCCGGAACTATTAATAAAAAATAATATTTATGTTTATTTA
 24408  TATATATATAATAATTAATAATTTATATATTTATATATTTATATATTTATATTGAATACA
 24468  TTTTAATTGAATAGTATTATATTATATTATTCATTAAATAATATTAATATTTATTTCATA
 24528  AGTAAATAACAATATTATATATTATTATATAATTATAATATATTAATTTAGAAATAAAAT
 24588  ATTAATAAGAATTATATATTATATATTATATTAATGAGGAGGTTTTTTACCATTAATAAA
 24648  TTATTATTATTTTTAATAATCATTTATGATTTATTATTAATAAATAATATATGGTTAAGG
 24708  ATTTTTTTTTCATTAATTATAATAAATTAATAATTATAAAAATTCTTATATTAATAAAAA
 24768  TTATTAAATACAAATATTATATATATATAATTCATTATATATATATATATATAATAATTA
 24828  ATCTTATTTTTATCTTTATATTTATTAATATATTTATATATATTATATATTTTATATTAT
 24888  ATAAATTATATTATAATTAAAGATTATTATGATTAATTATTTATAAGTTATAGTTTATAA
 24948  ATTTATATATTATT
;     G-atp6 ==> start ;; mfannot: alternative ATG start pos 24944
 24962  ATGTTTAATTTATTAAATACATATATTACATCACCATTAGATCAATTTGAGATTAGACTA
 25022  TTATTTGGTTTACAATCATCATTTATTGATTTAAGTTGTTTAAATTTAACAACATTTTCA
 25082  TTATATACTATTATTGTATTATTAGTTATTACAAGTTTATATCTATTAACTAATAATAAT
 25142  AATAAAATTATTGGTTCAAGATGATTAATTTCACAAGAAGCTATTTATGATACTATTATA
 25202  AATATGCTTAAAGGACAAATTGGAGGTAAAAATTGAGGTTTATATTTCCCTATGATCTTT
 25262  ACATTATTTATGTTTATTTTTATTGCTAATTTAATTAGTATGATCCCATACTCATTTGCA
 25322  TTATCAGCTCATTTAGTATTTATTATCTCTTTAAGTATTGTTATTTGATTAGGTAATACT
 25382  ATTTTAGGTTTATATAAACATGGTTGAGTATTCTTCTCATTATTCGTACCTGCTGGTACA
 25442  CCATTACCATTAGTACCTTTATTAGTTATTATTGAAACTTTATCTTATTTCGCTAGAGCT
 25502  ATTTCATTAGGTTTAAGATTAGGTTCTAATATCTTAGCTGGTCATTTATTAATGGTTATT
 25562  TTAGCTGGTTTACTATTTAATTTTATGTTAATTAATTTATTTACTTTAGTATTCGGTTTT
 25622  GTACCTTTAGCTATGATTTTAGCTATTATGATTTTAGAATTCGCTATTGGTATTATCCAA
 25682  TCTTATGTTTGACTTATCTTAACAGCATCATACTTAAAAGATACATTATACTTACATTAA
;     G-atp6 ==> end
 25742  ATTATAAAATAAAAATTATATAAAAAAAAATATAATAATAATAATAATATAAAATAAAGA
;     G-orf481 ==> start /note=LAGLIDADG ;; evalue:1.4e-07
 25802  ATAAAAAATAAAACAATGAAAAAACAAAATTTAAATTCTATTTTATTAATGTATATTAAT
 25862  TATATTATTAATTATTTTAATAATATTCATAAAAATCAATTAAAAAAAGACTGAATTATA
 25922  GAATATGAATATATATATAAATTTTTAATAAATAATATACTATGTTTTATTAAATGAGAT
 25982  AATAATAAAATTTTATTATTATTAGATATATATTATAATGTATTATATAACTATCATAAA
 26042  CAACGTACACCTATATCTAATAAAAGATTAATAAATTCAAAAAATATTATAGATTATAAA
 26102  TTATTATATCTTTATTTTTATATTTTAAATAAAATAAAAATAGAAATAGATAATTATAAT
 26162  AATAATAATAATAATATTTCATTAAAATATAATGAATTATTAAAAAATATTATAAATAAT
 26222  TTAAATTATAAACTATCTAATATTGAACTTAATTTATCTAATAATTTTTATTTAATAGAT
 26282  AAATATTTAATTAATAAATATATAAAATATTTAGATATATTAAATATAATTCCTAATAAT
 26342  TATATATTTAATAATATTAATTATAAAGGTAAATTAAATATTAAAACAGTATTAGATTTA
 26402  AATAATAATGAATTTTATGATTATTTATCAGGGTTAATTGAAGGTGATGGTTATATTGGT
 26462  CCTGGAGGTATTACAATTCTAAATCATGCTAATGATGTATTAAATACTATCTTTATTAAT
 26522  AAAAGAATTAAAAATAGTATTTTAGTAGAAAAATGAATAGATACTTTAAAAGATAATCCT
 26582  TATTTTGTTAATGCTTTCTCTATTAATATTAAACTTAATTTAGCTAAAGAAAAGATTTTT
 26642  CTTAATATTTATAATAAATTATATAGTGATTATAAAATTAATCAAATTAATAATCATATC
 26702  CCTTATTATAATTATTTAAAAATTAATAATAAATTACCTATTAAAAATATTATAGATATT
 26762  AAAAATAATTATTGATTAGCTGGTTTTACAGCTGCAGATGGTTCTTTTTTATCATCTATA
 26822  TATAATCCTAAAGATACATTATTATTTAAAAATATAAGACCTAGTTATGTTATTTCACAA
 26882  GTTGAAACACGTAAAGAATTAATTTATTTAATTCAAGAATCTTTTGATTTATCTATTTCT
 26942  AATGTTAAAAAAGTTGGTAATAGAAAATTAAAAGATTTTAAATTATTTACCAGAACTCTT
 27002  GATGAATTAATAAAATTTATTTATTATTTTGATAAATTTTTACCTTTACATGATAATAAA
 27062  CAATTTAATTATATTAAATTTAGATTTAATCTATTTATTAAATCATATAATTGAAATAAT
 27122  AGAGTATTTGGTTTAGTATTATCTGAATATATCAATAATATTAAAATTGATAATTATGAT
 27182  TATTATTATTATAATAAATATATTAATATACATAATGCACGTAAACCTAAAGGATACATT
 27242  AAATAA
;     G-orf481 ==> end
 27248  TTAATTATCCTTACTATTATAATTATTCTATATATTATATATAAAAATAAATATATAAAA
 27308  TTTTATAATACAAAAAGAATTCTCATATTCTTTTTTTTTAATAATATTCTTTCATATCAT
 27368  AAATATATCTAAGGGGTTCGGTCCCTCCCCCGTAAGTATAAGTATACGGGGGAGGGTCCC
 27428  TCACTATTTATTTATATTATTATTATTATCATCTTAAAAGACTTATTTAATATATTTAAT
 27488  AATTTTATTATACTTATTTATATTTTATAATTAATATAAATATATTATTAATCTTATTCC
 27548  TTCTTAAAAAGGGAACTTATTTTTATTATATTATTTAATCTTTATTTATAATATTATATA
 27608  TTATATATAAATTATATATAATAAAATTACTAGTTATTATTAATGTTATATATAATATAA
 27668  TATAATAGAATATATATATTATTTAAATATATTTATATAATATTTAATATAAAATACATA
 27728  ATTAATATTATTATAAATAATATTTATTATAAATAATAATAATAAAAATAAAATATAATA
 27788  TAATATAATATAATATAATAGAAAAATGGAATTGTATATTATTAATGATAAATCATAAAT
 27848  TAATAAAATATTAATTTACTCCTTTTTGGGTTTTCGATTACTATATCGATACCTCAATTG
 27908  GAACTATTTATTAATTCCTCTTCATAATTATAATTATAATTAGGACACAATTAAATCTCA
 27968  TTGTTAATTAGAAAAAATATTTATTCTAATTAATTTAACTATGAAAGTTATTAATTATTA
 28028  TTAATAAATCTTTATAATGTAATACAATATAATATAATTAATAGAACACTATTATGTTAT
 28088  TTATTGAAATTAAATTATATTATATTAATTCTAATTTTATTATGAAGATTAATAAAATAT
 28148  TATTAAAGATATAATATTAATAATAAAAATATAAAAAATAATATTTATACTTTAATAGTA
 28208  TTTATAATAATTATAATGAAGATGAATATTTTTTATTATTATTTATAATAAATTTATATA
 28268  AAGTAATATATATATATTTGTATTTATTTTTATTAATATATATAATATATATATATATAT
 28328  TATTAAAAAGAGATATTTAGATATTTTTTATCTTTATTATTTTTGCAAATATATAAGTAA
 28388  TAAATTAAATTTTATAGGGGGAGGGGGTGGGTGATTAGAAACTTAACTGAATAATATATA
 28448  TAAAGCATACATAAGATAAATTTAATAATATAATCAATAGATAATAATTATAAAATAATT
 28508  AATTATATAATAAAAATAATGTATAAACAATATAATAAATTATATAAAATAAAATATAAA
 28568  TCATAAATAAAAACCAAATAAATAATATAATAAATGATAAACAAGAAGATATCCGGGTCC
 28628  CAATAATAATTATTATTGAAAATAATAATTGGGACCCCCACCATTAAATATAAAATATAA
 28688  ATAATTAAATATATATATATTAATAATAATTTATATATTATTAATAATAATAAATAATAA
 28748  ATATTAATTAATCAATAATGATTATAAATATTTTATTAATATAAATTATAACTAGATTAT
 28808  TTTATTAGTTTCAGAAGAAATTTATATATACTTTTTTTATAAGTATTTTATATTATATAA
 28868  ATATTTAATGTTTATAATAAATAATATTTATTAGATGTATAATTATATATATGTAATACA
 28928  AATAATGTTTACCCTACTTTTTAATAATTATTAATAAATATATTTATCTTTTTATAAATA
 28988  ATAAATTATAATAATTTATATATTAATTTAATAATAATTTTAATATAATTTATACCTTTA
 29048  TGATTAATATAATAATTCATTATTTTAATTAATTTATATATTTAATAATAAAAATAATAT
 29108  ATATATATATTATATATATTCCAAGATATTAATTTTTTTTTTATAAAAATTTATTAATAA
 29168  TAATAATATATTTAGTTATATAAATAATATGTTATATATAAAAAATAAAATAAATACATT
 29228  AAAAATATTAAAAGTATTTTAATAAATAAAAAATTCATATTTATAATAATAAATAAGTAA
 29288  ATATAAAAATCCTATTAATATTTATTTTATAAATAATAAAAATAACATATATAAATAATA
 29348  AATATTAAATATAATATATAATAATATATAATATAATATAATAACATAATTATAATAAAT
 29408  TATTAAGAGAATAATATAAATAATAATATTTTATATAATAATAATAATATATTAATATAA
 29468  CTTCATTATTAATAAATATCAATTATTATAAAAATAGATATAAATTTCATATTATAATAT
 29528  AATATTAAATATAATATAATATAATTAAAGATTATCATAATTTAAACAGAGATTATAATT
 29588  AAAAATGGAATAATAATTATTATATATTTAATAAAGTTTATAATATCTATAAATTAATAA
 29648  TAAAGTAAAAATAGTAATAATATTATTTTCTCCTCCTTTCGGGGTTCCGGCTCCCGTGGC
 29708  CGGGCCCCGGAACTATTAATTATATAATATAATGTAATACGGATCAAACATTACCCGTTG
 29768  TTCACAGGCAATGTTTGATCCTATTGTATATAATTATTAATAAAAGTAAATATTACTCCT
 29828  TTCAGTATTAATACTTTATAAATAAAAACATTTAATAAATATCATTTTATTGATATTATA
 29888  ATTATTGTAATTAATATTACTTATTTAATATATGATATTTATATATATATATATATATAT
 29948  ACGATTTAGATTTCTTTTTATTAAATTATAATTTAATATTTATTATTTATAAATATCTTT
 30008  ATTTTATTAAAGTATGAATATTATTATTATTATTTAATAACCTCTCATTTATATATTTTT
 30068  TTATTTTATAATTTTCTCCTTTCGGGGTTCCGGCTCCCGTGGCCGGGCCCCGGAACTATT
 30128  ATTAAAACCCTATTAATTCAACTTACTTGTTTGTATTATCCACTGTATAATGTTAATGTT
 30188  AATGTTAATGTTAATATTAATATTAATATTAATATCATGAGGTATAATAATAATTTTATA
 30248  AATATATATAAAAATATAATATTAATAATTTAAATAAATAATATTTTATTTAAGATTTTA
 30308  TTAATAAAGTTTCGGGACCCGGGCATGGGAACCGAAACCCCGAGAGGAGTTTATTATAAA
 30368  TTTTTATATAAAGTAATATATTATATATAATTATATATAAAAGATATATTTATATATATT
 30428  TTTAAATAAGATAATTTTGTAATTATATAAGTAATTAATTTTATAGGAAAAGGGAACGGA
 30488  TGATAATAACTAAATCTTCAATAAATATTAAGCATATATAAGATAATATTAAAATAATAT
 30548  AATCAATTAAATATATTATTATAATATAATATAATATAATTAATAATATAATAAAAGTAT
 30608  AAAAAAAAATATAAAAATTAAATAATATAAATATAAATTTTAAATAAAACTCCTATCGGG
 30668  GTTTCGGTTTCCGTAACCGGGCCCCGAAACTTAATATCTAAAATAATTAAATAAGAACAA
 30728  GTAGATATCCGGGTCCCATAATAAATTATTATTAAAAATAATAATTGGGACCCCACCTAT
 30788  AATATAAATAAAAAATATATATATTAATATAAATATAATATAAATATAAAATATATATAT
 30848  TAATATAAATATAAATATAATATAAATAAAAAATATAAATATTAATATAAATATAAACCC
 30908  CGCGGGTGCCAATCCGGTTGTTCACCGGATTGGGATTGGGATTGGGATTGGGATTGGTCC
 30968  CGTGGGGGAATTAACTATATATATAAATAATTATTAGTATAATATATTATTAATAAATAA
 31028  TAAATAAATAAAAATAATAAATATTTATTTATTAATTAATTAATTAATTAATTAATAATG
 31088  ATTATAATTTCTTTATAAATAATATTAATAATAATAATATGAATAATTTTAATTAATATA
 31148  AATTATATAATCCTTGCAATTATATTTATATTTACAATTAGGGCGTCAATATTACCAATT
 31208  GTATTATATTATATTATATTATATTATTCACCAGATAATATAAATTTCATGAGGGGGATA
 31268  ATATAAATATACTTTTATATATAAATTAATAATATTTTAATATTTTAATATTTGTTAGGT
 31328  ATATAATTATATATAATGTAATACGGGTAAACATTACCCGTTGTTCACGGGCAATGTTTA
 31388  CCCTATTGTATATAATTCTTAATAAATATACTTACCTCTTTATAAATAAAAATTATAATT
 31448  CAAATTTAATTATAGAATATTTATTATATTAATTTTATAATAATTTTTATAATAATTTAT
 31508  ACCTTTTTATGATTAATATAATAACTTATTATTTTAATTACTTTATATATTATAATATAA
 31568  TAATAAATTATATATATATATATATATTATAATATAATATAATATAATATAATCAAAGAA
 31628  AATATTAATTTATTATTAAGATTTAATAATAATAATAATATATAAAATGTATAAATATTA
 31688  TATATATATAAAAAATAAATATATATAAAATATAGAAAGTATTTTAATAAATAATATAAA
 31748  ATTAATATTTATAATAATAAATAAGTAGATATTTATATCTTATTAATAATAATAATAATA
 31808  AAAATAATTAAGATTATATATATATAAATATAAATATAAATATAATATAAATAGTTCCGG
 31868  GGCCCGGCCACGGGAGCCGGAACCCCGGAAGGAGAAATATAAATATAAATATAATATTTA
 31928  AATAATAATAATAATAATATATTATAATTTATAATAATAATATATTAATATAATTTCATT
 31988  ATTAATTAACATTTATTATTATATATAAACTCTATATTATAATAAATAATATTATAATAA
 32048  AAATATAGATCAATTATAATTTTAAATTAAATAATAATTATTATATATTTAATAAAGTTT
 32108  ATAATATATAATTTATTTATTTTAATAGATAGATAATAATAATATTACCTTCAATTAATT
 32168  ATATAATATGGGTCAAACATTATTCATTATTCATTGACAATTGTTTAATCTTATTATATA
 32228  TATATAATTATTAATAAGTTCTAATTAATTAATTGAATTTTAATATAGAATCAATAAAAA
 32288  TATCCATAAGAATAAATATAAAAATAAGAATATTCTGATTAATGAAGAGTTTGATATTTT
 32348  AATATTTCTCCTTCCGGGGTTCCGGCTCCCGTGGCCGGGCCCCGGAACTATTGATATCTA
 32408  ATTTATTATAAAAAAATACTTTTTATTTGTAATATATATATATATTATAAATTAATATAT
 32468  AATTTATACTTTTAATGATTAATATATTAAATTTACTTTTTATTAATATTTATTTAATTA
 32528  TAATATATATAGGTTTTTATTTATATTATATAAATTTAAATAAATAAATAAATCATATAA
 32588  ATAATATAAAAAAGATATATAAATAATATAAAAAAAAGTGTATTAAAACATATTAAATAT
 32648  ATCATAAATTTAATTAATATTATAATAATTTATAATGATAAGATATCTGGGGTCCATAAA
 32708  TAATTATTATTATCGATAATAATAGGGACCCCCCCCTACCTATTCTATAAATAAAAATCT
 32768  AAATATAAATATATAAATATAATAAATAAAAATTAATAATATATATATAATTATAATAAA
 32828  AATAATATATAATATATAATAAAAGATAACTTATTAATATAATATAATATTAAAAATATA
 32888  ATTCATAATAATAATAAATAGTCCAGTCCGCACCATGGGAGGACCGATCCCCGAAGGAGT
 32948  GAGGGACCCCCTCCCTAACGGGAGGGGTGACCGAACCCCTCGTTATTTATATATATTAAT
 33008  ATATAATTTAATATAATATACAAGTTTCGGGGGTCGGCCAGGGACCGGAACCCCGAAAGG
 33068  AAATTATATAAATATTATTTATCTCCTTTTTTTTATTAATAAAAATAAATTAAGAATAAT
 33128  AATACTCTTATCAGGATTCCAATTAATTAATTAATTAATTTGAACGAGGGGTTCACAGCT
 33188  ATATAAATATAAATAATAAATATAAATATAAATATAAATATAAATATAAATATAAGATAT
 33248  TTATTAATAATAATAATTATAATTTATAATAATAATTTAATTTAATTAATTAATTAATAA
 33308  CAAATATAAAAAAATAATATAATTTATAATAGATTTCTATATATATATATAAAATAAGAT
 33368  ATTTATTTCTTTATTTTATTTTTTTTAATAATATATTCATATAAAGTATATATATATAAT
 33428  AATTACAAAAAATAATTATTAAATAAATAATTATAAAAATATTAAAAAAGGGGTATATTA
 33488  TAAAATTATTATAAGTATATATAATTATATATAATAACTTATTTATATATATGGTCTTAA
 33548  TATTAATTTTTATAAGTAATATTATATAAGTAATATATAAAAAAGTAATATTATAATATA
 33608  TTTTATAAAAATAATAAGATAAAGAATAATTATAATTCAATTTATATATTAATAGTAATA
 33668  ATATAAATAACTCCTATCGGGGTTCCGGTTTCCGTAACCGGGCCCCGGAACTAAATAATA
 33728  ATGATTATAAATATAAATTTTAAATAAATAAATAAAATTAATATATATATGTATATATAT
 33788  ATATATTAAAAAGTATTTAAATAGTCCTTACTTCAATATGAATTTTATATAAGTTTAAAT
 33848  AGTAATTATAATAAAAAGAGTAATAATAATAATAATTTAATAAATAATTTTAATAATAAT
 33908  AATTATATATATATATATTATTAATAAATATA
;     G-trnE(uuc) ==> start
 33940  GACCTTATCGTCTAATGGTTACGACATCACCTC!TTC!ATGTTGATAATATCGGTTCGAT
 33998  TCCGATTAAGGTTA
;     G-trnE(uuc) ==> end
 34012  TTCATAATAATAAATATTTGTAAAAAGTATATATAATTTAATATATTCTTTTATTAATTA
 34072  ATAATTATAAATAATATACATTATATAAAATACATCTTAATTATATTTTTATTTTTTTTA
 34132  TAATATATTTATAATAATAATAATAAATACCGATTGTTATTATACTATAATAAAATATAT
 34192  AATATATTTTTTCATTATAATATTTTAAATAAATATTCTAATAAATTATATAAATAATAT
 34252  TTATGTATAATAATAATAATAATAATTGTTATTAATTAATTCTATAATTATTATATATTT
 34312  TTATATAATATATAAATATATAATAATATAATTTATATTTTCTTTTTATAATTTTTTTTT
 34372  ATAAATTATAATAATATAATTTTATAGAATATAGATTAATAATAATATAAATAACATATT
 34432  AACAATATATTAATTATTGTTAATATAATAATAATAATAATAATAACAATTTTAATAAAT
 34492  AGTATAAAAATTATTAATATTATATAAATATAATATTAATATAAAAATCTTTCATAATAT
 34552  TAATTATTATTAAATAATAATAATATCATTAATATTAATATAATCATTAATATTATTTAA
 34612  TTATCTTAATAATATTAAAATATAAATATTATTAACTTTTTATTTTTTTTTTTAATAATG
 34672  ATATAATATAATATAAATTAATATTTAATAAATAATAATAATAATATTAATAAATTTTAT
 34732  ATATTTAATTATATAATGAAAGAGTGATAATACCATAAATAAATTATAATTTCTATATAA
 34792  TAAATATAGATATATAATAAATAATATGGTTTATAATTTTTTTTTATATTATTTATCATA
 34852  TTTATAATATAATTATATATATAATTTAAAATATATATATATATAATAAGTATTAATTAA
 34912  TAATATATATTTATATATTTTTATTAATTAATATATATAAAATATTAGTAATAAATAAAT
 34972  ATTATTAATATTTTATAAATAAATAATAATAAT
;     G-cob ==> start
;     G-cob-E1 ==> start
 35005  ATGGCATTTAGAAAATCAAATGTATATTTAAGTTTAGTGAATAGTTATGTTATTGATTCA
 35065  CCACAACCATCATCAATTAATTATTGATGAAATATGGGTTCATTATTAGGTTTATGTTTA
 35125  GTTATTCAAATTGTAACTGGTATTTTTATAGCTATGCATTATTCATCTAATATTGAATTA
 35185  GCTTTTTCATCTGTTGAACATATTATAAGAGATGTGCATAATGGTTATATTTTAAGATAT
 35245  TTACATGCAAATGGTGCATCATTTTTTTTTATGGTAATGTTTATGCATATGGCTAAAGGT
 35305  TTATATTATGGTTCATATAGATCACCAAGAGTACTATTATGAAATGTAGGTGTTATTATT
 35365  TTCATTTTAACTATTGCTACAGCTTTTTTAGGTTATTGTTGTGTTTATGGACAGA
;     G-cob-E1 ==> end
;     G-cob-I1 ==> start /group=II(derived) (2.16e-12)
 35420  gtgagacaagtataagtatattattataatatcataccattaaataaattattttaatga
 35480  aatgattatgtttatatataacatatacctaattagacatgcattattagtaataatttt
 35540  gtatgaaactctaataataataattattattaattattaaggtaagattcatatggatag
 35600  cgtaagtcaatctaatattataaaatatcgtaacataaacaatatttttttctattatta
 35660  attaataaataataataaataaaaataattatatgagaagtaagatattcaattctgtct
 35720  agaatacatatatatacgttaatactcatcggtataaaattagaatcctaagtgaattat
 35780  agaaagtataataatataaacttggtaagcccaattatttccatataatattaatataaa
 35840  tattaatattatttccatataatattaatagttccggggcccggccacgggagccggaac
 35900  cccggaaggagaaatattaatataaatattatatggtagttatatataatattattaaat
 35960  aaataataatagaaattataataaagataagtgggtaaaagactattgaaaaagctaaag
 36020  attatatgtaatgtataatatagatcaaattattaatatattttaataaaaatatattaa
 36080  taatggttaatattattattaattaattaattaattaattaataataataacgaataaat
 36140  gattaatgtgaaagcatgctaacttcaatataggatgatttatatagtatataaattgtt
 36200  tgagctgtatactatgaaagtagtacgtacagttctgagtgggggaaaatttgtaaagat
 36260  ctacctatcacaat
;     G-cob-I1 ==> end
;     G-cob-E2 ==> start
 36274  TGTCACATTGAGGT
;     G-cob-E2 ==> end
;     G-cob-I2 ==> start /group=ID (7.14e-22)
;     G-cob-I2-orf280 ==> start /first_aa=N /note=LAGLIDADG ;; evalue:8.4e-10
 36288  aatataaatatcgcctcaaatatatttaatataataaaactaatttatataataatgtta
 36348  atattattaatttatattttttatacgattatgataagacaaataataaaaactaaagaa
 36408  tatcttatattaattaagagtatagattatattaataaaaataaatatataattaattta
 36468  aatataacaaataagaaagatataaataataatattggtccattaaatatagacatttta
 36528  tcaattatttatggttcaatattaggagatggtcatgctgaaaaaagaaaaggtggtaaa
 36588  ggaacaagaattgtatttcaacaagaatattgtaatattaattatttatattatttacat
 36648  agtttattagctaatttaggttattgtaatactaatttacctttaattaaaactagatta
 36708  ggtaaaaaaggtaaaattagacaatatttaaaatttaatacatgaacttatgattcattt
 36768  aatatgatttattcagaatggtatattaaaaatacatctggaaaaggtaatattaaagtt
 36828  attcctaaatctttagacaattatttaactcctttagctttagctatttgaattatagat
 36888  gatggatgtaaattaggtaaaggtttaaaattcgcaactaattgttttagttataaagat
 36948  gttcaatatttactttatttattacataataaatataatattaaatctactattcataaa
 37008  ggcaataaagaaaatacacaatttgttatttatgtatgaaaagaatctatacctatttta
 37068  actaaaattgtatctccttatattattcctagtataaaatataaattaggtaattattta
 37128  taa
;     G-cob-I2-orf280 ==> end
 37131  taaaatatatagtattatattaattattatattattataatgcgatattattgaaaacat
 37191  gtcaaaattatattattaagtaacaagacagtgggttatataattatatgatcccaacag
 37251  aatacaccaataataggtattattataaaaaaaaataataatatttaatgtttattcgaa
 37311  gaaaatttataatattattattataacacaaggtttaataatctatatatatatattata
 37371  tatataactactgttattattccatttacctaattaatatataaataatgaattataatt
 37431  attatgattaatatttttataataataaccccatcataacatttatatataacatttata
 37491  tataacatttatatataatatttatattatggtattactaggtataaataattattcata
 37551  agagaaaatagtgattaaatggaattataaaaagggtagatattattaaatacagggtat
 37611  tatttatattaataaatcaataaatattgagattattattattaaaaaataataataatt
 37671  tataaataatattattttcttg
;     G-cob-I2 ==> end
;     G-cob-E3 ==> start
 37693  GCACTAGTTATTACTAATTTATTCTCAGCAATTCCATTTGTAGGTAACGATATTGTATCT
 37753  TGATTATGAGGTGGGTT
;     G-cob-E3 ==> end
;     G-cob-I3 ==> start /group=IB(3') (9.59e-05)
 37770  t
;     G-cob-I3-orf348 ==> start /first_aa=N /note=LAGLIDADG ;; evalue:2e-49
 37771  aatatagaggatccatattatagtaatataatattaaataaatctgttttatgctgaaat
 37831  atcttcatttgaataataaattactatattattcaattaattatttataataatataatt
 37891  tgaaataaaaataatatagttaaaatatttattataagaagaaaattagcagtaattaat
 37951  atatatatatatataaaattaattattcagagactttatagttattatataaataatact
 38011  attatttatgataaaaatcataaattaaacacagataatcctatttatgcatatattgtt
 38071  ggtttatttgaaggtaatggttgaattactatttcaaaaaaaggtaaatatttattatat
 38131  gaattaggtattgaaatacatattaaagatatccaattattatataaaattaaaaatatt
 38191  ttaggtattggtaaagtatcaattaaaaaattaaaaataaaagatggtactattaaagaa
 38251  atatgtaaatttaatgtaagaaataaaaatcatttaaagaatattattattcctattttt
 38311  aataaatatcctatattaactaataaacattatgattatttatattttaaagataattta
 38371  ttaaaagatattaaatattataatgatttatcttattatttacgtcctattaaaccattt
 38431  aatactcttgaagatattttaaataaaaattatttttcttcatgattaattggttttttt
 38491  gaagctaaaagttgttttagtatttataaacctataaataaaaaaataaaacttgctagt
 38551  tttgaagtatctataaataataatatagaagttatattagctattaaatcatatttaaaa
 38611  attaataataatatttatataaatgaatttaataattcaaaaataacacttaaaagtatt
 38671  aatgatattaaaaatgttgtaatatttattaataataatcctattaaattattaggttat
 38731  aaaaaattacaatatttattattcttaaaagatttacgtcttattcttaaatataataat
 38791  tattttaaaattcctcctaaatattaa
;     G-cob-I3-orf348 ==> end
 38818  tcttatataaaaatataataataatatatttatatattatataattatataaacaaaata
 38878  taatttatatataattatttattataaatatagtccggcccgccccgcgggggggggcgg
 38938  accccgaaggagtgagggacccctccctattctaacgggaggggaccgaaccccttttta
 38998  tttttaattaagaaagagtttaattatatattaaatatattattatcaataaataattcc
 39058  tttgaactatttattattttattatatttattttctccttcattattaatttttattaat
 39118  aattaaaatcttatcattttatggtattttatttctattttaggatatcgaaactataaa
 39178  ttaaaaagtataattttattaattataatttatgattaataaataagaaataaaaacttt
 39238  agaagtaatatttatcttttttttttataaataaatattatgattaatatataatcattt
 39298  ataaatatttatatataattatatatatatacataaataggattaagatatagtccgaac
 39358  aatatagtgatatattgataatagttttcaaatatgtaactatttaaacattaaaag
;     G-cob-I3 ==> end
;     G-cob-E4 ==> start
 39415  CTCAGTATCTAACCCTCTAATCCAGAGATTCTTTGCGTTACATTATTTAGTACCTTTTAT
 39475  CATTGCTGCAATGGTTATTATGCATTTAATGGCATTACATATTCATGGTTCATCTAATCC
 39535  ATTAGGTATTACAGGTAATTTAGATAGAATTCCAATGCATTCATACTTTATTTTTAAAGA
 39595  TTTAGTAACTGTTTTCTTATTTATGTTAATTTTAGCATTATTTGTATTCTATTCACCTAA
 39655  TACTTTAGGT
;     G-cob-E4 ==> end
;     G-cob-I4 ==> start /group=IB (4.51e-20)
;     G-cob-I4-orf385 ==> start /first_aa=Q /note=LAGLIDADG ;; evalue:3.1e-45
 39665  caaaatatggccttattattaattacatatgtaattaatattttatgtgctgtatgctgg
 39725  aaatctttatttattaaatatcaatgaaaaatttataataaaactctatattattttatt
 39785  attaaaaatattgctttaaatacaaaacaattaaataatttcgtattaaaatttaattga
 39845  acaaagcaatataataaaataaatattgtaagtgatttattaaatcccgatagagtaaaa
 39905  tattattataaagaagataatcagcaggtaaccaatataaattcttctaatactcactta
 39965  acgagtaataaaaagaatttattagtagatacttcagagactacatgcacacataaaaat
 40025  aaatttaattatttattaaatatttttaatataaaaaaaataaatcaaattattcttaaa
 40085  agacattatagtatttataaagatagtaatattagatttaaccaatgattggccggttta
 40145  attgacggagatggttatttttgtattactaaaaataaatatgcatcttgtgaaattctt
 40205  gttgaattaaaagatgaaaaaatgttaagacaaatccaagataaatttggtggttctgta
 40265  aaattaagatcaggtgttaaggctattagatatagattaaaaaataaagaaggtataatt
 40325  aaattaattaatgccgttaatggtaatattcgtaatagtaaaagattagtacaatttaat
 40385  aaagtatgtattttattaaatatcgattttaaagaacctattaaattaactaaagataat
 40445  gcttgatttataggattctttgatgctgatggtactattaattattccgataaattaaaa
 40505  attagacctcaattaactattagcgttacaaataaatatttacatgatgttgaatactat
 40565  agagaagtatttggtggtaatatttattttgataaagctaaaaatggttattttaaatga
 40625  tctattaataataaagaattacataatattttttatctttataataaaagttgtccttct
 40685  aaatctaataaaggtaaacgtttatttttaattgataaattttattatttatatgattta
 40745  ttagcttttaaagcacctcataatacagctttatataaagcttgattaaaatttaatgaa
 40805  aaatgaaataataattaa
;     G-cob-I4-orf385 ==> end
 40823  attttctccgtattcattattatattctctaatttataaaatatttaaagattccttata
 40883  ataatataacatctttgtaaattattgttaaagataatataaattattatgaatcggtag
 40943  attatatttttacaatcttattaaataaaattctgatcattaaacatgattgaataaata
 41003  ataatagtttatgaaataggatagtgtaatataaatttttatgaagatatagtccatttt
 41063  atatttattataaaag
;     G-cob-I4 ==> end
;     G-cob-E5 ==> start
 41079  CATCCTGATAACTATATTCCTGGTAATCCTTTAGTAACACCAGCATCTAT
;     G-cob-E5 ==> end
;     G-cob-I5 ==> start /group=IA (1.40e-22)
 41129  tgatattaaaaatattaataaaattattattatttaatcttatttattttatataaaaaa
 41189  aaataaataataattattaataaaaatatattatttatttctccttttggggttatttat
 41249  atatattcctttataatttatatttaatatattatattaaatatatgaaaaattataata
 41309  aataaattaattaattaataataaataataataaaaagtacagtagcattaaatattctt
 41369  aagtttctgctttgtgggaaccccataaggagtttaatgattaaaaattggttaattgtc
 41429  aagaaaatctaaggtattaataaataaataatactatgacaacttgcagcgaagtttata
 41489  tcatctctatattatatattaatatatatatataataataataataatattaatataata
 41549  taagatataaaaacgttcaacgactagaaagtgaactgagatagtaatacctttccacga
 41609  aaaccaattaatttataaattatttttaaataaagaatagattattaatttttttttata
 41669  tagttccgggccccggccacgggagccggaaccccggaaggagtaatatatattatatat
 41729  aaaataaaaaatatatatatatatattataaaatatcaaaagttttaatcttttattata
 41789  aattaatgacatagtctgaacaataatgaaaattattgagataagatattaaataatctt
 41849  atgttaacatatataaattg
;     G-cob-I5 ==> end
;     G-cob-E6 ==> start
 41869  TGTACCTGAATGATACTTATTACCATTCTATGCTATTTTAAGATCTATTCCTGATAAATT
 41929  ATTAGGAGTTATTCTAATGTTTGCAGCTATTTTAGTATTATTAGTTTTACCATTTACTGA
 41989  TAGAAGTGTAGTAAGAGGTAATACTTTTAAAGTATTATCTAAATTCTTCTTCTTTATCTT
 42049  TGTATTCAATTTCGTATTATTAGGACAAATTGGAGCAAGCCATGTAGAAGTACCTTATGT
 42109  CTTAATGGGACAAATCGCTACATTTATCTACTTCGCTTATTTCTTAATTATTGTACCTGT
 42169  TATCTCTACTATTGAAAATGTTTTATTCTATATCGGTAGAGTTAATAAATAA
;     G-cob-E6 ==> end
;     G-cob ==> end
 42221  TATATAATTAAATTAATACATAGATATAATATATATATAATTATTATTAATAATATAATA
 42281  AAAATAAAAATAAAATTATTAATAATAATAATACTTTAATAATATTCTTAAAAAATAATA
 42341  TATCTCTAATTTATAAAAATTAAATAATAATAATAAAAAAAAAAATATTATAAAATATAA
 42401  ATTAATTAATAATGAAATAATATACTTATTAAATTAATATAAATAAATGAATAATATAAT
 42461  ATAACTATATTGAATTATAATCTATCTATCTTTTTTTTCATATAATTATAATATATATAT
 42521  TAATATATATAATTATTATTTTATATATTATAGTGAACACCTTTATTTATTTATAAAGGT
 42581  GTGAACCCCGCAAGGGAGGAGTTCCGGGGCCCGGTCACGGAAGCCGGAACCCCGCAAGGA
 42641  GATTTATTAATTATTATTATCATTATTATTTTTTATTTAATCTTATTTATTATAAAATAA
 42701  TTAATTATCATAAAGCATAATTATTATAGAATCTTATTATTTTCTTTATTTAAATAAAAT
 42761  ATAAAGTCCCCTTTTTATTTTATTTAATTATTTATTTTTATATTTTATTTAATTATTTAT
 42821  TTTTATATTTTATTTAATTATTTATTTTTATATTTTATTTAATTATTTATTTTTATATTT
 42881  TATTTAATTATTTATTTTTATATTTTATTTAATTATTTATTTTTAAAAAGGAGTGAGGGA
 42941  CCCCCTCCCGTTAGGGAGGGGGACCGAACCCCGAAGGAGTACTCATTTAATATAAATATT
 43001  AAATAAAAATTATTTTATATATATTAATGATTATTAATATTGATAATATAAATTATTTTA
 43061  TAATTAATTATTATAAATATATAACTATTAATAATTAATTTTTAATCTAGGGGTTTTCCC
 43121  CACTTACATAAACTTACGTATACTTACATATACTTATGTATACTTACATATACTTACGTA
 43181  TACTTACATATACTTATATATACTTACGTATACTTACATATATGGGGGGATCCCTCACTT
 43241  CTCCGGCGTCCTACTCACCCTATTTATTAATCATTAATAAGAAATTATTATTAAAAAAAT
 43301  TATAATTTACTCAAAGTTAATTATAAATATATTTTTAAATATCTATTTTATTAATCTTTT
 43361  ATAAAATTTAAATTAATTGTAATTAATTAATATTATAATAATTATTCTTAGGAAGGATAT
 43421  TTATTTATTTTAATTATGAATTCCTGACATAGAGACAATTAATTAGAACTTCTTATTATT
 43481  ATTATAATAATAATAAAAATATTCTAAATATATTATATATATTATTATTTTTTTTTTTTT
 43541  ATTATTAATAAAATATTATAATAAATTTAAATAAGTTTATAATTTTTGATAAGTATTGTT
 43601  ATATTTTTTATTTCCAAATATATAAGTCCCGGTTTCTTACGAAACCGGGACCTCGGAGAC
 43661  GTAATAGGGGGAGGGGGTGGGTGATAAGAACCAAACTATTCAATAAATACAAAGCACACA
 43721  TTTGTTAATATTTAATAATATAACTAATATATAATAATTATAAAATAATTAATTATATAA
 43781  TAAAATATAAAGTCCCCGCCCCGGCGGGGACCCCGAAGGAGTTATAAACAATATAATATA
 43841  TTGTATAAAATAAATTATAAATAAGAAATAAAAACCAAATAAATAATATAATAAATGATA
 43901  AACAAGAAGATATCCGGGTCCCAATAATAATTATTATTGAAAATAATAATTGGGACCCCA
 43961  CCATAAAATATATATATAACTAATAATATATTATATATATTAATATATAATAATATTATT
 44021  AAAATATAATATTATTAAAAAAAAGTATATATAAAATAAGATATATATATATAAATATAT
 44081  ATATTCTTAATAAATATTATATATAATAATAATAAATTATTTCATAATAAATTATTTATT
 44141  TTTATTAATAAAAATTACTTATCTCCTTCGACCGGACTCCTTCGGGGTCCGCCCCGCGGG
 44201  GGCGGGCCGGACTATTAAATATTTAATATTTAATATTTAATATTTAATTCTATAGATATT
 44261  CATATGAAAAATAATAAGTATATAATTATGATAATGAATATATTTTTATTTATAATTTAT
 44321  TATTATAAAAATATTTTAATTTAATAATAATAATAAATCATTATATTAATTCTTTTAAGA
 44381  ATTTATAATTGTCATTATTTATTATATACTCCTTATTAAAAGGGATTCGGTTTCCCTCAT
 44441  CCTCATGGGTATCCCTCACTCCTTCTGATAATTAATTTTATAATAATAATAAAATAAACT
 44501  TAATTAAATATTATATATTTATTTACAATTATATATATATATTACTCATAATTTAATTAA
 44561  ATTAAATTAAGATGCAATTCAATACGGTTGTATTATATTATTCATCAAATATTATTAATA
 44621  TTGATACCTACAGAGATATTTAATATTTTTATTATTATTATCCATTACTTTTTTTATTAT
 44681  ATTTTAATTATATTAATAATTGTATTTTTATTTATTTATTTATTTATTTATTTATTTATT
 44741  TATTTATTTATTTATAATAATAATATTTCATATTATCAATTATTATTTTTTTTTTTTATA
 44801  ATATATAATTAAATTATTTATATAGTTCCCTGAAAGGAGAATAAATAAAATATTATATAA
 44861  ATATTTATATTTCTCCTTCCGGGGTTCCGGCTCCCGTGGCCGGGGCCCGGAACTATTAAT
 44921  ATTAATATAAGTAATATATATAGTTTATGATATTTAATTTTATCATAATATAATAATAAT
 44981  TATATAAATCTTATACACATTTATATAAGTATATATATATATTATTAATATAATGAACAT
 45041  CTATTAAATAAAATAATTGTAAATCTCAAGTAAATTATTATTATTTATTTTTAATAATAA
 45101  TTTATGATTTATAATTAATAAATAAAAGAGTAATTATATGATAAAAAAGGTAATAAATAA
 45161  AATTTATAGTGAACCCCGAAAGGAGTTTATTTATATATATATATGAATTAATATTTAATA
 45221  ATAAATAATAATATAATTAATAATATTATTATTATTATAATTTTTTTTTAATAATATTAA
 45281  TAAAATATATAAATAAGTCCCTTTTTTTTTTTATTTAAAATAAAGAAGGAATAATTAAAT
 45341  AATATTTTAATAATTTAATTAAATAGTGTATTAAAAGATAATAAAAAGTAATATTAATAT
 45401  ATTAATTATATATAATATATTTATATATAATTATATATATATATATAAATAATAATAAAT
 45461  ATATATATAATATAAAAATAAGAATAGATTAAATATTTAATAAATAAATATT
;     G-atp9 ==> start
 45513  ATGCAATTAGTATTAGCAGCTAAATATATTGGAGCAGGTATCTCAACAATTGGTTTATTA
 45573  GGAGCAGGTATTGGTATTGCTATCGTATTCGCAGCTTTAATTAATGGTGTATCAAGAAAC
 45633  CCATCAATTAAAGACCTAGTATTCCCTATGGCTATTTTAGGTTTTGCCTTATCAGAAGCT
 45693  ACAGGTTTATTCTGTTTAATGGTTTCATTCTTATTATTATTCGGTGTATAA
;     G-atp9 ==> end
 45744  TATATATAATATATTATAAATAAATAAATAAATAATGAAATTAATAAAAAAAAATAAAAT
 45804  AAAATCTCATTTGATTAAATTAATAACATTCTTATAATTATATAATTATTATAAAATATA
 45864  TAAATATTATAATAATAATAATATATATAAATTATAATAAAAAATAATAATAATATATAA
 45924  TATACCTTTTTTTTAATATATTAATATATAAATAAATAAATAATGGATAATATATAATTA
 45984  CTTTTTATATATTATTAATAATAATAATTTATAAATATTGTTATAATAAACATTTATAAA
 46044  AATAAATATAAATTATCATAAGAAGATATATTATTTATTTATAATAAAAATATTTATTAA
 46104  TAAATAAGAAATATATATATTATGATAATATTTATTAATAAATAATAAATTCTTCATATA
 46164  TAAATATATTAAATATATTTAATTGAACACAATATAATTTTTATTGTATTATTCATTTAA
 46224  TAATATTAATATTAATATTAATATAATATTAGTGAACATCTCCTTTCGGGGTTCCGGCTC
 46284  CCGTGGCCGGGCCCCGGAACTATTAATATTTAATAAAATATATATAATTTATAATTCTCA
 46344  TATAATTAATATAATAATTAGGTTTATAAATAAATTATAATATATTATAAACAATATAAT
 46404  AAAAATATATTATAAATCTATCTATATAATATATAAATTTATATATACATTAATAATATT
 46464  TAATTATAATTATTTAAATATTTAATTTATTAATATTCCCCGCGGGCGCCAATCCGGTTG
 46524  TTCACCGGATTGGTCCCGCGGGGTTTATATTATTTAAATATTAAATATTAAATAATAATT
 46584  TATATTATATTAATAAATATAATAAATTAAAAATATATGATTAATTATATAATAATAATA
 46644  ATAATTATTTTAATATTATAATTTATAAAATTAATTATATTAATTATATTAATTCTTATT
 46704  ATATAATAATTATTAATAATAATTTATTTTTCTCCTTTCTTAAAATAAATTAATAAAAGT
 46764  TTAAAAGTTCTTATATTAATAATTATATAATATTATATTAAAGATTTTTATAATATATAT
 46824  ATATAAATATATTTATAGATTTATTTAATATTTATATTTCTCCTTTCGGGGTTCCGGCTC
 46884  CCGTGGCCGGGCCCCGGAACTATTAATATTTATATTTATATTTATATTTATATTTATATT
 46944  CCCTCTTAA
;     G-trnS(uga) ==> start
 46953  GGATGGTTGACTGAGTGGTTTAAAGTGTGATATT!TGA!GCTATCATTAGTCTTTATTGG
 47011  CTACGTAGGTTCAAATCCTACATCATCCG
;     G-trnS(uga) ==> end
 47040  TAATAATACATATATATAATAATAATTTTAATATTATTCCTATAAAAATAAAATAAATAA
 47100  ATAAATAATAATAATTAATTAATTAATTAATTAATTTTAATAAATATAAAATATATAAAA
 47160  ATAATAATAATAATAATTATTATTTTAATAATATTATTTATATAATAGTCCGGCCCGCCC
 47220  CCCGCGGGGCGGACCCCGAAGGAGTCTGCCCCTTTTTATTCTATTCTTAAGAAGGGATTT
 47280  TATTTTATTAATTAATAATAATATATTAAAAATTATAAATAATTAATAATTCTTTATATT
 47340  TATATATATATATATATATTTATATATTTATATATATATTTTAATAATATTATGATATAT
 47400  TTTATTTTAATAATATTTTTATTTTTATATATAAAATTATAATATTTTATTTTATAAATT
 47460  ATTTATATATAAATTATTAATAATAATTATTTTTTTTTTTTATTTGGGATTTATATTATT
 47520  ATTATAAAGAATATAATGTTATTAATAACTGCAAATAATATCTAATATATTATTATTTAT
 47580  AATAATAAATAATATTATAATAAGGATGCATATTATATATATATATATTATATTTCTCCT
 47640  TCCGGGGTTCCGGCTCCCGTGGCCGGGGCCCGGAACTATTAATATTAATATATATATATA
 47700  ATAGATAAAAAGTAAGAATAAAAAATA
;     G-rps3 ==> start ;; mfannot: alternative ATG start pos 47724
 47727  ATGAAATTAAAATTATTAAATATAATTTTATCAATAATAAATAAACTTAATAATAATAAT
 47787  AATATTATTATTAATAATCTATTAGATTCATTAATAAATAAGAAATTATTATTAAAGAAT
 47847  ATATTATTAGATATAAATAATAAAAAAATAAATAATATAAAAAGAATATTAAATAATAAT
 47907  AATATAAATATTAATAATAAATTACAACATTTAAATAATATAAATAATTGAAATCTACAA
 47967  ATTTATAATTATAATAAAAATATAGAAATTATAAATACTATAAATGATAAATTAATTAAT
 48027  AAATTATTATATAAAATAATAACTTTAAAATTAAATAATATAAATATTAATAAAATTATT
 48087  ATAAGTAAACTTATTAATCAACATAGTTTAAATAAATTAAATATTAAATTTTATTATTAT
 48147  AATAATGATATTAATAATAATAATAATAATAATAATAATAATTATTATATAAATATAATA
 48207  AATAAATTAATAAATATTATAAATAATAATATAAATAATAATTTATGTAATATTTTAAGT
 48267  TATTATTATAATAAAAAAGTAACTATTGAACCTATTAAATTATCATATATTTATTTAAAT
 48327  AGTGATATTTTTAGTAAATATATTAGTTTAAATGATATAGATAAATATAATAATGGTATC
 48387  TTAACTAATTATCAACGTATATTAAATAATATTATGCCTAAATTAAATGATCATAATATT
 48447  TCTATAAATTATATTAATAATATTAATAATATTAATAATAATAAATATAATAATATAATT
 48507  AATTTATTAAATAATAATAATAATAATAATAATAATATTAATAATAATAATAATTATAAT
 48567  AATTATAATAATAATTATATTGGTAATATTAATAATATTTATAATAATATAACTATTGAT
 48627  AATATTCCTATAGATATTTTAATATATAAATATTTAGTTGGTTGATCTATTAAATTTAAA
 48687  GGTAGATTAAGTAATAATAATGGTAGAACTAGTACACTTAATTTATTAAATGGTACTTTT
 48747  AATAATAAAAAATATTTATGAAGTAATATTAATAATAATTATAAATTAAATTATATCCCT
 48807  TCTAATCATAATTTATATAATAATTCTAATATTAATAAAAATGGTAAATATAATATTAAA
 48867  GTTAAATTAAACTTTATTTAA
;     G-rps3 ==> end
 48888  TATATATATTAATAGTTCCGGGGCCCGGCCACGGGAGCCGGAACCCCGAAAGGAGAAATA
 48948  AAATAAATATAATATAATAAATAAAATAAATAAATAAATAATATATATATATATATAAAT
 49008  ATATAAAATAATATTTACTTTTTATATATATATAATTATATATAAATAAAATATAATATA
 49068  ATATCATATAATTATATAAAAATAAAATTATAATTTATTTATATTAAAAATATTAATTAA
 49128  TTTTTTTATATAATTATTATTATAATAATAATTTAATTAAAAATAAATATCAAATAAAAT
 49188  TATAAATTAATCCTACTTTTGGATCCTATTTATATTTTATTATTATAAATAATTATTATT
 49248  GATAGTTAATTAAATAAAAATATATATATATATTACTCCTTTGGGGTCCGCCCCACGGGG
 49308  CGGGCCGGACTATTATAATTATTATTAATATATTAATTATTAAATTATATAAACCGCCCC
 49368  CGCGGGGGCGGTTAGTTATTTATATTAATATATTTTATATTAATATATAATACTCTTTTT
 49428  TCTATTAATATTTTAATATATAATATTAAAAATAAATAAAATAATATTCTTAATTTTTAT
 49488  TCTTTATATTCTTTAACCAAACTCCTTCGGGGTCCGCCCCGCGGGGGCGGGCCGGACTAT
 49548  TTTTAATTTTAATTTTATAAATATAATATTTAATTATAGATTTAATAATAATATATAAAA
 49608  AATATATATATGGTTAATATATATAAAGATTATAATCTTTTAATTAAATAAAGGAAAATT
 49668  TATTATATAATTTTTTCTCTATAGTTATATATTTAAAACTTATTTTTTTTTTTATAAATA
 49728  ATAATTATAATAAATAATATTAATTATTTATTATATAATTAATTGGCCCCCCATGCTGGA
 49788  TTCCGGAATTCCTCCTTCTCGCGAGGTTAACACCTATTATATAACTATAACTATAACTAT
 49848  AACTATAACTATAACTATAACTATAACTATAATTATAATTATAACTATAACTATAAATAT
 49908  TCATTTTAATAATAATAATAATAATAATATAAATATAAATAATCTAGTCGAAGAATATAT
 49968  TTATTTATTTTAATATAAATAAGAATAAAAAGTTTCAATTAATTTGAATTTGGAATTAAA
 50028  TTATTATTTCATATGGGGTTATGGATTTCGTTCGGAACTCCTTTCTCCTACCTCTATTTA
 50088  TTAATCATAAATCATAAATTATTATTAATTAATAATAATAATTTATTCGAGGTTCATACC
 50148  TATTTTAATATTAATATTGATAAAATATATATTCATTAAAAAGTATATAATTTATTCAAT
 50208  TCATACTATAATTTTATATTTTTTTTTATTATAATTTAATTATTTCAAAAAGAGTAATTA
 50268  TAATAATATATATCCTTTATTAAATATATATTAATTAATATATATATAAAAAGTAAATAT
 50328  TATTAATAGTTCCGGGCCCCGGCCACGGGAGCCGGAACCCCGGAAGGAGTATATAATTAT
 50388  AAATAATTAATATTTATTAAAATATATATAATTTATAATTTTCATATAATTAATATAATG
 50448  AATAATATAATACAATGTAATTTAATTTAATTTAATTACATAATAAATTTATTATTATTA
 50508  TAATTATTATTTATTTATTTATTTATTTATTTATTATTATAAATTATAAATATTATTATA
 50568  ATTAAAACCAATTATTAATTATTAATGATAAATAATTAATGATAAATTATCAATAACCAA
 50628  TTAGATTATTTATCGATATTTAATTATATTATATTATATTAGATTATTTATCGATATTTA
 50688  ATTATATTATATTATATTATATTATATATATATATATATTATATTATATTATAAAATTTA
 50748  TTTATAAATATTTGTTTATTTATTTATTTATTGAATATATCCTTCTTATTATTATTTATT
 50808  ATTTATTATTATAAGTATAAACCTTTTATTATAATAATTATAATAATTATAAATAGTCCG
 50868  GTCCGGCCTAAGAATAATATCTAATATTTATTATTTTTATTTAATTAATAATAATAATTA
 50928  TATTATAGAATTAGATAATTATTTATTATATATTTATAATTTCCTTTATAATTTATTATT
 50988  TATTATTATAAGTCCCCAGCGAGGGAAGGAGGTATAATAATAGTCCGGTCCGCCCCACGG
 51048  ACGACCCCGAAAGAGATAACAATAGAATTAAATATTGTCAATAAATAATAAATAATGTTT
 51108  AATATATATTATATTAATATTAATATTATTATTATTATTTTTTATTATATTAATATAATT
 51168  TATAAAAATATAAAATTATTATCTTTATTATAATTTATATATATATAATATATATATTTA
 51228  TTAAAATATTTTAAGAAATATAATAAAATTAAATTATTTATAATTATTATTATTATTTAT
 51288  ATAATAATATATTATTTAAATATTTATATATTATTTTTATATTAATATTTATAGATGGGG
 51348  GTCCCTATTATTATTGAAAATTATAATTATTAATGGACCCCAGATAGCTTCTTGTTTATC
 51408  ATTTATATATATATATATATTATTAATTATTTTATTCTATATAATATTATTATTAATTAT
 51468  TTAATTAATATTATAATCATATAATTTAATATTTTATTTAATTTTATTAAAATTTAATAT
 51528  ATATATTTTTATTATTATTTAATTAATTTATAAATATAAAATATTCTTAATATTAAAAAT
 51588  AAATAAATAATAAAGTTTATAAATCATATATTATAATTATTTATTATTTTTATATTATAT
 51648  TAATAAAATATTATTATTATAAAAAAAATAGAAATTTTATAATATTTTTATATATTTTTA
 51708  ATTATTATTATTAATATTTATTAAAGAAAATATAAAAACCGAAGGAATATTATAATTATA
 51768  ATTATAATTATAATTATTATTATATTTAATTTATTATTATAATAATAATAATAGTCTGCC
 51828  CCCCCCTCTTTATTTTTATTTTTATTTTTATTTTTATTTTTATTTTTATTTTTATTTTTA
 51888  TTTTTATTTTTATTTTAAAGAAGGATATTTAATAATTTATAATATTTAATTCATATATAT
 51948  ATATATATATTTTATTTTTTATATATATATTTAATATATTATATTTATATTTATATTTCT
 52008  CCTTTTGGGGTTCCGGCTCCCGTGGCCGGGCCCCGGAACTATTATTATTATATTTATATT
 52068  ATATTATTTAATTATTTTTTAATAATATATTATTAATATTTTACCTTTTGATAAATAAAA
 52128  ATTTATTAAAAATTTTATAATAAGTATTAAAATATCATAAAAGGATAATATTTATATAAA
 52188  ATGTATAAATTTATAATCTTCTAATTAAATTAAATTAAATTAAATAAATAAATAAAATAA
 52248  AATAAATTAAACTCCTTTTGAGATTCATACCTATTTTATTAAAAATAGGTATTCACTTAA
 52308  TTAAATTAAATTAAATTAAATTAAATTAAATTAAATTAAATTAAATTAAATTATGGATAA
 52368  TTTATTTAATAAATATATATATTAATTATAAAATAATAGTCCGGCCCGCCCCGCGGGGCG
 52428  GACCCCGAAGGAGTCTGCCCCTTTTTTATTTAATATTTAAAGAAGGATATATTTATAATT
 52488  TATCATAATATTATTTAATAAGAAATTATTAATTAATTAATTAATTAATTAATTTATTTA
 52548  TTTATTGTTTATATTTATTAATATTAATATAATAAAAATGTAAAATACTTAATATTATTA
 52608  ATATTATTATATATAATATATATAATAATATATTATATTTATATCTCCTTTATTCCTTTT
 52668  TCCCCCGCTGGGGACTTATTATTATTATATTATTATATATTTCTTCGATGACTTTATATA
 52728  TATTTTATTTTTTTTATAAAAAATATTTATATATTATTATTTACAATAATAATTATTAAT
 52788  AGTCCGGCCCGCC
;     G-trnE(cuc) <== end
 52801  CCGCCCCGCGGGGGGGGGAACCCCTTTTTAAAGAAGGAGT!GAG!GGACCCGTGGGGACC
 52859  GAACCCCGAAGGAGTC
;     G-trnE(cuc) <== start
 52875  TTTTTTCTATTTATTAATAATAACTATAAATTATATTTAAAATAATAATTTACTTGTTAT
 52935  AATCTTAATGTTCCGGGGCCCGGCCACGGGAGCCGGAACCCCGAAAGGAGAAGTATATAA
 52995  ATATTTACTTGTTATAATTTATTATATATTTATAACCTCCTTCTTAAAATTATCTTTACT
 53055  TTATAATAAAAATTAATATAATATAATCTGATAATAATTGAATTTTATTATGTTTAATTT
 53115  AATTAATAGTTCCGGGGCCCGACCACGGGAGCCGGAACCCCGAAAGGAGTAGACAATTAT
 53175  TATTATTATTATTTTACTTATTAATATTAATTTATATTTATATATATAAATATTATTAAT
 53235  TTTATATTAATTTTTATTAATTATTTATTTTTATATTCATATTTTTTATTAATATTATTT
 53295  TTATTAATAACTTTTTAAATAATTATAAACTATATATTATTTATATTTATATTTATAATA
 53355  AATGAAACAATTATAATAAAAATTACAATTACAATTATATTATAATTATGATTACAATAG
 53415  GGTTAAACATTACCTGTGAACAACTGGTAATGTTGGACCCGTATTATTATTTATTATATT
 53475  TTATTAATATTATATTAATATTAATATTAATATTAATATTATATTATATTATATTATATT
 53535  ATATTATATTATATATATATTATATTATATTATATTTATAATTATATTATATAATTTATA
 53595  TACTTTTATAATTCTTATTATTATTATTATTATTTATTTATTATTATTTAAATATATTAT
 53655  TATTATATATTAATAATATATATATTATTTTATATATTTTATTTAATATAAATTATTTAT
 53715  ATTTTTTATATTTTATTATGGGGGGGGGGTCCCAATTATTATTTTCAATAATAATTTATC
 53775  ATGGGACCCGGATATCTTCTTGTTTATCATTTATTATTCTTATTATTTGGTTTTTATTTA
 53835  ATATTATAATTTATTTTATACAATTTATTATATTGTTTATACCTTATAATTATTATATAA
 53895  TTTATTATATTATTATAATAATTTAATTAATTATATTATAAAATATTAACTAATGTGTGC
 53955  TCTATATATATTATTCATTCTAGTTTCTAATCACCCACCCCCTCCCCCTATTACTTATAT
 54015  ATCTAAAAATCAAAATACATAACATATATTATAAATATATATATATAATTATATAACAAT
 54075  TATTATATATAAAATATATATATATAATATATATTTATAAAATAATAATAATAAATATTA
 54135  TTACTCCATTAGGGGTTTTTGCCCTATACCGTAAACCGAAACTATAATAATATATAATAT
 54195  TATAATAAAGATATTCTTATTTATAATATATTATTAAATAAATTAATAATAATTATAATA
 54255  TATATATAATATATTATAATATATTTATTCGAGAACTTTTTATTTATTATAAAATAAAAT
 54315  ATTTTATTATTTAGTTTTTTTTATTAAACATTTAATAAAAATATAAATGTTAATAATATT
 54375  ATGATTAATAAGTAATAATAAATTTATTTATTTTTATTAAATTACTTATTCGAGGTATTA
 54435  GTATCAGTATAAGTATAAGTATAAATATCAATATCAGTTTCATAAAAAAAATGGGGATAA
 54495  AAATATATATATAAAATTATAAATAAAAATATTATAATAATTTTAAATAAATAAATATCA
 54555  ATATATTATTATTATTTATATTATAATAAACATTATCTAATAATAGTTCGCCTCGCAGGA
 54615  GATAATTAGATATAATTATATTTTATTTTATATAAATTATATGATATTATATAATAATAA
 54675  TTATATAATAAGTTAATAATAATTATATAATAAGTTAATAATAATCATATCTCCTTTATA
 54735  AATGAACTTTTATTAAATATATTTTATTAAATATATTTTTTTTTTATTAAATATATTTTA
 54795  TTAAATATTTAATATATTTTATTAAATATTAAATATATTTTATTAAATATTAAATATAAA
 54855  TAAAGGTTTATATTATAATTCATTATTTATATCTTCTTTATAAATTAATACTCATATTAG
 54915  ATCCTTATTTAATTTATAATCCTTTAAAAAACTTTTAATAAATATAATATAATATAATAT
 54975  AATATATATATAATTTTTATTATTTTTATATTATTATTTATTATTTCTTATTATTATTAT
 55035  TATTATTCATTATAAATTATTATAATATTAAATTCATAATTTTATTTTTTTTTTATAATT
 55095  AATTAATTAATTAATTGAGATTTATTATTATTATTCTTTATTATTATTTAAATATATTAT
 55155  ATATTTCATTATAATAATTATTTAAAAAGTTATTTAATAAATAATTTGATATTATATTTT
 55215  ATAATTAATTTTATTTATTTTATTTATTATATATATTATTATATATAATTAAAATTATAA
 55275  TTACAATTATAACTATAATTAAATTAAATTAAATTAAATTGGATTAAATTAAATTGGGCG
 55335  CCAAGCCGGTTGTTCACCGACTTGGTCTCAATATAATATGATATAATATAATATACTCCT
 55395  TTTTAAAAATAAAAAGGGGTTCGGTTCGGTCCCCCTCCCTAACGGGAGGGGGACCCTCAC
 55455  TCCTTCGGGGTCCGCCCCCGTGGGGCGGCCCGGACTATATGAATATATTATTATTATTAT
 55515  AATTATAAAATTATAATAAATAAAATTTCTTTAATAATTATTAATTAATATTATTAATTT
 55575  ATTAACAAATATTTTATTAATTTTTATTTTTATTAAATATAAATATATAAATATATATAT
 55635  ATTTATTTATAATATTATTTATATTTATTATATATTATTATTAAATATATTTTTATTATA
 55695  TATCATTAAATATTAATATATTATTATAGTGGTGGGGGGGTCCCAATTATTATTTTCAAT
 55755  AATAATTATTATTGGGACCCCGGATACCTTCTTGTTAATCAATTATTATATTATTTAATT
 55815  TATTTTATTTCTTATTTATAATTTATATTATATAATTTATTATATTGTTAATACTTTTAT
 55875  TTATATTATTAATTATATTATATTATTATAATATATTTAATTGATTATATTATAAAATTA
 55935  TAACAAATGTGTGCTTTGTATTTATTGAATAGTTTGGTTCTTATCACCCACCCCCTCCCC
 55995  CTATTACTTATATATTTGGTAAATAAAAATATAACTTATATAAATATTTAATAAATATAT
 56055  ATTAAATATATTATTATTAATAATTTATTATTATATAATAAAATAATAAATATTATTAAT
 56115  GATTTATAATTATATAAATATTATTATTAAATAAATAATTATACTTTCTCCTTTCGGGGT
 56175  TCCGGCTCCCGTGGCCGGGCCCCGGAACTTAAAAATAATATATATATATAAAAGTATTTT
 56235  ATAATTATTAGTTTAATTATTATTCTTTAATTCTTTTTTTAATTAAATATAAAATCATTT
 56295  TAGGTTATTAATTTTTATTAAAAATAAAATTTATAATTAATATTTCTTTAAATAAAATAA
 56355  ATAATATTTTTATATATAAAATATATAAATAATAATATTTAGATATATATATATACTTTT
 56415  TTTATATAAGAATAATATATATAGTCCACATTGGTTGTGGTTGGAAAGAGATAAGAAATA
 56475  TAATATAATATAATAATAAAAATATAATGAATAATAATAATAAAAATTTATATAATAACA
 56535  AAATAATCCGACCGTAGGAGAGTAGATTATTAATATTATTAAATAATAAAATGTATTAAT
 56595  TATAAAATATAAAATCTATAAATAATTTATAATATAATTTATATTATGATAATAATATAT
 56655  ATATTATAATATTTTATATATATATTTATTATATTTATATTTATATTTATATTTATATTT
 56715  ATAAAAAAGTGATATTGATTAATTAATTAATTTATAATTAATAATTATTAATATAAGTTT
 56775  ATTATATATTATTAAATAAGATTTATAATATAATTAATATATATTTTAATAAATATAAAA
 56835  GATTATATTATATTATAAAAAGTATATTTTATATTTATATTTTTATTTATTATTATTATA
 56895  TATATATATATATATAAGTAGTAAAAAGTAGAATAATAGATTTGAAATATTTATTATATA
 56955  GATTTAAAGAG
;     G-rnl ==> start
 56966  ATAATCATGGAGTATAAAAATTAAATTTAATAAATTTAATATAACTATTAATAGAATTAG
 57026  GTTACTAATAAATTAATAACAATTAATTTTAAAACCTAAAGGTAAACCTTTATATTAATA
 57086  ATGTTTTTTTTTTTATTTTTATAATTAAGAATAATTATTAATAATAATAAACTAAGTGAA
 57146  CTGAAACATCTAAGTAACTTAAGGATAAGAAATCAACAGAGATATTATGAGTATTGGTGA
 57206  GAGAAAATAATAAAGGTCTAATAAGTATTATGTGAAAAAAATGTAAGAAAATAGGATAAC
 57266  AAATTCTAAGACTAAATACTATTAATAAGTATAGTAAGTACCGTAAGGGAAAGTATGAAA
 57326  ATGATTATTTTATAAGCAATCATGAATATATTATATTATATTAATGATGTACCTTTTGTA
 57386  TAATGGGTCAGCAAGTAATTAATATTAGTAAAACAATAAGTTATAAATAAATAGAATAAT
 57446  ATATATATATAAAAAAATATATTAAAATATTTAATTAATATTAATTGACCCGAAAGCAAA
 57506  CGATCTAACTATGATAAGATGGATAAACGATCGAACAGGTTGATGTTGCAATATCATCTG
 57566  ATTAATTGTGGTTAGTAGTGAAAGACAAATCTGGTTTGCAGATAGCTGGTTTTCTATGAA
 57626  ATATATGTAAGTATAGCCTTTATAAATAATAATTATTATATAATATTATATAAATATTAT
 57686  ATAAAGAATGGTACAGCAATTAATATATATTAGGGAACTATTAAAGTTTTATTAATAATA
 57746  TTAAATCTCGAAATATTTAATTATATATAATAAAGAGTCAGATTATGTGCGATAAGGTAA
 57806  ATAATCTAAAGGGAAACAGCCCAGATTAAGATATAAAGTTCCTAATAAATAATAAGTGAA
 57866  ATAAATATTAAAATATTATAATATAATCAGTTAATGGGTTTGACAATAACCATTTTTTAA
 57926  TGAACATGTAACAATGCACTGATTTATAATAAATAAAAAAAATAATATTTAAAATCAAAT
 57986  ATATATATATTTGTTAATAGATAATATACGGATCTTAATAATAAGAATTATTTAATTCCT
 58046  AATATGGAATATTATATTTTTATAATAATAATAAAAATATAAATACTGAATATCTAAATA
 58106  TTATTATTACTTTTTTTAATAATAATAATATGGTAATAGAACATTTAATGATAATATATA
 58166  TTAGTTATTAATTAATATATGTATTAATTAAATAGAGAATGCTGACATGAGTAACGAAAA
 58226  AAAGGTATAAACCTTTTCACCTAAAACATAAGGTTTAACTATAAAAGTACGGCCCCTAAT
 58286  TAAATTAATAAGAATATAAATATATTTAAGATGGGATAATCTATATTAATAAAAATTTAT
 58346  CTTAAAATATATATATTATTAATAATTATATTAATAATATATATAATTATATTATATATT
 58406  ATATATTTTTTTTTATATAATATAAACTAATAAAGATCAGGAAATAATTAATGTATACCG
 58466  TAATGTAGACCGACTCAGGTATGTAAGTAGAGAATATGAAGGTGAATTAGATAATTAAAG
 58526  GGAAGGAACTCGGCAAAGATAGCTCATAAGTTAGTCAATAAAGAGTAATAAGAACAAAGT
 58586  TGTACAACTGTTTACTAAAAACACCGCACTTTGCAGAAACGATAAGTTTAAGTATAAGGT
 58646  GTGAACTCTGCTCCATGCTTAATATATAAATAAAATTATTTAACGATAATTTTATTAAAT
 58706  TTAGGTAAATAGCAGCCTTATTATGAGGGTTATAATGTAGCGAAATTCCTTGGCCTATAA
 58766  TTGAGGTCCCGCATGAATGACGTAATGATACAACAACTGTCTCCCCTTTAAGCTAAGTGA
 58826  AATTGAAATCGTAGTGAAGATGCTATGTACCTTCAGCAAGACGGAAAGACCCTATGCAGC
 58886  TTTACTGTAATTAGATAGATCGAATTATTGTTTATTATATTCAGCATATTAAGTAATCCT
 58946  ATTATTAGGTAATCGTTTAGATATTAATGAGATACTTATTATAATATAATGATAATTCTA
 59006  ATCTTATAAATAATTATTATTATTATTATTATTAATAATAATAATATGCTTTCAAGCATA
 59066  GTGATAAAACATATTTATATGATAATCACTTTACTTAATAGATATAATTCTTAAGTAATA
 59126  TATAATATATATTATATATATATTATATATAATATAAGAGACAATCTCTAATTGGTAGTT
 59186  TTGATGGGGCGTCATTATCAGCAAAAGTATCTGAATAAGTCCATAAATAAATATATAAAA
 59246  TTATTGAATAAAAAAATAATATATATTATATATATTAATTATAAATTGAAATATGTTTAT
 59306  ATAAATTTATATTTATTGAATATATTTTAGTAATAGATAAAAATATGTACAGTAAAATTG
 59366  TAAGGAAAACAATAATAACTTTCTCCTCTCTCGGTGGGGGTTCACACCTATTTTTAATAG
 59426  GTGTGAACCCCTCTTCGGGGTTCCGGTTCCCTTTCGGGTCCCGGAACTTAAATAAAAATG
 59486  GAAAGAATTAAATTAATATAATGGTATAACTGTGCGATAATTGTAACACAAACGAGTGAA
 59546  ACAAGTACGTAAGTATGGCATAATGAACAAATAACACTGATTGTAAAGGTTATTGATAAC
 59606  GAATAAAAGTTACGCTAGGGATAACAGGGTAATATAACGAAAGAGTAGATATTGTAAGTT
 59666  ATGTTTGCCACCTCGATGTCGACTCAACATTTCCTCTTGGTTGTAAAAGCTAAGAAGGGT
 59726  TTGACTGTTCGTCAATTAAAATGTTACGTGAGTTGGGTTAAATACGATGTGAATCAGTAT
 59786  GGTTCCTATCTGCTGAAGGAAATATTATCAAATTAAATCTCATTATTAGTACGCAAGGAC
 59846  CATAATGAATCAACCCATGGTGTATCTATTGATAATAATATAATATATTTTATAAAAATA
 59906  ATACTTTATTAATATATTATCTATATTAGTTTATATTTTAATTATATATTATCATAGTAG
 59966  ATAAGCTAAGTTGATAATAAATAAATATTGAATACATATTAAATATGAAGTTGTTTTAAT
 60026  AAGATAATTAATCTGATAATTTTATACTAAAATTAATAATTATAGGTTTTATATATTATT
 60086  TATAAATATAATATAATAATTATTATTATTAATAAAAAAAATATTAATTATA
;     G-rnl ==> end
 60138  ATATTAATAAAATACTAATTTATCAGTTATCTATATAATATCTAATCTATTATTCTATAT
 60198  ACTTATTACTCCTTTTTAATTTAATTAAAAAGGGGTTCGGTTCCCCCCCCATAAGTATGA
 60258  TTATAATTATAATTATAATATAAGGGAGGGGTCCCTCACTCCTTACGGGGTCCCGGCTGG
 60318  ACCGAGACTCCTCCCTTGCCTTGCGGGGTGGGGTTGGTTCACACCTTTATTTATTTATAA
 60378  AGGTGTTCACTAATAAATATATATATATATATATTATATTATAATATTATTTAATACTTA
 60438  ATATATTATATATTTTATATTTAATAAATAAAAAATATTAATAAATAATAATATTAATAA
 60498  TAAAGAAATTATAATTAATACCCTCTATATATAATTCTAATTAATTAAATTAAATATTTA
 60558  TATATAATAATCAATATATTATTAATTTAATAATTATTATAATAGTTCCGGGGCCCGGCC
 60618  ACGGGAGCCGGAACCCCGAAAGGAGTTTATAAAAGATATATTTTTATATTTTATTATATT
 60678  TAATAAATATTACTTTTTTTATTATTATTTTTATATATTATATAATATTATTAATTTTTA
 60738  TTATAATATTATTTACTTTTTTATTGGATTATTTATTTATTTATTTATTTATTAATTAAT
 60798  TAATTAAATATTTATTAATTAATATATATATTAAATATTAATATTTTATTAAAAAAAGAG
 60858  ATATATGAATAATATATTATGTTATATTATATTATATAATTATATTATTTTTTTATAATA
 60918  TTAATAATTAAAAATAAGAACTTATTTAAAAATTATAATTATGATAATAAATTAATACTT
 60978  TTTAATTTATAAAAATATAAATATGGGGTCCCGCACTCCTTTGGGGTTCGGTCTCCCCTC
 61038  CCGTAAGTATAGTATAGTATAGTATAGTATAGTATAGTATAGGGAGGGGTCTCTCACTCC
 61098  TTCGTTAATTTATATATATTATTAATAATTATTTAATTTTTATTATTTATTTATTTATTT
 61158  ATTTATAATATATATTAAAATATTATAAAATTATTAATATTTATAATAGAATAAATATTA
 61218  TAAAGTATAATTATAAATAATTAATTAATTATTTTAATAATA
;     G-trnT(ugu) ==> start
 61260  GTTATATTAGCTTAATTGGTAGAGCATTCGTTT!TGT!AATCGAAAGGTTTGGGGTTCAA
 61318  ATCCCTAATATAACA
;     G-trnT(ugu) ==> end
 61333  ATAATAATAATAATAAAATATTAAAATAAATATAATATTTATAAAAAATTTATTAATTTA
 61393  TATAAAAAATATATATATAAATAATAATAAAACATTTTATAATCAATAATTTAATAAATA
 61453  ATCTTCTTATTATAATATTATGTTTAAATATTACTCCTTATGAGGTCCAACTGGACCGAA
 61513  CTCCTCCCTTGCGGGGTGGGGTTGGGTTGGTTCACACCTTTATTTATTTATAAAGGTGTT
 61573  CACTAATAAGATATAAATATATATATATTATATAATAATAATAATAATAATATATTATTT
 61633  AATATATTATTAATAAATATAAATAATATTTTAATAATTTTTAATAAATCTAATTTATAT
 61693  ATTAATAATTTAATAATCTTAATATTTATTATCATTATTTCATATTTATATTATATAAAT
 61753  ATTTATTTAAATAAAAAAAATATTAAAGAGTTTATTTTATTTATTATAAATTATTTAATA
 61813  AAATATATATAATAATATATAGAATAAAGATATAAATAATTATAAGTATCTAAAGTAGTA
 61873  AA
;     G-trnC(gca) ==> start
 61875  GGAGATGTTGTTTTAAGGTTAAACTATTAGATT!GCA!AATCTACTTATTAAGAGTTCGA
 61933  TTCTCTTCATCTCTT
;     G-trnC(gca) ==> end
 61948  AAATAAATAATATAATAATAAAATATTATAAATAAATATATATATATTTAGAATAATTAT
 62008  ATAATAAA
;     G-trnH(gug) ==> start
 62016  GGTGAATATATTTCAATGGTAGAAAATACGCTT!GTG!GTGCGTTAAATCTGAGTTCGAT
 62074  TCTCAGTATTCACC
;     G-trnH(gug) ==> end
 62088  CTATAAATAATAATAATAATATATTTTATTATTCTTAAATTTTATTTATTCTTTATATTA
 62148  TATATATATATAATATTAATATTATTACTTTATAATAACAAAATATTATAATTAATTGAT
 62208  ATATATACCAAATATTATTAATTGAAATTAAATAATAAATAAAATATTTATTTCTTTATT
 62268  AAAATTCTAATTAATTGATTCTTTTTATTGAATATTAAATTCTATTATAACTTATTAATT
 62328  AATTAATTAATTAATTATAATAATAATAATATTTATTATTAATTATTAAATATTTATTAT
 62388  TATATATAAGATTTAATTTTAAATATTAATAAAAAAAGAATAAAATAAAATAAAATGAAT
 62448  AATATTTCTTTATCTCCTTCGGTCGGATTATTTATTATTATAATATAATATTTAATCAAT
 62508  AGATTTATAATTTATTTAATGAATATTTTATAAAGATGTAAAACAATTCCTTTTTATTAT
 62568  TATAAATTTTTCATTATTTATTAATTTATTTATTTATTCAATATATAAAAATAATTATAA
 62628  AATGATTAAATAATAATAATAATAATTATTTTATATTACTTCTTATGGTTATGGGGGTCT
 62688  CGGTTGGACCGGGCTCCTCCCTTGCGGGATGGGGTTGGGTTGGTTCACACCTTTATAAAT
 62748  AAATAATAAATAATAAATAATAAATAATAAATAATAAATAATAAATAATAAATAATAAAT
 62808  AATAAATAATAAATAATAAATAAAGGTGTTCACTAATAAAATATATAAAAATAATTATAA
 62868  AAAAGATTATTAAAAATAATAATTTAATGATAAATATATATTATATATATTAATATAAAA
 62928  ATAATAAATATAAATATATTATGTAAATATTATATAAATTTGTATATGTATATATTATAA
 62988  TAATGTTATATAAGTAATAATATAATAAAATATTTTATGTAATTTATATATATTTATAAT
 63048  TATAAAATAAAAATATTATAAATAATAAAATTAATAATAATAATAATTTTAATAAAATAA
 63108  ATTATATATTTAATTTTATTATGAAGTTTATACTTAATATAAATTATATTTCCTTTATAA
 63168  ATTATTAATATATCCTTTTTAATAAAATAAAAAGGGGCATTATAAATATTAATAATTAAT
 63228  TTTTTTTATTTATATTTATATATATATTAAAGATTAAATATATTATTAATACTAATTTAT
 63288  AATTTATTATTAATAAATAATTCGGCTTAAATTATAATTTAATAATTTTTATTTATTAAT
 63348  AGTTTCGGGGCCCGGCCACGGGAGTCGGAACCCCGAAAGGAGTTTTATTATTAATATAAA
 63408  AAGAGTAAGGATAATAATAAATTCTTTTAATTTATTTTTTAATAAAATATAATTTTAAAA
 63468  TAGTTTTTTATAGTCCGGCCCGCCCCGCGGGGGCGGACCCCGAAGGAGTCTGGTATTAAT
 63528  TATAATAATTATATTAATATTATTATTATTTATTATATTATAATATATTTATTTATATTT
 63588  TATAATATTAATAATTATTTTTATATTTAATAAATATAATATATATTTTATATTTTAATA
 63648  ACTATCTAATTAATA
;     G-trnL(uaa) ==> start
 63663  GCTATTTTGGTGGAATTGGTAGACACGATACTCT!TAA!GATGTATTACTTTACAGTATG
 63721  AAGGTTCAAGTCCTTTAAATAGCA
;     G-trnL(uaa) ==> end
 63745  ATAAATATATATAATATATATAATATATATAAA
;     G-trnQ(uug) ==> start
 63778  TGAGTCGTAGACTAATAGGTAAGTTACCAAAAT!TTG!AGTTTGGAGTTTGTTTGTTCGA
 63836  ATCAAACCGATTCAA
;     G-trnQ(uug) ==> end
 63851  TATTATAATATATATATTATTTATATATAAATATATAATTATACTCCTATTTTTATATTA
 63911  ATTAATTAATTAATTAATAATATATGATAATATAAAAATTATTGAATTATTAACTCTTAT
 63971  TAATAATAATAATAATCATAATAATAATATATATATATATAGTATATATATAAAAGTTTT
 64031  ATTATATTATATTATATTATATTATATATTTATTTATATATAATTCTTATTAATTGAAAA
 64091  AAGAATAATTAATAATCTTATTAAAAAATAAATACTTTCATTTTATTTTATTTAATTATA
 64151  ATATATAAATATTAAAAAAAGGATATAAGTTTTTTATAAGATATAATATATATATATATT
 64211  AAATATAAAGAAGTTAATATTTATATTTTAATTATAAAATGTTAATACTCCTTCGGGGAC
 64271  TTATTAATTAAATTATTAATTAATAATAATTTATGATTTATAAATAATAAATAAAGGAAT
 64331  AAGTATCAATTAATTAATATATTATATTTAATATTTTATATTTAATATTTAATATTTAAT
 64391  ATTTTAAGTTCCGGGGCCCGGCCACGGGAGCCGGAACCCCGAAAGGAGTAGTATTAATTA
 64451  TGGATAGTGAGGGTGGATTTAATCCTTTTGTTATGTTATTAATTAATTAATTAATTTATA
 64511  TATATAAAATATTTTAATTAATTTTTATATAAATATATATATATATATATATTAATAATA
 64571  GTCCGGCCCGCCCCGTGGGGCGGACCCCAAAGGAGTAATATATATTATGTATAAACAATA
;     G-trnK(uuu) ==> start
 64631  GAGAATATTGTTTAATGGTAAAACAGTTGTCT!TTT!AAGCAACCCATGCTTGGTTCAAC
 64689  TCCAGCTATTCTCA
;     G-trnK(uuu) ==> end
 64703  TAATATTATATATATATATTTCCCTTTCTAAAAATAATAATAATTATATATAATAATAAT
 64763  ATAATTATATATATATATATTATAATAATAATAATAATAATAATAATAATAATAAATAAT
 64823  AATAATTATTTTTATTAATAATATTAATATATTATAATTATTAATAAATATTAATAAAAA
 64883  TA
;     G-trnR(ucu) ==> start
 64885  GCTCTCTTAGCTTAATGGTTAAAGCATAATACT!TCT!AATATTAATATTCCATGTTCAA
 64943  ATCATGGAGAGAGTA
;     G-trnR(ucu) ==> end
 64958  ATTATATTATATTAATAATCCCCCCCCATTTTTAATTAAATTAAGAAGTTTAATTTACTA
 65018  TTTAATAATAAATGAAATAATAATA
;     G-trnG(ucc) ==> start
 65043  ATAGATATAAGTTAATTGGTAAACTGGATGTCT!TCC!AAACATTGAATGCGAGTTCGAT
 65101  TCTCGCTATCTATA
;     G-trnG(ucc) ==> end
 65115  ATTAATATTAATATAAATTAATACCCTATAATTAATTAATTAATTAAATACAAAATTATA
 65175  TTAAAACTTATATTATATTATAATATTATATTATTATTATATAAAAATATAATAATAATA
 65235  ATATTTAATTTTATTTAATAATAATATTTTATATAATAAAATAATCATATTTATAATATT
 65295  TAATATTAATAATAATTTATTATAATTATTCTTTAATATACTTATTTATTATTATTTTAA
 65355  TAAATAAATATAATTCTTATAAATCTATTTATTATAAAATATATTTATATTTTAATAAAA
 65415  TACAATATTATAAATATATATATATATAAATATTTAATAAAAATTAAGATATTTTTATAA
 65475  TTATTCTTTATAAATAATAATAATAATAATAATTTATAATAATCTCCTTGCGGGGTTCCG
 65535  GTCCCCGTGACCGGGCCCCGAAACTATAATATATTTTTAATATATTTTTATTACTCCTCC
 65595  TTTGGGGTCCGCCCCGCGGGGGCGGGCCGGACTATAATAATTTTTTTTTTTTATTGTTAA
 65655  AAAGTATATATAATATAATTAATATATTTCTTTTTATATAAATTATAAATATTATTTTAT
 65715  AATAAAAAAAGTATATATAATATTATATATTTAATAAATAATATAATAATAATATAAATA
 65775  AATATATATATATTATTAATATATTAAATTTTATAATAATAATTATAATAATAGTAGTAG
 65835  GTATAAATTTTAATAAAGAGTTTTATTCCAATGGAGTAATAATAATAATAATAATAAAAT
 65895  AAA
;     G-trnD(guc) ==> start
 65898  GGATCTGTAGCTTAATAGTAAAGTACCATTTT!GTC!ATAATGGAGGATGTCAGTGCAAA
 65956  TCTGATTAGATTCG
;     G-trnD(guc) ==> end
 65970  TATATTTATACTTAATATAAAAAAATAAATAATAATCTTTTTTATTATTATATTTATTAA
 66030  TAATAAATTATTTTGTTATTATTATTAATTTATATTAATATTTTATATAAATTATTTATT
 66090  TAATCTTTCATTATATATTTAATATATTATTAATATTAATTAATATTTTATAATAAATAA
 66150  ATAAAATAAATATTTTAATATAATACTTATTTTTATATTTATTAATAATAATTAATTTTT
 66210  ATATAAATTTATTATTTCTTAAATATATTTATTATTATTGTTTTTTAATAATCTTATATA
 66270  TAATATATAAAATATATATATATTATATATATATATAAATATAATATATATTATTATAAA
 66330  TATTTATAATCTTATTAATTAGATTATATTATATTAGATCATATTATATTATATTATATT
 66390  ATATTATATTATTAATAGTTCTGGGGATAATATAATATTAGTATTATTAATATTTTTATT
 66450  TTTATTTTTATTTTTTATTTAATAGTAAAAAATTATAATTTTATAATTTATTAAATTATT
 66510  ATATAATTTCATTAATATATTTCTTCTTTTTTATTTATTTATTTATTACTTATTAATAGT
 66570  TCCGGGGCCCGGCCACGGGAGCCGGAACCCCGAAAGGAGAATAATATAAAAAATAATAAT
 66630  AATTTATTATAATTTATTTATTTATTTATTTATTTATTTATTTATTTATTTATTAATTTA
 66690  TTAATTTATTTATTATTATATTTTTTTTTTAATAAA
;     G-trnS(gcu) ==> start
 66726  GGAAAATTAACTATAGGTAAAGTGGATTATTT!GCT!AAGTAATTGAATTGTAAATTCTT
 66784  ATGAGTTCGAATCTCATATTTTCCG
;     G-trnS(gcu) ==> end
 66809  TAT
;     G-trnR(acg) ==> start
 66812  ATATCTTTAATTTAATGGTAAAATATTAGAAT!ACG!AATCTAATTATATAGGTTCAAAT
 66870  CCTATAAGATATT
;     G-trnR(acg) ==> end
 66883  ATATTATATTATATAATATTATATATTAATAAATATTATTAATTAATTTATTTATTTATT
 66943  TATTTATTTATTATTAAATAAAAATATTTAATAGTTCCGGGGCCCGGCCACGGGAGCCGG
 67003  AACCCCGAAAGGAGAATAATATAAAATATTATAATTATTTATATATTAATTATTAATTAT
 67063  TAATTATTTATTATATAAAAAGTATATAATTTTGTATTTTAATATAGGGTTAATTAATTA
 67123  ATTATTAATTTTTTTATAATAAGATAATAATATATTAAAAACTTATTATAAATTTATAAA
 67183  ATAATATTTATTTAATTTGATATTATTTTTAATCTTTCATTAATATATATTTTATTATAA
 67243  GTAATAATATAGTTTAATTAAATTAATATAAATAAATTACATAAGAATAATATTATAATA
 67303  ATATTATATATTATATAAAGAAATAATAATTTATATTTTTATTTTTTTATAAATAATATA
 67363  AATATAAATATTAATATAAATATAAT
;     G-trnA(ugc) ==> start
 67389  GGGGTTATAGTTAAATTTGGTAGAACGACTGCGT!TGC!ATGCATTTAATATGAGTTCAA
 67447  GTCTCATTAACTCCA
;     G-trnA(ugc) ==> end
 67462  ATAATTATATTATATAATATATATATTAATAAATTATATATATATATATATATATAAATA
 67522  TTAAATAAATATTATATTAATAAATAATATAAATTATCTAATCGAAGGAAATATTTATAA
 67582  TATAATATAAATATTTTAATAAATTAATAAATATTATATTAATAAATAATTAATAAATAT
 67642  ATAAATTATAATAAATTTTAATATTATTATATAAATTAATTAAATATAATAATTAATGAA
 67702  ATA
;     G-trnI(gau) ==> start
 67705  GAAACTATAATTCAATTGGTTAGAATAGTATTTT!GAT!AAGGTACAAATATAGGTTCAA
 67763  TCCCTGTTAGTTTCA
;     G-trnI(gau) ==> end
 67778  TATTATATATCATTAATATATAAAATATAAATATATATATTATAATAATAATAATAATAA
 67838  ATATAAATATAATTATATATATATATATATATAAATAAATAATTATTTAATTTATAATAA
 67898  ATATATATAGTTCCCGCGAAGCGGGAACCCCATAAGGAGTTTTATTATTAATTATATTTA
 67958  ATAAATATTAATTATTAATTTTATATTTATAAATAAATTTATTAACTATTTTATTAAAAA
 68018  TATTATAATTAAATAATAATATAAATAATTTATAATATAATAATATATACTTATAAATAA
 68078  TATTTAAATCTTATTATTAATTTATAAATCATAAATTATTATTAATAAATATCTCTTTTA
 68138  GATGAATTAAACTTATATTTATATTTATATTATATATATAGATATAAATCTTAAATAGAG
 68198  TAAATATATTATAATAATTATATAAATATATATATATTATATTAAGATAATAATATATAT
 68258  ATATATTAATATATAA
;     G-trnY(gua) ==> start
 68274  GGAGGGATTTTCAATGTTGGTAGTTGGAGTTGAGCT!GTA!AACTCAATGACTTAGGTCT
 68332  TCATAGGTTCAATTCCTATTCCCTTCA
;     G-trnY(gua) ==> end
 68359  TAATTTATTATTAATTATATATTATTATAAATCCAATCCATTGAAATTAATATAATCCAA
 68419  TGAATAATTAATTTAATACATAATTTAATATATGAAATTATATATATATATACTTTATAA
 68479  AAAAAAATTATATAATAATTATATTAATATATTTATATATATAAATAAATAAATAATAAT
 68539  AATTATAATTATAATTATAATTAATTAATTAATAAATAAATAATAATTTATATTATCTTT
 68599  ATAATATATATATATACTTTTATAAAAAAAAAAATATAAATAATTCTAAAATGTATATTT
 68659  CTCCTTTCGGGGTTCCGGCTCCCGTGGCCGGGCCCCGGAACTATTAATAAAATAATAATA
 68719  AAATAATTATTATCTGTATTTAATAAATTTAATTAAAGAGTTATATTTCTATATATTTAT
 68779  ATATTTATTTATTTATTTATTCTCCTTCCGGGGTTCCGGCTCCCGTGGCCGGGCCCCGGA
 68839  ACTAATGAAATATATAAAATAAGGGTTTTTATTTATTTAATTAATATATATTTATTATTT
 68899  TATATAATAT
;     G-trnN(guu) ==> start
 68909  GTCCTTATAGCTTATCGGTTAAAGCATCTCACT!GTT!AATGAGAATAGATGGGTTCAAT
 68967  TCCTATTAAGGACG
;     G-trnN(guu) ==> end
 68981  ATAATAATATATATATATTTTAATTTATATATTATATATATATATATATATTAAAGAAAA
 69041  ATAATAATATAAAAATAAGTCCCCGCCCCGGCGGGGACCCCGAAGGAGTATTAATAATAA
 69101  TAATAAATAAATAATAATAAATAATTTTATTATATTATATTTATTGATATATTTATTGAT
 69161  ATTTATTAATTTAAGATTATTCATTAAATATATAATTATTAATAATTTAATATATTTTAT
 69221  AATTTTTATTATATTTTATATAAGAAGAAACTATTTTATATATTATATATATATATATAA
 69281  TTTTTATAAAATGATAAATTTTATATTATAAATATTATTAAAATATTTTTATAAATATTT
 69341  AAATTATTTATAAAAAGGTATATAATAATAATTATTAATATTATATTATATTATATATTT
 69401  ATTTATATTATATATAATAATATATTTATATATATATTAATTAATTAATAAATTAAATAA
 69461  GTATCTATATTTTATATTATATTATATTATATTATATTATTTTATTTTATTAGTTTCGGA
 69521  AGGAGAATAAAAAGTATTCTAAATAAATTATATATTTATTATTTCTCCTTTCGGGGTTCC
 69581  GGCTCCCGTGGCCGGGCCCCGGAACTATTAATATATTATAAATTAATAAAAAATAAATAT
 69641  GTATATATAAATTATATTTATTATGTTTAATTATTTATAATTTATTATAATAAATAGTCC
 69701  GGCCCGCCCCCGCGGGGGGGGGCGGACCCCGAAGGAGTATAAGATATCTTATTTATATTT
 69761  ATATATAATAAAGAATATTATTAAACTAACACCTATATTATATATATTATATTATATAAT
 69821  ATTATATATATATGAATTACTAAGAATAAATTTATAATTAGATAATATTTATATTTATTT
 69881  ATTTATTTAATTAACAAATATATTAATATTTTTAATTAATTAATTAATAATACCTTTATA
 69941  TATATATATATATATATATTAATTTTAATTATATAATTATCTTTTTTTTAATAATCATAA
 70001  ATATATTATATATTTTATATAATAAGATTATAATTTTATAATTATTTATATTTTTTTTTA
 70061  TTAAAAATTATTATTATTATAATTATTATATTATAATTATAAATTATTAAAGAATATATT
 70121  TATTAATATTTTAATAATTAATATCTTTTATTTATATTTATAAAATAAGGTATAAATATT
 70181  GATAATAAAGAGTAAATATTGTATTAATTATAATAATAATTATAATTAAGGA
;     G-trnM(cau)_1 ==> start
 70233  GCTTGTATAGTTTAATTGGTTAAAACATTTGTCT!CAT!AAATAAATAATGTAAGGTTCA
 70291  ATTCCTTCTACAAGTA
;     G-trnM(cau)_1 ==> end
 70307  ATAATGATTATAATATTTATATATATTAAAATAATATTAATAAATAATTACTCCTCCTAG
 70367  CAGGATTCACATCTCCTTCGGCCGGACTATTTTATTATTATTATTATTAAATAGATGTTC
 70427  ATTAAATAATTATAAATATAATTTATCTTTTAAATATATATATATAATATAATATTTAAA
 70487  TATATATTATAAATAAATAAATAAATAATTAATTAATAAAAACATATAATGTATATTTAT
 70547  CTATAAAAAATATTAATTAAATTAATATATTATTACAGTTCCGGGGGCCGGCCACGGGAG
 70607  CCGGAACCCCGCAAGGAGATAAATAAATAAATAAATATAAATAATTATTCTTCTTTAAAA
 70667  TAAAAAGGGGCGGACCGGACTATTTTATTTTTAAATATATATTATATTAATAATATACTA
 70727  TATAAGTATAAATAAAAATTAATAATATATTATATATATATTATATTAATAATAATAATA
 70787  ATAATAATAAATAATAACTCCTTGCTTCATACCTTTATAAATAAGGTAATCACTAATATA
 70847  TTATAATAATAATAATTATATATATTATATATAATCTAAATATTATATATTTTAATAAAT
 70907  ATTAATATATATGATATGAATATTATTAGTTTTCGGGAAGCGGGAATTCCGTAAGGAGTG
 70967  AGGAACCCCTCCCTATACTTACGGGAGGGGGACCGAACCCCTATTTAAGAAGGAGTGCGG
 71027  GACCCCGTGGGAACCCCTTTTTATTCTTAATTAAGAAGGAGTGAGGGACCCCTCCCGTAT
 71087  ATTATACTAATGTATATTATACTAATGGGAGGGGGACCGAACCCCGAAGGAGTTTTATTT
 71147  TTAGTATTTTTTTTATAAAATATATATTTATATGATTAATAATATTATATATATTATTTA
 71207  TAAAAATAATATATAATTTTAATTATTTTTAATAAAAAAAGGTGGGGTTTGGTAATATAA
 71267  TATTTTTATTTTATTTATAATATATAATAATAAATTATAAATAAATTTTAATTAAAAGTA
 71327  GTATTAACATATTATAAATAGACAAAAGAGTCTAAAGGTTAAGATTTATTAAA
;     G-cox2 ==> start
 71380  ATGTTAGATTTATTAAGATTACAATTAACAACATTCATTATGAATGATGTACCAACACCT
 71440  TATGCATGTTATTTTCAGGATTCAGCAACACCAAATCAAGAAGGTATTTTAGAATTACAT
 71500  GATAATATTATGTTTTATTTATTAGTTATTTTAGGTTTAGTATCTTGAATGTTATATACA
 71560  ATTGTTATAACATATTCAAAAAATCCTATTGCATATAAATATATTAAACATGGACAAACT
 71620  ATTGAAGTTATTTGAACAATTTTTCCAGCTGTAATTTTATTAATTATTGCTTTTCCTTCA
 71680  TTTATTTTATTATATTTATGTGATGAAGTTATTTCACCAGCTATAACTATTAAAGCTATT
 71740  GGATATCAATGATATTGAAAATATGAATATTCAGATTTTATTAATGATAGTGGTGAAACT
 71800  GTTGAATTTGAATCATATGTTATTCCTGATGAATTATTAGAAGAAGGTCAATTAAGATTA
 71860  TTAGATACTGATACTTCTATAGTTGTACCTGTAGATACACATATTAGATTCGTTGTAACA
 71920  GCTGCTGATGTTATTCATGATTTTGCTATTCCAAGTTTAGGTATTAAAGTTGATGCTACT
 71980  CCTGGTAGATTAAATCAAGTTTCTGCTTTAATTCAAAGAGAAGGTGTCTTCTATGGGGCA
 72040  TGTTCTGAGTTGTGTGGGACAGGTCATGCAAATATGCCAATTAAGATCGAAGCAGTATCA
 72100  TTACCTAAATT
;     G-orf196 ==> start /note=LAGLIDADG ;; evalue:7.6e-22
 72111  TTTGGAATGATTAAATGAACAATAA
;     G-cox2 ==> end
 72136  TTAATATTTACTTATTATTAATATTTTTAATTATTAAAAATAATAATAATAATAATAATT
 72196  ATAATAATATTCTTAAATATAATAAAGATATAGATTTATATTCTATTCAATCACCTTATA
 72256  TTAAAAATATAAATATTATTAAAAGAGGTTATCATACTTCTTTAAATAATAAATTAATTA
 72316  TTGTTCAAAAAGATAATAAAAATAATAATAAGAATAATTTAGAAATAGATAATTTTTATA
 72376  AATGATTAGTAGGATTTACAGATGGAGATGGTAGTTTTTATATTAAATTAAATGATAAAA
 72436  AATATTTAAGATTTTTTTATGGTTTTAGAATACATATTGATGATAAAGCATGTTTAGAAA
 72496  AGATTAGAAATATATTAAATATACCTTCTAATTTTGAAGAACTACTTAAAACAATTATAT
 72556  TAGTAAATTCACAAAAGAAATGGTTATATTCTAATATTGTAACTATTTTTGATAAGTATC
 72616  CTTGTTTAACAATTAAATATTATAGTTT
;     G-orf227 ==> start /note=LAGLIDADG ;; evalue:5.4e-15
 72644  CGGGGCCCGGTCACGGGGACCGGAACCCCGCAAGGAGATTATTATAAATGAAAAATAG
;     G-orf196 ==> end
 72702  CTATAATTAATAATTTAAATGGTATATCTTATAATAATAAAGATTTATTAAATATTAAAA
 72762  ATACAATTAATAATTATGAAGTTATACCTAATTTAAAAATTCCATATGATAAAATAAATG
 72822  ATTATTGAATTTTAGGTTTTATTGAAGCTGAAGGTTCATTTGATCTATCTCCAAAACGTA
 72882  ATATTTGTGGTTTTAATGTTTCACAACATAAACGTAGTATTAATACATTAAAAGCTATTA
 72942  AATCTTATGTATTAAATAATTGAAAACCAATTGATAATACACCATTATTAATTAAAAATA
 73002  AATTATTAAAAGATTGAGATTCATCTATTAAATTAACTAAACCTGATAAAAATGGAGTTA
 73062  TTAAATTAGAATTTAATAGAATAGATTTTTTATATTATGTTATTTTACCTAAATTATATT
 73122  CATTAAAATGATATAGTCGTAAAGAAATTGATTTCCAATTATGAAAAACACTTATAGAAA
 73182  TCTATATAAAAGGTTTACATAATACACTTAAAGGTTCTAATTTATTAAAATTAATTAATA
 73242  ATAATATTAATAAAAAAAGATATTATTCTAATTATAATATTTCTCCTTTCGGGGTTCCGG
 73302  CTCCCGTGGCCGGGCCCCGGAACTAA
;     G-orf227 ==> end
 73328  AAATATTATTGATGATGTATTAAATATAAATCTTATCTATAATTATAAATTACCATATCG
 73388  TATAAATAGTGATATTCAACGTTTAAATTCTATAAATAATAATAATACTAAATTTATTAA
 73448  TGTTGGAGTATTTGTTTATGATTTAAATAATACATTAATTATAACATTTACTGGTTATAG
 73508  ACCAGCAGCTCTTTACTTTAATTGTTCTCCTTTTCGGGGTCCCGACTGGGGCCGGGACTA
 73568  AACATGAAATTGCTAAATATATTAAAAATGGTAATGTATTTATAAATAAATATATTTTAA
 73628  AAAATATTTTATTAGATTAATTATTATTTTTACTTCTTCTTAAAATTAAAAAAGGAGACT
 73688  TTTTTATATTTATATAAATTATATATAAATTATTCTTTTATTATAAATATATAAAATTAT
 73748  TTTCTTTTAATTATTTTTATAATTAATTAATTCTTCATGGCTATAGCCATAACTTTTAAT
 73808  AATATTCTTTTATTCTTTATTATTATATATATATATATTTATTATTTATTATTATAGAAT
 73868  TTATATTTATAAAAATATTAATATTTTATTTAAAATAAATAATGATTAATTTATAAAATA
 73928  TATATTAATTAAGTTTCGGGTCCCGGCTACGGGAGCCGGAACCCCCGAGAGGAGTTATTA
 73988  TATTTATAATTAAATCTTTAAATAATATATCTTAAATTATTATATTGATATTAATATTAT
 74048  ATTGATATTAATATTAAATATATATTTAATATTTAGCTTATTATTTTATAAAATTATATT
 74108  TATATATTATAATATAATTAAATATATTATAAATTTAATAATTTAATAAAAATATTCTTT
 74168  TTATAATTATTATAATAATTAAATAAATAAATAAATAATAATAAGAATAATTAATGTATA
 74228  ATTTTTTATAAATATTATATATTTTTATATTAAT
;; mfannot:
 74262  agttccggggcccggccacgggagccggaaccccgaaaggagaaatattaataaaataaa
 74322  ataaaattataatataattaaattataagaattatatttactccttttataatttatatt
 74382  tataatataatataatataaaataaatataatataatataaaataaatataatgtaatag
 74442  gtattcactcctctttggggtgaacttaatattatatcttaaataattaatataaatata
 74502  atatattatttaataataataataaataaataaataaataaataaattaaataaataata
 74562  atattattataattactttttaataaataatattaatataatattatattagtattataa
 74622  atagactttttattattttatatataatatagtccggcccgcccccgcggggcggacccc
 74682  gaaggagtaatatattatataattattatttttaattataaataaaatataattattatt
 74742  tattatataatttatataaatatatatatatatttattatatatataaatataaatataa
 74802  atataataattaactttatatagaaattctccttacggggttcccgcgaagcgggaacta
 74862  ataataataataataataaatataaaatagtccggcccgccccctgcggggcggaccccg
 74922  aaggagtgagggacccctccctatacttacgggagggggaccgaacccctttttattctt
 74982  aattaagaaggagtgagggacccctcccgtatattatactaatgtatattatactaatgt
 75042  atattatactaatgtatattatactaatgggagggggaccgaaccccgaaggagatgttc
 75102  attaaataattaaatatatataattaataatattaaagttttatatatattaatatatta
 75162  taaaaggtttatatatatataataagataagtaataaattaattaattaataatataaaa
 75222  atatatattatatattatgttttatttatatatatatatatattatgtattattatataa
 75282  atatatatatatattatattataagtaataataagtattatattatatata
;     G-trnF(gaa) ==> start ;; mfannot: evalue : 1.05e-10
 75333  gcttttatagcttagtggtaaagcgataaatt!gaa!gatttatttacatgtagttcgat
 75391  tctcattaagggca
;     G-trnF(gaa) ==> end
 75405  ataataataatatattaattaataattaatttataataaatatattataataattaatat
 75465  atatatataatatatttaatacaaagaaaatatatattatatctcttatttatttattaa
 75525  tattttaataaatataatattataaaaaaaagtttatatatttagttccggggcccggcc
 75585  acgggagccggaaccccggtaggagaaatataaatataaatataaatataaatataatat
 75645  aagtttggtattcatttaattatattatttaattaaaaatattctaaataagaataaata
 75705  tcaataaaggagttataaatatatatatatattaatatatatataaaaatatatattatt
 75765  attagttcccgcttcgcgggaacccc
;; mfannot:     /group=IB(5') (4.87e-06)
 75791  GTAAGGAGTTTTATTATAATAAAATTTATATATATTTAATATATAATTATAAAAATATTA
 75851  TATAATAAATAATAAATAATTATTAATAATAAATAAATATAATAATAATATTATAATAAA
 75911  TTTATAAATGATTATAATAAATTTATATTAATTTTTTATTT
;     G-trnT(uuag) <== end
 75952  TGTAAATACTAAGATTTGAACTTAGATAATATGCAC!CTAA!AAACATACATTTTACCAT
 76010  TAAATTATATTTAC
;     G-trnT(uuag) <== start
 76024  CTTATTAATTATATAAATTTTATTAAATATATAATATATTAATTATATAAAAATTATTAA
 76084  ATAAATATATAATATATTATATATAATTTATAATATATATATTATAAATATTATTATATA
 76144  TAAAATATAATATACTACTTATAAAAATATATATATATATATAAATATATATATAAATAA
 76204  ATATTTTATATATTAAATTAAATAATTATTAATAAATTTAATTATAAAGTATCATTTTCA
 76264  ATAGAAATATTAAGAAGGTTATAATAATTATATGAATTATTATAATTATATATATATAAA
 76324  TAAATAAAATAATAATTATAATAATTAATAAGAGTTTTGGATATATATCTGTGGAGTATA
 76384  TATTTTATAA
;     G-trnV(uac) ==> start
 76394  AGGAGATTAGCTTAATTGGTATAGCATTCGTTT!TAC!ACACGAAAGATTATAGGTTCGA
 76452  ACCCTATATTTCCTA
;     G-trnV(uac) ==> end
 76467  AATCTAGATATAATATTATATCTATCTTAATATAATAATATTTATTTATTTATTAAATAA
 76527  AAAAAAAATAAATAATATTAATTAATATAAGATTCTTTTTAATTATAATAATAAATAAAT
 76587  AAAAAGAAGATATTATCAATGATTTATATTAATAATAAATATAAATAATAAAAAATATAT
 76647  ATAATATAATATAATAAATATATTTCCTTTAATATTAATAAATTAATAATAATAATAATA
 76707  ATAATAATAAAATATTTAAATAAATTATATTCAATACAAATTAATTATTTATATTATTAA
 76767  TAATTGAATAAATAATCCGATCGAAAGAGATATTAATTCGATTATATTATTTATTTAATT
 76827  ATATTTAATTTAAATATATAAATTAATATATATATATTGAATTATATATAAATTTATTTT
 76887  ATAATTTTATAAATAATATATTATTATAAATATTTAATATAATTTATATTATTATTAAAT
 76947  AAAAGATTTATTAAATTAATATTATTATTTAATTTTATTATATAGTTTTGAGGATAATAT
 77007  TTTATTAATATTTTTTTTTTTATTTATTTATTTAATTATATTATATATATAATATATATA
 77067  TAACAATAAATTT
;     G-cox3 ==> start ;; mfannot: alternative ATG start pos 77062
 77080  ATGACACATTTAGAAAGAAGTAGACATCAACAACATCCATTTCATATGGTTATGCCTTCA
 77140  CCATGACCAATTGTAGTATCATTTGCATTATTATCATTAGCATTATCACTAGCATTAACA
 77200  ATGCATGGTTATATTGGTAATATGAATATGGTATATTTAGCATTATTTGTATTATTAACA
 77260  AGTTCTATTTTATGATTTAGAGATATTGTAGCTGAAGCTACATATTTAGGTGATCATACT
 77320  ATAGCAGTAAGAAAAGGTATTAATTTAGGTTTCTTAATGTTTGTATTATCTGAAGTATTA
 77380  ATCTTTGCTGGTTTATTCTGAGCTTATTTCCATTCAGCTATGAGTCCTGATGTACTATTA
 77440  GGTGCATGTTGACCACCTGTAGGTATTGAAGCTGTACAACCTACCGAATTACCTTTATTA
 77500  AATACTATTATCTTATTATCTTCTGGTGCTACTGTAACTTATAGTCATCATGCCTTAATT
 77560  GCAGGTAATAGAAATAAAGCCTTATCAGGTTTATTAATTACATTCTGATTAATTGTTATC
 77620  TTTGTTACTTGTCAATATATTGAATATACTAATGCTGCATTCACTATCTCTGATGGTGTT
 77680  TATGGTTCAGTATTCTATGCTGGTACAGGATTACATTTCTTACATATGGTAATGTTAGCA
 77740  GCTATGTTAGGTGTTAATTATTGAAGAATGAGAAATTATCATTTAACAGCTGGACATCAT
 77800  GTTGGATATGAAACAACTATTATTTATCTACATGTTTTAGATGTTATCTGATTATTTTTA
 77860  TACGTACTATTTTATTGATGAGGTGTTTAA
;     G-cox3 ==> end
 77890  TAAAAAAAATATTTATTTAAAATCAAAATTTAATAAACATAAACTAAATATGTATAATAC
 77950  ATCACTTTGTAAGCTTAATTTTAATTTAGTTGGGTTTACCAATATGAATAATATAAAAA
;     G-orf106 ==> start /note=LAGLIDADG ;; evalue:6.5e-12
 78009  TATTACCTATTATTAATAATAATATTTTTATTAGTTCTGGGGCCCGGCCACGGGAGCCGG
 78069  AACCCCGTAAGGAGAAATATACATATAGATAATAAATCTTTAATTATAGCAGATAATAAA
 78129  TTATATAATAATCTTTTATTAAATAAGATTAAAGATACTCTATTTATATCTATAAAACAT
 78189  TTTAAGAATTGATTATCAGGTTTTGTAGTTGGAGATGGTTATTTTGGTATTAAAAAGAAT
 78249  ATGCTTCATTCTTTTAATATTCTATTAAAAAAACTCCTTACGGGGTTCCCGCGAAGCGGG
 78309  AACTGGATATTATTCTATTAG
;     G-orf106 ==> end
 78330  AGAATATTAAATATTATTTAAATTTACTTAGTAAAATTTATGTAGATAATAAATATAATA
 78390  AAGTACAATTACATCTAGAAAAATTAAGTATTATTATTGAAAAAATTATTCCTTTATTTA
 78450  AAGAATATCCTTTATTAAGTAATAAATATTATAGTTTTGAACAATGATCTAAAAGTGCTG
 78510  AAATAATTTATTATAATAAGGATAAATCATTAGCTAATAAAATTATTATAAATAATAATT
 78570  TAAATAAAGGTTTAGTTTTATCTAATAGTAAAATTCCTTTTAATAAAATAAATAAATCAT
 78630  TTATTTTAGGATTTATTGAAGCTGAAGGTACTTTTAATATTTGTATAAAAAATAATTCAT
 78690  GACAATTACTTATAAAATTAGATCAAGTAACTCTTAATAATGAAGTATTAAAACATATTG
 78750  CTAAAAATATTGAAACTTGAACATTTATAGATAATATAAAAGTACCTAATTCTATTAAAG
 78810  AATCTTTAAAAGATATTGAATATTCAACTATTAAATTAAATAGTATTAAACCTTATACTA
 78870  ATTTAAATAATATTCTTAATCTTTATTCTTTATTAAAATATAATAAAATTGATTTATTAT
 78930  ATTATATTATTTGTCCTAATTTAAATAAAATAAA
;     G-orf152 ==> start
 78964  ATGATTTTCTACTCCTTACGGGGTTCCCGCGAAGCGGGAACTAAATATATTAATTTTATT
 79024  GCATTTATAATAGCATTAGAAATTATTATTAAAGGTTTATATCATACTGATAAAGGTCAT
 79084  AATTTTATATTAAAATTGGATGAATTATCTAATAGTAATTTACTTGATATTAATCATTTA
 79144  CCTTGAAATATATATTCTGAATTATTAAAAATAGATCCTATTTATGATTTAAATATACCT
 79204  CATAGAATAAATTGTCAAAATTATGCTATATCTCTTAGATATAATAAACCAGTGAAAACT
 79264  GGAGTATTTATTTTTGATTTAAATAATAACTATATTATACTAGTAGGTGGTCAAGCTAAA
 79324  ACTGCTAAATATTTTAATGTTAAACTTAGTGAAGTAGTTAGACATATTAGAAATAAGACA
 79384  ATCTTTTTAAATAAATATTATTTAAAACCTCTTAAATAA
;     G-orf152 ==> end
 79423  TAAAATTTAACACATATAACCAACCCTTAAAATTATATATCTAAATGATTAATATATATA
 79483  TTATTAATAATTAACAATAATTAATATATTATAATTTATATATATATATTTTATATTATT
 79543  ATAATAATATTCTTACAAATATAATTATTATATATTATTCCTTCAAAACTCCTAACGGGG
 79603  TTCCCGCGAAGCGGGAACTAATAATAATATAATCATTATACTCTTTTTTCATTTACCTTT
 79663  TATAAAGATAATTAATAAATTTATTTAATATTTATAAAAAAAAATATAATATTAATATAA
 79723  TATAATAATGTAATTATTTATATTTTTATATTCCTTCGAGGTCACCGCCTCACCTCCAGC
 79783  GGGACTTTTTTAATATGATATAATATAATATAAATATTATTAATTTAACTAATATATAAA
 79843  TTCATATATATATATATATTATTAATATTATTTTATAAAAAATATTTTTATTTGATTATT
 79903  ATTAAATATTATATAGTTCCGGGGCCCGGCCACGGGAGCCGGAACCCCGAAAGGAGAAAT
 79963  ATTAATATATTATAAATATACTATTTATATAATTATTTTTTGAAGTGAGCACCTATTTTA
 80023  TATATATTTTATATATATTTTATTATATTTTATTAAAAATAGGTGTGAACCTCCATGAGA
 80083  GAGGAATGAATACCTATTTTATAAAGTATATTTTATATTCTATATATTATAAATATGAAC
 80143  CAAAAAAAGGAGTTTAAAATTTAATTAAATTTAATTAATTGAATTTCTTTATTATTATTA
 80203  TCATAATTATTAAACCCTTTATTAATATAATAATATATTATTTATTATCAGAATTCCTAC
 80263  CCTTTTTATAATTTATATCTTTAATAATATAATTAAATATAAAATGTTTATTAAATATTA
 80323  TATAAAAAAAAATAAAAGTATATATATATATATAAATGATAAATAACAAGGAATTCACAC
 80383  TTATATAAATTTAAATATAAAGTCCCAAAAGAAGTATTCATTAAATAAATTATCATTAAT
 80443  TAATTATAATAAACTTATTTAATATTATTAAAGATTAATTTATAATAATAATTATTATTA
 80503  TTATTATTAATAAAAATATATAAATAATTAAATAGTTCATATATTCAAAAGAATTAGAAT
 80563  TAAACTTTAATAAGTGTATTTAATATATAGAATATTAATAGAATATTTATTCTATTTATA
 80623  TATATATATTTATATATATATATATTAAATAATATTATTTATATTATATTTTATATATAT
 80683  ATTATTAATATAAAAAGTATATTATATGTATTATATATATTATATATTATATATTTAATA
 80743  ATATATTACTCCTTTGGGGTCCGCCCCACGGGGCGGGCCGGACTATTATAATTAATAATT
 80803  TTATAAAGTTCCGGGGCCCGGCCACGGGAGCCGGAACCCCGAAAGGAGAATAAATAATTA
 80863  TATATCTTCTTCTTAATTAAATTAAATTAAATTAAAAAGGGGTTCGGTCCCCCTCCCGTT
 80923  AGGGAGGGGGTCCCTCACTCATTCAAACTATAATTTAATATATTATGATATTATTTATAA
 80983  TTTATAATATAATGTATAATATTATATTATAAATATTATATAAAAATAAAATGATATATA
 81043  TAATAATAATAATAATAATAATAAAAAAATAGAATAGAATAATTTTTATTATTTTAGTAT
 81103  ATATAAGAATTTAATAAGTTATATTATTGCGGACACCGTTACGCGGAGTGGGGACTATTA
 81163  TATTTTACCTATATATATTAATATTATTATAATTTCCTTCTTTAAAAGAAAAAAGGAATT
 81223  CGAGAACTTATTATTATATTAATATATTAATAATAAATAATAATAAATAATAAAAAAGTA
 81283  AATAATTATAAATTATATAAAAATATAATTTTATTATTAAGAAAGGAGTTTAAATATAAA
 81343  ATATAATATTATCATTAAGTTCTAATAAAGATATATAATGAAGATCTATTAGAACCTAAA
 81403  AAGAATATTAATATATCTATTATAAAATAATAATAATAAATATAAATATAAAAATAAATT
 81463  GTAATATTTATAAATAATAAAAAAAAAATAAGGAATATATTAATTATTAATAATAAATAA
 81523  ATTATATTAAAATATAATATTATTATTAAATTAAAGAATTATATTAAATATATTTATTAA
 81583  AATTTTATAAATAAGTTAATATTTTATTAAATAATATTTATAAATAATAAAAAAAATAAG
 81643  TATATAATTATTAATATATTAATTTATTATGTTATATATTTATATATTTCAAATATATAA
 81703  GTAATAGGGGGAGGGGGTGGGTGATAATAACCAGAATATTAAATAAATACAGAGCACACA
 81763  TTTGTTAATATTTAATAATATAATCAATAAATATATTATAATAATATAATATAATTAATA
 81823  ATAAATATAAAGTATAAACAATATAATAAATTATATAAAATAAATATAAATTAAAAATAA
 81883  AAACCAAATAATTAATATAATAAATGATAAACAAGAAGATATCCGGGTCCCAATAATAAT
 81943  TATTATTGAAAATAATAATTGGGACCCCCACAATAGAATAAAAAAAATAAAAAGAATTAA
 82003  TAATATATAAATAATATAAAATATATTATATATATATATAATATATATATATATATAATA
 82063  AAAAAAAATATATAATATAATATATATATATAAAATAATAAATTATATATATATATATAA
 82123  AATAATAAAAAATAATAATCATATGAATTTTATAAATATAATTATTATTAATAATAATAA
 82183  TAATAATAATAAAGTCCGGT
;; mfannot:
 82203  ccgccccgcggagggggcggacccccgaaggagataataatttataaaaattaatattta
 82263  ttttatgtaatattaatattaatattaatataatataatataatataatacggattaaat
 82323  attaccagttgttcacaggtaatataaaatcctattgtttcacctattattaattaataa
 82383  aataagtatatataataaaatttaataaaaaaaaataattatataataaatatatatatt
 82443  ataatattatataaatataaaatataattgatattaacattatataattaataatataat
 82503  caaataatataaatataatataaaaagttttaattattaaaattatataaatattattta
 82563  ataaaaataaaaataataataataataataataataaagtccggtccgccccctccgcgg
 82623  agggggcggaccccgaaagagataaatatttatatctttatttataattatatataaata
 82683  aaagtttattaaaatttataataataatataaaaaagtatataataaatttattataaat
 82743  aaataaatatttagtaataatatttaataaaattataaatattataaataaaatattaat
 82803  aataaataataaatatataatataatataatataataaattaataacaataagatatccg
 82863  ggtcccctaaataattattatataaaataataattgggacccatacatataaatataaaa
 82923  tattttaatatttatatataaataataataatatatatttatattatattataatataac
 82983  cctttccaattaatattaatattaatattaattacttccttaaaaaaataataattaatt
 83043  aattgatttttatattaatataaaaaagttaatatatatatttatatataaataatataa
 83103  attaatataaagataataagtccccgctttcagcgcagtga
;; mfannot:     /group=IB(5') (1.16e-04)
 83144  GGGACCCCCTCCCGTAAATATACGGGAGGGGAGACCGAACCCCAAAGGAATAATAAATAA
 83204  TAGTATGTATTTAAATAAATATTTAATATACTATTTTTTTTTATTATTTTTATAATATAT
 83264  TTATAATAATATATTTAATTATAATTTATAAAAAAGAGATATAATATTTTATTATATATA
 83324  ATATTAATATAATACAAATTAACATTATTTAATTATTATTAATAATATTTAACTTTATTA
 83384  TTATCTTCTACGGTTGGACTCCTTCGGGGTCCGCGCCCCCCGCGGGGGGGGGCGGACCGG
 83444  ACTATTATTACTATTTATTTATTAATAATAAATAATAAATTATAAAGTCACTGAAAGAGT
 83504  GAGGAATTTTCCTTTTCCCAAGGGAAAACCCCAAAGGATAATATAAATATTATAAAATTT
 83564  TTATTAAATAATATAAAATTCAATAAAATAATTTTAATTAATTAATTAATTAATATAAAA
 83624  ATAAATATTTTTAATTAATATTAATAGTTCCGGGGCCCGGCCACGGGAGCCGGAACCCCG
 83684  GAAGGAGAAATATAAATATAATAGTATAGTATATAGGAAGTTAATAATAATATAAATATT
 83744  ATATAATATATATATGTATATATATTATATTATATAATTAATTTTCTCCTTTTGTATTTA
 83804  CATCTTAATAAAATATAAAATATAAAATGTTATTAACAATAAAAATTATTAATCTTTATA
 83864  ATATTAATAATAGTAAATTTATTTATATATCTCCTTTAGGATGGACTCCTTCGGCCGGAC
 83924  TCCTTCGGGGTCCGCCCCGCGGGGGCGGGCCGGACTATTTTTATTTTTTTTTTAAAAAAT
 83984  ATTAAATATTATAAATATATTATAAATATATTATAAATATGTTATAAATATATTATAAAT
 84044  AGAATATAATATAATATTATATATTATAATGATAAAGATTATATATATTTTCTTTTTTTT
 84104  TTTATTTATTATTTTTAATAAGTAAAAATTATATTATATATATATATATATTAGATTTTA
 84164  TAAGTAATATAATATAAGTATTAATATATAAA
;     G-trnM(cau)_2 ==> start
 84196  TGCAATATGATGTAATTGGTTAACATTTTAGGGT!CAT!GACCTAATTATATACGTTCAA
 84254  ATCGTATTATTGCTA
;     G-trnM(cau)_2 ==> end
 84269  ATAAATTAATATATAATATTTATAAAAAAGTATAATAAAATATATTATAAGAAGAATATA
 84329  TTATATAATAATTATATTAATAATATTAATAAATAATATATAAATAATTATAAAAAAGTA
 84389  TATAATATTAATCAATTAATTAATTAATAAATATAAATAATATATTAATTTTTAATTAAT
 84449  TTGAATAAGATATTTATATTATTAA
;     G-rnpB ==> start ;; mfannot: Approximate position
 84474  TAGGAAAGTCATAAATATATAAATTATATTATATAATTAATATAATAATAAAATAAATTA
 84534  TATATTTTATTTATAATATTATTTCTTTATAAGATAAAATATTATCTGATGAATAATTAG
 84594  ATTGAATAATATTTATAAAGAAATATATATAAAAAGTCATTATATAAATTTAATTATAAT
 84654  TTAAATAAATTTTATATAAATTAATATAATATTAATAAAGTAATTAGTATAAATAAATAA
 84714  TATGAAAATAAAACTTAATAAATATATAAATATAGTCCATATATATATATTAATAAAAAA
 84774  AAGTAATATATATATATATATTGGAATAGTTATATTATTATACAGAAATATGCTTAA
;     G-rnpB ==> end
 84831  TTATAATATAATATCCATA
