# Supplementary material for: Global Characterization of Fungal Mitogenomes: New Insights on Genomic Diversity and Dynamism of Coding Genes and Accessory Elements
Source: Front Microbiol. 2021 Dec 1;12:787283. doi: 10.3389/fmicb.2021.787283 (PMC8672057; doi:10.3389/fmicb.2021.787283)
Supplement: Supplementary File 1 — de novo annotation files of the 685 mitogenomes investigated in this study. Annotation was performed with the Mfannot program. [file Data_Sheet_1.ZIP › Supplementary_FileS1/CP019506.1_Zygosaccharomyces_parabailii_strain_ATCC_60483_mitochondrion_complete_genome_mitogenome_g3.mfres]

;; Masterfile modified automatically by mfannot version 1.35
;; on Sun Dec 27 05:11:46 2020 by user pfonseca on host LGCM-PROC
;;    - Gene Totals: 38
;;    - List of genes added:
;;      atp6                 atp8                 atp9                
;;      cob                  cox1 (4 introns)     cox2                
;;      cox3                 orf239               orf313              
;;      orf345               orf364               orf500              
;;      rnpB                 rns                  rps3                
;;      trnA(ugc)            trnC(gca)            trnD(guc)           
;;      trnE(uuc)            trnF(gaa)            trnG(ucc)           
;;      trnH(gug)            trnI(gau)            trnK(uuu)           
;;      trnL(uaa)            trnM(cau)            trnN(guu)           
;;      trnP(ugg)            trnQ(uug)            trnR(acg)           
;;      trnR(ucu)            trnS(gcu)            trnS(uga)           
;;      trnT(ugu)            trnT(uuag)           trnV(uac)           
;;      trnW(uca)            trnY(gua)           
;;
;; end mfannot
;;


>CP019506.1 Zygosaccharomyces parabailii strain ATCC 60483 mitochondrion complete genome gc=3
     1  TGTTTTTTATTTTTATTTTTTATCTTTAATATTAATATTATATAATATTAATATATTAAA
    61  TATTCATTTTTCTCCTTATTCCCCCCCCTCCTTATCACCTTCCTTATTATTATAATATAA
   121  CTTTAGGTCGGACGGATTATTTTTAATAAATAAGCGACGGGACCACGGGAAGGAGGAACA
   181  GTAAGCATATTTATTAAAGTTCCGCCTCGCCTTGACGGTTGGGACAACGAAGTAGAGGAA
   241  CTTTAAGATATAAAGAATATATCTACTAATAGTTTTTCAGACTCCGCCACACCTTTAGGG
   301  TGTAGCGGGACTATTTATTAAGGAAATAGACCTGTAGATATATT
;     G-trnV(uac) <== end
   345  TAGGAAATATAGGGTTTGAACCTATAACCTTTCGTGT!GTA!AAACGAACGCTCTACCAA
   403  TTGAGCTAATATCCT
;     G-trnV(uac) <== start
   418  TATTAATATTATACTACTTATATAAAAATATATTATATAAAGCATTCCCTTAAAAATATG
   478  CACCATCCCTTTAATTTTACCAAAAGTGGGTGGGTGGTAGCAACGAGGAAGCTAAAATTA
   538  AATACTCCCCTTCCCGCTTATTTGGTGTGGGGGGGGGGGGGGGACTCTGGATTTTTATAT
   598  ATTTAATATTTATATATATATAAATAAGTACTAAGACACCATCTATCTATCTATTCGGTG
   658  CGGCGTAATGTGAATTAAAAAGTATGGTAAAAGAGTTATAAGTAATAATTTATTTAATAT
   718  ATAGACAATAAAGTCTAATAATAATTAATTAATAA
;     G-cox2 ==> start
   753  ATGTTAAGTTTATTTATGAATATTATTGCTAATGACGTACCAACTCCTTATGGATGTTAT
   813  TTCCAAGATTCTGCTACACCTAATCAAGAAGGTATTTTAGAATTACATGATAATATTATG
   873  TTTTATTTATTAGTAATTTTAGGATTAGTATCATGATTATTATTTACTATTATTAGAACA
   933  TACTCAAAAAATCCTATTGCATATAAATATATTAAACATGGTCAAACTATTGAAATTATT
   993  TGAACAATTTTCCCAGCTGTTGTATTATTAATTATTGCATTCCCTTCATTCATTTTATTA
  1053  TACTTATGTGATGAAGTTATTTCACCAGCTATGACTATTAAAGCTATTGGATTACAATGA
  1113  TATTGAAAATATGAATATTCAGATTTTATCAATGATAGTGGTGAAACAATTGAATTTGAA
  1173  TCATATGTAATTCCTGAAGATTTATTAGAAGATGGTCAATTAAGATTATTAGATACTGAT
  1233  GCATCAGTTGTAGTTCCTGTTGATACACATATTAGATTTATTGTAACTGGTGCTGATGTT
  1293  ATTCATGATTTCGCTGTACCTAGTTTAGGTATTAAAGTTGATGCTGCACCTGGTAGATTA
  1353  AATCAAGTATCAGCCTTAATTCAAAGAGAAGGTGTATTCTATGGTCAATGTAGTGAAATT
  1413  TGTGGAGTAGCTCATTCAGCTATGCCTATTAAAATTGAAGCAGTATCTTTAGATAAATTC
  1473  TTAGAATGATTAAATGAACAATAA
;     G-cox2 ==> end
  1497  TTAATTTATACTACTCCTAGACCTTCTAACTATTAAGGCTATATATCCGGCCGAAGGCTT
  1557  TAGTAATATATAAATATTAATAATATTCTCCCTCTTATCTCCTAAGGCCATCATCCTATA
  1617  AAAATGGCTCAGGGCTCCCTATTAATAGTAGGTACCTTGATAAAGGTGGATGGGGCCTCT
  1677  TATAGTTTAATGTTGTTATATTTATGATGGGCAAAGGGAAGGTATAAGAATGGAGGTGTT
  1737  ATTCTTACTATAAGAAATAGAATATATATATAAT
;     G-trnE(uuc) ==> start
  1771  GACCTTATCGTCTAATGGTTACGACATCATCTC!TTC!ATGTTGAAAATACCGGTTCAAT
  1829  TCCGGTTAAGGTTA
;     G-trnE(uuc) ==> end
  1843  TAATAATTTAAAATTACCTATTATTATTTTAATATAATAATTTAATAAAAAAAAACAAAA
  1903  ATAAAATACAAATATGTATTATTAATATAATATTAATAAATATAATTAAAAAAGATTAAT
  1963  TATAAAATTAAGAATATACATATAATTATTAATTAGTGTATTTATATAATAAATATATGT
  2023  ATATTATATAAAAAATAAA
;     G-cob ==> start
  2042  ATGTCATTTAGAAAATCTAATTTATATTTAAGTTTAGTAAATAGTTATATGATTGATTCA
  2102  CCACAACCATCATCAATTAATTATTGATGAAATTTAGGTTCATTATTAGGATTATGTTTA
  2162  GTTATTCAAATTTGTACAGGTATTTTTTTAGCTATGCATTATTCATCTAATATTGAATTA
  2222  GCATTCTCATCAGTTGAACATATTATGAGAGATGTACAATACGGTTATTTATTAAGATAT
  2282  ATGCATGCTAATGGTGCATCATTCTTCTTTATTTGTATGTATATTCATATTGGTAAAGGT
  2342  TTATACTATGGATCATACAGATCACCAAGAATTGTATTATGAACAGTAGGTGTTATTATT
  2402  TTCATTTTAACAATGGCAGCAGCATTCTTAGGATATTGTTGTGTATATGGACAAATGTCA
  2462  CATTGAGGTGCACTAGTAATTACTAATTTATTCTCAGCTATTCCATTTATTGGACAAGAT
  2522  ATTGTATTATGATTATGAGGTGGATTCTCAGTATCTAACCCTACAATTCAAAGATTCTTT
  2582  GCATTCCATTATTTAGTACCATTTATTATTGCAGCAGTAGTAATTATGCATATGATGGCA
  2642  TTACATTTACATGGATCATCAAATCCATTAGGTATTACAGGTAACTTAGATAGATTACCT
  2702  ATGCATGGTTACTTTATTTTTAAAGATTTAGTAACAGTATTTGTATTCTTAATCTTCTTC
  2762  TTATTATTTGTATTCTACTCACCTAATACATTAGGTCATCCTGATAACTATATCCCTGGT
  2822  AATCCTTTAGTAACACCAGCATCAATTGTACCTGAATGATACTTATTACCATTCTATGCT
  2882  ATTTTAAGATCAATTCCTGATAAATTAGCAGGAGTTATTGTAATGTTTGGTGCTATCTTA
  2942  GTATTATTAGTTTTACCATTCACTGATAGAAGTGTTGTAAGAGGTAATACATTCAAAGTA
  3002  TTATCTAAATTCTTCTTCTTCTTATTTGTTTTCAATTTTGTATTATTAGGACAAATTGGA
  3062  GAATGTCACGTTGAAGTTCCTTACGTACAAATGGGTCAATTAGCTACTTTCTTCTATTTT
  3122  GCTTATTTCTTAATTATTGTACCAGTAATTTCAATTACTGAAAACCTATTATTCTATATT
  3182  GGTAGAGTTAATAAATAA
;     G-cob ==> end
  3200  TTATTAATTATTAATAATTATTATAATTATAATAATAATATTCTTATCCTTATATCCTCC
  3260  CTATCCCCCCCCCCCCTATTTTATTAAGGGAGGGGGTAGCTAAATAATAATGTTTAAAAT
  3320  ATTATAAATATTTTTACCTTTGGTGGTTAGTGACTAGGAGTATTTCGTAGAGTAAAAATA
  3380  AAAATTCTATATTATTTAATAATTTTTGTTTTAATTATTAATTAATGTTATAAGTAATAA
  3440  TATTAATATA
;     G-trnL(uaa) ==> start
  3450  GCTATTTTGGTGGAATTGGTAGACACGATACTCT!TAA!GTTGTATTACCTCACGGTATA
  3508  AAGGTTCAAGTCCTTTAAGTAGCA
;     G-trnL(uaa) ==> end
  3532  TATATATATA
;     G-trnQ(uug) ==> start
  3542  TGAGTCGTAGACTAATAGGTAAGTCACCAAAAT!TTG!AGTTTGGTATTTGTTTGTTCGA
  3600  ATCAAACCGATTCAA
;     G-trnQ(uug) ==> end
  3615  ATTATATTGTTTAAAGGTAATTTATATATTAGTATATTTCAAGTCTATATACTTTATTAT
  3675  AATTAATTATCAAATCCCACCTCCGGAATCTTCCCCCCCCCCCTTAAAGGCCTATCGGTA
  3735  GAGGGTAGGAGGTGGTTATTTTATTCTTAATATAATAAGAAGTGCTAGGCCCTCTTATTT
  3795  GTACTATATTTTAATTTCTTGAGGGGAGGACAACGTGTGTGGGGGATAGGGAGGATATAA
  3855  AATCCTATAAATAGGTTAAAAAG
;     G-trnK(uuu) ==> start
  3878  GAGAATATTGTTTAATGGTAAAACAGTTGCCT!TTT!AAGCAGCCCATGTTTGGTTCGAT
  3936  TCCAACTATTCTTA
;     G-trnK(uuu) ==> end
  3950  TAATA
;     G-trnR(ucu) ==> start
  3955  GCTCTCTTAGCTTAATGGTTAAAGCATAATACT!TCT!AATATTAAGATTCCATGTTCAA
  4013  GTCATGGAGAGAGTA
;     G-trnR(ucu) ==> end
  4028  TAAGTAATATATTTATATATATATCTTTTACCCTCCTCAAGCTACCTACCTCCCCTCTTA
  4088  AAGATAGAGGGGGGAGGAAGGGGAGGAGGAATAGCTTTATTTAAAATAAAAAGCTACCAC
  4148  CCATTTTACCAAAGGTGGCTGGTGCTTTGAGTGGTAGTATCCTATGAAATAATATATAAC
  4208  CCCCCTCCAGATAAGGTTTTTATAATAAGTAATCTATATTTTTATAATAAAA
;     G-trnG(ucc) ==> start
  4260  ATAGGTATAAGTTAATTGGTAAACTGGATGTCT!TCC!AAACATTGAATACGAGTTCAAG
  4318  TCTCGTTACCTATA
;     G-trnG(ucc) ==> end
  4332  TATATATATATATATATAAAATTTATA
;     G-trnD(guc) ==> start
  4359  GGATCTGTAGCTTAATAGTAAAGTCCCATCTT!GTC!ACGATGGAGGATGTCAGTGCAAG
  4417  TCTGATTAGATTCG
;     G-trnD(guc) ==> end
;     G-trnS(gcu) ==> start
  4431  GGAAAATTCGTCATTAGGTAAGACAAATTATTT!GCT!AAGTAATTGAATTTTATTCTTA
  4489  TGAGTTCAAACCTCATATTTTCCG
;     G-trnS(gcu) ==> end
  4513  TTATAATACCTATAAATTAATAACTCAACTTCATTTCTTTCTACCTCCTAAGGTTACCTA
  4573  AACAGGAGGGGATACTTGTATTTTTAACTAAAATAGTCCTTCGGTCTTTTAAGCAAGCGT
  4633  TCTAAGGAAGGAGGGAAAATAATTT
;     G-trnR(acg) ==> start
  4658  ATATCCTTAATTTAATGGTAAAATATTAAAAT!ACG!AATTTAATTATATAGGTTCAAAT
  4716  CCTATAGGATATA
;     G-trnR(acg) ==> end
  4729  TATATATTAATATATTATATAAATAATATATTATCCCGGAAATACCCTACCGGATAATAC
  4789  CATATTAGGGAATAACATAGACGGGGGGATAAATAATATTGAAAGTAATTATTAAGAATA
  4849  AATAATATAAGTAATAAATTAATAATTTA
;     G-trnN(guu) ==> start
  4878  GTCTTTATAGCTTAGTGGTTAAAGCATCTCACT!GTT!AATGAGAACAGATAGGTTCGAT
  4936  TCCTATTAAGGACT
;     G-trnN(guu) ==> end
  4950  ACTTCGAAAGTTCCACTAATGGACTAAGAATTTTAGAATAAACCTTCTTTCGGAGGCCCC
  5010  CCCCGGGCCGTGACAGGGAGGGGGGCCTCCGGGGCCATAGCTACATCACTTCTATTATTT
  5070  TAATCTTAAAAGCTAATACTACTCAAGGCACCAGCCATTTTACCGAAGGTGGGTGGTGGC
  5130  TTTATTCGATGGAATAGTTGGTAGGTTGGAGAAGATAGGTTTAAACTAAAAAA
;     G-trnA(ugc) ==> start
  5183  GGGGTTATAGTTAAATTGGTAGAACGATTGCGT!TGC!ATGCATTTAATATGAGTTCAAG
  5241  TCTCATTAACTCCA
;     G-trnA(ugc) ==> end
  5255  TAATAATAATAATGAA
;     G-trnI(gau) ==> start
  5271  GAAACTATAATTCAATTGGTTAGAATAGTATTTT!GAT!AAGGTATCAATATAGGTTCGA
  5329  GTCCTATTAGTTTCA
;     G-trnI(gau) ==> end
  5344  TAAAATTATAACCTTTAATTTTATAGAGTTAACCCACCCAAGGTTAAAATATTTATAATC
  5404  TTTTAAACATTATTATTTAGCTACCCCTCCCCCTTAATAAAATAGGGGGGGGGGGGTGCC
  5464  TTGAGGAATGATAAAGGTGGGTGGAACCGGTAGGAAAAA
;     G-trnS(uga) ==> start
  5503  GGATGATTGACTGAGTGGTTTAAGGTGTAATATT!TGA!GCTATTATTAGCTTTAATTAG
  5561  CTACGTAGGTTCAAATCCTACATCATCCG
;     G-trnS(uga) ==> end
  5590  ATAAAATTAATATATAAGTAATAAATAATTATAACAGTTTTTCCTTTGGAAAATTGGTAT
  5650  AAAAAAGTAAAGTAAAATA
;     G-rns ==> start
  5669  ATATTTAAGAACATGATGTTGGTTCAGATTAAACGCTAAATAAGGACATAACACATGCAA
  5729  ATCAAACGTTTATTGTATATTAATTACAATAAATAAGTGGTGAACACGTGAGTAATATAT
  5789  TAGGAATTTTGAACTATAGAATAAGTTAAATGCTTAATAAATAAATAAATGAATATATAT
  5849  ATATATATTTGTCTATAGTCAAGCCAATAGTAGTTTAGGTAGTAGGTAACAGTAAAAGGG
  5909  TTAACCTAGCCAACGATCTATAATCAGTAATGAAAGTTATAATGATCACGTTGACTCTGA
  5969  AATATAGTCAATATCTAAATGATACAGCAGTGGGGAATATTGAACAATGATCGAAAGATT
  6029  GATTCAGTTACTTATTAAGATGATATATACCTTTAATAAAATATAATTTCCTTCGGGAAA
  6089  TATTCTTTATTATAAATAAATATATAAATTGATTAAAAATAAAGTCTATAAATAATTAAA
  6149  ATAATGATATTAATTACATTCCACGGGCATCACCCACCTTCGGTGGGTGGTGGCTTTAAT
  6209  TGAATGATATAATATTTTATATTATATTTTAATAGTCCTAACCAAGATTTGTGCCAGCAG
  6269  CTGCGGTAATACAATGAGGGCTAGCGTTAATCATAATGGTTTAAAGTATCCGTAGAATGA
  6329  TAAAATTTTATTAGAGTTAATAAATTTAATTAAAGAATTATGATAGTAAAGATGAAATAA
  6389  TAATGATAATCATAAGACTGGTATGTGTGAAAATATTAATTAAATATTAACTGACATTGA
  6449  GGGATGAAAGCTAGAGTAGCAATATGGATTCGATACCCAAGTAGTTCTAGCAGTAAACTA
  6509  TGAACACCATAATTTATACATAATATAAATTATAAACGAAAGTGTAAGTGTTCCACCTGA
  6569  AGAGTACTTTCGCAAGAATGAAACTCAAGACAATAGACGGTTACAGACTTAAGCAGTGGA
  6629  GCATGTTATTTAATTCGATAATCCACGATAAACCTTACCATATTTTGAATAATTATATTA
  6689  ATATATAATTACAGGCGTTACATCGTTGTCTTCAGTTCGTGCCGCAAGGTCTTAGATTAA
  6749  GTTCATTAACGAACATAACTCCATATATATATATTATATTATATATAATTATTTACATTA
  6809  CTAATGTAAATGAAAGGAATTAAGACAAATCATGATGATCCTTATAATATGGGTAATAGA
  6869  CGTGCTATAATAAAATATTAATAAAGTTATAATAATTAATTAATTAATTAATAACAGAAA
  6929  ATATTTTAATTTTTAATACATTTTTGTATTATATATAGTATGGATTATAATCTGAAACTC
  6989  GATTATATGAAAAAAGAATTGCTAGTAATACGTAATTTATCATATTACGGTGAATATCCT
  7049  AACTGTTTCGCACTAATCACTCATCACGCGTTGAAACATAATACTATCCAAATATATAAT
  7109  AAATAATTAATATTTTTAATTATTAATTATTACATATTTTTTTATTTATTAATATAAGAA
  7169  GTATTATGAATTGATGCGAAGTTGAAATACAGTTACCGTAGGGGAACCTGCGGTGGGCTT
  7229  ATAAATATC
;     G-rns ==> end
  7238  TTTAATATTCCTTTTTTTTTTACTCTTTAATATATCCCTCATCTAAGCTTCCGATTGTCC
  7298  GATCGAAAGCTCATCTGATAATATTTAATTAATCCGATACCCTTTATTTTAAAAGCTCCT
  7358  ACAGCCGGCCCCGTCGGGAGACCCCCCCCTCCCCTTTAATATTAATATGGAGGAGGGGAG
  7418  GTGTCTTGAGGATGAGGATTAATTATTTAAATAAAGGGTCTCCTCTGGTACCCCCCCCCC
  7478  TCAACCCACCAGCCATTTAATTTTACCAAAGATTAAAATATTAATAAGGGGGGATGCTAT
  7538  AAGTTGGTTTATTTAATTTAAAAGGGGATGGTTTCCCCTTTTCTTTTCTCTTAAAAGAGA
  7598  TTTTCTAACCTATAAGGAGGTAAAAAGGCCTCGTATTTTATTTATATTTATAATATAAAA
  7658  ATATTCTTAATAAAAGGTCCTTCCTACGATGGGTATTTGCTGTTTCCACGGGACTACCTA
  7718  ATTTAATATTAAAGTTTCTAGCTACCCCCCCCTTTTAATAAGGGGGGGGGGGTGGAGGGT
  7778  GGTGCTCCGTGTTGGGTTCTAGATATATAATGTTTTATAAGTAAGATAATAATTAATTTA
  7838  TCGATATGATAATGATAAAAA
;     G-trnW(uca) ==> start
  7859  AAGAATATAGTTTAATTGGTAAAACAGTTGATT!TCA!AATCAATCATTAGGAGTTCAAG
  7917  TCTCT
;;     rnl ==> ;; mfannot: 5' +/- 50 nt
  7922  TTATTCTTG
;     G-trnW(uca) ==> end
  7931  AAAAACAAAATATAAGTAATGAATAGTAGATTTGAAATAATTAATTATATAGATTTAAAG
  7991  AAATAATCATGGAATACAAAAGCTATTAATAGATATAGGTTACTAATAAAAAAAATAATC
  8051  TATTTTTTTTTAAAACCTAAGGTAAACCTTTTAATAAATATACTAAGTGAACTGAAACAT
  8111  CTAAGTAACTTAAGGAAAGTAAATCAACAGAGATATCATAAGTATTGGTGAGAGAAAGTG
  8171  ATATAGTCATAATAAGTATTATGTAATATAAAATATGTAAGAATATAGGACAAACTAGTT
  8231  CTAAGACTAAATACTATTAATAAGCAAAATAAGTACTGTAAAGGAAA
;;
  8278  GTAATGAAATGGTTATTTTATAAGTAATCATAGATACAATATAAATTGTATTAATGATGT
  8338  ACCTTTTGTATAATGGGTCAGCAAGTAATTAATATTAGCAAAATAAAAAATATTATAAAT
  8398  AATTTGATATATAAATAGTTAATATTAATTGACCCGAAAGCAAATGATCTTACTATGGTT
  8458  AGACGGATACGGTCGAACAGGTTGATGTTGCAAAATCATCTGATAAACTGTGGTAAGTAG
  8518  TGAAAGACAAATCTGATTTGCAGATAGCTGGTTTTCTACGAAATATATGTAAGTATAGCC
  8578  TCTATAGTAATTAATTATTATTAATTACCCCTTTTCCTTTTTTTTAGGGAGAAGGTAAGT
  8638  AAATATAATGAATGGTATAGCAATTAATATATTTTGGGGAACTATCGAAGTTTTATCAAA
  8698  AATATTTAATCTCAAAATATTTGATTAATTATCTATAGAGAGTCAGATTATGTGCGATAA
  8758  GGTAAATAATCTAAAGGGAAACAGCCCAGATTAAGATATAAGGTTCCTAATTGTATGATA
  8818  AGTGAAAATAATATTATAATATTGTAATACTATCAGTTAATGGGTTTGACAATAACCATA
  8878  TATTTAATGAACATGTAACAATGCACTGATTTATAAATATTAAAACAATATTAAACAAAC
  8938  TCCTATAAAGGGGTTATAATAGAGAATATACGGATCTTAATAATAATAATCATACAACCG
  8998  AATATCTAAATATTATTATTATATATAATAATATGGTAGTAGAACATTTAATGAAAAATT
  9058  ATACTAGTTATTAATTAGTATATATTAATATAATATTATAATATATATTATATATATCTT
  9118  TCCCATATTTTATTGGAGGGTATAAAATAGTAATTAAATAGAGAATGCTGACATGAGTAA
  9178  CGATAAAAAAGTTAAAACTTTTTCACCTAAAACATAAGGTTTTACTATAAAAGTACGGCC
  9238  CTTAAGTAAATTAAGAATAAAAATATAATCTACGATAGGATAATTCTAAACTATAAACTT
  9298  ACAAGCACCATTCATCTTTGGTGGGTGGTGACTTTTAATAATATTATTATATTAATCCTC
  9358  CCTTTATTTCCTTTAGGGGAAAAGGAGGGGGGGATAAACTTAATATGATCAGGAAATATA
  9418  TATAGTTATGTACCGTAATGTATACCGACTCAGGTATGTTAGTAGAGAATATGAAGGTGT
  9478  ATTAGATAATTAAAGGGAAGGAACTCGGCAAAAATAGCTCTAACGTTAGTCAATAAAGAG
  9538  TAATAAGAACAAAGTTGTACAACTGTTTACTAAAAACACCGCACTTTGCGAAAACGATAA
  9598  GTTAATGTATAAGGTGTGAACTCTGCTCCATGCTTAATATATAAATAATATTATTATAAT
  9658  GATAATATTATTAAATTTAAGTAAATAGCAGCCTTATTATGAGGGTTCTAAGGTAGCGAA
  9718  ATTCATTGTCCAATAAATATGGTCCTGCATGAATGACGTAATGATACAACAACTGTCTCC
  9778  CCTTTAAGCTAAGTGAAATTAAATTCGTAGTGAAGATTCTGCGAACCTATAGTGTGACGG
  9838  AAAGACCCTATGCAGCTTTACTGTAATTAGATAGATCGAATAATTGTTTATTTTATTCAG
  9898  TATATTAAGTAATTTATTATAATGCAAATGAGATACTTATTTAAATAATATAATTATTCT
  9958  AATCTTACATATTTTAATATTAATTGATATTTTATTCTTAATATTATCTCTTTTGGTAGT
 10018  TTTGACCTTTGGGTTATAAGATTCTAAAAGAGAAGTAAGAGACAATCTCTAATTGGTAGT
 10078  TTTGATGGGGCGTCATTTTCAGCAAATTTATCTGAATAAGTCCATTTACAATTTATATTA
 10138  TTATTAATAATATAACATATATTATTTATGTTAATTGTCAACAATAATATATTATTTTTT
 10198  AATAATATATTTTTATAATAGATAAAATAATGTACAGTATAATTGTCTGGAAAACAATAA
 10258  TAATAATAATAATTTTATATTATTATATGAAAAATCTATTAAATTAATATAATGGTTTAA
 10318  CTGTGCGATAATTGTAATACAAACAAGTAAAACAAGTACGTAAGTATGGCATAATGAACA
 10378  AATAACACTGATTGTAATGGTTATTGATAACGAATAAAAGTTACGCTAGGGATATATCCT
 10438  ATGTCCCATTATATTGAAAAATATAATTATTTGCTTACAAGCAAAGTAAA
;; mfannot:     /group=IA (2.41e-27)
 10488  ttgggtgaattgcaagaaaatcctttttttaaaaggacaatttgcagcgaagcttataac
 10548  aaccttttttccccccctttaggaggaaaatatatattaataattaatatatggttataa
 10608  gaacgttcaacgactagataatgagttaggttaacaataatttatccacgagtgcccgat
 10668  atcaaatatttaatctcttagtctataaactaagggaagttaaagttataaaaagaaata
 10728  aaa
;     G-orf239 ==> start
 10731  atgatgaaatttattaaaaaagaacaaattaaaaatttaggatctaattctaaattatta
 10791  aaacaatataagagtcaattaactaatttaacatcagaacaattagaaattggcgtaggt
 10851  ttattattaggtgatgcatatattagatcaagagataatggaaaaactaattgtattcaa
 10911  tttgaatgaaaaaataaagcttatattgatcatatttgcttaaaatttgatgaatgagta
 10971  ttatcaccaccacataaaaaaataagaactaatcatttaggtaatgaagtaattacatga
 11031  ggagctcaaacttttaaacatgaagcttttaatgaattatctaaattatttattattaat
 11091  aataaaaaacatattattaataatttaattgaagattatgttactcctaaaagtttagct
 11151  tattgatttatggatgatggtggtaaatgagattataataaaggttcaataaataaaagt
 11211  attgtattaaacactcaatgttttacaattgatgaagttaattcattaattaatggttta
 11271  aatactaaatttaaattaaattgcagtataaaatttaataaaaataaacctattatttat
 11331  attcctcataatagttataatatttattatgaattaattagtccatacattattcttgaa
 11391  atgaaatataaattaccttcttatgaaggcctttctaaggattctaataaaatccattaa
;     G-orf239 ==> end
 11451  atttattgatattattcttaccattaaatatttgataatgacatagtct
;; mfannot:
 11500  GAACAATATAGTAATATATTGAAGTAATTATTTAAATGTAATTACGATAACAAAAATTGA
 11560  ACAGGGTAATATAGCGAAAGAGTAGATATTGTAAGCTATGTTTGCCACCTCGAT
;;
 11614  GTCGACTCTACCTATCCTCTTGGTTGTAACTGCTAAGAAGGGTTTGACTGTTCGTCAATT
 11674  AAAAGGTAACGTGAGTTGGGTTAAATACGATGTAAATCAGTATGGTTCCTATCTACTATA
 11734  GGTAATATTATCAACTTAAGTCTTGTTCTTAGTACGCAAGGATCAGAATGAACTAATCCA
 11794  TGGTGCATCTATTGATTATATTAATTCTTCTGCCCTACTAATTATATTAGATTGGAAATA
 11854  TCAGAAGAATCTATATTAGTTTATATTTTATAATATAATCACAGTAGATAAGCTAAATTA
 11914  GTAAATAATAAGTATTGAAAGCATATGAAATACAAAGTAGTCTTAAGATGAGATAATAAT
 11974  CTGATAATTAAATACTATAATTTAATAATAGCCCCCCTTGGGGGCTATAGAATAGGTTCG
 12034  TTCGGTTTACCGAGATAGAATACTAATTTATCAGTAATC
;;     rnl ==> ;; mfannot: 3' -20/+180
 12073  TATATAATTTCTAATCTACTATTCATATATAATTATAATTATATACCTACCCTCGGAGGC
 12133  CTCGGCCCCTCAACGATTCGATAGGGATTATTATAATATCACAGGAGACCATTCCCCCCC
 12193  CCCCCGACCTTTTTAAACCCTCGTATATTGTTAGGGAGTTTTTATTAACTTAACGGGGAG
 12253  CTACCCTCCCACCTTTCTTAAGGGACCAGCCATTTAATTTTATCAAAGGGGGATGGGTGG
 12313  CTTATTAGAAGTAAA
;     G-trnT(ugu) ==> start
 12328  GTTATATTAGCTCAATTGGTAGAGCGTTCGTTT!TGT!AATCGAAAGGTTTGGGGTTCAA
 12386  ATCCCTAATATAACA
;     G-trnT(ugu) ==> end
 12401  TATTCCTAACCTTTTCCTCTACCATTATAAACTATAAAAGGGGGGGGAACGACGATCCCC
 12461  CCCATATTTTATATTGACGGAAAATAATTATAAGTAATATTATAATAAATAAAAAAATGA
 12521  TAATTTAATAATTATATAGTTATGAACATTATATAATTTAATATATAACCTAGGGGCACC
 12581  ACCATTGGTGGTTGGTGGCTATATTTTTGTATCCATCACAAATAATTTATTTCGGTTTCT
 12641  TTTTATTTTAAATAAAGGGTATCGAAATGAGTGAAGGTCTATAATAGGTAATTATTGTTT
 12701  TAATGTTATTCTTTATTTTATTTTTTATATTGAATTTATTTATTATTGTATTAATTTAAT
 12761  AACTTGTTCATGGGTATTTAATATTATTTAGTTCATCCGGCCCTCGCACATTCTGTGCGA
 12821  GGGGGGGGTCCTCTGTCTAGCTTTTTAATAGCCCCCTAACAGGGGGAGGCTCTAATTCGA
 12881  GTGATTTCTGGATGGGATTTAATTTATAGCTTATGAGTGAGTAATAATAATATTATTAAA
 12941  TTAGTAATTTTTATGTATATGATATTAATGATAGTTTTATAATCTTCTATTGGAGCCTTG
 13001  CCTTCAAAGTGAGCTTTTATTAGGGTTAAATTAACCCTTCGAGAGTGCCGCTGCTCCCCC
 13061  CCACCCCCCTTTAGGCCATCCGGTCGGGGGGCGGGGGAGTTTTAAGATTATTTAATCCCT
 13121  TTTGTATATTTATAACCTCATCCCGGGGACATCACCCACCTTTGGTGGGTGGCTCAGGGC
 13181  ACCTACCCTTTCCTTTAATATTAATATGGAGGATTCCGTAGGAGTATTAGCTAGGGGTTT
 13241  AAGAAGAGGGTAACTAATTAATTTAAAAAAAATTATAATATTTTTATT
;     G-cox1 ==> start
;     G-cox1-E1 ==> start
 13289  ATGGTACAAAGATGATTATACTCAACAAATGCCAAAGATATTGCTGTTTTATACTTTATC
 13349  TTTGCATTATTTAGTGGTATGGCTGGTACAGCTATGTCAGTAATTGTTAGAATGGAATTA
 13409  TCAGCACCAGGTGTACAATATTTAGGTGGTAATAATCAATTATTCAATGTTTTAGCAACA
 13469  GGTCATGCTATTTTAATGATTTTCTTCTTAGTTATGCCTGCATTAATTGGAGGATTTGGT
;     G-cox1-E1 ==> end
;     G-cox1-I1 ==> start /group=IB (3.28e-21)
;     G-cox1-I1-orf345 ==> start /first_aa=K /note=LAGLIDADG ;; evalue:1.3e-36
 13529  aaaatcctagcccatcctagctttggcgggggtgggaataaaaaatgatatattaataat
 13589  ttcgaaggccccaataaaaaactattggggactatcgaaggagtaagtagagaaaaatga
 13649  ggtccttatttagcaggtttaattgaaggtgatggtactttttatgtaccattaaattta
 13709  aaaagacctacaattagtattgtatttcataaagatgataaacctttagctatttattta
 13769  aagaatttattaaatatgggtaatttatatgaaaaaaaaggtaatttcttaatttgacaa
 13829  attcaaaaaatagaggatgtatataaaattgttaatttaactaatggtttttatagaact
 13889  cctaaatattatgaatttataagattaattgattgatttaatagatatattgataagaat
 13949  attaataatctactattcgcttctatccattgaaagatgggaggggaaccaataaataaa
 14009  attaaatatttagaattagataaatctgatttaaatctaaatagttgattagctggtttt
 14069  actgatgcggatggtaattttaatattcaattattaaataatagaattaaattacaattt
 14129  agattagaaattagaaaagtttttcataaagatataaattattataaggatttaaataat
 14189  aattatattaatttaaatttaaattattatgaaattataataaatattagtaaattattt
 14249  aatacttctttatattctagaaatagagaattaaactttaacggtaatccccttaaaatt
 14309  tattcatcatatattatagctgtttataatataaataatttaaaattagtaaaagaatat
 14369  tttaataaatatccattattaagttctaaatatttaaattataaagattgagaaaaatta
 14429  ttagatttagttttaaaatataataagttttctcatcctaatatttttaaattagctaaa
 14489  gtaattaaacttaattataataaaaatagaacttcattttcttgaaaacatttaaataat
 14549  aattatttttataaataa
;     G-cox1-I1-orf345 ==> end
 14567  ttgccgttttatattgtaaaatataaaattattacattactatatactggaagttcctaa
 14627  agatttatataatatatttttatatttcaataaaaattcttaatcttacctacttctcca
 14687  aagggagtaaggtgaggggcgaagagaagaaatattttaaatatattgaaaattataaat
 14747  atgtaacaatggataatcagtaggaaaccaatatataattataccctaaggctacccccc
 14807  ctcaaggcaccacccaccccccttaaaatagggggaggtgggtggtagcgatcggcacca
 14867  gccaccttcggtggctggtagcttaaaaataaaataggggggtggttggtggctattcag
 14927  tgattgagagtgcttattaaaatttatttattttgaataaaaacactcattttttgtgct
 14987  gggtactttccataccttcggtatggggaggagatattatattagtaggatcctcagaga
 15047  ctatacgtgatgcatatataaaaatatttttatatatgaagagatagtccaaattatata
 15107  gaaatatataaataaaaag
;     G-cox1-I1 ==> end
;     G-cox1-E2 ==> start
 15126  AATTATATCTTACCTTTAATGATTGGTGCTTCAGATACAGCTTTCCCAAGAATTAATAAC
 15186  ATTGGATTTTGACTATTAGTACCAGCATTAGTATGTTTAATTGCATCAACATTAGTTGAA
 15246  TCAGGTGCAGGTACAGGATGAACTGT
;     G-cox1-E2 ==> end
;     G-cox1-I2 ==> start /group=IB(3') (2.63e-08)
 15272  a
;     G-cox1-I2-orf500 ==> start /first_aa=L /note=LAGLIDADG ;; evalue:2.8e-68
 15273  ttagttaagaaagggttatgcagttctaaaatgtcattcgatgcgtgaaagacctcatat
 15333  aatttagttactaatgtttcatataatttatataattatgtattaaatattattaaattt
 15393  tattgtaactttattgtatatttattgtactacttcttaatttgtaaacaactcaatatt
 15453  actcaccattcaaggtaccacccacaaaagaagggtggtaactcatttttagtgaatagt
 15513  gtctgtagagtagttgaatacttctttaatattttaaattattttaatattaaaaaaggt
 15573  ccccttatttatggacataggggatctcttaaagaagtaaaaacgtataatattaaaggt
 15633  ttatatgccagtgtaaataattttacacttcagagactacatatgacaaaattaataaaa
 15693  agaaattatacaacaaaaaaaatgaatcatattaatataaatgaatgattagtaggaata
 15753  actgatggagatggtacatttaatgtatatcttaatatgaaaaataaaaaagtaattttt
 15813  acttataaaattacattaataagtaaaaatgctcaattattatataaaattaaaacttat
 15873  ttaggagttggttctgtatcatatcttgataagaatcatcctaatttagtttcgtattta
 15933  attagggatagaaaattattattaaataatttaattcctatttttgagaaatatccttta
 15993  ttaacaagtaaaagatttagttatttaaaatttaaatcttgtttattattaagtcaagat
 16053  aataatttatcacaaatggataaattaaataaaattaatgaaattaaaaatttaacatta
 16113  aatgataattatatttctgatgcttgagattccgtcgttaaacacattaaaaatgtagcc
 16173  accaccaccccctttaggggggtggtggtgcccgcagaggaaaatatttttcctgaaaat
 16233  aataatgtaactattaattctaaggttccttatcccggtattttatcgggacaggatgct
 16293  attaaaaaagaaccatcacccacctttgatgggtgatgccccgaagagtgatcttttgat
 16353  ataaattatgataaattaaatattaataatattgacaaaattatgacaaaatcatgatta
 16413  atcggatttattgaagcagaaggatcatttttcattgttaataaatctcctcttagatta
 16473  attcattcatttggtatgactcaaaaattggattatattgtattatactctattaaatta
 16533  ttattaaatattaataataaaattcaaaataaattaaattattacaaattagaaactact
 16593  aattctaaagatattgaatatattatgaaatattttagatattctaattatctatctaaa
 16653  tttttaggtatgaaaagttttgaatttaaaatttgaataagatcttattataaatataaa
 16713  aatgattataataaattaaatcttgtaagagaaattataagaaaatatagacataatgta
 16773  taa
;     G-cox1-I2-orf500 ==> end
 16776  tttctttatttataactttatatccccccccagcacaaaaggtgctggggggggtggtta
 16836  tatttgcttatctttatatattttacatatccatattatatttaataatattttctcttc
 16896  caggatccttttaaagggcctccgaggggggaataagggatatgggccaccgtagtggat
 16956  taataaataaagatgattaataaatattaatttaaggtatagtccgaacaatatagtaat
 17016  atattgattaacaattttttttg
;     G-cox1-I2 ==> end
;     G-cox1-E3 ==> start
 17039  ATATCCACCTTTATCTTTAATTCAATCACATTCAGGACCTAGTGTTGATTTAGCAATTTT
 17099  TGCTTTACATTTAACATCTATGTCATCATTATTAGGTGCTATTAATTTCATTGTAACAAC
 17159  ATTAAATATGAGAACAAATGGTATGTCAATGCATAAATTACCATTATTTGTATGAGCTGT
 17219  ATTTATTACAGCATTCTTATTATTATCATCATTACCTGTATTAACAGCTGGAGTAACAAT
 17279  GGTATTATTAGATAGAAACTTCAATACATCATTCTTTGAAGTAGCTGGTGGTGGTGATCC
 17339  AGTATTATACCAGCATTTATTCTTT
;     G-cox1-E3 ==> end
;     G-cox1-I3 ==> start /group=ID (6.21e-28)
;     G-cox1-I3-orf313 ==> start /first_aa=P /note=LAGLIDADG ;; evalue:2e-50
 17364  ccaagtttattaattttattaataattataaaatatgataaagataatattaaaaatatt
 17424  tatattgataataatttaaatgatattaatattaatattaataaagaaaatatagatttt
 17484  aatgatttttataataaatataaagaatttaaacctaatgataaattacctgatcaaaaa
 17544  tttttagaatgatttttaggattttttgaaggtgatggttcatttattttagttaaaaga
 17604  ggtgatattagtgtagtaattacactatcagaaaaagatataaatattttaaattatatt
 17664  caaaaaaatataaatatgggtaatattattttacaatctaaaaaagataaaacatataga
 17724  tgagtagttaataaaagaaaaaatatttatttattatcattattatttaatggtaattta
 17784  gtattacctctaagatatgctaaatttaatatttttttagctaaattaaatgaaaaatta
 17844  ttaaaaaacaatgaacctttaattatttttaaacattattgtaaattacctaatttaaat
 17904  aattcttgaattacaggatttattgatgctgaaggttgtttttctattagtttattatct
 17964  aataataataaatttaatattgtattttctattagtcaaaaacatgaaattaataaatat
 18024  gttttaaattatattttatatttatttaataattcttttaataaaaatttaggtcaagtt
 18084  tatcctcatcttaaagaaaatgtatgagaattaagaattaattctttatctaataattta
 18144  ttattaataaattattttaaagataatcctttattaactattaaattaaatagttataat
 18204  aaatttactctaattttaagattaattaaagaaggtaaacatttaattcctgaagaaaga
 18264  ttaaaaattaaagaattatgtaaaaaaattaataaaaattaa
;     G-cox1-I3-orf313 ==> end
 18306  taaaataaagtgggaataaaggaaatagtttaacttaagttaattagagaaaatataaca
 18366  aatgctgattgagaatttaaattaaatactcccccccccacattaaaggtgtgggggggg
 18426  gggagactttagattatatttttgaatatttatgtatataaatatactattttctagttt
 18486  tatattttatataaagcgacattgatggtacggtcaacaatttctcaaatttagaccgtc
 18546  aattattatatataatatatataatgattgctacagactgcttcatcaatgggtgataac
 18606  ttaaaaattattgcttaatgtacagtcggcgtctcaatatatatatatatatatatattg
 18666  gtcattattataactttctctttatctattatatcttatatttatagctccccccccgcc
 18726  ctttgggcggggggggggggggggcaggcccatgtaatagtatgaaaaaagtcataaagc
 18786  taatatacatatattgtatattaacttaaaggttaaatgagtaatatattatatgagtga
 18846  aagaataatatattatatgtacgacgga
;     G-cox1-I3 ==> end
;     G-cox1-E4 ==> start
 18874  TTCTTTGGTCACCCCGAGGTCTATATTTTAATTATCCCGGGATTCGGTATTGTATCACAT
 18934  GTTGTATCAACTTATTCTAAAAAACCAGTATTCGGTGAAGTGTCAATGGTATATGCTATG
 18994  GCATCAATTGGATTATTAGGTTTCTTAGTATGATCACATCATATGTATGTAGTAGGTTTA
 19054  GATGCAGATCTTAGAGCCTACTTCACATCAGCACTAATGATTATTGCTATTCCTACAGGT
 19114  ATTAAAATTTTTTCATGATTAGCGCTTATTTATGGTGGATCTATTAGATTAGCTCTACCA
 19174  ATGTTATTTGCTATTGCATTCTTATTCTTATTCACTATGGGTGGATTAACAGGAGTAGCA
 19234  TTAGCTAATGCATCATTAGATGTAGCATTCCATGAT
;     G-cox1-E4 ==> end
;     G-cox1-I4 ==> start /group=I(derived) (6.95e-08)
;     G-cox1-I4-orf364 ==> start /first_aa=K /note=LAGLIDADG ;; evalue:1.8e-47
 19270  aaaacaaatattattattgtttttttatttattatttattatttatttaattctggccct
 19330  gtttgcaatgtaaatggactggtatgacgaagtagtaaatttataaataatatttttaat
 19390  attaataatttaagtacaacattaaaattaaaacatccaaaaatttatattaatttattt
 19450  aattccttatctcttgtaatactaaaggataaagaatattataaaatattttttgtagga
 19510  ttatttgatggagatggtagtattcaagtaaatcattataaatataaatatttacaattt
 19570  agattagtaattaaattaaaattattagaagataatgttaatatgttaaataagattaaa
 19630  tatcatttaggtggaaatgttaaaattaataaaaattttgtattatgggttatgaatgat
 19690  ataaaagatattataaattttattaaattatttgaaaaatatccattaataactttaaat
 19750  aaaaaattacaattagcatttataaaatctatatattatatttataaatataataaagat
 19810  ttagctataaatttatatttaaaagatagaaataataaatataatcttaatttatatgaa
 19870  atttataaaaatataaattatttaaatgtaaattattataaatctcaattattagtatct
 19930  cttattcaagataataataatattatttatcctgagattaaatataataataacttaaat
 19990  tctacttcattattatataatcaccattttgaaaatggtgatggtgtgagtggagacaaa
 20050  actactttaacatcaaatattaataataattttattaatacttgatttgctggatttatt
 20110  gaagctgaaggatgtttttgtattagaaaaaataataataattcattttcattttcacaa
 20170  aatgatattaacttaataacatttttaaataattattttggtattaagaataaattatct
 20230  ttaaataaaaatacttatattcttgaagtatataataaatattacttaaatttatttcta
 20290  aaattttttaataaatataatttacaaggaaataagtataatcaatttattaattgaaaa
 20350  aataataatatttaa
;     G-cox1-I4-orf364 ==> end
 20365  agtgtcatgtagtaaattcactatcccaatattattatataataatattgggggtaataa
 20425  tattaatatatattattgctaacgaagaaatcttatatatataaatttaatgctatttat
 20485  atactacaaatatataagacaatttcgtggtaactattaattaataggcactgtagagac
 20545  tatacgtgaataataatatataattaacaatatatatataatatattggttatatattat
 20605  taagacatagtccgatcccccatgtgaatggggtatataataatatactataactctccc
 20665  taaatttttttattgaatagggattttatatattattataaatatataataatttttg
;     G-cox1-I4 ==> end
;     G-cox1-E5 ==> start
 20723  ACTTATTATGTAGTAGCACATTTCCATTATGTATTATCAATGGGAGCTATTTTCTCATTA
 20783  TTTGCAGCATATTATTACTGAAGTCCTCATATTTTAGGATTACATTATAATGAAAAATTA
 20843  GCACAAATTCAATTCTGATTAGTATTCATTGGTGCTAATGTTATTTTCTTACCAATGCAT
 20903  TTCTTAGGTATTAATGGTATGCCAAGAAGAATTCCTGACTACCCTGATGCCTTTGCTGGT
 20963  TGAAATTATGTAGCATCAATTGGATCAATTATTGCACTAGTTTCATTATTCTTATTCATC
 21023  TATATTATGTATGATCAATTAGTTAATGGATTAGAAAATAAAGCTAATAATAAATCAGTT
 21083  GTTTATGCAAAATCTCCAGATTTTGTTGAATCTAATGAAATCTTCTCATTAAATGAAGTT
 21143  AAATCATCATCTATTGAATTCTTATTAACTTCACCTCCTGCTGTTCATGCATTCAATACA
 21203  CCAGCAGTACAATCATAA
;     G-cox1-E5 ==> end
;     G-cox1 ==> end
 21221  TTGTTTTTAATTTTTAATAATAATATTCTTTTAATTAAACCCCTCATTCGGGAACCCTTA
 21281  AATTACCTTAAATTACCTTAAATTACCTTAAATTACCTTAAATTAAGCAGGGGCCTCATT
 21341  GACATATATTATTGTATTTCTCTCCTTCAGGGTATCCTACAAAAATAGGACTCTATGGGC
 21401  ACCATCCTCCAAAAGTATATGGTGCCCCGGAGGAGCAAAGGAGCCCCGCCACCGACGGAG
 21461  GGGACCGATAGAGGGGTTATTATTTTTTCATAAAATTATTAGTAATATATATTTATATAG
 21521  TTCCCCTAAGGGCATCTCCCTCCCCCCCTCAAGGCACTACCCACCTTCGGTAAAATGGTA
 21581  GCGATCGGCACCAGCCACCTTCGGTGGCTGGTAGCTTATTAAAAAAGGGGGGAGGGTGGC
 21641  TATTACGATTTATTAATAGTCGTACTTAATTTTTACAGAATTATTTTTATATATTATTTT
 21701  GGTATTTATATAAATATCACCCTCGGTTTTATTAATGGTCGAGGGCCGAAAGGAGTTATT
 21761  AATATGAATATATATCCATTATTTTTTACCTTATTAAGGTTCTTATAAAATCTTCTTCTA
 21821  TTGAATCTTTTTATCGCTCCCCGGCCGGGGCACTTCGGCCCCTGCCGGGGGCCGTCGCTC
 21881  CCCTTTTTTTTACCTTAAAAAGTATCACCGCTCCACCTTTGGTGTGGGGGGTGTGGAAAA
 21941  AGGTACAGGGGGGGGGGGAGGAGGACCGATAGAGGGAGATGGAGCCTAGGTTGTTGGATA
 22001  TTAATGATCTATTATACCAGGTGCACCACTTACCATGGGGGGTCCTTCGAAATTTTGAAT
 22061  GTAATATTCAAAACCAACGGGCACTACCCCCACCCTCGCACTGAATGTGCGAGGGTGCCC
 22121  CAAGGATAAAGGTGTAGTATAATGTTGTAATTTATCTTATTTAATATTTTCAATAATA
;     G-atp8 ==> start ;; mfannot: alternative ATG start pos 22164
 22179  ATGCCACAATTAGTACCATTCTACTTCTTAAATCAATTAACTTATGGATTTTTATTATTA
 22239  ATTACATTATTAGTATTATTATCACAATACTTTTTACCTATGATTTTAAGATTATATGTA
 22299  TCAAGATTATTTATTTCTAAATTATAA
;     G-atp8 ==> end
 22326  TAATAAATCAATAATGGTTTAATAATTAAAATATAACCTTCCCCCCGGTCAGCCCTAGGC
 22386  CACCGGGGGTTTTGTATTCTATTTACTTAATTTTAATCCCTCGATTTTATTTGTGGGTGA
 22446  AGTAAATGGATAATTAGGTAAAGAAGCTTATCAAATATTTTATGTGTTTAACATACTAAT
 22506  GATAAGCTTTATTAATAATATTATTATTATAATAATATTAAATTTAATAATATTATAGGT
 22566  AGTTCCTCAATATAAGAGGGACCTTTTTTTCATTTTTAAAAATATGACTCTCCCCATATA
 22626  TTTTATGCGGAGAGGAGTTGTGGAAAAAGGTATATTTTATTAAAAAAAATATATTATCTT
 22686  ATTAAAGTTATAGTATAATAAATTTATAAAAAAAA
;     G-atp6 ==> start
 22721  ATGTTTAATTTATTAAATACTTATATTAATTCTCCTTTAGATCAGTTTGAAATTAGACTA
 22781  TTTATGGGATTTGTATCACCATTTTATGACTTAAGTTTCTTAAACTTTACTACATTCACA
 22841  TTATATTCATTAATTGTATTATTAGTAGTAGTAGCATTAAATCTATTAACAACTAATAAT
 22901  GGTAAAATTATTGGATCAAGATGATTAGTATCACAAGAAGCTATTTATGATACTATTTTA
 22961  AATATGGTTAAAGGACAAATTGGTGGTAAATCATGAGGATATTACTTCCCATTTGTTTTC
 23021  ACATTCTTTATCTTTATTTTTACAGCTAATTTAATTAGTATGATTCCTTATTCATTTGCA
 23081  TTAGCTTCACACTTAGTATTTATTATTACATTAAGTACTGTTATTTGATTAGGTAATACT
 23141  ATTTTAGGTTTATACAAACATGGATGAGTATTCTTCTCATTATTTGTACCTGGTGGTACA
 23201  CCATTACCATTAGTACCATTATTAGTATTAATTGAATTATTATCATATGTTGCTAGAGCT
 23261  GTATCATTAGGATTAAGATTATCAGCTAATATTTTAGCTGGTCATTTATTAATGATTATT
 23321  TTAGCAGGATTAACATTAAATTTAATGTCTATTAATGTTTTCACATTAGTATTTGGTTTC
 23381  GTACCATTAGCTGGTATCTTAGCTATCTTATGCTTAGAATTCGCTATTGCTATGATTCAA
 23441  AGTTACGTATGAGCCGTTTTAACATGTTCATACTTAAAAGATTCATTATACTTACACTAA
;     G-atp6 ==> end
 23501  TTATATATATATATATATAATAATTATTAATAATATTCTTATAACTACCCTTATAATCTC
 23561  CTTCATCGCCTGCCCCCCACCCCCCCCCCTCATTGGTGCGGAGGGATATAGACGATTTAA
 23621  AGGATCGGTGGGAGAGACCAAACTTTTTTGCCTTCCTCAAGGCACCACCCACCTTCGGTA
 23681  AAGTGGTAGCGATCGGCACCAGCCACCTTCGGTGGCTGGTAGCTTATTAAAAAGGGGGGA
 23741  ATGGATGGTAACTTTTTAAATAAAAGAAAGGGGCCCTATTTTTTAAGGCAAACTAATTAT
 23801  ATATATATATATTACTTAATAAAAGTAATAATAATTAGAATAATTTTTCTTATAACGAGA
 23861  TTATCCTTCCACCCCCCCCCATTATTAAAATAGGGGGGGTGGTGGCTATTTTAATAAGGG
 23921  AAATATATATATGTTAATTATTAGAATTTAATTTTTATTTCATCCGTTTACTTACTTATT
 23981  TTTAAGAAGTAAGTTTTAAAGAAAGGCTTTATTAATAATAATAATTTTATATTACAAATA
 24041  TAAACAAAAAATAGGAGCCCCGGATTAATTAATACATAATATAAATA
;     G-trnY(gua) ==> start
 24088  GGAGGGATTTCCAATGTTGGTAATTGGAGTTGAGCT!GTA!AACTCAATGGTTTTATACC
 24146  TTCATAGGTTCAATTCCTATTCCCTTCA
;     G-trnY(gua) ==> end
 24174  ATAATTATATAAAATATTAATATTTTTATTTTATATAAACCTCCTTCGGAGGTCCCCCTC
 24234  CCTTCTCATACTTTTTATACTTTCCGGGAAAGAGGGAGCAGTGGAAGGAGGGAAGTCCAT
 24294  TTATGAAAAAGGGTGGAGGGGTATTATATAATAAT
;     G-trnH(gug) ==> start
 24329  GATGAATATATTTCAATGGTAGAAAATACGCTT!GTG!GTGCGTTAAATCTGAGTTCGAT
 24387  TCTCAGTATTCATC
;     G-trnH(gug) ==> end
 24401  CTACAATCTCTTTCAAGGCAATCTATCCCTACTTCCTCCTCTTCCATCATTTATGAAAAA
 24461  GCTACCACCCACCGAAGGTGGGTGGTGCCGGTCGCTACCACCTACCTTTGGTTAAATTAA
 24521  ATTAAATTAAATGAAATGGGTGGTGCCTCTTTTTAAAGGTGGTGAGGTAACAAAAGGTAT
 24581  GAGGGGGAGTATTGAAAGGAGAGTTATTTATAAAAATAATTTATA
;     G-trnM(cau)_1 ==> start
 24626  ACTTGTATAGTTTAACGGTTAAAACATTTGTCT!CAT!AAACAAATAATGAGAGGTTCAA
 24684  TTCCTTCTACAAGTA
;     G-trnM(cau)_1 ==> end
 24699  CTAAATAAAACTACAAATAAATATCAATTATTAATAATTGATACAATAAATAATTTTTAT
 24759  TTATTGAATAATTAAATAAAAAATTAAATAA
;     G-rps3 ==> start
 24790  ATGAATGTAAATTTATTAAAATTATTAAATAAATTACAGGATTCTAATAATAAAAATAAT
 24850  ATAGGATTATCTTTAAATAGTTCTACTGGTCTTAATTATACTTTCCCCGCAGGCTCTAAC
 24910  CACCCCCTAGGTGTGGTTAATGCTTTTAAAGAAAAAGGTGGAGAGATTAATAAAGAATTA
 24970  TTATTAAAATATTTATTATTAGAATTAAATAAATTAAGATTAAATAAAAATATTAATATT
 25030  TTAGCTCCTGAAGGTGGTTATGCTAGAGATATTAATAAATATATTAAAGAATTAAGTAAT
 25090  AAAGGTAATAAATTACAACATTTAAATCTTATGAATACTTGATCAACACAAATTTATAAT
 25150  TATAATAATAATAATGAAATTATGACATTTATGAAAGATATGGTTATTAGAAAATTATTA
 25210  TATAAATTAATGACATATAAATTAGATTTAAATAATAATAAAATTATTATTATTAGTAAA
 25270  CCTATTTTTGAACATAGTTTAAATAAATTAAATATTAAATTTTATTATTATAATAAATCA
 25330  TCATATATTCATAATAATAATAATAAATTATATTATATGAATATGTTATCAAGAATTATT
 25390  AATTTATTAAATAATGATTCAAATAATTTAAGTAGAATTTTAAGTTATTATTATAATAAA
 25450  AATGTAACTATTGAACCTATTAAATTATCATATAATTATTTAAATAGTGATATTTTTAGT
 25510  AAATCAATTAGTTTAGATAATATTAATAAAGGTATTAAAAATGAATATTCACGTCTATTA
 25570  AATAATAATTTACCTAAATTAAATGATAAAAATATTTCTATGAATTATATTAATAATATT
 25630  AAATTAATTAATAAATTTAAATATAATAATATTATTAATAATATTAATAATAATAATAAA
 25690  TTAAATATTAATAATATTTATAAAGATATTAATATTATTAATTTACCTATGAATATTTTA
 25750  ATGTTTAAATATTTAACAGGATGATCAGTAACATATAATGGTAGATTATCAGCTAATAAA
 25810  TCTATTTCAAGATCAGAAACACATAAATTATTAGTAGGTACATTCCGTAATAAAAATTAT
 25870  TTATGAAGTAATATGAATAATTTATATAAATTAAATTATATCTCAGCTAATCATAATTTA
 25930  TCAAGTAATCATAATATTAATAAAAATGGTACATATAATATTAAAGTTAAATTAAACTTT
 25990  ATTTAA
;     G-rps3 ==> end
 25996  TATACCTCATCCAATAAAAGACCTTTTATTAAAAATAATTAACTTAACTCTTCCAATAAA
 26056  TTATTAATACTATAAAGAGGATTTAATAATACTACTATATATATAATATATTATATATAT
 26116  CAAGACCCTTCACTTAATCTCCACCTCTTCCCCCCCCCCCTTCCTAACTATATATTTCCT
 26176  ACGATCTAATTAATAATAATCACCAGCCATTAATTTTACCAAAGATTAAAATAATAATAA
 26236  TATTTAAAATATTATTATTATATAATGATAAAGGTGGGTGATGTCTTAAGATGGGATTAT
 26296  TTATTAGGGGAATTTTCATTATATATTCTTACTAAATATTATATATATTATAAGTAATAG
 26356  TATCGCTAAAATAGTGATATATAGATTAATATAAAGAATATTTATTATATTCTTAATATT
 26416  ATTATATAATTATGCTATAATTATAATATAGTACTTAATATATACAAACTAAATATATTT
 26476  AATAATTATTATATAGATTATTATTTTAATTTTTATAATAATAATATAATTATATTAATA
 26536  ATTAAGTTTAATACTTAAATATTTAATTTAAT
;     G-atp9 ==> start
 26568  ATGCAATTAGTATTAGCAGCTAAATACATTGGAGCAGGTATCTCAACAATCGGATTATTA
 26628  GGTGCAGGTATTGGTATTGCTGTAGTATTCGCAGCATTAATCAACGGTGTATCAAGAAAC
 26688  CCATCATTAAAAGATACATTATTCCCATACGCTATTTTAGGATTCGCATTAGCTGAAGCC
 26748  CTAGGATTATTCTGTTTAATGATTTCATTCTTGTTATTATACGGTGTTTAA
;     G-atp9 ==> end
 26799  TAAATACCGCAGAGCGTAAATAATTTAATAATATTCTTGTATTTTTTCATTTTCTATTAA
 26859  TATTTAGGTTCTATAAAAATAAATTGGTAAAAATTTATATTTAATAGATATGAGAATGAA
 26919  TAAATTAATAAAATAAAAAATAAAATAATATAAATTACCTTATCCAGGCCCCCCCCTGGT
 26979  AAATCCTTATTCTAAATAATAAGCCACCCACCAAAGGTAAAAATATTTATAAATATTTTA
 27039  AACATTATTATTTAACTATCCCCCCCCTTTAATATTAATATGGGGGGGGGGGGGTGCCTT
 27099  GAGGAATGATAAAAGTGGCTGGTGCCGATCGCATGGGAGGTACTTAAATAAATAGTAGTA
 27159  AATTTACCTTAAAAAGGCCTCTAAATAAGTAAAGTAATAGTCCTAGGGTAATAACTAAGT
 27219  ATAATATATATTATAAGTAATA
;     G-trnF(gaa) ==> start
 27241  GCCTTTATAGCTTAATGGTAAAGCAGTAAATT!GAA!GATTTACCTATATGTAGTTCGAT
 27299  TCTCATTAAGGGCA
;     G-trnF(gaa) ==> end
 27313  ATATAAATAAGCGATGGTTCCCCACCGGGGCCATAGCCCCGGTGGGTACTTTTCAATGGG
 27373  CCAATAGCTGAAATAAGTAATATTAT
;     G-trnT(uuag) <== end
 27399  TGTAAATATTGAGACTTGAACTCAAATCTTATGCAC!CTAA!AAACATATATTTTAACCA
 27457  ATTAAATTATATTTAC
;     G-trnT(uuag) <== start
 27473  TTTATTATTTACTTATATAACTTCTACTAATTTTGGAGTATAACTAGCTTTTTTGTTAAC
 27533  AACAAAAACTAAGAGGATTCATATTATATATAATTTATAATCGTTCCTACTTTATTTATA
 27593  ATAGAGGCACCAGCCACCTTTGGTAGATGGTAGCGAGAGGCACCACCCACCTTCGGTAAA
 27653  ATGGGTGGTAGCTTATTTGTTAGTCGGGCACTAGAGGAGGCCTTTTTTCTTCATTTAACG
 27713  GAAATGATAAAGGGGGGAAAACAATAAAAA
;     G-trnC(gca) ==> start
 27743  GGAGGTGTTGTTTAATGGTTAAACTGTTAGATT!GCA!AATCTATACATTAAGAGTTCAA
 27801  TTCTCTTCATCTCTT
;     G-trnC(gca) ==> end
 27816  ACGTAGTTATCATATTATAAGTATAATAGGAACTTCCAACCGTATTTGTTAATCGGAGGC
 27876  CGTATAAGAGAGCGCTAATTAATATTAAATATTTATAAGTAATAAAATATAATAAATTAA
 27936  T
;     G-trnM(cau)_2 ==> start
 27937  TGCAATATGATGTAATAGGTTAACATATTAGAGT!CAT!GATCTAATTCTATACGTTCAA
 27995  ATCGTATTATTGCTA
;     G-trnM(cau)_2 ==> end
 28010  TTATTATTATTATTATTTA
;     G-rnpB ==> start ;; mfannot: Approximate position
 28029  AAGGAAAGTCATAAAATATAAAAAATTAAAATATAATGTAATATATTTTTATAATAAAGT
 28089  AATTAATATAAATAAATAATAATGGAATATAAATCTTAATAAATTATATAACCTCAATTC
 28149  GTCACCTAGGGGCACCAGCCACCTTTGGTAAAATGGGTGGTGCCCCGAGGGAAATAAGAC
 28209  TAAAAGTAGTAGTAACCCCTCCGGGGTTCCATAGCTTTATTTGCTTTTATCTTCCTTATT
 28269  CAAAGTATTCATCCCATTATTATTCATAATAATGGGAAAGTAATCCTTGTATAATATAAT
 28329  AAGGGTTTTCATATTATAAATATAAAAACTTTTATGGAGGAACCTATAAAAAATAATTGA
 28389  GGAATAATTAATAATAAGTTACCTTCCTTTTTCTCTCCGGAATAATGTGTGTAGTGGGGA
 28449  GGGTGTAAGTGAATAATAGACTTAAATAGAGTTATATAAAATAACATAAATATGCTTAA
;     G-rnpB ==> end
 28508  AAATAATAATAATAATATTAA
;     G-trnP(ugg) ==> start
 28529  CAGATAGAAGCCAAAGGGTCAGGCGCTTTCTT!TGG!GAGAAAGAGTTAGTTAGTTCGAA
 28587  TCTATCCTATCTGA
;     G-trnP(ugg) ==> end
 28601  TAATAATATATAATAATATAATAATATATATATATATATGTTATATTATTTTCAATATAA
 28661  CTCCCACATCTATGGACACCAACCACCATTGGTGGTTGGTGGCTTACTTTATTCAGCGCG
 28721  GAGGGAGGGTTATTCAAAGTTACCTTTCCATTATTATTCATAATAAAGGGATGAGTACAT
 28781  TTAAAGACTTATGAGTAGGCTAGGGGATAATATATAATGAAGCCATCACCCCCCTTCAAG
 28841  GCACCACCCCCTTGAGGCACCACCCATTTCATTTAATTTAATTTAATTTAATTTTACCAA
 28901  AGGTGGCTGGTGTCTCAGTGAGTGAAATAAAGTATAGAATATTATCAATAATTAATATTT
 28961  ATGAATGGCTCCCGATTGAGTGCCAAGTTATAATCTATGGATCCTTTTATATATTTTTAT
 29021  AAAAAATAAAGTCACCATCTACCTTATCATTTTTTTAGGTAAAAAATGTTTATAATATTT
 29081  TAAACATTATTATTATATAATGATAAAAGGGGTGGATAGTGCTTCGAGGAAA
;     G-cox3 <== end
 29133  TTATAGACCTCATCAGTAGAATACGATATATAAGAATAATCAGATAACATCTAAAACATG
 29193  TAAGTAAATAATAGTAGTTTCATAACCTACGTGATGTTCTGATGTTAAATGATAATTTCT
 29253  CATTCTTCAGTAATTAACAGCTAACATAGCAGCTAACATTACCATATGTAAGAAGTGTAA
 29313  TCCTGTACCAGCATAGAATACTGAACCATATACACCATCAGAGATAGTGAATGTGGCATT
 29373  AGTATATTCAATATATTGACAAGCAACGAAGATAATAATTAATCATAGTGTAATAAATAA
 29433  ACCAGATAATGCATTTTTTCTATTACCTTCAATTAATGCATGATGACTATATGTAGCTGT
 29493  AGCACCTGATGCTAATAAGATAATTGTATTTAATAATGGTAATTCTGTTGGTTGTACAGC
 29553  TTGGATACCTACTGGAGGTCATACACCACCTAATAGTACATCAGGACTCATTGCTGAATG
 29613  AAAGTATGCTCAGAATAATCCTGAGAAAATTAATACTTCTGATACTACAAATAATAAGAA
 29673  TCCCATATTAATACCTTTTCTAACAGCAATTGTATGGTCACCTAAATATGTTGCTTCAGC
 29733  AATAACATCTCTAAATCATAATACTGAACTACCTAATAATGATAATAATGCTAAGTATAC
 29793  TGCATTCATATTACCAATATAACCATGCATTGTTAATGCTAATGATAATGTTAATGATAA
 29853  TAATGCAAATGATACCATAATAGGTCATGGTGATGGTGCTACTAAATGGAAAGGAAATTG
 29913  TTGATGTTTACTTCTTTCTAAATGTGTCAT
;     G-cox3 <== start
 29943  TTT
