# Supplementary material for: Global Characterization of Fungal Mitogenomes: New Insights on Genomic Diversity and Dynamism of Coding Genes and Accessory Elements
Source: Front Microbiol. 2021 Dec 1;12:787283. doi: 10.3389/fmicb.2021.787283 (PMC8672057; doi:10.3389/fmicb.2021.787283)
Supplement: Supplementary File 1 — de novo annotation files of the 685 mitogenomes investigated in this study. Annotation was performed with the Mfannot program. [file Data_Sheet_1.ZIP › Supplementary_FileS1/NC_035730.1_Hypogymnia_vittata_mitochondrion_complete_genome_mitogenome.mfres]

;; Masterfile modified automatically by mfannot version 1.35
;; on Fri Dec 25 00:22:39 2020 by user pfonseca on host LGCM-PROC
;;    - Gene Totals: 47
;;    - List of genes added:
;;      atp6                 atp8                 cob                 
;;      cox1                 cox2                 cox3                
;;      nad1 (1 introns)     nad2                 nad3                
;;      nad4                 nad4L                nad5                
;;      nad6                 orf101               orf1047             
;;      orf123               orf127               orf128              
;;      orf163               orf199               orf526              
;;      rnl                  rns                  trnA(ugc)           
;;      trnC(gca)            trnD(guc)            trnE(uuc)           
;;      trnF(gaa)            trnG(ucc)            trnH(gug)           
;;      trnI(gau)            trnK(uuu)            trnL(uaa)           
;;      trnL(uag)            trnM(cau)            trnN(guu)           
;;      trnP(ugg)            trnQ(uug)            trnR(ccu)           
;;      trnR(ucg)            trnR(ucu)            trnS(gcu)           
;;      trnS(uga)            trnT(ugu)            trnV(uac)           
;;      trnW(uca)            trnY(gua)           
;;
;; end mfannot
;;


>NC_035730.1 Hypogymnia vittata mitochondrion complete genome gc=4
     1  TCTTGTTGCTAATGTTTCTTCATCAGATGCTGATGTGCTTCGCACAACCGCAACTGAAGG
    61  GATGAAGATGACAAGTATAGCATCATATTAAGAGATTATATATTTCAAAAAAGCCTAAA
;     G-trnM(cau)_1 ==> start
   120  AAGGCTATAGCGTAATTGGTAAAGCAAGCTGCT!CAT!GACAGCTCAGATGAGTGTTCGA
   178  ATCATTCTGGCCTTA
;     G-trnM(cau)_1 ==> end
   193  ATATTGCAAGTATATTTGTATGGTTATTTACAAATAGAA
;     G-trnL(uaa) ==> start
   232  GTCCGAGTGCTGGAATTGGTAGACAGTGCGAACT!TAA!GATTCGCTGGTTTAATATCGT
   290  AAACGTTCAAGTCGTTTTTCGGATA
;     G-trnL(uaa) ==> end
   315  AAGTTTTTAATTATGATTTTTCTAAAGAAAAAGAAAGCGCGATATATTGTAAAACAATAA
   375  TCTATTAGCTAATAGTATTGTTAGTTGGTATGCTTCGCATCTCCTTATGATTTTTAGAAA
   435  ATCAGGAAAAGATCAGTAAA
;     G-trnA(ugc) ==> start
   455  GGGGATATAGTTTAATTGGTAAAACGTCTATTT!TGC!ACATCGTTAATTTGGGTTCGAC
   513  CCCCGCTGTCTCCA
;     G-trnA(ugc) ==> end
   527  ATGCTAATTTAATTGTATATTTTTATAATGTATAGTTCTAATTATACCTTAATGCTTATT
   587  ATGTAAATACAAGTATACAACATA
;     G-trnF(gaa) ==> start
   611  GCCTAAGAAGCTCAATTGGTAGAGCGGAACTCT!GAA!GATGTTTAGGCTGTAAGTTCGA
   669  ATCTTATCTTGGGCA
;     G-trnF(gaa) ==> end
   684  TTCATAGGTATACTGGATATATAACCAGTATACGGCTAATTGTTTATCCTAAGATATAAT
   744  ATTAACCTAAAGTGTTATATAAATAAAAAA
;     G-trnL(uag) ==> start
   774  AGGGTAGTGATGGAATTGGTATACATGAATAGCT!TAG!GACTGTTTGATTTCTAAATCT
   832  TATCCGTTCAAGTCGGATCTACCTTA
;     G-trnL(uag) ==> end
   858  TGTGATCAATGTTTTAAGCTTTAATGTGATGTTTCTTTTGTGCTTGTGGAACAAGGCACA
   918  TCATCTTTTCTGAATTTTTATCAGAAAAAAAGAAGCATGGCACAACAAAAACAATTAGAA
   978  AATTTTACTTATATTATTGCTGCATTCATA
;     G-trnQ(uug) ==> start
  1008  TATGTTGTAGACTAATCGGCAAGTCATGAATTT!TTG!GTATTTATTATTGAGTGTTCGA
  1066  ATCACTCCAACATAA
;     G-trnQ(uug) ==> end
  1081  AGTTAAATTATTTGTTTTTAGGGGACATCTTTAACAAATAAATAATATA
;     G-trnH(gug) ==> start
  1130  GGTGGTTATAGTTCAATTGGTAGAGCAACTGTAT!GTG!GAACAGTGAGTTCCCTGTTCG
  1188  AGCCAGGGTATCCACC
;     G-trnH(gug) ==> end
  1204  CTTTTTTTATGATTTTTCTCTTCTTTTAATCTTTTTAATAAAAAGATTAGTTGCTTGTGG
  1264  ATTTATTAAATAATCAGAAGCATCATGGCATGAAAATGATAAGAAAAAAAAAGAAAATAA
  1324  ATATAAAATATTTAA
;     G-trnM(cau)_2 ==> start
  1339  GCCAGGATAGTTCAACTGGTTAGAACGTTAATTT!CAT!GCATTAAGAATGGGAATTCGA
  1397  GTTTCTCTCCCGGCT
;     G-trnM(cau)_2 ==> end
  1412  AGCTTTTAATGCAATGTTTTGTAGTTTTTAGCATTGTCATATTTGACATGTAACAATTTT
  1472  TTTATTAGTTGGTTGCAAAGCATCATCTTTTAGTTTTTTTTAGTGAAACATAAATTATGG
  1532  GCTTGCTTGTGATTTGAAAATCACAAGGCATCACTAAGGAAAAAAGTGAGGTAAGT
;     G-nad2 ==> start ;; mfannot: alternative ATG start pos 1528
  1588  TTGAATTCCTCAAAAACAATTATTATTTATTCCATTTTATTTTTATTATTATCTAATGCC
  1648  GTCACCTTTAGACGTGAAAAGTCCATCCTTTATTCCAGAGAGACAATAATAATATTGCTA
  1708  GGCTCTTGTATGATTGTATTAAAAAGTTTAGACATATCATTTTTAGAGAAAGGTATAGGT
  1768  TTATACGGTGGTCTTTTCCATGCTACACCTATTACACAGACTTTCCATATTTTTATCTTT
  1828  TTTGTTAGTGCTACCATATTACAATTAACTGCTTTTTATTCTAGAAAAGTTTGAGTTAAA
  1888  AACTATGCTAGTCTCTACAACCTGTTTTTTAAAAATTTCATATATGATACAAACATTATT
  1948  AATAAGATGGGACAACAATATAGAATAATTGAGTATCCTTTAATTATATTATTTATAATA
  2008  ATAGGGGGTACATTTTTAGTATCCGCTAGTGATATAGTTTCTATTTTTCTATCTATAGAG
  2068  TTACAAAGTTATGGTTTATATTTACTCTCCACACTATATAGAAACTCTGAACTATCTACC
  2128  TCTGCAGGTCTTACTTATTTTTTATTGGGGGGTTTATCTTCTTGTTTTATACTACTAGGT
  2188  ACAAGTCTATTGTATGCCAACTCTGGTACAACAAACTTAGATGGTTATTATGTGATAACC
  2248  GGTTTATCTAACCTAGCCAATGAATATACAAATAACATATTGGATTGATATAAACCTTTA
  2308  TATTTAAACATATCTCTCTTAATTATGTCAGTAGGGTTCTTATTTAAGATATCCGCCGCA
  2368  CCGTTTCATTTTTGAAGCCCTGATGTGTATGATGCTATCCCTACAATAGTAACAACTTTT
  2428  GTTGCAATAATAGCTAAAATATCTATACTTATATTTTTGTTAGAATTAATTCATTATACT
  2488  AGTAATTTTTATTTTGTTGCGGAGCATCCCTTTAGTTTTAGTTGAACATCCGGATTACTC
  2548  TTTAGCTCCTTTTTATCTTTAATAATAGGTAGTGTATTAGGTCTATCACAGTTTAGAATA
  2608  AAAAGACTATTCGCATATAGTACAATATCACACCTAGGTTTTATACTTTTAGCCTTAAGT
  2668  ATTAACAGTTTAGAGTCTATTCAGGCCTTTCTATTTTACTTAATGCAATACTCAATTTCA
  2728  AATCTAAATGCCTTTGTTTTATTAATTAGCATCGGCTTCTCTTTATATCCTTTTGTAAAT
  2788  AACGGTCCTCTTAAAGATCAGTACAACAATTTATTAGATAGAAACAACTCACCTATACAA
  2848  CTTATTAGTCAATTGAAAGGTTATTTTAATCTTAATCCTGTATTAGCTTTAAGTTTAGCC
  2908  ATTACTTTGTTTTCTTTTGTAGGTATACCTCCTCTTATAGGGTTTTTCGCAAAACAAATG
  2968  GTACTGTCCGCAGCATTAGATAGCGGTTACGTTTTCTTAACTTTAACAGCTATATTAACT
  3028  AGTGTTATAAGTGCTGTTTATTACTTAGGTGTAATTAAACAAATGTTTTTTGATGAACAT
  3088  GAATATAAATTAAACCAAGACCTTCAAGATACAAAATTTAAAGGTAGTGTTGTATCATCT
  3148  ATAAACGATGAGGGTTATGTAGACACATTCAGCTTTAACATTAATAATATAGTATTATCA
  3208  TCCTCTTTAACTATTACTATTTCTATATTAACCTTAACATTACTATTGTTTATATTTACT
  3268  CCTGAAGAGTCCATAAGTATGGCTAATATATTAGCACTTATATTGTTTAATCCTTAA
;     G-nad2 ==> end
;     G-nad3 ==> start
  3325  ATGTCTAGTACAATATTTTTTTTATTATTTATACCCTTGTTAGCTTTTATATTATTGGCC
  3385  GTTAATTTAATATTTGCTCCTCACAATCCTTATATGGAAAAAAATAGCGCGTTTGAATGT
  3445  GGTTTTAGTTCATTCTTGGGACAGAACAGAACACAGTTTAGTATTTCTTTTTTCATATTT
  3505  GCTTTATTGTTTCTGCTGTTTGATTTAGAGATCTTATTAGTTTATCCTTATCTTGTAAGT
  3565  GCTTATACTAATGGTGTATATGGTTTAGCTATTATGTTAATGTTCCTTTTAGCATTAACA
  3625  TTGGGTTTTGCTTTCGAATTAGGTAAAAAAGCACTCTTTATTGATAGTAGACAAGTGTCT
  3685  AATGTGGCAACTAAAAAATCAAATTATATTAGCAAAGTAAGTCCCTTGTTGAATATAAGT
  3745  AAAAAACATTATTCAACTTTAGGTAATAATGTTAGATTTTAA
;     G-nad3 ==> end
  3787  CTTATTTATGACATAGTAATATTTAGATGGTTTTTAGTTAGTTTTATTAAACCCATTGTT
  3847  AGCTTTAAAGCTTTTATAATATTACATTGAACGCGTTTGGTTATACTTTCAATATTGGTA
  3907  GGGTTGCTACTTTGTTTTTCATATCTTTTATCTTTTTCTTTTTCGCAAAGTAGGTGCTGC
  3967  TTTTACAATTATCTGGTTTTAAACTTTTAGAGATCGTCTATATTAACCTTTGAATTGGTT
  4027  TATAATATACCTATTTCTACCTATGCTTGTTATTTTTAAGTCAATGTAATGTATGCCTTT
  4087  TTATAGAAAAGGCATACTTAAAATAAGTAAAAGCCTAAGTAGCTTATGTTAATTTAAAGC
  4147  CTATAATAAATAACCCCACATTTTATGCATACTTGCTTTTTCTTAGCTTAATTACATTAT
  4207  CTCTTTATCATATAAATTATATATAGTTTATATAGTTTAAAAGATACATCCATACATATT
  4267  TATACATTACACAACAATA
;     G-nad4L ==> start
  4286  ATGAATTTATCTATAATACTTTTTTTAATTGGAATATTAGGATTCGTTTTAAATAGAAAA
  4346  AACATAATATTAATGCTTATTTCAATAGAAATAATGCTTTTGGCTATTACATTTCTAATA
  4406  TTGGTAAGTTCACTTAGTTTTGATGATATACTAGGACAAACATATGCTATCTACGTAATA
  4466  GCGATAGCTGGTGCAGAATCCGCTATTGGCTTAGGTATTTTGGTAGCTTTTTATAGATTA
  4526  AGAGGGAGCATAGCAATAGAATATAAATA
;     G-nad5 ==> start
  4555  A
;     G-nad4L ==> end
  4556  TGTATCTAGCCATAATCGTTTTACCCATATTAGGTTCAATAGTGTCCGGCTTTTTTGGTA
  4616  GAAAAGTTGGAGTTAGCGGAGCACAGTTAATTACGTGTATCTCTGTAATAATCACAACAT
  4676  TTATGGCAACAATTGGTTTTCTTGAGGTTGGTTTAAATAATATACCAGTATCAGTTTTAT
  4736  TATTTAGGTGGCTCGATTCAGAATCACTTATTGTATTATGGGGATTTAATTTTGATTCTT
  4796  TAACAGTCTCTATGTTAATACCTGTACTAATAGTTTCTTCTTTAGTGCATATATATTCAA
  4856  TAGGTTACATGAGTCATGATCCACATAATCAAAGATTTTTTAGTTACTTAAGTTTATTCA
  4916  CTTTTATGATGATTGTACTTGTTACAGCAAACAATTTTTTATTAATGTTTGTAGGTTGAG
  4976  AAGGTGTAGGGGTATGTTCCTATCTATTAGTAAGTTTTTGATTTACTAGAATAGCAGCTA
  5036  ATCAAAGTTCCATGTCTGCCTTTTTAACTAACAGAGTAGGTGATTGCTTTTTAACATTGG
  5096  GTATGTTTGCTATGATATGAACCTTTGGTAACTTAGATTATTCTACGGTATTTTCATTAG
  5156  CTCCTTACATAAATGGAAATATAGTTACTATCATTGGTATTTGTTTATTAATTGGAGCTA
  5216  TGGCTAAAAGTTCTCAAATTGGTCTTCATGTTTGACTACCTCTTGCTATGGAAGGCCCTA
  5276  CACCTGTTTCTGCACTAATTCATGCAGCTACTATGGTGACTGCTGGTGTGTATTTATTAA
  5336  TGCGAACTTCCCCCTTAATAGAATATAGTTCAACAGTTTTAATCCTTTGCTTATGAATAG
  5396  GAAGTATTACTACTGTATTTAGTTCTTTAATTGGTTTATTTCAGCAAGATATCAAGAAGG
  5456  TTATAGCTTACTCCACTATGAGTCAATTAGGGATGATGGTCATTGCAGTAGGTCTTTCTT
  5516  CATATAATATTGCCTTATTTCATTTAGTTAATCATGCTTTTTATAAAGGACTCTTATTTT
  5576  TAGGGGCAGGTGCTGTAATACATGCTGTAGCAGATAATCAAGACTTTAGGAAATACGGTG
  5636  GTTTAATAGCATTTTTACCTTTAACTTATTCAGTTATGCTGATAGCTTCTCTTAGTCTAG
  5696  TAGCTTTCCCTTTTATGACTGGTTTTTATTCTAAAGATTTCATACTTGAATCTGCTTATG
  5756  GACAATTTCATTTTTCTAGTGTTGCTGTTTACTTTATAGCAACTATGGGTGCTATGTTTA
  5816  CCACATTATATTCAGTTAAGGTTTTATACCTAACATTTTTAACTAATGCCAATGGACCTC
  5876  TAATAAACTATAAAAGAGCTCATGAAGGCGATGCATTTATGAGCTTGCCTCTAATAATTT
  5936  TAGCAGTTTTTTCCATATTTTTTGGTTATATAACCAAAGATATGTTTATAGGTATGGCTT
  5996  CTGGTTTCTTTTCTGATAATAGTTTATTTACACATCCTTTACATGAAATCATGCTAAATA
  6056  CTGAATTTGCTGTACCTACTCTGTTTAAATTATTACCTTTTTTCTTAACTGTTACATTAA
  6116  GTGCTATTTCTTTAATATTATCTGAGTTTTTACCCAAATCACTTATTTATTTTAAGTTAA
  6176  CTAGAATGGGTTACAACATATTTAGCTTTTTTAATCAACGGTTTCTAATTGAATTGTTTT
  6236  ATAACAAATATCTCACTCGTTTTATTCTTAAATTAGGAGGACAAACTACTAAGGTTTTAG
  6296  ATAAAGGTTCAATAGAATTATTAGGACCATATGGCTTAGAAAAAGGCTTACTTAAATTAA
  6356  GTAAAAGCCTAAGTAGCTTAGACACTGGTGTTATCACATCCTATGCATTGTATATTTTAA
  6416  TTGGTTTAATATTATACATACTAATACCTTACATCTCTTTAATAGATATAAGTATATTGT
  6476  TATGTATAATATTAGGCTTACTAAGCATAACCGTTAATACGCTTTCTCTTAATGTCTCTA
  6536  CTTTAGCTAAATAA
;     G-nad5 ==> end
  6550  TTCTATCTATATTTATTATTTTTAAGTCACTGTATCGTATGGTATAAGTTACTCAATTGA
  6610  GTGACTTATACATAACTTGCTTTTGTGTTTGTACTCTTATTTCCTTTTTTTATATTTGCT
  6670  TTATTGTACCTGGTATTGTTTAATCCTTAAATGTCTAGTACAATATTTTTTTTTTTATTT
  6730  ATACCCTTATTAGCTTTTATATGGATCTTTAAGATATTCTCTAATAGGTTTATTGTTAGA
  6790  ATCTACAATAATATTCTTACTTAAATTGTGCTTCATTATGTAATTAAAGGTATCAGGAAG
  6850  ATTATAGCTTACTCCACTATGAGTCAATTAGGGATGATGATTAAGAGTCACATATTTTGC
  6910  TTGCTTGTGAATTAAAAATCACAAGCAAGTAAAATATGTATGCTTTAAACATTCTGTATA
  6970  GTTGCGGAGCATCCCTTTAAATAAATTTGAACATTTATCTAAAAACTGATAGTATTTATA
  7030  TTAGCCAGTTGAGCTATAAAGATTATAATATAATAGGGATAGTATATAAGGTTATACAGG
  7090  ACCTCGTGTACTTATAATACAGAGTATTGCCTAACTGGTAATAAACCCTAGTATTTCTAC
  7150  TCTAATCTAAATGCTTATTTTTTTAGTTGCTTGTGTTGCTTTTTTTCTTCTTTTGCATGC
  7210  AAAAGAAGAAGAAAAGTGCATCCATGGCATCATGGAAACTCTTCTATATTTTAAACTACA
  7270  TTAATATGGTGTGTAAAAGCACACCCATATAAATATATAACTATTAGGCTATGTAAAGTA
  7330  TTTTTAACTATTATATACATAGATCTTTTTTTTCTGTTGCCTATTCCTACTAATATCCCT
  7390  ACCCAACCACAATGGCGGACAAAGTGTGAACTTACATCTTCTAAAGATCTAAAAAAGGCT
  7450  TATGAAGTTTCTGCAATTAAT
;     G-cox1 ==> start
  7471  ATGAAAAACAAATTACACATAAACAAAAATAAAATATCTTTGTGACTAGAAAGGTGATTC
  7531  TTATCATCAAATGCAAAAGATATAGGAGTTTTGTATCTTATCTTTGCCTTATTATCAGGT
  7591  TTAATAGGTACAGCCTTTTCTGTATTAATCAGATTAGAACTATCTGGACCAGGTGTTCAG
  7651  TTTATAGCAGATAATCAATTATACAATAGTATCATAACAGCTCATGCTATAGTTATGATA
  7711  TTTTTTATGGTCATGCCGGCAATGATAGGAGGGTTTGGTAATTTTTTATTACCATTATTA
  7771  GTAGGGGGTCCTGATATGGCATTCCCTAGACTTAATAATATTAGTTTTTGATTACTAATA
  7831  CCAAGTATAGCATTATTTTTATTTGCTAGTGGTATCGAAAATGGAGCTGGTACTGGTTGA
  7891  ACTCTTTACCCTCCTCTTTCTGGAATACAAAGTCATAGTGGACCTAGTGTAGATCTAGCC
  7951  ATTTTTGCTTTACACCTTTCAGGTATAAGTAGTTTATTAGGAGCTATGAACTTTATTACA
  8011  ACTATCTTAAATATGAGAAGTCCTGGTATTAGACTACACAAATTGGCATTATTCGGTTGA
  8071  GCCGTTGTTATTACGGCCGTTCTACTTTTATTATCTCTACCTGTTTTAGCCGGTGGTATT
  8131  ACAATGATATTAACAGATAGAAATTTCAACACATCATTCTTTGAAGCAGCTGGTGGTGGT
  8191  GATCCTATTTTATACCAACATCTTTTCTGATTTTTCGGTCACCCAGAGGTTTACATATTA
  8251  ATCATACCAGGTTTCGGTGTAATTAGTACAACTATATCAGCCAGCTCCAATAAGAGCGTG
  8311  TTCGGTTATCTTGGTATGGTATATGCCATGATGTCTATAGGTGTTTTAGGTTTTGTAGTA
  8371  TGAAGTCACCATATGTATAGTGTTGGTCTAGATGTGGATACAAGAGCTTACTTTACAGCC
  8431  GCTACATTAATTATAGCTGTTCCTACTGGTATAAAAATATTTAGTTGATTAGCTACATGT
  8491  TACGGTGGATCATTCCAACTAACACCTTTTATGCTATTTGCATTAGGGTTTGTGTTCATG
  8551  TTCACAGTTGGAGGGTTAAGTGGAGTTGTTTTAGCTAACGCATCACTAGATATAGCATTT
  8611  CATGATACTTATTACGTAGTTGCACACTTCCATTATGTTTTAAGTATGGGAGCCGTGTTT
  8671  GCACTATACAGTGCTTGATATTTCTGAATACCAAAAATATTAGGTGTAGACTACAACAGG
  8731  TCATGAGGTAAAGCGCATTTCTGGATATTATTTATTGGGGTGAATGTTACATTCTTTCCT
  8791  CAACATTTCTTAGGGCTCCAAGGAATGCCTAGAAGAATAAGTGATTACCCTGATGCGTTT
  8851  GCAGGGTGAAATCTAGTGAGTAGCTTCGGTTCTATTATAAGTGTCATAGCTACTTGGCTA
  8911  TTTTTGTATATATTATACGTTCAATTAGTAGAGGGTAAAGCTACATCAAGATACCCTTGA
  8971  TTAACTCCTGAATTCTGTAGTGACACATTACAAACACACTTAACTAGAGCATTTAACTCA
  9031  CTGGAATGAGGACTAAATAGTCCGCCTCGCCCTCATGCTTTTGCTAGCTTACCTCTGCAA
  9091  AGTAGCTTAATAGGCTAA
;     G-cox1 ==> end
  9109  AAGGTGTAGTACTTTATTTTATCATATGTCCGTTTATTGTAATTACTTTTATTAATACTT
  9169  TTATAGGGAGTATTATCTTTTAATTATATGCCTGAGTTCAACGCCATTTTTATTGAATGG
  9229  TTAAATACATGTAATATTGATCTTATACTTAAGATGAGTAACGGTCCCGTAGACGGTCCC
  9289  AATCACGTTTAGAGTCCCATTCACGTTTAGAGTCCCAATCACGTTTAGAGTCCCAATCAC
  9349  GTTTAGAGTCCCATTTACCTTTACAGTATCAATACCGGTCCAGGAGATGGTCAAGACCCT
  9409  GACAATCTCGGTTTTGAAGGCGGTAATAACTCTGATGGTTATGATACTATGCTTGCTCCT
  9469  TTTAACCCTGCTACAGGATTATCCTTCTGTGCTTTCAGAGGTACCTACTGGTAACG
;     G-orf163 ==> start
  9525  ATGACCCTAAATGTGGAAATCATGGGTTTAATCCTGATGAATTTGGCGATGTACACCACG
  9585  GTGACAAAGACGCTCACAATTGGTATCATGAGACACAACAAAAATATGAGTCTTTGGATT
  9645  GTACATATTGTGAGCAAGAGGCTATTACTCAGTCAGTGAATGATAAAGTTATTTGTAATA
  9705  GTTGTGATCAAGCTGCTCATCTTGAATGCATACCTGCTGATAGCAGTGAAGACCCTTCTA
  9765  GATCTTGTAGGGATTAAAATAACTCTAATACTGCTCCTTAGTACAACATCAATAGCACCG
  9825  AAAACAATAGTAATTAGTGTATTATTGTTTTTATACATATGCGATAGCTTTTTTCTTTTG
  9885  TATTTGATTTTTAGATGTATGATGTGCTCCGCACAACTACAATATGTAATTTGTGTGATG
  9945  AATTTTAGATATGTCCCTTTTCTACAACTTCTATGAGTAAAAGAAAATTATGTACATAAT
 10005  TTTCATTGTTAG
;     G-orf163 ==> end
 10017  TATTAAATACTAATGTGAGAATAGGGGAGGAGTATATTATAACGTAGCTTAAAGCAAAAA
 10077  ATTAGCAACATGTTTTATATAATAGGTGTTACACGTAAAAACACTTGCATGTTGAGGTAC
 10137  TAGCATCTAAATGTATAATTAAATAATAAATATAAAAATTATACCTTTTGTATTACTTAT
 10197  TATAGGACGTAAGGAGGCAATAATTTAATACGCTAGTATTTTAATAATTTGGCTGATTAT
 10257  CACAGATGCTCACGTGGCGTGGCGTGGTGTGGCGGGGCGGGCATCGATAATTAAGTAAGT
 10317  AATAATTAATTTATTAGTATAGTCATAAGAAAGCAGGGTGTAATCTATGGAGTTGCGAAG
 10377  CATCACCCCCAAGATACCGCGTATATCTAAGAGTGAAACTCTTATTTTAATTCGATAATT
 10437  ATAGTCTGTTTTTATTCGTTATCCTAGTTATATAAGTGATAGAATTCAGGCAAGAGGGGC
 10497  GGTTTCCTGTTAACTGGTGTTTATGTAATCATATTCACTTATCCCTTTCTTGATGTTTTA
 10557  GGTACCTTAAAAAATTAGGTGGCATAAAACAAGAAATAATATCAATGCAAATGCAAATGC
 10617  AAATGCAATAATATGACAAGCTCCTTAACTTACATCCTATAGCTTTCGATAAAAATACAG
 10677  GTATTTTTATCTCTATATATAGAAAATCATTTATATATGTGATGTTTCGCAACAACAAAA
 10737  CAAATTATAGAAAGCTATACATAATATATGATTTGTTTTGCCAGTTATTTTGTTTTTCAG
 10797  GCTTGCGGAGCATGCTATAATAGATAAAAAAGGGGATTGTGTGGTAA
;; mfannot: G-nad4 ==> start Def by similarity
 10844  ATTTATCTCAGTTTTTTCTTTTTC
;     G-nad4 ==> start
 10868  ATGATAATAATTTTTTTATTATTGATACCTTTAATTGGTGTGTTTCTTATATCTACAAAA
 10928  ATGTTTCGTAATAAAACTATTACGGATGTTAATACAGTTTCGGATTGAAGCAATAGACAA
 10988  CTTAAATCTATTGCCTTACAAACATCTATATGTACTTTATTTGTTTCTTTAATTATCTTT
 11048  GCATTGTATGATTTTAGTACTAATCAATTTCAGTTTGTGCAAGAATACCACGAAATAAGC
 11108  TATTTTAATTTTTATTTAGGAGTTGATGGCCTATCTATATATTTTGTTTTACTTACAACG
 11168  ATAATAATGCCTATTTCATTATTGTCAAACTGAACATCCATATCTCATAACCTAAAAACA
 11228  TATCTAATAACCATTTTGTTATTAGAGACACTGTTATTATCAGTGTTTTTAGTGCTAGAT
 11288  ATTTTATTATTCTACATATTTTTTGAAAGTATTCTACCTCCCTTATTCATACTAATTGGA
 11348  TCATTTGGTTCAAGTAACAGGGTAAGAGCAAGTTTTTATTTATTTCTATACACACTTTTA
 11408  GGTTCCTTATTCCTATTATTATCCATTGTTACAATGTCTTCAATAACAGGAACTACTGAT
 11468  TTTGATGCTTTATATAAAACAAATTTTAATTATTATACTCAGCTCTTTTTATTTATGGGT
 11528  ATTTTTATAGCTTTTGCAGTTAAAACACCTACTATTTTCTTGAACACTTGATTACTAAAA
 11588  GCTCACGTTGAATCACCTTTAAGTGGTAGTATTATATTGGCCGGAATAGTGTTAAAATTA
 11648  AGTTTATATGGTATACTTCGCTTAATATTACCTCTACTGCCAAAAGCTTACATAAACTGT
 11708  ACTTTTTTAATATATTTAATTGGTGTTATTACCATTGTCTATGCCAGTATAAGCACATTA
 11768  AGAACTATTGATGTTAAAGAACTTATTGCTTATTCATCCGTTTCACATGCTGCAGTATAC
 11828  CTTATGGGTGTTTTTAGTAATACAATACAAGGTATAGAAGGTGGGATAGTGTTAGGATTA
 11888  GCTCATGGATTTGTTTCTTCTGGACTATTTATTTGTGCTGGGGGTGTATTATATGATAGA
 11948  TCTTCTACTAGATTAATAACCTATTACAGGGGTATAGCTCAAATGATGCCTATATTTTCC
 12008  GTTATCTTATTTATTTTGTGTTTAGGTAATTGTGGTGTACCTCTTACTTTAAACTTTGTA
 12068  GGTGAATTCTTATCGTTATATGGAGCATTTGAAAGATTACCTATATTGGGTGCTTTAGCT
 12128  AGTTCCTCTATTATTTTTTCGGCTGCTTATACTATATATATGTTTAACAGAATAGCATTT
 12188  GCTGGGTCATATTCTAAATTTTTTATTGTTAATATATCTGATCTTAATAAACGTGAATTT
 12248  TTTATTTTATTAACCTTGGTTTTATTTACAGTAGCTTTAGGTATATATCCTGCCCCTGTG
 12308  CTAGACGGTTTACATTATTCAGTAACAATTTTAATTTATTCTGTCCCTTCCCTTTAA
;     G-nad4 ==> end
 12365  ACGTATAATATTATTTATTCGTGCTTGCTTGCTTGCTTGCTTGTTTGCTTGCTTGCTTGC
 12425  GAAACAAGGCATCCATACACTAGTGATAAAATTATAAATTTTAGCTGTTGTTTTCTTCTT
 12485  TTTACTTTTTTTATGATTTTTCTGACTAAAACTGTTTAAATAGTTAAGACACTGCATTAG
 12545  TGTTGTGTAATACACTACACTACACTACACCTTGTAAAAGGTGTATATTTGGGATTAATG
 12605  TTAGTCCTCCAATGTTTAATATATCATTGGTAAAAA
;; mfannot:     /group=IA (2.49e-13)
 12641  ctgggcaaatttcaagaaagacttattaaaactataagtgtatttgaagcgaagcttact
 12701  taagcattatataatttatatataaagtaggaacgttcaacgactagagagtgagcattg
 12761  ctagcaataacttttaaaccatgctcagcatttttaaatgttttctatattatttcttgc
 12821  gaagcatccatatctcaatgtaagtactctttatctatttatagacaataacattgtata
 12881  agatatgcatgctccgcaacacaagcaagtataatgattaattatatataattaatgaaa
 12941  aatatctaatattttatgcattcatttttactattagtaaagaacaaaagtaaaatgggc
 13001  ctaaggttaagttaaggacaatataaaggttatataaccacaaagttctatttaataaca
 13061  cacaacta
;     G-orf526 ==> start
 13069  atgaaaaaatttctaattacaaacaaaaacacatgcaaattcctttatataaacaatacg
 13129  ctgaatgcgataaacaatatacccaagtctaatttacttgtttattttccattaaaaagt
 13189  gaaatatcagttgcaaagcatttaactaatatttataatagctctactgacatgttaaac
 13249  gtgtttaatgcaaggttaaaaaaaaagacacaaaaagtaaagttagaagataactataat
 13309  tatatagggaaacctagacactatccacctgcaaataaggagtgatttaatagtatatac
 13369  gtatataataataacacagttaagttattacccactctagacaaagttacacttaaacta
 13429  gtaaaaagttattttaacttttatagccgtaaactagagaaaaaaataaaatctcgacgt
 13489  ttgcgtataagaggtaggaggttatcaactaataggatactaattagcagagcagagttg
 13549  aaacatacaaatgataaagtggttgttactatatatgtttataatagacaaaaagaatat
 13609  tattttaataaaataattaggatggccacaataaataaccttatttctaatagaattaaa
 13669  ataaaaataataaaaaaaaaaagcttaaagattatatcgagagttaaaaagcaaaaaaaa
 13729  atagtttgaaaaacgcttggtttattttattcaaataaaaataaggcagataataataag
 13789  tttaaaaactatgagacaaattatttgaaacattatgttaccaggtctctacgtaaggaa
 13849  atgttatctatttatctttgacagttagtatcttttaatgaatctaaatttgaaaaaaga
 13909  tatcttttacctttaactagtttagtaagaagggtctataataaaaaagtagaatttaat
 13969  cttgtaaatttaaaacatctatatcttaatagctatattttttcagaaaccttagttaca
 14029  aaattaagaaatagaaataataggttattaagagtattgaaaacttctttattaatgttt
 14089  aaattaccctttgttgatagatcagctttatacgaagaaatttataatagaaaaaggaaa
 14149  cttcaaaatttaaaagttgataatacaatggataatcttataagtttgaaatgcaatatt
 14209  aaatcacaatttagtgatctattggaacgatcgttgttaaatacggatcctaaagattct
 14269  atatataaactaaaagattctaaattatgatgccatgatgcttctgattatttaataaat
 14329  ccacaagcaagacctcaaaatttagtct
;; mfannot:
 14357  ATTGTAATTATCCATTATTTCTAGTGAACACCATTTTAAGATCTATTAGAAATAAATCTG
 14417  TAAGTGGTATAAGGTTAGAGGTAGCGGGTAGATTAACTAGACGTAATACAGCCGCTAGAT
 14477  CTCTATTTAAACTTAGGTATAAAGGTAACATAAAAAACATGGATTCTTCTTATAAAGGTT
 14537  TATCGGCAGTTCTTTTAAGAGGTTATGCAAAATCTAATTTACAATATACTAAATTAAAAT
 14597  CTAGAATACGTATTGGATCTTTTGGTCTAAAAGGATGGGTAAGTAGTAGTTAA
;     G-orf526 ==> end
 14650  ATATTTGGCTTATATATATATTTA
; G-orf1047 <== end
 14674  AATATAAGGTTGTACATAGAAGTTTACAGTTAACTTATTTGTATATAATACAAATGTATC
 14734  GCATCTAAAAAATTTTTTTTTTACAATTATCGCGACGCCTCCCTCAATGTAGAAAGCAAA
 14794  TAAAAATGATGAAATAGTCTGAACCATCTTGTGAAAGGTGGATACAAGGGATAAATAACC
 14854  CATGTGATAACATAACTTGTAACAAAACTTGATTATAAAAAAAAACAGAACTTTAAA
;;     G-dpo_1 <== end
 14911  ACAACAAGTTTTACTACTAATAAAGTAAGCTTTCTTAATAGTATATTCTAATTTAAGTTG
 14971  TCCTCTGGATTTACCTACTAGTTTATCTGGTAGGACAACGTTTGTAACTATATTATCAGT
 15031  ATCACTGTAATAAATAGATCCGTTTATAGATAA
;;     G-dpo_1 <== start ;; HMM match pos. 970,1021 score 3.8e-17
 15064  AATATCAAATCAGGTTATAGATTTCTTTTGTCATTGCCATACTTCGTAAGCAATCAACTT
 15124  ATACTTCAAGATTCTTGCTTTGCTTTGTGTGAAGCACAAGATAAATTTCGATAATACATT
 15184  ACTTTGAAGCATTTC
;;     G-dpo_2 <== end
 15199  CGTAGAACTAGAGTTCACTTCCGAAAGATCTACCGGACTTGTATTAATTCATAGACCTTT
 15259  GTCATCATAAATTTTACTTCTTTTTTTGTACATGTCATGACTAAGCTCTATAGGTGTGGA
 15319  TTTCTTAATTTCTGTGAAGCCTTCAGCATAGTTAACATTACTTTCAAATCTTGTAGCTTT
 15379  AATATCCTTGTTATAATATAAGTCTCGTATATTATCGAAGTCTACAGATTTAGAACTAAT
 15439  ACCTTTAAATTTGATTATAACTTCATCCTTCTTATTTATATCATCATTAACTATACGTGT
 15499  ATAAGCATAGGATTTTCCTGATATAGCGTAAAGCTTTGTTATTGTGTCTACTAATTTGAA
 15559  TTGACCTAACTGACCTCCTATTAACTTGTCATCAAAGGCTTTATTAGTTATTAAACTATC
 15619  AGTATCTGTATAGTATATAAGATCACCTCTTTTCAAAATTTCAAGCTTTATAGTTTGCAT
 15679  ATATATCCTAGCATAAGAGTTAACGGCTGAAGATATTACTATAGAAACATTTCTATAAGT
 15739  GTCATCGCTAGAGCTAATTTTTGATTTACTTCTAGATTTAGTCTTTAAGTTTTCTACGTA
 15799  AGCACTAATATAATCAACTCCTGAATACTCACATATTTCTAAGTCAACGTTATTGTTATA
 15859  ACTAACCAGATATTGATCACTTGATCCTATATTTTTATAAGATTTAATTCTTTTAGTTTG
 15919  CATTAAATCGTTGAGAGTTTCAACATCAAATATTTCTGTAATATCTTTATCTAAAGATAA
 15979  ACCAAATCTTCCTATCAGATTATTTAATAAACTCTTAGATACTGCAATTTCTGAAGGATT
 16039  CGTACTATTAGATTTCTTATAATATAAGTCTTTTACATATTTATCGAAAACGTTAGCTTC
 16099  TTTATTAAAGTGATGACCTTTTTTAAGGAATATTTTGTATCCGTTTGCAGAGGCAAACTT
 16159  AATCTCTTCACTGAAGTATCATCCTTCTCAAGTACCTTTAGGACATATAATCGACCCATC
 16219  CTTTTTATGCGGTAATAAACCTAGATAATTATCATTGGCTTCAACAGTACAATAAAAGAA
 16279  ACCAAATAATTCTTTACAATAATCATTTGTGAGATCTAAAACTCTATTAATATCTTTTTC
 16339  ATATGTACTTTCCAGACCAGGCATAGGATTAAGACTTGCGTAAGGATACAATGAATTAAC
 16399  ATCGTAGTAGTATAATTCTTCGTTATTTGCATTAGTGGGTATATAAACTTCGGTTATACC
 16459  TCCATAGTAAGACTTCTTAATATCTTCAAATATACCTTTTCTGTTAATCAAAGGTATATT
 16519  ATTGTTGTGATATTTTCTAAGATATATCTCTAAAGCCAGTCCTGAAATTGTAAGACTATT
 16579  AGTAACTTGAACGTCATAATCATGGTATATCTGATCACTAAAGTTAGTTAGAACTTCATG
 16639  TAAAGAAATTAAATCTTTATTTAAATAATCTAAGGTAACTGTTCTAGCATTTCAATTATC
 16699  TGAGGGTATTGCATTGTATAGATCTAAGAACTCTTCTTGTTTCATGTTATCAGGCTTATC
 16759  TCAGTATTCTAAGCCAGGTTTATTACCTTCATAATGTAAAGTTTTTTCTGTCATGAACCT
 16819  ATAAGGAAATATATATTTTGAAACGTCTGTTTTGTATGCAATACATAGATCATGCAAGCT
 16879  GAAACCTAAAATAGCATAACTATCTACAATATTCATAGTATATCTATCCTTCCTTATTGA
 16939  TAATTTGATTATTTTATCGTCTCTGAAGGTAGTATTTAATTTATATATTTCACCTTTACC
 16999  TTTATTAATTGATATTCTATTAACCTCCACAAGAGTATGTACTATGAAACTAGCATCATA
 17059  ACCCCCAAAATTATGAATATATCAAGTCTTATTATCGTATTTAGTTGTAAGTATTGTATC
 17119  GATAAGTTTCAATATAAGATCTACTGAATTTTTTATTTTTACTGTAGGCTTAACCCTCTT
 17179  AGGTTCTATATTATTCTTATCGTATTTTACCTTAATCACCTTCTTCTTCTTTTGCTTTAC
 17239  ATTTATATCTTTTTTATCATCATCCGCTTTAAGCTTTATCTCTACATCATCGTGTAAGTA
 17299  AAACATTACAGGTGAATCTTCTACATAATTTGTATGTAGTCCTATAGCATACACTTCGGG
 17359  TTTATTGTTATTCATATATGTTTCTAGATCTATAGTACCATACCTAGGATCATTATCTAA
 17419  AAATGAATCTAAAGTTTTTCCTACTTTTTTAGGTGATACGCTATTAAATTTAGTTTTTAT
 17479  TTTTACGTTTAGAATTATTTTCTTACGCATATCTACAGATCATATAACATTATTACTAGA
 17539  TCTAGTAAATATATCATTAGAAATTAATTTATCTGTATACCTTTGTATAAGTATACCGGA
 17599  CATAGTATATATAGATATTTCATAACAAACCCCATCATCAATAATATTAACCGCTATAAT
 17659  ATAATTAGCCTTATCGAACTCTTTAATATAAAACAGACAATTAGTAGATATTTTATCATC
 17719  GTTATTCTCGTTAACTAGTTCTATAAAATTATCTATAGTATTTTCATGCCTTGTTTCACA
 17779  AGCATCTAG
;;     G-dpo_2 <== start ;; HMM match pos. 340,1116 score 1.7e-185
 17788  TAATGAAGAGTTATCAAGAACTTCTAGTTT
; G-orf1047 <== start ;; contain dpo
 17818  TTACCGTAACTATTTATGTCCATACTCAGAGGTATAATCTGGAAAACTTCTTTTAGTTTT
 17878  GATGCGGTATCAGGGCTAATATTTTTATCTAATGACAGGTCTTTTACTGTGAAAATCTTT
 17938  TCAGGTGATCTTGGGGTATAATTTATACTAAACACGTCAAATTGTATACCGATAATTTCA
 17998  TCAGTTTCAAAGCCATAATTAGAAGCAGTCTCATGTAGGTGGTACAGAGCTCAATTTCTA
 18058  AAAGATAACAAATCGGATTTTCTATTATTAGTACCTTTGTCAGAAAGTATATATTGATGG
 18118  GCAAGCATTTTATATAGGTTATCAGCATAACAAATCGGATTTTCTTTTACTAATACCTTT
 18178  GTCGTTAAGCTACTACATAGGTGTAAGATACTACATATAGTAAAGCTTTTGTTTTTATAA
 18238  ACAAAAAAGATAGTTACTATAACTGAGGTTAATATTCAATTCGGTCTTGGCGAACCTGAT
 18298  GATACTATGGTGTGGCATTAGAGTCTGTTGAATAAAACCAATTTTCTCTTTTGCTTCCTG
 18358  TATAACAGCCCCAATGCTTAGCAATGAAGCGTAAATCATTTTTTCCTCTAAACTGAAAAA
 18418  TCGATTTAGGTCATACCTATAAGACATGAGGACTGATTTAACCCTTGGGTTTAAACCCCC
 18478  CCCCCCTTTATTATATAAATACATGTATTGCTAGACAAATTGAGAGGTATAAAGATCGCT
 18538  CGACTAGATCTTCTATCCACAACGAATGTAGATCGAACAAGCGCCAAGTCGCTACTCAGT
 18598  CCCCATGCTGGTGGGAAGGGACAAGCCTTATAAGCTTGTCAAAAAAAAAATATTATTACC
 18658  CGTGTATTGTAATAATGGTAAACAACTTTTATTTATATGCGTTATAATCATAATTTACTA
 18718  CAAATTTATTAAAACACTTATAAAGTCACCTGTATATTTTACTAAAAAAATATTAGTAGC
 18778  AGGCTTACCAATTTACTTTTATTACTTTTAAATATATAACTATAATACATATATAAAATT
 18838  AAA
;; G-cob_cox2 ==> start
;     G-cob ==> start
 18841  ATGAGAATATTTAAAAGTCATCCTTTATTAAAGTTGGTTAATTCATACGTAATAGACTCT
 18901  CCACAACCATCAAACATAAGTTTCTTATGAAATTTTGGTTCACTATTAGGCTTTTGTTTA
 18961  GTAATACAAATAATTACAGGGGTAACTTTAGCAATGCATTACAATGCTAATGTTTTAGAA
 19021  GCATTTAACTCAGTGGAGCATATTATGAGAGATGTAAACAACGGGTGATTAATACGATAT
 19081  TTACATTCAAATACAGCATCTGCGTTCTTCTTTATAGTTTATCTACACATAGGTAGAGGA
 19141  CTATACTATGGATCATATAAAGCTCCTAGAACATTAGTTTGAACAATAGGTACAGTTATC
 19201  TTTATATTAATGATGGCTACAGCATTCTTGGGATATGTCCTTCCCTACGGCCAAATGTCA
 19261  TTGTGAGGTGCAACAGTTATAACTAGCCTTATGAGTGCCATACCGTGAGTTGGACAAGAT
 19321  ATAGTTGAGTTTATCTGGGGTGGTTTCAGTGTAAACAATGCCACATTAAATAGATTTTTT
 19381  GCATTACATTTTGTTTTACCTTTTGTATTGGCTGCTCTAGCCTTAATGCATTTAATAGCA
 19441  TTACACGATAGTGCAGGTTCAGGTAATCCTTTGGGTGTTTCAGGTAATTATGATAGATTG
 19501  CCATTTGCCCCCTACTTTATATTTAAAGATCTAATTACTATCTTTATTTTTATCTTAGTG
 19561  TTGTCAATGTTTGTGTTTTTTATGCCTAACCTTTTAGGAGACAGTGAAAACTATGTAATG
 19621  GCTAATCCTATGCAAACTCCTCCTGCTATAGTACCTGAATGATATCTTCTACCATTTTAT
 19681  GCTATACTTAGGTCTATACCTAACAAACTGTTAGGTGTTATTGCTATGTTTTCTGCTATA
 19741  TTAATTTTATTAGTTATGCCTTTCACTGATCTTTCTAGATCCAGAGGTATACAATTTAAA
 19801  CCTTTAAGCAAAGCAGCCTTTTTTATATTTGTTGGTAACTTTTTAATATTAATGGAATTA
 19861  GGTGCTAAACACGTGGAATCTCCATTTATAGAATTTGGACAAATATCTACAGTTATCTAT
 19921  TTCGCACATTTTTTGATTATAGTTCCTTTAATAAGTTTATTTGAAAATAGTTTAATAGAA
 19981  TTAGCTGGTTCTAAAAATAAAGTAATGAATAACAATATCAGCGAAGCAGATAACACAGGT
 20041  ATGATTACAAAGGTGTCAGGTCTTTTACCAAGTTTAATATGAAATGCTAATTTTCAAGTA
 20101  CAAAAAAGTTATACATCTGGTAAATGGTTTATTAAAAATAGAATTTTCAATTTGGGATGA
 20161  TTCATCTTTAATTTATTAAGTGTAAGTCTGCTTTTCGCAGGTTTAACCCTTTTACACTTG
 20221  TCTATA
;     G-cob ==> end
;     G-cox2 ==> start ;; mfannot: contiguous and in phase with cob
 20227  AATACAGGTTTTTTAACTGCTTCACCATTACACTGTGATGCACCTAGACCTTGAGGTATA
 20287  TATTTTCAAGATAGTGCAACACCACAAATGGAAGGCTTAGTGGAGTTACATGATAATATA
 20347  TTGTTCTATTTAGTTATAATATTATTTGGGGTAGGATGATTATTAATATCAATAGTTAAA
 20407  AACTATACTAATACAGAGTCACCAATTTCACATAAATATTTAAGTCATGGAACACTAATC
 20467  GAGCTAATATGAACTATTACACCTGCCTTAATATTAATTTTAATCGCTTTTCCATCTTTT
 20527  AAATTGTTATATTTAATGGATGAAGTAAGTGATCCAGCTATGGCAGTGTTAGCAGAGGGG
 20587  CATCAATGATATTGAAGTTATCAATACCCTGATTTTTTAAATAGTGATGATGAGTTTATT
 20647  GAATTTGATTCATATTTAGTGCCTGAGTCTGACTTAGAAGACGGTGCTTTGAGAATGTTA
 20707  GAAGTGGATAATAGACTTATTATACCAGAACTAACTCATGTTAGATTTATAGTTACAGGT
 20767  GCTGACGTTATCCATTCTTTTGCTTGCCCTGCTTTAGGTATTAAATGTGACGCCTATCCT
 20827  GGAAGATTAAATCAAGTTTCTGTTATGATTAACAGGGAAGGAACTTTTTATGGTCAATGT
 20887  TCAGAGATTTGTGGTATATTACACAGTTCAATGCCTATTGTTATAGAATCAGTGTCTATA
 20947  GAAAAATTTGTTTCTTGACTACAAGAACAATAG
;     G-cox2 ==> end
;; G-cob_cox2 ==> end
 20980  ATAACTTACACTTGTTATAAAAACATACATATCTGCATGTATGTTTTTATTCTAGTTATG
 21040  TATGTTTATATTTTTAGTGCTCTGCTTCGCAAGCCATGTGATTTTTAATTCACAAGCAAG
 21100  CAACATATA
;     G-trnV(uac)_1 ==> start
 21109  AGGGAATTAGCTCAAGGGTAGAGCAACCGTTT!TAC!ACACGGTAGGTTAGGTGTTCAAA
 21167  TCATCTCTTCCTTA
;     G-trnV(uac)_1 ==> end
 21181  TTGTTTACCATTGTGTATTCGTAAATTTTAATGTAAAACTTAAC
;     G-orf123 ==> start
 21225  ATGACTAACTCTTTAGCACTATTAACAATAGAAAGCATACTGGTGGCGGGTATAATATCA
 21285  CATGGCTTTTATGTTTCTGGTTTTGTACTGTTATCATCTTTCTCGGTATCATCACACGAT
 21345  GTCCCTCTTGATTCGTGTGATAACACTAGCATATTGCTTTATGACTTTAATAGTTTTATG
 21405  AGTTCCCTAGATAAGGAGTTGATATGTCAACTAATAATTCAAAAGAATTTGTTAATTATT
 21465  GGCTTTATGGTATGGCAACAGTACTTAATTGATTTGATAAAGTTTGTCAAGTTGGTTGAA
 21525  GTTATATTAAAGGTGCCTGCAGTACTATTCCAGTTACTAATAATTTATATGATGGTTCAG
 21585  GTGAAGAATTAG
;     G-orf123 ==> end
 21597  TGGTAACGGCTAATTATCTTGTTTTGGGTTTAGGTTGCTTACTTATAGGATGTGCTATAT
 21657  TTGCTAATACTTATTATAACCTTGATATGCTTTAAGATGAATATTGATCAACACCTGCAT
 21717  AATATTCTGTTTATGTTTGACTTTCCTGGCTTTATGGAAGGGAGGACGTCTATTATGTAG
 21777  TTAGCACCAGATTTTGATCTTAGGGTAGAGCACTTTTGGAAATTTTGCACAGATCTGGGG
 21837  ATGATAGGTTGGGTTTAGTTCATCTTGCAAGCTATAGTTTAGACCACGAGTTTTTCTGAT
 21897  TACAGCTTAATTCACATCCACCAGCCTGATCACCCTTACTGACCCTTACGTCTTACTGTA
 21957  ACAATGGTAACATA
;     G-trnR(ucu) ==> start
 21971  TTCTTATTAGCTCAATGGTAGAGCAGAATACT!TCT!AATATTTAGATCTAAGTTCAAGT
 22029  CTTAGATAAGAAT
;     G-trnR(ucu) ==> end
 22042  TTAACTTTATTTATCAGCGAAGCATGAAATTGTTAATAATAATTATACTATTATGTAATA
 22102  ATAAAAAGATAAAAATAAA
;     G-trnC(gca) ==> start
 22121  GGGATGTCGTGTATAAGGTTGTACAGTTTGATT!GCA!GATCATATTCATGAGGTTCGAT
 22179  TCCTCGGCATCCCT
;     G-trnC(gca) ==> end
 22193  TCTAGTTGCAAAGCATCACGTTGGTATAATGACTATAAGCGCGAATCTAGTTTACATTTA
 22253  TAATTTAATATTGTATGATGCCATGCTCCGCAAGCAAGAAGCATCATACATTTATGTTAT
 22313  TGTGAAAAAGTAAATAGTATAGGTTAGTATTAAGAGCAAAATGCTAATTTATTATA
;     G-trnR(ccu) ==> start
 22369  TTCTTATTAGCTCAATGGTAGAGCAGAATATT!CCT!AATATTTAGATCTAAGTTCAAGT
 22427  CCTAGATAAGAAT
;     G-trnR(ccu) ==> end
 22440  TCAAGTTTGTTTCTAGTTTATATGTATTACTAATATTTTATTTATGATAAATCAGAAAGT
 22500  TACTTTTTTTGCTTGTGGAACAAGGCATTACATAATGGTTTTTTGTCTATTTTTATTGTT
 22560  TATTTCCTTTTTTCATTTTGTATGCTTCGCATCTCCTTTTTTACAAATATGATGCTTCGC
 22620  AACTACTAATAATAAATAGTTTATCTGTTCCATCTATAACAATTATATTGTTATCGTAGC
 22680  AGAATCACACCCTAAAATTAACAAAATCCTAGTTTACTTCTATTTTTATTATATATTATT
 22740  ATGGGAAAAAGTTTTTAAGTTCATATGATTATTTTTTTCTCATGAGATATTATATGTCTT
 22800  ATTATTAATACC
;     G-nad1 ==> start ;; mfannot: alternative ATG start pos 22764
;     G-nad1-E1 ==> start
 22812  ATGTTATATTTACCTATATTTATATCTGTTATAGAAGTTATAATAGTAACCGTGCCAGTA
 22872  TTATTAACCGTGGCTTATGTTACGGTTGCAGAGAGAAAAACAATGGCAAGTATGCAAAGA
 22932  AGATTAGGTCCTAACATAGTAGGATATTATGGTCTATTACAGGCATTTGCAGATGCCTTA
 22992  AAGCTTCTTTTAAAAGAATATGTTTCCCCTACACAAGCTAATTTAGTTTTATTTTTTCTT
 23052  GGACCTATCATAACTTTAATCTTTTCCTTGTTAGGATTTTCTGTTATACCATATGGTCCT
 23112  GGTCTAGCTATATCAGACTTTGATTTAGGAATACTTTATATGTTAGCAGTTTCTTCCTTA
 23172  TCTACTTATGGTATACTACTAGCTGGTTGATCTGCTAATTCTAAATATGCATTCTTAGGT
 23232  TCATTAAGAAGTACTGCTCAACTAATTAGCTATGAATTGATCTTAAGCTCAGCTATTCTG
 23292  CTTGTTATATTATTATCAGGTAGCTTAAACTTAACAGTTAATACAGAAATGCAAAAAGCA
 23352  ATCTGATATATTGTACCACTATTGCCTATATTTATAATTTTCTTTATAGGATCCATAGCA
 23412  GAAACAAATAGAGCTCCCTTTGATTTAGCCGAGGCT
;     G-nad1-E1 ==> end
;     G-nad1-I1 ==> start /group=IB (4.54e-24)
 23448  actaaataaaaaacgatatgatttggtctcgtaaaatattgctatatgctggaaaacctt
 23508  tatgttatataagacaatcagcaggaaaccaaaagatattaacatatcctagtaggatcc
 23568  tcagagactacacgcaatcatttaatacaaaattatattgtgtttaataagatatagtcc
 23628  aaccttgcatgtgaatgtaaaagtaatgtatttatctgaaacctatagccactacatata
 23688  acaatggtaaaatagggtttcgtcttcaaattgaacatagaagaggctattctactctta
 23748  tttctacttgttcatctcaatcagtggacgatttagctactcctattcctataaaagttt
 23808  ttcataatttgaataataatgaaacagttatttcttataacaaaatattaagaaataagg
 23868  caggtatatactgttttataaatactgtaaataataaacggtatataggtagtgccaagg
 23928  atttatacttaagacttattgttgcggttgtgctctacttcttcatcatccctg
;     G-nad1-I1-orf199 ==> start /note=GIY ;; evalue:2.9e-15
 23982  atgtgctatgcacaacagggatgaagatgagaagttaagcacatgagcatgtactttact
 24042  tattatagcaaaatagtaagtaataaagctttaacagacttagaaacaagttacattaaa
 24102  aaatatccctttgataatttgtacaattttatgagaacagctacaagtcttgaaggttat
 24162  aaacatactgacgaagctaagttaaaaatgttaaagagatttgagaataaatcaaatcat
 24222  cctatgtatgttgcgaagcatcaaacacataaggagatgcgaagcatacaaaatttaaaa
 24282  ttgataagtaaaccaggtgagttgaatcctatgtttgttgcgaagcatcaacaacatagt
 24342  gaagaaacaaagaaaaagataagcgatagaataagtaaacaccctaatggagtaggtatc
 24402  tgcttcgctgatgatttaaacaataatttaattaaaaattttaaaaataatattgagtta
 24462  gtgccatgctccgcaagcaacaaacatttaaatatatctaaagttacagtagttgcttgt
 24522  gaattaaaaatcacatggcatgcgaagcatcaaatatttaaattcaaaccttgtttataa
;     G-nad1-I1-orf199 ==> end
 24582  aaaccaatataggtttaaagtgaataataattagataaactaagaccttaattttctttt
 24642  tatatacattacatagg
;     G-nad1-I1 ==> end
;     G-nad1-E2 ==> start
 24659  GAATCAGAGCTAGTTAGTGGTTTTATGACAGAACATGCAGCAGTTATATTTGTTTTTTTC
 24719  TTCTTAGCCGAATATGCTAGTATTGTTCTTATTTGTATTTTAACAAGTATACTCTTCTTA
 24779  GGTGGTTATTTACTAAATTTTACATCTCTTCTATACTTGATTAAGGATATCGATTTCTAT
 24839  TTATATCTTAGTATTATAGACAGTGGATATAAAACTTTATTCTCTGACCCCTTAATAGAA
 24899  GGTATGATATATGGTCTAACCTTGGGATTTAAGGCCTGCGTTATGATATTTGTGTTTATA
 24959  TGGGGAAGAGCTTCTTTTCCTAGAATACGTTATGATCAATTGATGTCATTTTGCTGAACT
 25019  ATACTTTTACCATTAGTAATAGCTTTTATAATATTACTTCCCTGTATTTTATATAGTTTT
 25079  GAAATCATACCTACTAATGTTTCTCTCTTATAG
;     G-nad1-E2 ==> end
;     G-nad1 ==> end
 25112  AATATAAGAAAAAGACTTATTGTTGCGGTTGTGCTCTACTTCTTCATCATCCCTGATGTG
 25172  CTATGCACAACAGGGATGAAGATGAGAAGTTGAGCACATGAGCATCTCATATATATCTTA
 25232  TGCCGCATAAACATATAACTAATAAAAATCACAATCAGAATCACTCTACTCATCTGCTTC
 25292  GCTCATCAGTTAATGCTATTAACAATTATTAATATGAAAAACTTTACATTCGTACTATTT
 25352  TACTTAAGCTAAAAGTTAAATTTTTATTTAGATTAAATAAACTTAGCTTCAAAAACACCA
 25412  AAAACAAAGTTAAGTTTAAAAACTTAATATTTTCTATACCTTTTATATTTAAGACATATG
 25472  TTCATAACCTATAATTGAAGAGTACCTAACATTATTTTATTTATCTATAAACTTTCCTTA
 25532  TTCTAATTTATTCTCTTATATATTAATTAATGCTATTACTAATAATTTACTATATGAAAA
 25592  ACTTTTTTACAACTATTACGCACTCTACATTGACACGAAATATTATACTAGCAGCATTAG
 25652  GCGCACTTACTTTTATATCTATATATATATATTGCATC
;     G-atp6 ==> start ;; mfannot: alternative ATG start pos 25561
 25690  ATGCAAGTTAATAACTCTGGCAGCTCATTAAGTATTTATTTTAGTCTTGGCCCTATTAAA
 25750  AGTCCTTTAGATCAATTTGAGATAAGGAATCTTTTAAGTTTAGATGCCCCTATTTTAGCT
 25810  AACCTTCATATTTCTTTAACTAATATTGGACTTTATTTAACAATCACTGCATCTGTAGCT
 25870  TTAGTTTTAAACCTTTTAGCTACAAACTATAATAAAGTAATAGCTAATAGCTGATCAATA
 25930  AGTCAAGAGTCTATTTATGCTACTATACACAGCATAGTAGTAAACCAAATAAACCCAAGC
 25990  AAAGGACAAATGTATTTTCCTTTTATCTATGCATTATTTATATTTATACTAATAAATAAT
 26050  TTGATAGGTATGGTACCGTACAGTTTTGCCTCTACATCACATTTTATTTTAACATTTTTT
 26110  ATTAGTTTCACCGTAGTATTAGGAGCAACTATCCTAGGTTTTCAAAAACATGGTCTAAAA
 26170  TTTTTCTCTTTATTCGTACCTGCGGGTTGTCCTATAGGCCTGTTACCTCTACTGGTATTA
 26230  ATAGAATTTATTTCATATTTAGCTAGAAATGTTTCTTTAGGTCTTAGATTAGCAGCAAAT
 26290  ATTTTAAGTGGTCATATGTTACTTAACATCTTGAGCGGTTTTGCTTATAATATCATGACA
 26350  TCAGGATTCATTTATTTTTTCATAGGTTTAATACCATTAGCCTTTATTATAGCATTTTCA
 26410  GGTTTAGAACTAGGAATAGCTTTTATTCAAGCACAAGTGTTCGTAGTCTTAACTTCTTCA
 26470  TATATTAAAGATGCCCTAGATTTACATTAA
;     G-atp6 ==> end
 26500  AAACGAAATGAAAAAGGAAAACTAACTGTACCAAGCAAGCAAGCCAGTACGGAGACTGTT
 26560  TCGATAAACGTATAATTAACATGCCTTTGCCCCAGCAAAAAAAAGGCGTGTCATCTATCC
 26620  TTCTCTTATATTTAACAGCTGGTGAGTACCTGTTGCTATTAAGTATTAGGTTAATACTAA
 26680  AAGAAATGGTTAACAATACTAACATTGCTATTAAGAATATGAAAAACCAAATTAATCCAT
 26740  ATTGTAAAAACTGTGTATCAAGGTAAGGAAATTGTAGAGCTATATTATTGAGTATAAAAC
 26800  TTTAGTTATATAACAACTTTAAACTTAAATACTAATAATGATCTGCATAATATATAACTA
 26860  ACTGGCTTTTCTGATGGGAATTCTACCTTTCAGATCAAGCTAATATATCGTAATAACCGT
 26920  ACCGAAGTACTTTTAAACTTCCAGATAGATGATGCTCATGTGCTCAACTTCTCATCTTCA
 26980  TCCCTGTTGTGCATAGCACATCAGGGATGATGAAGAAGTAGAGCACAACCGCTACAAAAA
 27040  TAAAATGACTTGTTAGTGTTGGTAAATGGTTCTACCGGTTATGGATCCATTTATAAACAT
 27100  GTTAATTATTAAAAATAAATATCATTTAAATAAAGATGGAATAGATATAATTAAAAAATG
 27160  ATGCTATACTTGTCATCTTCATCCCTTCAGTTGCGGTTGTGCGAAGCACATCAGCATCTG
 27220  ATGAAGAAACATTAGCAACAAGAATAGATCAAGTTTATGTAAAATAGATATGGTTTAAGA
 27280  TAAAGTCCTAACAAGAATGTTAAATTATGGAGTCTTAAGTAAAAAGAAAAAGAGGTTTCC
 27340  TTCTATTATAAATAAATGTGTTTTTACATCACATCAATTATTAATCAATTATAACAACTA
 27400  TGTTTTAATAATATACTATTGGCCTAGCACTATCTTAAGTTTAATAGCTTTGATTTATCA
 27460  CAAAACAAAAAAAGGCTTATTAAGTCTTACAAACAAACAAACATACGTATAAATAGCTTA
 27520  CTTATTTGCGAAGCATCTTATTTTATACCTTGACCCTTCTATCTTTAATTAGATTACGAT
 27580  GCATATATTAGGATTGATAGCACCAACATTTAATAGTATTCTAATGAT
;     G-atp8 ==> start
 27628  ATGCCACAACTAGTACCTTTTTATTTCTTAAATCAAATAACTTTTGCCTTTATTTTACTT
 27688  ATAGTAATGATATACATATTTTCAAAATACATTTTACCAAGGTTTGTACGTTTATTTAAT
 27748  ACACGCGTTTTTATAACTAAATTATAG
;     G-atp8 ==> end
 27775  TTACTGCTAACGCAGTAATCCTACTTGTTTTATTTAATTATATATATTTTTCTTTTTAAT
 27835  T
;     G-orf101 <== end
 27836  TTAATTTTCTTCTCCTCATCAAAAATAAGAGAAAAGGAGAAGAAAAAGAAGAAAAGAAAA
 27896  ACAAAGAAGTCATGTTACTGATACAGACTTTACTGTTTTAAATTTGTCTTGCGGTTGTGC
 27956  TCTACTTCTTCATCCCTGATGTGCTATGCACAACAGGGATGAAGAAGTTGAGCACATAAG
 28016  CATCATAGTTATATAATATATTTTTATACTCAGTACTAGTGCACATCTTCATAGGTTGTG
 28076  TATATATAATTTTTTTTTTTTCATTCTAAAATTACTCATAAAAATGACTAGTGCTGTGAT
 28136  ACACAT
;     G-orf101 <== start
 28142  TGTTTAATGCTACTTTTAAGTAAGTAGCGTAGGGAAGTCCAAAGCTTATTAGGTTTATGC
 28202  ATACGTTTATTGCATAAATTTACATTTTATTGTGCGGAGCACATGCAAATTCATGCAGGT
 28262  ATGAAAGTATTGGTCCTTAGCAGAAAATAAAAGGTATATTTTATATATGTGACAATAATT
 28322  AAAAGTTAACTTTGTCCAGTTTAGTATAGCTATTAAATGTCAATCCTAAATCTAGCCTTC
 28382  ATTTAGACTCACAGACAATAACAGGAACCGGCTTATTTGTATCCAGTTAAACAGATTTGT
 28442  GTTGCTTGCTTGTGAATTAAAAATCACATGGCTTGCGAAGCAGAGCATCTATTGGTAAAA
 28502  CAAGTAGTTTTATTTTTGTTTTTCTTGTCCTCATCTTTTTATGAGGAAAAGAAAACTACT
 28562  AATAATTCAGTTCGAACCTGAAACAAGTCAAATAATCATACGTTTCTATAAATATCTAAC
 28622  ACTTCAATTCTGCTTTGCTGATGTGCTCAACTTCTCATCTTCATCCCTGTTGTGCATAGC
 28682  ACATCAGGGATGATGAAGAAGTAGAGCACAACCGCAAAACAAAATTAGGTAGTAGCTATA
 28742  AAACATACCACTAAACTGATATATCTCCTAAGTATACAGGCTTTATTTTCTTGAATAAAT
 28802  CATTTATTGTTGCTAATGTTTCTTCTTCAGATGCTGATGTGCTTCGCACAACCGCAACTG
 28862  AAGGGATGAAGATGACAAGTATAGCATCATTTTTTTAATACCCTTTGTTAAAATCACTAA
 28922  AGTTCCACTCTCAGACTTTATATATCAAGATGTTTGAGCAAATCAATTCAAAAATGTCTT
 28982  ATCTAATATGAAGTATAGTTTATCTTATTTTATAGCAATAATAACGAATAAATTATCAAG
 29042  TCCAAGTTTGTATTTCTATTTACTCAGGATAATGATGAAATTATGACGGAGGCATTACTA
 29102  GCAAGTGTAAAAAATGTAAAACCATAATAATATGTAAAACCAAAATGTATATTTTACATT
 29162  TGTCTACTTGTTAAAACACTACATTAGAGTAGTATATCATTACGATGGGTAAAATATACT
 29222  ACTTT
;     G-rns ==> start
 29227  ATATAGTTGAGTTTGATGATGGCTCTGAATGAACGCTGTCCAAATGCTTGACACATGCTA
 29287  ATCGAACGACTAGTTTTAGTTTTTAACTAGTAGTGGTGTACAGGTGAGTATAAGATAATG
 29347  TAACCACCTTGGAGTAAGGAGAAAGATCCCTTATAATAATAAAGAAAGTTAAGTTTCGCT
 29407  CTTAGAAGTTTGTATCTCGTGCGTGGTAGTAGTTAGGATTAAAAGCCTAACTAGCTATAT
 29467  GCACGTAGTCGTAACTGAAAGGTTGATCGACCACAGTGGGCCTGAATAAAGCCCATGACG
 29527  ATTGTCACAGCAGTGAGGAATATTGGTCAATAGCCTAACGGCTGAACCAGCAACTTGGAG
 29587  GAATGTATAGCAATAGCTACTTGCATCATTGTAAAAATGATGCAGGATCGACTATGTCGA
 29647  ATAAAATTCTAGGTAGAATTTTGATAATGACATTGTCTGCCTATGTGTCTTGACCAAATT
 29707  ACGTGCCAGCAGTCGCGGTAATACGTAGAAGACTAGTGTTATTCATGTTTAATCGGTTTA
 29767  AAGGGTACCTAGACGGTAAATCAAGCCTAAAATTAAATGAAGGGACTAATTTACTAGAGT
 29827  TACTTATGAGGGGGTATTAAAGTACTGCTGGTGTAGAGATGAAATTCTGTCATACCTCTT
 29887  TTCAATAGAAAAATAATGGCACAGGTATAGGCGAAAGCATCCCCTTATGTGATAACTGAC
 29947  GTTGAGGGACGAAGGCTTTGTGTAGCGAACAGGATTAGATACCCCAGTAGTCAAAGCAGA
 30007  AAATGATGAATGTCATAGATTAGATAAATAAGTTTATTCTATAAATGAAAGTGTAAGCAT
 30067  TCCACCTCAAGAGTAATTTGGCAACATTGGAACTGAAATCATTAGACCGTTTCTGAAACC
 30127  AGTAGTGAAGTATGTTGTTTAATTTGATGATCCGCAAAAAACCTTACCACAATTTGAATA
 30187  TTTATATCTATTATTGTTTTTTTTTAATTTTCTAAAGAAAAGAGGCGATATGATATATTT
 30247  ACAAGCGTTGCACGGCTGTCTTCAGTTAATGTCGCGAGACTTTGGTTAGTTCCATTAAAT
 30307  TAACGTAAACCCTTACTTTATTTTTATATAGAGTAGTTCCCCGCTATATTGGATATGATA
 30367  ACAGGGACTAAGACAAGTCATCATGGCCTAAATATTGTGGGCTATAGACGTGCCACATAA
 30427  GCCTTACAAAAGGGTGTGAAATTGCGAAATTGAGCTAATCCCCCAAAACTGGATATACAA
 30487  TAACAATGGATTGTAGTCTGTAACTCGACTGCGTGAAATAGGAATTACTAGTAATCGTGT
 30547  ATAAGTACGGCACGGTGAATCTAATCTCAGATAGGTACTAACCACTCGTCAGGCGCCGAA
 30607  AGGAGTATGTGCAATAAGTTCGGCTAGTGTTTATTTTTAATTTAGGCGATTTGGTCTAAT
 30667  AACTTAGGCATGATGTCTTCGTATGCGTGACTTTGATTGGTGTTAAGTCGAAATATGGTT
 30727  CGTGTAGTGGAAATTGCACGGGATTAATGAATATT
;     G-rns ==> end
 30762  AAAAATACCCCAGTTACAAAGGAATAAACAATAAGGGATAAATAACTCCTTATTGTTTAT
 30822  TCCTTTGTAACACCCCAACTACAAAATACATACGTACTTTTCTTATATTGTGTTTAACTA
 30882  GAACACAGTATGATTTCGTTGAATCTAAACATTTAACTAATATACCTATTTACTGTTTAC
 30942  TGTTTACTGTTTACTGTTTACTGTTTACTGTTTACTGTTTACTGTTTACTGTTTACTGTT
 31002  TACTGTTTACTGTTTACATAGGGGATTTTCTTAAATATGATGCTTCACAACACCAATACA
;     G-trnY(gua) ==> start
 31062  AGGAAGGTTCCGTTTGTTGGTATGACGGGTTGAGCT!GTA!AACTCAATAGTTACGGCTG
 31120  TCGAAGGTTCGAGTCCTTTTCTTCCTA
;     G-trnY(gua) ==> end
 31147  AGCATGAAGTATTTTAAATTTTACTAGTTGTTATCTAGTTCGGTTATCATAATAATGCGG
 31207  ACAAGTTATCAAGTACAACATATGAGGAAAACAAGACATATAACCGTATTACATAGTATC
 31267  TATATAAGTCTTAAATATTTATGCAAA
;     G-trnW(uca) ==> start
 31294  AAGAGTATAATTTAACGGTAAAATAGGAAGCT!TCA!AACTTCAAATTCTCAGTTCAAAT
 31352  CCGAGTATTCTTG
;     G-trnW(uca) ==> end
 31365  TTGCGAAGCATCATATGTTTTATTTAAAAATATAACTATTATTTGTTAATA
;     G-trnN(guu) ==> start
 31416  GCCTTTGTAGCTCAACGGTAGAGCGAGATACT!GTT!AATATTTCGATAAGTGTTCGATT
 31474  CACTTTAAGGGCT
;     G-trnN(guu) ==> end
 31487  GTTTATGTAACGCTTGTTTTTAATGCAATTATAAATAATATAAGACTTTTTTATATTTAC
 31547  ATTAA
;     G-trnR(ucg) ==> start
 31552  AGCGTGTTAGCTTAATTGGTTAAGCGATGTGTT!TCG!GCCACAAGGATTGTAAGTTCGA
 31610  CCCTTACACGCGCTA
;     G-trnR(ucg) ==> end
 31625  ATGTAAAAATAGCCACATATTCTCATTAAAAGAAAAAGAGCTATGTAAATATAAAATTTA
 31685  TGTAGTTAAATCATGAGATATAAACTCTTTACAACTTAAT
;     G-nad6 ==> start
 31725  ATGATTAATAGCTTATTGCTTATAAATGAAACTTTTACTAATGGTTATAGGGCGGAAGCC
 31785  TTAGACCTTATATCTTTGGCTTCTATATTATCGGGTATTTTTGTTATAATAAGTAAAAAC
 31845  CCCATAGTGTCAGTATTGTTTTTAATAGGACTATTTTTAAGCATAGCATGTTATTTACTA
 31905  GTTTTAGGTATAAACTTTATAGGTTTATCATATTTATTGGTTTATGTTGGAGCTGTTTCA
 31965  ATCTTATTTTTATTTATACTAATGTTAATAAACGTGAGAGTATCTGAGCTTTTGAGTGAC
 32025  ACTAGTAATAGTATACCATTAGCGTTATTAATAGGTGTGTCTTTTAATTATTTTGTACAT
 32085  CAAACGTTACCTCTCAATTTATCGAGCTCTAATATGATTGAAACATCAGAATATATTACA
 32145  TTTGATCAATTTATTAATTATATAAATGGATCTTACAATTTATCTAATAGTGAACTAATA
 32205  TTTGTAACTACTAAAATCTGAGATGGTAGTCTGGCAGAAACAACACATATAACGAGTATA
 32265  GGTAACATTATGTATACAAGTTATTCTATATGGCTTATAATAACATCTATAATACTATTA
 32325  TTAGCTATGGTTGGCGCCATCGTTATAACAATAAAACAAAAGGATTAG
;     G-nad6 ==> end
 32373  ACTAGCTTATCTATATGTAAACTATTGCGTTAAAGGTTATCATTTAAAGTAAAGAACAGT
 32433  ACGTCTTGTTTTTTTTAGTAGATCGTTAATAAATCTA
;     G-trnK(uuu) ==> start
 32470  GAGACTTTAGTTTAATTGGTAAAATATGTGACT!TTT!AATCATCATTATATGGGTTCGA
 32528  ACCCCGTAGGTCTTA
;     G-trnK(uuu) ==> end
 32543  AACAAACCAATTGTTAATAGATACATTTATGCATCTAGCAACATAGTTTATATTTTTAGT
 32603  GCTCTGCTTCGCAAGCCATGTGATTTTTAATTCACAAGCAAGCAACATATA
;     G-trnV(uac)_2 ==> start
 32654  AGGGAATTAGCTCAAGGGTAGAGCAACCGTTT!TAC!ACACGGTAGGTTAGGTGTTCAAA
 32712  TCATCTCTTCCTTA
;     G-trnV(uac)_2 ==> end
 32726  TTGTTTACCATTGTGTATTCGTAAATTTTAATATAAAACTTAT
;     G-cox3 ==> start
 32769  ATGACAAACTTAGTAAGGAGTAATTTTCAAGCTCATCCTTTTCATCTTGTTTCTCCCTCA
 32829  CCTTGGCCTATTTTTACATGTATATCTCTTTTAGCTCTTACTACATCAGGTGTTTTAACA
 32889  ATGCACGGCTTTTCTTTAGCACAGGATTTTCTATACATGGCTTTACTTCTAGTAATTTTT
 32949  TCCATGTCATTTTGATTTAGAGACGTTATTAGTGAGGCAACATACTTAGGTAATCATACT
 33009  TTAGCTGTACAAAGGGGTCTAAATATGGGAGTTGCCTTGTTTATAGTTAGTGAAGCATTG
 33069  TTTTTTTTGGCTATTTTTTGAACATTTTTTCATAGTGCATTATCTCCTGCTGCAGAAATG
 33129  GGAGCTCAGTGACCACCCAAGGGTATAGATTCTGTTAATCCGTTTGAGCTACCCTTATTA
 33189  AACACAGTTATATTATTATCATCAGGCTTTACAGTTACTTATGCCCACCATTCTTTAATA
 33249  CAGGGAAATAGAAGTGGAGCCTTGTATGGTATAGTGCTTACTGTAATGTTAGCCTTAATT
 33309  TTTACTGGTTTACAAGCTTTAGAATATACAGTTTCTTCATTCACATTATCTGACAGTACA
 33369  TATGGTTCTTGTTTCTACTTCGGGACAGGTTTTCATGGTCTTCACGTAATGATAGGAACT
 33429  GCTTTTATAGGTGTAGGCTTATGAAGAGTATTAGCTTACCACTTTACTGAAAACCATCAT
 33489  CTGGGTCTAGAGTCTTCTATACTTTATTGACATTTCGTTGATGTTGTTTGATTAATTCTT
 33549  TTTATTTCTATTTATTATTGAGGATCTTAG
;     G-cox3 ==> end
 33579  TTAAGCGTGTTAATATATTTATTACTATTTACTATAAATATATATATA
;     G-trnG(ucc) ==> start
 33627  ACGGCCATAGGTTAATGGTAGACCGTTCGTCT!TCC!AAACGATGTGTGTCGATTCAAGT
 33685  TCGGCTGGCCGTA
;     G-trnG(ucc) ==> end
 33698  AATTATAAGATTTA
;     G-trnD(guc) ==> start
 33712  GAGTTAGTAGCTTAATTGGCAAAGTGCTTTCTT!GTC!GAGAAGGATGATGCCGGATCAT
 33770  AACCGGTCTAACTCG
;     G-trnD(guc) ==> end
 33785  TTTATAATTTTTGCAAGATTTGCTCCATTTTCTCCTCATTACAGAGTAATAGAGAAAACG
 33845  A
;     G-trnS(gcu) ==> start
 33846  GGAAAAATTGCCATTGGTAAGGCAGGATATTT!GCT!AAATATTGTGTAATAAACACCTG
 33904  GATGTTCGAATCATCTTTTTTCCG
;     G-trnS(gcu) ==> end
 33928  TAAGTATTCAATTCTATTTAGAAAATAATAAATTGTGTTCATGCCATGCTCCGCAAGCAA
 33988  CTCTAGTTGCTGTTAATATTTTATGAATTGCTTGTGAAACATGGCATCATTATTTATGAA
 34048  TTTAAAATAAA
;     G-trnI(gau) ==> start
 34059  GGTTCCTTAACTTAACTGGTAAAGTATACTTTT!GAT!AAGAGTAGGTTCGGCGTTCAAA
 34117  CCGCTGAGGAATCA
;     G-trnI(gau) ==> end
 34131  TTTACTGTTGCTTGTGGAACATGGCATCATATTTATTTTA
;     G-trnS(uga) ==> start
 34171  AGAGAATTGACCGAGCGGTTTAAGGTGGTAAGCT!TGA!AACTTATTTGGTTAAAATGAT
 34229  CACATCCGTTCGAATCGGATATTCTCTG
;     G-trnS(uga) ==> end
 34257  AAGTAAGCATAGACATATTATATTTATATA
;     G-trnP(ugg) ==> start
 34287  CGGGTTAGAGCTAGGTTGGTTAGGCGTCTCATT!TGG!GTTGAGGAAGTGTTATGTTCGA
 34345  ATCATAATGACCCGA
;     G-trnP(ugg) ==> end
 34360  TTTATCTTATCATCTGCTTCTTGCTTGTGAATTAAAAATCACATGGCACTGATAATAAGA
 34420  ATGATAAAATAGATCCTAAATATAATCCACACTATTAGTGTAAATGATATGGAAAGTATT
 34480  ATTTTTGTCATTTTATCATCTTTTCTCTAAGAGAAAAGATGATAAAATGACATACAAGTA
 34540  TAC
;     G-rnl ==> start
 34543  AAAGAGATTGTTATGGAATCATAGCTATATATCAAAGAGAGCTAGCCTTGGTATTTAACC
 34603  CTAAAAAGTTAAACTTAAAGTATTGAGGTGTGCTGAAACGTGTAATCTAAATGATACATG
 34663  CAAGGAGTGCATGTTCAACTCTAATAAGAAATTATGTGTCTTAAAAGTAAACGAAGTGAA
 34723  TTGAAATATCTTACTAACTTCAGGAAAAAAAATCAAAAGAGATTCTTTAAGTAATGTGAA
 34783  TGAAATAAGAAAAGTCTTAAACAAGTAAAATGGAGTGCATATCTGTTTGAATAAAAGGGG
 34843  AACCTTCCTCTAAGACTAAATATGATATATATGTGATAGCGAAAAGTACCGTGAGGGAAA
 34903  TGATTGAAATAGCAGTTTTATAAGCAGCTCAAAAAAAGTTTAAATAAACGATAAGAGCGT
 34963  ACCTTTTGCATAATGGGTCAGCAAGTTAATGTTTGATGCGAGCAATTTAGAAGTTTAGAA
 35023  TTAAGAGTTGCTTTATGTATTGCGTAGATAAAACAATTATGATATAATGATGTAGTATCA
 35083  AAAATTATACCCGAAGCTTAGTGATCTTACCACAATCAGGATTATAAAAGTCCGAACGGG
 35143  TTATCGTTGTAAAGATATCCGAAGAATTGTGGTAAGTTAGTGAAAGACAATACTGACTAA
 35203  GATAGCTGGTTTTCTGCGAAACCTATATAAGTAGGTAATTTAAATAGAATATCAGAAGGT
 35263  ACAGAATTGTGATCTCATGCAACTAGTACTCATTTTCCTGTTAACTTAGGAAAAATGAAT
 35323  AAAGTGCTTTTTGCGGACATTGGGGGGTCGTGAAGACTCTATCAGTGAGTATTTGTTCTC
 35383  GGAAGGACTAGATATGAATATTGAATAATCAGACATAGTACGATAAGGTTGTATGTCTAA
 35443  AGGGAAACAGCCCAGAACAAGAGTTAATAAGGTTCCAAAATTATTGTTAAGTGAAATTAA
 35503  GGTAGTATTTATCCAAAACGGCCAGGGAATAGGCTTAGAAGCGGCCATTTTCTGAAGACC
 35563  TCGTAACAGAGCACTGGTTTTGTTTTAATGATAATAAGGATAAAAGCACCGAAAATTTAA
 35623  CGGATCTAAACAATATACCGAGACCTTGTCCAAATATATTAATGTATTTAAATTTTACAT
 35683  TGTATATTAGGGGTAGCGGAACATTGGGGAAGTTTCTTATTATGCCTTTATAAGGCATAA
 35743  AATATTTAACAACCCAAGCGATAATGCTGACATGAGTAACGATAAAGGGGAATACCCTCG
 35803  CCTAAAGCTTATGGAATTTAATTAAAGTTACGGCCTCTAAGTTTATTATATATTTAATGA
 35863  ATAATCTGTTATTTATTAATAATCCCAAAAGGGGTAAACGATGAGCAAATCTAAGATTTA
 35923  TAGAAAATATCATTTCTACATAGTGACAAATGATCTGGAAAACTGTATATCTCGTTTGCT
 35983  AAATAGGAATAAACTAAAACAGATGATATGTTTAGCAGATGCTTTACCGTACCTAAATAC
 36043  TACCACAAGTAAGCAAGTAGAGTATACGAAGGCGTTCGAGTGAACAATCATTAAGGAACT
 36103  CGGCAAATTGACTCGCGTAACTTCGGGAGAAGGTGGGCCGTCCCTTTTGATTAATATCAG
 36163  ATATGGGATAGGAGGCACAGAATGGTGTTGTACGACTGTTTAATTAAAACAAAGCACGCT
 36223  GCAAAGAAATAAATTCGAAGTATTGGGTGTGATCTCTGCCCGATGGCGGCTGGCTATCGG
 36283  ATTTGCTTAGTTGACTGATATAAGCTAGGCTTTGAAGGAACCCCCGTTCAATGGCGGCCT
 36343  TACCTATGAGGGTCCTAAGGTAGCGGAATACCCTGGCCGTTAAATGCGGTCTTGCATGAA
 36403  TGATGTAACGATACAACAGCTGTCTCAATGATTGGCTCGGTGAAATTGGAATAACTGTGC
 36463  AGATACAGTTTACCTCTAGTTGGACGAGAAGACCCTATGCAGCTTTACTGTTGCTAGTTA
 36523  CCGAATATGATATAATGAGTTTTAGTGTATAAGGAAATTGGTGAGATAAAATTGAAACAC
 36583  CTTTACTTCATTTATCATATTATATAAACCTTACCAGGGAATAGGTCTAATAATGGCCAT
 36643  TTCTTAAAGAATTCATGTTAACACATGAGCACTGGTTGCAATATTTTATAGGAACAATTG
 36703  CTAGGTGGCAGTTTATGCGGGGCACAGATCCCATAAAAAGTACCTGGGAGTATCCAAATT
 36763  CATTTCTGTAAAATTGCGACATGCAATTAAATATGTACAGGATTTTCTGATAAGAAAAAT
 36823  GGCCTACATGTTTTTTATTTTTAGTCTGAAGTTGGTGTTATTTCAATGTTTTTTTAATAT
 36883  TTTATTGCTAATTCAGTTATATATCCATTTAAGTTGGAACTTTTTTTTTTTTAAGTAAGA
 36943  TTTTCCCTATTATAAAATATAGATGTAATTAAATTGTTATGCCTTTGTTATGAGCATCAT
 37003  GCAACCAAGAAATAACTTTATTACCAAATAAGTATACATAAGTTAATAGGATGTATATAA
 37063  CAAAAGGCCCTCCACCAGGCGAAAGACAAATAAGAGATTAAATAATAATTTTTATTGTTT
 37123  ACCAGAATATCTATCTGTCTGCAATGCAGATAATACCGACCCGGAAGAACTATCTATATT
 37183  TTATAGATATCTGGTTAAATGATATTTACTCTACTTCTCAAGTTTAACGGCTTAATCTTG
 37243  CTTTACTGTTTGACTTACACGTCTTTCAGTCGCGTAAGCGGGGCATATGATCACAAGATG
 37303  CAGAAAGGAAAGGTCTTGGATTATTGAAAAAGCTACGCTAGGGATAACAGGCTAATTGCG
 37363  CCAGAGAGTTCAAATTGAGTGCGGAGTTTGGCACCTCGATGTCGGCTTAGCTCATCCACA
 37423  TGAATGCAGGAGTCATGAAGGGTTCGACTGTTCGTCGATTAAGGAGCTACACGAGCTGGG
 37483  TTAAATACGTCGTGAGACAGTATGGTTTCTATCTTCTAGAGGAAGTTAGAATAAAATAAG
 37543  GATAGCCCCTTGTACGAAAGGAGTTGGGTATATTAACCTATGGTTTACCTGTTGTTTATC
 37603  TTTCTATATTAATATAGTTTTACAAGGACCATAATGTCTTTTATAACTGTGATCTGTGAG
 37663  TTTATAGCTGAGTGTCCAATCCGCTAAGTACTATGGCTTACACTGGAATTTTATTTTTCA
 37723  CTAAAATAAAAGGGTAAAAATAAACTAAAAGAGATGATGTACCTGATAAAAGGATAGGCA
 37783  CGGCAGGAAGGCTACGTTAGTTAATGATAAGTGCTGAATGCATATAGGCACGAAACATAC
 37843  CTTAGGATATTCTTAAATATATGTAGTTTAATACTACGATTTTAGGTCCTTTTTATTTTT
 37903  CAGTTTAAATATGCTATTAATTTCGAGTTTAATTACTAAATAAACACACCGCGAATAA
;     G-rnl ==> end
 37961  CCCTGAAATCACACTCCGGATTTTAATAAATATATATGACTGAAGCTAAAAACAGGATCT
 38021  TGATTAATAGGTCTAAGCTTAAAGAATTGTGATGTTCTTAGGCGTTAGGTACTAATTTTA
 38081  TAACCTACTAGGTAATACATTTATCTATACATTGTTGTTTATATATTTGGATTTAATATC
 38141  TAATATTACCCTATACCTAACTAAATACGAGTATGATGCCT
;     G-trnT(ugu) ==> start
 38182  GCCTGGTTAGCATAAAAGTAATGCAACCGTTT!TGT!AATCGGTAGAAGTAAGTGCGATA
 38240  CTTGCACTGGGCT
;     G-trnT(ugu) ==> end
 38253  TACTTTATTTTTCTTTTAAGAAGAAAATCATAAAGTACCTTACCACTCATAATTTA
;     G-trnE(uuc) ==> start
 38309  GGCCCAGTCGTCAAACGGTTAAGACATAATGCT!TTC!ACCATTATAACGCGGGTTCGAT
 38367  TCCCGCCTGGGCTA
;     G-trnE(uuc) ==> end
 38381  TACAGTTGTTTTATTAACAAAGAGAGTATTATATACTATAATACA
;     G-trnM(cau)_3 ==> start
 38426  TGCGGGTTGATGTAATAGTAACATAACTGGCT!CAT!GACCAGTCTATAGGGGTGCGAAT
 38484  CCTTTATCCGCAT
;     G-trnM(cau)_3 ==> end
 38497  ATAGGCTTTTTGGTGTATGTTTCATTTGTTAATACTATGTGATGCTACGCAATTCATATT
 38557  AACAAGCCACTTTTAATCTGAGCTGTTAGATAGCACAATAGACTGGTTGTATCATATGAT
 38617  ATAACTATATATGTATGGCATTATTAAGCAAATCTAGACTTGCGAAGCAGTTCATAGATA
 38677  GTTTTTAATTTTATACAATTATAGAGAGTTAAAAACACAGATAATCACTCAACTATGTTA
 38737  CGGTGTTTATTTGTGCTTTTATTTACCAAATATACCACTATTACTTGTGTTACGAAGCAT
 38797  AATCCATCTTGTTGCTAATGTTTCTTCATCAGATGCTGATGTGCTTCGCACAACCGCAAC
 38857  TGAAGGGATGAAGATGACAAGTATAGCATCAT
