# Supplementary material for: Global Characterization of Fungal Mitogenomes: New Insights on Genomic Diversity and Dynamism of Coding Genes and Accessory Elements
Source: Front Microbiol. 2021 Dec 1;12:787283. doi: 10.3389/fmicb.2021.787283 (PMC8672057; doi:10.3389/fmicb.2021.787283)
Supplement: Supplementary File 1 — de novo annotation files of the 685 mitogenomes investigated in this study. Annotation was performed with the Mfannot program. [file Data_Sheet_1.ZIP › Supplementary_FileS1/CM023216.1_Aspergillus_flavus_strain_E1402_mitochondrion_complete_sequence_whole_genome_shotgun_sequence_mitogenome.mfres]

;; Masterfile modified automatically by mfannot version 1.35
;; on Thu Dec 24 15:17:27 2020 by user pfonseca on host LGCM-PROC
;;    - Gene Totals: 44
;;    - List of genes added:
;;      atp6                 atp8                 atp9                
;;      cob                  cox1 (1 introns)     cox2                
;;      cox3                 nad1                 nad2                
;;      nad3                 nad4                 nad4L               
;;      nad5                 nad6                 orf153              
;;      orf232               orf519               rnpB                
;;      rns                  rps3                 trnA(ugc)           
;;      trnC(gca)            trnD(guc)            trnE(uuc)           
;;      trnF(gaa)            trnG(acc)            trnG(ucc)           
;;      trnH(gug)            trnI(gau)            trnK(uuu)           
;;      trnL(uaa)            trnL(uag)            trnM(cau)           
;;      trnN(guu)            trnP(ugg)            trnQ(uug)           
;;      trnR(acg)            trnR(ucu)            trnS(gcu)           
;;      trnS(uga)            trnT(ugu)            trnV(uac)           
;;      trnW(uca)            trnY(gua)           
;;
;; end mfannot
;;


>CM023216.1 Aspergillus flavus strain E1402 mitochondrion complete sequence whole genome shotgun sequence gc=4
     1  G
;     G-orf519 <== end
     2  ATTATTATATGTATAATTATCACTTATTGTATTATTTTGTACATTAGGATTATTATGATT
    62  ATTTTGTAAATAAGGATTATTATTATAATCATTCAAGTAAGGATTATTATACGAATAAAT
   122  CATAGGTGGATTTTGCATTGAATAATCCAAATATGTTTGAGATTGAGAGTTATAAGGTAT
   182  AACATCATTCTCTTGTAATGTATAAGAGAATCGTGAATCATGTGTAGGATAATTTTGGTT
   242  CTCTATAAATCCTTGTGGTTGAGATATATTTTCATTATGTGACACAAGAGGATTTTGATC
   302  TGTCTCCTGTGCATAATGTGGAACAGGAGGATTTTGTTCTATCTGAGGTAGATTACCTTC
   362  AATATATCCTTCTCGTATTCTATTACCTTCTGCAATCATAGTTTCTAAATCTTTAGCAGA
   422  ACGTCCTTCTAAATTTAAATCAAAACTACTATTGTATCTATTACGCATATTAGCTGCGTC
   482  ACGTTTTTCTCGTAGTTTTTTCCTTCTTTCATATTCATCTAAAGTCATAACACGCTTTGC
   542  TCTATTATTAAACTTATATCTTTCCACTTTTTCATCATAAGCCTCTGGATTTTCTTCATG
   602  TAATAATACATCCCTCTCATCTCTTCTTCTTTTAGCTTCACGATTTTCTTCATAAGTTTT
   662  TCTTTTATATTTAGATATATTCTTAGTTTTATAAAAAGTTTTATCATTACCTCCTGGAGG
   722  TCTTGATGGACCTCCTGAAGGTTGATCACCAGATGGACCATTTGGACCACTTGGTGTTCC
   782  TCCTTCACTACCAGGTGGACCACCCGGATTGGGTGGTCCAGTGTTAGGTGTAGGATTTGA
   842  TCCGTTTATTTTTACTCTTATATAATCATTAATATAGATAAGTGATGATCTTATTATTAA
   902  TAAAGAAAAAACTATTAATATTAGAGACATTATTAAAAGTAATAGATAAATAATAGGTTT
   962  ATTATTTATATTTTTATTTATAAAATTTATATATATAAATAACATTGTAGAAAGATATAG
  1022  TAAAGTTAAACCTAAAATTAAACCAGCTATAGCTATAAAAAATAAAGATTTATAGCTATA
  1082  ACTAAAGTATATTAATATTATATTAATTGTTATTATATTTTTATAATGATCTTTTAAAAT
  1142  TTTATAAAAAACTTTATTATATACTTGTTCAATTGAATTGTTATTATCAATAATAAATGA
  1202  AATAACATTTACTATATAGGATTTAATCAAGGATGATATATAAGATTTTATTTTTGAATA
  1262  AATTAATCATGATAAAAAAATATCAATAGAGGAGAATTTAAATAAATTATAAAGAAATAA
  1322  AGCTAAACTTAGAAATTGTATGATTTCTATTAGAATTGAACCTATAAATAGTAATCTTTT
  1382  TAACTGTGAAAAAAAGATATTTAATTTAATTTTAGTATTATTGTCTAAACAATTAAATAA
  1442  AACATCCAAATATATTTTATATAAATTAGTTAAAGAAGAATAAAAACCTTTTAGTTTTTT
  1502  ACTATTTGATATAATTAAAGAAAAAAAATTTATTGTTTTCATTATCATTGCCATTGTCAT
;     G-orf519 <== start
  1562  AGTTTTTTTTTA
;     G-nad1 <== end
  1574  TTATAATAAAGATATATTTATAGGAATAATACCTAATCCATATACAATACAAGGCATTAG
  1634  AACAACATAAGCTATTACGATTGGTAATAAAACAGTTCAACAAACTGACATTAATTGATC
  1694  AAAACGTATTCTAGGGAAAGAAGCTCTAACTCAAATGAATACAAATATTAAAAAAGCTGT
  1754  TTTTAAAGCTAAATTTAAAGGAGAAGAAGAAATATGTACAAATATATCATATAAAATAGT
  1814  ATTATTTACATCAAAAAATAAATTTAAAACATTTAAAATTAAATCTAAAGGAATAATACT
  1874  TAAATAACCTCCTAAAAATAAAATACTATTTAAAACACAAATTAATACAATACTAGCATA
  1934  TTCAGCTAAGAAGAAGAATACAAAAATACTAGCAGAGTGTTCTGTCATGAAACCACTAAC
  1994  AAGTTCTGATTCTGCTTCAGCTAAATCAAAAGGAGCTCTATTAGTTTCTGCTATAGAACC
  2054  TATAAAGAATACTAAAAATAAAGGAAATAATGGAAATAAGAAATTTACTGCTCTTTGTGA
  2114  TTCTACTATAGTAATAACATTTAAACTACCTGTTAATAATAAAACTAATAATATAACAGA
  2174  ACTTAATATTAATTCATAACTAATTAATTGAGCTGTACTTCTTAATGATCCTAAGAATGC
  2234  ATATTTAGAATTAGCAGATCAACCTGCTAATAATATTCCATATGTAGCTAAAGAACTAAC
  2294  TGCTAACATATATAATAAACCTAAACTATAGTCAGATATAAATAAACCTGAACCAAAAGG
  2354  AACTGTTAAATAACCTAATAAAGAGAAAATTAAAGTTATAATAGGTCCAAGGAAGAATAA
  2414  AATTATATTAGCTTGTGTTGGTGCTACATATTCTTTTAATAATAATTTTAAAGCATCAGC
  2474  AAATGCTTGTAATAAACCATAATAACCTACTACGTTAGGACCCAATCTTCTTTGCATACT
  2534  AGCCATGGTTTTTCTTTCCGCTATTGTTACAAAAGCAACAGATAATAAAGCAGGAACTAT
  2594  TACTAATAATCCTTCAAGTACGGATATTAAATATATCAT
;     G-nad1 <== start
  2633  ATGTTATTTTTTTTTTACTTACATAAAGAAAAATATATAAATATATTAAAGAAATATTAA
  2693  ATAACGTGCAGTATTGTTAATTATATTTATATATTTTTATATCTATGTGTAATTTAAAAG
  2753  TAAAATATCTTTATTATATATTACCTACTATTTTTGTTATTTTAATAATAATAATATTAC
  2813  ATTAAATATTATTGTATTTAACATCTAAACAATAATTATAGATAATTAATTAATTTATTT
  2873  AATATAAGAATTATCTATATTGCATAATACAAATTTAAATTATAAAATCTTATAATTTTC
  2933  ACCTATTTCATATATTATTATTAATTTAATTAATAATTTATATACAA
;     G-trnC(gca) <== end
  2980  AGGAGCCCGGGGAACTCGAATCCCTTTATTTCGATT!TGC!AATCGAAACGCAGAACCCT
  3038  CTGCTCAAGCTCC
;     G-trnC(gca) <== start
  3051  TTATATAATTTTTAGTAATAAAAAATATATAAATTATAATAACTTT
;     G-cob <== end
  3097  TTATTTTTTAGTAGCTAATTCTACTAAACTATTTTCGATTAAACTAACTACAGGTACTAT
  3157  TACAAAGAAATATGCAAAGTATAAAACTGTAGAAATTTGTCCAAATTCAATAAATGGAGT
  3217  TTCAACGTGTTTTGCACCTATTTGCATTAATACTAAGAAATTAGCTACAAATATGTAGAA
  3277  TGCTACTTTACTTAAAGGTCTGAATTGTACTCCTCTTAATTTAGATAAATCAGTTATAGG
  3337  CATAACCATTAATGCTAATATTGCAGCAAACATAGCAATAACACCTAATAATTTGTTAGG
  3397  TATAGATCTTAAAATTGCATAGAAAGGTAATAAGTATCATTCTGGAACGATAGCAGGTGG
  3457  AGTTTGCATTGGATTAGCCATAACATAATTTTCACTATCTCCTAAAGCATTAGGCATAAA
  3517  GAAAACAAATATAGATAATACTATAAAGAAAATAAAGATAGTAACTAAATCTTTAAATAT
  3577  GAAATATGGAGCAAAAGGTAATCTATCATAATTACCAGATATACCTAAAGGATTACCAGA
  3637  TCCTACAGTATCGTGCATAGCGATTAAATGCATTAAAGCTAATGCAGCTAATACAAAAGG
  3697  TAATAAGAAATGTAATGCAAAGAATCTATTTAATGTTGCATTATTTACAGAGAAACCTCC
  3757  TCAAATAAATTCAACTATGTCTTGACCTATTCAAGGTATAGCACTCATAAGGTTAGTAAT
  3817  AACTGTAGCTCCTCATAAACTCATTTGACCATAAGGCAATACATATCCTAAGAAGGCTGT
  3877  AGCCATCATAACTATAAGGATAACTGTACCAATAGCTCATGTTAAAGTTCTAGGTGATTT
  3937  ATATGATCCATAATATAAACCTCTTCCTATGTGTAAATACACTAAAAAGAAGAAAGCTGA
  3997  AGCTGTATTAGCGTGTAAATAACGTACTAATCAACCATTGTTTACATCTCTCATAATGTG
  4057  TTCAACAGAATTAAATGCTTCTAATACACTAGGTGTATAGTGCATAGCTAATGTAACACC
  4117  TGTTACTATTTGTATTACTAAACATAAAGCTAATAAAGATCCAAAATTTCATAAATAACT
  4177  TATATTAGCTGGTTGTGGTGAATCTATTAAATATCCATTTAATAATTTTAATAAGGGATG
  4237  ACTTTTTAAAATTCTCAT
;     G-cob <== start
  4255  TTATAAATAAAATATAAGTGTTTTTTAATTCGCATAATTATTATATAAAAAAATTCATTT
  4315  ATCAAATTAATCAAATTATTATATATATATAAATATATAATAACTTATATAAAGTAAAAA
  4375  AAAAATAAAATTTAATTTCTTATTTTTTAGTATCCTCGCCCTTAAGGGCGAAGTTTTTAA
  4435  TATTTAAT
;     G-nad2 <== end
  4443  TTATATACTACTTGGCACAAATAATATAATAGATAAAATATTAGTCATATGTAATCATTC
  4503  GTTAGGCATAAACATGAATAAAAGAATAATTAATGTTAATATAGAGATAGTTATACTTAA
  4563  AGAACTAGATAAAGCAAATTTTGAATCAAAGTATATTTTATTTACAATTTTATCTTTTTG
  4623  TAAGATAAGTGCTGGTATTTTAAGATCTTTTAATTTATTAAAGTATGTATATGAATGTCC
  4683  ATCAAAGAACATTGTTTTAACAATATATAAGTAATAAACTGCACTAATAACACTAGTTAA
  4743  AACTCCTATAAGTGTTATAAAAATAAATCCTTCTTGTAAGGCAGCAGAGAACACCATCAA
  4803  TTTAGCGAAGAATCCCATTAAAGGTGGAATACCTGCAAATGAGAATAAAGTTATAGTTAA
  4863  ACTTAAAGCTAACATACTATTTATATGGAAATAACCTTTAAGCTGACTTATTAATTGGAT
  4923  AGGTGAATTATTTTTATCTATTAAATTGTTATGGTTTATATTTTTATCGTTATAAGCATA
  4983  TAAACTATAACCTATAGCTACTAATAAAATAAAGGCATTTAAATTAGATAAACTATATTG
  5043  TATTAAATAGAAAATAAAAGATTGTATTGATTCAACACTATTTATAGTTAATGCTAATAA
  5103  CATAAAACCTAAATGAGAAATTGTACTATAAGCAAATAATCTTTTAATTCTAAACTGAGT
  5163  TAAACCTAAAATAGTTCCTATTAATAATGATAATAAAGAACTAACTAATAAACTTGTAGT
  5223  TCAAGAATAGCTAGTTGTTATATATATACTATTAGTATAATGAACTAATTGTAATAACAG
  5283  AGTTAATATTGATATTTTTGCTATTATAGCAACAAAAGTTGTTACTATTGTAGGTATACC
  5343  ATCATAAACATCAGGAGATCAGAAGTGGAATGGTGCAGCTGATATTTTAAATAAAAATCC
  5403  TACAGATATTAATAATAAACAATATGGTATATATGTTGTTATTTCTTGATCATTTACTAT
  5463  TCCAGCTAAATTATTTATAACATAAAAACTATCTAAATATGTAACACCTAAATTTGCATA
  5523  AATTAATGCAATACCTAATAAAATAAAACAAGAAGATAATCCACCTAGTAAAAAATAAGT
  5583  TAAACTAGCTGAAGTAGAAGATTCAGAATTTCTATACATAGCACATAATAGATATAATCC
  5643  ATAACTTTGTAATTCTATAGATAAGAAAATAGAAACTAAATCACTACTTGATATTAATAA
  5703  TACACTTCCTGTTATTATAAAAAATAACATTAATGTATATTCTAATATTGTATATTGTTC
  5763  TCCTTTTTTTAATATAATATTAGATACAGTTAAATTTTTAACAAATTGTAATTTTGTAAA
  5823  TAATAATTTACTGAAACTCATATATTCACTAGATATAAGTTTTCTTGGGTAAAAACCTGT
  5883  CATATTCAATATCAATAAACTGATTATAAATATTAATATATGAAATACTTGTGTTATAGA
  5943  AGATGTGTAAAATAACCCACTAAATAACCCAATTCCATTATCTAAATATGTTATAAATAA
  6003  ATTATTATAAGATAAATAGATACAATAAAATAATGCTATTATACCAATTCTACTATATAG
  6063  AATAGCAGTATCACGTCTAAAAGACAAAGCATTAGATAATAATAAACAGAATATTGAGGA
  6123  TAAAAGCAT
;     G-nad2 <== start
  6132  ATCATATTCTTAAATAAATTTAAATTAAACAAAATATATGTATATA
;     G-nad5 <== end
  6178  TTACTTCGTTTCTTTAAGCGAAGTATTATTACTATTTAATAAAGCAAATAATGTAAAAAT
  6238  AACTAATATTAATAAGTTATTATCATTATAAGAGAAATATAAAAGAGTAATATAGAATAT
  6298  TAATCCTATTAAAATGTATAGAGCGTAAGTAGTTACAATTCCTGTACTTAATTTACCTAT
  6358  ACTATTACTTAAAGCTAATAATCCTTTTTCTAAACCATAAGGTCCTATTAATTCTACAGT
  6418  ACCTTTATCTAAACTCTTAGATGTTTGACCACCTAATTTAAGAACACCTTCTACAATATA
  6478  TTTATTATAGAATAATTCTATATAGAATCTTTGATTAAAGAAACTAAAGATATTATAACC
  6538  TAATCTAGAGAATTTAAAATTAATTAATAATTTAGGTAAGAATTCTGATAATAATACAGA
  6598  AATTACACTTAATGATACAGTAAATACAAAAGGTAATAATTTAAAGAATGTAGGTACAGC
  6658  AAATTCAGTATCTAACATAATTTCATGACTAGGATGAATAAATAAACTATTATCTGTAAA
  6718  GAAACCAGTACCTAATCCTATAAAAATATCTTTAGTTAAGTATCCAAAGAATATTGAAAA
  6778  AATAGCTAAAATAATTAATGGTATAGTCAGGAACAAGTCACCTTCATGAGCATGTTTATA
  6838  GCTAACTAAAGGACCATTAGGATTAGCTAAGAATGTTAGATATAAGACTTTAGCTGAATA
  6898  AAGTGTAGTAAACATAGCACCTATTGTTGCTACAAAGTAAACTATAGTACTTGATAGGTA
  6958  ATATTGTCCATATGCAGACTCAAGTATAAAATCTTTAGAATAGAATCCTGTCATAAAAGG
  7018  CACAGCTACTAAACTTAATGAAGCTATTAACATAACTGAATATGTTAAAGGTAAGAATTC
  7078  TCTTAAACCTCCATATCTTCTAAAATCTTGATTATCTGCTACAGCGTGTATAACTGAACC
  7138  AGCACCTAAGAATAATAATGCTTTATAGAAAGCATGATTAACTAAATGGAATAAAGCTAA
  7198  GTTATAACTTGATAAACCAACAGCTATTACCATCATACCTAATTGACTCATAGTTGAATA
  7258  AGCAATAACTTTTTTAATATCTTGTTGGAATAAACCAATTAAAGAACTAAATACTGTAGT
  7318  TATAGCACCTAATCATAAACAAAGTACTAATACAGTTGAACTATACTCAATTAAAGGTGA
  7378  TGATCTCATTAATAAGTATACTCCTGCTGTAACCATAGTAGCTGCGTGAATTAAAGCAGA
  7438  TACAGGTGTAGGACCTTCCATAGCTTGAGGTAATCAAATATGTAAACCAACTTGTGAACT
  7498  TTTAGCTGTAGCACCTATTAATAAACAAATTCCAATAATTGTAATTATTGTTTCATTGTA
  7558  ATATGGAGCTAATGCAAATACTGTACCATAATCTATATTACCAAAAGATCATAATATAGC
  7618  AAACATACCTACAGTTAATAAAGTATCACCTACTCTATTAGTTAATATTGCAGATAAAGA
  7678  ACTTTGGTTTGCTGCTATTCTAGTAAATCAGAAATTTACTAATAAATATGAACAAACACC
  7738  AACACCTTCTCAACCTACAAACATTATTAAAAAATTATTACCTGTTACAAGAATAATCAT
  7798  CATAAAAGTGAATAAACTTAAATAACTAAAGAATCTTTGATTATGAGGATCATGACTCAT
  7858  ATAACTTATAGAATATACGTGTACTAAACTAGATACTATTAATACAGGTAATAACATAGA
  7918  AACAGTTAATGAATCAAATCTGAAATTTCATAATACGTTTAGTGATTCTACATCAATTCA
  7978  TCTTGCTACATGTATTGTTACAGGTATATTATTAAAACCTACTTCAAAAAAAGCTAATAT
  8038  AGCTAAGAATGTTGTTGTTATAACTGAAGTACATGTTATTAAATGTGCTCCACTTACTCC
  8098  AACTTTTCTACCAAAGAAACCTGAAACTATTGAACCTAATAAAGGTAAAATTATCAATGT
  8158  TAAATACA
;     G-nad4L <== end
  8166  T
;     G-nad5 <== start
  8167  TATTTATATTGTATTGATATACTTCCTCTTAATCTATAATATGCAACTAAAATTCCTAAA
  8227  CCTATTGCAGATTCTGCTCCTGCTATTGTTATAATATAAATAGCAAAAGTTTGTCCTAAA
  8287  ATATCATCAAAACTAAGTGAACTAATTAATATCAAGAATGTTATTGATAATAACATAATT
  8347  TCTATAGAAATTAGCATTAGTATAATATTTTTTCTATTTAAAACGAAACCTAATATTCCT
  8407  ATAAGGAATAAAAATATTGAAAAATTCAT
;     G-nad4L <== start
  8436  TGTATAAAAATTTTTATTTTGATTTATCTATACTATATTATTATTTTTTGATAAACAATA
  8496  TATTACTATATTGTCAA
;     G-trnR(acg) <== end
  8513  AGACGTGTATAAGACTTGAACTTATATTTACGTGTC!CGT!AGCACGATATTCTACCATT
  8571  AAATTAACACGCC
;     G-trnR(acg) <== start
  8584  TATATATAAATAAATATTTATATAAAACATTAAGTAAGATATTATATTTTATATCTTATT
  8644  ATTCTAAGTACTATATAATTATTAAACTAAAATATAACTATATTATAATTTAATCTAA
;     G-cox2 <== end
  8702  TTAACCTTCCATTTGATCTCTTAATCATAATAAGAAATCTTTAATAGATACAGATTGTAT
  8762  TGCAATAGGCATAGAGCTATGAAGTATACCACAAATTTCTGAACATTGTCCAAAGAATGT
  8822  TCCAGGACGATTTACATAAACAGAAGCTTGATTTAATCTTCCTGGGTATGCATCAGCTTT
  8882  TATACCTAAAGATGGACAAGCATAAGAATGTATAACATCTGCAGCTGAGATTACAAATCT
  8942  AGTGTGAGTTAACTCTGGTATAATAACTCTGTTATCTACTTCTAACATTCTAAATTGACC
  9002  ATCTTCTAAGTCACTTTCTGGTACTATATATGAATCAAATTCAATAAACTCATTTTCTTC
  9062  ATTTGTAAAGTCAGGATATTGATAACTTCAATATCATTGATGACCTTCAGCATAAACTAC
  9122  TAATGAAGGATCCATAACCTCATCCATTAAATATAATAATTTGAATGAAGGGAATGCGAT
  9182  TAATATTAAAATAAACGCAGGTGTAATTGTTCAAATTAATTCTATTAATGTACCATGGTT
  9242  TAAATATTTATGTGCTATAGGAGATTTTGTAGCTACAAAATTTCTTATAATTGTTATCAT
  9302  CATTCATGTAACTGTGAATAAGATAACAGCTAAATAAAACATAATATTATTATGTAATTC
  9362  TTCTATTCCTTCCATTTGAGGTGAAGCGCTATCTTGGAAAAATAAACCTCAAGGAGTAGG
  9422  AGCATCCAATAGTAAATGTCCTTTTAATATATCTAAAAGCAT
;     G-cox2 <== start
  9464  TTATATATATTTATAATATTCATTTATTTTTATAACTAGTCCAAATGAGCTAACCTTTTA
  9524  ATCATGTTAAATCATGTAAAAAATTATACTCCTTAGATTAATAATAATCTAAGTATTATT
  9584  TGATTAAAATTATTTATAATCAAATAATTAAAATTATTCCACCCTAATATTCAAAATAGT
  9644  AATTTCAAA
;     G-nad3 <== end
  9653  TTAATTATATATTAATGAATAACCACTTCAAGATTTATAATTAAAATTATAACCTTGTCT
  9713  ACTTTCAATTTTTAAAGCATTTTTCCCTAGTTCAAAGGCAAATCCTAAAGTTAATACTAG
  9773  GAAAAATACTAACATAATTACTAAACCATATATTCCGTTTGTATATGCACTTACCACATA
  9833  AGGGTAAACTAATAAAATTTCTAAATCAAATAATAAGAATAATAGGGCAAATATAAAGAA
  9893  AGATATACTGAACTGTGTTCTATTCTGTCCTAAGAAAGAATGAAAACCACATTCAAAAGC
  9953  GCTATCTTTTTCTTGATATGGATTGTGGGGAGAAAGAATCAAATTTACTGCTAACAATAT
 10013  TATTGCTAATACTGGTATTAAGAATAAAAAAAAAGTTGTAGTTGTCAT
;     G-nad3 <== start
 10061  GATAAATTATTTATACTCGTAAATTATTAAGGTTAACACCTAGGTGTTAATATATATATA
 10121  TATATATTATACACCAATAATATTATTATTAATAATATATAGATTTATATTATCTTTATA
 10181  TTAAAATATATTATTAAATATTTTTAATTTTAAGGAAAAATTAATAAAAAAAAAAAAATA
 10241  ATAATAAAAAATGGCTATA
;     G-atp9 <== end
 10260  TTAGGCTACATATAATAATAAGAAAGCCATCATTAATGCGAATAATCCAGTTGCTTCAGC
 10320  AAAAGCAAAACCTAGAATAGCATAAGAGAATAATTGTCCTCTTAATGATGGATTTCTAGC
 10380  TACACCTAATATTAGTGCACCGAAAACAACTCCGATACCTACACCAGCTCCGATTAAACC
 10440  TGTTGTAGCCATTCCTGTTCCAATTATTTTTGCTGCTTGTATCAT
;     G-atp9 <== start
 10485  AATATATTATAAATATTAGTGTACAGCCATTTAGTAGAGGTAACCTCGATTAATATATAT
 10545  ATATTATATTTATTTGTAAATACTAAAACTTAAAATAAATAAGTTTTATCTAAATTTAAT
 10605  ATCAATAATTCATAATTTAAAAAAACTATATAAACATTAATCTCCTATAGATCTGTATGG
 10665  GGTAGTCCTCTAGCAATAGTTATAGCTCTTGTACCTCCACTTAGCTCTCTAATATTATCT
 10725  ATGTGGTTATGTATATCGTCTATTCTATCATTAAAGGATCTTATATAAAAATCTCTCTCT
 10785  TCAATTGTAGCTGGACATACACTTCGTCCATTAAGACATAACACACCACCAACAACA
;     G-cox1 <== end
;     G-cox1-E2 <== end
 10842  CTAAACCATACTTGATTGTACAGGTAAACTTGCAAAAGCATGAGGTTTAGGTGGACTTGT
 10902  TAAACATCATTCTAATGAACTATTATTTCTAGTGAATAACACTTGGAATGTATCACTAAA
 10962  TAATTGTGGAGTTAATCAAGGATATCTTGAAACTGCTTTACCTTCTGTTAATTGTTTATA
 11022  AATAATAGTTAAGAAATATCATGTAGCTACAACACTAATAATAGAACCAACACTACTTAC
 11082  TAAATTTCAACCATAGAAAGCATCAGGATAATCACTTATTCTTCTAGGCATACCTTGTAA
 11142  ACCTAAGAAGTGTTGTGGGAAGAATGTTAGATTAACACCAACAAATAAAATTCAGAAATG
 11202  TACTTTAGCTGCAAATTGATCATATGATAAACCTAATAATTTAGGTATTCAGAAATATCA
 11262  ACCACTAAATAAAGCAAAAACAGCACCCATAGATAATACATAGTGGAAATGAGCAACTAC
 11322  ATAGTAAGT
;     G-cox1-E2 <== start
;     G-cox1-I1 <== end
 11331  ctttgttactaaacaaaaaaaaaaatcaatagatttaataattaatcatgtttatagtaa
 11391  gttattaatgtttatattaaatttaatattcaagttttttttattt
;     G-cox1-I1-orf153 <== end
 11437  ttaatgtttatatgaattttttaatctattaaattgtgagacatgatcagttaattttgt
 11497  ctcataattaggatctatatcaaataaatcctcttcaactgatatacctagatgtaataa
 11557  attttctgttttatctagatgagtatgtattaagttatccagaagattaactctagccga
 11617  aataagtttagcttgagcttttgatataccatctggtacttgtatagataaattaccttg
 11677  tgcatcagtaactacattgatatcatgtgttataatttgattattaaattgattgataaa
 11737  atcagctaattgaggtaacaatctagccaattcagtaacaatctcaagtatatcaacatt
 11797  agattctaaaggtttacttgcaaaacaatgaggtttagctatagatacctttgatatcaa
 11857  tttaaaaaaattaaaaaatttataaaatgttaatttaaacat
;     G-cox1-I1-orf153 <== start
 11899  taaacttaatattactagtattaatactatagtaatatataagatgtgaaaatattcata
 11959  agtctataattttcacaagattaatattattataattatctttgataaacataataatta
 12019  ttaatttcattttttgcatcactcccatgatggatcggaccataacttatctaattactt
 12079  aacttaataagctttcgattgccacgtttggcctctacggaacctactaacaaattcaat
 12139  ttgctttggtttccacggtattctcaaatatcataataaatttttttgctttaaaaaaaa
 12199  taatataagtatttaccgttagcaataattataattattattaccggaataaaaaaaaaa
 12259  tgaaaaattttattccatggtggcatacaacatgacactta
;     G-cox1-I1-orf232 <== end
 12300  ctattttgaaatatttttaataaatatatctaaagatttggatttattacccaataaagg
 12360  atataatttacaatgacttataatataatttaaagtttcttttttataaatttctaataa
 12420  ataaaaagttttagaaggatttttaattttaacacttacagaaaagaaatttttaataat
 12480  atttaataaataataatcatcattcatttttattgaaaatgaatgatttccattttctct
 12540  tattaaaaagcaacctttagcttcaataaacccacttaatcaaataggaaaataatcagg
 12600  aataataaaattattatttttattaaaatttttaataagattagatttagaactatactt
 12660  taaatttctatttaataaataattatttactgaagtatcttttaaacaaacttttaaaaa
 12720  gtttaattggcaaattaatctcgaagttaaaggagaatatttttcaaaaatttcaacaca
 12780  attgaatattttttttttttcatcaactgttcaaataacttctttatttgaatttacaat
 12840  tcttacttcacctcctataactttagctatttcaattaacatattataatttaatttatt
 12900  ataatttaatttaattataagtctatattgtaaagattttttacgaaaatgattaatttg
 12960  tatattaccatttccatccattaaaccaacccaaaacat
;     G-cox1-I1-orf232 <== start /note=LAGLIDADG ;; evalue:1.5e-44
 12999  tttaatatattcattattattatatcatatattattattacttttaccatcgtatattat
 13059  tattatttaataataagatagaaaaaattgtaaataatacatagtgttt
;     G-cox1-I1 <== start ;; mfannot: no intron type identified
;     G-cox1-E1 <== end
 13108  ATCATGGAAAGCAACGTCAAGTGATGCATTGGCTAAAACAACACCACTTAATCCTCCAAT
 13168  AGTGAATAACACAACAAATCCTAATGCAAATAACATAGGAGGTGTTAAGTGTAATGATCC
 13228  ACCATAACAAGTAGCTAATCAACTGAATATTTTAATTCCAGTAGGTACTGCAATAATTAA
 13288  AGTAGCAGCTGTGAAATAAGCTCTTGTATCAACATCTAAACCAACAGTATACATGTGATG
 13348  ACTTCAAACTATGAAACCTAAAACACCAATAGACATCATGGCATAAACCATACCTAAGTA
 13408  ACCGAATACGTTTTTACCTGATCCTGCGGCAATAACTGTACTAATTATACCAAATCCTGG
 13468  TATAATTAAAATGTAAACTTCCGGATGTCCGAAGAATCAGAACAGATGTTGGAATAAAAT
 13528  AGGATCACCACCTCCGGCTACTTCAAAGAATGAAGTATTGAAGTTTCTATCAGTTAAAAC
 13588  CATAGTAATACCTCCGGCTAATACAGGTAATGATAATAATAATAACACTGCTGTTATTAT
 13648  TACAGCTCAACCAAATAAAGCCAATTTATGTAAACGTATACCTGGACTTCTCATATTTAA
 13708  AATAGTTGTAATAAAATTCATAGCACCTAACATACTACTGATACCACTTAAGTGTAAACC
 13768  AAAAATTGCTAAATCAACACTTGGTCCACTGTGTGATTGGATTCCAGATAAAGGAGGATA
 13828  TAAAGTTCAACCTGTACCAGCACCATTTTCTATAGTTGCAGAGAAAACAAATAATAGTAA
 13888  ACTAGGAACTAATAATCAGAAACTAATGTTATTTAGTCTAGGGAATGCCATATCAGGTCC
 13948  TCCCACTAATAATGGTAATAAGAAATTACCAAAACCTCCGATTAAAGCTGGCATAACCAT
 14008  AAAGAAAATCATCATAATAGCATGAGCTGTTATTATACTATTATATAATTGGTTATCTGC
 14068  AATATATTGAACACCTGGTCCAGATAATTCTAATCTTATAAGTACAGAAAATGCTGTACC
 14128  TAATAAACCTGAGAATAATGCAAACATTAAGTATAAAGTACCAATATCTTTAGCGTTAGA
 14188  TGATAAAAATCATCTTTCTTGTCATTCTGTAGGTTGTTTTAAAGTTAAAAAAGATGAACT
 14248  TTCTTGACTACTTATCGAGGCAACATCTTCTTTTTTAGTTGAAGTTGAAAAACCTCTTCC
 14308  AAATGAAATATTATATTTTGTTAAATTATCTAACAA
;     G-cox1-E1 <== start
;     G-cox1 <== start
 14344  AAAAATAATTTATTTTTGTTCTTCGTGAAAACGAATTTAAAGTTATGTGAATAACATTAC
 14404  ATAATTACGTTATTTAG
;     G-trnH(gug) <== end
 14421  GGAGGGTACCTAGAATCGAACTAGGATATACTATGC!CAC!ATACAGCTGTTCTACCGTT
 14479  GAACTACACCCACC
;     G-trnH(gug) <== start
 14493  TTATATATATGAATTTCATATATATATAATTAAATTTTATTTTTTATATAAAATAGATTC
 14553  AAGTATTTCCATATACTTCTTAAAAACATCAACCGGAAAGTAAATTTTTTTAGTTTTTTT
 14613  ATCAACTATAATATTTATGACGCTTGGTCCTAAATGAAGGTTTTTGTTAGCAAAAAGAGT
 14673  AGGCTAACAAAAACTAATATAATAAAAATACTAATAAAAATAAAAATTAAAATTAAAAAT
 14733  AAATAACAATATTTATTGTATATTTCATATAATAATGTTTTATTTATCTCTATAACTAAA
 14793  TTAGAAGAAAAAAATCGGAGACCGAGACGGTTTGTGTCAAGAAGAATGGATCTTCTATAA
 14853  AACTATTAAGTGTTTTGATCATATTTATATTGATTAATTTAAAGGTAACTTTTCATAAAT
 14913  TACTGATTTTATTTATCGAAAAATCGAAAACGATTTGTGTCAAGAAAAATGAATCTTCTA
 14973  TAAAACTATTAAGTGTTTTGATCATATTCTTATTAATTAATTTAAACGTAACTTTCCATA
 15033  AATTACTAATTTTATTTAATTCTGCTG
;     G-trnM(cau)_1 <== end
 15060  AGCCAGGAGAGAAACTCGAATTCTCATTCTTAATTC!ATG!AAATTATTGTTCTACCGAT
 15118  TGAACTATCCTAGC
;     G-trnM(cau)_1 <== start
 15132  GGTAATCTGCGCCCTTAGGCACGAATGCGGTACCCCAAAAGCTAGCAAATATAAGATTAA
 15192  GATTAGATA
;     G-trnQ(uug) <== end
 15201  TTATGTTGGGGCGACTCGAACACCCAATAGTAAATAC!CAA!AAATTTATGACTTACCGA
 15259  TTAGTCGACAACATA
;     G-trnQ(uug) <== start
 15274  TAATATATAAACTTTTTTTTTTTAACTATTAAAAATTAACTAAACTA
;     G-trnL(uag) <== end
 15321  TATGGGTAACAAGACTTGAACTTGTAAAGTATAAAACTATTCCGTC!CTA!AGCGGAACC
 15379  TGGTTACCAAATTTCAGCATACCCAT
;     G-trnL(uag) <== start
 15405  TTAT
;     G-trnF(gaa) <== end
 15409  TGCTCGAGATAAGACTTGAACTTATAACCTAATCATC!TTC!AGTGATCCGCTCTACCAA
 15467  TTGAGCTTCTCAAGC
;     G-trnF(gaa) <== start
 15482  TATTTTATCT
;     G-trnA(ugc) <== end
 15492  TGGAGTTATCGGGACTCGATCCTGAAATAACGATAT!GCA!AAATCGCCGTTTTACCAGT
 15550  TAAACTATAACCCC
;     G-trnA(ugc) <== start
;     G-trnL(uaa) <== end
 15564  TATCCGAGAAACGATTCGAACGTTTACGACTTGCGTCACTTAAAC!TTA!AGTTAAGACT
 15622  GTCTACCAATTCCAGCACTCGGAT
;     G-trnL(uaa) <== start
 15646  TATT
;     G-trnM(cau)_2 <== end
 15650  TAAGGCTAAAATGACTTGAACATTTACTCAAACCATC!ATG!AGTGGTTCGCTTTACCGA
 15708  TTAAGCTATAGCCTT
;     G-trnM(cau)_2 <== start
 15723  TGG
;     G-trnM(cau)_3 <== end
 15726  TTGCGGATTTAGGAATTGCACCTAAATATTTTGGTC!ATG!AGCCATCTATGTTACTATT
 15784  ACATCAATCCGCA
;     G-trnM(cau)_3 <== start
 15797  TTTATAAT
;     G-trnV(uac) <== end
 15805  TAAGAAATAGGTGACTTGAACACCTGACCTTTCGCGT!GTA!AAGCGACAGCTCTACCAA
 15863  CTGAGCTAATTTCTT
;     G-trnV(uac) <== start
 15878  T
;     G-trnE(uuc) <== end
 15879  CAACCCAAGGGAGATTTGAACTCCCGCACTAACAGT!GAA!AATGTTATGTCTTAACCAA
 15937  ACTTGACCATTGGGTC
;     G-trnE(uuc) <== start
 15953  TTTAATTTTAT
;     G-trnT(ugu) <== end
 15964  AGCCCAGTGCAAGTATCGCACTTGCTTCTACCGATT!ACA!AAACGGTTGCATTACTTTT
 16022  ATGCTAACCGGGC
;     G-trnT(ugu) <== start
 16035  TAAATTTAATTTATACGATATGTGAAATATTTAGTATATTAATAATTAGT
;;     rnl <== ;; mfannot: 3' -20/+180
 16085  ACTTTATGTCTAAAAATGTTAAGATTAGTACAACTAAAGCCTATTAATCATTAGAACCCC
 16145  GAAGGGTATATAACAATTATACTCGTAGTGTTCTACTACGTTTAAAAGTATCCTAAAGTA
 16205  AGCTTCGCGCTTAAATGCTTTCAGCACTTATCTTTAACTGACGTAGCCTTCCTGCCATGC
 16265  CTATGTGAACAATTTACTTAAGTATAAGTAAATGATATATTATGTATAATAATATATAAC
 16325  ATAAACAACAGGTAAACCATAGGTCAATATACCCAACTCCTTTCGTACGAAGGGGCTATC
 16385  TTTATTCTACTTTAATTCCCTCTAGAAGATAGAAACCATACTGTCTCACGACGTATTAAA
 16445  CCCAGCTCATGTAGCTCTTTAATCGACGAACAGTCGAACCCTTCATGATTTTTGCATTCA
 16505  TGTGGATGAGCTAAGCCGAC
;;
 16525  ATCGAGGTGCCAAACCGCGCACTCAATTTGTACTCTCTTGCGCAAATTAGCCTGTTCAAT
 16585  TTATGTTATCATAAAAGGTTTTTCCTTTTATTTCCATTTTTCTCAAAATGGTTC
;; mfannot:
 16639  agactatttcatcatctttattaactaatttaggtatatttaaatttaatta
;     G-rps3 <== end
;;     G-rps3 <== end
 16691  ttaaacaccacttactcaacctttaacaccaaaagatccaatacgtgatttagaatttaa
 16751  tttagtatattgtatattaggtttataatttcctcttattacagctgaaggataaccttt
 16811  aatagaagaataagcatttattaaattaccactatatctaactttgtgttgagatcttga
 16871  agctgtataacgtctagttaatctacctgcagcttctaatctaacacctgatactctttt
 16931  aaattttatatcatttaatacaacttttttaagatcttttgaacttgttttattttgttc
 16991  tattaatttatttaataaattatttgtagtatcaagattatttaatttaaataaattttc
 17051  taattcaaaaaaatattttgatctttcatttaatttaatatctttaatttttgcttttct
 17111  aactaaagctttaagatatcttaataattttcttttttttcttaattttaatactaaagg
 17171  ttgtgtaaaaatatcactattataataaaagtattttaaattaataatattaaattctac
 17231  attttttttatatatttttcttactaaatttattaaaccttgtaaatatgaattttcaaa
 17291  tttagctttattaatataaagtaattgtttataatacatgtagtattttaatcttttaag
 17351  agatttttttataaaatttctataataaagattttgtactgaatatacttttgaactata
 17411  attaggtaaaacatttgttaatattttacttttttcttgttgtttgtttaagatattcaa
 17471  tcctacatttcttattaactgtaattttcttacaaatgtaacctttctaaataaacttag
 17531  atatctttttcttaattttaataagtaattaagtctttgtctattatatacatataatgt
 17591  tatatttacattatcattagtatgtttaaattcaccatcactaataaagattttatttgt
 17651  agataattttcttaatctacgacgtaatttttcttttcttaatttagattctatatttaa
 17711  attatatgaattaaaataacctttaattaatttcattactaatctgcttgcaacaggtat
 17771  caaacttaaagaatttttgttgtaaacataaatactattttttcaatctcttacagcagg
 17831  aactaaatctttattacgtatagtaacattttcactatttaatgattttttcttatatgt
 17891  attttttaattttgattttataatatttagcat
;     G-rps3 <== start
 17924  atttatatttaa
;;     G-rps3 <== start ;; First ATG found at 17923 HMMmatch = 134,156
 17936  ttataatattaatataattaatcaaattaattatataatatttaagcttggtataaaacc
 17996  aagtctatttcattattattactaataattattatacaatttttttcttttagttaataa
 18056  agatgttgggcattaaaaaaaggattattgttagcaatactcaccttttagtcgttgaac
 18116  gtccttattttatcttaggatttaatcctaaaattaagcgcagaactactgctacttttg
 18176  ctaaaataagtttcgcttcaaatacacttaatttatttataagttatctttgaaatttac
 18236  ccaa
;; mfannot:     /group=IA (4.76e-23)
 18240  TATATTACCAATATTTTTAAATATTGGAGGACTCACAGATATAAATCCCTAGCGTAACTT
 18300  TTTCTATAATCCAAGACCTTTCCTTTATGCATCTTGTGATCATATGCCCCGCTTACGCGA
 18360  CTGATAGACTTGTAGGTCAAACAGTAAAGCAAGATTTAGCCATTAAACTTTTAAAGTATA
 18420  ATTAATTATCATATCAATAAAGATAAAATACAATATTAATATGAGAAAAAACTTTTAAAT
 18480  ATCCCGGAGTTGGATCACTCCCTCCCCGGGTAAAGTTTAAAATACATCTATTCACCATAT
 18540  AGTTAAAATCTTACTTAAATAAAAAATAAATATTGAACTTAATCTAACAATAACTGTATA
 18600  ATTATGAATATAATTATAACAAATTAAAATATTTGTAAAGAAATTTACAAATTTACAAAA
 18660  TGAACTTTGGATATACCCAGGTACTTTTTGTGGGATCTGTGCCCCGCATAAACTGCCTCC
 18720  CAATCCTCAAGAGCATATAGTAGGAAACGAATAAAGGTGTTTCATTGTTATCAAACAACT
 18780  ACCTTATACACTCGAAATCATCCTAAATTTCCACTCTTGCAATTAGTAACAGTAAAGCTG
 18840  CATAGGGTCTTCTCGTCTATCTAGAGGTAAACAGTATCTGCACTGCTATTCCAATTTCAC
 18900  TGAGACAATCATCGAGACAGCTGTTGTATCGTTAAGTCATTCATGCAGGACCGCATTTAA
 18960  CGGCCAAGGTATTTCGCTACCTTAGGACCCTCATAGGTAAGGCCGCCATTAATCGGGGTA
 19020  TCCTTCAAAACCTCAGTTAAAAACCAAGGTAAATCCGTTACCCAGCCGACATTGGGCAGA
 19080  CATCACACTCAATACTTTGATATTTTATCTTTGCAGAGTGCTGTGTTTTTATTAAACAGT
 19140  CGTACAACATTATTTCATGTTTCCTCTTATGATTAGTTTAATTAAATCATATCATAAGAT
 19200  ATGTTAAACTAATCATAATGGCCCTCCTTATCCCGAAGTTACGGTAGTCAATTTGCCGAG
 19260  TTCCTTAATGATTGTTCACTCAAACGCCTTTGTATTCTCTACTTGCTTACTTGTGATAGT
 19320  ATCTAGGTACGGTATATATAAACCTTACTTATACAATAGTATAAAAAAGAAAATATATTT
 19380  AATATAGATAAAATCTATACAATCTTGAAAACTTGTAACAAGAAAATTATATAAATTATA
 19440  ATATACCTATATTGCATTATACTTCACTTAATAAAAATAAAAAATTTTCCAGAACCTTTA
 19500  TTACTTGTTAAAGGTTTTGTTTTTTATTTTTAAGTATTTATATATAAATATCATCAAAAT
 19560  TACCTTTTGATTAATACTTTTAGATACCGAAAATTAAATATAATACCATAAGCTTAAGGC
 19620  GAGGATATTCCTTTTTCGTTACTCATGTCAGCATTCTCTCTTGGATTATATCGATGGATT
 19680  ATATTAATAATAAAGACAGATATAATCTATCTATATATTCATCTAAACATTATACCTTTT
 19740  AGGTATAATAATTTTACATAAATATCTTTAATAAATAAATATTTTTAATAATAATCCATA
 19800  CTTATTACTTCTTAGAAGAAATAATAATTAATATTTATCCAATGTTCCGCTACCCCACAT
 19860  ATACAATATTAATATTATAAATATGTGTACAAGGTTTCGGTATATTGTTTAGATCCGTTA
 19920  AATTTTCGGTGTTTTTTTCTAAATTTAATTAATCAGTGCTCTGTTACGAGGTCTTCAAAA
 19980  AATGGCCGCTTCTAAGCCTATTTCCTGATTGTTTTTAAAAAAAACATCCTTAATTTCACT
 20040  CAACAATAATTTTGGAACCTTAACTCTTGTTCTGGGCTGTTTCCCTTTAGACATACAACC
 20100  TTATCGCACTATGTCCGATTATTCAACATTCATCTTTGCCATTCCGAGTGCAAATACTCT
 20160  CCGGTAAAGTCACTACAACCCCCCGATGTTGACAAAATCAAAAGATATTGTCCGAGATCA
 20220  CAGTTCTGTACCTGCTAAGATGTTAGTTAAATTACCTACTCATATAGGTTTCGCGGAAAA
 20280  CCAGCTATACTAGTCAGTTTTGTCTTTCACTAACTTACCACAATTCTTCGGATATCTATA
 20340  CAACGATAACCCGTTCGGACTTTTATAATCCTGACCATGGTAAGATCACTAGCCTTCGGG
 20400  TCTAATTCTAGATACTTATTCATTTTCTCATAATTGGTTTATCTAAGCTAGTTCCATGCG
 20460  CAAAGCGCACGAAATCATTGCTTGCATCTAAAATTAACTTGCTGACCCATTATGCAAAAG
 20520  GTACACTCTTATTACTTATTTAAATTTTCACTCGAGCTGCTTATAAAACTACTATTTCAA
 20580  AT
;;
 20582  TTTACCTCACGGTACTTTTCACTATCGCTTATATATCATATTTAGCCTTAGAGGAAGGTT
 20642  CCCCTATATTCAAACAGATTTTAATCCATTTTACTTTAACAAGTTTTGTTAATAGGCTCT
 20702  TGTTATTTAGTTTGCACCAAATAACAATCTCGTTTGATTTCTTTTCCTAAAGTTACTAAG
 20762  ATATTTCAATTCACTTCGTTTATTATTCGATTTCTCTTAGAAACTAGATTTACTAGTTAT
 20822  TCTTTAATATATAGCTAATTATCCATAATAATTTCTTTATATACTTGCCATGCGCAAAGC
 20882  GCATGAAATATATCTTTCATATTGTCTATATTGCAAAATACACTCATAAATTAAATTTAT
 20942  ACT
;     G-trnP(ugg) <== end
 20945  TCAGGT
;;     rnl <== ;; mfannot: 5' +/- 50 nt
 20951  TATTATGATTCGAACATAACTACTCCTCAAC!CCA!AATGAGACGCCTAACCAACCTGGC
 21009  TCTAACCTG
;     G-trnP(ugg) <== start
 21018  TAAATTATAGATAAATATAATAGTATATTATCTATCTATAATTATGATTAATATAATTTA
 21078  ATTAAATAAGTAATTTAGCTATAT
;     G-trnS(uga) <== end
 21102  CAGAGAGTATATGATTCGAACATATGAAAGTTTTACCTTTAGCTAGAC!TCA!AGCTAGC
 21160  CGCCTTAAACCACTCAGCCAACTCTCT
;     G-trnS(uga) <== start
 21187  TAAATTTTTTATTTCCTTGACTTCCGCTGCAAGGAGTCGCGTAGCTGCTATATATAATCA
 21247  AAAA
;     G-trnI(gau) <== end
 21251  TGATTCTTCAGTGACTCGAACACTGAACATATCCTT!ATC!AAGAACACACTTTACCAGT
 21309  TAAGTTAAAGAATC
;     G-trnI(gau) <== start
 21323  AATTAATATATAACTT
;     G-trnW(uca) <== end
 21339  CAAGAGCACTTAGATTTGAACTAAGAAATATAAGGT!TGA!AGCTTACAGTTTTGCCTAT
 21397  TAAACTATGCTCTT
;     G-trnW(uca) <== start
;     G-trnS(gcu) <== end
 21411  CGGAAAAGAGATGAATCGAACATCTAAGTGTAAAAACACAATATTT!AGC!AAATATCTT
 21469  ACCCTACCAATAGCAACTTTTCC
;     G-trnS(gcu) <== start
 21492  TTTTATTA
;     G-trnD(guc) <== end
 21500  CGGGTTAAACCGGTCTCGATCCGGCATCAATTTTCCT!GAC!AAGAAAACTCTTTACCAA
 21558  TTAAGTTATTAACCC
;     G-trnD(guc) <== start
 21573  TTT
;     G-trnG(ucc) <== end
 21576  TACGGCTAGCTGAATTCGAATCAGCACACTTCGTAT!GGA!AAACGAACAGTCTACCATT
 21634  AACTTATAGCCAT
;     G-trnG(ucc) <== start
 21647  TTTATTTTTTTTTATATTATACTTATATAA
;     G-trnG(acc) <== end
 21677  TATGACTAGCTGAATTCGAATCAGCACATCTTATAT!GGT!AAATAAGCAGTCTACCGTT
 21735  AACTTATAGTCAT
;     G-trnG(acc) <== start
 21748  TTATAGTAAAAGAAAC
;     G-trnK(uuu) <== end
 21764  TAAGACTTATGGGACTTGAACCCATATGGTAATGATT!AAA!AGTCACATGTTTTACCTT
 21822  TAAACTAAAGTCTC
;     G-trnK(uuu) <== start
 21836  TTATATAACTTTTATAAAATATAATATATTTATTTTATTTAATAAATAAAAAAATAAAAA
 21896  AAAAAATTTTTTTCATTTATAT
;     G-cox3 <== end
 21918  TTAATAACCTCAGTAGTACACTGATATATAAAGGAATAATCATACTACGTCAACAAAGTG
 21978  TCAGTATAAAATTCCTGATTCATAACCAAGATGATGGTGATCTGTTAAGTGATATGCAGC
 22038  TAAACGTCATAAACCTACTGCTAAGAATGCAGTTCCTATAATAACGTGTAATCCGTGGAA
 22098  ACCTGTTCCAAAGTAGAAACATGATCCGTAAACACTATCAGATATAGTGAATGAAGATAC
 22158  TGAATATTCTACACCTTGGAAGATTGTGAAAATAACTGCTAATAGAATTGTAACAACTGT
 22218  TCCATATAATGCTCCTTTTCTATTACCTTGTATTAATGAATGATGAGCATAAGTAATTGT
 22278  AACACCTGATGATAATAAAATTACTGTATTTAATAATGGTAATTCAAAAGGATTTACAGC
 22338  TTGTATACCTAAAGGTGGTCATTGTGCTCCTAATTCAACACTAGGTGATATTGCACTGTG
 22398  GAAGAATGCTCAGAATATTGCTAAGAAAAAGAATACTTCTGAGATAATAAATAAACCTAC
 22458  TCCTAAATTTAATCCTTTTTGAACTGCATTTGTGTGATTACCTAAATATGTTCCTTCTGA
 22518  GATAACATCTCTAAATCATAAACCCATTACGTAAGCTACATTAATTACAGCTACAGGTAC
 22578  TAAGTACTCAAAACTTTGAAAACCATGCATAAATAAAACTGTAGCAGTTGTAAGAATAAA
 22638  TAATGATACACTTGTAAATAAAGGTCAAGGTGATGGAGAAACTAAATGAAACGGATGATT
 22698  TTGGAAATTTCTTTTTGATTGATAGATCAT
;     G-cox3 <== start
 22728  ATAATATTAATTATGTTAAACGTAACTTTCCATAAATTA
;     G-nad6 <== end
 22767  CTATTTTTGTTTAATAGTTATTACTATGGCACCTACCATACCTAATAGTAATATAACAGA
 22827  ACTTATGATTAATCATAATGAATAACTAGTATACATAATATTACCTATTCCAGTTATATG
 22887  TGTAAACTCTACTAATGAGCTATCTCAACTTTTACTACTAGCATATGCTATTTCATGTTT
 22947  TAAGTTTACCATATTTAAAAACTCATTATCTAATTGTACGTTATAGACTTCAGAAAATGA
 23007  ATTTGATAAAGAAGAAACAATAGTATTATCTGTTAAATTAGAAGGTAATACTTGTCCTAT
 23067  TATATAATAGAATAGTAAAACTGTTAATACAGCTAAAGGTATATCATTATTAGTCTCACT
 23127  TAATAATTCAGAAATTCTGATATTTATTAACATTAATATAAAAAGGAATAAAATTGAAAC
 23187  AGCACCTACATATACTAATATATAAGATAATCCAATATAATTACATCCAACTAATATTAA
 23247  TAAACCAGCTATATTTACAAATAAACCTATTAAAAATAATACAGAAACTATAGGATTTCT
 23307  ACTTACAATAGTTAATACTCCAAATAAAATAGAAATTAAATAGATAACATCTACAAATTC
 23367  TATTCTAAATCCATTAGTTATATAATCATTTAATAAAAAAATATTATTCAT
;     G-nad6 <== start ;; mfannot: alternative ATG start pos 23456
 23418  AAAAATTAAGAATTCTTTATCTCTCATCATTTTATACATATATAAAATATCGAAATTGGA
 23478  CTATTCTTGAGA
;     G-trnY(gua) <== end
 23490  TAGGAAGAAAAGGAATCGAACCTTCGATGGCCTATAGCCATTGAGTT!TAC!AGCTCAAC
 23548  CCGTAAACCAACAAACGGACCCTTCCT
;     G-trnY(gua) <== start
 23575  TATTATATATATATAATTTATCTTTTTCTGGATTTGAACCAGTTGAAAAAAAAATCTTAT
 23635  ACCTATAAAAGATTATATAAAATATATTTATATTTTATATATATATACCTTATGAATTTT
 23695  TTTTGTT
;     G-rns <== end
 23702  AAAATTTATTCATCCCGTGCAATTTCCATTACACGAACCATATTTCGACTTAACACCAAT
 23762  CAAAGTCATGCATACGAAAATAATACTTACATATTTATATACCTGATTATATATATTAAT
 23822  ACATAAGCAAATCAAACTTATTGCACATACTCCTTTCAGCGCCTGACGAGTGGTTAGTAC
 23882  CTAGCTGAGATTAAATTCACCGTGACGATGGTGATTCACGATTACTAGTAATTCCTTATT
 23942  CATGTAGTCGAGTTACAGACTACAATCCATATTATATCCAATTTTGGGGATTAGCTCCAT
 24002  TTCACAATATCGCATCCCTTTGTTAAGGCGTATGTGGCACGTCTATAGCCCACAGTATTT
 24062  AGGCCATGATGACTTGTCTTAATCCCTATTATCTGGTCCAATGTAGTGGCGAACCACTTT
 24122  ATGTATTCAAATAAAGTGAGGGTTTTCGTTAATTAGAGGAGTTAACCAAATCTCACGACA
 24182  TTAACTAAAGACAGCCGTGCAGCGCTTGTAACAATTTTATTGTTATTCAAACTGTGGTAA
 24242  GGTTTTTCGCGGGTTATCGAATTAAATAACATACTTCACTACTGGTTTCAGAAACGGTCT
 24302  AATGATTTCAGTTTATATGTTGCCATATTACTCTTGAGGTGGAATGCTTACACTTTCATT
 24362  TATAGACTAAATTTTAAATCTAGCCTATGACATTCATCATTTTCTGCTTGGACTACTAGG
 24422  GTATCTAATCCTTATTGCTACCCAAGCCTTCGTCCCTCAACGTCAGTTTTTACATAGAAG
 24482  GATGCCTTCGCCGTTACCAGTCCTTCTGGTATCAAAGTATTTCATCCCTACTCCAGAAAT
 24542  TCTTCCTTCTCACATAAAACTCTAGTAAAAAAGTACTCATTTAGAGTTTAATTTACCGTC
 24602  TAGGTACCCTTTAAACCTAATAAAGATGACTAACACTAGTCTTCTACGTATTACCGCGAC
 24662  TGCTGGCACGTAATTTGGTCAAGACTTATAAATAGGAAATTGTCATTATCATTATCCTAT
 24722  TTAGAATTTTATACGAGTTAATCGTTATTGTATTACAATAATACACTTACATTCTTCCAA
 24782  GTTACTGGTTCAGCCTTTCGGCCATTGACCAATATTCCTCACTGCTGTACTAATACGCAT
 24842  TGGGGTTTTTTCAGACCCAATGTGGTCGATCGACCTCTCAGTCACGACTACGGATTTTAG
 24902  CTAGAAAAGTCATTACCTTTCCTACTACTCCCCGAGATAAAGATTAACATCTTAAAGCGG
 24962  ACTTTTATTTTCCTTTCGTTTATAAGGGATTTTCCCCTTACTTTAAGGTAGCCAAATTAT
 25022  CTTTTACTCACCTGTACACCACTACTACTTAGTTTATTAAAACTAATTAGTCGTTCGATT
 25082  AGCATGTGTCAAGTACTTGGACAGCGTTCAATCAGAGCCATCATCAAACTCAAAAAATT
;     G-rns <== start
 25141  TATTTTTTTGGTATATATCATACCTATATTGTAATATACACATTTTACTTTTTTTATTTA
 25201  TTAACTTATAAAGTAAATAAAAATAAAAAAAAAAAAATTATTTTTTTTTTTTAATAAAGA
 25261  TATAA
;     G-rnpB <== end
 25266  TTAAGCCGGTTCCTGTTTAAAATTTTAATAATTCTAAATTAAAACTAAGCATAGGGTTTA
 25326  TTGTTCGCAATTATTATAACGCTTATATTTACGTATATATAATAATTTTTAGTTTCTGTT
 25386  AAAATCCTTATATTTTTATAAAGCTTGGTATAATACCAAACATATATGCCTAAAAAGTTT
 25446  TGGACTTTCCTA
;     G-rnpB <== start ;; mfannot: Approximate position
 25458  TTTTCATAAAATTTTTATATCTTTATTTTTCTATCTGAAGGTACCTAATGGTAGGGGTAC
 25518  GTCTTTTTGGGACTCCCTTTCAACCCCATTAGTTTGCTAATGAGGTACCACGGTATTAAA
 25578  CGTATTTTCGTTTACCCCTTCTTCAATACTTTCCCCTTAGGAAATAATTTTGTGTGTTAA
 25638  ATTATTTTAACACATTGGACTGATTAAAAAATTTTTTTTTTTATGTAAATTTTATACTAT
 25698  TCGTTTTTATACTATAAGTTATCTTAGAGTATTTAATATAAAATTTTTTAGGGTAAAAGA
 25758  TGTATTCATGAATTTAGATGTATTCATGTATTAGA
;     G-atp6 <== end
 25793  TTAGTGTAAATCTAATCCGTCTTTAATATATGAACAAGCTAAAACTATGAAAACTTGAGC
 25853  TTGAATAAATGCAATAGCTAATTCTAATCCTGAGAATGCTATAATAAATGCTAAAGGTAC
 25913  TAAACCTATAAAGAAAAATAATATACCACTAGTCATAATGTTATATGTAAATCCACTTAA
 25973  AATAGATAAAAGCATGTGACCTGAAAGTATATTAGCTGCAAGTCTTAATCCTAATGAAAC
 26033  ATTTCTAGATAAATATGAAATGAATTCGATTAAAACTAATAGAGGTAATAATGCTAAAGG
 26093  ACAACCTGAAGGTACAAATAATGAAAAGAATTTTAATCCATGTTTTTGGAATCCTAAGAA
 26153  TGTTGCACCTAAAACAATAGTGAAACTCATTGAGAATGTTAAAATAAAATGAGATGTTGA
 26213  TGCAAAACTATATGGTACCAATCCTATTAAATTATTTACTAATATAAATATGAATAATGC
 26273  ATATATAAAAGGGAAATATAATTGTCCTTTTGTTGGGTTAAGTTGGTTTATAACAATACT
 26333  ATGTACTGTTGCATAAATACTTTCTTGACTGATTGATCAGCTATTTGGTATTATTTTATT
 26393  ATTATTTGTTGCTAACAAACTGTATGATAAAGCTAAAAATAAACCTATTGATAAATATAA
 26453  ACCTATATTTGTTAATGATAAATGAATATTTCCTAATAAATTAGCATTTATAGAAAATAA
 26513  ATCTCTAATTTCAAATTGGTCCAATGGACTTAATACAAAATTAAAATGACGCAT
;     G-atp6 <== start
 26567  ACGATTTTATGTTAATTATATATTTAATTTATTGATATAGTCAATTTTATTTTATAGA
;     G-atp8 <== end
 26625  CTATAATTTATTTATATAGATACGAGAAATAAAAAGACGTACAAATCTTGGTAAAATGTA
 26685  TTTACTTAATGCGTATATTAAAACTGTTAATACAACAAAAGCAAATACTACTTGATTTAC
 26745  AAAAAAGAATGGAACTAATTGTGGCAT
;     G-atp8 <== start ;; mfannot: alternative ATG start pos 26783
 26772  ACTTATATTCATTATTATTGAATTAAATAATTTCTTAGATTTATTTAGACTTTTTAAGAT
 26832  TTTAAGGTTTTGCGTTATGTATATTTA
;     G-trnN(guu) <== end
 26859  AGCCCTTAAGATGAATCGAACATCTATCAAAATATT!AAC!AGTATTCCGCTCTACCGTT
 26917  GAGCTATAAGGGC
;     G-trnN(guu) <== start
 26930  TAATAAGAATTATT
;     G-trnR(ucu) <== end
 26944  ATTCTTATCCAAGACTCGAACTTGGATCAAAATATT!AGA!AGTATTCTGCTCTACCATT
 27002  GAGCTAATAAGAA
;     G-trnR(ucu) <== start
 27015  TATAAGATATATATATATATATATCTAACAGATATCATATAATTTTAAAGCTTAGCTTTT
 27075  TATCTTATATAAATTATTATACTAGAAATTAATAATTTT
;     G-nad4 <== end
 27114  TTAATTTACATTATAAATTAAAGAAGAAACTGAATAGTGTAAACCATCTAATATAGGAGC
 27174  TGGATATATTCCAAATAATACTGTTAGTATTACAAATACTAATAACATTATAAATTCTCT
 27234  TCTAGTTACATCACCTATATTCTCTACAAAATAAAGAGAGTAAGAACCTCCAAATACTAT
 27294  TCTATTATACATAAATATTGTATAAGCAGCAGAGAATACTATAGAAGTACTAGCTAAAAC
 27354  ACCTAAAATAGGCATTCTTTCAAATACTCCATATAATGACATGAATTCACCTAAGAAATT
 27414  TAAAGTTAAAGGAGTTCCACTATTTCCTAAAGCTAATATGAAGAATAATACAGAGAAAAT
 27474  AGGCATAACTTGAGCCATACCTCTGTAATATGTAATCAATCTAGTAGATGATCTGTCATA
 27534  TAAAATTCCTCCTGCACAAATAAATAATCCTGATGAAACAAAACCGTGAGCTAATCCTAA
 27594  AACTATTGAACCCTCAATACCTTGTATTGTATTACTAAATGCACCTATTAAGTAAACAGC
 27654  TGCATGAGATACTGATGAATAAGCAATTAATTCTTTAATATCTATTGTTCTTAATGTACT
 27714  AAAACTAGCATATAATATTGTTATTACACCTATTACGTATATTACGTAAGTATAATTTAT
 27774  AGAAGCTTTAGGTAATAAAGGTAACATTAATCTAAATATACCATATAAACTTAATTTTAA
 27834  AACTATACCAGCTAAAATTATACTTCCTGATAATGGTGATTCAACGTGAGCTTTTAATAA
 27894  TCAAGTATTTAAAAAAATTACTGGTGTTTTTACAGCAAAAGCTATAAATATTCCATAAAA
 27954  TAAAAATAATTGAGTTATATAGTTAAAGTTTGCTTTTGATAGAGCATCAAAATCTGTTGT
 28014  TCCCATTATAGAAGACATACCTATTATTGATAATAACATAAATAATGATCCTAATAAAGT
 28074  ATATAAGAATAAATAAAAACTAGCTCTTACTTTATTACTTGAACCAAATAATCCTATTAA
 28134  TAAAAATAAAGGTGGTAAAATACTTTCAAAGAATATATAAAATAATAATACATCTAAAAC
 28194  TAAAAAGACTGCTAGTAATAATGATTCTAATAATAACATTATTACTACAAATGATAATAC
 28254  ATTTTGAGATTTTATTGAATTTCAATTTGATAATATTGCTATAGGCATTATTATAGTTGT
 28314  TAATAATACAAAGTATATTGATAAACCATCAACACCTAAATATATATCAAAATAACTTAT
 28374  TTGATAATGCTCTTCAATAAATTGAAATTGTTTACTACTAAAATCAAATAGTATAAACAT
 28434  AACTAATGATACAATTAAGTTAACTATTGAAGTAGTTAAGGCAATAGATTTTATTCTTAT
 28494  ATTATTTATAAGTGATAAACCATAATTTGCCTCTACTGTTACTAAACCTACTCCTATTAA
 28554  AGGTATTAATAATAATAATAAAGACAT
;     G-nad4 <== start
 28581  ATCTACTTAAAAAAATTTTTTTTTTTTATTTACTACTAATAAAATACTACATAATATTTT
 28641  ATATATTACACTTTATGTATGCCATAAAGTTAATTAATTTAACATTAAATTACCAAAAAG
 28701  TTAATAGCTTTTAACTTTAAAGTAAACAACTAATGTAACTCTATATAGAACAATACTTAA
 28761  TATTAAGGATTTAATATATCTTTCATTCTAATTTTATTAGATTCTGGCCTTGGTGAATTA
 28821  ACCATATCTGATATATTAATTCTTCTTGGTTGTTTAGGTGTATTAAGCATGTCTGATATA
 28881  TTAATTCTATTATGTTCCGTATTTGCTGAGTTTTTTGTAGTGTTAAGTATATCAGTTATA
 28941  TTAACATTAGTTGCAGGATTATTTGTAGAAGTTACTACAGGATTATTTGTAGAAGTTACT
 29001  ACAGGATTATTTGTAGTAATAGTTACAGTATTACCACCACTTCTTGTATTATATTGTGTA
 29061  TAAGGATTATTATATATATTATTACCACTTATTGCACTATTTTGTGTATAAGGATTATTA
 29121  TTATTATTGTATATAGAATTATCACTTATTGCACTATTTTGTGTATAAGGATTATTTTGT
 29181  GTATA
