# Supplementary material for: Global Characterization of Fungal Mitogenomes: New Insights on Genomic Diversity and Dynamism of Coding Genes and Accessory Elements
Source: Front Microbiol. 2021 Dec 1;12:787283. doi: 10.3389/fmicb.2021.787283 (PMC8672057; doi:10.3389/fmicb.2021.787283)
Supplement: Supplementary File 1 — de novo annotation files of the 685 mitogenomes investigated in this study. Annotation was performed with the Mfannot program. [file Data_Sheet_1.ZIP › Supplementary_FileS1/CP020224.1_Saccharomyces_cerevisiae_strain_YPS128_mitochondrion_complete_genome_mitogenome_g3.mfres]

;; Masterfile modified automatically by mfannot version 1.35
;; on Sun Dec 27 01:06:44 2020 by user pfonseca on host LGCM-PROC
;;    - Gene Totals: 45
;;    - List of genes added:
;;      atp6                 atp8                 atp9                
;;      cob (5 introns)      cox1 (4 introns)     cox2                
;;      cox3                 orf273               orf280              
;;      orf301               orf348               orf386              
;;      orf457               orf481               orf784              
;;      rnl                  rnpB                 rns                 
;;      rps3                 trnA(ugc)            trnC(gca)           
;;      trnD(guc)            trnE(uuc)            trnF(gaa)           
;;      trnG(ucc)            trnH(gug)            trnI(gau)           
;;      trnK(uuu)            trnL(uaa)            trnM(cau)           
;;      trnN(guu)            trnP(ugg)            trnQ(uug)           
;;      trnR(acg)            trnR(ucu)            trnS(gcu)           
;;      trnS(uga)            trnT(agu)            trnT(ugu)           
;;      trnT(uuag)           trnV(uac)            trnW(uca)           
;;      trnX(auua)           trnX(cacg)           trnY(gua)           
;;
;; end mfannot
;;


>CP020224.1 Saccharomyces cerevisiae strain YPS128 mitochondrion complete genome gc=3
;     G-atp6 ==> start
     1  ATGTTTAATTTATTAAATACATATATTACATCACCATTAGATCAATTTGAGATTAGACTA
    61  TTATTTGGTTTACAATCATCATTTATTGATTTAAGTTGTTTAAATTTAACAACATTTTCA
   121  TTATATACTATTATTGTATTATTAGTTATTACAAGTTTATATCTATTAACTAATAATAAT
   181  AATAAAATTATTGGTTCAAGATGATTAATTTCACAAGAAGCTATTTATGATACTATTATA
   241  AATATGCTTAAAGGACAAATTGGAGGTAAAAATTGAGGTTTATATTTCCCTATGATCTTT
   301  ACATTATTTATGTTTATTTTTATTGCTAATTTAATTAGTATGATTCCATATTCATTTGCA
   361  TTATCAGCTCATTTAGTATTTATTATCTCTTTAAGTATTGTTATTTGATTAGGTAATACT
   421  ATTTTAGGTTTATATAAACATGGTTGAGTATTCTTCTCATTATTCGTACCTGCTGGTACA
   481  CCATTACCATTAGTACCTTTATTAGTTATTATTGAAACTTTATCTTATATTGCTAGAGCT
   541  ATTTCATTAGGTTTAAGATTAGGTTCTAATATCTTAGCTGGTCATTTATTAATGGTTATT
   601  TTAGCTGGTTTACTATTTAATTTTATGTTAATTAATTTATTTACTTTAGTATTCGGTTTT
   661  GTACCTTTAGCTATGATCTTAGCTATTATGATTTTAGAATTCGCTATTGGTATTATCCAA
   721  TCTTATGTTTGACTTATCTTAACAGCATCATACTTAAAAGATACATTATACTTACATTAA
;     G-atp6 ==> end
   781  ATTATAAAATAAAAATTATATAAAAAAAATATAATAATAATAATAATATAAAATAAAAA
;     G-orf481 ==> start /note=LAGLIDADG ;; evalue:8
   840  ATAAAAAATAAAACAATGAAAAAACAAAATTTAAATTCTATTTTATTAATGTATATTAAT
   900  TATATTATTAATTATTTTAATAATATTCATAAAAATCAATTAAAAAAAGACTGAATTATA
   960  GAATATGAATATATATATAAATTTTTAATAAATAATATACTATGTTTTATTAAATGAGAT
  1020  AATAATAAAATTTTATTATTATTAGATATATATTATAATGTATTATATAACTATCATAAA
  1080  CAACGTACACCTATATCTAATAAAAGATTAATAAATTCAAAAAATATTATAGATTATAAA
  1140  TTATTATATCTTTATTTTTATATTTTAAATAAAATAAAAATAGAAATAGATAATTATAAT
  1200  AATAATAATAATAATATTTCATTAAAATATAATGAATTATTAAAAAATATTATAAATAAT
  1260  TTAAATTATAAACTATCTAATATTGAACTTAATTTATCTAATAATTTTTATTTAATAGAT
  1320  AAATATTTAATTAATAAATATATAAAATATTTAGATATATTAAATATAATTCCTAATAAT
  1380  TATATATTTAATAATATTAATTATAAAGGTAAATTAAATATTAAAACAGTATTAGATTTA
  1440  AATAATAATGAATTTTATGATTATTTATCAGGATTAATTGAAGGTGATGGTTATATTGGT
  1500  CCTAAAGGTATTACAATTCTAAATCATGCTAATGATGTATTAAATACTATCTTTATTAAT
  1560  AAAAGAATTAAAAATAGTATTTTAGTAGAAAAATGAATAGATACTTTAAAAGATAATCCT
  1620  TATTTTGTTAATGCTTTCTCTATTAATATTAAACTTAATTTAGCTAAAGAAAAGATTTTT
  1680  CTTAATATTTATAATAAATTATATAGTGATTATAAAATTAATCAAATTAATAATCATATT
  1740  CCTTATTATAATTATTTAAAAATTAATAATAAATTACCTATTAAAAATATTATAGATATT
  1800  AAAAATAATTATTGATTAGCTGGTTTTACAGCTGCAGATGGTTCTTTTTTATCATCTATA
  1860  TATAATCCTAAAGATACATTATTATTTAAAGATATAAGACCTAGTTATGTTATTTCACAA
  1920  GTTGAAACACGTAAAGAATTAATCTATTTAATTCAAGAATCTTTTGATTTATCTATTTCT
  1980  AATGTTAAAAAAGTTGGTAATAGAAAATTAAAAGATTTTAAATTATTTACCAGAACTCTT
  2040  GATGAATTAATAAAATTTATTTATTATTTTGATAAATTTTTACCTTTACATGATAATAAA
  2100  CAATTTAATTATATTAAATTTAGATTTAATCTATTTATTAAATCATATAATTGAAATAAT
  2160  AGAGTCTTTGGTTTAGTATTATCTGAATATATCAATAATATTAAAATTGATAATTATGAT
  2220  TATTATTATTATAATAAATATATTAATATACATAATGCACGTAAACCTAAAGGATACATT
  2280  AAATAA
;     G-orf481 ==> end
  2286  TTAATTATCCTTACTATTATAATTATTCTATATATTATATATAAAAATAAATATATAAAA
  2346  TTTTATAATACAAAAAGAATTCTCATATTCTTTTTTTTTAATAATATTCTTTCATATCAT
  2406  AAATATATCTATTTATTTATATTATTATCATCTTAAAAGACTTATTTAATATATTTAATA
  2466  ACTTATTATACTTATTTATATTTATAATTAATACAAATATATTATTAATCTTACTCCTTC
  2526  GGAGTTCGGTCCCCCCCCCCATAAGGGGGGTCCCTCACTCCTTCCCCACTGCACTGGATG
  2586  CGGGGACTTATTTTTATTATTATTATTTAATCTTTATTTATAAAATTATATATTATATAT
  2646  AAATTATTATACTTAATAATTAAAAAAAAAACCTCTAATTATTATTAATATTATATATAA
  2706  TATATATATTCTCATTAATGTTATATATAATATATATATTCTCATTAATATATTAATATA
  2766  GTATTAAAAAAAAATAAAATATTTAATAAATATTATTATTAATAATATTTATTAAAAATA
  2826  ATATAACATAATAAATATAAGATTATTATATAATATATTTATTATATCATATAGAATTAT
  2886  AACATATTTTTTTATAATATTCATATTTATTTTATATACAAATAAATATATTTATTTATA
  2946  ATAATTAAAAAAAAAAATAATAAATAAATATATTATTATCATTATTATACTTTATTCATT
  3006  ATTTATTATAATAATTATATATAACAATTATAATATATAATTATATTTTATATAATATTA
  3066  TATTAATATTTAATATATTTATTATTATTATTACTTCTATGGAAACTTTATATTTTAGAT
  3126  ATTTTTATTATTATTATTATTAATTTATAATGTTATATTTTTGATTTATAAATATATAAG
  3186  TAATAGGGGGAGGGGGTGGGTGATAATAACCAGAATATTAAATAAATACAGAGCACACAT
  3246  TAGATAAATTTTATAATATAACCAATATATAATAATTATAAAATAATTAATTATATAATA
  3306  TAAATAATGTATAAACAATATAATTAATGATATAATATAAATATAAATTAAAAATAATAA
  3366  TAAATTAAATAATATAATAATAGATAAACAAGAAGATATCCGGGTCCCAATAATAATTAT
  3426  TATTGAAAATAATAATTGGGACCCCCACCATAAAATAAAATAAAAATAATTAATATATAT
  3486  ATATAAATATAATAAATTATTATATATAAATATATATAATTTTTATAATAAATATTAATA
  3546  ATATTATATAAATAAATAATTATAATATATAATAAATATATAATAATAATAAAAATATTA
  3606  ACAATATAATAAAAATTTATAATATAAATATAAATAATAAATAAGTTAAATTAATAAAAT
  3666  AATAAATGATTAACAAGAAGATATCTGGGGTCCCATTAATAATTATTATTTTCAATAATA
  3726  ATTGGGACCCCCACCATTATAATATCATATTAATTAATATAATAATAATGTATATAAAAT
  3786  ATAAATAATAATTAATATAATAATAATAATGTATATAAAATAGAAATAATAATTAAATAT
  3846  ATATATAAATAATTATTTATATAATATATTATAAATAATAATAATAATAAATATTTATTA
  3906  ATTAATAATGATTATAAATATTTTATTTAATATAAATTTATAACTATTTTATTATATATA
  3966  TATTTTTTATTCATAAAAATTCCTTTTGAGGATTTTTTATTTTATATAAATATCTTCTAA
  4026  TATTTATAATAAATAATAATATATTCATTATATTTATAATTATATATAATGTAATACGGG
  4086  TAAACATTACCCGTTGTTCACGGGTAATGTTTACCCTATTTTATATAATTCTTAATAAAT
  4146  ATATTTATATTTATATTTTTATATAAAAAAAATTATAATAATTTATTAATTCTCCTTTCG
  4206  GGGTTCCGGCTCCCGTGGCCGGAACTCCGGAACTATAAAAATAATTTTAATATAATTTAT
  4266  ATATTTTATGATTAATATAATAATTCCTTTTTAAAGAAATTAAATAAAAAGGGGTGGACT
  4326  CCTTCGGGGTCCGCCCCGCGGGGGCGGGCCGGACTATTATTATAAATAATTATATATTAT
  4386  AATATAATTAAAAAGTATTATAATTGAAACGAAAATCATAATTTTAAATGGAATAATAAT
  4446  TATTATATATTTAATATATTTAATAAAGTTATAATATCTCCTTCGACTGGATTATTTTAT
  4506  TTATTTTTATAAAAGAAAAAATAGTAATAATATTATCTTCTCCTCCTTTCGGGGTTCCGG
  4566  CTCCCGTGGCCGGGCCCCGGAACTATTAATTATATAATATAATATGATACGGATCAAACA
  4626  TTACCCGTTGTTCACTGGCAATGTTTAATCCTATTGTATATAAATATAATAAAATAATTA
  4686  CCCCTCTCGTAATTTACATCTATAAAATATAAAATATAAAATATAAAATAATAATATTAT
  4746  GATTATTATAATATATATATATATATATATAAATATATATATATAATTTATAATTTATAT
  4806  GATTAATATATTATATATATAAAAAATATATTAAATTTACTTTTTATAGAAAGGAGATAT
  4866  TTATTTTAATACTTATATAGTATTTATTAATAATATAATAATTGTTATTATAAATATTAA
  4926  TAATAATATAAAAATATGGTAAATAATATAAATAATATGAATAAGTATAAAAACATATTA
  4986  AATATAAAATATATCATAAATTTAATAAATATTATAATAATTTATAAATGATAGATATCT
  5046  GGGGTCCTATAAATAATAATTATTTTCAATAATTATAGGGACCCCCACCTATTATATAAA
  5106  TATAAATATAAATATAAATACAAATATAATATATATAAATATATAAATATAATATAAATA
  5166  CAAATATAATATATAAATATAAATATAAATATATAAATATAAGTATAAATAAAAATTAAT
  5226  AATATATATATAATTATAATAAAAATAATAATATAATATATAATAAAATATAACTTATTA
  5286  ATATAATATTAAAAATATAATTAACAAGAATAAATAGTCCGTGGGATCGAACCCCCTTTT
  5346  TTATTTAATATTTAATATTTAATATTTAAAGAAGGAATTGTTTATATATATTAATATCTT
  5406  ATTTGGGGATTAATATAATATATAAGTTTTGGTTACCAGGCCAAAGACTGGAACCCCAAA
  5466  AGGAGATTATATAAATATTATTTATCTCCCTTTTTTAATATTATAATAATTTTATTAAAA
  5526  ATAAAATAATAATAATAATTATAATTTATAATAACAATTATAATAATTTAATTAATTAAT
  5586  TAATTAATTAATTAATTAATTAATAATAAATATAAATATAAAAATAATATAATTTATAAT
  5646  AAATTTATATATATATATATATATTAAATAAAATATTTACTTCATTAATATAAAATATAA
  5706  ATATATTTAATTAATAAGTATATATATATAATAATATATAATAACCTATTTATATATATA
  5766  ATCTTAATATAATTATAAGAAATATTATATAAGTAATATATAAAAATAATATAAAATAAT
  5826  TATAATTCAATTTATATATTAATAGTTCCGGGGCCCGGCCACGGGAGCCGGAACCCCGAA
  5886  AGGAGGAATAAGATAAATATATAAATTATATTAATAAATATAAATTTTAAATGAATTAAT
  5946  AAAATTAATATATATATGTATATATATATATATATTAAAAATATTTAATTATTTTTAGGA
  6006  AGGAGTGATAG
;     G-trnX(cacg) <== end
  6017  ATCCCTTTGGGGGACCGAACCCCTATTTAAGAAGGAGTGCGGGACCC!CGTG!GGAACCG
  6075  AACCCCTTTTTTATTTAAAGAAGA
;     G-trnX(cacg) <== start
  6099  AGTTTTATTTTATTTTATTTTATTTTATTTTATTTTATTTTATTTTATTTTATTTTATTT
  6159  TATTTTATTTAATTTAATTTAATTTTAATTAGGTTAATAAATAGTAATAATAAACTTAAT
  6219  AATAATAATAATAATTTTATTTTTATAATTTATTAATAATAATAATAATTATATATATAT
  6279  ATATTATTAATAAATATA
;     G-trnE(uuc) ==> start
  6297  GACCTTATCGTCTAATGGTTACGACATCACCTC!TTC!ATGTTGATAATATCGGTTCGAT
  6355  TCCGATTAAGGTTA
;     G-trnE(uuc) ==> end
  6369  TTCATAATAATAAATATTTGTAAAAAAAGTATATATAATTAAACATATTCTTTATATTAA
  6429  TTAATAATTATTAATAATATACATTTTATATAATACAATTATATATATATATATATTTTT
  6489  TTTTTTAATACAAATAATATATTCATAATAATAAATACCGATTGTTATTATACTATAATA
  6549  AAATATATAATATATTTTTCATTATAATATTTTTAAATAAATATTATAATAAATTATATA
  6609  AATAATATTTATGTATAATAATAATAATAATAATTGTTATTAATTAATTCTATAATTATT
  6669  ATATATTTAATTTTTTAAATATAATATATAATAATAGAATTTATTTTATTTTTTTTATAG
  6729  AATATAAATTAATAATATTATAAATAACATATTAACAATAAATTATTGTTAATATAATAA
  6789  TAATAATAACAATATTAATAAATAATATAAAAATTATTAATATTATATTTATATAATATT
  6849  AATATAAAAATCTTTTATAATATTAATTATTATTAAATAATAATGATATCATTAATATTA
  6909  ATATAATCGTCAATATTATTTATTTATTTATTTATTTATTTATTTATTATTAAATAAATA
  6969  TTTTTAAATATTATATTATATTATTAACTTTTTATAAAAAAAATTAATAATGATATAATA
  7029  TAATTAATATTATCCACGGGACCAATGACCAACCCGGTAGTTGACCGGATTGGCGCCCGC
  7089  GGGGTTTATATTTAATAAATAATAATAATAATATTAATAAAATCTATTAACTTTTTTTTT
  7149  TTAATGGATTATATTAATGAAAAAAAATGAGAAATATCTTTTTTTTTTATAATTATAATT
  7209  TATATATAATAAAATATATATATATAATAAATAAAATAGTTTTTAATATTATAATATAAT
  7269  TATATATATAATTATAAATATATATATATATAATAAGTATTAATTAATAATATATATTTA
  7329  TATATTTTTTTTATTAATTAATATATATAAAATATTAGTAATAAATAATATTATTAATAT
  7389  TTTATAAATAAATAATAATAAT
;     G-cob ==> start
;     G-cob-E1 ==> start
  7411  ATGGCATTTAGAAAATCAAATGTATATTTAAGTTTAGTGAATAGTTATGTTATTGATTCA
  7471  CCACAACCATCATCAATTAATTATTGATGAAATATGGGTTCATTATTAGGTTTATGTTTA
  7531  GTTATTCAAATTGTAACAGGTATTTTTATGGCTATGCATTATTCATCTAATATTGAATTA
  7591  GCTTTTTCATCTGTTGAACATATTATAAGAGATGTGCATAATGGTTATATTTTAAGATAT
  7651  TTACATGCAAATGGTGCATCATTCTTTTTTATGGTAATGTTTATGCATATGGCTAAAGGT
  7711  TTATATTATGGTTCATATAGATCACCAAGAGTACTATTATGAAATGTAGGTGTTATTATT
  7771  TTCATTTTAACTATTGCTACAGCTTTTTTAGGTTATTGTTGTGTTTATGGACAGA
;     G-cob-E1 ==> end
;     G-cob-I1 ==> start /group=II(derived) (4.77e-13)
  7826  gtgagacaagtataagtatattattataatatcataccattaaataaattattttaatga
  7886  aatgattatgtttatatataacatatacctaattagacatgcattattagtaataatttt
  7946  gtatgaaactctaataataataattattattaattattaaggtaagattcatatggatag
  8006  cgtaagtcaatctaatattataaaatatcgtaacataaacaatatttttctattattaat
  8066  taataaataataataaataaaaataattatatgagaagtaagatattcaattctgtctag
  8126  aatacatatatatacgttaatactcatcggtataaaattagaatcctaagtgaattattg
  8186  aaagtataataatataaacttggtaagcccaattatttccatataatattaatataaata
  8246  ttaatataaatattatatggtagttatatataatattattaaataaataataatagaaat
  8306  tataataaagataagtgggtaaaagactattgaaaaagctaaagattatatgtaatgtat
  8366  aatatagatcaaattatttatatattttaataaaaatatataaataatggttaatattat
  8426  tattaattaattaattaattaattaataataataacgaataaatgattaatgtgaaagca
  8486  tgctaacttcaatataggatgatttatatagtatataaattgtttgagctgtatactatg
  8546  aaagtagtacgtacagttctgagtgggggaaaatttgtaaagatctacctatcacaat
;     G-cob-I1 ==> end
;     G-cob-E2 ==> start
  8604  TGTCACATTGAGGT
;     G-cob-E2 ==> end
;     G-cob-I2 ==> start /group=ID (1.78e-22)
;     G-cob-I2-orf280 ==> start /first_aa=N /note=LAGLIDADG ;; evalue:7.9e-10
  8618  aatataaatatcgcctcaaatatatttaatataataaaactaatttatataataatgtta
  8678  atattattaatttatattttttatatgattatgataagacaaataataaaaactaaagaa
  8738  tatcttatattaattaagagtatagattatattaataaaaataaatatataattaattta
  8798  aatataacaaataagaaagatataaataataatattggtccattaaatatagacatttta
  8858  tcaattatttatggttcaatattaggagatggtcatgctgaaaaaagaaaaggtggtaaa
  8918  ggaacaagaattgtatttcaacaagaatattgtaatattaattatttatattatttacat
  8978  agtttattagctaatttaggttattgtaatactaatttacctttaattaaaactagatta
  9038  ggtaaaaaaggtaaaattagacaatatttaaaatttaatacatgaacttatgattcattt
  9098  aatatgatttattcagaatggtatattaaaaatatatctggaaaaggtaatattaaagtt
  9158  attcctaaatctttagacaattatttaactcctttagctttagctatttgaattatagat
  9218  gatggatgtaaattaggtaaaggtttaaaattcacaactaattgttttagttataaagat
  9278  gttcaatatttactttatttattacataataaatataatattaaatctactattcttaaa
  9338  ggcaataaagaaaatacacaatttgttatttatgtatgaaaagaatctatacctatttta
  9398  actaaaattgtatctccttatattattcctagtataaaatataaattaggtaattattta
  9458  taa
;     G-cob-I2-orf280 ==> end
  9461  taaaatatatagtattatattaattattatattattataatgcgatattattgaaaacat
  9521  gtcaaaattatattattaagtaacaagacagtgggttatataattatatgatcccaacag
  9581  aatacaccaataataggtattattataaaaaaaaaataataatatttaatgtttattcga
  9641  agaaaatttataatattattattataacacaaggtttaataatctatatatatatattat
  9701  atatataactactgttattattccatttacctaattaatatataaataatgaattataat
  9761  tattatgattaatatttttataataataaccccatcataacatttatatataacatttat
  9821  atataacatttatatataatatttatattatggtattattaggtataaatatttattcat
  9881  aagagaaaatagtgattaaatggaattataaaaagggtagatattattaaatacagggta
  9941  ttatttatattaataaatcaataaatattgagattattattattaaaaaataataataat
 10001  ttataaataatattattttcttg
;     G-cob-I2 ==> end
;     G-cob-E3 ==> start
 10024  GCACTAGTTATTACTAATTTATTCTCAGCAATTCCATTTGTAGGTAACGATATTGTATCT
 10084  TGATTATGAGGTGGGTT
;     G-cob-E3 ==> end
;     G-cob-I3 ==> start /group=IB(3') (5.61e-05)
 10101  t
;     G-cob-I3-orf348 ==> start /first_aa=N /note=LAGLIDADG ;; evalue:2.6e-50
 10102  aatatagaggatccatattatagtaatataatattaaataaatctgttttatgctgaaat
 10162  atcttcatttgaataataaattactatattattcaattaattatttataataatataatt
 10222  tgaaataaaaataatatagttaaaatatttattataagaagaaaattagcagtaattaat
 10282  atatatatatatataaaattaattattcagagactttatagttattatataaataatact
 10342  attatttatgataaaaatcataaattaaacacagataatcctatttatgcatatattgtt
 10402  ggtttatttgaaggagatggttgaattactatttcaaaaaaaggtaaatatttattatat
 10462  gaattaggtattgaaatacatattagagatattcaattattatataaaattaaaaatatt
 10522  ttaggtattggtaaagtaacaattaaaaaattaaaaataaaagatggtactattaaagaa
 10582  atatgtaaatttaatgtaagaaataaaaatcatttaaagaatattattattcctattttt
 10642  aataaatatcctatattaactaataaacattatgattatttatattttaaagataattta
 10702  ttaaaagatattaaatattataatgatttatcttattatttacgtcctattaaaccattt
 10762  aatactcttgaagatattttaaataaaaattatttttcttcatgattaattggttttttt
 10822  gaagctaaaagttgttttagtatttataaacctataaataaaaaaataaaacttgctagt
 10882  tttgaagtatctataaataataatatagaagttatattagctattaaatcatatttaaaa
 10942  attaataataatatttatataaatgaatttaataattcaaaaataacacttaaaagtatt
 11002  aatgatattaaaaatgttgtaatatttattaataataatcctattaaattattaggttat
 11062  aaaaaattacaatatttattattcttaaaagatttacgtcttattcttaaatataataat
 11122  tattttaaaattccttctaaatattaa
;     G-cob-I3-orf348 ==> end
 11149  tcttatataaaaatataataataatatatttatatattatataattatataaacaaaata
 11209  taatttatatataattatttattataaatatagtccgg
;     G-trnT(agu) <== end
 11247  cccgccccgcgggggcggaccccgaaggagtgagggaccccctccctat!act!aatggg
 11305  agggggaccgaaccccgaaggagtgc
;     G-trnT(agu) <== start
 11331  gggaccccgtgggaaccgtatccctttttatttttaagaaggagttttattatatattaa
 11391  atatattattatcaataaataattcctttgaactatttattattttattatatttatttt
 11451  ctccttcattattaatttttattaataattaaaatcttatcattttatggtattttattt
 11511  ctattttaggatatcgaaactataaattaaaaagtataattttattaattataatttatg
 11571  attaataaataagaaataaaaactttagaagtaatatttatcttttttttttttataaat
 11631  aaatattatgattaatatataatcatttataaatatttatatataattatatatatatac
 11691  ataaataggattaagatatagtccgaacaatatagtgatatattgataatagttttcaaa
 11751  tatgtaactatttaaacattaaaag
;     G-cob-I3 ==> end
;     G-cob-E4 ==> start
 11776  CTCAGTATCTAACCCTCTAATCCAGAGATTCTTTGCGTTACATTATTTAGTACCTTTTAT
 11836  CATTGCTGCAATGGTTATTATGCATTTAATGGCATTACATATTCATGGTTCATCTAATCC
 11896  ATTAGGTATTACAGGTAATTTAGATAGAATTCCAATGCATTCATACTTTATTTTTAAAGA
 11956  TTTAGTAACTGTTTTCTTATTTATGTTAATTTTAGCATTATTTGTATTCTATTCACCTAA
 12016  TACTTTAGGT
;     G-cob-E4 ==> end
;     G-cob-I4 ==> start /group=IB (3.74e-21)
;     G-cob-I4-orf386 ==> start /first_aa=Q /note=LAGLIDADG ;; evalue:5.1e-45
 12026  caaaatatggccttattattaattacatatgtaattaatattttatgtgctgtatgctgg
 12086  aaatctttatttattaaatatcaatgaaaaatttataataaaactctatattattttatt
 12146  attcaaaatattttaaatacaaaacaattaaataatttcgtattaaaatttaattgaaca
 12206  aagcaatataataaaataaatattgtaagtgatttatttaatcccgatagagtaaaatat
 12266  tattataaagaagataatcagcaggtaaccaatataaattcttctaatactcacttaacg
 12326  agtaataaaaagaatttattagtagatacttcagagactacacgcacactaaaaaataaa
 12386  tttaattatttattaaatatttttaatataaaaaaaataaatcaaattattcttaaaaga
 12446  cattatagtatttataaagatagtaatattagatttaaccaatgattggccggtttaatt
 12506  gacggagatggttatttttgtattactaaaaataaatatgcatcttgtgaaattcttgtt
 12566  gaattaaaagatgaaaaaatgttaagacaaatccaagataaatttggtggttctgtaaaa
 12626  ttaagatcaggtgttaaggctattagatatagattacaaaataaagaaggtataattaaa
 12686  ttaattaatgccgttaatggtaatattcgtaatagtaaaagattagtacaatttaataaa
 12746  gtatgtattttattaaatatcaattttaaagaacctattaaattaactaaagataatgct
 12806  tgatttatagggttctttgatgctgatggtactattaattattattattccggtaaatta
 12866  aaaattagacctcaattaactattagcgttacaaataaatatttacatgatgttgaatac
 12926  tatagagaagtatttggtggtaatatttattttgataaagctaaaaatggttattttaaa
 12986  tgatctattaataataaagaattacataatattttttatctttataataaaagttgtcct
 13046  tctaaatctaataaaggtaaacgtttatttttaattgataaattttattatttatatgat
 13106  ttattagcttttaaagcacctcataatactgctttatataaagcttgattaaaatttaat
 13166  gaaaaatgaaataataattaa
;     G-cob-I4-orf386 ==> end
 13187  attttctccgtattcattattatattctctaatttataaaatatttaaagattccttata
 13247  ataatataacatctttgtaaattattgttaaagataatataaattattatgaatcggtag
 13307  attatatttttacaatcttattaaataaaattctgatcattaaacatgattgaagaaata
 13367  ataatagtttatgaaataggatagtgtaatataaatttttatgaagatatagtccatttt
 13427  atatttattataaaag
;     G-cob-I4 ==> end
;     G-cob-E5 ==> start
 13443  CATCCTGATAACTATATTCCTGGTAATCCTTTAGTAACACCAGCATCTAT
;     G-cob-E5 ==> end
;     G-cob-I5 ==> start /group=IA (3.77e-23)
 13493  tgatattaaaaatattaataaaattattattatttaatcttatttattttatataaaaaa
 13553  aataaataataattattaataaaaatatattatttatttctcctttcggggttatttata
 13613  tatattcctttataatttatatttaatatattatattaaatatatgaaaaattataataa
 13673  ataaattaattaattaataataaataataataaaaagtacagtagcattaaatattctta
 13733  agtttccgctttgtgggaaccccataaggagtttaatgattaaaaattggttaattgtca
 13793  agaaaatctaaggtattaataaataaataatactatgacaacttgcagcgaagtttatat
 13853  catctctatattaatatattaatatatatatataataataataataatattaatataata
 13913  taagatataaaaacgttcaacgactagaaagtgaactgagatagtaatacctttccacga
 13973  aaaccaattaatttataaattatttttaaataaagaatagattattaattttttttttta
 14033  tatattaatatatattatatataaaataaaaaatatatatatatatattataaaatatca
 14093  aaagttttaatcttttattataaattaatgacatagtctgaacaataatgaaaattattg
 14153  agataagatattaaataatcttatgttaacatatataaattg
;     G-cob-I5 ==> end
;     G-cob-E6 ==> start
 14195  TGTACCTGAATGATACTTATTACCATTCTATGCTATTTTAAGATCTATTCCTGATAAATT
 14255  ATTAGGAGTTATTCTAATGTTTGCAGCTATTTTAGTATTATTAGTTTTACCATTTACTGA
 14315  TAGAAGTGTAGTAAGAGGTAATACTTTTAAAGTATTATCTAAATTCTTCTTCTTTATCTT
 14375  TGTATTCAATTTCGTATTATTAGGACAAATTGGAGCATGCCATGTAGAAGTACCTTATGT
 14435  CTTAATGGGACAAATCGCTACATTTATCTACTTCGCTTATTTCTTAATTATTGTACCTGT
 14495  TATCTCTACTATTGAAAATGTTTTATTCTATATCGGTAGAGTTAATAAATAA
;     G-cob-E6 ==> end
;     G-cob ==> end
 14547  TATATAATTAAATTAATACATAGATATAATATATATATAATTATTATTAATAATATAATA
 14607  AAAATAAAAATAATAAAAATATTATTAATAATAATAATACTTTAATAATATTCTTAAAAA
 14667  TAATATATCTCTAATTTATAAAAATTAAATAATAATAATAAAAAAAAATATTATAAAATA
 14727  TAAATTAATTAATAATGAAATAATATACTTATTAAATTAATATAAATAAATGAATAATAT
 14787  AATATAACTATATTGAATTATAATCTATCTATCTTTTTTTTCATATAATTATAATATATA
 14847  TATTAATATATATAATTATTATTTTATATATTATAGATTTATTAATTATTATTATCATTA
 14907  TTATTTTTTATTTAATCTTATTTATTATAAAATAATTAATTATCATAAAGCATAATTATT
 14967  ATAGAATCTTATTATTTTCTTTATTTAAATTTATAAAAATATAAAGTCCCCGCCCCCTTT
 15027  ATATTTTATTTAATTATTTATTTTTATATTTTATTTAATTATTTATTTTTATATTTTATT
 15087  TAATTATTTATTTTTAAAAAGGAGTGAGGGACCCCCTCCCGTTAGGGAGGGGGACCGAAC
 15147  CCCGAAGGAGTACTCATTTAATATAAATATTAAATAAAAATTATTTTATATATATTAATG
 15207  ATTATTAATATTGATAATATAAATTATTTTATAATTAATTATTATAAATATATAACTATT
 15267  AATAATTAATTTTTAATCTAGGGGTTTCCCCCCCCCACTTACATATACTTACGTATACTT
 15327  ACATATACTTATGTATACTTACATATACTTACGTATACTTACATATACTTATATATACTT
 15387  ACGTATACTTACATATATGGGGGATCCCTCACTTCTCCGGCGTCCTACTCACCCTATTTA
 15447  TTAATCATTAATAAGAAATTATTATTAAAAAAATTATAATTTACTCAAAGTTAATTATAA
 15507  ATATATTTTTAAATATCTATTTTATTAATCTTTTATAAAATTTAAATTAATTGTAATTAA
 15567  TTAATATTATAATAATTATTCTTAGGAAGGATATTTATTTATTTTAATTATGAATTCCTG
 15627  ACATAGAGACAATTAATTAGAACTTCTTATTATTATTATAATAATAATAAAAATATTCTA
 15687  AATATATTATATATATTATTATTTTTTTTTTATTATTAATAAAATATTATAATAAATTTA
 15747  AATAAGTTTATAATTTTTGATAAGTATTGTTATATTTTTGATTTCCAAATATATAAGTAA
 15807  TAGGGGGAGGGGGTGGGTGATAAGAACCAAACTATTCAATAAATACAAAGCACACATTTG
 15867  TTAATATTTAATAATATAACTAATATATAATAATTATAAAATAATTAATTATATAATAAA
 15927  ATATAAAGTTATAAACAATATAATATATTGTATAAAATAAATTATAAATAAGAAATAAAA
 15987  ACCAAATAAATAATATAATAAATGATAAACAAGAAGATATCCGGGTCCCAATAATAATTA
 16047  TTATTGAAAATAATAATTGGGACCCCCACCTAAAATATATATATAACTAATAATATATTA
 16107  TATATATTAATATATAATAATATTATTAAAATATAATATAATATTATTAAAAAAAAGTAT
 16167  ATATAAAATAAGATATATATATATAAATATATATATTCTTAATAAATATTATATATAATA
 16227  ATAATAAATTATTTCATAATAAATTATTTCTTTTTATTAATAAAAATTACTTATCTCCTT
 16287  CGACCGGACTCCTTCGGGGTCCGCCCCGCGGGGGGCGGGCCGGACTATTTAATATTTAAT
 16347  ATTTAATATTTAATATTTAATATTTAATATTTTATTCTATAGATATTCATATGAAAAATA
 16407  ATAAGTATATAATTATGATAATGAATATATTTTTATTTATAATTTATTATTATAAAAATA
 16467  TTTTAATTTAATAATAATAATAAATCATTATATTAATTCTTTTAAGAATTTATAATTGTC
 16527  ATTATTTATTATATACTCCTTATTAAAAGGGATTCGGTTTCCCTCATCCTCATGGGTATT
 16587  CCTCACTCCTTCTGATAATTAATTTTATAATAATAATAAAATAAACTTAATTAAATATTA
 16647  TATATTTATTTACAATTATATATATATATATTACTCATAATTTAATTAAATTAAATTAGG
 16707  ATGCAATTCAATACGGTTGTGTTATATTATTCATCAAATATTGTTAATATTGATACCTAC
 16767  AGAGATATTTAATATTTTTATTATTATTATCCATTACTTTTTTTATTATATTTTAATTAT
 16827  ATTAATAATTGTATTTTTATTTATTTATTTATTTATTTATTTATTTATAATAATAATATT
 16887  TCATATTATCAATTATTATTTTTTTTTTTATAATATATAATTAAATTATTTATATAGTTC
 16947  CCTGAAAGGAGAATAAATAAAATATTATATAAATATTTATATTTCTCCTTTCGGGGTTCC
 17007  GGCTCCCGTGGCCGGGCCCCGGAACTATTAATATTAATATAAGTAATATATATAGTTTAT
 17067  GATATTTAATTTTATCATAATATAATAATAATTATATAAATCTTATACACATTTATATAA
 17127  GTATATATATATATTATTAATATAATGAACATCTATTAAATAAAATAATTGTAAATCTCA
 17187  AGTAAATTATTATTATTTATTTTTAATAATAATTTATGATTTATAATTAATAAATAAAGA
 17247  GTAATTATATGATAAAAAAGGTAATAAATAAAATTTATAGTTCCGGGGCCCGGCCACGGG
 17307  AGCCGGAACCCCGAAAGGAGTTTATTTATATATATATATGAATTAATATTTAATAATAAA
 17367  TAATAATATAATTAATAATATTATTATTATTATAATTTTTTTTTATAATATTAATAAAAT
 17427  ATATAAATAAGTCCCTTTTTTTTTTATTTAAAATAAAGAAGGAATAATTAAATAATATTT
 17487  TAATAATTTAATTAAATAGTGTATTAAAAGATAATAAAAAGTAATATTAATATATTAATT
 17547  ATATATAATATATTTATATATAATTATATATATATATATAAATAATAATAAATATATATA
 17607  TAATATAAAAATAAGAATAGATTAAATATTTAATAAATAAATATT
;     G-atp9 ==> start
 17652  ATGCAATTAGTATTAGCAGCTAAATATATTGGAGCAGGTATCTCAACAATTGGTTTATTA
 17712  GGAGCAGGTATTGGTATTGCTATCGTATTCGCAGCTTTAATTAATGGTGTATCAAGAAAC
 17772  CCATCAATTAAAGACCTAGTATTCCCTATGGCTATTTTAGGTTTCGCCTTATCAGAAGCT
 17832  ACAGGTTTATTCTGTTTAATGGTTTCATTCTTATTATTATTCGGTGTATAA
;     G-atp9 ==> end
 17883  TATATATAATATATTATAAATAAATAAATAAATAAATAATGAAATTAATAAAAAAAATAA
 17943  AATAAAATCTCATTTGATTAAATTAATAACATTCTTATAATTATATAATTATTATAAAAT
 18003  ATATAAATATTATAATAATAATAATATATATAAATTATAATAAAAAATAATAATAATATA
 18063  TAATATACCTTTTTTTTAATATATTAATATATAAATAAATAAATAATGGATAATATATAA
 18123  TTACTTTTTTTATATCATTAATAATAATAATTTATAAATATTGTTATAATAAACATTTAT
 18183  ATAAATAAATATAAATTACCATAATAAGATATATTATTTATTTATAATAAAAATATTTAT
 18243  TAATAAATAAGAAATATATATATTATGATAATATTTATTAATAAATAATAAATTCTTTAT
 18303  ATATAAATATATTAAATATATTTAATTGAACACAATATAATTTTTATTGTATTATTCATT
 18363  GAATAATATTAATATTAATATTAATATAATATTAGTGAACATCTATTAATATTTAATAAA
 18423  ATATATATAATTTATAATTCTCATATAATTAATATAATAATTAGGTTTATAAATAAATTA
 18483  TAATATATTATAAACAATATAATAAAATATATTATAAATCTATCTATATAATATATAAAT
 18543  TTATATATACATTAATAATATTTAATTATAATTATTTAAATATTTAATTTATTAATATTT
 18603  ATATTATTTAAATATTAAATATTAAATAATAATTTATATTATATTAATAAATATAATAAA
 18663  TTAAAAATATATGATTAATTATATAATAATAATAATAATTATTTTAATATTATAATTTAT
 18723  AAAATTAATTATATTAATTATATTAATTCTTATTATATAATAATTATTAATAATAATTTA
 18783  TTTTAAGAAAGGAGAAAAATAAATTAATAAAAGTTTAAAAGTTCTTATATTAATAATTAT
 18843  ATAATATTATATTAAAGATTTTTATAATATATATATATAATATATTTATAGTTCCGGGGC
 18903  CCGGCCACGGGAGCCGGAACCCCGAAAGGAGTTTATTTAATATTTATATTTATATTAATA
 18963  TTTATATTTATATTTATATTCCTCTTAA
;     G-trnS(uga) ==> start
 18991  GGATGGTTGACTGAGTGGTTTAAAGTGTGATATT!TGA!GCTATCATTAGTCTTTATTGG
 19049  CTACGTAGGTTCAAATCCTACATCATCCG
;     G-trnS(uga) ==> end
 19078  TAATAATACATATATATAATAATAATTTTAATATTATTCCTATAAAAAAAATAAATAAAT
 19138  AAATAAATAATAATAATTAATTAATTAATTAATTTTAATAAATATAAAATATATAAAAAT
 19198  AATAATAATAATAATTATTATTTTAATAATATTATTTATATAATAGTCCGGCCCGCCCCC
 19258  GCGGGGCGGACCCCGAAGGAGTCCGACCCTTTTTATTCTTAAGAAGGGATTTTATTTTAT
 19318  TAATTAATAATAATATATTAAAAATTATAAATAATTAATAATTCTTTATATTTATATATA
 19378  TATATATATATTTATATATTTATATATATATTTTAATAATATTATGATATATTTTATTTT
 19438  ATAATATTTTTATATATAAAATTATAATATTTTATTTTATAAAATTATTCATATATAAAT
 19498  TATTAATAATAATTATTTTTATTTGGAATTTATATTATTATTATAAAGAATATAATGTTA
 19558  TTAATAACTGCAAATAATATCTAATATATTATTATTTATAATAATAAATAATATTATAAT
 19618  AAGGATGCATATTATATATATATATATTATATTTATATTAATATTAATATTAATATATAT
 19678  ATATAATAGATAAAAAGTAAAAATAAAAAATA
;     G-rps3 ==> start ;; mfannot: alternative ATG start pos 19707
 19710  ATGAAATTAAAATTATTAAATATAATTTTATCAATAATAAATAAACTTAATAATAATAAT
 19770  ATTATTATTAATAATCTATTAGATTCATTAATAAATAAGAAATTATTATTAAAGAATATA
 19830  TTATTAGATATAAATAATAAAAAAATAAATAATATAAAAAGAATATTAAATAATAATAAT
 19890  ATAAATATTAATAATAAATTACAACATTTAAATAATATAAATAATTGAAATCTACAAATT
 19950  TATAATTATAATAAAAATATAGAAATTATAAATACTATAAATGATAAATTAATTAATAAA
 20010  TTATTATATAAAATAATAACTTTAAAATTAAATAATATAAATATTAATAAAATTATTATA
 20070  AGTAAACTTATTAATCAACATAGTTTAAATAAATTAAATATTAAATTTTATTATTATAAT
 20130  AATGATATTAATAATAATAATAATAATAATAATAATAATAATAATTATTATATAAATATA
 20190  ATAAATAAATTAATAAATATTATAAATAATAATATAAATAATAATTTATGTAATATTTTA
 20250  AGTTATTATTATAATAAAAAAGTAACTATTGAACCTATTAAATTATCATATATTTATTTA
 20310  AATAGTGATATTTTTAGTAAATATATTAGTTTAAATGATATAGATAAATATAATAATGGT
 20370  ATCTTAACTAATTATCAACGTATATTAAATAATATTATGCCTAAATTAAATGATCATAAT
 20430  ATTTCTATAAATTATATTAATAATATTAATAATATTAATAATAATAAATATAATAATATA
 20490  ATTAATTTATTAAATAATAATAATAATAATAATAATAATATTAATAATAATAATAATTAT
 20550  AATAATAATAATAATAATTATATTGGTAATATTAATAATATTTATAATAATATAACTATT
 20610  GATAATATTCCTATAGATATTTTAATATATAAATATTTAGTTGGTTGATCTATTAAATTT
 20670  AAAGGTAGATTAAGTAATAATAATGGTAGAACTAGTACACTTAATTTATTAAATGGTACT
 20730  TTTAATAATAAAAAATATTTATGAAGTAATATTAATAATAATTATAAATTAAATTATATC
 20790  CCTTCTAATCATAATTTATATAATAATTCTAATATTAATAAAAATGGTAAATATAATATT
 20850  AAAGTTAAATTAAACTTTATTTAA
;     G-rps3 ==> end
 20874  TATATATATTAATAAAAATAAAATAAATATAATAAATAAAATAAATAAATAAATAATATA
 20934  TATATATATATAAATATATAAAATAATATTTACTTTTTATATATATATAATTATATATAA
 20994  ATAAAATATAATATAATATCATATAATTATATAAAAATAAAATTATAATTTATTTATATT
 21054  AAAAATATTAATTAATTAATTTTTTTATATAATTATTATAATAATAATTTAATTAAAAAT
 21114  AAATATCAAATAAAATTATAAATTAATCCTCTTTCTTAAAAATAAAAATAAAAATAAAAA
 21174  TAAAAATAAAAATAAAAATAAAAATAAAAATAAAAATAAAAATAAAAGGGGTCCTATTTA
 21234  TATTTTATTATTATAAATGATTATTATTAATAGTTAATTAAATAAAAATATATATATATA
 21294  TTACTATTATAATTATTATTGATATATTAATTATTAAATTATATAAATTAGTTATTTATA
 21354  TTAATATATTTTATATTAATATATAATACTCTTTTTTCTATTATATTTTAATATATAATA
 21414  TTAAAAATAAATAAAATAATATTCTTAATTTTTATTCTTTATCTTCTTTAACCAAA
;     G-trnX(auua) ==> start
 21470  CTCCTTCTTTAAAAGGGGTTCGGTCCCCCTCCC!ATTA!GGGAGGGGTCCCTCACTCCTT
 21528  CGGGGTCCGCCCCGCGGGGGCGG
;     G-trnX(auua) ==> end
 21551  GCCGGACTATTTTAAATTTTAATTTAAATTTTATAAATATAATATTTAATTATAGATTTA
 21611  ATAATAATATATAAAAAATATATATATGGTTAATATATATAAAGATTATAATCTTTTAAT
 21671  TAAATAAAGGAAAATTTATTATATAATTTTTCTCTATAGTTATATATTTAAAACTTATTT
 21731  TTTTTTTTTTATAAATAATAATTATAATAAATAATATTAATTATTTATTATATAATTAAT
 21791  TGACCCCCATGCTGGGTTCCGGAACTCCTCCTTCTCGCGAGGTTAACACCTATTATATAA
 21851  CTATAACTATAACTATAACTATAATTATAATTATAATTATAACTATAACTATAAATATTC
 21911  ATTTTAATAATAATAATAATAATAATATTAATATAAATAGTCGAAGAATATATTTATTTA
 21971  TTTTAATATAAATAAAAAGTTTCAATTAATTTGAATTTGGAATTAAATTATTACTTCATA
 22031  TGGGGTTATGGATTTCGTTCGGAACTCCTCCCTCCTACCTCTATTTATTAATTATAAATC
 22091  ATAAATTATTATTAATTAATAATAATAATTTACTCGAGGTTCATACCTATTTTAATATTA
 22151  ATATTGATAAAATATATATTCACTAAAAAGTATATAATTTACTCAATTTATACTATAATT
 22211  TTATATTTTTTATTATAATTTAATTATTTCAAATAAAGTAATTATAATAATATATATCCT
 22271  TTATTAAATATATATTAATTAATATATATATAAAAAGTAAATATTATTAATTGTATATAA
 22331  TTATAAATAATTAATATTTATTAAAATATATATAATTTATAATTTTCATATAATTAAATA
 22391  TAATGAATAATATAACACAATGTAATTTAATTTAATTTAATTACATAATAAATTTATTAT
 22451  TATTATAATTATTATTTATTTATTTATTTATTATTATAAATTATAAATATTATTATAATT
 22511  AAAATCAATTATTAATTATTAATGATAAATAATTAATGATAAATTATCAATAACCAATTA
 22571  GATTATTTATCGATATTTAATTATATTATATTATATTATATTATATATATATATATATAT
 22631  TATATTATAAAATTTATTTATAAATATTTGTTTATTTATTTATTTATTGAATAACAATAG
 22691  AATTAAATATTGTCAATAAATAATAAATAATGTTTAATATATATTATATTATATTAATAT
 22751  TAATATTATTATTATTTTTTTTATTATATTAATATAATTTATAAAAATATAAAATTATTA
 22811  TTTTTATTATAATTTATATATATATAATATATATATTTATTAAAATATTTTAAGAAAGGA
 22871  GAAAAATAATTAAATTAAATTAAATTATTTATTATTATTATTATTATTTATATAATAATA
 22931  TATTATTTAAATATTTATATATTATTTTTATATTAATATTTATAGATGGGGGTCCCTATT
 22991  ATTATTGAAAATAATAATTATTAATGGACCCCAGATAGCTTCTTGTTTATCATTTATATA
 23051  TATATATATATTATTAATTATTTTATTCTATATAATATTATTATTAATTATTTAATTAAT
 23111  ATTATAATCATATAATTTAATATTTTATTTAATTTTATTAAAATTTAATATATATATTTT
 23171  TATTATTATTTAATTAATTTATAAATATAAAATATTCTTAATATTAAAAATAAATAAATA
 23231  ATAAAGTTTATAAATCATATATTATAATTATTTATTATTTTTATATTATATTAATAAAAT
 23291  ATTATTATTATAAAAAAATAGAAATTTTATAATATTTTTATATATTTTTAATTATTATTA
 23351  TTAATATTTATTAAAGGAAATATCAAAACCGAAGGAATATTATAATTATAATTATAATTA
 23411  TAATTATTATTATATTTAATTTATTATTATAATAATAATAATAGTCTGCTCCCCTATTTA
 23471  TCTTTATCTTTATCTTTATCTTTATTTTTATTTTAAAGAAGGATATTTAATAATTTATAA
 23531  TATTTAATTCATATATATATATATATATTTTATTTTTTATATATATATTTAATATATTAT
 23591  ATTTATATTTATATTTATATTATTATTATATTTATATTATATTATTTAATTATTTTTTAA
 23651  TAATATATTATTAATATTTTACCTTTTGATAAATAAAAATTTATTAAAAATTTTATAATA
 23711  AGTATTAAAATATCATAAAAGTATAATATTTATATAAAATGTATAAATTTATAATCTTCT
 23771  AATTAAATTAAATAAATAAATAAAATAAAATAAATTAAACTCCTTTTGAGATTCACACCT
 23831  ATTTTATTAAAAATAGGTATTCACTTAATTAAATTAAATTAAATTAAATTAAATTAAATT
 23891  AAATTAAATTAAATTAAATTAAATTAAATTAAATTATGGATAATTTATTTAATAAATATA
 23951  TATATTAATTATAAAATAATAGTCCGGCCCGCCCCCGCGGGGCGGACCCCGAAGGAGTCC
 24011  GGCCGAATAAAATAATAGT
;; mfannot:     /group=IB(5') (1.12e-05)
 24030  ccggcccgcccccgcggggcggaccccgaaggagtccggccgaaggagtctgcccccctt
 24090  tttatttaatatttaaagaaggatatatttataatttatcataatattatttaataagaa
 24150  attattaattaattaattaattaatttatttattgtttatatttattaatattaatataa
 24210  taaaaatgtaaaatacttaatattattaatattattatatataatatatataataatata
 24270  ttatatttatatctcctttattccttttacccccgctagggacttattatattattatat
 24330  atttcttcgatgactttatatatattttatttttataaaaaatatttatatattattatt
 24390  atttacaataataattattaatagtccggtccccccgcggggggggaccgaaccccgaag
 24450  gagtcttttttctatttattaataataactataaattatatttaaaataataatttactt
 24510  gttataatcttaatgttccggggcccggccacgggagc
;; mfannot:
 24548  CGGAACCCCGAAAGGAGAAGTATATAAATATTTACTTGTTATAATTTATTATATATTTAT
 24608  AACCTCCTTCTTAAAATTATCTTTACTTTATAATAAAAATTAATATAATATAATCTGATA
 24668  ATAATCGAATTTTATTATATTTAATTTAATTAATAATAGACAATTATTATTATTATTTTA
 24728  CTTATTAATATTAATTTATATTTATATATATAAATATTATTAATTTTATATTAATTTTTT
 24788  ATTAATTATTTATTTTTATATTCATATTTTTTATTAATATTATTTTTATTAATAACTTTT
 24848  TAAATAATTATAAACTATATATTATTTATATTTATATTTATAATAAATGAAACAATTATA
 24908  ATAAAAATTACAATTACAATTATATTATAATTATGATTACAATAGGGTTAAACATTACCT
 24968  GTGAACAACTGGTAATGTTGAACCCGTATTATTATTTATTATATTATATATATATTAAAA
 25028  TATTAATATTAATATTAATATTATATTATATTATATTATATTATATTATATTATATTATA
 25088  TTATATTTATAATTATATTATATAATTTATATACTTTTATAATTCTTATTATTATTTATT
 25148  TATTTATTATTTATTTATTATTATTTAAATATATTATTATTATATATTAATAATATATAT
 25208  ATTATTTTATATATTTTATTTAATATAAATTATTTATATTTTTATATTTTATTATGAGGG
 25268  GGGGGTCCCAATTATTATTTTCAATAATAATTTATCATGGGACCCGGATATCTTCTTGTT
 25328  TATCATTTATTATTCTTATTATTTGGTTTTTATTTAATATTTATAATTTATTTTATACAA
 25388  TTTATTATATTGTTTATACCTTATTATTATTATATAATATATTATATTATTATAATAATT
 25448  TAATTAATTATATTATAAAATATTAACTAATGTGTGCTCTATATATATTATTCATTCTAG
 25508  TTTCTAATCACCCACCCCCTCCCCCTATTACTTATATATCTAGAAATAAAAATACATAAC
 25568  ATATATTTTAAATATATATATATAATTATATAATAATTATTATATATAAAATATATATAT
 25628  ATATAATATATATTTATAAAATAATAATAATAAATATTATTACTCCATTAGGGGTTTTGG
 25688  TCCCATATCGGGAACCGAAACTATAATAATATATAATATTATAATAAAGATATTCTTATT
 25748  TATAATATATTATTAAATAAATTAATAATAATTATAATATATATATATAATATATTATAA
 25808  TATATTTATTCGAAAACTTTTTATTTATTATAAAATAAAATATTTTATTTATTATTTAGT
 25868  TTTTTTATTAAACATTTTTATAAAAATATAAATGTTAATAATATTATGATTAATAAGTAA
 25928  TAATAAATTTATTTATTTTTATTAATTACTTCTTCGAGGTATTAGTATCAGTATCAGTAT
 25988  CAGTATCAGTATCAGTATCAGTATCAGTATCAGTATCGTAAAAAACGGGTGACTAAAATA
 26048  TATATATATATAAAATTATAAATAAAAATATTATAATAATTTTAAATAAATAAATATCAA
 26108  TATATTATTATTATTTATATTATAATAAATATTATCTAATAATAGTCCGAACCCCTTTTT
 26168  TATTTAATTTTATTTAAAGAAGGAGTGAGGGACCCCTCCCGTTAGGGAGGGGGACCGAAC
 26228  CCCGAAGGAGATAATTAGATATAATTATATTATATTTTATATAAATTATATAATATTATA
 26288  TAATAATAATTATATAATAAGTTAATAATAATTATATAATAAGTTAATAATAATCATATC
 26348  TCCTTTATAAATGAACTTTTATTAAATATATTTTATTAAATATTAAATATATTTTTTATA
 26408  ATATTAAATATATTTTATTAAAATATTTAATATATTTTATTAAATATTAAATATATTTTA
 26468  TTAAATATTAAATATAAATAAAGGTTTATATTATAATTTATTATTTATATCTTCTTTATA
 26528  AATTAATATTCGTATTAGATCCTTATTTAATTTATAATCCTTTAAAAAACTTTTAATAAA
 26588  TATAATATAATATATATATAATTTTTATTATTTTTATATTATTTTTATTATTTAAATATA
 26648  TTATATATTTCATTATAATAATTATTTAAAAAGTTATTTAATAAATAATCTGATATTATA
 26708  TTTTATAATTAATTTTATTTATTTTATTTATTATATATATTATTATATATAATTAAAATT
 26768  ATAATTACAATTATAACTATAATTAAATTAAATTAAATTAAATTGGATTAAATTAAATTA
 26828  AATTGGGCGCCAAGCCGGTTGTTCACCGACTTGGTCCCAATATAATATGATATAATATAA
 26888  TATACTATATGATATAACATAAATATAATATACTATATGATATAACATAAATATAATATA
 26948  CTATATGATATAACATAAATATAATATACTCCTTCGGCCGGATTATATGAATATATTATT
 27008  ATTATTATAATTATAAAATTATAATAAATAAATAAAATTTCTTTAATAATTATTAATTAA
 27068  TATTATTAATTTATTTACAAATATTTTATTAATTTTTATTTTTATTAAATATAAATATAT
 27128  AAATATATATATATTTATTTATAATATTATTTATATTTATTATATATTATTATTAAATAT
 27188  ATTTTTATTATATATCATTAAATATTAATATGTTACTATAGTGGTGGGGGGTCCCAATTA
 27248  TTATTTTCAATAATAATTATTATTGGGACCCCGGATATCTTCTTGTTAATCAATTATTAT
 27308  ATTATTTAATTTATTTTATTTCTTATTTATAATTTATATTATATAATTTATTATATTGTT
 27368  AATACTCCTTCGGGGTCCCCGCCGGGGCGGGGACTTTTATTTATATTATTAATTATATTA
 27428  TATTATTATAATATATTTAATTGATTATATTATAAAATTATAACTAATGTATGCTTTGTA
 27488  TTTATTGAATAGTTTGGTTCTTATCACCCACCCCCTCCCCCTATTACTTATATATTTGGT
 27548  AATTAAAAATATAACTTATATAAATATTTAATAAATATATATTAAATATATTATTATTAA
 27608  TAATTTATTATTATATAATAAAATAATAAATATTATTAATGATTTAAATTATATAAATAT
 27668  TTATTATTAAATAAATAATTATACTTTCTCCTTTTGGGGTTCCGGCTCCCGTGGCCGGGC
 27728  CCCGGAACTTAAAAATAATATATATATATATAAAAGTATTTTATAATAATTAGTTTAATT
 27788  ATTATTCTTTTTTTATTAAATATAAAATCATTTTAGGTTATTAATTTTTATTTATTAAAA
 27848  ATAAATTTTATAATTAATATTTCTCCTTTCTTAAAATAAATAATATTATTATTATAATTA
 27908  TTAATTAATGAATACTCTTTTGGGGTTCGGTTTCCCCTCCCGTATACTTACGGGAGGGGG
 27968  TCCCTCACTCCTTTTGAGACTTTAATTTTATAAATATAAATATAAATATAATAAGATGTT
 28028  AACTCTTTTATAAATAAATAATAAATATAATTCTATTTTTAATAATAATATATAATATTT
 28088  TTATAATAAAATATATAAATAATAATATTTATATATATATATATACTTTTTTTTATATAA
 28148  GAATAATATATATAGTTCACATTGGAGGCGAGTGAAAGGAGATAAGAAATATAATATAAT
 28208  ATAATAATAAAAATATAATGAATAATAATAATAAAAATTTATATAATAACAAAATAGTCC
 28268  GACCGAAGGAGATGAGATTATTAATATTATTAAATAATAAAATGTATTAATTATAAAATA
 28328  TAAAACCTATAAATAATTTATAATATAATTTATATTATGATAATAATAATATATATATTA
 28388  TAATATTTTATATATATATTTATTATATTTATATTTATATAAAAAAGTAAAATTGATTAA
 28448  TTAATTAATTTATAATTAATAATTATTAATATAATCCGGCCGAAGGAGTGAGGGACCCCT
 28508  CCCTAACCTAATGGGAGGGGGACCGAACCCCTTTTTATCTTTAATTAAGAAGGAGTTTAT
 28568  TATATATATTAAATAAGATTTATAATATAATTAATATATATTTTAATAAATATAAAAGAT
 28628  TATATTATATTATAAAAAGTATATTTTATATTTATATTTATATATATATTTTATTTATTA
 28688  TTATTATTATTATATATATAAGTAGTAAAAAGTAGAATAATAGATTTGAAATATTTATTA
 28748  TATAGATTTAAAGAGA
;     G-rnl ==> start
 28764  TAATCATGGAGTATAATAATTAAATTTAATAAATTTAATATAACTATTAATAGAATTAGG
 28824  TTACTAATAAATTAATAACAATTAATTTTAAAACCTAAAGGTAAACCTTTATATTAATAA
 28884  TGTTATTTTTTATTATTTTTTATAATAAGAATAATTATTAATAATAATAAACTAAGTGAA
 28944  CTGAAACATCTAAGTAACTTAAGGATAAGAAATCAACAGAGATATTATGAGTATTGGTGA
 29004  GAGAAAATAATAAAGGTCTAATAAGTATTATGTGAAAAAAATGTAAGAAAATAGGATAAC
 29064  AAATTCTAAGACTAAATACTATTAATAAGTATAGTAAGTACCGTAAGGGAAAGTATGAAA
 29124  ATGATTATTTTATAAGCAATCATGAATATATTATATTATATTAATGATGTACCTTTTGTA
 29184  TAATGGGTCAGCAAGTAATTAATATTAGTAAAACAATAAGTTATAAATAAATAGAATAAT
 29244  ATATATATATATAAAAATATATTAAAATATTTAATTAATATTAATTGACCCGAAAGCAAA
 29304  CGATCTAACTATGATAAGATGGATAAACGATCGAACAGGTTGATGTTGCAATATCATCTG
 29364  ATTAATTGTGGTTAGTAGTGAAAGACAAATCTGGTTTGCAGATAGCTGGTTTTCTATGAA
 29424  ATATATGTAAGTATAGCCTTTATAAATAATAATTATTATATAATATTATATTAATATTAT
 29484  ATAAAGAATGGTACAGCAATTAATATATATTAGGGAACTATTAAAGTTTTATTAATAATA
 29544  TTAAATCTCGAAATATTTAATTATATATAATAAAGAGTCAGATTATGTGCGATAAGGTAA
 29604  ATAATCTAAAGGGAAACAGCCCAGATTAAGATATAAAGTTCCTAATAAATAATAAGTGAA
 29664  ATAAATATTAAAATATTATAATATAATCAGTTAATGGGTTTGACAATAACCATTTTTTAA
 29724  TGAACATGTAACAATGCACTGATTTATAATAAATAAAAAAAATAATATTTAAAATCAAAT
 29784  ATATATATATTTGTTAATAGATAATATACGGATCTTAATAATAAGAATTATTTAATTCCT
 29844  AATATGGAATATTATATTTTTATAATAAAAATATAAATACTGAATATCTAAATATTATTA
 29904  TTACTTTTTTTTTTAATAATAATAATATGGTAATAGAACATTTAATGATAATATATATTA
 29964  GTTATTAATTAATATATGTATTAATTAAATAGAGAATGCTGACATGAGTAACGAAAAAAA
 30024  GGTATAAACCTTTTCACCTAAAACATAAGGTTTAACTATAAAAGTACGGCCCCTAATTAA
 30084  ATTAATAAGAATATAAATATATTTAAGATGGGATAATCTATATTAATAAAAATTTTATCT
 30144  TAAAATATATATATTATTAATAATTATATTAATAATATATATAATTATATTATATATTTT
 30204  TTTTTATATAATATAAACTAATAAAGATCAGGAAATAATTAATGTATACCGTAATGTAGA
 30264  CCGACTCAGGTATGTAAGTAGAGAATATGAAGGTGAATTAGATAATTAAAGGGAAGGAAC
 30324  TCGGCAAAGATAGCTCATAAGTTAGTCAATAAAGAGTAATAAGAACAAAGTTGTACAACT
 30384  GTTTACTAAAAACACCGCACTTTGCAGAAACGATAAGTTTAAGTATAAGGTGTGAACTCT
 30444  GCTCCATGCTTAATATATAAATAAAATTATTTAACGATAATTTAATTAAATTTAGGTAAA
 30504  TAGCAGCCTTATTATGAGGGTTATAATGTAGCGAAATTCCTTGGCCTATAATTGAGGTCC
 30564  CGCATGAATGACGTAATGATACAACAACTGTCTCCCCTTTAAGCTAAGTGAAATTGAAAT
 30624  CGTAGTGAAGATGCTATGTACCTTCAGCAAGACGGAAAGACCCTATGCAGCTTTACTGTA
 30684  ATTAGATAGATCGAATTATTGTTTATTATATTCAGCATATTAAGTAATCCTATTATTAGG
 30744  TAATCGTTTAGATATTAATGAGATACTTATTATAATATAATGATAATTCTAATCTTATAA
 30804  ATAATTATTATTATTATTATTAATAATAATAATATGCTTTCAAGCATAGTGATAAAACAT
 30864  ATTTATATGATAATCACTTTACTTAATAGATATAATTCTTAAGTAATATATAATATATAT
 30924  TTTATATATATTATATATAATATAAGAGACAATCTCTAATTGGTAGTTTTGATGGGGCGT
 30984  CATTATCAGCAAAAGTATCTGAATAAGTCCATAAATAAATATATAAAATTATTGAATAAA
 31044  AAAAATAATATATATTATATATATTAATTATAAATTGAAATATGTTTATATAAATTTATA
 31104  TTTATTGAATATATTTTAGTAATAGATAAAAATATGTACAGTAAAATTGTAAGGAAAACA
 31164  ATAATAACTTTCTCCTCTCTCGGTGGGGGTTCACACCTATTTTTAATAGGTGTTCACTCC
 31224  TCTTCGGGGTTCCGGTTCCCTTTCGGGTCCCGGAACTTAAAAATAATTATGGAAAGAATT
 31284  AAATTAATATAATGGTATAACTGTGCGATAATTGTAACACAAACGAGTGAAACAAGTACG
 31344  TAAGTATGGCATAATGAACAAATAACACTGATTGTAAAGGTTATTGATAACGAATAAAAG
 31404  TTACGCTAGGGATAACAGGGTAATATAACGAAAGAGTAGATATTGTAAGTTATGTTTGCC
 31464  ACCTCGATGTCGACTCAACATTTCCTCTTGGTTGTAAAAGCTAAGAAGGGTTTGACTGTT
 31524  CGTCAATTAAAATGTTACGTGAGTTGGGTTAAATACGATGTGAATCAGTATGGTTCCTAT
 31584  CTGCTGAAGGAAATATTATCAAATTAAATCTCATTATTAGTACGCAAGGACCATAATGAA
 31644  TCAACCCATGGTGTATCTATTGATAATAATATAATATATTTAATAAAAATAATACTTTAT
 31704  TAATATATTATCTATATTAGTTTATATTTTAATTATATATTATCATAGTAGATAAGCTAA
 31764  GTTGATAATAAATAAATATTGAATACATATTAAATATGAAGTTGTTTTAATAAGATAATT
 31824  AATCTGATAATTTTATACTAAAATTAATAATTATAGGTTTTATATATTATTTATAAATAA
 31884  ATATATTATAATAATAATAATTATTATTATTAATAAAAAATAT
;     G-rnl ==> end
 31927  TAATTATAATATTAATAAAATACTAATTTATCAGTTATCTATATAATATCTAATCTATTA
 31987  TTCTATATACTTATTACTCCTTATGGGGTCCCGGTTGGACCGAGACTCCTCCCTTGCGGG
 32047  ATTGGTTCACACCTTTATAAATAAATAATAAATAAAGGTGTTCACTAATAAATATATATA
 32107  TATATATATATATATTATATTATAATATTATTTAATACTTAATATATTATATATTTTATA
 32167  TTTAATAAATAAAAAAAAATATTAATAAATAATAATATTAATAATAAAGAAATTATAATT
 32227  AATACCCTTTATATATAATTCTAATTAATTAAATTAAATATTTATATATAATAATCAATA
 32287  TATTATTAATTTAATAATTATTATAATAGTTTATAAAAGATATATTTTTATATTATATTA
 32347  TATTATATTTAATAAAGATTACTTTTTTTATTATTATTTATTTATTTATTTATTAATTAA
 32407  TTAATTAAATATTTATTAATTAATATATATATTAAATATTAATATTTCATAAAAAAAAGA
 32467  GATATATGAATAATATATTATGTTATATTATATTATATAATTATATTATTTTTTATAATA
 32527  TTAATAATTAAAAATAAGAACTTATTTAAAAATTATAATTATAATAATAAATTAATACTT
 32587  TTTAATTTATAAAAATATAAATTTCTTTATATATATATATATATTATTATTTATATTAAT
 32647  CATAATTTTAATATTTATAATAAATTTATATAAAATCAATTATAATATTATATACTTTTT
 32707  ATATACTTTATAATCTTTATATCTTCACCCACCTTTTTTTTAATAATATATTATATTAAA
 32767  AATATAATAATTTATATGATTTATTAATACTTTTTATATAATTATATTATTATTTTTTTT
 32827  TTATAGATGTTATATTATTTTTTATAATAATTTTTTTTTATTTAAATAAAATTTATAACT
 32887  CCTTCTTAATTAAAGATAAAAGGGGTTCCCCCCTTAAGTATAAGTATAAGTATAAGTATA
 32947  CGGGGGGGGGTCCCTCACTCCTTCGTTAATTTATATATATTATTAATAATTATTTAATTT
 33007  TTATTATTTATTTATATATAAAAATATTCTAAAATTATTAATATTTATAATAGAATAAAT
 33067  ATTATAAAGTATAATTATAAATAATTAATTATTTTAATAATAATAATATATTTATTATTA
 33127  TATAATAAATATATTATAAATAATA
;     G-trnT(ugu) ==> start
 33152  GTTATATTAGCTTAATTGGTAGAGCATTCGTTT!TGT!AATCGAAAGGTTTGGGGTTCAA
 33210  ATCCCTAATATAACA
;     G-trnT(ugu) ==> end
 33225  ATAATAATAAAAAAATATTAAAATAAATATAATATTTATAAAAAATTTATTAATTTATAT
 33285  AAAAAATATATATATAAATAATAATTATAATAAAACATTTTATAATCAATAATTTAATAA
 33345  ATAATCTTCTTATTATAATATTATGTTTAAATATTACTCTTTATGAGGTCCAACAAACTA
 33405  ATAAGATATAAATATATATATATTATATAATAATAATAATAATAATATATTATTTAATAT
 33465  ATTATCAAGAAGATAAATATAAATAATATTTTAATAATTTTAAATAAATCTAATTTATAT
 33525  ATTAATAATTTAATAATCTTAATATTTATTATCATTATTTCATATTTATATTATATAAAT
 33585  ATTTATTTAAATAAAAAATATTAAAGAGTTTATTTTATTTTATTTATTATAAATTATTTA
 33645  ATAAAATATATATAATAATATATAGAATAAAGATATAAATAATTATAAGTATATAAAGTA
 33705  ATAAA
;     G-trnC(gca) ==> start
 33710  GGAGATGTTGTTTTAAGGTTAAACTATTAGATT!GCA!AATCTACTTATTAAGAGTTCGA
 33768  TTCTCTTCATCTCTT
;     G-trnC(gca) ==> end
 33783  AAATAAATAATATAATAATAAAATATTATAAATAAATATATTATATTTAAAATAATTATA
 33843  TAATAAA
;     G-trnH(gug) ==> start
 33850  GGTGAATATATTTCAATGGTAGAAAATACGCTT!GTG!GTGCGTTAAATCTGAGTTCGAT
 33908  TCTCAGTATTCACC
;     G-trnH(gug) ==> end
 33922  CTATAAATAATAATAATAATATATTTTATTATTCTTAAATTTTTTATTCTTTATATTATA
 33982  TATATATATAATATTAATATTATTACTTTTTAATAACAAAATATTATAATTAATTGATAT
 34042  ATATATACCAAATATAATTAATTGAAATTAAATAATAAATAAAATATTTACTTCTTTATT
 34102  AAAATTCTAATTAATTGATTCTTTTTATTGAATATTAAATTCTATTATAACTTATTAATT
 34162  AATTAATTAATTATAATAATAATAATATTTATTATCAAATTATTAAATATTTATTATTAT
 34222  ATATAAGATTTAATTTTAAATATTAATAAAAAAAAGAATAAAATAAAATAAAATGAATAA
 34282  TATTTCTTTATCTCTTTCGGTCGGACTCCTTCGACCGGACTATTTATTATTATAATATAA
 34342  TATTTAATCAATAGATTTATAATTTATTTAATGAATATTTTATAAATATGTAAAACAATT
 34402  CCTTTTTATTATTATAAATTTTTCATTATTTATTTATTTATTTATTTATTTATTCAATAT
 34462  ATAAAAATAATTATAAAAAAGATTATTAAAAATAATAATTTAATGATAAATATATATTAT
 34522  ATATATTAATATAAAAATAATAAATATAAATATATTATGTAAATATTATATAAATTTGTA
 34582  TATGTATATATTATAATAATGTTATATAAGTAATAATATAATAAAATATTTTATGTAATT
 34642  TATATATATTTATAATTATAAAATAAAAATATTATAAATAATAAAATTAATAATAATAAT
 34702  AATTTTAATAAAATAAATTATATATTTAATTTTATTATGAAGTTTATACTTAATATAAAT
 34762  TATATTTCCTTTATAAATTATTAATATATCCTTTTTAATTAAATAAAATAAAAATATTAT
 34822  AAATATTAATAATTAATTTTTTATTTATATTTATATATATATTAAAGATTAAATATATTA
 34882  TTAATACTAATTTATAATTTATTATTAATAAATAGTTCGACTTAAATTATAATTTAATAA
 34942  TTTTTATTTATTAATAGTTTTATTATTAATATAAAAAGAGTAAGGATAATAATAAATTCT
 35002  TTTAATTTATTTTTAATAAAATATAATTTTAAAATAGTTTTATAGTCCGCCCCCCCCCGC
 35062  GGGGGGGGGCGGACCCCGAAGGAGTCCGGTCTGGCATTAATTATAATAATTATATTAATA
 35122  TTATTATTATTTATTATATTATAATATATTTATTTATATTTTATAATATTAATAATTATT
 35182  TTATATTTAATAAATATAATATATATATTATTTTTTTTAATAACTATCTAATTAATA
;     G-trnL(uaa) ==> start
 35239  GCTATTTTGGTGGAATTGGTAGACACGATACTCT!TAA!GATGTATTACTTTACAGTATG
 35297  AAGGTTCAAGTCCTTTAAATAGCA
;     G-trnL(uaa) ==> end
 35321  ATAAATATATATAATATATATAATATATATAAA
;     G-trnQ(uug) ==> start
 35354  TGAGTCGTAGACTAATAGGTAAGTTACCAAAAT!TTG!AGTTTGGAGTTTGTTTGTTCGA
 35412  ATCAAACCGATTCAA
;     G-trnQ(uug) ==> end
 35427  TATTATAATATATATATTATTTATATATAAATATATAATTATACTCCTATTTTTATATTA
 35487  ATTAATTAATTAATTAATAATATATGATAATATAAAAATTATTGAATTATTAACTCTTAT
 35547  TAATAATAATAATAATCATAATAATAATATATATATATATAGTATATATATAAAAGTTTT
 35607  ATTATATTATATTATATTATATTATATTATATTATATATTTATTTATATATAATTCTTAT
 35667  TAATTGAAAAAAGAATAATTAATAATCTTATTAAAAAATAAATACTTTCATTTTATTTTA
 35727  TTTTATTTAATTTAATTATAATATATAAATATTAAAAAAAGGATATAAGTTTTTTATAAG
 35787  ATATAATATATATATATATTAAATATAAAGAAGTTAATATTTATATTTTAATTATAAAAT
 35847  GTTAATACTCCTTTGGGGACTTATTAATTAAATTATTAATTAATAATAATTTATGATTTA
 35907  TAAATAATAAATAAAGGAATAAGTATCAATTAATTAATATATTATATTTAATATTTTATA
 35967  TTTAATATTTAATATTTAATATTTTAAGTTCCGGGGCCCGGCACGGGAGCCGGAACCCCG
 36027  AAAGGAGTAGTATTAATTATGGATAGTGAGGGTGGATTTAATCCTTTTGTTATGTTATTA
 36087  ATTAATTAATTAATTTATATATATAAAATATTTTAATTAATTTTTATATAAATATATATA
 36147  TATATATATATTAATAATAGTAATATATATTATGTATAAACAATA
;     G-trnK(uuu) ==> start
 36192  GAGAATATTGTTTAATGGTAAAACAGTTGTCT!TTT!AAGCAACCCATGCTTGGTTCAAC
 36250  TCCAGCTATTCTCA
;     G-trnK(uuu) ==> end
 36264  TAATATTATATATATATATTTCCCTTTCTAAAAATAATAATAATTATATATAATAATAAT
 36324  ATAATTATATATATATATATTATAATAATAATAATAATAAATAATAATAATTATTTTTAT
 36384  TAATAATATTAATATATTATAATTATTAATAAATATTAATAAAAATA
;     G-trnR(ucu) ==> start
 36431  GCTCTCTTAGCTTAATGGTTAAAGCATAATACT!TCT!AATATTAATATTCCATGTTCAA
 36489  ATCATGGAGAGAGTA
;     G-trnR(ucu) ==> end
 36504  ATTATATTATATTAATAATCCCCCCCCATTTTTAATTTAATTAAGAAGTTTAATTTACTA
 36564  TTTAATAATAAATGAAATAATAATA
;     G-trnG(ucc) ==> start
 36589  ATAGATATAAGTTAATTGGTAAACTGGATGTCT!TCC!AAACATTGAATGCGAGTTCGAT
 36647  TCTCGCTATCTATA
;     G-trnG(ucc) ==> end
 36661  ATTAATATTAATATAAATTAATATCCTATAATTAATAAAATACAAAATTATATTAAAACT
 36721  TATATTATATTATAATATTATATTATTATTATATAAAAATATAATAATAATAATATTTAA
 36781  TTTTATTTAATAATAATATTTTATATAATAAAATAATCATATTTATAATATTTAATATTA
 36841  ATAATAATTTATTATAATAATTCTTTAATATACTTATTTATTATTATTTTAATAAATAAA
 36901  TATAATTCTTATAAATATATTATAACAAAATATATTATATTTTAATTAAATACAATATTA
 36961  TAAATATATATATATATATAAATATTTAATAAAAAAAAATAAAAATATTTTAATAATTAT
 37021  TCTTTATAAATAAATAATAATAATAATAATTTATAATAATCTCCTTGTGGGGTTCCGGCT
 37081  CCCGTGACCGGGCCCCGGAACTATAATATACTTTTTAATATATTTTTTTATTACTCCTCC
 37141  TTTGGGGTCCGCCCCGCGGGGGCGGGCCGGACTATAATAATTTTTTATTGATAAAAAGTA
 37201  TATATAATATAATTAATATATTTCTTTTTATAAAAATTATAAATATTAATTTATAATAAA
 37261  AAAAGTATATATAATATTATATATTTAATAAATAATATAATAATAATATAAATAAATATA
 37321  TATATATTATTAATATATTAAATTTTATAATAATAATTATAATAATAGTAGTAGGTATAA
 37381  ATTTTAATAAAGAGTTTTATTCCAATGGTGTAATAATAATAATAATAATAAAATAAA
;     G-trnD(guc) ==> start
 37438  GGATCTGTAGCTTAATAGTAAAGTACCATTTT!GTC!ATAATGGAGGATGTCAGTGCAAA
 37496  TCTGATTAGATTCG
;     G-trnD(guc) ==> end
 37510  TATATTTATACTTAATATAAAAAAATAAATAATAAAATATATATATTTAATAATATTTTT
 37570  CTTTATTATAATAATATATAAAAATAAATAATAATCTTTTTTATTATTATATTTATTAAT
 37630  AATAAATTATTTTGTTATTATTATTAATTTATATTAATATTTTATATAAATTATTTATTT
 37690  AATCTTTCATTATATATTTAATATATTATTAATATTAATTAATATTTTATAATAAATAAA
 37750  TAAAATAAATATTTTAATATAATACTTATTTTTATATTTATTAATAATAATTAATTTTTA
 37810  TATAAATTTATTATTTCTTACAATATATTTATTACTATTATTTTTTAATAATCTTATATA
 37870  TAATATATAAAATATATATATATTATATATATATATAAATATAATATATATTATTATAAA
 37930  TATTTATAATCTTATTAATTAAATTATATTATATTAGATCATATTATATTATATTATATT
 37990  ATATTATATTATTATTATTAATATTTTTATTTTTATTTTATATTTTATAGTAAAAAATCA
 38050  TAATTTTATAATTTATTAATTATTATATAATTTCATTAATATATTTCTTCTTTTTTATTT
 38110  ATTTATTACTTATTAATAGTTCCGGGGCCCGGCCACGGGAGCCGGAACCCCGAAAGGAGA
 38170  ATAATATATAAAATAATAATAATTTATTATAATTTATTAATTTATTAATTTATTTATTTA
 38230  TTTATTAATTTATTAATTTATTTATTATTATATTTTTTTTAATAAA
;     G-trnS(gcu) ==> start
 38276  GGAAAATTAACTATAGGTAAAGTGGATTATTT!GCT!AAGTAATTGAATTGTAAATTCTT
 38334  ATGAGTTCGAATCTCATATTTTCCG
;     G-trnS(gcu) ==> end
 38359  TAT
;     G-trnR(acg) ==> start
 38362  ATATCTTTAATTTAATGGTAAAATATTAGAAT!ACG!AATCTAATTATATAGGTTCAAAT
 38420  CCTATAAGATATT
;     G-trnR(acg) ==> end
 38433  ATATTATATTATATAATATTATATATTAATAAATATTATTTATTTATTTATTTATTTATT
 38493  ATTAAATAAAAATATTTAATAAAATAATATAAAATATTATAATTATTTATATATTAATTA
 38553  TTAATTATTAATTATTTATTATATAAAAAGTATATAATTTTGTATTTTAATATAGGGTTA
 38613  ATTAATTAATTATTAATTTTTTATAATAAGATAATAATATATTAAAAACTTATTATAAAT
 38673  TTATAAAATAATATTTATTTAATTTGATATTATTTTTAATCTTTCATTAATATATATTTT
 38733  ATTATAAGTAATAATATAGTTTAATTTAATTAATATAAATAAATTACATAAGAATAATAT
 38793  TATAATAATATTATATATTATATAAAGAAATAATAATTTATATTTTATTTTTTATAAATA
 38853  ATATAAATATAAATATAAATATATTTATAAATATAAATATAAATATAAATATAAATATAA
 38913  ATATAAT
;     G-trnA(ugc) ==> start
 38920  GGGGTTATAGTTAAATTTGGTAGAACGACTGCGT!TGC!ATGCATTTAATATGAGTTCAA
 38978  GTCTCATTAACTCCA
;     G-trnA(ugc) ==> end
 38993  ATAATTATATTATATAATATATATATTAATAAATTATATATATATATATATATATAAATA
 39053  TTAAATAAATATTATATTAATAAATAATATAAATTATCTAATCGAAGGAAATATTTATAA
 39113  TATAATATAAATATTTTAATAAATTAATAAATATTATATTAATAAATAATTAATAAATAT
 39173  ATAAATTATAATAAATTTTAATATTATTATATAAATTAATTAAATATAATAATTAATGAA
 39233  ATA
;     G-trnI(gau) ==> start
 39236  GAAACTATAATTCAATTGGTTAGAATAGTATTTT!GAT!AAGGTACAAATATAGGTTCAA
 39294  TCCCTGTTAGTTTCA
;     G-trnI(gau) ==> end
 39309  TATTATATATCATTAATATATAAAATATAAATATATATATTATAATAATAATAATAATAA
 39369  ATATAAATATAATTATATATATATATATATATAAATAAATAATTATTTAATTTATAATAA
 39429  ATATATATAGTTTTATTATTAATTATATTTAATAAATATTAATTATTAATTTTATATTTA
 39489  TAAATAAATTTATTACTCCTTCGGGGTCCGCCCCCTCCCCTGCGGGAGGGGAGCGGACTA
 39549  TTTTATTAAAAATATTATAATTAAATAATAATATAAATAATTTATAATATAATAATATAT
 39609  ACTTATAAATAATATTTAAATCTTATTATTAATTTATAAATCATAAATTATTATTAATAA
 39669  ATATCTCTTTTAGATAAGATAAATTGAACTTATATTTATATTATATATATATAGATATAA
 39729  ATCTTAAATAGAGTAAATATATTATAATAATTATATAAATATATATATATTATATTAAGA
 39789  TAATAATATATATATATATTAATATATAA
;     G-trnY(gua) ==> start
 39818  GGAGGGATTTTCAATGTTGGTAGTTGGAGTTGAGCT!GTA!AACTCAATGACTTAGGTCT
 39876  TCATAGGTTCAATTCCTATTCCCTTCA
;     G-trnY(gua) ==> end
 39903  TAATTTATTATTAATTATATATTATTATAAATCCATTGAAATTAATATAATCCAATGAAT
 39963  AATTAATTTAATACATAATTTAATATATAAAATTATATATATATATACTTTATAAAAAAA
 40023  AATTATATAATAATTATATTAATATATTTATATATATAAATAAATAAATAATAATAATTA
 40083  TAATTATAATTATAATTAATTAATTAATAAATAAATAATAATTTATATTATCTTTATAAT
 40143  ATATATATATACTTTTATAAAAAAGATATAAATAATTCTAAAATGTATATTTTTATTAAT
 40203  AAAATTAATAATAAAATAATTATTATCTGTATTTAATAAAATTTAATTAAAGAGTTATAT
 40263  TTCTATATATTTATATATTTATTTATTTATTCTCCTTCCGGGGTTCCGGCTCCCGTGACC
 40323  GGGCCCCGGAACTAATAAAATATATAAAATAAGGGTTTTTATTTATTTAATTAATATATA
 40383  TTTATTCTTTTATATAATAT
;     G-trnN(guu) ==> start
 40403  GTCCTTATAGCTTATCGGTTAAAGCATCTCACT!GTT!AATGAGAATAGATGGGTTCAAT
 40461  TCCTATTAAGGACG
;     G-trnN(guu) ==> end
 40475  ATAATAATATATATATATTTTAATTTATATATCATATATATATATATATTAAAGAAAAAT
 40535  AATATAAAAAGTATGTATTAATAATAATAATAAATAAATAATAATAAATAATTTTATTAT
 40595  ATTATATTATATTTATTAATATATTTATTGATATTTATTAATTTAAGATTATTCATTAAA
 40655  TATATAATTATTAATAATTTAATATATTTTATAATTTTTATTATATTTTATGTAAGAAGA
 40715  AACTATTTTATATATTATATATATATATATAATTTTTATAAAATGATAAATTTTATATTA
 40775  TAAATATTATTAAAATATTTTTATAAATATTTAAATTATTTATAAAAAGGTATATAATAA
 40835  TAATTATTAATATTATATTATATTATATATTTATTTATATTATATATAATAATATATTTA
 40895  TATATATATTAATTAATAAATTAAATAAGTATCTATATTTTATATTATATTATATTATAT
 40955  TATTTTATTTTATTTTATTAAAATAAAAAGTATTCTAAAGAAATTATATATTTATTATTT
 41015  TTATTAATATATTATAAATTAATAAAAAATAAATATGTATATATAAATTATATTTATTAT
 41075  GTTTAATTATTTATAATTTATTATAATAAATAGTATAAGATATCTTATTTATATTTATAT
 41135  ATAATAAAGAATATTATTAAACTAATACCTATATTATATATATTATATTATATAATATTA
 41195  TATATATATGAATTACTAAGAATAAATTTATAATTAGATAATATTTATATTTATTTATTT
 41255  ATTTAATTAACAAATATATTAATATTTTTAATTAATTAATAATACCTTTATATATATATA
 41315  TATATATATATTAATTTTAATTATATAATTATCTTTTTTTTTTATTAATAATCATAAATA
 41375  TATTATATATTTTATATAATAAGATTATAATTTTATAATTATTTTATTTTTTTTTATTAA
 41435  AAATTATTATTATTATAATTATTATATTATAATTATAAATTATTAAAGAATATATTTATT
 41495  AATATTTTAATAATTAATATCTTTTATTTATATTTATAAAATAAGGTGTAAATATTGATA
 41555  ATAAAGAGTAAATATTGTATTAATTATAATAATAATTATAATTAAGGA
;     G-trnM(cau)_1 ==> start
 41603  GCTTGTATAGTTTAATTGGTTAAAACATTTGTCT!CAT!AAATAAATAATGTAAGGTTCA
 41661  ATTCCTTCTACAAGTA
;     G-trnM(cau)_1 ==> end
 41677  ATAATGATTATAATATTTATATATATATTAATAATATTAATAAATAATTACTCCTCCTAG
 41737  CAGGATTCACATCTCCTTCGGGGTCCGCCCCGCGGGGGGTGGGCCGGACTATTTTATTAT
 41797  TATTAAATAGATGTTCATTAAATAATTATAAATATAATTTATCTTTTAAATATATATATA
 41857  TAATATTTAAATATATATTATAAATAAATAAATAAATAATTAATTAATAAAAACATATAA
 41917  TGTATATTTATCTATAAAAAATATTAATTAAATTAATATATTATTACAGATAAATAAATA
 41977  AATAAATATAAATAATTATCCTTCTTTAAAATAAAAAGGGGGCGACCGGACTATTTTATT
 42037  TTTAAATATATATTATATTAATAATATAAATATAAGTATAAATAAAAATTAATAATATAT
 42097  TATATATATATTATATTAATAATAATAATAATAATAATAATAATAAATAATAACTCCTTG
 42157  CTTCATACCTTTATAAATAAGGTAATCACTAATATATTATAATAATAATAATTATATATA
 42217  TTATATATAATCTAAATATTATATATTTTAATAAATATTAATATATATGATATAAATATT
 42277  ATTAGTTTTCGGGAAGCGGGAATTCCGTAAGGAGTGAGGGACCCCTCCCTAATGGGAGGG
 42337  GGACCGAACCCCGAAGGAGTTTTATTTTTAGTATTTTATAAAATATATATTTATATGATT
 42397  AATAATATTATATATATTATTTATAAAAATAATATATAATTTTAATTATTTTTAATAAAA
 42457  AAATGTGGGGTTTGGTAATATAATATTTTATATTTATAATATATAATAATAAATTATAAA
 42517  TAAATTTTAATTAAAAGTAGTATTAACATATTATAAATAGACAAAAGAGTCTAAAGGTTA
 42577  AGATTTATTAAA
;     G-cox2 ==> start
 42589  ATGTTAGATTTATTAAGATTACAATTAACAACATTCATTATGAATGATGTACCAACACCT
 42649  TATGCATGTTATTTTCAGGATTCAGCAACACCAAATCAAGAAGGTATTTTAGAATTACAT
 42709  GATAATATTATGTTTTATTTATTAGTTATTTTAGGTTTAGTATCTTGAATGTTATATACA
 42769  ATTGTTATAACATATTCAAAAAATCCTATTGCATATAAATATATTAAACATGGACAAACT
 42829  ATTGAAGTTATTTGAACAATTTTTCCAGCTGTAATTTTATTAATTATTGCTTTCCCTTCA
 42889  TTTATTTTATTATATTTATGTGATGAAGTTATTTCACCAGCTATAACTATTAAAGCTATT
 42949  GGATATCAATGATATTGAAAATATGAATATTCAGATTTTATTAATGATAGTGGTGAAACT
 43009  GTTGAATTTGAATCATATGTTATTCCTGATGAATTATTAGAAGAAGGACAATTAAGATTA
 43069  TTAGATACTGATACTTCTATAGTTGTACCTGTAGATACACATATTAGATTCGTTGTAACA
 43129  GCTGCTGATGTTATTCATGATTTTGCTATCCCAAGTTTAGGTATTAAAGTTGATGCTACT
 43189  CCTGGTAGATTAAATCAAGTTTCTGCATTAATTCAAAGAGAAGGTGTTTTCTATGGACAA
 43249  TGCTCAGAGTTGTGCGGACTGGGACATGCCAACATGCCAATTAAAATTGAAGCAGTATCA
 43309  TTACCTAAATT
;     G-orf457 ==> start /note=LAGLIDADG ;; evalue:1.2e-37
 43320  TTTGGAATGATTAAATGAACAATAA
;     G-cox2 ==> end
 43345  TTAATATAAATTTGTTATTAATGTTTTTAATAATTATTAATAATTTAATTTTTAAAAATA
 43405  ATAATAATAATAATTATAATAATATTCTTAAATATAATAAAAATATAAAAATATATTCTA
 43465  TTCAATCACCTTATATTAATAATATAAATGTTATTAAAAGAAGATATCATACTTCTTTAA
 43525  ATAATAATTTAATTATTGTTCAAAAAAATAATAATGAAGATAATTTAAAATTAAATAATT
 43585  TAGAAATTAATAATTTTCATAAATGATTAGTAGGTTTTACAGATGGAGATGGTTCTTTTT
 43645  ATATAAAAGGTCTAGAAAGAGATTTAAAATTCTTTTATGGATTCCATTTACATAAAGATG
 43705  ATATCTCCTGTTTAGAACATATTAAAAATAATTTAAAATTACCTAATAATATTAATATTA
 43765  GAGAGCTATCGGTTCAATTACTAGTGACAAAGAAACAATGAATAAGTGATAATTTATTAC
 43825  CTATTTTTGATAAATATCCTTGTATAACTATAAAATATTATAGCTATATAAAATGAAAAG
 43885  AAGCATTAATAAAAAGTTTAAATAAAGTATCATCAAATAAAGAATTATTAAATTATAAAT
 43945  TATTAATTAATAATTATGAGGTTATTGATAATATAAAAATTCCTTATAATCATATAAATG
 44005  ATCATTGAATTTTAGGTTTTTTAGAAGCTGAAGGTTCATTACTTATTGAAAGTAAAAGAA
 44065  ATAGTTGTAAATTATTTATTTCACAACATGAAAAAAGTAAAAAAACATTAGAAGCTATTA
 44125  AAGATTATATTTTAAATAATTGAAAACCTATTGATAATACACCAATATTTATTAAAAATT
 44185  ATTTATTAAATAATTGAAACAATATAATTTACTTATCTAAACTTAATAAATGTAATGTTA
 44245  TCAATTTAACACTAGCTAATATAGACTTTTTATATTATGTTATTATCCCTAAATTTAATA
 44305  ACATAAATTGATATAGTATCAAATATAATAGTTTTATAAATTGACAATCTATTATTAATA
 44365  TTTATATAAAAGGTTTACATAAAGTTAATAATAAAGATATTATAAATTATATTGAATATC
 44425  TTAGAAATTTAAATAAAAAAGGTATTAATAAAATTAATTATAATATTGAATTATATAATA
 44485  ATATTATTAATAATAATAAACCATTATATAATAAAAACTATACATATAGACTTAATAGTA
 44545  TTATTCATAGTAAAAAGAATATTACAGGTGTAGGAGTATTTGTATATGATTTAAATAATA
 44605  CATTAATTATAACATTTACAGGATATGTACCTGCCAGTTTACATTTTAATTGTTCTCCTT
 44665  TTCGGGGTCCCGGCTGGGGCCGGGACTAA
;     G-orf457 ==> end
 44694  ACATGAGATTGCTAAATATATTAAAAATGGTAATGTATTTATAAATAAATATATTTTAAA
 44754  AAATATTTTATTAGATTAATTATTATTTTTATTTCTTCTTAAAATTAAAAAAGGAGACTT
 44814  TTTTATATTTATATAAAATATATATAAATTATTCTTTTATTATAAATATATAAAATTATT
 44874  TTCTTTTAATTATTTTAATAATAAATTAATTAATTCTTCATGGCTATAGTCATAACTTTT
 44934  AATAATATTCTTTTATTCTTTATTATTATATATATATTTATTATTTATTATTATAGAATT
 44994  TATATTTATAAAAATATTAATATTTTATTTAAAATAAATAATGATTAATTTATAAAATAT
 45054  ATATTAATTAAGTTTCGGGTCCCGGCTACGGGAGCCGGAACCCCCGAAAGGAGTTATTAT
 45114  ATTTATAATTAAATCTTTAAATAATATATCTTAAATTATTATATTGATATTAATATTATA
 45174  TTGATATTAATATTAAATATATATTTAATATTTAGCTTATTATTTTATAAAATTATATTT
 45234  ATATATTATAATATAATTAAATATATTATAAATTTAATAATTTAATAAAAATATTCTTTT
 45294  TATAATTATTATAATAATTAAATAAATAATAATAATAAGAATAATTAATGTATAATTTTT
 45354  TATAAATATTATATATTTTTATATTAAT
;; mfannot:
 45382  agttccggggcccggccacgggagccggaaccccgaaaggagaaatattaataaaataaa
 45442  ataaaattataatataattaaattataagaattatatttactccttttataatttatatt
 45502  tataatataatataatataaaataaatataatataatataaaataaatataatgtaatag
 45562  gtattcactcctctttggggttccggtcccccatacggatacgaatacggatacggatac
 45622  ggatacggatacggatacgggggggccgtcccccagaacttaatattatatcttaaataa
 45682  ttaatataaatataatatattatttaataataataataaataaataaataaataaataaa
 45742  taaataaataaataaattaaataaataataatattattataattactttttaataaataa
 45802  tattaatataatattatattagtattataaataaactttttattattttatatataatat
 45862  agaaatatattatataattattatttttaattataaataaaatataattattatttatta
 45922  tataatttatataaatatatatatttattatatatataaatataaatataataattaatt
 45982  ttatatagaaattctaataataataataataataaatataaaaaagtccggcccgccccc
 46042  tgcggggcggaccccgaaggagtgagggacccctccctatacttacgggagggggaccga
 46102  acccctttttattcttaagaaggagatgttcattaaataattaaatatatataattaata
 46162  atattaaagttttatatatattaatatattataaaaggtttatatatatatataataaga
 46222  taagtaataaattaattaattaataatataaaaatatatattatatattatgttttattt
 46282  atatatatatatatattatgtattattatataaatatatatatatattatattataagta
 46342  ataataagtattatattatatata
;     G-trnF(gaa) ==> start ;; mfannot: evalue : 3.22e-11
 46366  gcttttatagcttagtggtaaagcgataaatt!gaa!gatttatttacatgtagttcgat
 46424  tctcattaagggca
;     G-trnF(gaa) ==> end
 46438  ataataataatatattaattaataattaatttataataaatatattataataattaatat
 46498  atatataatatattttatacaaagaaaatatatattatatctcttatttatttattaata
 46558  ttttaataaatataatattataaaaaaaagtttatatatttataaatataaatataaata
 46618  taaatataatataagtttggtattcatttaattatattatttaattaaaaatattctaaa
 46678  taagaataaatatcaataaaggagttataaatatatatatatattaatatatatataaaa
 46738  atatatattattattagttcccgcttcgcgggaacccc
;; mfannot:     /group=IB(5') (3.08e-07)
 46776  GTAAGGAGTTTTATTATAATAAAATTTATATATATTTAATATATAATTATAAAAATATTA
 46836  TATAATAAATAATAAATAATTATTAATAATAAATAAATATAATAATAATATTATAATAAA
 46896  TTTATAAATGATTATAATAAATTTATATTAATTTTTTATTT
;     G-trnT(uuag) <== end
 46937  TGTAAATACTAAGATTTGAACTTAGATAATATGCAC!CTAA!AAACATACATTTTACCAT
 46995  TAAATTATATTTAC
;     G-trnT(uuag) <== start
 47009  CTTATTAATTATATAAATTTTATTAAATATATAATATATTAATTATATAAAAATTATTAA
 47069  ATAAATATATAATATATTATATATAATTTATAATATATATATTATAAATATTATTATATA
 47129  TAAAATATAATATACTACTTATAAAAATATATATATATATATAAATATATATATAAATAA
 47189  ATATTTTATATATTAAATTAAATAATTATTAATAAATTTAATTATAAAGTATAATTTTCA
 47249  ATAGGAATATTAAGAAGATTATAATAATTATATGAATTATTATAATTATATATATATAAA
 47309  TAAATAAAATAATAATTATAATAATTAATAAGAGTTTTGGATATATATCTGTGGAGTATA
 47369  TATTTTATAA
;     G-trnV(uac) ==> start
 47379  AGGAGATTAGCTTAATTGGTATAGCATTCGTTT!TAC!ACACGAAAGATTATAGGTTCGA
 47437  ACCCTATATTTCCTA
;     G-trnV(uac) ==> end
 47452  AATCTAGATATAATATTATATCTATCTTAATATAATAATATTTATTTATTTATTTATTAA
 47512  ATAAAAAAAAATAAATAATATTAATTAATATAAGATTCTTTTTAATTATAATAATAAATA
 47572  AATAAAAAGAAGATATTATCAATGATTTATATTAATAATAAATATAAATAATAAAAAATA
 47632  TATATAATATAATATAATAAATATATTTCCTTTAATATTAATAAATTAATAATAATAATA
 47692  ATAATAATAATAAAATATTTAAATAAATTATATTCAATACAAATTAATTATTTATATTAT
 47752  TAATAATTGAATAAATAATCCGGTCGAAAGAGATATTAATTCGATTATATTATTTATTTA
 47812  ATTATATTTAATTTAAATATATAAATTAATATATATATATTGAATTATATATAAATTTAT
 47872  TTTATAATTTTATAAATAATATATTATTATAAATATTTAATATAATTTATATTATTATTA
 47932  AATAAAAGATTTATTAAATTAATATTATTATTTAATTTTATTATATAGTTTTAGGGATAA
 47992  TATTTTATTAATATTTTTTTTTATTTATTTATTTAATTATATTATATATATAATATATAT
 48052  ATAACAATAAATTT
;     G-cox3 ==> start ;; mfannot: alternative ATG start pos 48048
 48066  ATGACACATTTAGAAAGAAGTAGACATCAACAACATCCATTTCATATGGTTATGCCTTCA
 48126  CCATGACCAATTGTAGTATCATTTGCATTATTATCATTAGCATTATCACTAGCATTAACA
 48186  ATGCATGGTTATATTGGTAATATGAATATGGTATATTTAGCATTATTTGTATTATTAACA
 48246  AGTTCTATTTTATGATTTAGAGATATTGTAGCTGAAGCTACATATTTAGGTGATCATACT
 48306  ATAGCAGTAAGAAAAGGTATTAATTTAGGTTTCTTAATGTTTGTATTATCTGAAGTATTA
 48366  ATCTTTGCTGGTTTATTCTGAGCTTATTTCCATTCAGCTATGAGTCCTGATGTACTATTA
 48426  GGTGCATGTTGACCACCTGTAGGTATTGAAGCTGTACAACCTACCGAATTACCTTTATTA
 48486  AATACTATTATCTTATTATCTTCTGGTGCTACTGTAACTTATAGTCATCATGCCTTAATC
 48546  GCAGGTAATAGAAATAAAGCCTTATCAGGTTTATTAATTACATTCTGATTAATTGTTATT
 48606  TTTGTTACTTGTCAATATATTGAATATACTAATGCTGCATTCACTATCTCTGATGGTGTT
 48666  TATGGTTCAGTATTCTATGCTGGTACAGGATTACATTTCTTACATATGGTAATGTTAGCA
 48726  GCTATGTTAGGTGTTAATTATTGAAGAATGAGAAATTATCATTTAACAGCTGGACATCAT
 48786  GTTGGATATGAAACAACTATTATTTATCTACATGTTTTAGATGTTATCTGATTATTTTTA
 48846  TACGTAGTCTTCTACTGATGAGGTGTCTAA
;     G-cox3 ==> end
 48876  GGCTATAGAATTATATATCTAAATGATTAATATATATATTATTAATAATTAACAATAATT
 48936  AATATATTATAATTTATATATATATATTTTATATTATTATAATAATATTCTTACAAATAT
 48996  AATTATTATATATTATTCCTTCAAAACTCCTAACGGGGTTCCCGCGAAGCGGGAACTAAT
 49056  AATAATATAATCATTATACTCTTTTTTCATTTACCTTTTATAAAGATAATTAATAAATTT
 49116  ATTTAATATTTATAAAAAAAAATATAATATTAATATAATATAATAATGTAATTATTTATA
 49176  TTTTTATATTCCTTCGAGGTCACCGCCTCACCTCCAGCGGGACTTATTAATATGATATAA
 49236  TATAAATATTATTAATTTAACTAATATATAAATTCATATATATATATATATTATTAATAT
 49296  TATTTTATAAAAAATATTTTTTATTTGATTATTATTAAATATTATATAAAAATATTAATA
 49356  TATTATAAATATACTATTTATGTAATTATTTTTTGAAGTGAGCACCTATTTTATATATAT
 49416  TTTATATATATTTTATTATATTTTATTAAAAATAGGTGTGAACCTCCATGAGAGAGGAAT
 49476  GAATACCTATTTTATAAAGTATATTTTATATTCTATATATTATAAATATGAACCAAAAAA
 49536  AGGAGTTTAAAATTTAATTAAATTTAATTAATTGAATTTCTTTATTATTATTATCATAAT
 49596  TATTAAACCCTTTATTAATATAATAATATATTATTTATTATCAAAATTCCTACCCTTTTT
 49656  ATAATTTATATCTTTAATAATATAATTAAATATAAAATGTTTATTAAATATTATATAAAA
 49716  AAAAAAAATAAAAATATATATATATATATAAATGATAAATAACAAGTAATTCACACTTAT
 49776  ATAAATTTAAATATAAAGTCCCAAAAGAAGTCTTTATTAAATAAATTATCATTAATTAAT
 49836  TATAATAAATTTATTTAATATTATTAAATATTAATTTATAATAATAATTATTATTATTAT
 49896  TATTATTAATAAAAATATATAAATAATTAAATAGTTCATATATCCATAAGAATTAGAATT
 49956  AAATTTTAATAAGTGTATTTAATATATAGAATATTAATAGAATATTTATTTTATTTTATT
 50016  TATATATATATATTTATATATATATATATTAAATAATATTATTTATATTATATTTTATAT
 50076  ATATATTATTAATATAAAAAGTATATTATATGTATTATATATATTATATATTATATATTT
 50136  AATAATATATTACTATTATAATTAATAATTTTATAAAAAAAATAAATAATTATATATTTC
 50196  CTTCGTGGTTCGGTTCCCCCTCCCGTATACTTACGGGAGGGGGTCCCTCACTCATTCAAA
 50256  CTATAATTTAATATATTATAATATTATTTATAATTTATAATATAATGTATAATATTATAT
 50316  TATAAATATTATATAAAAATAAAATGATAATAATAATAATAATAATAAAAATAGAAAAGA
 50376  ATAATTTTTATTATTTTAGTATATATAAGAATTTAATAAGTTAGATTATTGCGGACACCG
 50436  TTACGCGGAGTGGGGACTATTATATTTTACCTATATATATTAATATTATTATAATTTCCT
 50496  TCTTTAAAAGAAAAAAGGGATTCGAGAACTTATTATTATATTAATATATTAATAATAAAT
 50556  AATAATAAATAATAAAAAAGTAAATAAATATAAATTATATAAAAATATAATTTTATTATT
 50616  AAGGAGTGAGGGACCCCCCTCCCTATACTAACGGGAGGGGGGACCGAACCCCAAAGGAGT
 50676  TTAAATATAAAATATAATATTATCATTAAATTCTAATAAGGGTATATAATGAAGATCTAT
 50736  TAGAACCTAAAAAGAATATTAATATATCTTTTATAAAATAATAATAATAAATATAAATAT
 50796  AAAAATAAATTGTAATAAATAATAATATTTATAAATAATAAAAAAAAAAAGAAATATATT
 50856  AATTATTAATAATAAATAAATTATATTAAAATATAATATTATTATTAAATTAAAGAAATA
 50916  TATTAAATATATTTATTAAAATTTTATAAATAAGTTAATATTTTATTAAATAATATTATA
 50976  AATAAATAAAAAATAAGTATATAATTATTAATATATTAATTTATTATGTTATATATTTTT
 51036  ATATTTCAAATATATAAGTAATAGGGGGAGGGGGTGGGTGATAATAACCAGAATATTAAA
 51096  TAAATACAGAGCACACATTTGTTAATATTTAATAATATAATCAATAAATATATTATAATA
 51156  ATATAATATAATTAATAATAAATATAAAGTATAAACAATATAATAAATTATATAAAATAA
 51216  ATATAAATTAAAAATAAAAACTAAATAATTAATATAATAAATGATAAACAAGAAGATATC
 51276  CGGGTCCCATGATAAATTATTATTGAAAATAATAATTGGGACCCCCACAATAGAATAAAA
 51336  AATAAAAAGAATTAATAATATATAAATAATATAAATATATTATATATATAATATAATATA
 51396  TATATATATAAAATAATAAATTATATAATATAATATATATATATATAATAATAAATTATA
 51456  TATATATATATAAAATAATAAAAAATAATAATCATATTAATTTTATAAATATAATTATTA
 51516  TTATTAATAATAATAATAATAATAAAGTTCGGTCCGCCCCGCGGAGGGGGCGGACCCCCG
 51576  AAGGAGATAATAATTTATAAAAATTAATATTTATTTTATGTAATATTAATATTAATATTA
 51636  ATATAATATAATATAATACGGATTAAATATTACCAGTTGTTCACAGGTAATATAAAATCC
 51696  TATTGTTTCACCTATTATTAATTAATAAAATAAGTATATATAATAAAAATTTAATAAAAA
 51756  ATAATTATATAATAAATATATATATTATAATATTAATAAATATAAAATATAATTGATATT
 51816  AACATTATATAATTAATAATATAATCAAATAATATAAATATAATATAAAAGTTTTAATTA
 51876  TTAAAATTATATAAATATTATTTAATAAAAATAAAAATAATAATAATAATAATAAAGTCC
 51936  GGTCCGCCCCGCGGAGGGGGCGGACCCCCGAAGGAGATAAATATTTATATCTTTATTTAT
 51996  AATTATATATATATAAAAGTTTATTAAAATATATAATAATAATATAAAAAAGTATATAAT
 52056  AAATTTATTATAAATAAATAAATATTTAGTAATAATATTTAATAAAATTATAAATATTAT
 52116  AAATAAAATATTAATAATAAATAATAAATATATAATATAATATAATATAATAAATTAATA
 52176  ACAATAAGATATCCGGGTCCCCTAAATAATTATTATATAAAATAATAATTGGGACCCATA
 52236  CATATAAATATAAAATATTTTAATATTTATATATAAATAATAATAATATATATTTATATT
 52296  ATAATATAACCCCTCCAATTAATATTAATATTAATTACTTCCTTAAAAAAAATAATAATT
 52356  AATTAATTAATTGATTTTTATATTAATATAAAAAAGTTAATATATATATTTATATATAAA
 52416  TAATATAATTAATATAAAGATAATAAGTCCCCAAAGGAATAATAAATAATAGTATGTATT
 52476  TAAATAATATTTAATATACTATTTTTTTATTATTTTTATTATTATAATATATTTATAATA
 52536  ATATATTTAATTATAATTTATAAAAAAGAGATATAATATTTTATTATATATAATATTAAT
 52596  ATAATACAAATTAACATTATTTAATTATTATTAATAATATTTAACTTTATTATTATCTTC
 52656  TACGGTTGGATTATTATTACTATTTATTTATTAATAATAAATAATAAATTATAAAGTCAC
 52716  TGAAAGAGTGAAGAATTACCCATGGGATAATCCCAAAGGATAATATAAATATTATAAAAT
 52776  TTTTATTAAATAATATAAAATTCAATAAAATAATTTTAATTAATTAATTAATTAATTAAT
 52836  ATAAAAATAAATATTTTTAATTAATATTAATATAAATATAAATATAATAGTATAGTATAT
 52896  AGGAAGTTAATAATAATATAAATATTATATAATATATATATGTATATATATTATATAATT
 52956  AATTTTCTCCTTTTGGATTTACATCTTAATAAAATATAAAATATAAAATGTTATTAACAA
 53016  TAAAAATTATTAATCTTTATAATATTAATAATAGTAAATTTATTTATATATCTCCTTTAG
 53076  GATGGATTATTTTTATTAAAAAAAATATTAAATATTATAAATATATTATAAATATATTAT
 53136  AAATATATTATAAATATATTATAAATAGAATATAATATAATATTATATATTATAATGATA
 53196  AAGATTATATATATTTTCTTTTTTTTATTTATTATTTTTAATAAGTAAAAATTATATTAT
 53256  ATATATATATATTAAATTTTATAAGTAATATAATATAAGTATTAATTATATAAA
;     G-trnM(cau)_2 ==> start
 53310  TGCAATATGATGTAATTGGTTAACATTTTAGGGT!CAT!GACCTAATTATATACGTTCAA
 53368  ATCGTATTATTGCTA
;     G-trnM(cau)_2 ==> end
 53383  ATAAATTAATATATAATATCTCCTTTCTATAAAAAGTATAATAAAATATATTATAAGAAG
 53443  AATATATTATATAATATAATAATTATATTAATAATATTAATAAATAATATATAAATAATT
 53503  ATAAAAAAGTATATAATATTAATCAATTAATTAATTAATAAATATAAATAATATATTAAT
 53563  TTTTAATTAATTTGAATAAGATATTTATATTATTAA
;     G-rnpB ==> start ;; mfannot: Approximate position
 53599  TAGGAAAGTCATAAATATATAAATTATATTATATAATTAATATAATAATAAAATAAATTA
 53659  TATATTTTATTTATAATATTATTTCTTTATAAGATAAATATTATCTAATAATATTTATAA
 53719  AGAAATATATATATATATAAAAAGTCATTATATAAATTTAATTATAATTTAAATAAATTT
 53779  TATATAAATTAATATAATATTAATAAAGTAATTAGTATAAATAAATAATATGAAAATAAA
 53839  ACTTAATAAATATATAAATATAGTCCATATATATATATTAATAAAAAGTAATATATATAT
 53899  ATATATTGGAATAGTTATATTATTATACAGAAATATGCTTAA
;     G-rnpB ==> end
 53941  TTATAATATAATATCCATATTCATAATTAATTTTTTATATATATATTATATTATAATATT
 54001  AATTTATATTATAAAAATAATATTTATTATTAAAATATTTATTCTCCTTTCGGGGTTCCG
 54061  GCTCCCGTGGCCGGCCCCCGGAACTATTAATTAATAATAAATTATTATTAATAATTATTT
 54121  ATTATTTTATTATTAAAATATATAAATAAATAAAAATATTAAAAAGATAAAAAAAATAAT
 54181  GTTTATTCTTTATTATAAATTATATATATATATATATATAATTAATTAATTAATTAATTA
 54241  ATTAATTAATAATAAAAATATAATTATAAATAATATAAATATTATTCTTTATTAATAAAT
 54301  ATATATTTATATATTATAAAAGTATCTTAATTAATAAAAATAAACATTTAATAATATGAA
 54361  TTATATATTATTATTATTATTTATAAAATTATTAATAATAATCAATATGAAATTAATAAA
 54421  AATTTTATAAAAAAGTAATGAATATTCCTTTTTAAAAATACCTTCTTAATTAAATAAAAT
 54481  AAAAAGGGGACTTTATATTTATAAAGTAATTATATTATTATTATTATTATTATTTATTTA
 54541  TTTATTTTTTTTATTATTTTATTATATATATTATATATTAATA
;     G-trnP(ugg) ==> start
 54584  CAGATAGAAGCCAAAAGGTCAGGCGCTTTCTT!TGG!GAGAAAGACCTAGTTAGTTCGAG
 54642  TCTATCCTATCTGA
;     G-trnP(ugg) ==> end
 54656  TAATAATTTAATTAAACATTAAAAAAAAATATATATATTTATCATAATATATTAAATTTT
 54716  ATTACATTACATTACAAATAAATACTTTTATTTATATTTATAAAAATATGAACTCCATAT
 54776  TATTATTATTATAATTATTATTATAATTATTATTATAATTATTATTATAATTATTATTAT
 54836  AATTAAAGAGTTTTGGATACCAATATGATATAATATGATATAGGATCGAAACCCCTCATT
 54896  TTATCATTTATTTATAATATTATAAATAAAAAAAATATTATATGTTATAATAAAATTAAT
 54956  ATCATAATATATTATATTATATATTATATTATATATATATATATATATATTCTTTTATAA
 55016  AATTTATATTCTTCTTATTAAAATTTAAAATTTAAAATTTAAAATTAAAAAGGGAGCGGA
 55076  CTTTTAATTATATTTAATTATAGTTTTTAATCATTGGTTGAGATTTCAAAATAAGGTATA
 55136  ATATTTATATTATTCTTTAACAAATATTATATTATATTATAAAAAAGATATAATATTTAT
 55196  ATATTATTATTAATATTATTTTTTCAGTTCCGGGGCCCGGCCACGGGAGCCGGAACCCCG
 55256  AAAGGAGAAACTTATAATTTTTATATCATTATTTATTATTATTTTTAATTTCAACTCCTT
 55316  TTTGGGGTTTCTATTTTACCTTCAGCAGAGACTTTCTAATTATAATTATATATATATAAA
 55376  TTTAAATACATTTATAAAAAAGTATATAATATAATTATATTATATATAATAATATTATTA
 55436  AATGAAGTATTCTTTATTATTAATTATAGGATATCTGGGGTCCATTAATAATTATTATTG
 55496  TAAATAATAATAGGGACCCCCCCATTATCTAATTAATAAATATATAAATAATCATTAATA
 55556  AATATATTAATAAATAATAATAAATATATAAATAATCATTAATAAATATATAAATAATAT
 55616  ATTATATTATAAAAATATAATAATAATAATTTATTATTAAAATATAATAATTTATTATAA
 55676  AAATATAATAATTTATTATTAAAATATAATAATTTATTATAAAAATATAATAATAACTCT
 55736  TTTCGGGGTTCACACTTTTATAAATAATAAATAATAAATAATAAATAATAAATAATAAAT
 55796  AATAAATAATAAATAATAAATAATAAATATTAGTGTTCATTAATAAATATATAAAATAAT
 55856  AATTATAAAAATAATCATTATTAAAAATATTATTAATTATTAAATTAAATACAATTAATA
 55916  TAATTTAGTTGTTTATATAATTTTAAATAATGTTTATATCAATTTAATAAAATTAAATTT
 55976  ATAGTTCCGGGGCCCGGCCACGGGAGCCGGAACCCCGAAAGGAGTTTATCTATATATTAT
 56036  AATAACTATATGAATTTAATTATTAAAAATAATAAAAATAAGGAATTTTAATAAGAAGTA
 56096  ATATTTATTATATAATATATAAAAAAAATATATATATATAAAAATATATATAATAAGTTT
 56156  TATTATAATATATATTAAATTAATTATTATGAGGGGTTCGGTCCCTTTCCGGGCCCCAAT
 56216  TCATCTCATCTCATTTTATTTCATTTCAATATCATCTAATCTCATTTCTTTATAGATTTT
 56276  ACATATATATAAATATAAATATAAGATATTCACATTTATATATAATATAATATAATATAA
 56336  TAGATATTCATTCCTCTTTGATTAAACTAATAATTAATAATTAATAATTAATAATTAATA
 56396  ATTAATAATTATTCAGTAGAACTATTATTAAATAATTTATAATTTATTATTTATTAATAT
 56456  ATTTATATAATATAATATAATATAATATTATTCATACTTTTTATTAATATAATATAATAT
 56516  AATATTATTCATACTTTTTATTAATATAAAGAAAAGAGTTTCAATTATTTATTTATTTAT
 56576  TTATTTATTTTTTATAAAAATAAGAATTAAGTTAAATAATTTATTTAATGAAATTATTAA
 56636  TTATAAATAAAAATAATAATTTTTAAAGATGTAATATAAAAATAAATATAATATAATTTA
 56696  GGATAATTATATAAAATATTTATTATATATAGTTTTTATAAAGAGTTTTAAAAGTGATAA
 56756  TATAATATATAATATTTATAAGTTATTTATATATATATAATTATAATCTTATTAATTATT
 56816  TATATATATATTTAATATTATTTTTATATAATTTTATATTAAAGTATTATAATTATATAT
 56876  TTAATATTATTTTTATATAATTTTATATTATTTATTTATTTATTTATTTAAAAATATTAT
 56936  AATCATATATTTAATATTATTTAATATATTTTATATATTATATCTTTTATTGATTTATAT
 56996  ATATATAGATTTAATAAATATATATATATATATATATATAAATATTCATTATATATTTAT
 57056  TATTATTATTATTATTTATTATTTATTATTATTTTTATATATTATTATTAATAATATATA
 57116  TATTATTAGTTATGGGTATCCTAATAGTATATTATTATTTTTAATAATAATTTATGATTT
 57176  ATGTATAATAAATAAGTAGGGAATCGGTACGAATATCGAAAGGAGTTATATATTATTAAT
 57236  TATTTATAATTATTTTATATATTATTAATTATTTATAATTATTTTATATATTTATAATTA
 57296  TTTTATATAGATAGGATAGATAGGATAGATAGTATATATAGGGGTCCCATTTATTATTTA
 57356  CAATAATAATTATTAATGGGACCCGGATATCTTATTGTTATTAATTTATATATTATTCAT
 57416  TATTATTAATATATATTTAATATAATTAAATATTATATTATATTATATTATTTATTAAAA
 57476  AAAATCTATTACTTATTTTTTTTATTAATATATAAATTATTTATATAATTTATCATTTTT
 57536  ATTTATATATTATTATTTTTTATATATAAATTAATATATATATATTATATATATATATAC
 57596  TTTTTTTTTATAATATATCTATATATATAAATTAATATATTATATTATATTTTTATATAA
 57656  TATATTATTAATTATTATTTTAATTTTCTATTCTATTGTGGGGGTCCCAATTATTATTTT
 57716  CAATAATAATTATTATTGGGACCCGGATATCTTCTTGTTTATCATTTATTATTTTATTAA
 57776  ATTTATTATTATTTTTAATTTATATTTATATTATATAATTAATTATATCGTTTATACTTT
 57836  ATATTTTATTATATAATATATTATATTCTTATAATATATTTATTGATTATATTATAAAAT
 57896  TTATTCTATGTGTGCTCTATATATATTTAATATTCTGGTTATTATCACCCACCCCCTCCC
 57956  CCTATTACTTATATATTTATAAATATAAATCTAACTTAATTAATAATTTAAATAATATAC
 58016  TTTATATTTTATAAATAAAAATAATTATAATCTTTTTTATAATTATATATAATAATAATA
 58076  TATATTATCAAATAATTATTATTTCTTTTTTTTCTTTAATTAATAATTAATTAATTAATA
 58136  TTTTATAAAAAATATATTTCTAAATAAAATATATTATTAATAATATTATATAATATAATA
 58196  ATAATATAATAATTTTATATAAATATATATTTATATATTAAATTAAATTATAATTTTATT
 58256  ATGAAAATTATATCTTTTTATATATATTTTTATATAATAAAAATATGTTATATATATATT
 58316  AATAATAAAAGGTAGTGAGGATTAAATAAATTATATAATAATTATAACTCTTAATTATAA
 58376  AATAAATATATATATATATATAAGTATCCATTTCCATAAAATCTTTTAATAAATATTAAT
 58436  AAATATTAAAAAAATAATATTATAATATTTTTGTATATAATTCAATAAAATTCATTGGAG
 58496  GGGTAAATAATAATAATTTACTAATGGCAAATTATAGTCTTAAAGGTTTTTATTTTATTA
 58556  AATTAATAAAATAATAATACCATTTATATATTCCATTATATATATATATTTAATAAAAAT
 58616  AATAATATTATTTATATATTTTATTATATATTATATATATTTTATATAAAATAATAATAA
 58676  TAAATTTATATTTTTATATATTATTATTAAATAATAATAATATAAATAACTCCTTCTTAA
 58736  GAATAAAAAGGGGTTCGGTCCCCCTCCCGTTAGTACACGGGAGGGGTCTCTCACTCCTTC
 58796  TAAAAAAATAAAAAGGTGGAAGGACTAATATAATTTTAAATAATAATTAATACTTTAATA
 58856  ATAATTTGTATTTCTTTATTATTAATATATTAAATATAATAATAATTAATATAATTACAA
 58916  TATATTAATATTATCAAATATTAATAAATATACTTTTTTATATAATTTATTTATTTATTT
 58976  ATTTTTTTTATTAAACTAATTATAATTGTAATTGTAATTTCGAAAAGGGGGGTGGGAGTA
 59036  AATATATATAATTTATAATCTATATATATATATATATAATTTCTTAATAAATATTAATAA
 59096  ATATTTATAAAAAGAATAATTTATATTTATAATATATAATTTATATATTTTATTTTTATT
 59156  ATACAATTAATATAAAATATAAAATATAAAATATTAAATATTAAATATTAAATATTAATT
 59216  TTTATAGGGGTTATATAATAATTATATTTATAATTATATAATATTAAAAAGGGTATTTTT
 59276  ATAATTATTACATTTTTATTTTATTTATAAAAATATTAATTTTAATAAGTATTGAATACT
 59336  TTATATAATATAAATATTAATTACATAATTAATAATTAAATAATATTTAATAATATTATT
 59396  TAAATTTATTATTTATAATTATTTATTTATAAAATTCTATTTTTATTATTATTATTATTT
 59456  TATTATTAAAGATTAATATAATAATTATTAATATATTAAAAATCTTTTATTATATTAATA
 59516  TTTATAAAAAAGTATTTAATAAAAAAGATGTCTAAATTTATAAATTATATAATATTATTA
 59576  ATTTATATAATAATAATATTATAACTTTGTGATTGTCAATTTAGTTAATCATTGTTATTA
 59636  ATAAAGGAAAGATATAAAAAATATTCTCCTTCTTAAGAATAAAAAGGGGTTCGGTTCCCC
 59696  CCCGTAAGGGGGGGGTCCCTCACTGCTTTGGTCGGACTAATTTAACTTTTAATATTAATA
 59756  TTAATATTATTTATATTTTTAATATATAAAAATAAATAATTTTATTTTTATTAATAGTAT
 59816  ATTATATAAACAATAAAATAGTATTAATTATATAAAATTTATATAAAATATATATAAATT
 59876  TATTATATATATATATATTAATATTTTAATAAAGTTTTTTTTTATTATAAATTTATTTAT
 59936  TTATTTATTTATTTATTTATTAATTATTATATTTTAATTTATTTATTTATTTATTATTAT
 59996  ATAAGTAATAAATAATAGTTTTATATAATAATAATAATATATATATATATATATATAATT
 60056  ATATTAGTTATATAATAAGGAAAAGTAAAAA
;     G-rns ==> start
 60087  ATTTATAAGAATATGATGTTGGTTCAGATTAAGCGCTAAATAAGGACATGACACATGCGA
 60147  ATCATACGTTTATTATTGATAAGATAATAAATATGTGGTGTAAACGTGAGTAATTTTATT
 60207  AGGAATTAATGAACTATAGAATAAGCTAAATACTTAATATATTATTATATAAAAATAATT
 60267  TATATAATAAAAAGGATATATATATAATATATATTTATCTATAGTCAAGCCAATAATGGT
 60327  TTAGGTAGTAGGTTTATTAAGAGTTAAACCTAGCCAACGATCCATAATCGATAATGAAAG
 60387  TTAGAACGATCACGTTGACTCTGAAATATAGTCAATATCTATAAGATACAGCAGTGAGGA
 60447  ATATTGGACAATGATCGAAAGATTGATCCAGTTACTTATTAGGATGATATATAAAAATAT
 60507  TTTATTTTATTTATAAATATTAAATATTTATAATAATAATAATAATAATATATATATATA
 60567  AATTGATTAAAAATAAAATCCATAAATAATTAAAATAATGATATTAATTACCATATATAT
 60627  TTTTATATGGATATATATATTAATAATAATATTAATTTTATTATTATTAATAATATATTT
 60687  TAATAGTCCTGACTAATATTTGTGCCAGCAGTCGCGGTAACACAAAGAGGGCGAGCGTTA
 60747  ATCATAATGGTTTAAAGGATCCGTAGAATGAATTATATATTATAATTTAGAGTTAATAAA
 60807  ATTAATTAAAGAATTATAATAGTAAAGATGAAATAATAATAATAATTATAAGACTAATAT
 60867  ATGTGAAAATATTAATTAAATATTAACTGACATTGAGGGATTAAAACTAGAGTAGCGAAA
 60927  CGGATTCGATACCCGTGTAGTTCTAGTAGTAAACTATGAATACAATTATTTATAATATAT
 60987  ATTATATATAAATAATAAATGAAAATGAAAGTATTCCACCTGAAGAGTACGTTAGCAATA
 61047  ATGAAACTCAAAACAATAGACGGTTACAGACTTAAGCAGTGGAGCATGTTATTTAATTCG
 61107  ATAATCCACGACTAACCTTACCATATTTTGAATATTATAATAATTATTATAATTATTATA
 61167  TTACAGGCGTTACATTGTTGTCTTTAGTTCGTGCTGCAAAGTTTTAGATTAAGTTCATAA
 61227  ACGAACAAAACTCCATATATATAATTTTAATTATATATAATTTTATATTATTTATTAATA
 61287  TAAAGAAAGGAATTAAGACAAATCATAATGATCCTTATAATATGGGTAATAGACGTGCTA
 61347  TAATAAAATGATAATAAAATTATATAAAATATATTTAATTATATTTAATTAATAATATAA
 61407  AACATTTTAATTTTTAATATATTTTTTTATTATATATTAATATGAATTATAATCTGAAAT
 61467  TCGATTATATGAAAAAAGAATTGCTAGTAATACGTAAATTAGTATGTTACGGTGAATATT
 61527  CTAACTGTTTCGCACTAATCACTCATCACGCGTTGAAACATATTATTATCTTATTATTTA
 61587  TATAATATTTTTTAATAAATATTAATAATTATTAATTTATATTTATTTATATCAGAAATA
 61647  ATATGAATTAATGCGAAGTTGAAATACAGTTACCGTAGGGGAACCTGCGGTGGGCTTATA
 61707  AATATC
;     G-rns ==> end
 61713  TTAAATATTCTTACATAAATATTATTATAAATATAAATATAAATATTTATATAAATATTA
 61773  ATATAAAATATAAATATAAATATTAATAGTTCCGGGGCCCGGCCACGGGAGCCGGAACCC
 61833  CGAAAGGAGAAATATAAATATAAATATAATATATTTTAATATAATATAATATAATATATA
 61893  ATATATTATATAAATATAATATATAAATAATATAATAAAATATTTTAATATATATATAAT
 61953  ATAATATAATTATTATTATAATTTAATATAAATTATTATTATAATTTAATATAATAAATA
 62013  AATAAATAATTATAATTATAATTATAATTATAATCTCAATATATAAATGATAAATTATTA
 62073  TAAATACGAAGGAAATAATTGATTTTTAAACATATTTAATAAAATATATAATATAAATTA
 62133  TACTTTTTTGTTATTATATAATAATTATATTAATATATTTAATAGAATTAAACTCCTTCG
 62193  GGGTTCGGTCCCCACGGGGGTCCCTCACTCCTTCTTAAATTAAAAAGGGGTTCGGCCGGA
 62253  CTATTATTCATTTTATATATTAATGATAAATCATTAATTATTATTAATAAATTTATTTAT
 62313  AATATTTAATTTTATATATTATTATTTATAATAAAAAAATTATATTATAACAATTTAATT
 62373  TTAATTTTTATTTTTAAATTATAAAATTAATAATTTATTTATTTATATAATAATTTAAAC
 62433  TCCTTCGGGGTTCGGTCCCCACGGGGGTCCCTCACTCCTTTGGGGTCCGGCCCGCCCCGC
 62493  GGGCCGAACTATTAATATAAATAAATAATAAATATTTATAATAAAATAATATACATCTTC
 62553  TTTAAATAAAAAAAGGGGACATTATAAATAGTATATAAATATATTATATCTTTTTTATTA
 62613  TTATTATTAATAAATAATAATAATAATTTATATATTTATAATATATTTAATAGAATGTAT
 62673  TATAATTATTACATATAATTATTATTATTCACTTCTTATTAAAAATAATACTCTATATAA
 62733  TTTATATAATTTATTTTAATATATATATATTTATATATAATATAATATATATATTTATTT
 62793  ATTATAATCATTTATTTTTAACTTAAAATAAAACTTATTATAATTTATATAATTTATAAT
 62853  TTTTATATAAAAATAATTATATAATTTTTTTTTATTTATATAATAATAATATTATTTGTT
 62913  ATATATTATATATATAATAATAAATAAATAATAATAATAATAAT
;     G-trnW(uca) ==> start
 62957  AAGGATATAGTTTAATGGTAAAACAGTTGATT!TCA!AATCAATCATTAGGAGTTCGAAT
 63015  CTCTTTATCCTTG
;     G-trnW(uca) ==> end
 63028  ATAATAATAATAAAAATATGTATTTATTTAATTATTTTAATATTTCTCCTTTCGGGGTTC
 63088  CGGCTCCCGTGGCCGGCCCCCGGAACTATTAATATAATATAATCTAAATATTCATTTATC
 63148  TTTTTTTTTAATATTCTTAATTAATTAATTAATATATTAATTATAAAAAATATATTATAA
 63208  TTTTATTATTAATAAGTATAAATATATTATTAATAATAATTTATTAAAAATATATTATTA
 63268  TAATATATTAATATATCATAATTATAATCAATATTATATTATTTAATTTTATAATACTTA
 63328  ATTATTAATATATTATTCATATATATATAAATTAAATTAAATTAATTATATTGAATATAT
 63388  AAATATATATATATATAAATATATAAAAAATTATATAAATTATTTTAAGAAAGGAGAAAT
 63448  ATTATAATATATTTAATATTTTATTTTTTTTTATTTTAATTTATTAAATAATTTAATAAT
 63508  TAAATAAATTAATGATTTGATTTTATTCTATTATTATTATATTTTATTATATAAAAATAA
 63568  ATAATAAATAATAAATAGTATGATACAATTTATTAATAATATAATTATAAATTATAAATA
 63628  ATAATTTATTTTAATAATTCTAATATAAATAATGATAATTATTTTATCATTATGAACTAT
 63688  TAATATATTAATATATTAATATTCTTTGATATTTATTTTTATTTAATGAACATCTAATTT
 63748  AATTTAATTTAATTTAATAAAATAGTCCGGTCCGCCCCGTGGAGGGGGCGGACCTCGAAG
 63808  GAGATATGAATCTTTAATATAAATAATCATAAATTCTAAATATTAGAATTATTATTTTAT
 63868  CTTTTTATTTATTAATAATTAAATATAAATTATTATTAATAATAATTATAATATTCTCCT
 63928  TTCGGGGTTCCGGCTCCCGTGGCCGGGCCCCGGAACTTTAAAATAATATTAATAAAAATT
 63988  ATACAATAATAATAATAAATATTCATTATTATTTAATTAATATCTCCTTTACTTATTTTT
 64048  CCTCCGTTAGGGACTTATTATTAAGTATATTATTATATACTACTTAAGATTATATATATA
 64108  ATATATATATATATTATATATAAAATATAAATATATAAATAATATAAAAATTAATAAAAT
 64168  AAATAAAATAAATTAGTCCGATCGAATCCCCTATTAAATTAAATTAAATTAAATTAAATT
 64228  AAGAAAGAGATAAATTTATATAAAATATTATTTATAATTAATTATAATTAAATTATAATA
 64288  TAATATAAATAATAATATAATAAAAATAAAATAATATTAGATTATATTATATAATTTATA
 64348  TAATTTTTTAATAATAATAATAAATAAGTTTATTTATAATTATAAATATAAATATAAATA
 64408  AAGAAGGTATTATATTTTATAAAATATAATAATAATACAAAATTTATATTTTAATAAATA
 64468  TTAATATAAGTTTAAAGTTCCGGGGGCCGGCCACGGGAGCCGGAACCCCGAAAGGAGAAA
 64528  TAAATAATATATTTATAAAAAATTAAATAAATAAATATTATCTATTTAAAAATAAATATA
 64588  ATATAATATAATATAATAATTCTAAATATAAATAATATTTATTATAATTATTATAATAAT
 64648  TGTATTATTTATTAATAATATATATAATTATATTAAAACTAATATTACATTATTTTGTAT
 64708  ATTTAAACAATTAAATTGATTATTCTTATTTGTAATCTTTATTTATTTTATTATATCTTA
 64768  TTAATGATAAATTATAATTATTATTAAAATAATAATTTACTTCTTTTGATATAAAAATAA
 64828  AATAATATTAGAAAATATATTATATTTTTATTCCTTCCTATTAAAGGTAAAGACTCGATT
 64888  CTCATAATTAAATTTATATCCTTCGGCCGGATTAATTTATTTTATTTATATTTATATTTA
 64948  TAGTGAATACCTTTTTTAATATTTATTTTTAATATTTATTTTTAATATTTATTTTTAATA
 65008  TTTTATTTTTAATAAAATATAATCTTGTAAGTAAGAAAAGAATTTCGGTGATTGGAACCT
 65068  TGAAAGGATAAATTTCTTATTTATTATAATATTTATATTATAGTATTATTAAACATTTAA
 65128  TATATTATATTAATATTTAATTTAAATGATTAATATATTATTATAATAATATTTATTTTA
 65188  TATTAAAATATTATAATTAATATATATATATTTATTTTAATAATATTATTATTATTATTA
 65248  TTATTATTAAAATTATTATTTTTATAAATATATATATATATATATATATATTATTTTTAT
 65308  TCTTATATAAATTATATAAAAAATATATATAATATATAATTAATTAATATATATTATTTA
 65368  AATTATATATTATTTAAAATACTTTTTATATTATATCTTCTTTAGATTAAAATATAATTA
 65428  TTATTTATATTATAATTATTTATGAAATATTATTATTAAAATAAAAAAGAGGTTTAGACT
 65488  ATATATTTATTATTTATAAACTTATTATATTATTTATTATTAATAGTTCCGGGGCCCGGC
 65548  CACGGGAGCCGGAACCCCGAAAGGAGAAATAAATAAAATAAAAAATAATAAATATTAATA
 65608  TTATTAAATATTATTTATAATAAATATTAATATTATTAAATATTATTCATATTAATAAAT
 65668  TTTATTATTATTTGTAATATATTAAATATTAATAATATATATATTATTTATTATAATGAA
 65728  AACCTATCCTAAATTATCCTATCATATAATATCATATCATATTATATCATATCTTATTAT
 65788  ATGATATATAAAGTATTCACTCTATATGAAGTTATGATTATTATATAAATCTTATTTTAT
 65848  TTTTATTTTTATTTGGACTAATAATAATTATAATAATAATTATTGATATGTTCTAATATT
 65908  AATAAATACATATCTATATTATAATATAAATATTCATTTCTTACTAATAAAAAGTTTTTA
 65968  TATTCATTATAATATAAATATATAAATATATATAAATATTTTAATAATTATAATTATATT
 66028  AAGATATTATAAATATATATTTATTTTTTTTATAAAATAAATAAATAAATAATTAATTAA
 66088  TATTTTTATATTATAACTTATTTTTATAATAATAATAAGTATTTTATTTTTATTATATTA
 66148  TTATATTATATAATTATATATATATATTAATTTTAATTTAATTAATTAATTAATTGGTAT
 66208  TTGGCATATAATATCAATTAATTGTAATTCTTATAAGAATTAATTAATATGCTTTTTATA
 66268  TAATTTATACTTTTATATTTATATTATTATTATTTTTATTTATTTATTATTAAAATATAA
 66328  TAATAAATAAAATTATATTTTTATATAATAATTTATATTTCTATATATATATATATATAT
 66388  TATATATAAATATTATTATATATATTTTTATATATATTATAATTATATTCATTAATATTT
 66448  TATTATAGTGGTGGGGGTCCCAATTATTATTTTCAATAATAATTTATCATGGGACCCGGA
 66508  TATCTTCTTGTTTTTATTTATTATTTTATTAAATTTATTTTAATTATTTATTTATAATTT
 66568  ATATTATACAATTTATTATTTCGTTAATACCTTTATTTATATTATATAATATATTATATT
 66628  ATTATAATATTATTTATTGATTATATTAATACATTTAACTAATGTGTGCTCTATATTTAT
 66688  TGAATAGTTTGGTTCTTATCACCCACCCCCTCCCCCTATTACTTATATATTTAATACTAA
 66748  AAATATAACTACATTACTTTTTTAATATATATAACAATATATATATATATATATATTAAT
 66808  TATATAAAATATAATACTCTATATTAAATATTATTTTTATCAATATTTATTTATATAATA
 66868  ATAATAATAATCAATATTAATTATTTACATATATAAGATTAATATTATTTAATATATTAT
 66928  GAATAATTTAATTAATAAATCTTTAAATATTATCATAAAAATATAAATTAAATAATTTCT
 66988  TATTTATAATAAAGAATAATAATATATATATATATAAATATAATAAAGAATGTAAATAAT
 67048  ATATATATAATATAATATAAAAAATATATATATATATAAATATATATATAATATAATATA
 67108  TAGATAATAATATTTTTATATTAATTTATTTTATTATTAAGTAATGAATAATATAAAATC
 67168  AATATATTAAATAATATATTTATATTAGTTCGGTTTAGTTGGTATTTTGTAATGAGTAAA
 67228  AAGTAATATATAATATTAAATAATAAGTATTGATATAAGTAATAGATATAATAATAATAT
 67288  TATTAATATTTTATATAAATAATATTAATAATATAGATTATGAAAGAGAGTATTAATATC
 67348  ATTAAATATATATATATGTTATATAATTTAAATGATTTTAATATATATATATATATTATA
 67408  TTATAGATTATGATACATTTATATAAATAATATATATATAAAAATTAATTATACTATTAC
 67468  TTTATAATATAATAATATTTATTTATAAAGATATAAAAGAATTGTTTAAAGTTATAACTA
 67528  AAATATTATATAGTATTCATTAATAATTAATATTATAAATTCAACTATTGTTATATTTAT
 67588  AAATAGAATAATATATTATTATCCTTTAAAATATAACAATAATTATTTAAATTAAATTAA
 67648  ATTTAATTAATTTTTAATGAATATAATAATAATAATATTATTAAAATTAATATATAAAAA
 67708  AAAAGTAAAA
;     G-cox1 ==> start ;; mfannot: alternative ATG start pos 67664
;     G-cox1-E1 ==> start
 67718  ATGGTACAAAGATGATTATATTCAACAAATGCAAAAGATATTGCAGTATTATATTTTATG
 67778  TTAGCTATTTTTAGTGGTATGGCAGGAACAGCAATGTCTTTAATCATTAGATTAGAATTA
 67838  GCTGCACCTGGTTCACAATATTTACATGGAAATTCACAATTATTTAATGTTTTAGTAGTT
 67898  GGTCATGCTGTATTAATGATTTTCT
;     G-cox1-E1 ==> end
;     G-cox1-I1 ==> start /group=II (4.60e-17)
 67923  gt
;     G-cox1-I1-orf784 ==> start /first_aa=A
 67925  gcgccgtttcgcttaatttatcactgtattgaagtgttaattgataaacatatctctgtt
 67985  tattcaattaatgaaaactttaccgtatcattttggttctgattattagtagtaacatac
 68045  atagtatttagatacgtaaaccatatggcttacccagttggggccaactcaacggggaca
 68105  atagcatgccataaaagcgctggagtaaaacagccagcgcaaggtaagaactgtccgatg
 68165  gctaggttaacgaattcctgtaaagaatgtttagggttctcattaactccttcccacttg
 68225  gggattgtgattcatgcttatgtattggaagaagaggtacacgagttaaccaaaaatgaa
 68285  tcattagctttaagtaaaagttgacattcggagggctgtacgagttcaaatggaaaatta
 68345  agaaatacgggattgtccgaaaggggaaaccctggggataacggagtcttcatagtaccc
 68405  aaatttaatttaaataaagtgagatactttagtactttatctaaattaaatgcaaggaag
 68465  gaagacagtttagcgtatttaacaaagattaatactacggatttttccgagttaaataaa
 68525  ttaatagaaaataatcataataaacttgaaaccattaatactagaattttaaaattaatg
 68585  tcagatattagaatgttattaattgcttataataaaattaaaagtaagaaaggtaatata
 68645  tctaaaggttctaataatattaccttagatgggattaatatttcatatttaaataaatta
 68705  tctaaagatattaacactaatatgtttaaattttctccggttagagttgaaattcctaaa
 68765  acatctggaggatttagacctttaagtgttggaaatcctagagaaaaaattgtacaagaa
 68825  agtatgagaataatattagaaattatctataataatagtttctcttattattctcatgga
 68885  tttagacctaacttatcttgtttaacagctattattcaatgtaaaaattatatgcaatac
 68945  tgtaattgatttattaaagtagatttaaataaatgctttgatacaattccacataatatg
 69005  ttaattaatgtattaaatgagagaatcaaagataaaggtttcatagacttattatataaa
 69065  ttattaagagctggatatgttgataaaaataataattatcataatacaactttaggaatc
 69125  cctcaaggtagtgttgtcagtcctattttatgtaatatttttttagataaattagataaa
 69185  tatttagaaaataaatttgagaatgaattcaatactggaaatatgtctaatagaggtaga
 69245  aatccaatttataatagtttatcatctaaaatttatagatgtaaattattatctgaaaaa
 69305  ttaaaattgattagattaagagaccattaccaaagaaatatgggatctgataaaagtttt
 69365  aaaagagcttattttgttagatatgctgatgatattatcattggtgtaatgggttctcat
 69425  aatgattgtaaaaatattttaaacgatattaataacttcttaaaagaaaatttaggtatg
 69485  tcaattaatatagataaatccgttattaaacattctaaagaaggagttagttttttaggg
 69545  tatgatgtaaaagttacaccttgagaaaaaagaccttatagaatgattaaaaaaggtgat
 69605  aattttattagggttagacatcatactagtttagttgttaatgcccctattagaagtatt
 69665  gtaataaaattaaataaacatggctattgttctcatggtattttaggaaaacccagaggg
 69725  gttggaagattaattcatgaagaaatgaaaaccattttaatgcattacttagctgttggt
 69785  agaggtattataaactattatagattagctaccaattttaccacattaagaggtagaatt
 69845  acatacattttattttattcatgttgtttaacattagcaagaaaatttaaattaaatact
 69905  gttaagaaagttattttaaaattcggtaaagtattagttgatcctcattcaaaagttagt
 69965  tttagtattgatgattttaaaattagacataaaataaatataactgattctaattataca
 70025  cctgatgaaattttagatagatataaatatatgttacctagatctttatcattatttagt
 70085  ggtatttgtcaaatttgtggttctaaacatgatttagaagtacatcacgtaagaacatta
 70145  aataatgctgccaataaaattaaagatgattatttattaggtagaatgattaagataaat
 70205  agaaaacaaattactatctgtaaaacatgtcattttaaagttcatcaaggtaaatataat
 70265  ggtccaggtttataa
;     G-cox1-I1-orf784 ==> end
 70280  taattattatactattaaatatgcgttaaatggagagccgtatgatatgaaagtatcacg
 70340  tacggttcggagagggctcttttatatgaatgttattacattcagataggtttgctactc
 70400  tac
;     G-cox1-I1 ==> end
;     G-cox1-E2 ==> start
 70403  TCTTAGTAATGCCTGCTTTAATTGGTGGATTTGGTAACTATTTATTACCATTAATAATTG
 70463  GAGCTACAGATACAGCATTTCCAAGAATTAATAACATTGCTTTTTGAGTATTACCTATGG
 70523  GGTTAGTATGTTTAGTTACATCAACTTTAGTAGAATCAGGTGCTGGTACAGGGTGAACTG
 70583  TCTATCCACCATTATCATCTATTCAGGCACATTCAGGACCTAGTGTAGATTTAGCAATTT
 70643  TTGCATTACATTTAACATCAATTTCATCATTATTAGGTGCTATTAATTTCATTGTAACAA
 70703  CATTAAATATGAGAACAAATGGTATGACAATGCATAAATTACCATTATTTGTATGATCAA
 70763  TTTTCATTACAGCGTTCTTATTATTATTATCATTACCTGTATTATCTGCTGGTATTACAA
 70823  TGTTATTATTAGATAGAAACTTCAATACTTCATTCTTTGAAGTAGCAGGAGGTGGTGACC
 70883  CAATCTTATATGAGCATTTATTTTGATTCTTTGGTCATCCAGAAGTATATATTTTAATTA
 70943  TCCCTGGATTTGGTATTATTTCACATGTAGTATCAACATATTCTAAAAAACCTGTATTTG
 71003  GTGAAATTTCAATGGTATATGCTATGGCTTCAATTGGATTATTAGGATTCTTAGTATGAT
 71063  CACATCATATGTATATTGTAGGATTAGATGCAGATCTTAGAGCATATTTCCTATCTGCAC
 71123  TAATGATTATTGCAATTCCAACAGGAATTAAAATTTTCTCATGATT
;     G-cox1-E2 ==> end
;     G-cox1-I2 ==> start /group=IB (1.33e-43)
 71169  a
;     G-cox1-I2-orf301 ==> start /first_aa=M /note=LAGLIDADG ;; evalue:5.3e-12
 71170  ataaatccctttagcaaggataaaaataaaaataaaaataaaaagttgatcagaaattat
 71230  caaaaaataaataataataatataataaaaacatatttaaataataataatataattata
 71290  ataaatatatataaaggtaatttatatgatatttatccaagatcaaatagaaattatatt
 71350  caaccaaataatattaataaagaattagtagtatatggttataatttagaatcttgtgtt
 71410  ggtatacctctatatactaatattgtaaaacatatagtaggtattcctaataatatttta
 71470  tatattataacaggtattttattaacagatggttgaattgattatctatctaaaaaaaat
 71530  ttagataaaaaaacaattatagaaattaattgtagatttagattaaaacaatcaataatt
 71590  catagtgaatatttaatatatgtatttatattattatcacattattgtataagttatcct
 71650  aaaataaaaattgctaaagttaaaggtaaatcatataatcaattagaattttatactaga
 71710  tcattaccatgttttactattttaagatatatattttataatggtagagtaaaaattgta
 71770  cctaataatttatatgatttattaaattatgaatctttagctcatataattatatgtgat
 71830  ggttcatttgtaaaaggtggaggtttatatttaaatttacaatcttttctaactaaagaa
 71890  ttaatttttattataaatattttaaaaattaaatttaatttaaattgtctattacataaa
 71950  tctagaaataaatatcttatttatataagagtagaatctgttaaaagattatttcctata
 72010  atttataaatatattttaccttctataagatataaatttgatattatattatgacaaaaa
 72070  atataa
;     G-cox1-I2-orf301 ==> end
 72076  tatgattaattaattaattaatttatttattatttacttttttgatatatatagaggcaa
 72136  actcgaggaaaaccatataattagaataagtaataattatatgacaaccgtcgaactaaa
 72196  tcatattcaagaaattaatatgtaaaagcgtagagattagacgcctctggttatctaagt
 72256  aatatatatatatatattatatgataacataaggtataatccaatgagatcagtaatgat
 72316  tttaaaacaataattttgttttaagtattaataataatattaatattcgacctcttaatt
 72376  gaggatattataatcataattttttatattataatataaaatttaactagctagataata
 72436  ttatataaaaaaaaataatattatataaattaattaaaataatttttattaattgaaact
 72496  gaaatgttttaaagttaaatcaaag
;     G-cox1-I2 ==> end
;     G-cox1-E3 ==> start
 72521  AGCTCTAGTCTACGGTGGTTCAATTAGATTAGCACTACCTATGTTATATGCAATTGCATT
 72581  CTTATTCTTATTCACAATGGGTGGTTTAACTGGTGTTGCCTTAGCTAACGCCTCATTAGA
 72641  TGTAGCATTCCACGAT
;     G-cox1-E3 ==> end
;     G-cox1-I3 ==> start /group=I(derived) (9.44e-10)
 72657  attaatttaataagtgtcgtgcttaaaattcactaaaataatatataataaattataata
 72717  aaatatataaaaaaaaaataaaaaaaataaaaaaaattaatatcttatgattaattttat
 72777  ataaataaaaatttattaaatattattggttatatatatatatatattaataataaaaaa
 72837  atatatatatatatatagctaacggggaaactcttataattattatttatataataaata
 72897  agacaatcccgtgataactttaatatatatatattatatattaaagtattgtagagacta
 72957  aacgtgaatgattttaatattatttaaatattaaaattaagagatagtccaatcttatat
 73017  gtaaatataagttaataccaaaaaaaaaataatattattttgacttattat
;     G-cox1-I3-orf273 ==> start /note=LAGLIDADG ;; evalue:3.6e-21
 73068  atattaatattattaataataattttaactaataataaagtttttatagaaactttatat
 73128  tattatttaatatttaattttcaattaatatctccttttggggttccggtccctggtccg
 73188  gcccccgaaactaaagatattaagaatttatatgaatcaattataaataattatattaat
 73248  attttaaataaatatcttattaatattaataaagataatattaataaattaaaattttta
 73308  gataattatactgaagaagaaaaaggttattatttatctggattatttgaaggagatggt
 73368  aatatttatacgagatgtttttcaattactttttctttagaagatgttttattagctaat
 73428  tatttatgtctttattttaaaattggtcatattacagctaaatataattctcctccggcg
 73488  tccgccccgcgggcgggccggactaataaagaattaacagctgttaaatgaaatattata
 73548  aaaaaaaaagaacaagaagtatttataaattatattaatggtaaattattaacatataaa
 73608  agatatgatcaatattttaaatataattttaataatcgtttaaatattaaattattaaaa
 73668  cctaaagaatttgatttactattaaatccttgattaacaggttttaatgatgctgatggt
 73728  tatttttatctaggttttcaaaaacataaaaatagtcaatgattaaaatttcatttagaa
 73788  ttatcacaaaaagatagttatattttagtccggcccgcccccgcggggcggaccccaaag
 73848  gagatattattaaaaaatattttaaacttggtggtattttaa
;     G-cox1-I3-orf273 ==> end
 73890  aaagagattataaatctggtgctacagcttatatttataaagctcaatcatcaaaagcta
 73950  taaaaccttttattgaatattttaataattatcaaccattaagtcttagaagatataaac
 74010  aatatttattattaaatattgcttacttattaaaattaaataaattacatatattactta
 74070  attctttattaatattaaaagaattaatattattacaaagtgttaaaaatatatctttag
 74130  ttccgggcccggtccagggaccggaaccccgaagaggagaaataaaaaatgaattaaata
 74190  atagagttaaaattattattaataaacttcattataacaatatcgaataatgataatatt
 74250  aaagagtaaaattcttaaagtgttaattaaataatattcttttttttatg
;     G-cox1-I3 ==> end
;     G-cox1-E4 ==> start
 74300  ACTTACTACGTGGTGGGACATTTTC
;     G-cox1-E4 ==> end
;     G-cox1-I4 ==> start /group=II (1.49e-19)
 74325  gagcggtctgaaagttatcataaataatatttaccatataataatggataaattatattt
 74385  ttatcaatataagtctaattacaagtgtattaaaatggtaacataaatatgctaagctgt
 74445  aatgacaaaagtatccatattcttgacagttatattataaaaaagatgaaggaactttga
 74505  ctgatctaatatgctcaacgaaagtgaatcaaatgttataaaattacttacaccactaat
 74565  tgaaaacctgtctgatattcaattattatttattattatataattatataataataaata
 74625  aaatggttgatgttatgtattggaaatgagcatacgataaatcatataaccattagtaat
 74685  ataatttgagagctaagttagatatttacgtatttatgataaaacagaataaaccctata
 74745  aattattattattaataataaaaaataataataataccaatatatatattatttaattta
 74805  ttattattatattaataaaatttaatatatattataaataattattggattaagaaatat
 74865  aatattttatagaaattttctttatatttagagggtaaaagattgtataaaaagctaatg
 74925  ccatattgtaatgatatggataagaattattattctaaagatgaaaatctgctaacttat
 74985  actataggtgatatgcctatctttatttatatatatattattattattaataataaaaaa
 75045  aattaaaaaagataggaggtttatatataactgataaatatttattatattatttttttt
 75105  ataataaatattaaaagatattgcgtgagccgtatgcgatgaaagtcgcacgtacggttc
 75165  ttaccgggggaaaacttgtaaaggtctacctatcgggat
;     G-cox1-I4 ==> end
;     G-cox1-E5 ==> start
 75204  ACTATGTATTATCAATGGGTGCTATTTTCTCTTTATTTGCAGGATACTATTATTGAAGTC
 75264  CTCAAATTTTAGGTTTAAACTATAATGAAAAATTAGCTCAAATTCAATTCTGATTAATTT
 75324  TCATTGGGGCTAATGTTATTTTCTTCCCAATGCATTTCTTAGGTATTAATGGTATGCCTA
 75384  GAAGAATTCCTGATTATCCTGATGCTTTCGCAGGATGAAATTATGTCGCTTCTATTGGTT
 75444  CATTCATTGCACTATTATCATTATTCTTATTTATCTATATTTTATATGATCAATTAGTTA
 75504  ATGGATTAAATAATAAAGTTAATAATAAATCAGTTATTTATGCTAAAGCACCCGATTTTG
 75564  TAGAATCTAATCTTATCTTTAATTTAAATACAGTTAAATCTTCATCTATCGAATTCTTAT
 75624  TAACTTCTCCACCAGCTGTACACTCATTTAATACACCAGCTGTACAATCTTAA
;     G-cox1-E5 ==> end
;     G-cox1 ==> end
 75677  GTTATAATATTTAATTATTTACTTAATAATTAAAAAAAAAAAAGTAAATATTATATCTAA
 75737  AACTTAATAATATAATAATAATATTCTTATAAAAAAAAAATATATATAAAAAAAATATAT
 75797  AAAATTTATTAAAATATCTTAATATATTATCCTTTTTGGGAACTATATAAATAAATACTA
 75857  ATATAATCCTATTATATATATATATATATAAAATAATATATATATATAATTAATATAAAT
 75917  AATATTTATAATTATTTTTTAATAATATATATAATTTAATATATTAATTAATATTATATA
 75977  ATTATTAAATATATTATAATATTATTATTATTTTATAATAAAAATATTTTTAATACTAAT
 76037  TATTATTTATTATTTATAAATATATAAATAGTATGTTTAATATTATTAATACTAAAAAAA
 76097  AGTATAATTATAATTAGGATCTAACAATACATTTATCTGATTAATATTAATATTAATATT
 76157  AATATTAATATTTATATTAATAAAGGGATTAAATTAATTGTATCCAATTTAATTAAATTA
 76217  TAGATATATTATTTATAATATTAATATATTGTTTTATTAAAAAGGTAAAAATAGTTTTTA
 76277  TTTTATATATAAATATAGGATATAAATAAATATATTATATATATATTAAGAATATATTTA
 76337  TATTTTACATATAATTATTTATAATATAAATATCTCCGCAAAGCCGGATTAATGTAATTA
 76397  TTTAATAATTTTATTTAATAATTTATTAAAATAAATATTTACATTTAATAATATTTATAT
 76457  TATGTCAGTTATTTTATATTAATGTTTAATCTATTATAATATTTTTTTTATAAATATATT
 76517  ATTTATATTAATAAATATATATATTATTTTTATAATATATATATATTTTTATTAAATATT
 76577  TATTAAATATTTATTAAATTATTATAATGTTGTTATTAATCTTATTAAAAAATATATATA
 76637  AAA
;     G-atp8 ==> start ;; mfannot: alternative ATG start pos 76628
 76640  ATGCCACAATTAGTTCCATTTTATTTTATGAATCAATTAACATATGGTTTCTTATTAATG
 76700  ATTCTATTATTAATTTTATTCTCACAATTCTTTTTACCTATGATCTTAAGATTATATGTA
 76760  TCTAGATTATTTATTTCTAAATTATAA
;     G-atp8 ==> end
 76787  TATATATTATTAATTTATTTATTCATATAAATATTATTATTATATATAAATATTAATAAT
 76847  ATTTATACTTATTTAATAATAATAATAAAATAAAAAAAAAATAATTATAATTTAATATAT
 76907  TTAATATATTTCCTTACAGACTATATATTTATATATATATATTAAATACAATTTAATTTA
 76967  ATTTAATTATGTTATTTATTAAATAAAGTTATATTATAATAACAATATTATATATTATTA
 77027  TATAATTATAATATATTTTAATATAATTATCAAAAGAAATAATAAAAAATATTAATAAGA
 77087  ATATAATTTAATAATTATTAAAAAAAATTCTTATTTATAGTCCGGCCCGCCCCCGCGGGG
 77147  CGGACCCCGAAGGAGGAGTAATAAAAATTATTAAATACAAATATTATATATATATAATTC
 77207  ATTATATATATATATATATAATAATTAATCTTATTTTTTTATATATTTATTTATATATCT
 77267  ATTTATATTTATATTTTATATATATTTATTTATATATCTAAGGGGTTTGGTCCCTCCCCC
 77327  GTAAGTATAAGTATACGGGGGAGGGTCCCTCACTATTTATATTTATATTTATATTTTTAT
 77387  TTTATATATTTTATATATTTATAAATAAAGTATAATAAAATATAATTATGATTAATTATT
 77447  TATAAGTTATAGTTTTATAAATTTATAATTATT
