# Supplementary material for: Global Characterization of Fungal Mitogenomes: New Insights on Genomic Diversity and Dynamism of Coding Genes and Accessory Elements
Source: Front Microbiol. 2021 Dec 1;12:787283. doi: 10.3389/fmicb.2021.787283 (PMC8672057; doi:10.3389/fmicb.2021.787283)
Supplement: Supplementary File 1 — de novo annotation files of the 685 mitogenomes investigated in this study. Annotation was performed with the Mfannot program. [file Data_Sheet_1.ZIP › Supplementary_FileS1/NC_030164.1_Hirsutella_rhossiliensis_isolate_USA-87-5_mitochondrion_complete_genome_mitogenome.mfres]

;; Masterfile modified automatically by mfannot version 1.35
;; on Thu Dec 24 22:56:20 2020 by user pfonseca on host LGCM-PROC
;;    - Gene Totals: 62
;;    - List of genes added:
;;      atp6                 atp8                 atp9                
;;      cob (3 introns)      cox1 (3 introns)     cox2                
;;      cox3 (2 introns)     nad1 (1 introns)     nad2                
;;      nad3                 nad4                 nad4L               
;;      nad5 (2 introns)     nad6                 orf102              
;;      orf103               orf106               orf108              
;;      orf121               orf175               orf186              
;;      orf198               orf205               orf237              
;;      orf240               orf287               orf298              
;;      orf318               orf330               orf38               
;;      orf41                orf428               orf544              
;;      orf55                orf584               orf69               
;;      orf83                orf94                orf95               
;;      rns                  trnA(ugc)            trnC(gca)           
;;      trnD(guc)            trnE(uuc)            trnF(gaa)           
;;      trnG(ucc)            trnH(gug)            trnI(gau)           
;;      trnK(uuu)            trnL(uaa)            trnL(uag)           
;;      trnM(cau)            trnN(guu)            trnP(ugg)           
;;      trnQ(uug)            trnR(acg)            trnR(ucu)           
;;      trnS(gcu)            trnS(uga)            trnT(ugu)           
;;      trnW(uca)            trnY(gua)           
;;
;; end mfannot
;;


>NC_030164.1 Hirsutella rhossiliensis isolate USA-87-5 mitochondrion complete genome gc=4
     1  ATGAGTATAA
;     G-trnI(gau) ==> start
    11  GATTCCTTAACTTAATCGGTAAAGTGTATTCTT!GAT!AAGAATATGATCAGCGTTCGAT
    69  TCGCTGAGGAATTA
;     G-trnI(gau) ==> end
    83  GCCTGCCTATTCCTGATCCCTGACAGGTATATGATGGAGCTCCACTAATATGCAGCTGAA
   143  ATAGCGATAAAGGGATAGTGAAACACCCTAGCTTGCGCGCAAGCTATAAATAAATTAGAA
   203  ACAGCGTATACAAAAACAAAAATCATAAGCTTATATGTAAATACCTTTAATATAAAACAA
   263  TTA
;     G-trnS(uga) ==> start
   266  AGAGAATTGACCGAGTGGTTTAAGGTGATAAGCT!TGA!GTTTTATTAGGTTATTGCAAC
   324  CACATCCGTTCGAATCGGATATTCTCTG
;     G-trnS(uga) ==> end
   352  TAATGGGGTGTTTAAATGGCTGTAGGCCTTTAGTATTCAAGCCACAGCTTGTCCTATGCA
   412  AAGTAGCATCCTTATATGCTGTTGTAGTAGCAAAATATAA
;     G-trnW(uca) ==> start
   452  AAGAGTGTAGTTTAATTGGTAAAATAGGAAGCT!TCA!ACCTTCAAATTCTTGGTTCAAA
   510  TCCAAGTACTCTTG
;     G-trnW(uca) ==> end
   524  AGTTAATATTGATAGGTAGGTTATATACACTTATAGCCTATTCCTTCCCATTATTAACTA
   584  ATTTAGTAGCTTGCTTGCGGAATCACGCAAGCTAGCGCAATAAAAAAAATACAAAATAGA
   644  ATTTAGCTTGTTCTTCTTTTACGCTTCTTTTTATGCTGTAGATAGAACCAGAAAAAAAAT
   704  CAGTACAAAATATTTCGCTCTAGTTTAACTTTAACCCCTATAAAATTAACCATGAAATGC
   764  ATGTCCATTGGTCTAGGCTTAACTTGCTTAGCAAGTTAAAGCTCATAATCTAAAGTGGTA
   824  TTCACCTACCTTACCGAACAACT
;     G-orf240 ==> start
   847  ATGTTACTTTCCAATTATTGCGCGTTAGGTGCAATATTAATATTTATTGTAATTGTTAGC
   907  TTTACATTATTTTATATTTATAATTTTAATCTATTTAAACCAGCTGCTTCTTATATATTT
   967  ATCAACAGGTATTTAGATGCGAACTTTTTTTGATGAATATTTGGTCTTATAACATTATTT
  1027  TATTTAGATATTTTTACTTTTAAGGATGTTTTATTTTTAGATAGAGATAGCAATATTTCT
  1087  AATACTATCAATGTAGGAGCAAATATTGAAGTAGATAAAGATGCTGCGGAAGCTTTAGTA
  1147  CGTAATGTAGGGCTTTCTACTACAACAGGCCTAATGGCAGGAGCTGTATGTAAAACAATA
  1207  TCTAAATCAAGTTTACCTCCTTTACAAAGAGCAGGTTTAGTGTTGGCTAGTGGAGCCATA
  1267  GGAGCAGGTATTCATATTATAAGTTCAAATTTAAATAGAGTAATAAGTAATAATACAACT
  1327  AATAAATCGTCTTTTACTTCAACGTCTATTTTAAAGGATAATTCTCCATCTTCTAAAACT
  1387  AATATTGTTTCTAAGTTAATAGATGATTCAAGGTCCGAAGGAAACTTAGTGGGTCAGGAT
  1447  CAGCTAGCTAATAATAGTGAATTAATGAATGTTTTAATTGGTTTAGAAATGATAACTTAC
  1507  GGATGTTTATATTTAATTATTATTTTATTCATGATTATATTATTGAAGTTTTATTTAAAA
  1567  TAA
;     G-orf240 ==> end
  1570  TATCGGGATCCCACTGTAAATGCTGCAGGTAAGCAGCTCGAGCTTGCGCCTCAATTCAAT
  1630  TTATCTACGATAAAGGTGTTTAGCTCTTTTTTTTCTCCTGCTACTGCTGCGCAAGCTGAA
  1690  GCTAAAGCTAAAACTAATGCTAAAGCTATAAAAAAAAATGTGTCCAATTATCTTCCTGCT
  1750  CTATCTTATAATTTTTTCTATACCCTATACAGTGGATCGTGAAGCAAGGCTTGTTACAAA
  1810  GTACACACAATCCGGCAAGGGTTGCTATTTAGCCGTGAAAAAAATCATAAAGCCAATGTT
  1870  TGGTGCTTATCGTCTTGCATATTGCAAAAAATCAGAAGTAAGTGGAGTGTTGCTGCAACT
  1930  ACTGTTTTTAGGGTCAGAAGTAAGGCTTGCTATGAAGTATACACAACGCAGCTGCACAAA
  1990  TTGAATAATACTTTAAATTATTATTTTATGAAAATTATTCATAGTGCTATCGCTCTGAAT
  2050  AAAAAAACTAGTAATATATATATTTTTATTCTATTTTTTATATTATTCATATCTTTAGTA
  2110  CTTGAAGGTTATTATATTACTCAATTATATAATAATTTAGATAAATTTGTTGATTTACAT
  2170  ATTAATAGATAATATTGCTTGAAGTTTTAGTTATATTTTTGAGTGTTAGTGATATAAGGC
  2230  CTAAGAATTAAGTTTATATTGTTTCTATGGTGCAATTGAATCCTAAAAAATAACAATAAA
  2290  CTAAAAGTAATAGGATGTAAATATCAACAA
;     G-trnP(ugg) ==> start
  2320  CGGGTTATGGCTGAGTGGTTAAAGCGCTTTCCT!TGG!GAGAAGGTTTTCCTGTGTTCGA
  2378  TTCACAGTAACCCGA
;     G-trnP(ugg) ==> end
  2393  AATCTTAAATGCCAAGCTTAGAACATGTAGAAATACAGTTTAAAATAAAAGATATATAAG
  2453  TATTACTTGTAATTATATAAGTATATAAAGAAACTATTATGGAATTTATGCCATGTATCA
  2513  AAGAGAAATATTTATAACCATAGGAGATAAAACATCCTCCAATATTTTTAACTCGCTCGC
  2573  ACAAAGGGGACTGATTGAAACCCAGGGTTAATAACCTTTTTTTCGTGCGAAGCACAGCTG
  2633  GCTGTGTTATTATTTTTGTGTCTACACAATATGCTAAAGCTTTTAATTTTTTTAGTAAAT
  2693  AAGAATTGTATACTTATTTACTATTAATATAGTCTTGA
;;     rnl ==> ;; mfannot: 5' +/- 50 nt
  2731  AAATTGTTATTACAATTTTAGAAATTAAGGGGGCTGCTATCTCTCTGATTGTTTGCTACG
  2791  TATTGTTTTATAAACAAGTCGCAAAGTAAACTGCGGGCAATGCAGAATATTGGTGAAGGT
  2851  GAATAACTTCCTATAAGTTACATAAGCTCTAAGAGAAATCTAATCTCTAAACGAAGTGAA
  2911  TTGAAATATCTTAGTAACTTCAGGAAAATAAATCAAAAGAGATTCTATGAATAACGTGAG
  2971  TGAAAGTAGAGTAGCCTATAAAGTAGAACGGTACAAAAACTGTTTGAATAAAATGGGGAA
  3031  CCTTCCTCAAAGGCTAAATATGATACATGAGCGATAGTGAAAAGTACCATGAGGGAAC
;;
  3089  TAAACGAAAATAGTAGTT
;     G-orf121 <== end
  3107  TTATAAGCAGTTCGATAAAAAGAACGTACCTTTTGCATAATGGGTCACCAAGTTAACGTT
  3167  AGATGCGAGTATATGCGTAGTTAAACCGGACGTTAAAATAACGAAACAGTGTCTAAAGTT
  3227  AGACCCGAAGCACGGTGATTTTACCATAGTCAGGATTATAAAAGTCCGAACGGGTGATTG
  3287  TAGCATAAATCTCCGAAGAACTGTGGTAGGTGTAGTGAAAGACAACACTGACTGTGATAG
  3347  CTGGTAAAGAATAAAGATGTAAGCAATCTTTAAATAGCCAGTATGTAGAAATGAACTTTC
  3407  TGCAATAAACCATCAAATTGACGGGAAAACCCTAAAGCAATCTAGACCAAGCAAATGTGG
  3467  TAACAT
;     G-orf121 <== start ;; mfannot: GTG upstream: 3556
  3473  CTTTGTGGCACAGGTAATGACTCGTGGTATGGTAAAACATAGATTGATATACGTAAGTAT
  3533  AATGGGAGATCCGCAGCCAAGCACCTTTAATAAGGTGT
;; mfannot:     /group=IB(3') (2.77e-04)
  3571  gcagttcatcgactaaatgttggttggcttatagttatagttatataattgttggcttaa
  3631  gatatagtca
;; mfannot:
  3641  GACCTTACCCGAAAGGGTACAGAATAATAAATACGAAATTAAACTTTATAGATTCTTATG
  3701  TATAAGGTTTTATGGCTGCGCAAGCTAAAGCTCGATAAGTATGAATAGTAATTAAGGCGC
  3761  AAGCTCATAAAAAGATTTGCGGCTTCTAATAAAAAAAAATTCTTTTTTTATAAGCATTGC
  3821  TTCTTATTATCTCTTAACAGAGGTAACTTTTAGGTTACACATTTTATTATTAGCCTTAAG
  3881  AGGCTTTAAATAAAAGTAATTAGTTATTTAAAGA
;     G-orf175 ==> start /note=GIY ;; evalue:7.4e-23
  3915  TATATATTCAGTGGCCAAAGGCCCAGCACTATGAAAAAAAGATATTATACTACAGGTATA
  3975  ACACCTGCAATTACATATAAAAATTGTGATCAGAATAAAATTCAAATATTAAATGATAAT
  4035  AGAAATAAAGGAGGTATATATTGCTGGATTAATAATATTAATAATAAAATCTACGTAGGT
  4095  AGCTCCATAAATTTAACTAATAGATTTTATAAATATTATAGTATTAAGCACTTAACTTTG
  4155  CGTAAAACACCTATTCACAATGCTCTTTTAAAGTATGGATATAGTAACTTTACTTTAATA
  4215  TTAGAATATATTACTGATAAAGAACAAGTTATAAAAAGAGAACAATACTATCTAGACTTT
  4275  TTAAAACCACAATATAACATATTAGCAAAAGCAAATTCTTTTCTAGGTTATAAACATACA
  4335  GAAGAAACTTTAAAGTTTTTTAGAGAAGGACGTATACTTAATGAGGAAGCTAGAAATAAA
  4395  TTATCTATTGCAGCGTGCTTCGCCAAGGAAGAATATTACCACAAGTAA
;     G-orf175 ==> end
  4443  TTAGAGATAAAATATCTACTAAGCGAAAAGGTATAAAACTTTCAGAAGAAACACGTGCAA
  4503  AGATGGCTAAATCAGCTATAAGCCTTATAGGTGTAAAGGTCGACGTTATTAATACTGATA
  4563  CTAAGGAAAAATTATCTTTTGATAATTTAACAGCAGCAGCTAAACATATAGGTGTTACTA
  4623  GACCAGCAGTAGCTAAAGCTTTAAAAAGTGGAAAATTAATAAAAAATATTTTCATCATTA
  4683  AAGCAAAGTAGTATTTATTATTTGCTAAAGGGATAATAAAGTATATATAGGTATACTTAT
  4743  TATTTAGGGAGAAGGACTTCAGCTTTACCGAGAGGTAAAAGAAGTAGATTTGTTTCTGCG
  4803  AAACCTATAATAGTAGGCAATTTAAGTAAATATCTTAGCAGGTACATAATTTAATCTCAG
  4863  ACAAGATGTGTAAACGTTTTATTTTGTACAAATTGGGGGATCATGAAGATTTTATCAGTG
  4923  AGTATGTAGACTCGAAATGGCAAAGATATATCTTGAATTATCAGACATAGAATGATAAGG
  4983  TTGTATGTCAAAAGGGAAACAGCCCAGAACAAGAGTTAAGGTTCCTAAATTATTAGTTGA
  5043  GTGAAATTAAGAAGGTTTTTATTAAAGTCGACAAGGAGATAGGCTTAGAAGCAGCCATAA
  5103  TTTTATGACCTCGTAACAGAGCGCTTGTTAAGCTATAGAAGCATCGAAAATTTAACGGAT
  5163  CTAAACAATATACCGAAACCTTGTGCATGAACGTTTCATAGGAGATTACTTACATAAACA
  5223  CAATTACAATCAGAGGGTGAGTTGTGTTAAAGACACTACGACAATCATAGTTGTGTAAAT
  5283  AAAGATTTTATGTAATTAGTTCTATTAAAATCATTTAATGAAAAAGTTCTATTAATAACA
  5343  TCTAATACTAGTATTAATACTCAACAGTTATAGTATTAATTTTCAACACAGTTATAATTG
  5403  TATTAATTCTTGAGTTATAATATTATTAATGCTTTTCTAATAATAATTATGCTCTTCTAA
  5463  TAGTATTAATACTGAACAGTTATAATAGTATTGATGCTCAACAGTTCTAGTATTAATATT
  5523  TAATAGAATTAGTTCTATTAACAATATTTAATACAGGCGCAAGCTCAGTTTAAATATCGT
  5583  TAAATGTATTTACAATATAATATGTCTAATTTAAATGTATTAGAATATACTTAAATGTTA
  5643  GTAGATAGGGCGTTTGGGGTAGCAGAACGTTGAGTAAATAATGAATTTTATTTTTTTTAA
  5703  TAGAATTATAATAATTTAACTCAAGTGAGAATGGTGACATGAGTAACTAAAAGAAAATTT
  5763  TCCGCCTTAAGCTTATGGATATAATTAAGTAACGGCCTCTAAGTTTATATTATCTAAAGA
  5823  TTTAAACGATGAGAAAATCTTTTTTACTAAGGACAACATTTTAGTGTAAAATGTGCTGGA
  5883  AAAATAGTAAATATATTTGCGGGGCTCCGCCCACTAATAACAAAATATATTTGTTATCTA
  5943  AGAATAAATGAATAAAACCGTACCTAGAATCTGAAAAAAGTAAGCTAGTAGAGAATACGA
  6003  AGGCGTAAATGAGCTAACAATCATAAAGGAACTCGGCAAATTGACTACCGTAACTTCGGA
  6063  ATAAGGAGGGCTCAATTCTTGATTAATATCAAGTAAAAAGGAAGAAGCATAAAATGATGT
  6123  TGTACGACTGTTTAATTAAAACACAGCACTTTGCTGAAAGATAAAAAATCTAAGTATAAA
  6183  GTGTGAAATCTGCCCGGTGCCGGCTTTGGTTAACAGAGATAATTAAATATACTATTATTT
  6243  GATGTCGACGGAAACCCCGGTTAAAGGCGGCCTTAACGTGAGGGTCCTAAGGTAGCGAAA
  6303  TGCCTTGGCCGTTAAATGCGGTCTTGCATGAATGGTGTAACGATACAACAGCTGTCTCTA
  6363  TGATTGACTCAGTGAAATTGGAATAGCTGTGCAGATACAGCTTACCTCTAGTTAGACGAG
  6423  AAGACCCTATGCAGCTTTACTGTCACTAATTATAGAGTATGTTAGAGAATTTTCAGATTA
  6483  TAAGGTAATTGACAATGTGACAATGAGAATCCTTTATTTATCTTTCATATGAATGAATTG
  6543  GTTTAGGATTATAAAAAAGTTATGTTTAATCTGGCTTTACTGAGTCGTTTAAAAAGATTA
  6603  ATTATAGAAACAATATAATTTATAATAGTAAATCAACCTAATTCAGTTTACTATTTTTAA
  6663  TAGTAAGTGACCTTTGGTAAGGAACTATCGCTAGGAGACAGTTTATGTGGGGCACAGACC
  6723  CTGTAAAGAGTAAACAGGAGTGTCTAATAATTTATAATTATTTTGTTTGCTATTTTGAGT
  6783  AGTTTAACTATTTTTAATCATATATAATTATTTATATTTGCGTATATTTACGTAAATATA
  6843  CTTAAGTTTAATTTAGGTAGGATTTTAACTATGTAGAAATTAGAGATAATTGAAAATATT
  6903  ATGTAAATTTTATTAATATTATGTAATTATAAGAAGCTTTTAGATGGAATTTAGTGGCTT
  6963  AAAAAATATATTTTTTTTTTTAGCTCACGATATAAGATATAAAAATTTTTATTGTAATCT
  7023  AAAATCTACTCTAGCGCAAACTCTTGTGAAGATTTATATTGTAATATAAAATCTATTCAG
  7083  GCGCCAGGCGCAAGCTCTTATGGAATTTTGCTAATATTCTTCAAATTTTCTAATATTTTA
  7143  GAGCTGTTTTTTTTTATCTTGCTGTTGCTTTGCGCTTCGCTATTTTTTGCGCTGCGCGAA
  7203  AATGCTGCTTGAGAAAAAGGAATAGTTATGTTTTGAATATCTAAAAAGCTCAACGGCTAA
  7263  ATCTTGCCTTACTGTTTGATTATCTACAAATCTTACAGTTGCGTAAGCAGGGCATAGGAT
  7323  CACAAGATGCAATAAGGATAGATCTTGGATTATTGGAAAAGCTACGCTAGGGATGTTTGT
  7383  CCTTTAATATTTTATTTTTAGAGTATATTTTGTATCTTTTTTCTTGTACGGCTAGCTAAC
  7443  GCAGTAAGCTATGCTCAGAAAAAATAAGAAGCAAGAAAAAATATGTTAAAGCTCATGCTT
  7503  TATTAATTAATTATGTCTTAGTTAATAAAGCAAGGAATAAAATTATTAATACATA
;; mfannot:     /group=IA (7.86e-23)
  7558  ttgggtaaatttcaagaattactaaaaatagtaaacttgaagcgaagtttattttagcaa
  7618  atgcgcacaaaataaaaacgttcaacgactattaggtgagtactatgtaatacaataatc
  7678  ctttttaaactacccaacatttttattaaatatatttaaagaaaaaagtaaaatatattt
  7738  atgctttcttatttttgtatattttttcttgtatggctagctagcaagttagcagctagc
  7798  aagctatgctcagaaaaaataagaagcagcggagctactgtttagcatattagcgcaagc
  7858  tcgttataactaaacaataata
;     G-orf544 ==> start
  7880  atgcaaagctggcttctgtgcgaatcacctataaatggtgcttctgattttttttcaaaa
  7940  aaaatatgctgcatgaataaagagagcggccaaaaccataaaacaatcatgaaaatattt
  8000  aacaataacttgaataataattctaagataattgctttaagaagaaaacgaggagatata
  8060  ggaaaaataaaatatttaccttctttttctaaagaatggaaaaacattgtttattgttat
  8120  aataaaaataatttaaaaaatataccagttaataatgtaaatattaataaaataattaaa
  8180  agttattttaatttatatttcaaaaatcataaattcgtaggttctaaaaaatttatatta
  8240  cttaaaagaagacgaaattttttaagaagaatatatgtgagtaatgcggaaattaaacat
  8300  acaaataataaagcaataattactttatatactgtaaacagagaaagcctaatattaaaa
  8360  gaaaaatatttaaaaataaataaaaaagttagtaaaaatttaataaaacgttttttattg
  8420  ttatataaaaaaaatgttgcttgctccgtttccgaccaaagcagtagaatatacgaaata
  8480  ttccataattttagccttaaaaacaataaatatctatacgaatatactttttcagctgat
  8540  cgaccaataccaaaaaaaatttttttaaattataaattaaaatacttaaacaaatttata
  8600  aaattccaaaatatttatttgaaaaaaatatgaagtcttattattagtaaatattgaaat
  8660  acatatttgaaattattaagaaaatatgacttaatgtattctctaaataagtataaattt
  8720  aataaacaaatatttttacctattttaagcaatatattaaataaaataataagaaaaaaa
  8780  atagaatataatataataaatttgaaatctattgcatataatacagatctttttactaat
  8840  gctttagctttaaaattaaaaagaagaaaaaaaattgccattatgaaaaatatgtttagt
  8900  atattaaatagagcttatttaccaatcgttgatacaataagagcttgcagatctcatagg
  8960  ggatatagccgctcctctttatacaataaaggggatccctgttacaaagcagcagggata
  9020  ggaagtctacactcacaagctcaaaatattaatttatttttaaatgctccgcatgaatat
  9080  aaagatttaaaattaatttctattttaaataatactgctgcttcagggtatacgtaccat
  9140  tcggatcagaaagaacaaataggtgcgttactaggtagcagaaaaaatatgcagctgaaa
  9200  aattttgataaattattaggtgattgttttaatactaagcaaattcataatacaatatac
  9260  aattctataggttataaaaacatgagaggtataagattagaaattaaaggtagattaact
  9320  aaacgttatagagcagatcgttctatatattcactaaaatgaaaaggaggattgaagaat
  9380  gtagattcatccttcaaaggtttaagttccgttttatttagaggaaattctaattcaaat
  9440  gtatcttattcaatatataactcaaaacgtcgtattggagcttttgctgtaaaaggttga
  9500  ataagtggtgcttag
;     G-orf544 ==> end
  9515  cagtaaatattaaaggaaatcttaaatatatagaataaaaatgaagacatagtct
;; mfannot:
  9570  GAACCATTTTGAAAAAAATGGAAATAGTATAATATGATAACATATAGAACAGGCTAATTT
  9630  GCGCAAGAGTGTACAAAATGAGTGCGCGGTTTGGCACCTCGAT
;;
  9673  GTCGGCTTAACTTATCCTCATGGACGCAGGAACTATGTAGGGTGCGACTGTTCGTCGATT
  9733  AAAAAGTTACATGAGCTGGGTTAAATACGTCGTGAGACAGTATGGTTTCTATCTTCTAGA
  9793  GGGAATTAGAATAAAATAAGAACAAACTTTTGTACGCAAGGAACAAGAAGAATTTAACTC
  9853  AAAAAGTTAAAAGATGGTTACTAACCTATGGTTTACCTGTTGTTTATGTGCCTAAATATT
  9913  AAATATATATATGCTTTTGTATATATATATCTTTTGTATTATTATACATAGGGATGTTTC
  9973  TTTTACTAAGACAAATGTATAGCATAAGCACGGCAGGAACGCTAAGTTAGTTAAAGATAA
 10033  GTGCTGAAAGCATATAGGCACGAAACTTATCTTAAGATATTTCTTAAATATACGTAACAT
 10093  ACTATTACGAAACTTATAGGCTTTATCCGTAAGAATCATGAGATTTTAAAGAATAAAGTA
 10153  CTAATTTAATAATTCACTATTTATAAAT
;;     rnl ==> ;; mfannot: 3' -20/+180
 10181  ATATCTAT
;     G-trnT(ugu) ==> start
 10189  GCCTGGTTAGCATAAAAGTAAATGTAATTGTTT!TGT!AATCAATGGAAGCAAGTGCAAT
 10247  ACTTGCACCGGGCT
;     G-trnT(ugu) ==> end
 10261  AACTTATATAGTATTATTAGCGATCTTTATATTTGTAATACGAGCTTTTAGGTTGATATG
 10321  CGCTATTGGGCTACACCCGACAAGCTAAATAAAAAATATTCGCATAAAAAATAGCGAAGC
 10381  ACCCAAGGCAGTCTGGAGGGATAATGAAACACCTCTTAGGTATGCTTCTCTTGTTAGGTA
 10441  AGGCATATTTAAGTTAAATAGTAAAATGTGAGGTTAATAGGCCATTTACTATTTGTTAGA
 10501  AGATGCTTTGCTTGTAATCCTTTGTTTTAATGTTTCTGGTGGAAGAGGTCTAGGGATTTA
 10561  TTTTTATTGTATACAAAGCTTCTTGTTAAGCAAGAAAAAATACGCAGCCTGCGCTTTACT
 10621  AATAAAAAAATTAGAAACAGTTTTTGTGCAGCAGCTGCGCAGCTGCTGCGAAGCAAACAA
 10681  GCAAGTAAGCAAGAAAAAATCAGAACCAACCAGCAAGATGAGTAAGTTAAAACCCTGTAT
 10741  TGTTTTTACTGCGAAGCTGGCATGCCTAAGCTAGCCTACTAAACTAATAAATTAAACAAG
 10801  AACAAATCGAAATACGAAGCACCCTTAGCTCTAGTGTAAGCTGATAATAATAAAAAAAAA
 10861  TATAAGAGCTTGCGCTAGTCAGCGGAGGACTACAAAAACAAATAGGCAGGACGAATTATA
 10921  ATACATTAAAATAAAA
;     G-trnE(uuc) ==> start
 10937  AGATTAGTAGTCAAGCGGTTACGACATAGCTCT!TTC!AATGCTACCACCACGGGTTCGA
 10995  ATCCTGTCTAGTCTA
;     G-trnE(uuc) ==> end
 11010  TAC
;     G-trnM(cau)_1 ==> start
 11013  TGCGGTTTGATGTAACAGTAACATATCCGGCT!CAT!GCCCGGAATATATAGGTGCAAAA
 11071  CCTATAGCCGCGT
;     G-trnM(cau)_1 ==> end
 11084  AAA
;     G-trnM(cau)_2 ==> start
 11087  AGGGTTATAGCTTAATTGGTAAAGCATACTGCT!CAT!AACAGTAAAAATAAGTGTTCGA
 11145  TTCACTTTAGCCCTA
;     G-trnM(cau)_2 ==> end
 11160  GCACCTCACCTATAGTCTGGTAGGGACCCCTGCACCAATAGAATAGGGTTTTAGGATATG
 11220  AGTACCGCTATTCTGTAAACCTTTATTTTTATTGTTCTATTGAAAGAAAACCTATTATAT
 11280  TTTATGTAGTAACTCGTTGATAATGCAAATATTTTAATCTATACA
;     G-orf198 ==> start
 11325  ATGCAATTTATACTAAAATTATCTATTTGAAACAATATAATCATTACGATGAAACACACA
 11385  AAACCTATTTTTATTTTAGGTTTACTAACCATAATTGTACTATGCTCTTTTACATTAGAG
 11445  ATAGTTACACTAAGCTTTGATAATATTATGCAAGTTTTAACTGGAATTAAACCAATTTTG
 11505  TTGAAGTTAAAAATAATAAATTATAAAGGTATGATAATAAGATCTAATATATTAGCTTTA
 11565  AAGATTAAACCTTTATTAATTACTTTATTATATGTAGGGGCAGCTTGTATAACTTTTATT
 11625  TTAACAAATTGAAAATTCTTTATATACATAATACTTGTTTATATATTTGTTAAATGCTTA
 11685  TTAACAAATTTTTACGTGAAGCATTTTAAGTTTAATAATAAATTAAATATAAAGAATATA
 11745  ACCGCTATCTGACAACAAAGAAAAAATATTGCTCCCTTTTTAATAAAGCTTTTCTTACTA
 11805  ATGATACCTATAAGATTCTTCATTAGAATATGCATATTTACATTATTTAATTTCCATAAT
 11865  GATATTCT
;     G-orf584 ==> start
 11873  ATGTATTATATTACTAGTATTATTAACTTTACCCTTTTTTTGAATATAA
;     G-orf198 ==> end
 11922  TAAGAAAATATCTTGCAGCAGCTGCTGCAAAACAGCAGCATAATAGGGAAAGCAACAACG
 11982  TTAGTGAACAAGATTATTTTTTATTTAACGATTATGTTATAAAAAATATCAATTTATATA
 12042  ATATAATTTATATAATATTTACTATTTTAATGATTAACTATTATTTTTATTATTCTTTAG
 12102  CTATCATATTTTTATCTTTAATAATATTAATATTATTAGTTTTATATTCTATGTATTGGG
 12162  GATCAGAAGCACCTACTGTGGGGGATACACAGGAGAAGCAGCAGGATCTATCACCTAATA
 12222  ATAATATTCATTTGCAAGCTACAGGTCCACCACTGCTAACTTTTACTTGAGCATGTCTTA
 12282  TGGATAATTTAGGTATGTATCTAACATGAGGAGCTTGTAAAGGATATAATGAACCTGATT
 12342  ATGTACTTAGCAGTAAGGGTTTTAATATAAATAATCAAATAAACTATTATAATCAATTTG
 12402  TATTAATAAATGTAAATCCTAATCACTTTAATTCAGATATAAATGTCAATAGACATGAAA
 12462  TTGCTACATGCTATAATTGATTACATAGATGTGTGGCTCCAGATAAGAACGGTGTATGAT
 12522  TAACAGAAGAAAAAGATATAAAGCATGGGATAATTATAGCGAAATCTAAAATATTGAGTA
 12582  TGCTTTATATGCAGCGATATATTGTATCTACACAAGCCGAATTTAAACAAGAAGTAGGTA
 12642  CATTGAATTACATACCACAAACTTTATTTAAAAATGATAAATTCATAGGTTCAGTTGGAA
 12702  GAATAAATGGTACATTGGTGATCAATTTTTTGAAAAATGATGGACGACTTACATCTAAAA
 12762  GAGAATTTTGACCTTCTTATTATGTACATGACGAAAGCCTTAGACATGTTAATCAAGAAT
 12822  TAGAACCAATTAGACATACTATAGAGTTTTTGGAACAAAAATATGGTATTTATATTCCTA
 12882  ATAGAGATAGCATTGAAAATATTATAACATTTACAGAATCAGAAAAATTAAGGGGTGGAG
 12942  ATCCGTCTTTAATAAAAATAATGAGACCTTGTCCTTTATTTTCGGATTTACACACTATGT
 13002  ATGAAACACCTAGTAAATATTTTCTTTGTTGAAAAAGACAAGATTGAGCGAATTTAAGGG
 13062  ATGGGTCTTTATATAATAGAGTTCTAGCTTTAAAGGGTAATGTTCAGTATCATCATAAAA
 13122  CAGAAGAAAATAGATATCATAGTGAAATTATATTAAACGGATTGTATTGTGAATATTTAA
 13182  ATACTAGATTAGCTACTTTTTACCCTTTAGTAAATGTTGAGGCCGATCTACTTTTTAATT
 13242  CAACACGGGGCCATTTGTTTTATAATTATAAAAGTGATAGTTTAAAAAATATAGTGTTAT
 13302  TCAGACAGGATGATTTAGATATCTTTCATTTTCAAAAATATTGTTTAATAGATATGACTT
 13362  GAACTAGACGGAGATTGCTAGAAAAATTGGAAAATGATAATCTATATTCTTCTTTCTATG
 13422  TTGTTTCTGCCAACAGAATTACGATTGAATTATTATATATTGAAAGACCTTATGGTGAAC
 13482  TACCTAAGATTTATAGTATTATGGATTTAACTAATATAAATACTAGTTCGATAATAAAGG
 13542  CTTTTACACCTCCAAAACAATCTTATAACATTTTAGATAAACAAGATGGTGATACATTAG
 13602  ATAAATTATTAAAATATAAGTATTAA
;     G-orf584 ==> end
 13628  TAGGCAAAGGATAGAGTATATTAGAGTACTCTGTACTTCTTGCTGATTTTTCATATCCTC
 13688  TGAAAAATACAAAGCAATATCTTACAAAGGATGATAACTTACATAAGGAAAAATAGTATA
 13748  AATTATATTACAATTAGTTTGTAGTCCTCCGCTGACTAGCGCAAGCTCTAAAATATAATA
 13808  AATT
;     G-orf106 ==> start
 13812  ATGAATAATAAAAATAACAATAATTATAACATAAGTATAATACTTATAATGTACTATCCT
 13872  GAGACAGAAAAATACAAGTTTTTAATTTACAAGGCTCCGCTGCTTCGCAGGAAAACAGGA
 13932  ATAAACCGGGGATTTATCTGACTCCGACTCCGTAGGGCTGATAAATTTTCACCCTCGGGA
 13992  CTACGAAAAAATTGAATTACTAATAAAAGCTACATAGATTCTGCTAAAAAGGGTTACCTG
 14052  TTTTTCCAAGAGTGCTTATTTCTTATCCCTTTCAGGGATCAAGCAGGAATAAAAGATAAA
 14112  TATTTAGTGTTAAATACATAA
;     G-orf106 ==> end
 14133  TATACTTTAAATAA
;     G-trnF(gaa)_1 ==> start
 14147  GCTCATGTAACTCAATTGGTAGAGTGAAATATT!GAA!GCTATTTTTGTTATAAGTTCAA
 14205  ATCTTATCTTGGGCA
;     G-trnF(gaa)_1 ==> end
 14220  AAGGTATAATAAATATCTTTAACGAATTCATCTTATTTATTTAAGATTATATAATACTAC
 14280  GGTAAATATACTACATCTTATGCTAAGCCACTTGTGCTAAAGAGAGTTGTACGTTTAA
;     G-trnL(uaa) ==> start
 14338  GTCTAAGTGCTGAAATTTGGTAGACAGAGGTTGCT!TAA!GCCAACCTGGGTAGTACCCA
 14396  TGAGTGTTCAAGTCACTCCTTAGATA
;     G-trnL(uaa) ==> end
 14422  CAGTATTTATGTACTATTTTTAGTTAGTAAAAAAAATGAAATTTTATGAATTTTAAATAA
 14482  ATT
;     G-orf55 ==> start /note=GIY ;; evalue:4.8e-11
 14485  TATTCTTATATGCAAAGAAAAGAAATATATAAAGATTTAAATAATAAGTGTGGTATTTAT
 14545  CTTTGGACAAATATTGTTTCGAATAAAAAATATGTAGGATCTTCTATTAATTTATCCAAA
 14605  AGAAGACCAAAAATTACTTTAGTAAGTATTATTTACAATCAGAATTAA
;     G-orf55 ==> end
 14653  AAAAAAAAATAATAGTATTATTTTTAAGGCACTTTTTAAGTATAACTATATTAATTTTAA
 14713  GTTAGATATTATTGAACTTTGTGATTCTATATTAATTATAGAAAGAGAACAATTTTATTT
 14773  AGATAATTTAGAATTAAAGTATAATATTTTGAAAATTGCAAGATCTCTTTTAGGTTTTAA
 14833  GCATAGTAATGAAACTAAAGAAATATTGCGTAAAAGAATGACAGGTAAACCTTTTTTAGG
 14893  TAATAAAGAAAATTTGTATTCCAATTGAAAATCTTTAGCATTAATTGTGAAGAATATTAA
 14953  TACTGAAGAAATAATTCACTTCCCTTCTATTAGAAGAGCATCACAATTTATTGATGTGCA
 15013  TCATTTTCATATCTCACTATGTTTAAATAAAAAAAGGATTTTATAAGGGTAGAGGCTATT
 15073  ATGTGACTAGAATTATATGCAGATAATTTAGGCATGTAATTTAGATAATAGAATCTTTGT
 15133  ATAGTATTTTTTACACCTGTTTTAAATTCCTGTATCTCTAATAAAACAA
;     G-trnF(gaa)_2 ==> start
 15182  GCCCGTATAGCTCAATTGGTGGGGCAGAGCGTT!GAA!GTTGCTTTGATTGTAAGTTCGA
 15240  GTCTTACCGTGGGCA
;     G-trnF(gaa)_2 ==> end
 15255  GTGAA
;     G-trnK(uuu) ==> start
 15260  GGGACTTTAGTATAATGGTGAATACATATGACT!TTT!AATCATTGAAATGTAGGTTCGA
 15318  TCCCTACAAGTCCTA
;     G-trnK(uuu) ==> end
 15333  AAAATAATAATTAATTTTACTAGCGAGCTATATAAAAAAAGTTTATTAGCTGTACATCTA
 15393  TTTTAGATCTTATAGTAATATAAAGATATAACAAGAAAAGGTTGTCATAGGTAAGACAAT
 15453  ATTTAGCTAATGGCGGTGTAATTTGGATGTTCAACTCATGAGTCAGAAGATCTTGCTTCT
 15513  TTTATTTATTTTAATTATATATATCAAAATGAAAATTTTTAATGTTTTAACATCTTTTTT
 15573  TTAGATTTTTTACACCTGTAAATTTTAGTAAGGTTATAGTTATATTATTTGTAGGTTTTA
 15633  TATCTAGATATTTAATTAATAATTATTTTAATATAAATGTATTTACAGAATATTTAACTC
 15693  TAACTTCTAATTTTTTTATTCAGGGTTTGCTACTTTTATTGTTTTTGTTCATGAATTTTT
 15753  CTCTTTCTTTAATGTTAATATTTTACCTGGTTTTGTTTGAAGTATGTGTCAAAAAATGAG
 15813  TTTAATATATGAAAATTTGTTCGTTAAACCTTTTATTCTAAAACTTGGGCTAATAATATT
 15873  TATATTTATCATGTAAGTCGTTCTGTAGAAGAATCTAAAAATCATAATAGTTATGATCTT
 15933  TATTCTTGTAGT
;     G-orf186 <== end
 15945  TTATCAAATTATGATTATTATTCTATAATTGCTCAAAAAAATCCATATGAAGAACAAGGT
 16005  GAGTCTTCACACTCTCCTTATATAAATCAAAATTCACAATATTATAGTAATAATCAAGCT
 16065  TCACAAACTTACGTAGGCTCCGCCTACTCAAATAATAAAAATTAGCCTGAGCAAATGGAA
 16125  CAATATCCTACTCAATATGATTCTAGTTATAATGACGAATATTTGGATCATAATATTTCT
 16185  CGTAATTATAATACTAATTATTTTACAACTCAACAAAATTATAACTATCCTGCTGAATAA
 16245  AATCCTAGATTTTTTCGTCTTGATACTATTGAACAAGATGGTATAGATATAAGTTTTAAT
 16305  ACCCCCTGACAATTCTAATCAACAAAGGGCACCTATAATGAGTAATAATACAACTCCTTC
 16365  TGCCGTGACTACATTGTTCTCTAGCGAAGCCACTGCTCAACAATTAAGTGTAAATTCTAA
 16425  TCAATTATCTCAATCTAGTATAACTACTACTAATGATACAAATCATGCTACTATAGGTCC
 16485  TAATAGATCATAACATCACAT
;     G-orf186 <== start
 16506  AAATTGAGAAGCTAGAAGGTATCAAGTAACTAAAGCTTTTGAAGATATTGCACAACCTCC
 16566  TAAATTCAAAGAAGTAGTTGTACCTTGTGGTACAACTAGAGGTAAAGTATCTTTGGCTAT
 16626  AAAATATTATTATAATAAATCTAATATTCATACTTTATTAAATATCATGATATAGCCAAA
 16686  CGTAAATTGTTCTGAACTCTTTGATAAAAAGGTCGTGATAATTCTTAAAGTTACGAAGAG
 16746  TTCAAGAGAAATTTTGATCCTAATACTAATATTTTTAAAGATATAACTAAAGCTACTAAA
 16806  GCAGATTTATCTGAATAAATTCGTAATTTATTAAATTCAAACCCTTTTGGTTATCGTTCT
 16866  CAACGTTCTGCTAGTATTGCTCCTAGAGATATTAGAAGAGTAAATTACAGTAATACTCAA
 16926  AATCGTTTAAATGAATTAAGTGCTACTATAAATAGAGCTGTTAGTCTACCTAGAGATAGA
 16986  GTTATTACTTAACCTAGAAGAGATAAAGTTACTAGTTTGTCTAGAAGAAGATAATATAAT
 17046  TTATTTAAATATATTATAAACTTTAGATAAAAATTGTCTCTTTTTAAAAACAAACAACAA
 17106  AAAATTATAAATAAAAATTTCAACTTATTTTTCATGCGAAGCGCGAAGCCGTAATAATAT
 17166  TATAAATATTTTAGTTAATATTTTTACAATATTTATTTTTGACTTTTTTACACTATTATT
 17226  GTCTAATAATCAAATAGATTACTTCAATATTTTTATTGAATTTATTATTCTTCTATTAAC
 17286  TATTTTTAATAGATTTATTAGTGAAGGACTTATAGGTATAGATTGCTTTAATAATACTAC
 17346  GTTTCTAAATTTTAGACCTATAAATTATATTATTAATAGTGATTGTAGTTTTAAAGATAA
 17406  GTGTATACGTATATGTCATTGAGTCTTTTGAGAACAGTTTAATAATTATATAAATTTTCA
 17466  TTATTTTAAAGACCATTGAAATTCTAATAATAAATATATAATTTTACTTAAAGATAAATA
 17526  TTAAGAGAAAAAACATAAGGTTGTTGTTTTTAATAAAACTCTTGCCTGATTTTTAAATCG
 17586  TAGAAATAATAATTAAGTTTTCTGTACATGAAGAGGAAATTATTGCCTCTTTTTATTTAA
 17646  TTAAATAACATTCAAATTAAATATATTTTTTATTACATTATAGTATATTATACTATAATA
 17706  TTCAACCTATTATATTTTACTACCAAAAAATACTTAAAAATAAACAATGTAATAATTATT
 17766  ACAATATTATCTTTATATTTAATAGCTGCTACATTGTCAATATATGGTTTTTTTTATGAC
 17826  TTAGATATAATTTCAGTAGATACAGAAACTATGAATTATTTAGATGAATTAGATTTTACA
 17886  GTGGAATTCCTCGTCCATAATACTCAAATTATAAATAATAATTATGGAAATATTGATAAT
 17946  GCATGATTAAGATTTTTAAATTTGTTTAATAATAACAATACTGCTCATTTTTCATATCCT
 18006  TTGGGTCAGGGTCAGCAAATTAAAGATACAGAATTAAATAATATTTACTATATTAATAAT
 18066  CATAGAACTACTGATTATTATTATAAAGTAGAATGAATTGATATTTATTGCTCTGCATAA
 18126  AAATATAAGTATGCATCTGCTCACAATAAAGAAGTTTTATTTTTTATAAACTGTTTTACA
 18186  GATGTTTTAGATGAATTATAATCAATTGAAAAGAACTTAAAAGCAAAAGTTTAGATTATT
 18246  ATAAAGGGACATAGTTAAATATAATATGTATCCTATATAAGGAAGAATAGTATAAAAATT
 18306  ATTACAATTAACTCTGTTTAATAGATTTGGTTATTTTAAATGAATTAGAATCCATACAAA
 18366  ATAATTTATTTAAAACATCAAAAATATAAATGTCATTCCTTATAAAAATTGATTATGAAT
 18426  ATAATACTACTTTTAGTAATTA
;     G-trnA(ugc) ==> start
 18448  GGGGGTATAGTTTAATTAGGTAAAACCGTAAACT!TGC!ACTTTGCTATTTTGAGTTCGA
 18506  TGCTCAATATCTCCA
;     G-trnA(ugc) ==> end
 18521  TAATAATCAGTAAATATAGATCACATTATATTGCTGCTATAAATTAAGCTGCGCAGTGTG
 18581  CACTTACTAAATTATATAAATTAAATATTCAATAATATATTTTCATTCATATAAATAGTA
 18641  TTAATGCGACTTTATTATCATTAATTTTAAGACAAGAGAGGCTGGAAATATAAATAAGAT
 18701  AAGCTTACACTTTAAAATAAGGCAGGTAATTGAATATAAAATTCTTGTTTACAATTACAT
 18761  CAAAAAGGTTGTTGTATATTCTATTTTAATTACATCTATATATCCTAATGTATGTATAAT
 18821  GTTAATGCTACTATTATTTATAGTGGAATTGATAGGATAATAGTATAGGATAATATCTAT
 18881  TATACTAAAAAGGCTTGCTTGGGATCAAACGGGTATAGGTTAAAGGTAGACTTCTTGGTT
 18941  TCCACTCAACATGTGTCAGTGAAAATATGAGTATCCGTATCAATACTTTATTTTATATTA
 19001  TATTAAGGGAAAATAGTATAAAAATTATTACGATTAACTTTGCTTAATAGATTTGGATGA
 19061  GATCTCCAATTTTTCCACCTATGGCATTTGGCTCTTTTTATTAGAATAATTTAAATAATG
 19121  ATAATGACAACAAAACCAAAACTGAGGAAATTATAATTTCCAAATGAATAATTCAGATAC
 19181  TATGAATAATAATTCAAAGAACAAAAACTTAACTCATCTAACTACAAAAATGGCGGTTTT
 19241  AAATAATTCAGTAGAATGCGATCTATGGAGAGTAGCTAATTTATCCGCTTACATGAAACT
 19301  AGATACGTTTAACATATTTTCTATTATCGTAGATGATTCATTTGAATATCAAGCTATAGA
 19361  AATATAACATCCTTGTAAAGTAACATATATTGAAATAGGAATAAAATTATTTGTAAAAAA
 19421  TTGCTTAGAGAATAAATAAGGAAGACTTCTGAAGACATAATAAAGATACTTTGTATATTA
 19481  TAAGGAAAGGTAATTATTCAGATATTAAACATTTGTTTCCATTATCAAAGATACTAATGT
 19541  AAGTATAGTAAGAGGTTCAAGTAAAAAATCATACATAATAAGTCCGATTGATTTTAGATT
 19601  ATCTAGCTATCTATTGATTCTGTTTAATTTATATTCTAAAAAATTTAATATAGAAAATGC
 19661  TTTTAATATAATAACGAAAGATAGATATTTGCCATCTTTAGAATAAGTGTAGGTTTTAAA
 19721  TTTATATAATATGTTAAAGGAATATCTCTATTGAAGTCTAAAGCTTAATTATTACAA
;     G-trnL(uag) ==> start
 19778  ATAGATATGCTGAAATTAGGGAGACAGGGTGGCTT!TAG!GTGCCATTGATTTAAATATC
 19836  GTATTGGTTCAAGTCCAATTATCTATA
;     G-trnL(uag) ==> end
 19863  AAATAGAGAATTTGTCTCTTTTTATGCAACATGCAACAACATTAAAAAAATAAAAAATGA
 19923  AAAATTTTAAATACAATTTAAACCCTAATTGAAGAACTGAATTTGTGTAAGTGTAAAACG
 19983  GAGGGGGAGGATGTTTTCGTGTACGTGTAGGAATATATAAAAAAAACATTCTATAAGATT
 20043  ATCAATTGCACCATCTTTTAAGGTAAAATTACATATAAAAGATCTAAGTTTACTATTAGA
 20103  AATTAAATCTTTTTTCAAAAATAACGGTTATGTTTATGTATATAAAAC
;     G-orf38 ==> start /note=LAGLIDADG ;; evalue:9.7e-09
 20151  TTTTGCTATAGTGTACATAAATGCAAAGATTTCATTGATATAATTATTCCTCATTTTAAT
 20211  AAATACTCTATCTCTCTTATAACTGAAAAGCAAAATGATTTTGTTATTTTTAAATAA
;     G-orf38 ==> end
 20268  ATT
;     G-orf94 ==> start /note=LAGLIDADG ;; evalue:3.9e-14
 20271  TTAAATATTATGAATAAAAAACAACATCTTAATATAACAGGTCTATCTGAAATTATTAAG
 20331  TTAAAAGCCTCACTTAAAGGCTTACCTTGTAATATAAAAGCATTATTTCCTAATTTGCTT
 20391  TCAATGAAAAGACCTAAAAGTTTACCTATTCTAGTTAATATAGATTATCATTGATTTGCA
 20451  GGGTTTTTCTCCGGAGAAGGATGCTTTTTTGTAGGTATTTATAGATCTAAAATAATTAAA
 20511  ACAGGTTATTATGTTAAACTATGTATAAGAGTAGGTCAACATTAA
;     G-orf94 ==> end
 20556  AGAGATAAAATATTAATTAATCAGTTTGCTAATCTATTTAGTTGTGGTCAATTGACAGAA
 20616  AGAGAAAATTTGACAGAATTTTATATATCTAATTTTAAAGATATATACTTAAAAGTCATA
 20676  CCTTTTTTTTAGATATAAGGTGATAGGTAATAAGTCATTAGATTTTCAGGATTTTTTCCG
 20736  AATTGCTGATTTAGTTAAGGATAAAGCTCATTTAACTAAGGAAGGACTTAAAGAGACCAT
 20796  GATCATAAAATCTCGGATGAATAGAAATAGACATTAATATCTTAAAGAATTTCATAGTTT
 20856  TCTTGTGTAGCCATCCTTAATAGATTAGGATCATAAATTTTAATCTTCTTATTAAAAATA
 20916  ATTGATCCAAATAATCTTTATTATTTTAAATTAAAAGTAAATGCAACTTTAGATAAAAGA
 20976  TCATATACTTTAAAGGTATTACATAACAATAAAACTATTTATCACTTTAGCACTAAAGCC
 21036  TCTCTATATTTAAATATAAGTAAAATAACATTAACCAAGTATTTCATTGAAGATAAACTA
 21096  TGAAAAAATAAATTTAAGTTTATAATATTATCTTAATATATAATTTAAGATGTCTCTTTT
 21156  TAATATTATTTATAATTTATACAGTATGAAAGGAAACAATTACTTAACTTATCTAAGACC
 21216  TACTATATCTTATAATCGTCCTAAAAAGAAATAAATT
;     G-orf41 ==> start /note=GIY ;; evalue:1.1e-10
 21253  TGAGCTAAAAATAAACTCAGATCAGGTATCTACCTGATCTGATATAATTTAATTAACAAT
 21313  AAAACTTATATTGGTAGTGCTTATAATTTAATAAATAGATTTTTCAAATATTTGTCTTAT
 21373  AATTAA
;     G-orf41 ==> end
 21379  ACGAAAGAGATATATAAATATATTAGTAAACACCTTGCTAAAGTATAGTTATAATAATTT
 21439  TAAATTATAAATTATAAAATATTGTGTAGTCCTCCGCTGACTAGTGCAAGCTACTAGTGA
 21499  ATTAATTCAATGAGAACAATACTATATTGATCTCTTAGCGCTTGAATATAACATATTGTA
 21559  ATTTGCAAACTATCGTTTAGGACACAAGCATTCACAATAGGTTTTATAAAATATAATAAA
 21619  TTATAAACCTAGACTTGAGACTCTATAAAAAATGAGATTAGCTAAATAATTATAAGGTTA
 21679  CTATATTAATAAATAAAAAAGACAATAAGATAAAAATATTTCCTTCTGCTGTTCGTAATG
 21739  CGGCTAGATATTTAAATACTTTTCACTAGAGCTTATAATATTGTACGGATAATAATGTGT
 21799  TATTTAAAAACACTTTTGTGGCTGGGCTTCGCCCCGCCTCTAAAATTAAATATTAGTACA
 21859  ATATTTAGTTATTTGTAAATAGCTATAA
;     G-trnQ(uug) ==> start
 21887  TATTTCGTCGTCTAATAGGTAAGACATAAATTT!TTG!GTATTTAGTATTGGGTGTTCGA
 21945  ATCACCCCGAGATAA
;     G-trnQ(uug) ==> end
 21960  AAAGAGAAAGTGTCTCTTTTTGTAGTCCTTCAGTGACTAGCGCAAGCTCTTAAATAAAAA
 22020  TGGTAATATGAATTATAAAAATGATAATCTAAATAAAACACCTGTTGTATTCTACTCTAA
 22080  TATCTCAAAAAGCAAATATATAATTTGTAGAGCTTTATTGAAATATATTTACAACATGTT
 22140  TAATTTATAAATTTTATAATATTATAAACCAAATTTATTAATAATAAGGGAACAATATTA
 22200  AATAGATTTATTAAAGCCTGAATATAGCATATTAAAGATAGCTAATTCACGTTAGGGTGT
 22260  TAAACCGAAACTCTATTAAAATTTAAATATCGTAAATTCAAACCAGAAGCTTTGATAAAT
 22320  CTAAAAAAAACTATGGCAGATAAAGTTCCTTCACCTATGACAAAAATTAACCACTTGTTA
 22380  GCAACAGGCCTTATAACGGTTATAGTAAATAAGAAGAATAATAATATAAAACGATATCCT
 22440  TCTATTAAAAGTGCAGCGAAAGATCTGAATGCTGATTCTCCTAGTTTAATATATTGTATG
 22500  AATAAAAATATATTCTTTAAAAACAAAAACAAAAACAAAAACAAAAACAAAAACAAAAAC
 22560  AAAAACACATTTTTGTGGCTGGGCTTCGCCCCGCCTCTAAGAATAAAGTATTAATATATT
 22620  TATTTATTATTTTAAATAATAATAATAATATATCGTATAAATTAATATACAAATCATGAA
 22680  TTTTGTATATTAATTGAAGGGTGTTGTGATAAATACAATTTTTACTATAA
;     G-trnH(gug)_1 ==> start
 22730  GGTAATCATAACTCAACGGTAGAGTAATTATTT!GTG!GCATAGTCGGTCTTGGTTCGAT
 22788  TCCAGGTGTTTACC
;     G-trnH(gug)_1 ==> end
 22802  CATTTGTTCCTTTTTATAAATATCAATATTCATAATATGAATAATAATAATTTAAATAAT
 22862  AAATTAAATCCTAATTGAGTAACTGAGTTTGTGTAAAATGATGGGTCAGGGTCAGGATGT
 22922  TTTTATATACAGATTAAAAAAGCAAGTCTCATATTGTAGGATGATGTATTAATACATGTT
 22982  TTACCTTTACATGCAGGAGATAATAATGTACTAATTCAAACCAGAAGCTTTGATAAATCT
 23042  AAAAAAAACTATGGCAGATAAAGTTCCTTCACCTATGACAAAAATTAACCACTTGTTAGC
 23102  AACAGGCCTTATAACGGTTATAGTAAATAAGAAGAATAATAATATAAAACGATATCCTTC
 23162  TATTAAAAGTGCAGCGAAAGATCTGAATGCTGATTCTCCTAGTTTAATATATTGTATGAA
 23222  TAAAAATATATTCTTTAAAAACAAAAACAAAAACAAAAACAAAAACAAAAACAAAAACAA
 23282  AAACACATTTTTGTGGCTGGGCTTCGCCCCGCCTCTAAGAATAAAGTATTAATATATTTA
 23342  TTTATTATTTTAAATAATAATAATAATATATCGTATAAATTAATATACAAATCATGAATT
 23402  TTGTATATTAATTGAAGGGTGTTGTGATAAATACAATTTTTACTATAA
;     G-trnH(gug)_2 ==> start
 23450  GGTAATCATAACTCAACGGTAGAGTAATTATTT!GTG!GCATAGTCGGTCTTGGTTCGAT
 23508  TCCAGGTGTTTACC
;     G-trnH(gug)_2 ==> end
 23522  CATTTGTTCCTTTTTATAAATATCAATATTCATAATATGAATAATAATAATTTAAATAAT
 23582  AAATTAAATCCTAATTGAGTAACTGAGTTTGTGTAAAATGATGGGTCAGGGTCAGGATGT
 23642  TTTTATATACAGATTAAAAAAGCAAGTCTCATATTGTAGGAT
;     G-orf69 ==> start /note=LAGLIDADG ;; evalue:1.9e-17
 23684  GATGTATTAATACATGTTTTACCTTTACATGCAGGAGATAATAATGTACTTTTACAAATT
 23744  AAATCTTTATTTAATGGCATAGGTCATATTTATACAAAGGACAAATCTACGGTCTATAGA
 23804  GTACAAAGACATGAAGATCTAATTAATACAATTATTCCTCATTTTAATAATTATCCTTTA
 23864  ATAGCTGAAAAACAAAATGATTTTGTGTAG
;     G-orf69 ==> end
 23894  TCCTCCGCTGAGTAGCGTAAGCTCTTAAAACCTAAGTTATTCTGGTTCGATTCCTGGTGT
 23954  TTACCCTTAAATAAACATAAATAAATTAATATTTTTAGGTTTTATGGCTTATAAGCTTCC
 24014  TGGTTCAACCCCTACCAGCCGAGTCAAAATAAATATACTTACAAAT
;     G-trnM(cau)_3 ==> start
 24060  GCCTTAGTAGTTTAAGGGTAAAAACACTAACTT!CAT!GCGTTAGTAATGAAAGTTCGAT
 24118  TCTTTTCTAAGGCT
;     G-trnM(cau)_3 ==> end
 24132  TCAACCTTTAAGGTTGAACTATAGGCTGACCCATACACCACATAGCAGGGCAGCATTCCT
 24192  CAATTTTTAGGTATTTGAACTTATCCTGATTTTATTTTCAGGCTTCAATCTTTAAGGTTG
 24252  AATTATTTTTTTCAACT
;     G-nad2 ==> start
 24269  ATGATAATAATATCTATCTTATCTCTTTTACTCTCTAATGCCGTTAATTTAAGACGTGAC
 24329  ATATCTATTTTATTTAATAGAATAGCTATAATTATTTTAATTTATTGTATTTTAAATGAT
 24389  CTATCCTCTTTAACTGTAATTACTAAAGGTGTAGGTATACATGGAGGTTTATTATTAGTT
 24449  ACAAACATTACACAAATATTTCATATATTTATATTTTTAATTAGTATATTAATATTGACT
 24509  TTAACTAGTTTCTATCCTAGAAAGGTTTGAGTATCTGAATATTCATCTCTGAAAAATTTG
 24569  TTATTATACAAATTTGTTTATTATAACACAAAAATAATTAATAAAATGGGAGAACATCTA
 24629  AAAATAATAGAATACCCTTTAATATTATTATTTGTAATAACAGGATCAATATTCTTGATG
 24689  TCTACTAATGATTTAGTTTCTATATTTTTAGCTATAGAATTGCAAAGTTACGGATTATAT
 24749  ATATTAAGTACTATATATAGAAATTCTGAATTATCCACTACAGGGGGTTTAATATACTTT
 24809  TTATTAGGTGGATTAAGTTCTTGCTTTATATTATTAGGGACAGGTTTATTATACGCTAAT
 24869  TCAGGTAGTACTAGTCTAGATAGTTTATACATTATAACTAGTATAAGTGATATAAGCTAT
 24929  ACAGATTTATGATATAAACCTTACTATATTAATCTTTCTTTAGTTATATTTACTATAGGA
 24989  TTTTTATTTAAAGTAAGTGCTGCACCATTTCATTTTTGATCACCTGACGTATATGACGCT
 25049  ATACCTACCATAGTTACAACTTTTGTAGCTTTAATAGCTAAAATTTCTATATTTATTTTA
 25109  TTATTACAGTTAGTTTATTATACAGGGTCTGGGTCTGATAGCAATGAAATGAGTTGAACT
 25169  TTCATATTATTAATGAGTTCTTTATTCTCCTTAATAATAGGTACAGTAGTAGGTTTAACT
 25229  CAATTTAGAATAAAAAGATTATTTGCATATAGTACGATATCTCATGTAGGTTTTATATTA
 25289  TTAGCTTTAAGTATATCTAGTATTGAGTCAACTCAAGCATTTATATTCTATTTAACACAA
 25349  TATACAATTAGTAATTTAAATGCCTTTTTTATATTAGTAGCTATAGGTTTCTCTCTATAT
 25409  TGCTATACTAGTGAAAATAAAGAACATGAAGAATTAATGGATAAAACTAATTCTCCAATA
 25469  CAATTAGTAAATCAATTGAAAGGTTATTTTTATATAAATCCTGTATTAGCTTTAAGTTTA
 25529  GCTATAACTATATTTTCATTTGTAGGTGTACCTCCTTTAATAGGATTCTTTGGTAAACAA
 25589  ATGGTATTAAGTGCAGCTATAGATAAAGGTTTAATATTATTATCTTTCATCGCTATATTA
 25649  ACTAGTGTTATAGGAGCTGTATACTATTTAAGTATAGTAAAAGAAATGTTTTTCAGCTTA
 25709  CCTGACTATAAAATTAATACTTTATTAGAAAATTTAGTATTAAAAGGTACTGTATTAAGA
 25769  AGAGGCGGGACAAGCCCCTATCCTTTAGGAGATCAGGTGAAGCACTCCCTATCCCCAAAT
 25829  AAAACAATTATTCATAATTTAAGCTTTAAATATAATAATATAGCTATATCGAGTCCTATA
 25889  TCTTTTGTTATATCCTGTATAACATTACAAATTTTATTATTTTTATTTATTAATAAAGAA
 25949  TGGCTAAGCATGGGTAAACAAAAATTAATGCTATTCTTTATTAAATTCCATTTAATATAC
 26009  AATTTTGCGACTACTTATTTTACTATATTTATTAAGAATTATACAACAAAGATTAAAGAT
 26069  CAACAGCACACAAATAAGGTAATAAATCCTTGATTTATTAGAGG
;     G-orf102 ==> start /note=LAGLIDADG ;; evalue:2e-18
 26113  ATTTACTGCGAAGCCATGCTGAGGGTTCTTTTAA
;     G-nad2 ==> end
 26147  GGCGAAGCACACATTTAGAAAAAAATAAAGATAAATGAAGAGTAAGGCCTACATTTCAAA
 26207  TTAAACTAGATATAAAAGATTTATCTTTATTAGAACTAATCAAAGTATATTTTAATCATG
 26267  TAGGTTCAATTAATATATCTGGCAAAGAATGTGTTTATAAAGTAAAATCTTTAAAAGAAG
 26327  TTGCCATAATAATATCACACTTCAATGAATATTATTTAATTACACAAAAAAAAGCTGATT
 26387  TTAAATTAATATCCCTCCGGGATCAGAATGAATAA
;     G-orf102 ==> end
 26422  TTAATAAATTAAATAACCAAAAACATTTAACTTCTAAAGGTTTACAATAAATT
;     G-orf83 ==> start /note=LAGLIDADG ;; evalue:9e-11
 26475  ATTAGTATATGTGCTTCAATGAATTTAGGTTTGTCTCCATCAGTTAAAAACAATTTTCCG
 26535  GATATTACACCGGTAGTTAGACCTTTAATTGAAAACATGGTAGTACCTCATTCTGACTGG
 26595  ATGGCCGGGTTTGTCTCGGGAGAAGGATCTTTTTCAGTAGTTGGAAATAAATTTATATCA
 26655  TTAAGTTTTAGAGTTTCTCAGCATAATAAAGA
;     G-orf95 ==> start /note=LAGLIDADG ;; evalue:6.1e-13
 26687  CGAACAACTATTGAAATCTTTTGTTGATTTTTTTGGTTAG
;     G-orf83 ==> end
 26727  CTTGCGCAGGAAATTTGAATTATCATAATAAAGAGAAAAAGGCTGTAATTTTTGTTGTTA
 26787  GAAAATTTGAAGATATAAATTCGAAAATTATTCCTTTTTTTAATGAATATATAATTAAAG
 26847  GTGTTAAATATAAAGATTGATCTGAAGCAGCTAAATTAATAGAATCGAAAAATCATTTAA
 26907  CACCGGAAGGATATAATAAAATACGTAAAATAAAAGAAAATATGAACTCATATAGAGTCA
 26967  GAGTCTAA
;     G-orf95 ==> end
 26975  TATATTGTACTAATTGCCCCGTGATATAAAACACAATTTGTGTATTATGCATAGATAA
;; mfannot:     /group=IA (1.55e-13)
 27033  ttggataaattgcaagaaaacttattataatttaaataaataatttgcagcgaagtttag
 27093  tttaatttatggctgcatgattctgatttttttcttacgagctctagcatatataacgca
 27153  gccgtaccgtaatatgcagggctctagccagcccgtaaattaaattaaaaccgtccaacg
 27213  actaagttaccttcataggtataaaacatccaatattacttataagtaataattacatag
 27273  tctgaacaatataataatatattgaaatattaataattattattaataattaacaatctt
 27333  gaccatattggtacaaattctttttaatggttaa
;     G-nad3 ==> start
 27367  atgagtagtatgacttttatttttattgttgtatcaatattaacaatattatttttagct
 27427  cttaattttatattagcacctcataatccctaccaggagaaatactctatatttgagtgt
 27487  ggatttcatagttttttaggacaaaatagaactcaatttggtgtaaagttctttattttt
 27547  gctttagtatatcttttattagatttagaaattctggtaatatatccttttggtcttagt
 27607  gggtatgaaaatggggtatatggtttaataatagtacttatatttataggtattattact
 27667  gcaggatttgtatttgaattaggtaaaaatgcattaaaaatagatagtagacaatctttt
 27727  aattattgttataaatcaaataaatttgtaaatactttatatgagaataagtaa
;     G-nad3 ==> end
 27781  acaatgtttgttggctgggctatttttttttatgtgcatatttttttctttagcttgccg
 27841  agtgtagcccaatagcgcacatcagcctaaaaaatatgcaaaagttttgaaaaaaacatt
 27901  aaataaataaaaaaataatactttttagcggttaggttgtaggaagctttatgttagata
 27961  gatttaaagcatttcc
;     G-atp9 ==> start
 27977  gtgttacaatcatcaaaaataataggagcagggttggcaacagtgggtgttttaggtgca
 28037  ggagtaggaataggagtagtattcggatgtttaataataggtgtagctagaaacccttca
 28097  ttaaaaaaccaattattctcgtactcaatattaggttttgcttttagtgaagcaactgcg
 28157  ttattcgctttaatgatgtcattattattactgtacgtagcataa
;     G-atp9 ==> end
 28202  ttttgtttggttataagtaaactatttataacaccggttatgtgtataaggaggtgggca
 28262  gggcaggtctgttagtttatactaacaaaaaacaattctatttataattagaaattctat
 28322  agtttttatcaagct
;     G-cox2 ==> start
 28337  atgaaaaatttattaaatacatttatatacttagacgcgccaagtgcttgaggtttatat
 28397  ttccaagatagtgctactccacaaatggaaggtttagttgagttacatgataacatcatg
 28457  tattatttagtattaatcttatttagtgtaggatgaatactctactctataataaaaaac
 28517  ttcgaagatgcgcctatatcacacaagtatttaaaccatggtactttaatcgagttaatc
 28577  tgaactataacaccagcagttatattaatacttatagcct
;; mfannot:
 28617  TTCCATCTTTTAAATTATTATATTTAATGGATGAAATAAATGATCCCTCGATGACAGTTT
 28677  TAGCAGAGGGTCACCAATGATACTGAAGTTACCAATATCCTGATTTTATAGATTCTAATG
 28737  AAGAATTTATAGAATTTGATTCATATATAGTACCAGAATCTGATTTAGAACAAGGTGGAT
 28797  TAAGAATGTTAGAAGTAGATAACAGAGTTATAGTACCTGAATTAACACATATTAGATTTG
 28857  TTATAACATCAGGAGATGTTATACACTCTTTTGCTTGCCCTTCATTGGGTATAAAATGTG
 28917  ATGCATATCCAGGTAGACTAAACCAAGTTTCAGTTTTTATAAATAGAGAAGGAGTATTTT
 28977  ATGGACAGTGTTCAGAAATATGTGGAATATTACACAGTTCTATGCCTATAGTTATAGAAT
 29037  CTGTAAATATAGAGAAATTTGTTCATTGATTATATAATGCTTAA
;     G-cox2 ==> end
 29081  CTTATTATAAAGTAAATTTAGTAAATATAACTAAAA
;     G-trnR(acg) ==> start
 29117  GGGGTATTAGTTTAAAGGTAAAACATGATGCT!ACG!GACATCAGAATTGTAGTTCAAAT
 29175  CTACAATGCCCTT
;     G-trnR(acg) ==> end
 29188  AGTCATTGCATTAATTTAATGACTAAAATAATATATATGTATTAGCATATAATATAAGAA
 29248  TAATTTGATTTATATAAAATAAAAAC
;     G-nad4L ==> start
 29274  ATGAGTTTAACCTTAGTACTTTTTTTAATAGGAATCTTAGGATTCGTATTTAATAGAAAA
 29334  AATATAATATTAATGCTTATTTCTATAGAAATAATGCTATTATCTATAACATTCCTAATA
 29394  TTGGTAAGTTCTATTAACCTTGACGATATTATAGGACAAACATATGCTATATACATTATA
 29454  GTAGTTGCCGGTGCAGAATCTGCGATCGGCTTAGCTATTCTAGTAGCCTTTTATAGACTA
 29514  AGAGGAAGTATTGCTATAGAATATAAATAA
;     G-nad4L ==> end
;     G-nad5 ==> start
;     G-nad5-E1 ==> start
 29544  ATGTATTTAAGTATAATTGTGTTACCATTACTAGGGTGTATAGTTTCCGGCTTTTTTGGT
 29604  AGAAAAGTTGGTGTGACAGGTAGTCGTTTATTAAGTTGTCTATGTATAATATTAACAACA
 29664  ATATTAGCTATTATTGGCTTTTTTGAAGTAGGTTTTAATAATAACCAGGTATCTATAAAC
 29724  TTATTTAGATGATTACATAGTGAATCATTTAATATGGTATGAAATTTTCAATTTGATAGT
 29784  TTAACAGTATCTATGTTAATACCTGTGTTAATAATAAGTTCTTTAGTTCATATCTATTCT
 29844  ATAGGATATATGAGCCATGATCCT
;     G-nad5-E1 ==> end
;     G-nad5-I1 ==> start ;; mfannot: no intron type identified
;     G-nad5-I1-orf428 ==> start /first_aa=W /note=LAGLIDADG ;; evalue:7.6e-26
 29868  tgaggacacgtcaggggaaaaagtgtctatggggataaattgtcaaacttcggggatatc
 29928  ctaaagcttaaggtaccaagctgtagttgaaaaactattagtggctgaactaattactca
 29988  ggtatggtaacaagccttaagatgagtgaaaatgaaatggacaatcgcgaatctaagtca
 30048  gtagtacgtgaaaatactgctgtaaaagagcaacgagtagacggcagttgatcgattaag
 30108  ccacaattaatcgatttaaggtgtactctaaggggtttcgaaaggaacggaggtataaaa
 30168  ctcggtttcaacatgcaacaaggttgaaactcctatgtcaaagtcccatctaagcaattc
 30228  gatttgaaaaaatattctacctataattctactgttgtaaatcctggagtctgatctggt
 30288  ttaatagatggtgagggttcatttagtataatagtagataaaaataaaacgcgtaaatta
 30348  ggttgacgtgttcaattgaaatttcaattaggtctacatacaaaagatctgaacttatta
 30408  tatctattacaacaatacttgggtggtatgggttctattcatatggctcgaaaccgagat
 30468  atagttaactattcaatagattcaattgaagatttaaataaacttattgttcatttcgaa
 30528  aaatatccgttattaactcaaaaagccacggatttttgattgtttaaacaagcggtaaaa
 30588  cttgtaaataataaagctcatctaactgtcgaaggtttaaatcaaatagtaaatataaaa
 30648  gcatcaatgaatttaggtttatctaacatgttaaaattagaatttgttggatatactcct
 30708  gttgaaagacctgtaataaattatgacaatgtaattttataccctaattgaatatcagga
 30768  tttgtcagtgctgagggaaactttgatgttcgtatgccttcaaccaacagtaaattaggt
 30828  tatcgagtacaattgagatttagaatatctcaacatagtagagatctcagattaatggag
 30888  aaaatagttgaatatttaggatcaggaaagatatacaaatacggtggtaagtctgcagtt
 30948  agtttaacaatatttaactttgcagatattaccaatataatagttccattttttaataaa
 31008  aaccctattattggtataaaactttatgattatcttgattgatgtaaaattcatagttta
 31068  atgattaatcgttctcatcttacggttgagggtataaattcaattagagagataaaatcg
 31128  ggtatgaatataggtagaagtttttaa
;     G-nad5-I1-orf428 ==> end
 31155  gataaataaccattgttagtattttttctagtttactaatcctgataccctttacaaggg
 31215  aagatggatatgaaaacagccaataaatcaattgcaggataaatttgacttaaaag
;     G-nad5-I1 ==> end
;     G-nad5-E2 ==> start
 31271  CATAATCAAAGATTCTTTAGCTATTTAAGCTTGTTTACTTTTATGATGATTATATTAGTA
 31331  ACTGGTAATAATTACCTGTTGATGTTTGTAGGGTGAGAAGGTGTGGGAGTTTGTTCATAC
 31391  CTTTTAGTTAGTTTTTGATTTACTAGAATTGCCGCTAATCAAAGTTCTTTAGCAGCATTT
 31451  TTAACTAATAGAGTTGGAGACTGTCTTTTAACAATAGGTATGTTTGTAATATTATGATCT
 31511  TTAGGTAGTTTAGATTATAATGTTATATTCTCAATAGCTCCTTATACTAATGAAAATGTT
 31571  ATTACTATGATAGGTATATGTTTATTAATCGGAGCTATGGCTAAAAGTTCACAGGTAGGT
 31631  CTCCATATTTGATTACCTATGGCGAT
;     G-nad5-E2 ==> end
;     G-nad5-I2 ==> start /group=ID (1.17e-32)
 31657  agaatttctgtcgtagatggtatacgtctaaagtactaccatagctagcaaaaccataaa
 31717  tatagcaaggattaaacccaatatattaaaaatcccagaacactcttttaagttgaattt
 31777  tagttaacttaaagagtagctggtcgttaggacctttgccttatttgtattggaaatttt
 31837  acgttgtaacctaaattaataccaaatttgctgagtagcttatatcaattagctttatta
 31897  ttatataaaaatcataagtagctaagctgtcgaggtacggctctgggtaagctaatttaa
 31957  tctggctagcaactgaggtgaaaacggttaacacgttccgtagtgaagaccgtcggtatt
 32017  ttaatgtatcgctacagactggttcaccttggggtggctgaaatgctgcttaatgtacag
 32077  tcggaagctcaatttattttacaggtgtattcggaagttggatgattccaacaatacacc
 32137  ccttgagtttcg
;     G-nad5-I2 ==> end
;     G-nad5-E3 ==> start
 32149  GGAAGGTCCTACGCCAGTTTCCGCATTAATACACGCTGCCACAATGGTTACGGCCGGTGT
 32209  ATATTTATTAATTCGTTCATCTCCTTTAATTGAATACAGTACTACTGTATTACTTTTATG
 32269  TTTATGATTAGGAGCAATAACTACTGTATTTAGTTCTCTTGTAGGATTATTCCAACAAGA
 32329  TATAAAGAAAATAATTGCTTATTCTACTATGTCACAATTAGGTATGATGGTTATAGCTAT
 32389  AGGTTTATCTTCTTATAATATTGCTATATTCCACTTAATAAATCACGCTTTCTATAAAGG
 32449  ATTGTTATTTCTTGGTGCAGGTGCTGTAATACACGCTGTAGTTGATAATCAAGACTTAAG
 32509  AAAATATGGTGGATTAATGTCATTCTTACCTTTAACTTATACAGTTATATTAATAGCTAG
 32569  CCTTAGTCTAGTAGCTTTCCCTTTTATGACAGGATTCTATAGTAAAGATTTTATATTAGA
 32629  ATCTGCTTATGGTCAATATTGCTTTAGTAGCTTAGACGTGTATTTTATAGCAGTAATAGG
 32689  TGCAATATTTACTACACTATATTCAGTTAAAGTTCTATATTTAACTTTTTTAGCTAACCC
 32749  TAATGGACCAGTAAATTATTATAAAAATGCTCATGAAGGGGATATCTTTTTAAGTTTACC
 32809  TTTAGTTATATTAGCTCTATTTTCAATATATTTTGGTTACTTAACTAAAGATATATTTAT
 32869  TGGTTTAGGGTCTGGATTCTTTACAGATAATAGTATATTTATTCACCCTATGCATGAAAT
 32929  ATTAATAGACACAGAGTTTGCTGTACCCAGTTTATTTAAATTATTACCTTTAATATTCAC
 32989  AGTATTATTCTCAGTTTTAGCTATTGTATATCCTGAATTTATTCCTAGTGCTATATCTAG
 33049  TTTCAAATTATCTAATTTAGGGTACTATATATTTGGTTTTTTCAACCAACGTTTCTTACT
 33109  AGAATTTTTCTATAATAAATTTATAGTTAATACAGTTTTAGATATAGGAGGTCAAACAAC
 33169  TAAAATTTTAGATAAAGGTAGTATAGAATGAGTAGGTCCTTATGGTATGGGTGTAGTGTT
 33229  AACTACAATAAGTAAAACAGTTTCTAATTTAAGTAAAGGAGTTGTTACTGATTACGCTTT
 33289  ATATATACTTATAAGTATATGTTTTTACGTATCTATATATACTTTTGCACCAATATTCTT
 33349  TGACTTAGTTAATTCTGTTATAGTATCTTGTGTAATAGTTCTAATAGCTATTCATAATTT
 33409  TATAGTTAGTCTAAGTGACGTCTAA
;     G-nad5-E3 ==> end
;     G-nad5 ==> end
 33434  GATATTGGCCTTATCAATCAAAAAAAAAATCTGAGCTGGTTAGTAGTTGACTAATTAGTG
 33494  GCCGTAGGTCCTGAAACAAACACTTAATAAACTTTAGATAGAATTTATAGACTAAAAGGA
 33554  GGTTATTATATAATAACTTTCTCTACTAGACCTTTTTTTTTTGACTATTCACCTAAACGC
 33614  GGCTAAGGAGGAGGCTTATCTATAGCAAGAGGAACGTAATTTTGCAGTAACTGCTATTTC
 33674  TTGTGTGTGAGGGCGAGATGTGAGTCCTTCTTAATCTGTATGTGATGAATAAGGAATTTT
 33734  TGTTTGTTCTCGTTATGAAGAGGTAGTTAGTAATGATATAATAGAAGCTCCAGCATGTGA
 33794  ACGAGATAATAATGAATCAGGATACGAAATATAATCACCTGAGCGATTGGAGCAAGTCCT
 33854  TATAAAACTGGCCTATTTCAAACGCTGCACCTTATCCTGTTGTACCTACATTTGCTGTAA
 33914  CTCCTGATTAATGGGATATTTATACTTTGGTATTTGAATCAGGCGTTAGTAATGTAGAAG
 33974  ACAAAGATAAAGGAGTAGAAAAAGCAAAAAGTGAATCGCATTCAAAATCAGATAATGATA
 34034  ATGTAGAAGACAAAGGTAAAGGGGTAAAAAGATAAAAAAGTGATTCAGATTCCGATAATG
 34094  ATATAAATAAAATTCAAAAAACTGAGACTGAGGGTAAGAAAGAATCATGCATAGATTTTG
 34154  TATTTTAAATTCTACAGTCTGAAATGCCTGATGAGACAAATGGAGGTGAATAATTAAATA
 34214  GATAAACTTATTATCTATCCGATACTAATATCATTTTGGCTTACTTAAGTTGTAAAGTGC
 34274  TGCTACTATTTATTTAGGTTTAAGATTTTTTATATTTAGAAGTGTTTATACAAAATGTTA
 34334  TAATAAGAATAATGGATCTGAAGGGATTATGGACAATAAACTGTTATATATAGTTAATAT
 34394  AATTTAAAGCTGTATACAAAATATGTAAATTAAAGACATAGGTAGTATAATAGGTAAAAA
 34454  TTCTATATTGAATATGCCAGCTTACTTATTTATTTGTTTAGTAAATCTTCCTAGGATAGA
 34514  CAGATTAAATAGTAATGTTTTAAGGCTGATTTATTTAAATATGAGCTTGCGCGAAAGTAA
 34574  GCAAGAAAAAATACAAAATAGATTTAACTGATCTTATATTAGTGAAAGTATAGAGTAAAT
 34634  TATTTATAACAAAGTCTTTATTTTTTGTAGGATTTTACGGATAACGCTAACTGAATAAAA
 34694  TAAGAGGCACTAAAAGCCAATATATTTATAGAGTTTTCTTTAAGTTGTCTTTATCTAAAG
 34754  CATTAAATTATGGAATATTTAATTACGATAAAACAGCTATCCATGGATATCTTCACTCAA
 34814  ATATTATTTTTAGGTGTAAGCTCCTTTGGCTGCTGACTGCAGACTGCTGACTGCTGACTG
 34874  CTGACTGCTGACAGCTGACAGCTGACAGCTGACAGCTGACAGCTGCTTTTTTTATCTACA
 34934  TATTTTTATTTAGCTTGCTGGTGTAGCCCAATAGCGCACATCAGCCTTATTTCAAAACTT
 34994  GCAAATTATGCAGTATATATATTTATATAAGTATATAATTTATTTAAATGCATAAGTATA
 35054  TTATTATTAGTTTGCTAATAAAATATATTAAAATAACCAATCCTACTTCTATTTGTTATT
 35114  GTTTTATATTAATGAATAGACCTAGTGAGTACTATTATTATATAATAAGGTAATATGGTT
 35174  AGGTTGTGTTATGTATAAGTATCTATGAATTTATTTAATTTAAAAATAACTACT
;     G-cob ==> start ;; mfannot: alternative ATG start pos 35198
;     G-cob-E1 ==> start
 35228  ATGAGATTATTAAAAAGTCATCCTTTTTTAAAATTAGTTAACGCTTATATAATCGATCAT
 35288  TCGCAACCAACCAATATAAGTTATCTATGAAACTTTGGTTCATTATTAGGACTTTGTTTA
 35348  GGTATACAAATAATTACAGGTGTAACTTTAGCTATGCATTATAACCCTAGTATAGCTGAA
 35408  GCATTCAATTCTGTTGAGCATATTATGAGAGACGTAAATAACGGGTGATTAATTCGTTAC
 35468  TTACACAGTAATACAGCTTCAGCATTCTTTTTCTTAGTGTACTTACATATAGGTAGAGGT
 35528  TTCTATTACGCATCTTACAGAGCACCTAGAACATTAGCTTGAGTAATAGGAGCTATAATT
 35588  CTTATCCTTATGATAGGTACAGGTTTCTTGGGT
;     G-cob-E1 ==> end
;     G-cob-I1 ==> start /group=ID (2.13e-35)
;     G-cob-I1-orf287 ==> start /first_aa=Y /note=GIY ;; evalue:9.2e-22
 35621  tactttaaaatagcccaaaatgattataatatttataatagcaaaacaattcaaacattc
 35681  aacaataaaagatattattctacatcatataatcctaatgagaaaataaagaacttttta
 35741  atatctaaaaatcttcaacctgtatttatttatgataatttatatgaagattctgttcgt
 35801  aaaaatatagctaaagaaactaaaggacttagtggtatttatatgatcttaaataaagaa
 35861  actttaagttattatataggatctgcttctacaggaagaataaattctaggtttacaaat
 35921  catttaatctatttaagaggtagtaaagtccttaaaaattcagttaataaatacggtata
 35981  cataactttgtattcattgttttagagttatttcctgaaatagttaatcaagaaaataat
 36041  aagaaattattaaacttagaagacttttatataaagtctcttttacctgattataatata
 36101  ttaactgaagctggatctagttttggttataaacatacagaagtaactagaataaaaatg
 36161  aaaactaattatagtgaacaacgtagaaaacaaataggagatttaaacagaggtaaaacc
 36221  ctttgttctaaaacaatagagtctatgagacaatcagctctaaatagaaaagatgtaaat
 36281  tatacagaacaggggattttaaatatgaaaaagaattctaaatcaattattgtaaaacaa
 36341  cttaataatacagtttatggtgaatttaatagtatagttgaaacagcagaagctttaaat
 36401  tgttcaactaaaactatacaaagaacgttaaaaagttctagtaaattattaaaaggacgt
 36461  tgaattgttgattatataaaataa
;     G-cob-I1-orf287 ==> end
 36485  tattatagttatagtcctgtgagtataaagttttatgtaatttatggaaaaaaataaaac
 36545  ttaaagcagaatgacctgacagggtcattgaagaaatataataatttctttggcaatact
 36605  agtgaaaacgattaaaatatactaatttagtatacaagatcgtcggttctccatagaatc
 36665  gcgacagactgggtcactagtaggtagctgaaacgctgcttaatgcatagtcggaacttt
 36725  ttatctatgatttttagataaatgtaatattcgaaccagaaagatattacagcttttaat
 36785  ataaaagtaagtttg
;     G-cob-I1 ==> end
;     G-cob-E2 ==> start
 36800  TACGTTTTACCATATGGACAAATGAGCCTGTGAGGTGCTACAGTTATTACTAACTTAATA
 36860  AGTGCTATACCTTGAATAGGACAAGACGTAGTTGAGT
;     G-cob-E2 ==> end
;     G-cob-I2 ==> start /group=IA (3.11e-17)
 36897  ca
;     G-cob-I2-orf298 ==> start /first_aa=N /note=LAGLIDADG ;; evalue:2.1e-38
 36899  aacgaaaatacagttttagttaatttggccgctatttgtttgattattttattctcagta
 36959  ttgcctacaataggcgatgtacataaaaacgctttaaaaaagaatagtaaaacatttgat
 37019  aaaaaagattatattaaccttccttcgtcttttatagcttttttagtaggcttaatagat
 37079  ggagatggttatatacaaataactaggacaactaaaggatatataacaataaaattgact
 37139  atttctttacatttagatgatatttctactttagagtatattcattctgttttaaaacta
 37199  ggtagtataaatatatataaggatttgaaaagcccaacatgtaaactagtaataaataga
 37259  actgaattacaagaagtattatttcccttactaattcataatgatatattcttcttaacc
 37319  gaaactagagtaaatcaatttaatgtagctatgcatatattaaaaaataatattaaaaca
 37379  tatattgaaataccatctaaagataatattaaagatgtgtttaaacttccttatagtgca
 37439  tatgattacacattgttacatttcttcaataattgaataataggatttacatgctcggaa
 37499  ggttcatttttgcttaaaagtaataatgatggctgttttcaattaaaacaaagaatgcat
 37559  aataatttatttgaagcatttaaattagtatttaatactagtagaaaaatagatactact
 37619  aataactacagtcaatttagtgtcagttcgaagtctgatatacaaactgttataaatttc
 37679  ttttcttttaatggtttacatcctttgatagggttaaagtacattcaatacactaaatga
 37739  ttaaaaaatctacaaaatagcatccgttataacaaattaaaatatcctaaactgtaa
;     G-cob-I2-orf298 ==> end
 37796  tacgggctccttaaaaataatattattttttagaggcaaatggggaaaattacaaagaca
 37856  tttaataatagatacctcccttaattaaattatttgtagcggaacttaattgggtacttt
 37916  actgccaagcagtcagtaaatagaattaagaacgttcaacgactaataagtgagttgtac
 37976  caacaataagcttaacacgataaccccaaaatttgaagtgctgctgcagcgaagccaggg
 38036  tgaagcggttgttcacactaaagcgcgcttaaaaatttaagacatagtctaaatatatct
 38096  gaagagatataaagtataaattaaaaattatatcaaattatattg
;     G-cob-I2 ==> end
;     G-cob-E3 ==> start
 38141  TCATCTGAGGAGGTTTCTCTGTAAATAACGCAACTTTAAACAGATTCTTCGCTCTGCACT
 38201  TTGTATTACCTTTTGTGTTAGCTGCATTAGTATTAATGCATTTAATAGCAGTGCACGATT
 38261  CAGCTGGAGCTAGTAATCCATTAGGAGTACCTGGTTACTATGATAGAATACCTTTCGCTC
 38321  CTTACTACTTATTTAAAGATTTAATTACTATATTCATCTTTATTTTTGTTTTAAGTATGT
 38381  TCGTATTCTTTATGCCAAATGTGTTAGGGGATAGTGATAACTATATAATGGCTAATCCTA
 38441  TGCAAACACCTGCTGCTATAGTACCTGAGTGAT
;     G-cob-E3 ==> end
;     G-cob-I3 ==> start /group=IB (1.53e-23)
 38474  aaaagatgttacttaatttcgctatttgctggaaactcttatataatatgatgatcagca
 38534  ggaaaccaagagatatttattaatatccttaagggatctccagagactatacgcgaaaca
 38594  atttaaattattattgtatttaaagtttatctaatcctacataagctacttttgcagggt
 38654  tatgtaaaaactagctttaatagataaattgaagatatagtccgaacataatataaatat
 38714  t
;     G-cob-I3-orf237 ==> start /note=LAGLIDADG ;; evalue:3.3e-09
 38715  atgaaattaacattaattaacttagatcttatttctataatattctttattaacacttta
 38775  gtattacaacgtagtacaaaaggtataaaacgtttatcctctgccgaaagatccttaata
 38835  gaattgcctgatgaggttaaagaggtattaataggtattttactaggggatggtcatata
 38895  gtaaaaagatcacccaaaagcagttctagattagtatatgcccaaacagctatatcccac
 38955  aaagaatactttcattatgtatttagtttctttctaccttattgtaccaaagactatgaa
 39015  ttacaatctagaatatttaaggataatagaactaaagaaacatacagtgcaatatccttt
 39075  acaactatgcaactcccttgttttaacatatttagagaaatgttttatggatccgttaaa
 39135  aaagtaccagataacatttatgaattattaactcctagaggcttagctttttgattaatg
 39195  gatgatggaagtagacatggtagtggtatgcatataggtgtttatgggtttactaatgaa
 39255  gatgtagataaactgatgtttacattacaggataaatttcatttaaaatgttctatacat
 39315  tataataaagataataaaccccggatttatatatttaaagaatctatggaaactttaata
 39375  acattagtaaaaccttattttattaaacaaatgttatataaactgggattatag
;     G-cob-I3-orf237 ==> end
 39429  aatattaaatctaacgttaatttatatttacg
;     G-cob-I3 ==> end
;     G-cob-E4 ==> start
 39461  ATCTTTTACCTTTTTATGCTATACTAAGATCTATACCTAATAAATTATTAGGTGTTATAG
 39521  CTATGTTTAGTTCACTATTAATTATTTTAGTGCTACCTAAAGCAGATTTAGGTATAACTA
 39581  AAGGTTTACAATTCAGACCTTTAAGCAAAATAATGTTCTATGTATTTGTAATAAACTTCT
 39641  TGATATTAATGCAATTAGGGGCTAAACATGTTGAAAGTCCATTTATAGAATTAGGACAAA
 39701  TCAGTACAGTTTTATATTTTTCTTACTTCTTAGTTATAATTCCTGTTTTAAGCATAATAG
 39761  AAAATACTTTAATAGACTTATATCAAAATAATAAACTTAATTATAAAACTAATTAG
;     G-cob-E4 ==> end
;     G-cob ==> end
 39817  ATCTAATAGTAATACTTGGAAACGTTTTGTCCTAGTACTACTAAATAAATAAATTTATAT
 39877  AATCTTTACGTTAAATATAAAA
;     G-trnC(gca) ==> start
 39899  AGATTATGTTGTAAACGGATTTACACTTTGATT!GCA!AATCATTAGTATGAGGTTCAAT
 39957  TCCTCCATAATCTT
;     G-trnC(gca) ==> end
 39971  TATTTTCATAAGTGAAAGTTTAATACTAGAACTCTTAAGTAATTTACTATATATATGTAT
 40031  ATAGAATATATTTATAGGTATATAAATATATTTATAAATATAAAACTAATTAAATTTTGT
 40091  ACTTAGCTTGGAGCATTAAATGTAGCAGGTGGGAGTACATTCGAATTTTTATCATTAGTG
 40151  AAGAGCTAAAAATACGAATAGTCTTACGAAAATGTAAAAATTTGCGTAGAGTGACAACAT
 40211  ACATACAATACTGCTAGTATAGTTGACTACTTTACTTTATTAGTTTAACTAATAATAACA
 40271  CTCTATTAAGTGTACTCCACATATAATTTATAATTTTTAATACTAAACAACGAAAAGAAA
 40331  ATGGACAAGAAGAAGGAGACAATCTCGCCTTAAGTTTAAGGTCTGAAATATCT
;     G-cox1 ==> start
;     G-cox1-E1 ==> start
 40384  ATGGCTATGGAAAGATGATTTAATTCCACTAACGCTAAAGATATAGGAACTTTATACTTA
 40444  ATATTTGCTTTATTTTCAGGATTATTAGTACAGCATTTTCAGTGATTATACGATTAGAAC
 40504  TTAGTGGACCTGGGGGTTCAATTCATATCTAATAACCAGTTGTATAATAGTATTGTAACC
 40564  GCTCACGCCATATTGATGATTTTCTTTATGGTTATGCCAGCCTTAATTGAAGATTTGGAA
 40624  ACTTCTTATGCTTTTTTAATTGGAGGATTTGGAAACT
;     G-cox1-E1 ==> end
;     G-cox1-I1 ==> start /group=IB (2.76e-26)
 40661  tccttatgcctttaatggtagggggtccagatatggcatatggtatgccagccttaatgg
 40721  aggatttggaacctcctatgcctttaatggtaggggtccagatatggcaagcaaacccaa
 40781  ggccttttaataaaaagcaaaagatatttagtgcaaaagtctctattagagcttcttctg
 40841  taaccaagcaacaagaagaaaaaaaagcagctttttcaaaaagaaaagaagcaaaaaagc
 40901  cttccatatccgaaggatcagccaagcagcaataaaaaaaaatgtactgcctacttcgcg
 40961  ctttttttgtgtagcaccccgtaagggaaatgaaaataataatttcgcttgatattttgc
 41021  aggttgatttgatgcaaagggtaatattagatgattatatcgtcaaaattttaatagtag
 41081  tcctatcttagctatatattttagcttaaataatgaaccattagttaaagaattgcttaa
 41141  aatttttggttcagcttatgctgaaaatacaaatgatagttgtgtatta
;     G-cox1-I1-orf205 ==> start /note=LAGLIDADG ;; evalue:3.3e-29
 41190  atgattacctctaaagcagatttaaagaaattcgtttttttgattaatggtaaattaaga
 41250  acattaaaaatttttatgttatatgaattgatggattgattgaacaataaccattataca
 41310  aatataaagaagttacctttaaacgagaattctttacataatgacgcttgattaagtgga
 41370  tttatggatctaaaaggaagtttttctatgcgacatactgaaactaaaaaaagaaaaatt
 41430  acttgtagattaagaatagaaatacaaaaaatagatcctgatacatataatataaattta
 41490  aaggttttaacaagtatagctgaattttttggtggtaaattattaattagaatacaaaaa
 41550  tctacaggtaaagagttttatcttattgtattatgaaaaaaagaatctttagatatattg
 41610  gtaagatatttagataaatatcctttatattcaagtaaatatttagattataaggattga
 41670  aaagaaattgtcttattattgttaaaaaaaaaactttatacaaagaaaaatataactaaa
 41730  atagattctgctaaaaatagcatgaatagtaaaagaactcttttcaattgagaccattta
 41790  attaatttattaccctag
;     G-cox1-I1-orf205 ==> end
 41808  gattgccatatttaggtattttaaaggaatgccgttaaaaagtgtaaattttttaataat
 41868  aacttcgctatatgcatggaatatctcgaaaaagcttagctttataaaaaatagcgtagc
 41928  gaaaattatatagagaccttttgactttgttttgaagcctataacaaatataattatagg
 41988  tagcgaaactatataattatgagaacaatatgcaggaaaccaaagtaatttttttataca
 42048  aagggatcctcagagactacacgcgaagccccctcataggggtgaagacatagtccgttt
 42108  cagtaggtgactactagttttgacttcgg
;     G-cox1-I1 ==> end
;     G-cox1-E2 ==> start
 42137  TAAGATTCCCTAGATTAAACAATATCAGTTTTTGATTATTACCTCCTAGTTTAGCCCTAT
 42197  TAATTTTCTCCGCCTGTATAGAAGGTGGAGCAGGGACAGGTTGAACTCTTTATCCTCCTT
 42257  TATCAGGATTACAAAGTCATAGCGGACCTAGTGTAGACCTTGCTATATTTGCTTTACATC
 42317  TTTCAGGTGTAAGTAGTTTATTAGGAGCAATAAACTTTATAACTACTATAGCTAATATGA
 42377  GAACACCAGGTATAAGACTACATAAATTAGCTTTATTTGGATGAGCTGTAGTTATTACAG
 42437  CTATTTTATTGTTATTATCATTACCTGTGTTAGCAGGAGGAATCACGATGATTTTAACAG
 42497  ATAGAAACTTCAATACTTCTTTCTTTGAAGTAGCCGGAGGGGGTGATCCTATATTATTCC
 42557  AACATCTTTTCTGATTCTTTGGTCATCCTGAGGTTTATATCTTAATTATACCAGGTTTCG
 42617  GTATAATTAGTACAACAATCTCAGCTAGTTCAAGCAAACCTATATTTGGTTATATAGGTA
 42677  TGGTTTACGCTATGATGTCTATAGGGATATTAGGATTTATCGTCTGAAGTCATCACATGT
 42737  ATACTGTAGGACTGGACGTGGAT
;     G-cox1-E2 ==> end
;     G-cox1-I2 ==> start /group=IB(5') (5.04e-06)
;     G-cox1-I2-orf318 ==> start /first_aa=K /note=LAGLIDADG ;; evalue:2e-40
 42760  aaacaggtgttcacggtaaaaatcttgctatgtgctggaaacttctgtataaatagtcca
 42820  ctcgtgtttattacgttaggaacaatctacttattttcagaaaaatcagcaagtaacttt
 42880  gctattgatagaatagctatggcaataactaaaaatacttatgataaatatactaattta
 42940  ccttgaatttctgatcatttatctaaatatagaaccaatcttacagatgaggaattgggt
 43000  tattttcttgcaggattaatagaaggtattggttgatttgataaaaaacaattgcatatt
 43060  gtttttaaacaatctgatgtttcattagcttactatattagaaaacaaatagggtatggt
 43120  agtatagataaaattgatgataaaaaagcagtaagatatatttgtaaagataaaaaaggt
 43180  ttgtttattatcttatctttaataaatggtaaatttgtaactgaatctaaatataatcaa
 43240  ttgattcgacaaaattacagtaaatattttaatattagaattttacctcctttaaaaaga
 43300  ttatttttagataatttttgattagcagggtttactcaagctgatggttgtttctatatt
 43360  aatattgttaaaagtccaacaaatgaaacaggatatagcgtaaggttagagtattctata
 43420  aaacaaaaggataaattacctctagaacttttacatgatcatttaaagacgggtaatatt
 43480  actcaagatggctcaggtatatggtattataaaagttcagattttaacacagcagctcgt
 43540  ttaataaattactttgataagtatcatgtatttggaggaaaatatgtaaattttattaaa
 43600  tttagaaaagtatatagaatgattagagaaggtaagcatttacaaagtaaaggtataaaa
 43660  aaaattataagtattgcaactaaaggatcttcagagacaagtacgcaagaaatttaa
;     G-cox1-I2-orf318 ==> end
 43717  tacaggtatataaaaaagaagaaacttctcttactgctgctgcagttgctgttctttctc
 43777  tgcgtagcatgtacgctccgtattccgatttcttcctactgctttgtgcttatccttatt
 43837  catatggataagcaagctaaaactaagaaaaaaaaatcagcagcgtgcgctttgctaaga
 43897  aaaaagatagctaacaaagcattaaatatagcttccttatccccttttatgatccctagt
 43957  ttgcaaacccgtaagatatgcaagctaggataagaagcattattacatagaagcatccgg
 44017  ttttcaatatattatagtgcaaaataggggatatgggtgtagctttgtattctgaacctc
 44077  tggttcagaaaaataagcaagcaggcaagctaccctgacaatacacagttatctacttta
 44137  ttaacttaagatactgtccttttgg
;     G-cox1-I2 ==> end
;     G-cox1-E3 ==> start
 44162  ACTAGAGCTTATTTTACAGCTGCAACACTAATTATTGCAGTTCCTACAGGGATAAAAATT
 44222  TTCTCTTGATTAGCTACATGCTACGGGGGGTCTATAAAAATGACACCTTCAATGTTATTT
 44282  TCACTAGGTTTCGTCTTTATGTTCACAATTGGAGGGTTAAGTGGAGTTGTATTGGCAAAC
 44342  GCATCACTTGATATTGCATTCCACGATACTTACTATGTTGTTGCTCATTTCCATTATGTT
 44402  TTAAGTATGGGAGCAGTATTCGCTATGTTTGCAGGGTGATATTTTTGAATACCGAAAATG
 44462  TTAGGTCTAAATTACGATTTAACTTTAGCTAAAGCACAATTTTGACTTTTATTTGTAGGT
 44522  GTTAATCTTACATTTTTCCCTCAACACTTTTTAGGT
;     G-cox1-E3 ==> end
;     G-cox1-I3 ==> start /group=IB (3.43e-16)
 44558  caacaataggccttttttcatagcgatatgaaatttatacaacactatatgctagaaact
 44618  ctatttaactttaggctttacaaatagacatagacaattagcaggaaaccaaaaagtaaa
 44678  tatatatttactttagtaggatcttcagagactatacgtgttgcaacttttaagttgaag
 44738  aaatagtccaaataacatagcgatatgtttatatatcttgccagtttatgaaccttgttg
 44798  tcttttaacttctaaagatcataactataataatcatatattcttaaagagtgattgtga
 44858  tgaataccctaataaagattctaatcaattaaatagtttagatttacatagtattaaaga
 44918  tactttaagtactacttatgaaccagaacaagatccatatgatgaagactttgttcaaaa
 44978  aacaataaatagtaataatttaattactgttaaacctaaataccagtttaatcaagaaca
 45038  aaaattatatttgattgatttaaaagtcactccagtttctcatgtatataatcttttaaa
 45098  agatagagaaactattttaaaggaatataagaataaaggtggtatttatattatacacaa
 45158  taacgtaaatggaaagcaatatgtaggtagtggtaaggatttaagcaaaagactagctac
 45218  ttattcttttccttctcgtttagttgatagccgttatatttataattctattttaaaata
 45278  tgggcatggtaatttttctattgtaattttatatgttttaggtaatactggtacatttac
 45338  aaagaaaaatattgttcataaagaacaacaatatattaatttatgtaaacctatacttaa
 45398  tttgaaccctagggctggatctagtatgggatttaaacactcagaagaatctaaaagact
 45458  tatatctgaattccgtaaaggtaaacctctacctgaacacactaaaaagagacttagtgt
 45518  tttattttcgggtgaattaaatcctttttaatctaaagtacactctcctattactttaga
 45578  gaaa
;     G-cox1-I3-orf103 ==> start /note=GIY ;; evalue:1.1e-14
 45582  atgagtaaatctaaactaggtgctttaaatcctatgtttaataaggaaaaatctaaggaa
 45642  tttattgcacatatgaataaagatagagcgggttctaataatcctatgtttggtaaaact
 45702  aaatcggaagaaaccttagccaaattaagaaagaaggtttatatttataacagtaataag
 45762  cagtttattaaatgctatgatagtgtaggatttattgtaaaagatttacacatagcagct
 45822  ggaactattaaaaagtatttagatacggataaactttataaagataaatacttttattca
 45882  aaattacaataa
;     G-cox1-I3-orf103 ==> end
 45894  atttatttataagcaagatataaaaatg
;     G-cox1-I3 ==> end
;     G-cox1-E4 ==> start
 45922  CTACAAGGTATGCCTAGAAGAATAGGCGACTATCCTGATGCATTTTCAGGATGAAATTTA
 45982  ATAAGTAGTGTAGGATCTATAGTAAGTGTAGTGGCCGCTTGATTATTTTTATATATTGTT
 46042  TACAAACAATTAGTAGAAGGTAAAGTAGCTAGTAGAAATCCTTGATTAACACCAGGGTTC
 46102  TACACAGATATACTACAAGCTAATTTAAACAGATGTTATAGTAGTTTAGAGTGAGGGTTA
 46162  ACAAGCCCACCTAAACCTCACGCATTTGTAAGTTTACCTTTACAATCTACAATTAATTTA
 46222  ACTTAG
;     G-cox1-E4 ==> end
;     G-cox1 ==> end
 46228  ACTATATTATTTTTGTGTAGTTCAGTAATTGGTATTTTATTAGGATAATTTAGGTGTGTA
 46288  AGTAGCCCCTAGGGCTGCTTCGCTGGAAAAACAAATATTTGAATTTTTTTTTGTGATAAT
 46348  AGTAGATTTATTATCACTTTCATTTTTAGTATATTAATATTAACAATGATTTTTATTATA
 46408  TTAGATCATTCTATAATAACTGCATATTGTCTTGATGAAGAAAATCTGCACTGTAAAAAT
 46468  TTACAGAGGCTACAGTTAAAGTTGCAAAAGATTGTGAAGTACAATATTCAATTTATGAGA
 46528  ATAAAGTCAGTTTTGAGGCAGGAAAAGTAGATGTTAATATACCTTCTGGTGTATTAAATA
 46588  ATGTGGGCTATTATGGAGGACTCTACTACTGTCGTAGGAGGATTAAGTGTAGGTGCAGGT
 46648  TTAGCGGCTAAAAGTGGTTCTCTCTTAGTAAAAGCTGGATTTGCTAAGGAAACAAGTATT
 46708  TTAGCAACAGTATACTTTAGGTGCTACTACAAATAAACGTATTGATAATAATTCTAATAT
 46768  AAAAGATGAAGTAAATGTATCTAAAAATGAAAGTCCATATTCAGCTAAATCTATGATTGG
 46828  AGAAGGAGATAATGACTTATTTACAGCTCAATACGCAATAGATTTTCTAAATACTTATTT
 46888  AATGTTAGATGGTGTAATATTATACCTGCTTTTTACATTAATAATTTTTTTTATAGGTAC
 46948  TAAAGTAGCATAAAATAAAATTAGTTTAAATTGAATCAAAGCTTTGCCCATTAGCAATAA
 47008  TATATATGTAAGATTAGAAAAATTGATAAAGAGGTAAGAATAGTTTTATTTTCTTTATAT
 47068  TAAATTGAATTGTTATTGTTATAAGTATGATTTTTTTTATTTATTATTTAAATTGATTTA
 47128  TTATTAATTTTTAAGATATTTGTTATATATATGTTAACACAAAAAACAAATAGAATATCG
 47188  TGTAATATATAATTACTTAATAATTTATAAAATAACTGCTCATAATATATCCACCCTAAA
 47248  TTAAAATATTCCTTATTTATATTATAGATAGGATATTTTAA
;     G-trnR(ucu) ==> start
 47289  GTCTCATTAGCTCAATGGTAGAGCATAATACT!TCT!AATATTACGATCTTAGTTCAATT
 47347  CTGAGATGAGGCT
;     G-trnR(ucu) ==> end
 47360  AGCGTTCCTTGTGCTAGTGAAGCATAGCTAGGAATGCTACTTTGCTTTAGCACTTATTCC
 47420  CTAGTATTTATATTGCGAAGCAAGGCTGCGCTATTAATAATAAATAGTCTATTAATTATT
 47480  CAATATTATTGGCTGTTTTTGCTGCGCAAGCTAGCTGCTGCTTATTTTTTGTGCTTATCT
 47540  ATAAAGATAAGCAAGCTAAAGCTAAGAAAATATCAGAATTATGCCAGCCTACTAAATTAT
 47600  CTAAAGTTTAATATGTCCTACCTAAGTATAAATTATAGCTACTAATAAAACCAGTATTTA
 47660  TTTATAATTAGCGATGTATTATTAACTTTATATAAAGTTATAAAAAAAAATTAAAAGAAA
 47720  A
;     G-nad1 ==> start
;     G-nad1-E1 ==> start
 47721  ATGAATTTACCTACAACTATTATTTCAATAATTGAAAATTTAGTTTTAATGTTACCTGCG
 47781  TTACTGGTAGTGGCATATGTAACTGTAGCTGAAAGAAAAACTATGGCCAGTATGCAAAGA
 47841  AGATTAGGTCCTAATGCTGTAGGTTACTATGGTTTATTGCAGGCATTCGCCGATGCTTTG
 47901  AAATTAATTTTAAAAGAGTATGTTGCACCTACACAAGCTAATTTAATTTTATTTTTTTTA
 47961  GGTCCTGTAGTAACATTAATATTTGCTTTATTAGGTTATGCTGTTATCCCATACGGACCT
 48021  GGATTATCTTTAGGAGATATGGAATTAGGTATACTATTTATGCTAGCTGTTTCATCTTTA
 48081  GCTACTTATGGTATTTTATTAGCAGGATGAAGTGCTAACAGTAAATATGCTTTTTTAGGG
 48141  TCTTTAAGAAGTACAGCCCAATTGATTAGCTATGAATTAGTTTTAAGTTCAGTATTATTA
 48201  ATCATAATAATGATAACAAATAGTTTAAATTTAAATATAAACGTACAGTTTCAAAAAATA
 48261  GTATGATTAGCTTTACCTTTATTTTGTATACTAATAATATTCTTTATAGGTTCTGTAGCA
 48321  GAAACTAACAGAGCTCCTTTTGATTTAGCAGAGGCT
;     G-nad1-E1 ==> end
;     G-nad1-I1 ==> start /group=IB (6.60e-13)
 48357  aaatagatttggcctctttaaaaatcacaaattgctgaaatatctttattaagacaatca
 48417  gcagggaaagaacctttatatggttagatcttcagagactaaaggtgattatttaacatt
 48477  aagtgttgaatgtgatatagtccagacttatatgaaaatataagattaataaataaaaaa
 48537  tatctatatacaaattaaattcctacaccaaagccaataattatgtattttcttcttata
 48597  atatctttagagaaacaaagagattttattcttataaacctatcctatcttttaaagaga
 48657  ccgtctttgttaatcctgtacctatcataatattagaaaatttataagatagaatttata
 48717  taagttcatacggagaaaaataaagggggtatttactctttcattaaaggtaaacaatat
 48777  ataggcagtacaaaatatttttatattagacttaacgaacatttaaacaataaaaaatct
 48837  aatataagagcttgcgctagtcagtggaggactacgactacaaaaagctttcaataaata
 48897  tgggctaagtaagtttcattgagttatttacgaatattttagctacgaaagtagaataat
 48957  aagcgataatgctttaactaccttagaaattagctatataaaagcctttagttttaataa
 49017  tctttataattttaaatatgaagcttcaagtatgttaaactataaacatacagatgaagt
 49077  taagataaaaatgatagaacgtttaaaaaataagaataatcatccaatgtatggtaaaaa
 49137  tcatagtacggtagcgctaggtttaataagtaagcctggaatattaaaccctatgtatgg
 49197  caaaaattatagtaaagaaataaaataaattatggctatgaagaaaaataaatatttaaa
 49257  tggtgtaggtatattcaatctaaatgacaattgaattccaaaattcaataataataatgt
 49317  agaattaaccaatcatttgggtatatcgaaagttatcattggtaagtacatatacaacaa
 49377  ttgtatatacaaggatatgtataaatttaaacctgtataatatagatatttttatctttg
;     G-nad1-I1 ==> end
;     G-nad1-E2 ==> start
 49437  GAATCAGAATTAGTTAGCGGATTTATGACCGAACACGCAGCTGTTATATTCGTTTTCTTC
 49497  TTTTTAGCCGAATATGCTAGTATTGTGTTAATGTGTATATTTATAAGTATTTTATTCTTA
 49557  GGAGGTTATTTAATACAATTCGACTTCCTTTATATATTTGATTCATTAAGTTTTATACAT
 49617  GCTTATCTATTTGACATAGAATGAACTACATCTACAGAATACTTTAAAACAAGACAACTT
 49677  TTAACTAGTTCTTCTGTAGATGGGTTATTGTCTAGTTTAACTTTAGGTATAAAAAGCTCA
 49737  ATAATGGTTTTTGTATTTATTTGATGCCGGGCGTCTTTTCCTAGAATTAGATTCGACCAG
 49797  TTGATGTCCTTCTGTTGAACTGTCTTACTGCCTATATTATTTGCATTTATAATATTAATA
 49857  CCTTCTTTATTATATATGTTTGGGATATACTTTATAAATATAAATTTATTCTAA
;     G-nad1-E2 ==> end
;     G-nad1 ==> end
 49911  TTACATATCAATTAAATATAGTATAGCCGTGAAAGTCCGCAGTATATGAATGACTTTAAA
 49971  TTATATATTGTATAAGATGTCTTTACTTAACAAAAAAATTAAACTCAATAATATACCTAG
 50031  TGATATTAATATCAACTATATATTTAAAGATAATTATTAGCAGCTTAGATGTTGTGCTTC
 50091  TGCTCTTCTATAGCACTGCTTCTATGAACAAAGCTCTATTTATGCTGCGAAGCATGCATC
 50151  CGATAGGTTACCAGTAAAAAGTCAGGAGAGGTATATTGGACATCTTGTATTTATTTTAGC
 50211  AGAGCTAGTCTGTTAGCTGGGCTAGAAAAACAGCAGCAGGCTTGCCACTTATAGGGTTGC
 50271  TTATTCGCGAAGCCTGATAGGCTTTAACTTATTGCACAATAGCGTAATATATAATAATAT
 50331  CAAAGAATTGCATTATCACTTATTTTATGCTAGGCTGCTGCAATTATAATTTGCTTATTT
 50391  CATATAAGTATAGCATCTAAAGCATGCTAACCATCTTTATTATATATGTTTGAAATATAC
 50451  TTTATAAAATATAAGCTTTGTTCGCTAGCTTGCATATATTTATTGTATTTAGTCGGCAAG
 50511  AAGCCAGCCAGTCAGCGTATATTTTAGAGCTCACTATTTTTGAATATTTAACCATGTAAT
 50571  GCATGTCCATTGGTCTAGGCTTAGCTAAGTAGTAAGCTAAAGCTAAAAATCTAAAATTCC
 50631  AAGATAATATCTTTTGTATA
;     G-nad4 ==> start
 50651  ATGTTATTATCCTTTTTATTAACTGTACCTGTTATAGGTGCAATTATAATAACTAGTATA
 50711  AACTCCTACTCTGAAAAAAAAAAATTAGTTTATACTAAAATTATAGTACTTATTACTAGT
 50771  GTAATAAACTTGATTATATCTTCAATTATTTTTATAATATTTAATAATAGCACTAATCAA
 50831  TTTCAATACGTACAAGAACATTATAACATTCAATTATTTGATATTTATTTAGGTCTAGAC
 50891  GGTATAACGATATACTTTATGTTATTAACTACAATAATAATACCTGTAGCGTTATTATCA
 50951  AATTGAGATTCTATAAAAGAAAATAAAAAATCTTATTTAGTTATAATGCTATTGTTAGAG
 51011  ACGTTGTTATTAGCCGTATTCATGACATTAGATATAATGTTATTCTATATATTCTTTGAA
 51071  AGTATCTTACCTCCTTTATTTATATTAATTGGATTATTTGGGTCTGATAATAAAATAAGT
 51131  GCTAGTTACTATTTATTTTTATATACATTATGAGGTTCATTATTTTTATTATTATCTATA
 51191  TTAAGTACATCATCTACTATGGGTAGTACTGATTTTGATACTTTATTTAAATTAAACTTA
 51251  GAGTATAAAACACAAATATTCTTATTTATAGGGATATTTATAGCGTTTGCTGTAAAAACA
 51311  CCGGTTTATGGCCTGAATAATTGACTACTAAAGGCACACGTAGAGTCACCCCTTGGTGGT
 51371  AGTATTGTTTTAGCCGGAATTGTTCTTAAATTAAGTCTATATGGTATATTTAGACTAATT
 51431  TTACCTATACTACCTAAAGTTACATTAGATTACACTTTCATAGTTTATGTTATAGGAACC
 51491  ATAACAGTTCTTTATGCTAGTTTTAGTACTATTAGAACTACAGATATTAAAGAGTTAATT
 51551  GCATATTCTTCAGTAGCTCATGCTTCAGTATACTTAATGAGTGCTTTTAGTAACACTATT
 51611  CAAGGTATAGAAGGTTCTATAATATTAGGATTAGCACACGGATTTGTATCAAGTGGTCTT
 51671  TTTGTTTGCGCAGGTGGAGTTTTATACGATAGAACTGGAACTAGATCTATATACTTCTAC
 51731  AGAGGTTTAGCACAATTAATGCCTATGTTGTCATTATTGTTCTTTATCTTATGTTTAGGT
 51791  AATTGTGGAACTCCTTTAACTTTCAATTTCATAGGGGAGTTCATGTCTTTATCTGGTATT
 51851  ACTGAAAGATTACCATTGATGGGATTCTTGGCTTGTACATCTATTGTATTATCTGCCGCC
 51911  TATTCGATTTATATGTTTAATCGTATATCTTTCGGAGGTTCATTTACTAGATTCCTAGAA
 51971  CAATCAATATCAGATGTAAATAAAAGAGAATTCTCAATATTATTTGGATTAGTTCTTTTC
 52031  ACAGTAATATTAGGTATATACCCTGGTATGATCTTAGACGTATTACATTATTCTGGTACT
 52091  AATATGCTTTATAGTCTATAA
;     G-nad4 ==> end
 52112  TCTCTTAATTGTTTATATAACGATTATATATCCCTAGGTATATGTTAATATAAAATACCC
 52172  AAAAAGCAGCAGCTGACCGATATAATACTTTTAAATCAATAATAAGAAAGTTTAGCTCTA
 52232  AGGTAAAAAAAGAATGAATTGATAACAACTATAACCTAAATTATTCGCTTCTTTACTTTC
 52292  ATTTATTATTACCCTACCATTATTGTTTGCTATTAAATATTTAGTTTATGTTCATATGGA
 52352  CATAAATTTATTGAACATTGAGAATAATCCTTTCTTCGGCTATACAACTTTTACGGCTGT
 52412  ATCTAGATTTTTATATAAATTTTTTATAGAGGCGATAATTAAAGAAAGGGGAGGTTTTTA
 52472  TGGCTGATCTATAAATACAAATACATTATATGGTGGTCCATATAATCCATAATTATATGC
 52532  AAAAAAAAAGTAGTATAATGAATGCACAATCATTTAATACACAACAAGGTAGTTATTCTA
 52592  TTAACTCTTAATCACCTCTAGCGCAATCTTATAATAAACCAGAACAAGGTGGTCTAACAC
 52652  CTTCTCTAATATCACCACAAACCGGTAGTTCTAACTCTCCACTTAGGTAACAAGTTCTTG
 52712  ATATAAGTTTCTTATTACCACATCATTATGAATTTAGGCATAATATAATTAATAAGATAG
 52772  ATAATAATGCCTTCACGTAGATTAGAAACAATAAATTTAGGTCATAGTAGTGAATTCGTA
 52832  TAAGGCTTTAGGCATTTTAATAAATTGGAAAAAAATTTATTGTTACACTAAGTGGTGCAT
 52892  AAACACCTCAAATAATTACATCTGCTCCACAACTACGAGGTTGGCGTATGGCCATAGTTA
 52952  CTAAAGGAAGTAAAAGAGGTATAAGTATTCATGGTTTTAGATTAGATTGCCAGGATAAAG
 53012  TTCGTCTTAGTGATTTAGTTAGATTGAAAAAATACCAAGATGGTTCTTTGAATTGAGTAA
 53072  CTATTTCAAACTCAAAAGAAGATTTAAATCATGTAAGAAGAGCAATCTAGGAAACACAAT
 53132  TCTAATATTGCTTATTATACTTAGTGCTCACAGAACATATTTTTCTTGTTTGTGCGCAAG
 53192  CTAAAGATAAAATCATAAGTCTGCTGCTGCGTAATGGCAGCCAGCCTGCGTATATTTTAT
 53252  AGCTCGTCTTTTTATGATTTTAACTTCTTGCTATTTTTTTTTCTTAGTAAAGCGCACGCT
 53312  GCTTATTTGTTAAGCAAGAAAAAAATCTGAAATATGCCAATTTCATCCTTCTCCTGTGCT
 53372  TTGCTATCCCAGTAGTTATACAGGAGGGGCATCCTTCACACTAAGAGCTATACAGAGCTG
 53432  GCCAATAATAGGCCAGAGTTCATAAATCTATAAATTTAATCAATTTTTAAGGTTGCGCTG
 53492  CTTATTATCCCTATAGGAAGCACTTATAACTCTCTATTATATTAATAACTAAATCTAATA
 53552  AACCTATATATCAGTCGTATTCATAGTAGTATTTAGTATGTACTATTTATTAATATTAAA
 53612  CGTATTAAACTATCCTAAAAATGGTTTAATATATAGCATATAATGTGCTTTAAATTTGTT
 53672  TACGATTAAAATAAAATACGTATTATATATCCAATTTTTAAAATTAAAT
;     G-atp8 ==> start
 53721  ATGCCACAATTAACACCTTTTTATTATATGAATGAAATAGTATTTGCTTTTGCTATAATA
 53781  GTATTAGTTTTATACATTTTATCTAAATATATACTACCAAGAATAGTTCGTTTATTCTTA
 53841  TCACGTATGTTTATTAATAAAATATAA
;     G-atp8 ==> end
 53868  TATAATAAATATACATTTTATAGTGTTAATACTATAAGTAATTAGTTATTTAAAGATCTA
 53928  TATATTAAAGTAGTAA
;; mfannot: G-atp6 ==> start Def by similarity
 53944  TATATACTACTT
;     G-atp6 ==> start
 53956  ATGTTTTCTACATTATTTACAGAAATAAGAAGTCCCTTAGATCAATTTGAAGTAAGAGAT
 54016  ATATTAAATTTGGAAGTTTTAGGAGGTAACTTACATTTATCTTTAACAAATATAGGATTT
 54076  TATTTAATAATTGGGGGTTTAATAACATTAATATTAAGCTTAGTCGCAACTAACTATAAT
 54136  AAATTAGTAAGTAACAATTGATCTATAGCTCAAGAATCTCTATACGTAACAATACACAAT
 54196  ATAGTTACAAATCAAATAAATGCTAAAAATGGACAAATTTATTTCCCATTCATATATACT
 54256  TTATTTGTATTTATATTAATAAATAATTTAATCGGTATGATACCATATAGTTTTGCATCT
 54316  ACAGGTCATTTTGCTTTAACATTTGCTCTTAGTTTTACAATAGTATTAGGGGCAACAATT
 54376  TTAGGGTTCCAAAAACATGGTTTAAAATTCTTTTCTTTATTAGTACCGGCAGGTTGTCCT
 54436  CTAGGTCTTTTACCATTATTAGTTACTATTGAATTCATCAGTTATCTTGCAAGATGTGTA
 54496  TCTCTTGGTTTAAGATTAGGAGCTAATATCGTAGCAGGTCATATGTTATTAAGTATTTTA
 54556  AGTGGTTTTGTTTACAATATAATGTCTTCAGGTATAATTTTTTTTATTGTGGGTTTAATT
 54616  CCGTTACTATTTATAGTAGCCTTCTCCGGTTTAGAGATGATGATTGCCTTAATCCAAGCT
 54676  CAAGTTTTCGTAGTATTGACAAGTTCTTATATAAAAGATGGACTAGACTTACATTAA
;     G-atp6 ==> end
 54733  TATTTTATAGTTTGGTAAGGTAGGTCGCTGGTTGTTAGTCTATTCTAGTTGCAGCGCTGC
 54793  TGCTTTCTCTTATAAATTTAAGCAAAGAGCGTAGACAATATGCCCTTTATTTTGTGCGTA
 54853  CCTATGCGTACCTATAAAAAGCTTATTACATAGAAGGATATAAGCAGCTAGTCCTTAGCA
 54913  CAATTAGTATAGTTGTTAGTAGTGTTATCTAGTTGTGACTTGCGTGAAAGTGCTGCTTCA
 54973  TATAAAAAAAATACCGTAGCCTGCAATAAGGCGCGCCTTAACATATCGCACATAACAACC
 55033  AAAAATGTGCATAAAATTGATGGCTCAAAAATATATTTTTTTTCGTAGCTAAAGCTATTT
 55093  ATGTACTGCTTGGCTACCTAAAAATATAAGTGAGAGTAAAAAGTAAGTAAGGAAAATTAT
 55153  ATAAACAATAAAAATTTATCCTTATAAGGAAGAATAAAAATTTATAAATAATGGTAGAAA
 55213  TTAGTGCTTGTGCATCTTAGCTGCTGTAGCTGTTGCTCTGGTTGTTGCTGCAGAATCTGC
 55273  AGCAGGCTTAGCAGCTTCTATAATGAAGCCGCTTATGGATAGTTCATTTATTCAAAGTCT
 55333  AGCTTTAGAGGTAAGACTTAGTGTATGTACAAGGCGAACAAATGAAAATTTTTTATTAGT
 55393  ATAGTATTTATAAATAGAACATTATATAATTTATCACTCTCCTTATATTCAAATTATTAG
 55453  AACTTATAGTGATGTAATGAACATTTATTTCACCAAAAGAAAGTTTGGTGTTTTGTATGA
 55513  GTGAAAATTACATCAAAAAA
;     G-rns ==> start
 55533  TAATAGTTGAGTTTGGTGATGGCTCTGATTGAATACTGTCCAAGTGCTTGACACATGCTA
 55593  ATCGTACGTTTTAATTTTTAATTTTAAGTGACTTACAATCCTTAAGGCTATTAATTAAAA
 55653  AGTGGTGTACAGGTGAGTATAAAGATATAATTCGCCGACCTTAAAGAGAAGGTAAATCCT
 55713  TCATAATAAATAAAGGGATACAGTTCCTGCTTTAAGAGGATGATAAATATCTTCGAGACA
 55773  GGTAGTAGTTAAGGTGATGACTTAACTAGCCGACAACTCTCGTAGTCGAATCTGAAAGGT
 55833  TGATCGACCACATTGGGTCTGAAAAAACCCCTATGCAAATTAGTACAGCAGTGAGGAATT
 55893  TTGGTCAATGGCCTAACGGCTGAACTGGCAACTTGGAGAAGTGGCAAGTCCTATTTTGAT
 55953  CATATCTTAAAAGATGATCTATAGGATTGTATTAAAATTGAATAAAGCTTTGTTTATATA
 56013  TTGATAATGACAATATATATATTGTGTCTTGACTAATTACGTGCCAGCAGTCGCGGTAAT
 56073  ACGTAAGAGACTAGTATTATTCATCTTAATTAGGTTTAAAGGGTACCTAGACGGTCAATA
 56133  TAGCTTATATAATGTTAGTACTTGACTAGAGTTTTATATGAGAGGGGAGTACTTGAGGAG
 56193  GAGAGATGAAATTCTTTAATACCAAAGGGACTCGGTAAAGGCGAAGGCACCCCTTTAGGT
 56253  CAAAACTGACGTTGAGGGACGAAGGCACAGAGAACAAACAGGATTAGATACCCCAGTAGT
 56313  CTTTGCAGTAAATGATGAATGCCATAGATTAGATGAACAATTTAATAATTTAGTTCGTCA
 56373  GTAAACAATTAATATTAAATATTATTTGGTCTATAAATGAAAGTGTAAGCATTCCACCTC
 56433  AAGAGTAATGTGGCAACGCAGGAACTGAAATCACTAGACCGTTTCTGACAACAGTAGTGA
 56493  AGTATGTTGTTTAATTCGATGATCCACGAAAAACCTTACCACAATTTGTATAATAATATT
 56553  ACAGGAGTTGCACGGCTGTTTTCAGTTAATGTTGTGAAACTGTGGTTTCCATGAAATTAA
 56613  CGAAATCCCTGGCTTTATTTTTGGAATTCTACAATAAAGCATTAGATCCTGGAGATTTGG
 56673  ATAGAAAAAGGGGACAAAGACAAGTCATCATGGCCTTTATATTGTGGGCTATAGACGTGC
 56733  CACATATTCCTAGACAAAGAGATGCAAAAATGTGAATTTAAGCTAATCTCAAAAAATAGG
 56793  ATAAAAATTTTAAGGATTGTAGTCTGAAATTCGACTACATGAATAAGTAATTACTAGTAA
 56853  TCGTGAATCACCATGTCACGGTGAATGAATCTCGGATTGGTACTAACCACTCGTCACATG
 56913  CTGAAAAGAGCTTACGCAATAAGTTTGCTTTCTTAGTAATTAGTAAAAAAAACATATAGG
 56973  TTTTGTGTAGATATTATATCTATGAACAGCACCAAAGCTGTCTATTATCGGGGATCTTCG
 57033  TATGCGTGGTTCTAATTAGTGTTAAGTCGAAATACGGTTCGTGTAGTGGAAGTTGCACGG
 57093  GATTGATGAACATA
;     G-rns ==> end
 57107  AACTATGATTTTATATTTTTTTATATAA
;     G-trnY(gua) ==> start
 57135  AGGAGGGTTCCTTTATTGGCAAGAAGGGTTGAGCT!GTA!AACTCAATAGCTATGACTTT
 57193  TAAGAGTTCGAATCTCTTGTCTCCTA
;     G-trnY(gua) ==> end
 57219  TATTTGTGCATAATGACTACCA
;     G-trnD(guc) ==> start
 57241  GAATTAGTAACTTAATTGGTAAAGGGTTATCCT!GTC!ACGATAATAGATATCGGTTCGA
 57299  ATCCGATCTAGTTCG
;     G-trnD(guc) ==> end
 57314  AATGATAATAAATAATATGAGAGGATGAGTTACCATTGATTGGTCAGATGATCCCTAAAA
 57374  GTTGCAATAAGTTTTATAAGGGTACTTTATTAACTCTTATCCTGTATTCATTGTTCTAAA
 57434  TAATAAATTATAGCTTATTATATCCCTAAGGCTAACTCCTAAAAATCTCAAGCATTCATA
 57494  TAAAATAATAGTCTATCTATAATGCAGCAGCTGTATTTATAGCCTTACCCTTACAATCTA
 57554  AGAAGGATAAGGTTATCATACTAGATCTGCAAGGCTGGCTGCTTAGTATAAAACAAACAC
 57614  AACAATAAATAGAATGAACTTTTCTTACTCTAGCGCAAGCTAATAATAAAAAATACAGCA
 57674  AGCGACTACAA
;     G-trnS(gcu) ==> start
 57685  GGAAAAGTTGCTATAGGTAAGGTAAGCCATTT!GCT!AAATGGTATCTTTTTAGATTTAG
 57743  GTGTTCGAGTCACCTTTTTTCCG
;     G-trnS(gcu) ==> end
 57766  CTTCAAGTGAATAATAATTATAAATGTCCAATTAATATTGAAGAATGGCTTTATATGAAC
 57826  TTTTATTGTTTAGCTTCTTAGTTTAGGCTAGCTTGCGCATACCAGCTTCGCTGTAAAATC
 57886  AATAACGAATTCTGACCAAGAATCGGACTAACCTCTGTTGTCCCTGTAGTTTTATTATTA
 57946  ATTTTGTGTGCAAGCTATTCTTATACACTACTTTTAATATATATATATCTATTTTTATAT
 58006  AAACTGAAATATGGCGTCCTTCTCTATGAACTTAACTATCCTTTACCTACAAATTATACT
 58066  TAACATAAAAATAGAGAGCTTGAGTATCTCAAGCCTTGCTTCACACATAGCTTTTGTGCA
 58126  ATAAAGGGTTAATAAAAAAAATATATTTTTTTATTACCGCTACGAAGCGCGAAGCTTCAC
 58186  ACTTCTGATTTTTTTCTACATATACCGTAAAAGTTTTTTACAGTCGTATAAAAGCTGAAA
 58246  ATAATCTTAATTTGTGAGAA
;     G-trnN(guu)_1 ==> start
 58266  GCTTCTATAGCTTAACGGTAAAGCGCGTTACT!GTT!AATAACGTTTATAGATGTTCGAT
 58324  TCATCTTAGAGGCT
;     G-trnN(guu)_1 ==> end
 58338  TTTAAACAAGAAGAATTCATGACTCAAAAACTGTAGTATTTTTATTATTTATATAC
;     G-cox3_1 ==> start
;     G-cox3_1-E1 ==> start
 58394  ATGACATATTTAGTGCGAAGTAATTTTCAAGATCATCCTTTTCATTTAGTTTCACCTTCT
 58454  CCTTGACCATTCTATACTAGCATATCATTATCTGCTTTAACAATAAATGCAGCATTATCT
 58514  ATGCATCTTTTTAATAATAGTTATGTATTGTTCTATATAGCTTTAACTACAGTAATTGCA
 58574  TCTATGACATTGTGATTTAGAGATATAATCTCAGAAG
;     G-cox3_1-E1 ==> end
;     G-cox3_1-I1 ==> start /group=IB (2.35e-15)
 58611  gtataatatcttcgtgccttgtttaaatttaaccaattgctggaaaaccctttaagggcg
 58671  atcagcaggaaactgagggacggataaatatttctcagggtcttcagagactatgggtta
 58731  aagattaatacgttaattataactattaattaaaatatagtccaacaaatatagtaatat
 58791  atttttatag
;     G-cox3_1-I1 ==> end
;     G-cox3_1-E2 ==> start
 58801  TGACATACCTAGGTAATCATACTCTTGCGGTACAAAAAGGATTAAATTTAGGAGTTATAT
 58861  TATTTATAGTATCTGAAGCTTTATTTTTCGTAGCTATTTTTTGAGCTTATTTCCATAGTG
 58921  CTTTAACACCAACAGTAGAATTAGGAGCTCAATGACCTCCAATGGGAATAGAACCTATTA
 58981  ATCCTTTCGAATTACCTTTATTAAATACAGTAATATTATTATCTAGTGGAGCAACAATTA
 59041  CGTACGCCCACCACTCTTTAATTAAAGGGGATAGAAAAGGTGCTATATACGGTACAATTT
 59101  TTACATCTCTATGAACTTAA
;     G-cox3_1-E2 ==> end
;     G-cox3_1 ==> end
 59121  CTATCCTTTACCTACAAATTATACTTAACATAAAAATAGAGAGCTTGAGTATCTCAAGCC
 59181  TTGCTTCACACATAGCTTTTGTGCAATAAAGGGTTAATAAAAAAAATATATTTTTTTATT
 59241  ACCGCTACGAAGCGCGAAGCTTCACACTTCTGATTTTTTTCTACATATACCGTAAAAGTT
 59301  TTTTACAGTCGTATAAAAGCTGAAAATAATCTTAATTTGTGAGAA
;     G-trnN(guu)_2 ==> start
 59346  GCTTCTATAGCTTAACGGTAAAGCGCGTTACT!GTT!AATAACGTTTATAGATGTTCGAT
 59404  TCATCTTAGAGGCT
;     G-trnN(guu)_2 ==> end
 59418  TTTAAACAAGAAGAATTCATGACTCAAAAACTGTAGTATTTTTATTATTTATATAC
;     G-cox3_2 ==> start
;     G-cox3_2-E1 ==> start
 59474  ATGACATATTTAGTGCGAAGTAATTTTCAAGATCATCCTTTTCATTTAGTTTCACCTTCT
 59534  CCTTGACCATTCTATACTAGCATATCATTATCTGCTTTAACAATAAATGCAGCATTATCT
 59594  ATGCATCTTTTTAATAATAGTTATGTATTGTTCTATATAGCTTTAACTACAGTAATTGCA
 59654  TCTATGACATTGTGATTTAGAGATATAATCTCAGAAG
;     G-cox3_2-E1 ==> end
;     G-cox3_2-I1 ==> start /group=IB (2.35e-15)
 59691  gtataatatcttcgtgccttgtttaaatttaaccaattgctggaaaaccctttaagggcg
 59751  atcagcaggaaactgagggacggataaatatttctcagggtcttcagagactatgggtta
 59811  aagattaatacgttaattataactattaattaaaatatagtccaacaaatatagtaatat
 59871  atttttatag
;     G-cox3_2-I1 ==> end
;     G-cox3_2-E2 ==> start
 59881  TGACATACCTAGGTAATCATACTCTTGCGGTACAAAAAGGATTAAATTTAGGAGTTATAT
 59941  TATTTATAGTATCTGAAGCTTTATTTTTCGTAGCTATTTTTTGAGCTTATTTCCATAGTG
 60001  CTTTAACACCAACAGTAGAATTAGGAGCTCAATGACCTCCAATGGGAATAGAACCTATTA
 60061  ATCCTTTCGAATTACCTTTATTAAATACAGTAATATTATTATCTAGTGGAGCAACAATTA
 60121  CGTACGCCCACCACTCTTTAATTAAAGGGGATAGAAAAGGTGCTATATACGGTACAATTT
 60181  TTACAGTAGTATTAGCATTAGTATTCACTTTATTCCAAGCAATAGAATATAGTGTTTCTT
 60241  CATTTACTATAAGTGATGGTGTATTTGGTACTTGTTTCTTCTTTGGAACAGGGTTTCACG
 60301  GGTTTCATGTTATTATAGGTACAATATTCATAGCAGTAGGTCTATGAAGAATATTAGCCT
 60361  ATCATTTAACAGATCACCATCATTTAGGAT
;     G-orf330 ==> start
 60391  ATGAAGGAGGAATACTGTACTGACATTTTGTGGATGTTGTATGACTATTCTTATATGTAT
 60451  CCATGTATTACTGAGGGTCCTAG
;     G-cox3_2-E2 ==> end
;     G-cox3_2 ==> end
 60474  CATACTATATAACATATATATATTTTTTTATAGACTAAGAGGAAGAATAACAATTAAAAC
 60534  GGAACAAAAGATGGAAAAAACAAATAATAAAATTATAAATAATAAACAATCTATAAGATA
 60594  TTTCAGTACTACGCCTTATTATGGTACAACGCCAAATAGAACGGAATCTGACAATATGTC
 60654  AGAAGAAGAAATGTCTAATGGATCGGGTTCTAATGCTATACCAGAAGGAGAAATGCCTAA
 60714  TAATCCTTATGATTTACCATACGGAGAAATACCAAATAGATCAGATTCTGCATATACATC
 60774  AGATAGTGGTCGTTGAGATCGTGATTATAGTCAAGATAGAATTCAGCAGAGTGAAATATA
 60834  TAGTCGATTGACTGGGCGTAGAATATCACCTAGTGAGGTAGAATCTACAAGCAGTAATGG
 60894  GTACCGTTTACCTGGTTTTCATACACCAAGTGAATATTATGAAGGTGACGAGTGAGATGA
 60954  TATTTTAAATATGTATGGTTCACCAGATAGATCTAGAAGTGAATCACCATCTCCTTCACA
 61014  AAAATCTTTATCGGAATCATCTCAACTTGAACCTAGTAATCCTACTCTACCACACCAACC
 61074  TGAAGATGAAGCTGAATCAAAATTAAATAACAGTCAATTAGAATCTGAGGATGAGCTTGC
 61134  GCCTCAACAATTTGATAATAATGCTGAGGATAAAGGTAAAGGAGTAAAAAGAGGAAGGAG
 61194  TGGTTCAGATTCAGATGAGGATTATGACAATAAACGTCCGAAAATAGAGGATAATAACAG
 61254  TAAATGTGATAGAACAGCTTATAATGACAGTTCGAAAACAGATTATTATGGAGATTATGA
 61314  TGGAGACTTTCTATTTGATAACTCGTATATTGAAATAATACTTGATTTCATATTAAAATT
 61374  CTTTTCATAA
;     G-orf330 ==> end
 61384  TAAAAAACAAATTACAGATAAATATATTTTAA
;     G-trnG(ucc) ==> start
 61416  GCGGCTATAAGTTAATGGTAGACCTACAGATT!TCC!GCTCTGGATATGTCAGTTCAAGT
 61474  CTGACTAGCCGCG
;     G-trnG(ucc) ==> end
 61487  TTTATGATTAAAACCCCTCAACTGAATAATAGTTCCAAAGTAGCTCAGTATAATATATTT
 61547  AGTCCTATTTTTAGGTTTTAAAAGATAAAGCCAGTAGTCAA
;     G-nad6 ==> start
 61588  ATGGGTCTTGATCTTTTGACCTTATACGATGTATTTTCTAATGGTTATACAGTAGAATAT
 61648  CTAGATGTTTTAAGTATAATTGCATTATTTTTCGGTATAACTGTTATAATTAATAAAAAT
 61708  CCTATAGCATCTCTTATGTCTTTAATAGGATTATTTGCATCTATTTCTCTTTATTTAATA
 61768  TTATTAGGATTAACATTTATAGGTTTTTCTTATTTAATTGTATATATAGGGGCCGTATCT
 61828  ATATTATTTTTATTCATTTTGATGTTGATCAATATAAGAACAAGTGAATTACAAAGCAAT
 61888  AATTGAAATAGTATTCCTTTAGCATTATTTGTAACAATATTATTAAATTCTGCACTACAG
 61948  CCGATATTGCCTTACTATATGGCTATAATTAATAGTTATAATAGTAAAATAAACAATCTG
 62008  ATTTATTACTTATCCACAAGTAAATATAGTGATATTGTAGCTAAAGGGGAGGTTAGGTTA
 62068  CCATTACATATAAATAAAAATCTAGATCTAGACACAGCTAATGTTATGTTTGTTACTAGT
 62128  AATAACTGAGATGGTAATATGACAGAAACAAGTCATATGTCTACAATAGGAAATATATTA
 62188  TATACTTCTTATAATATATGATTGTTTATTGCTAGTATTATCTTATTATTAGCGATGACA
 62248  GGGGCCATAATAATAACGATAAAACAAGATACAGATAAGCAATAA
;     G-nad6 ==> end
 62293  ATATAATATAAGTTATTTCTTAGCAAGCTATGAATTGAATCATTCTTTTCTGCTGTTCCA
 62353  TAAGATACATATTTATGTTTAGCTTCCTTAGCTTGCTAAGCTAAAGTTCAATATCTGCTT
 62413  ATTTCATAAAGTACTAAATGATAAGCATAAGAGAAATTTGGTTTAGGATTTAAGAGTAAA
 62473  GAATAAAAAAA
