# Supplementary material for: Global Characterization of Fungal Mitogenomes: New Insights on Genomic Diversity and Dynamism of Coding Genes and Accessory Elements
Source: Front Microbiol. 2021 Dec 1;12:787283. doi: 10.3389/fmicb.2021.787283 (PMC8672057; doi:10.3389/fmicb.2021.787283)
Supplement: Supplementary File 1 — de novo annotation files of the 685 mitogenomes investigated in this study. Annotation was performed with the Mfannot program. [file Data_Sheet_1.ZIP › Supplementary_FileS1/CM008229.1_Lomentospora_prolificans_strain_JHH-5317_mitochondrion_complete_sequence_whole_genome_shotgun_sequence_mitogenome.mfres]

;; Masterfile modified automatically by mfannot version 1.35
;; on Thu Dec 24 09:47:37 2020 by user pfonseca on host LGCM-PROC
;;    - Gene Totals: 41
;;    - List of genes added:
;;      atp6                 atp8                 atp9                
;;      cob                  cox1                 cox2                
;;      cox3                 nad1                 nad2                
;;      nad3                 nad4                 nad4L               
;;      nad5                 nad6                 orf186              
;;      orf209               rns                  trnA(ugc)           
;;      trnC(aca)            trnC(gca)            trnD(guc)           
;;      trnE(uuc)            trnF(gaa)            trnG(ucc)           
;;      trnH(gug)            trnI(gau)            trnK(uuu)           
;;      trnL(uaa)            trnL(uag)            trnM(cau)           
;;      trnN(guu)            trnP(ugg)            trnQ(uug)           
;;      trnR(acg)            trnR(ucu)            trnS(acu)           
;;      trnS(uga)            trnT(ugu)            trnV(uac)           
;;      trnW(uca)            trnY(gua)           
;;
;; end mfannot
;;


>CM008229.1 Lomentospora prolificans strain JHH-5317 mitochondrion complete sequence whole genome shotgun sequence gc=4
     1  TAAAAAAAATAAATCTTATAAGAAAACATGTTTATTCTTATAAAATAGATAGATTTAAAT
    61  TTGAAGAAATTTATTTCTTATATAAATTAAATGGCTTATTAACTAAAATATTAAATAAAA
   121  AAATTGAATACAATATAATAAATTTAAAATCTTTGGTATATAATACTGATATTTTTACAA
   181  AGGCATTGGCTTTAAAATTAAAAAAAAGAAAATTCGTTGTA
;     G-orf186 ==> start ;; mfannot: TTG upstream: 153
   222  ATGAGAGGAATTAATAGTATAATTAATAGAGCTAAATTTCCTCAAGTAAATACAGTAATA
   282  GAAAGAACAAATTTAAAAAAATATAAAGATCCAAATTTAGTTCATAATAAATATAAAGAT
   342  AATCATTTACTATCTAATTTAAATATGAATGAAAATTTCTTTATGTTTTTAAGAAATATG
   402  TACAATGTACATAATAAATATTTAAAATCACATAATCTAAGATTAGTCTCTAATGGGTCT
   462  TTATCTTATAAACTATTAGCTATTAGTAATAGTAAAATAGAAAAGGTAGTAAAAAGATCA
   522  ATATTTAATTCAATTAAATATAAAAACATGGGAGGTATAAGATTAGAAATAAAAGGTAGA
   582  TTAACTAGACGTTATAGAGCGGATAGAGCAGTCTATAAATTAAAATGAAAAGGAGGTTTA
   642  AAAAATATAGATTCTTCTTTTAACAGATTATCTTCTGTTCTTTACAGAGGACATTATAAA
   702  CCAAATGTATCTTATTCAATAACTAACTCTAAACGTCGTATAGGGGCTTTTGCAGTAAAA
   762  GGTTGAATAAGTGGTAAATAA
;     G-orf186 ==> end
   783  AAACAAATAAAATTATAATAATAATAAAAATGAAGACATAGTCTGGACCATTTTGAGAAA
   843  AATGGAAATAAAAATGATAACAAATAGAACAGGCTAATTTGCGCAAGAGTGTACAAAATG
   903  AGTGCGCGGTTTGGCACCTCGAT
;;
   926  GTCGGCTTAACTTATCCTCATGGATGCAGGAACTATGTAGGGTACGACTGTTCGTCGATT
   986  AAAAAGTTACATGAGCTGGGTTAAATACGTCGTGAGACAGTATGGTTTCCATCCTCTAGA
  1046  GGGAATTAGAATATAATAAGGAACAACTTTTGTACGAAAGGAACTAGAAGTATATATCAA
  1106  TATACCTTGTTAACCTCTGGTTTACCTGTTGTTTATATGCCCAATATTAATTTACATATA
  1166  ATAATTTATATTATTATACGGGATTTTTCTATTATCACTTAGGTTTATATATAGTATAAG
  1226  CACGGCAGGAAAGCTAAGTTAGCTAAAGTTAAAAGCTGAAAGCATATAGGCTTGAAACTT
  1286  ACCTTAAGATATTTCTTAAATATACGTAGTATAATACTACGAAATTAATAGGCTTTATTT
  1346  GAAAGATTTAGAAAATTTTAGGAATAAAGTACTAATTTTATAAATGACTAAAATATAATA
;;     rnl ==> ;; mfannot: 3' -20/+180
  1406  TATCTTACATTATTTATTT
;     G-trnT(ugu) ==> start
  1425  GTCTGGTTAGCATAAAAGTAATGCAATTGTTT!TGT!AATCAATAGAAGTAAGTGCGATA
  1483  CTTACACTGGACT
;     G-trnT(ugu) ==> end
  1496  TAGT
;     G-trnE(uuc) ==> start
  1500  GGATTAGTAGTCAAGTGGTAAGACACAGCTCT!TTC!AATGCTGCCATCATGGGTTCGAA
  1558  TCCCATCTAGTCTA
;     G-trnE(uuc) ==> end
  1572  A
;     G-trnM(cau)_1 ==> start
  1573  TGTGGATTAATGTAATAGTAACATATTTGACT!CAT!GATCAAAAGACGTTGGTGCAAAT
  1631  CCTTCATCCGCAT
;     G-trnM(cau)_1 ==> end
  1644  AA
;     G-trnM(cau)_2 ==> start
  1646  GAGGCTATAACTTAATTGGTAAAGTGTACTGCT!CAT!GACAGTAATGATAAGTGTTCGA
  1704  GTCACTTTAGCCTTA
;     G-trnM(cau)_2 ==> end
  1719  CC
;     G-trnL(uaa) ==> start
  1721  ATCCGAGTGCTGGAATAGGTAGACAGGATATACT!TAA!AATATATTGATGCAATTTCGT
  1779  GAACGTTCGAGTCGTTCTTCGGATA
;     G-trnL(uaa) ==> end
  1804  AATAA
;     G-trnA(ugc) ==> start
  1809  GGGGGTGTAGTTTAATTTGGTAAAACTGCAAATT!TGC!ACTTTGTTGATTCAGGTTCAA
  1867  CTCCTGGCACTTCCA
;     G-trnA(ugc) ==> end
  1882  AA
;     G-trnF(gaa) ==> start
  1884  GCTTGTGAAGCTCAATTGGTTGAGCAAAATATT!GAA!GCTATTTGGGTTGTAAGTTCGA
  1942  GTCTTATCGCAAGCA
;     G-trnF(gaa) ==> end
  1957  TAA
;     G-trnL(uag) ==> start
  1960  ATAGATGTGCTGGAATTGGAATACAGGTTCCACT!TAG!GATGGAATGGTTTAAATACCT
  2018  TGCAAGTTCGACCCTTGTCATCTATA
;     G-trnL(uag) ==> end
  2044  TATTTGTTATCAT
;     G-trnW(uca) ==> start
  2057  AAGAGTATAATTTAATTGGTAAAATATGAAGCT!TCA!ACCTTCAAATACTTGGTTCGAG
  2115  TCCAAGTGCTCTTG
;     G-trnW(uca) ==> end
  2129  TTTAA
;     G-trnQ(uug) ==> start
  2134  TATGTTGTGGACTAATGGGTAAGTCATAAATTT!TTG!GTATTTACTATTGAGTGTTCGA
  2192  ATCACTCCAACATAA
;     G-trnQ(uug) ==> end
;     G-trnH(gug) ==> start
  2207  GGTGAATATAGTTCAATGGTAGAGCAACTGTAT!GTG!GCACAGTAAGTTCCCTGTTCGA
  2265  CCCAGGGTATTCACC
;     G-trnH(gug) ==> end
  2280  CTTTAAAAA
;     G-trnM(cau)_3 ==> start
  2289  GCTAGGATAGTTTAACAGGTTAGAACTTTAATTT!CAT!ACATTAAAAATGAGAATTCGA
  2347  ATTTCTCTCCTAGCT
;     G-trnM(cau)_3 ==> end
  2362  AATAAATTTATTAA
;     G-nad2 ==> start
  2376  ATGATAATGATAACTATATTATTTTTATTAATTTCTAATGCCGTTGTATCAAGACGAGAT
  2436  ATTTCTATACTATTTAACAGAGTAGCTATTATAGGTTTAATATATTGTATATTACAAGAC
  2496  TATATGAGTTTATCTGTTTTAAGTAAAGGTATAGGATTACATGGAGGTTTAGTATATGTT
  2556  AGTAATTTAACACAAATTTTCCATATATTTATTTTTATATTAAGTATTTTAATATTACAA
  2616  TTAACTGGTTTTCATTATAGAAAACTTTGAACAAGACATTTTGCTACTTTAGGTAGTTTA
  2676  TTAAATAACAAATTTGATCATTTTGTTCCAAAAATTTATAACAAAATGGCTGAACAATTT
  2736  AAAATAATAGAATATCCATTAATTCTACTATTTATAATAACAGGTGCATGTTTATTAATA
  2796  TCAACTAATGATTTAGTTTCTATTTTCCTTTCAATAGAATTACAAAGTTATGGTTTGTAT
  2856  TTACTTAGTACTATATATAGAAATTCAGAATTATCTACAACAGGAGGATTAATTTATTTC
  2916  TTAATAGGAGGGTTAGGTTCATGTTTTATTCTATTAGGTACTGCCTTATTATATGCTAAT
  2976  TCAGGTACTAGTAGTTTAGATGCTATTTATGTTATTAATAATATAAGTGATGTTAATAGT
  3036  ATAAATTCTTGATATAAACCTTATTATATTAATTTTTCTTTATTAATTTTTAGTTTAGGA
  3096  TTTTTAGTTAAAATAGGTGCAGCTCCTTTCCATTTCTGATCTCCTGATGTTTATGATGCT
  3156  ATACCTACAGTTGTTACTGTTTTTGTAGCTATTATAGCGAAAATTTCTATCTTTATGCTT
  3216  TTATTACAATTAGTATATTACACTAATAATAGTTTCTTTGAAATAAATTGAACTTTCAGT
  3276  TTAGTAATAAGTTCATTCTTATCATTATTAGTTGGTACTATTGTTGGTTTAACTCAATTT
  3336  AGAATAAAAAGATTATTAGCTTATAGTACAATTTCTCATGTAGGATTTATATTATTAGCT
  3396  TTAGCAGTAGCTAGTGTAGAATCTATACAAGCATTTATTTTCTACATTATTCAATATTCT
  3456  ATTAGTAATTTAAATATGTTTATTATTTTAATAGCTGTAGGTTATTCTTTTGCTTTATAT
  3516  GTAAATCATGATAAAGAAGCTGATAAATTAATAGATAAAAATAATTCTCCTATACAATTG
  3576  GTTAGTCAATTAAGAGGATTCTTTTATATAAATCCTTTCTTAGCTATAAGTTTAGCAATT
  3636  ACAATATTCTCTTTTGTAGGTATACCTCCTCTTATAGGATTCTTTGGTAAATTAATGGTA
  3696  TTAAGTGCTGCCTTAGACAAAGGATATATCTTTATAGTATTAGTTGCTATACTTACAAGT
  3756  GTAATAGGTGGAGTTTATTACTTAAATATTGTAAAAGAAACTTTCTTCTATTATCCTAAT
  3816  CAAGTTTATACTAATGTATTGGGTACAGCACAAGATATAATTGGATTTATAAAAGATAAA
  3876  GATGGTAAAAAAATTAAAGAAGTATTGGTAGGAAATAAACCAATGGTAACATTAGGTAGT
  3936  CCTATTGCTTTCACAATTTCAATAATTACATTAATAATATTATTATTTATATTTATAAAT
  3996  AACGAATGATTAAGTATGGGTACCATATTGGTACAAATGTTATTTGATAATTAA
;     G-nad2 ==> end
;     G-nad3 ==> start
  4050  ATGAGTAGTATGACTTTTTTATTTATATTTGTAACAATATTATCTTTAATATTCTTAATA
  4110  TTAAATTTTGTATTTGCACCTCATAATCCTTATCAAGAAAAATATAGTATTTTCGAATGT
  4170  GGATTTCATAGTTTTTTAGGTCAAAATAGAACACAATTTGGAGTAAAATTCTTTATTTTT
  4230  GCTTTAGTTTATCTTTTATTAGATTTAGAAATTGTTATGATATATCCATTTGCCGTTAGT
  4290  GAATATGAAAATGGTGTATATGGATTAGTAATAGTGTTGATCTTTATAGCAGTTATTACA
  4350  GTCGGTTTTGTTTTTGAATTAGGTAAAAGTGCGTTAAAAATAGAAAGTAGACAAACTAAA
  4410  GTTTTAATGCAAAAATCAGAAAATTTTGGTTATTCAGATAAATAA
;     G-nad3 ==> end
  4455  CAGAATTTTCCAAA
;     G-trnC(gca) ==> start
  4469  AGATTATGTTACAGATGGTCTGTGCTTAGATT!GCA!AATCTTTAGCTTGAGGTTCGATT
  4527  CCTCCATAATCTT
;     G-trnC(gca) ==> end
  4540  GAATATATAAATATATTCATTTATCATATAATGATACATAAACATATAATACTTTATTAG
  4600  TATTAGTTTATATAAAAATTATTGATATATATCATATATATCTATATTAATTTAAATAAA
  4660  TAACAATAAAAAAAAA
;     G-cob ==> start
  4676  ATGAGAGCATTAAAACATAAATCTTTATTAACATTATTTAATTCATATTTAGTAGATTCT
  4736  CCTCAACCTACTAATATTAGTTATCACTGAAATTTTGGTTCTTTATTAGCAATGTGTTTA
  4796  GGAATTCAAATTGTAACAGGTGTGACTCTTGCTATGCATTATAACCCTAGTGTAGCTGAA
  4856  GCTTTTAATTCTATAGAACACATTATGAGAGATGTAAATAATGGATGATTAGTACGTTAT
  4916  TTACATAGTAATACAGCATCAGCTTTCTTCTTCTTAGTTTACTTACACGTAGGAAGAGGT
  4976  TTATACTATGGATCTTATAGAAGTCCTAGAGTATTAACTTGAACTATTGGAGCAGTAATA
  5036  CTTATATTAATGATGGCTACAGCTTTCTTAGGATACGTTTTACCTTATGGTCAAATGTCA
  5096  TTATGAGGTGCTACAGTTATTACTAACCTTATTAGTGCTATACCTTGAATAGGGCAAGAT
  5156  ATTGTTGAATTTATATGAGGAGGATTCTCTGTTAATAATGCTACTTTAAACAGATTCTTT
  5216  TCATTACACTTTGTATTACCATTTATATTAGCTGCATTAGTATTAATGCACTTAATAGCC
  5276  CTTCATGATTCAGCTGGATCAAGTAATCCTTTAGGAATATCAGCTAATTATGATAGAATT
  5336  ACTTTTGCTCCTTACTACTTATTTAAAGATTTAATAACAATATTTGTTACTATCTTTGTT
  5396  TTAAGTAACTTTGTATTCTTTGCACCGAATGTTTTAGGAGATAGTGAAAATTATATTATG
  5456  GCTAATCCTATGCAAACTCCACCTGCTATAGTTCCAGAATGATATTTATTACCATTCTAT
  5516  GCTATATTAAGATCTATTCCTAATAAATTATTAGGAGTTATTGCAATGTTTAGTGCATTA
  5576  GTAATTATGTTAATATTACCTATTACAGATTTAAGTAGATTAAGAAACTTACAATTTAGA
  5636  CCTTTAAGTAGAATAATCTTCTTTATATTTGTAACTAATTTCTTATTGTTATTAGTATTA
  5696  GGTTCTAAACATGTGGAAAGTCCATATATAGAATTAGGTCAAATAAGTACTGCTTTATTC
  5756  TTTGCATACTTCGTAGTATTAGTTCCTGCTGTAACTTGAATTGAAAATTCAATATCAAGT
  5816  TTATCTTCTAATAGAAGATAA
;     G-cob ==> end
  5837  ATATAAATTATATTCAAGGTACTAACCTTGTTGATATGAGGCAGTATGTTTTATACTGCC
  5897  TATAAGTTCGTGTTTTATGCTAAAAAATTATATTTGGATATTTAGTTATTCATTAATCAT
  5957  AAGTCATTTAATAATAAATAAATT
;     G-atp9 ==> start
  5981  ATGATACAAGTTGCAAAAATAATTGGAACAGGATTAGCTACAACAGGTTTAATAGGAGCA
  6041  GGAGTAGGAATTGGTGTTGTTTTCGGTGCTTTAATTTTAGGTGTTGCAAGAAACCCTTCA
  6101  TTAAGAGGACAATTATTCTCTTATGCTATCTTAGGATTCGCTTTCTCAGAAGCTACAGGT
  6161  TTATTTGCATTAATGATGGCTTTCTTATTACTATACGTGGCTTAA
;     G-atp9 ==> end
  6206  TTTTATTATCCTAATATGACATTTTTAACCTTTCAAATTCCCCTTTTCAAACACAATATT
  6266  ATTAAAAAAAAATATTAATAATATATGTTACTAATATTATTCCATAAGTTAATAATTTAA
  6326  TCTTTTTAATTTAACATTTTATAAAAAATATAACCAAAATATAAAATAAAAT
;     G-cox2 ==> start
  6378  ATGATAAGTTTATTTAAAGATTTACAAGTAAGATTGGATGCACCTACTCCTTGAGGTATA
  6438  TATTTCCAAGACAGTGCTACACCTCAAATGGAAGGTTTAGTAGAATTACATGATATTATA
  6498  ATGTACTATTTAGTGATAATATTATTTGGAGTAGGTTGAATGTTATTTTCAATAATATGA
  6558  AACTTTAATAATAAAAAATCACCAATATCACATAAATATTTAAATCATGGTACATTAATA
  6618  GAATTAATATGAACTATTACACCAGCTGTAGTATTAATATTAATTGCTTTCCCTTCTTTT
  6678  AAATTGTTATATTTAATGGATGAAATAAATGATCCTTCTATGACAATTATAGCAGAAGGT
  6738  CATCAATGATATTGAAGTTATCAATACCCTGATTTCTTAGATTCTAATAACGATTTAATA
  6798  GAATTTGATTCTTATATAATTCCAGATTCAGATTTAGAACCTGGAGCTTTAAGATTATTA
  6858  GAAGTAGATAACAGAGTAATTTTACCTGAATTAACTCATATAAGAATTCTTGTAACAGCA
  6918  GGAGATGTTATACATTCTTTTGCCGTTCCTTCTTTAGGAATTAAATGTGATGCTTATCCA
  6978  GGTAGATTGAATGAAATTTCTGTATTCATAAATAGAGAAGGTGTATATTACGGACAATGT
  7038  TCTGAAATATGCGGAATATTACACTCTTCTATGCCTATAGCTATAGAAGCAATAAGTCCT
  7098  TCTAAATTTATAAACTGACTATATAATTACAATTAA
;     G-cox2 ==> end
  7134  TAGTCAAA
;     G-trnR(acg) ==> start
  7142  GGGGTATTAATCTTAATTGGTAAAGAATAGTGTT!ACG!GCCACTAGGTTATAAGTTCGA
  7200  GTCTTATGTGCCCCT
;     G-trnR(acg) ==> end
  7215  AGCCCTCGGGCTAATCTAATCTGAATTGTGTAGTATATATACTACGTTAATTAATATTTA
  7275  TTATAGTATACCCTATCTGATATATGTAGTTTTATACTACATCTGTTCTTGACTGGTTTA
  7335  CAGTCTTTATTATTGTATAGTTTAACTATACCGATGAATAGTAAGAAATAAAAAAAAAAT
  7395  TATTT
;     G-nad4L ==> start
  7400  ATGAGTTTAACTTTAGTACTTTTTTTAATAGGAATCTTAGGATTCGTATTTAATAGAAAA
  7460  AATATAATATTAATGCTTATTTCAATTGAAATAATGCTATTAGCTATAACATTTCTAATT
  7520  TTAGTTAGTTCTATTAGTTTAGATGATATAATAGGACAAAGTTATGCAATATACATAATT
  7580  ATAACAGCTGGTGCCGAATCTGCAATTGGATTAGGTATCTTAGTTGCATTTTATAGATTA
  7640  AGAGGATCAATCGCATTTGAAAATAAATAA
;     G-nad4L ==> end
  7670  AATAAACA
;     G-nad5 ==> start
  7678  ATGTATTTAACTATAATATTTTTACCATTATTAGGATCTATAGTCTCTGGATTTTTTGGT
  7738  AGAAAATCTGGAATCACAGGATCACATATAATAAGTAGTAGTAGTGTAATAATTACTACA
  7798  ATTTTAGCAATAATTGCTTTTTTTGAAATAGGATTTAATAATAATTCTGTATCTATTTCA
  7858  TTATTTGAATGATTAAGAAGTGAATCATTTAACATTGTATGGAATTTCCAATTTGACAGT
  7918  TTAACTGTATCTATGTTAATTCCAGTACTTGTAATAAGTTCTTTAGTTCATATATATTCT
  7978  ATAGGATATATGAGTAGTGATCCACATAACCAAAGATTTTTTAGTTACTTGAATTTATTC
  8038  ACATTCATGATGATATTACTAGTTACAGGTAATAATTATCTATTAATGTTTGTAGGATGA
  8098  GAAGGAGTTGGAGTTTGTTCTTATCTTTTAGTAAGTTTCTGATTTACTAGAATAGCAGCA
  8158  AACCAAAGTTCTCTATCTGCCTTTTTGACAAATAGAGTAGGTGATTGTTTCTTAGTAATA
  8218  GGTATGTTAGCATTATTATGAACTTTAGGTAATTTAGATTACAGTACAATTTTCTCATTA
  8278  GCTCCTTATGTAAACCCAAATGTTGTAACTATAATTGGAATATGTTTATTATTAGGTGCT
  8338  ATGGCTAAAAGTGCTCAAATAGGTCTTCATGTATGATTACCTATGGCTATGGAAGGTCCT
  8398  ACACCTGTTTCTGCTTTAATTCATGCAGCTACTATGGTTACTGCTGGAGTTTATTTATTA
  8458  ATACGTTCTTCTCCATTAATTGAATATAGTTCTACATTATTATTAATATGTCTATGATTA
  8518  GGAGCTATAACTACTTTATCTAGTTCTATGATTGGATTATTCCAAGGAGATATTAAAAAA
  8578  ATAATTGCATATTCTACTATGAGTCAATTAGGTATGATGGTAATTGCTATTGGATTATCT
  8638  TCATATAACGTTGCTTTATTTCATCTTATAAATCATGCCTTCTATAAAGGATTATTATTC
  8698  TTAGGGGCTGGATCAGTAATTCACGCTGTAGCTGATAATCAAGATTTAAGAAAATATGGA
  8758  GGATTAATACACTGATTACCTTTAACTTATTCAGTTATATTAATAGCTAGTCTTAGTTTA
  8818  GTTGCATTCCCATTTATGACAGGATTCTATAGTAAAGATCTTATCTTAGAATCTGCTTAT
  8878  GGTCAATATCAATTCCCTGGTGTTGCTGCATATTTTATTGCAGTTGTAGGTGCAATATTT
  8938  ACAACATTATATTCAGTTAAAATATTATATTTAGCTTTTATTGCTAATCCTAATGGATCA
  8998  TTAAATTATTACAAACATGCACATGAAGGTAATATATTTATGAGTCTTCCTTTAGTAATT
  9058  TTAGCAATTTTCTCTATATATTTTGGATATTTAACTAAAGATATATATGTAGGTTTAGGA
  9118  TCAGGATTCTTTAATAATAATAGTATATTTATACATCCTATGCATGAAGTATTAATAAGT
  9178  GCAGAATTTGGATTAAGTACAATAATAAAATTATTACCATTTATATTCACTATATTAGCA
  9238  ACTGCTAGTGCTATGATAGTATTTGAATTTTATCCTACTTTAACTAATAATTTTAAATTA
  9298  AGTAAATTAGGTTATAATATCTTTGGGTTCTTTAATCAACGTCTTTTAATTGAATTATTT
  9358  TATAATAAATACATAGTTAATTTAACATTAAAATTAGGAGGTCAAACAACTAAAGTATTA
  9418  GATAGAGGTAGTATAGAATTAGTGGGTCCATTTGGTGCTGAAAAATTATTACTATTTATT
  9478  AGTAAATTAATAACTAGTTTAAGTACAGGTATGGTAACTAATTATGCATTATTTATAATA
  9538  ATAGGTGCAATTATTTACTTATTAGGAGGTAATTTCTATCTATTTAATATTGACAATGCA
  9598  ATATTACTGTCAATATTATTTATAAGTATAGCTATAACTGTATTACATTCAAGAAGTAGT
  9658  AAATTAAATTAA
;     G-nad5 ==> end
  9670  AATTCTGTAGTATATCTTTAAAAGATCTAGAGAATAAAAATCGTTTAATATATCTTATAT
  9730  ATAAATTCTTGTACTAATATGAATAATTAAATTTAAAAATTCATATTAATTATATTATCT
  9790  ATTAGTTAAGCAATGTCTTAATTAATATTTACTTAACTAAAATAATAGTTAAGATTTATT
  9850  CTACAATTTATAATTGCAATGAATAATACTTAATGGTTTAATATATTTATTTATAATAAA
  9910  CCAAAACAATATTTAGCTCAAT
;     G-cox1 ==> start
  9932  ATGCATTATATTTCAAAAGAAGGTTCAACTGTAAAAAAT
;; mfannot: G-cox1 ==> start Def by similarity
  9971  ATTAAATTATCTTCAATTAGTATGAACATAGAAAGATGATTTTTTTCTACTAATGCTAAA
 10031  GATATAGGTAATTTATATTTAATATTTGCTTTATTTTCAGGATTATTAGGAACAGCCTTT
 10091  TCTGTTTTAATTAGATTAGAATTAAGTGGACCTGGTGTACAATATATATCAGATAACCAA
 10151  TTATATAATAGTATAATCACAGCTCATGCTATCTTAATGATTTTCTTTATGGTTATGCCA
 10211  GCATTAATTGGAGGTTTTGGTAATTTCTTATTACCTTTAATGGTTGGAGGACCAGATATG
 10271  GCTTTCCCAAGACTTAATAACATAAGTTTCTGATTATTACCACCAAGTTTATTATTATTA
 10331  GTATTCTCAGCTTGTATAGAAGGAGGAGCGGGTACAGGATGAACTATTTATCCTCCGTTA
 10391  TCTGGAGTACAAAGTCACAGTGGTCCTAGTGTTGATTTAGCAATTTTTGCTTTACATTTA
 10451  TCAGGGGTAAGTAGTTTATTAGGAGCTATTAACTTTATAACTACTATTGCTAATATGAGA
 10511  ACTCCTGGTATTAAATTACACAAATTAGCTTTATTTGGTTGAGCTGTAGTTATAACAGCT
 10571  GTGTTATTACTATTATCTCTACCTGTTTTAGCTGGAGGTATTACAATGGTACTTACAGAT
 10631  AGAAATTTTAACACTTCATTCTTTGAAGCAGCAGGAGGAGGAGATCCTATATTATTCCAA
 10691  CATCTTTTCTGATTCTTTGGACACCCTGAAGTTTATATTTTAATTATACCAGGTTTTGGT
 10751  ATAATTAGTACAACTTTATCTGCTAATTCTAATAAAACTATTTTCGGATACATAGGAATG
 10811  GTTTATGCTATGTTATCTATTGGTATATTAGGATTTATTGTTTGAAGTCATCATATGTAT
 10871  ACAGTTGGTTTAGATGTTGATACTAGAGCATACTTTACAGCTGCTACATTAATAATTGCC
 10931  GTACCTACAGGTATTAAAATCTTCTCATGACTTGCTACATGTTATGGAGGATCTATTAAA
 10991  TTAACACCTGCTATGTTATTCGGATTAGGATTTGTATTTATGTTTACAATAGGAGGATTA
 11051  AGTGGAGTAGTTTTAGCTAACGCTTCACTTGATATAGCATTCCACGATACTTACTATGTT
 11111  GTAGCTCATTTCCATTATGTATTAAGTATGGGTGCTGTTTTCGCAATGTTTAGTGGATGA
 11171  TACTTCTGAACACCGAAAATCTTAGGATTAAATTATAATATTTATTTATCTAAATTACAA
 11231  TTCTGAATATTATTCATTGGAGTTAATTTAACATTCTTCCCACAACACTTCTTAGGTTTA
 11291  CAAGGAATGCCTAGAAGAATTAGTGATTACCCTGATGCATTTACAGGATGAAATTTAGTA
 11351  AGTAGTTTTGGATCTATAGTAAGTGTTGTTGCTGCCTGATTATTCTTATATATCGTATAC
 11411  CAACAATTAGTTGTTGGTGAGGCTGCATCAAGATACCCTTGATTAACACTTCCATTCCAT
 11471  ACTGACTCACTTAGAGGTTATTTAAATAGAAGTTACAATAGTATAGAGTGAGCTTTAAGT
 11531  AGTCCACCTAAACCTCACGCTTTTGTATCATTACCTTTACAAAGTTAG
;     G-cox1 ==> end
 11579  TTAATATTATATATTAAAAAAACTATATAAATGAGATATAAGTATACTATGTGTATATAA
 11639  ATATGTAATATACTATATACTCAAA
;     G-trnR(ucu)_1 ==> start
 11664  GCTTCATTAGCTCAATGGTAGAGCAGAATACT!TCT!AATATTCCGATTTTAGTTCGAAT
 11722  CTAGAATGAAGTA
;     G-trnR(ucu)_1 ==> end
 11735  AATATAATTTTCTATTATATAGAAATTATACAAAATGAAAATTTAAAAAGCAAATTTTTT
 11795  TTTGTAAATTATAGTTACATTAAGATAAATAGAAATTTTCTATTTGATAAATAAATTATT
 11855  TTTAAAGGCTGTCAATAATATTAATTATATATAAATC
;     G-nad1 ==> start
 11892  TTGAACAATTCAATAAATTACATTAATATAGATAATATTTATATA
;; mfannot: G-nad1 ==> start Def by similarity
 11937  AATAATTATACAAATTTATTATCTTTTTTAGAAGTTGTTTTATTATTATTACCTGCTTTA
 11997  CTTGCAGTTGCATATACTACAGTAGCAGAAAGAAAAACAATGGCAAGTATGCAAAGAAGA
 12057  CTTGGACCTAATGCTGTAGGATACTACGGGTTATTACAAGCTTTTGCAGATGCATTAAAA
 12117  CTTATATTAAAGGAATATGTTGCACCTACACAGGCTAATGTATTCTTATTCTTTTTAGGT
 12177  CCAGTTATTACATTAATTTTCGCTTTATTAGGATTTGCAGTTATACCTTACGGTCCTGGA
 12237  TTAACTGTTTCAGATATGGATTTAGGAATATACTATGCAATAGCTGTATCATCTATAGCT
 12297  ACTTATGGGATATTACTTGCAGGATGAAGTGCTAATAGTAAATATGCATTTTTAGGTTCA
 12357  TTACGTAGTACTGCACAACTAATAAGTTATGAATTAGTTCTAAGTTCAGCTATCTTATTA
 12417  ATTGTAATGATTACTAACAGTTTGAATTTCAATGTAAATATACAATTTCAAAAAATAGTA
 12477  TGATTTATGTTACCTTTATTCCCAATATTAATAATATTCTTTATAGGTTCCGTAGCTGAA
 12537  ACTAATAGAGCTCCATTTGATTTAGCAGAAGCAGAGTCAGAGTTAGTTAGTGGATTTATG
 12597  ACAGAACACGCCGCAGTGATTTTTGTTTTTTTCTTCCTTGCTGAATACTCTAGTATACTA
 12657  TTAATGTGTATACTAACTAGTATATTCTTTATGGGAGGTTATTTAGTATCATACGATATA
 12717  CTTTACTTATTTGATAAATTAAATTTTATATGAGCATTTACTTTTGATATAGATTGAATG
 12777  TCATCTTATAGTTTCCAAGCTTTAATTAAAAATCCTTTTATTAATGGATTACTTTCAGGT
 12837  TTAACTTTAGGTTTAAAAAGTTCATTCTTAGTATTTGTATTTATTTGAGTTAGAGCTTCA
 12897  TTCCCTAGAATAAGATTTGATCAATTAATGTCATTCTGTTGAACAGTATTACTACCTTTA
 12957  TTATTTGCATTTATTGTTTTAATACCTTGTATTTTATTCCAATTTGATGCATTCTTAATA
 13017  AATATTAACATATTATAA
;     G-nad1 ==> end
 13035  TTATACATGAAAAATTTAATAAGTATCTATATTCAAAGTAAATATTTTACTTTAATTATT
 13095  AAGACTTTTTCTTTAAATTTAAGATATTTATTTCTTTATACTCTAGGTGTTCCTTTACCT
 13155  AATCTGTATGAATAACCTTTACATGTATATAAGCTTATATACTTGTTAATATTAAAAGGA
 13215  TTTAAGTTAATATTAAACAATATTTGATTAAAATACATTAAAAATAAATTGTAGCATCAT
 13275  AATCTTAATTAATTGTTTTGATGGTTAATACTTTTTAAAAGAATTTTAGCATGAATTTTT
 13335  ATTCGTG
;     G-nad4 ==> start
 13342  TTGTTAGGCTCTCTCTTGTTAATACCTTTTATTGGTATTTTCGGAATTTCTCTGATAGAT
 13402  CGTTTTTCTAATGAAAAGCAGAATAATGCTTTCATGTCAAAAATAGCATTGGGTACATCT
 13462  TTAGTAAACTTAATTGTATCTTTTGTTTATTTTACTTTATTTAATTTTAGTAGTAATAGT
 13522  TATCAATTTGTAGAAGAACACTATAATATATGACATTACGACGTATATTTTGGTATAGAT
 13582  GGTATGTCTATATATTTTGTATTATTAACTACTATTATAATGCCTATAGCATTAGTATCT
 13642  AACTGATGTGGTCCTTCCATAGTTGAAAATATAAAATCTTATTTAATAATAATGTTATTA
 13702  TTAGAATCTTTATTATTAGGAGTATTCTTATCATTAGATATGTTATTATTCTATATATTT
 13762  TTTGAAAGTACATTACCTCCATTATTTTTATTAATAGGTTTATATGGATCTAGTAATAAA
 13822  GTAAGAGCAAGTTATTATATATTCTTATATACATTATGAGGTTCTTTATTTTTATTATTA
 13882  TCTATATTAACAATATATTCAATAATGGGAACTGTAGATTATGACGTTTTATTCAAAGCT
 13942  AATTTTGATTACTTTACTCAAATATTTTTATTTATTGGAATATTTATATCATTTGCTGTA
 14002  AAAACTCCTGTAATATTTTTAAATAATTGATTATTAAAAGCTCACGTTGAATCTCCATTA
 14062  AGTGGAAGTATAATACTTGCTGCAATAGTGTTAAAATTAAGTTTATATGGAATATTTAAA
 14122  TTAATTTTACCTATATTAAATAAAGCTTCTTTAAATTATACTTTTATAATTTATACTATA
 14182  GGAGTTATAACTATAATATACGCTAGTTTTAGTACATTAAGAACTATAGACATTAAAGAA
 14242  TTAATTGCTTATAGTTCTGTATCTCATGCTGCAGTTTATTTAATAGGAGCATTTAGTAAC
 14302  ACAATACAAGGAATAGAAGGGGCAATAGTATTAGGATTAGCTCATGGATTTGTATCTAGT
 14362  GGTTTATTTATATGTGTTGGAGGTATACTATACGAAAGATCTCATACAAGAATAATTTAC
 14422  TTCTATAGAGGTATAGCACAAATTATGCCAGTATTCTCTATATTATTCTTTATTCTATGT
 14482  TTAGGAAATTGCGGTGCACCTTTAACTTTAAATTTCGTAGGAGAATTCATGTCTCTTTAC
 14542  GGTGTTTTAGAAAAATTACCATTATTAGGTGTATTAGCTTGTAGTTCTATAGTATTATCT
 14602  GCTGCATACACTATATATATGTTTAATAGAATATCATTTGGAGGATTCTTTACTAAATTA
 14662  CTTTACGAAAACAATGTATGAGACGTTTCTGTAAGAGAATTCTTTGTGTTGTTTATATTA
 14722  GTAGCATTCACAGTTATATTAGGAATATATCCTTCAATAATATTAGATGGTTTACATTAT
 14782  TATACAAATAATTTAATATACAAAGTATAG
;     G-nad4 ==> end
 14812  TAAAAAAAAAAGATTAAAAAGATTTCATTTTTCATGATTTAAAATAATACTTTTATGTAT
 14872  TAAAATAAAAAATAATAATTAAAT
;     G-atp8 ==> start
 14896  ATGCCACAATTAGTACCTTTTTATTTTATGAATGAAGTATTCTTTACTTTCGTTTTAATA
 14956  TCAGGAATATTATACATAGTATCTAACTACGTATTACCAAGAATAGTTAGATTATTTATC
 15016  TCTCGTCTATTTATTAAAAAAGTTAATAATATTTAA
;     G-atp8 ==> end
 15052  GTATATTAATTAAAATAGATTAGTGTTAAAATTTAAATAGGAAAATATTATTAAAATATA
 15112  TAATTTATAAAATTATTTTTAAGGCTGACAATCAATGATATACCAAAAAAATTT
;     G-atp6 ==> start
 15166  ATGATACAAAATAATATCATTTCTACATATTTTACAAATCCCTTAACTCAATTTGAAATA
 15226  AGAGATTTTTTCAACATAAAATTATCATTCTTAAATAATTTACAATTATCTTTAACTAAT
 15286  ATAGGATTATATTTAGTAATAGGTACAGTATTTATACTATTAATAAGTTTATTAAGTGTA
 15346  AATTATAATAAATTAATAGGTGATAAATGATCAATAGGTCAAGAATCATTATATGCAACT
 15406  ATTCAAAGTATAGTTATAAGTCAAATTAACGCAAAAACAGGTCAAATATATTTCCCATTT
 15466  ATATATACTTTATTTATATTTATATTAATAAATAACTTAATCGGATTAGTACCTTACAGT
 15526  TTTGCTTCTACAAGTCATTTCGTTTTAACTTTCTTCCTTAGTTTCACAATAGTATTAGGT
 15586  GCTACTATTTTAGGATTCCAAAAACACGGGTTAAAATTCTTTTCATTATTAGTTCCTGCT
 15646  GGTTGTCCTTTAGCTTTATTACCTTTATTAGTTTTCATAGAATTTGTTTCATATTTAGCT
 15706  AGAAATATCTCTCTAGGACTTAGATTAGCAGCTAATATACTTTCTGGTCATATGTTATTA
 15766  AACATATTAGCAGGTTTCACTTACAATATAATGACTTCTGGTATTGTATTCTTCTTCTTA
 15826  GGATTAGTACCATTAGCATTTATAGTTGCTTTCTCAGGATTAGAATTTGGTATTGCATTT
 15886  ATTCAAGCTCAAGTTTTCGTTGTTTTATCAAGTAGTTATATAAAAGATGGTTTAGATCTT
 15946  CACTAG
;     G-atp6 ==> end
 15952  TACAAATAACAACTTGTATAAATTAATTCCTGTGTTAGTGATAAAGAAATAGAAAAGTTC
 16012  TAAGTATATATGTATAAATATAAAGGTATTAAATAGAAATTAATCTAATTATATAAACAA
 16072  TTTATTGTTAAACAAATATAATTTTCTGATTACTAATCCTAAACTAAAAAATACTTTATT
 16132  AATAACTTTTAGCAGAAAAAAGCTTGTCTTTATCCAACATGATGTTTATATTAATAAGTG
 16192  ATATGATAGATTTCATGTCAAAAA
;     G-rns ==> start
 16216  TTTTAGATGAGTTTGGTGATAGCTCTGATTGAACGCTGTCTAAGTGCTTGACACATGCTA
 16276  ATCGTACGATTAATACAATTGAAAAATTAAATTAATAGTGGTGTAAGGGTGAGTATGAGA
 16336  TATTTTTGCCTACCTTGAAGTAAGGGAGTAACAAGATCCCTTATAATAACAAAGGTGGTA
 16396  ATATTACCGCCGCTTTGAGAGGACGATAAATATCATAGAAAAAGGTAGTTGTTAAGGTAA
 16456  TGGCTTAACAAGCTGTAAATTTTCTTAGTCGTAACTGAGAGGTTGATCGACCACATTGGG
 16516  TCTGAAAAAACCCCAATGCAAATATGCACAGCAGTGAGGAATTTTGGTCAATGGCCTAAC
 16576  GGCCGAACTGGCAACTTAGGGAAACGACAATTGGTTGTCAAATGAAGTTTTGTCTATATA
 16636  TTGATAATGACAATATATATAAATAGTCTTGACTAATTACGTGCCAGCAGTCGCGGTAAT
 16696  ACGTAAGAGACGAGTGTTATTCATCTTAAGTAGGTTTAAAGGGCACCTAGACGGCCAAAA
 16756  TGACTTTATAAAAAGTAGTATTTGGCTAGAGTTTTATGTAAGAAGTACAGTACTTTTAAG
 16816  TGGAGAGATGAAATTCTGTGATACTCTAGGGACTGGTAAAGGCGAAGGCAGTCTTCTATG
 16876  TAAAAACTGACGTTAATGGGCGAAGGCACAGAGAACGAACAGGATTAGGTACCCTAGTAG
 16936  TCTTTGCAGACAATGATGAATGCCATAGATTAGATAATTATTTGGTCTATAAATGAAAGT
 16996  GTAAGCATTTCACCTCAAGAGTAAAGTGGCAACACTGGAACTGAAATCACTAGACCGTTT
 17056  CTGACACCAGTAGTGAAGTATGTTATTTAATTCGATGATCCACGAAAAACCTTACCACAA
 17116  TTTGAATACTTAATTTAAATTAAGTTACAGGTGTTGCACGGCTGTTTTCAGTTAATGTTG
 17176  TGAAACTGTGGTTTCTCCATGTAATTAACGGAATCCCTATCTCTATTTATAAATTTTTTC
 17236  ATAGAGCATTTTTTCTGTATACCGGAAATAATAAAGGGGACAAAGACAAGTCATCATGGC
 17296  CCTAATATTGTGGGCTATAAACGTGCCGCAATACTCCTAAACAAAGAGATGCAAAAATGT
 17356  GAATTTAAGCTAATCTCAAAAAATAGGATACAAAATTTAGTGAGAAGGATTGTAGTCTGA
 17416  AATTCGACTATATGAATAAGTAATTGCTAGTAATCGTGAATCACCATGTCACGGTGAATA
 17476  CAACCTCGGATTGGTACTAACCACTCGTCACATGCTGAAAGGAGTACTGCGCAATAAGTT
 17536  TGCTCTTTTACTATAAAAATATAATAATTATGATTAGACCTTTATAGTGGAATTCACCGA
 17596  ATGCGAGACTCTAATCAGTGTTAAGTCGAAATACGGTTCGTGTAGTGGAAGTTGCACGGG
 17656  ATTGATTAACCAT
;     G-rns ==> end
 17669  AACAATATAATATATTTATAAAGTTTTACTATATAAATATAACCAAA
;     G-trnY(gua) ==> start
 17716  AGGAAGGTCCCGTTTGTAGGTATGACGGGTTGAGCT!GTA!AACTCAATAGCTAACTGCT
 17774  ATCAAAGGTTCGAGTCCTTTTCTTCCTA
;     G-trnY(gua) ==> end
 17802  TGTAGGTTTATATCCTACAGTATACTTATTAATATATGTGTGAAAGAGCAATTTTAAAAA
 17862  TTAAAACAAG
;     G-cox3 ==> start
 17872  ATGTCTACTACTATAAGAAGTAATTTTCAATTTCATCCTTATCATTTAGTATCTCCTTCA
 17932  CCTTGACCTTTATACACTAGTATTAGTTTAGCTAGTTTAGCATTCACAGCTGCTTTATCT
 17992  ATGCATAACTTCCATAATTCATATATATTATGATACGTGGCTCTTGTATTAGTTATATCT
 18052  TCTATGTCTTTATGATTTAGAGATATAATAACAGAAGGTACATTTTTAGGAGATCATACA
 18112  TTTGCAGTACAAAAAGGAATAAACTTAGGTGTTCTATTATTTATAGCTTCTGAAGCTTTA
 18172  TTCTTCTTAGCTATTTTCTGAGCATTTTTCCACAGTGCATTAACACCAACTGTTGAATTA
 18232  GGAGCTCAATGACCACCTATGGGAATAGATCCTATAAACCCATTTGAATTACCATTGCTT
 18292  AATACAATAATTTTATTATCAAGTGGTGCAACTATTACATATGGACACCATGCATTAATA
 18352  AAAGGAGATAGAGCTGGAAGTTTATATGGTACAGCAGCTTCAGTAGTTCTAGCTATAATA
 18412  TTTACATTATTCCAAGTTGTAGAATATAACGTATCATCATTTACTATAAGTGATGGTGTA
 18472  TTTGGATCATGTTTCTATTTTGGAACAGGTTTCCACGGATTCCACGTTATAATTGGAACT
 18532  ATATTCTTAGCTGTAGGTTTATGAAGAATATATGCATATCATTTAACAGATCATCACCAT
 18592  GTAGGATATGAAGCTGGTATTTTATACTGACATTTTGTTGATGTAGTATGATTAATATTA
 18652  TATATATCAATTTACTACTGAGGAAGTTAG
;     G-cox3 ==> end
 18682  ATTCTAACTTTTCAAA
;     G-trnK(uuu) ==> start
 18698  GGGATTTTAGTATAATGGTAATGCAAATGACT!TTT!AATCATTAAGATGTAGGTTCGAA
 18756  TCCTGCAAATCCTA
;     G-trnK(uuu) ==> end
 18770  TGATATTATACAATATAA
;     G-trnG(ucc) ==> start
 18788  GCAATTATAGGTTAATGGTAAACCTATCGTCT!TCC!ACACGAGGATTGTTGGTTCGAGT
 18846  CCAACTAATTGCG
;     G-trnG(ucc) ==> end
 18859  TAGAAGTATTATATTTACTCTAGATATTAATATCTATATCTTTTTTAAA
;     G-trnS(acu) ==> start
 18908  GGAAGAATTGTCATTGGTAGGACGGGATATCT!ACT!AAATATTGTGTAATAACACCGGA
 18966  GTGTTCGAATCACTCTTCTTCCG
;     G-trnS(acu) ==> end
 18989  AA
;     G-trnD(guc) ==> start
 18991  GATTTAGTAGCTTAATGGTAAAGTACTTCCCT!GTC!ACGGAAGGAGATGCCGGTTCGAA
 19049  TCCGGTCTAATTCG
;     G-trnD(guc) ==> end
 19063  AATTAATAAAGGTAAACTGCAAAGATTTTGACAATTTACTAGTTCTATATTATTTCACAA
 19123  ATATTTTATAATGTTTGTAAAAAACCTATTTTGATTTGAAATATTAAATGA
;     G-trnC(aca) ==> start
 19174  GATTTAGTAGCTTAATGGTAAAGTACTTATCT!ACA!AGAAAGTAAATACTGGTTCAAGT
 19232  CCGGTCTAACTCA
;     G-trnC(aca) ==> end
 19245  TGCCGTTTAGGTAAGA
;     G-trnR(ucu)_2 ==> start
 19261  GGAAGAATTGTCATTGGTAAGACGAGATATCA!TCT!GAATATTGTGTAATAACACCTGA
 19319  ATGTTCGAATCATTCTTCTCTCC
;     G-trnR(ucu)_2 ==> end
 19342  TCAAATAGAAATAACTCTATTCCAACGAAATAGTATTATGTTAATTAACATATAAGGAAT
 19402  AATAATATATTCTTTATTTTAGATAATATTGATTATCTTTATTATAAAAAAATTCCTTTG
 19462  GATTTTAACTTTAAAAATTTAAA
;     G-nad6 ==> start
 19485  ATGAACAATTTATTTATTGTTAACGAAATATTTACTAATAAATATAGTGTAGAAGCATTA
 19545  GATATTATATCTATATTTACAATTATATCTGGTATATGTATTATTATAACTAAAAACCCA
 19605  ATAATATCTATATTGTTTTTAATAGGATTATTTGGAGGAATTTCTTCTTATTTAATTTTA
 19665  GTAGGTCTAAGTTTTATAGGATTATCTTATTTAATAATTTATGTAGGTGCAGTATCTATT
 19725  TTATTCTTATTCATACTTATGTTAATAAATATAAGAATAAGTGAATTACAAAATAATAAT
 19785  ACAAATAGTATACCTTTAGCTTTAATTATAGCAATTTTCTTGAGTTATGCTATATTCCAA
 19845  GTATTACCTTATAGTATAGCAGTATTAAACAATTATTCTACAAATATAAATAATACTTTA
 19905  TATAATATATCTTTCCATAAATATAATGGAAATTCATCTATAAAAGATATATCATCAAAC
 19965  AAAAATGAAATATTTTTCGCTAGTAGTAATGATTGAAATGGTAATTTAATGGATGTAAAT
 20025  AATATATCTAATATAGGTACTATATTATATACAAGTTATAATATATGATTAATTATGACA
 20085  GGATTTATATTATTATTAGCCATGGTAGGAGCTATAATAATAACATTAAAAAAATAA
;     G-nad6 ==> end
 20142  ATCCTCTAA
;     G-trnV(uac) ==> start
 20151  GAGAGATTAGCTCAATGGTAGAGCAGTCGTTT!TAC!ACACGAAAGGTTAGGCGTTCAAA
 20209  TCGCCTATTTCTCA
;     G-trnV(uac) ==> end
;     G-trnI(gau) ==> start
 20223  AATTCTTTAACTTAAGGGTAAAGTGCATTTTT!GAT!AAGAATGAAATTCAAGTTCGACT
 20281  CTTGAAAGAATTA
;     G-trnI(gau) ==> end
 20294  AA
;     G-trnS(uga)_1 ==> start
 20296  AGGAAGTTGGCTGAGTTGGTTTAAAGCGATTAACT!TGA!GTTTAATTAAGGAATATAAA
 20354  TCCTTCGAGAGTTCGAATCTCTCACCTCCTG
;     G-trnS(uga)_1 ==> end
 20385  A
;     G-trnS(uga)_2 ==> start
 20386  AGAGAATTGGCTGAGTTGGTTTAAAGCGACTAACT!TGA!GTTTAGTTATAAATAATATT
 20444  TATCATGGGTTCGAATCCCATATTCTCTG
;     G-trnS(uga)_2 ==> end
 20473  AA
;     G-trnN(guu) ==> start
 20475  GCTTCTATAGCTCAACGGTAGAGCTTGATACT!GTT!AATATCATGATAGATGTTCGATT
 20533  CATCTTAGGAGCG
;     G-trnN(guu) ==> end
 20546  AAAAAT
;     G-trnP(ugg) ==> start
 20552  CGGATTAGAGCCAGGTTGGTTAGGCGCCTCGTT!TGG!GTCGAGGAATAGTTATGTTCGA
 20610  ATCA
;;     rnl ==> ;; mfannot: 5' +/- 50 nt
 20614  TAATAATCCGA
;     G-trnP(ugg) ==> end
 20625  ATATTTTTATATTAAGTAGAAATGTAATGTAATAGATATATAAAATATGTATATAATACA
 20685  TATAAGTATACAAAGAGACTATTATGGATATTCATGCTATGTATAACAGAGGTTTAATTT
 20745  ATTAATTAAATATTAACTCTAAGAGAAATTTTTTAGTAAACGAAGTGAATTGAAATATCT
 20805  TAGTAACTTCAGGAAAAGAAATCAAAAGAGATTCTATGATTAGTGTGAACGAAAGTAGAA
 20865  AAGCCTATAACAATATAAGTTAGAAAAAAAGTAGAATTGATCAAAATCAGTTTGAATTTA
 20925  ATGGGGAACCTTCCTCAAAGGCTAAATATTATACATAAGCGATAGTGAACATAAGTACCG
 20985  TGAGGGAAA
;;
 20994  TAATAATTTGAAATAGTAGTTTTATAAGCAGTTCGAGCAATTTAAGCAAGAACGTACCTT
 21054  TTGCATAATGGGTCACCAAGTTAACTTTAGATGCAAGTTTAAGCGTAGTTAAACCAATTA
 21114  TCAAAAAAATGATAAGTGTCTAAAGTTAGACCCGAAGCCTGGTGATCTTACCATGATCAG
 21174  GATGTAAACAGTCCGAACGGTATATCGTTGCATAGATATCCGAAGAATTATGGTAAGTTT
 21234  AGTGAAAGACAAAACTGACCAGGATAGCTGGTTTTCTGCGAAACCTATAAAAGTAGGCAA
 21294  TTCAAGTAACATCTTAGCAGGTACAGAACTTAATCTCAGACAAGATGTAATAATTTAAAT
 21354  TATTAAAATACATTTTGATTTGTATATATCGGGGGATCGTGAAGATTTTATCGGTGAGTA
 21414  TGTAGACTCGGAATGGCAAAGATGAATATTGAATTATCAGACATAGAGTGCTAAGGTTGT
 21474  ATGTCAAAAGGGAAACAGCCCAGAACAAGATTTAAGGTTCCAAAATTATTAGTTAAGTGA
 21534  AATTAAGAAGGTTTCTATTTGAGTCGACAAGAAGATGGGCTTAGAAGCAGCCATAATTTT
 21594  ATGAATTCGTAACAGAGCGCTTGTTAATTTTTAGAAGCATCGAAAATTTAACGGATCTAA
 21654  ACAATATACCGACATCTTGTCCATATTTAACAATAAATAATAATTTATTGTTATTTTATG
 21714  GGGTAGCAGAACGTTGAGTTAATATTAGATTTTTCTTTTTTAAAGAAAGGTATAACATGA
 21774  TAACTCAAGTGAGAATGGTGACATTAGTAACGAATAAGAAGAAGTAATCATCGGTTTTAA
 21834  TTAACCATACATGATTAAAATGGATTCTCCGCCTAAAGCTTATGGATTTTTAAGTAACGG
 21894  CCTCTAAATCAAAAATCTAAAGATTTTGATGATGAGAAAATCTTTATTACTGAACAACAA
 21954  CATTTTTAAGTGTTAAATGTGCTGGAAAAGTAGTAATATATTACATAAATTATGTAATAA
 22014  AATAACCGTACCTAGAAACTGAAAAAAGTAAGCTAGTAGAGTATACGAAGGCGTAAAATG
 22074  AGCTAACAATCATAAAGGAACTCGGCAAAATGACTACGTAACTTCGGAATAAGGAGGTCT
 22134  CATTAGTCTTGATTAATATCAAGTAAAAAGGAAGAAGCATGAAATAGTGTTGTACGACTG
 22194  TTTAATTAAAACACAGCACTTTGCTCAAAGATTAAAAATCTAAGTATTGAGTGTGATGTC
 22254  TGCCCAATCCCGGCTGGTTAACAGATATAACTGAATTTTTTAAGAGAGTTTGGTGTTGAC
 22314  GGAACCCCCGGTTAATGGCGGCCTTAACGTGAGGGTCCTAAGGTAGCGAAATGCCTTGGC
 22374  CGTTAAATGCGGTCTTGCATGAATGATTTAACGATACAACAGCTGTCTCTATGATTGACT
 22434  CAGTGAACTTGGAATAACTGTGAAGATACAGTTTACCTCTAGTTGGACGAGAAGACCCTA
 22494  TGCAGCTTTACTGTTACTAATTATAGGGTACGGAAACAAATATGTTTAGATTATAAGGTA
 22554  CATTAATAAATAAAAATGAAAATCCTTTATATTTCTTCCGTATTTATGAATTGATTTAGG
 22614  AATATTTTTAATATTAGTGAATCAACCTAGTTCAGCTCGAAAGAGCGGCCTTAGGTAAGG
 22674  AACTTATTGCTAGGAGACAGTTTATGCGGGGCACAGACCCCATAAAGAGTAAATGGGAGT
 22734  GTCTAATATTAACAATGTATGAGTACAAAATGTATTCATTTTAATATTGTTTGTTATATT
 22794  ATACAGTTTACTGTATTTTATCTTATTTAATTATTTGTCTTATCTGCACGATCAGATATT
 22854  CATTTAATATAGTTTAAATAGAATTTAGGTACGATTTTATCTAACACGAGATTAGATGTA
 22914  ATGAAAATATTATGAGTATTTCTAATATTTTCTTAGTTATTATATTTTATAATAATATTG
 22974  ATTATTACTTAATAGGCTCAACGGCTAAATCGTGCCTTACTGTTTGATTAACAACAAATC
 23034  TTACAGTTGCGTAAGCAGGGCGTAGGATCACAAGATGCAATAAGGAAAGATCTTGGATTA
 23094  TAGGAAAAGCTACGCTAGGGATGTTTGTCCTTTAATAATTATATGATAAATGTAATTATT
 23154  GATAATAAA
;; mfannot:     /group=IA (5.91e-17)
 23163  ttgggttaaattcaagaattacttattaaagtaaatttgaagcgaagtttatcttagcat
 23223  atttaataaagataaaaacgttcaacgactataaggtgagttatgctaacaataatcctt
 23283  tataacacccaacatttttattatatataattttaatagaaaataacaaaaaagataaat
 23343  tttatttataaat
;     G-orf209 ==> start
 23356  atgaataataaattaaaaatatttagtaataatattaataataaatataaacttatacct
 23416  tttaatttaaaattgagtgattatagagaaaaatatgaagctccagtttcaaaagagtga
 23476  aaaaacactgcatacttttataataaaaatagtataaagaatataccatcaaatgatata
 23536  aatttaaataaaataattcaatcttattttaatttacattttaaaaataaatttgttcat
 23596  ttaaaacatatgtctcttaaaagaagacattctttattaagaagaatatatgtaagtgat
 23656  gtagaaataaaacatactaataataaagctattataactttatatgttgtcaatactcaa
 23716  aagaaaactttatttaaaagatatataaaaagtaaaagatattttgaaagtttaaaatct
 23776  aatatattagatatacaaaaaaattttatagaaaatagaataaatattct
;; mfannot:
 23826  TAAAAATAAATTGATAAAAAGTTTTTTAAAAAACAAATTTATATTAGAAAGAAAAAAATT
 23886  CTTTCAATTTGAATTTGAATTATTAAACAGTATAATCAATTATTGTAATTTATCTTTCAA
 23946  TAAATTTATTAGAAAAAATATATTTAATAAGTTAAAGTTT
;     G-orf209 ==> end
 23986  AT
