# Supplementary material for: Global Characterization of Fungal Mitogenomes: New Insights on Genomic Diversity and Dynamism of Coding Genes and Accessory Elements
Source: Front Microbiol. 2021 Dec 1;12:787283. doi: 10.3389/fmicb.2021.787283 (PMC8672057; doi:10.3389/fmicb.2021.787283)
Supplement: Supplementary File 1 — de novo annotation files of the 685 mitogenomes investigated in this study. Annotation was performed with the Mfannot program. [file Data_Sheet_1.ZIP › Supplementary_FileS1/CP006485.1_Saccharomyces_cerevisiae_YJM451_mitochondrion_complete_genome_mitogenome_g3.mfres]

;; Masterfile modified automatically by mfannot version 1.35
;; on Sat Dec 26 18:25:27 2020 by user pfonseca on host LGCM-PROC
;;    - Gene Totals: 46
;;    - List of genes added:
;;      atp6                 atp8                 atp9                
;;      cob (5 introns)      cox1 (5 introns)     cox2                
;;      cox3                 orf107               orf175              
;;      orf219               orf236               orf280              
;;      orf316               orf326               orf346              
;;      orf348               orf386               orf473              
;;      orf777               rnpB                 rns                 
;;      rps3                 trnA(ugc)            trnC(gca)           
;;      trnD(guc)            trnE(cuc)            trnE(uuc)           
;;      trnF(gaa)            trnG(ucc)            trnH(gug)           
;;      trnI(gau)            trnK(uuu)            trnL(uaa)           
;;      trnM(cau)            trnN(guu)            trnP(ugg)           
;;      trnQ(uug)            trnR(acg)            trnR(ucu)           
;;      trnS(gcu)            trnS(uga)            trnT(ugu)           
;;      trnT(uuag)           trnV(uac)            trnW(uca)           
;;      trnY(gua)           
;;
;; end mfannot
;;


>CP006485.1 Saccharomyces cerevisiae YJM451 mitochondrion complete genome gc=3
     1  TTCATAATTAATTTTTTATATATATATTATATTATAATATTAATTTATATTATAAAAATA
    61  ATATTTATTATTAAAATATTTATTCTCCTTTCGGGGTTCCGGCTCCCGTGGCCGGCCCCC
   121  GGAACTATTAATTAATAATAAATTATTATTAATAATTATTTATTATTTTATTATTAAAAT
   181  ATATAAATAAATAAAAAATATTAAAAAGATAAAAAAATAATGTTTATTCTTTATTATAAA
   241  TTATATATATATATATATATAATTAATTAATTAATTAATTAATTAATAATAAAAATATAA
   301  TTATAAATAATATAAATATTATTCTTTATTAATAAATATATATTTATATATTATAAAAGT
   361  ATCTTAATTAATAAAAATAAACATTTAATAATATGAATTATATATTATTATTATTATTTT
   421  ATAAATTATTAATAATAATCAATATGAAATTAATAAAAATTTTATAAAAAAGTAATGAAT
   481  ATTCCTTTTTAAAAATACCTTCTTAATTAAATAAAATAAAAAGGGGACTTTATATTTATA
   541  AAGTAATTATATTATTATTATTATTATTATTTATTTATTTATTTTTTTTTTATTATTTTA
   601  TTATATATATTATATATTAATA
;     G-trnP(ugg) ==> start
   623  CAGATAGAAGCCAAAAGGTCAGGCGCTTTCTT!TGG!GAGAAAGACCTAGTTAGTTCGAG
   681  TCTATCCTATCTGA
;     G-trnP(ugg) ==> end
   695  TAATAATTTAATTAAACATTAAAAAAAAATATATATATTTATCATAATATATTAAATTTT
   755  ATTACATTACATTACAAATAAATACTTTTATTTTATATTTATAAAAATATGAACTCCATA
   815  TTATTATTATTATAATTATTATTATAATTATTATTATAATTATTATTATAATTATTATTA
   875  TAATTAAAGAGTTTTGGATACCAATATGATATAATATGATATAGGATCGAAACCCCTCAT
   935  TTTATCATTTATTTATAATATTATAAATAAAAAAATATTATATGTTATAATAAAATTAAT
   995  ATCATAATATATTATATTATATATTATATTATATATATATATATATATATTCTTTTATAA
  1055  AATTTATATTCTTCTTATTAAAATTTAAAATTAAAAATTTAAAATTAAAAAGGGAGCGGA
  1115  CTTTTAATTATATTTAATTATAGTTTTTAATCATTGGTTGAGATTTCAAAATAAGGTATA
  1175  ATATTTTATATTATTCTTTAACAAATATTATATTATATTATAAAAAAGATATAATATTTA
  1235  TATATTATTATTAATATTATTTTTTCATAAACTTATAATTTTTATATCATTATTTATTAT
  1295  TATTTTTAATTTCAACTCCTTTTGGAGGTTTCTATTTTACCTTCAGCAGAGACTTTCTAA
  1355  TTATAATTATATATATATAAATTTAAATACATTTATAAAAAAGTATATAATATAATTATA
  1415  TTATATATAATAATATTATTAAATGAAGTATTCTTTATTATTAATTATAGGATATCTGGG
  1475  GTCCATTAATAATTATTATTGTAAATAATAATAGGGACCCCCCCCATTATCTAATTAATA
  1535  AATATATAAATAATCATTAATAAATATATTAATAATTATTAATAAATATATAAATAATCA
  1595  TTAATAAATATATAAATAATATATTATATTATAAAAATATAATAATAATAATTTATTATT
  1655  AAAATATAATAATTTATTATAAAAATATAATAATTTATTATTAAAATATAATAATTTATT
  1715  ATAAAAATATAATAATAACTCTTTTCGGGGTTCACACTTTTATAAATAATAAATAATAAA
  1775  TAATAAATAATAAATAATAAATAATAAATAATAAATAATAAATAATAAATATTAGTGTTC
  1835  ACTAATAAATATATAAAATAATAATTATAAAAATAATCATTATTAAAAATATTATTAATT
  1895  ATTAAATTAAATACAATTAATATAATTTAGTTGTTTATATAATTTTAAATAATGTTTATA
  1955  TCAATTTAATAAAATTAAATTTATAGTTCCGGGGCCCGGCCACGGGAGCCGGAACCCCGA
  2015  AAGGAGTTTATCTATATATTATAATAACTATATGAATTTAATTATTAAAAATAATAAAAA
  2075  TAAGAAATTTTAATAAGAAGTAATATTTATTATATAATATATAAAAAAAATATATATATA
  2135  TAAAAATATATATAATAAGTTTTATTATAATATATATTAAATTAATTATTATGAGGGGTT
  2195  CGGTCCCCTTCCGGGCCCCAATTCATCTCATCTCATTTTATTTCATTTCAATATCATCTA
  2255  ATCTCATTTCTTTATAGATTTTACATATATATAAATATAAATATAAGATATTCACATTTA
  2315  TATATAATATAATATAATATAATATAATAGATATTCATTCCTCTTTGATTAAACTAATAA
  2375  TTAATAATTAATAATTAATAATTAATAATTAATAATTATTCAGTAGAACTCCTTCGGGGT
  2435  CCGCCCCGCAGGGGGCGGGCCGGACTATTATTAAATAATTTATAATTTATTATTTATTAA
  2495  TATATTTATATAATATAATATAATATAATATTATTCATACTTTTTATTAATATAATATAA
  2555  TATTATTCATACTTTTTATTAATATAAAGAAAAGAGTTTCAATTATTTATTTATTTATTT
  2615  ATTTTTTATAAAAATAAGTCCCCGCCCCGGCGGGGACCCCGAAGGAGTGAGGGACCCCTC
  2675  CCTATACTATACTAATGGGAGGGGGACCGAACCCCGAAGGAGTATTAATTTAAATAATTT
  2735  ATTTAATGAAATTATTAATTATAAATAAAAATAATAATTTTTAAAGATGTAATATAAAAA
  2795  TAAATATAATATAATTTAGGATAATTATATAAAATATTTATTATATATAGTTTTTATAAA
  2855  GAGTTAAAAAAGTGATAATATAATATATAATATTTATAAGTTCCGGGGCCCGGCCACGGG
  2915  AGCCGGAACCCCAAAAGGAGTTATTTATATATATATAATTATAATCTTATTAATTATTTA
  2975  TATATATATTTAATATTATTTTTATATAATTTTATATTAAAGTATTATAATTATATATTT
  3035  AATATTATTTTTATATAATTTTATATTATTTATTTATTTATTTATTTATTTAAAAATATT
  3095  ATAATCATATATTTAATATTATTTAATATATTTTATATATTATATCTTTTATTGATTTAT
  3155  ATATATATAGATTTAATAAATATATATATATATATATATATAAATATTCATTATATATTT
  3215  ATTATTATTATTATTATTTATTACTATTTTTATTATATATTAATAATATATATATTATTA
  3275  ATTATGGGTATCCTAATAGTATATTATTATTTTTAATAATAATTTATGATTTATGAATAA
  3335  TAAATAAGTAGGAATCGGTACGAATATCGAAAGGAGTTATATATTATTAATTATTTATAA
  3395  TTATTTTATATATTATTAATTATCTCCTTCCGGGGTTCCGGCTCCCGTGGCCGGGCCCCG
  3455  GAACTATAATTATTTTATATATTTATAATTATTTTATATAGATAGGATAGATAGGATAGA
  3515  TAGTATAGATAGGGGTCCCATTTATTATTGAAAATAATAATTATTAATGGGACCCGGATA
  3575  TCTTATTGTTATTAATTTATATATTATTCATTATTATTAATATATATTTAATATAATTAA
  3635  ATATTATATTATATTATATTATTTATTAAAAAAAAAAATCTATTACTTATTTTTTTATTA
  3695  ATATATAAATTATTTATATAATTTATCATTTTTATTTATATATTATTATTTTTTATATAT
  3755  AAATTAATATATATATATTATATATACTTTTTTTTTTAATAATATATCTATATATATAAA
  3815  TTAATATATTATATTATCTTTTTATATAATATATTATTAATTATTATTTTAATTTTCTAT
  3875  TCTATTGTGGGGGTCCCAATTATTATTTTCAATAATAATTATTATTGGGACCCGGATATC
  3935  TTCTTGTTTATCATTTATTATTTTATTAAATTTATTATTATTTTTAATTTATATTTATAT
  3995  TATATAATTAATTATATCGTTTATACTCCTTCGGGGTCCCCGCCGGGGCGGGGACTTTAT
  4055  ATTTTATTATATAATATATTATATTCTTATAATATATTTATTGATTATGTTATAAAATTT
  4115  ATTCTATGTGTGCTCTATATATATTTAATATTCTGGTTATTATCACCCACCCCCTCCCCC
  4175  TATTACGTCTCCGAGGTCCCGGTTTCGTAAGAAACCGGGACTTATATATTTATAAATATA
  4235  AATCTAACTTAATTAATAATTTAAATAATATACTTTATATTTTATAAATAAAAATAATTA
  4295  TAATCTTTTTTATAATTATATATAATAATAATATATATTATCAAATAATTATTATTTCTT
  4355  TTTTTTCTTTAATTAATAATTAATTAATTAATTAATTAATTAATTAATATTTTATAAAAA
  4415  ATATATTTCTAAATAAAATATATTATTAATAATATTATATAATATAATAATAATATAATA
  4475  ATTTTATATAAATATATATTTATATATTAAATTAAATTATAATTTTATTATGAAAATTAT
  4535  ATCTTTTTTTATATTCTATATAATAAAAATATGTTATATATATATTAATAATAAAAAAGT
  4595  AGTGAGGATTAAATAAATTATATAATAATTATAACTCTTAATTATAAAATAAATATATAT
  4655  ATATATATAAGTATCCATTTCTATAAAATCTTTTAATAAATATTAATAAATATTAAAAAA
  4715  ATAATATTATAATATTTTAGTATATAATTCAATAAAATTCATTGGAGGGGTAAATAATAA
  4775  TAATTTACTAATGGCAAGTTATAGTCTTAAAGGTTTTTATTTTTTATTAAATTAATAAAA
  4835  TAATAATACCATTTATATATTCCATTATATATATATATTTAATAAAAATAATAATATCAT
  4895  TTATATATTTTATTATATATTATATATATTTTATATAAAATAATAATAATAAATTTATAT
  4955  TTTTATATATTATTATTAAATAATAATAATATAAATAACTCCTTCGGG
;     G-trnE(cuc)_1 ==> start
  5003  GTTCGGTCCCCCTCCCATTAGGGAGGGGGTCC!CTC!ACTCCTTCTTAAGAATAAAAAGG
  5061  GGTTCGGTCCCCCTCCCGTTAG
;     G-trnE(cuc)_1 ==> end
  5083  TACACGGGAGGGGTCTCTCACTCCTTCTTAAAAAATAAAAAGGTGGAAGGACTAATATAA
  5143  TTTTAAATAATAATTAATACTTTAATAATAATTTGTATTTCTTTATTATTAATATATTAA
  5203  ATATAATAATAATTAATATAATTACAATATATTAATATTATCAAATATTAATAAATATAT
  5263  TTTTTATATAATTTATTTATTTATTTTTTTATTATTAAACTAATTATAATTGTAATTTCG
  5323  AAAAGGGGGGTGGGAGTAAATATATATAATTTATAATCTATATATATATATATATAATTT
  5383  CTTAATAAATATTAATAAATATTTATAAAAAGAATAATTTATATTTATAATATATAATTT
  5443  ATATATTTTATTTTTATTATACAATTAATATAAAATATAAAATATAAAATATAAAATATT
  5503  AAATATTAAATATTAAATATTAATTTTTATAGGGGTTATATAATAATTATATTTATAATT
  5563  ATATAATATTAAAAAGGGTATTTTTATAATTATTACATTTTTATTTTATTTATAAAAATA
  5623  TTAATTTTAATAAGTATTGAATACTTTATATAATATAAATATTAATTACATAATTAATAA
  5683  TTAAATAATATTTAATAATATTATTTAAATTTATTATTTATAATTATTTATTTATAAAAT
  5743  TCTATTTTTATTATTATTATTATTTTATTATTAAAAATTAATATAATAATTATTAATATA
  5803  TTAAAAATCTTTTATTATATTAATATTTATAAAAAAGTATTTAATAAAAAAGATGTATAA
  5863  ATTTATAAATTATATAATATTATTAATTTATATAATAATAATATTATAACTTTGTGATTG
  5923  TCAATTTAGTTAATCATTGTTATTAATAAAGGAAAGATATATAAAATATTCTCCTTCTTT
  5983  AAAAAGGGGTTCCCCCGTAAGTATACGGGGGTCCCTCACTCCTTCGGCCGGACTAATTTA
  6043  ACTTTTAATATTAATATTAATATTATTTATATTTTTAATATATAAAAATAAATAATTTTA
  6103  TTTTTATTAATAGTATATTATATAAATAATAAAATAGTATTAATTATATAAAATTTATAT
  6163  AAAATATATATAAATTTATTATATATATATATATTAATATTTTAATAAAGTTTTTATTAT
  6223  AAATTTATTTATTTATTTATTATAATATTAATAATTTATTTATTATTATATAAGTAATAA
  6283  ATAATAGTTTTATATAATAATAATAATATATATATATATATATTATTATATTAGTTATAT
  6343  AATAAGGAAAAGTAAAAA
;     G-rns ==> start
  6361  ATTTATAAGAATATGATGTTGGTTCAGATTAAGCGCTAAATAAGGACATGACACATGCGA
  6421  ATCATACGTTTATTATTGATAAGATAATAAATATGTGGTGTAAACGTGAGTAATTTTATT
  6481  AGGAATTAATGAACTATAGAATAAGCTAAATACTTAATATATTATTATATAAAAATAATT
  6541  TATATAATAAAAAGGATATATATATAATATATATTTATCTATAGTCAAGCCAATAATGGT
  6601  TTAGGTAGTAGGTTTATTAAGAGTTAAACCTAGCCAACGATCCATAATCGATAATGAAAG
  6661  TTAGAACGATCACGTTGACTCTGAAATATAGTCAATATCTATAAGATACAGCAGTGAGGA
  6721  ATATTGGACAATGATCGAAAGATTGATCCAGTTACTTATTAGGATGATATATAAAAATAT
  6781  TTTATTTTATTTATAAATATTAAATATTTATAATAATAATAATAATAATATATATATATA
  6841  AATTGATTAAAAATAAAATCCATAAATAATTAAAATAATGATATTAATTACCATATATAT
  6901  TTTTATATGGATATATATATTAATAATAATATTAATTTTATTATTATTAATAATATATTT
  6961  TAATAGTCCTGACTAATATTTGTGCCAGCAGTCGCGGTAACACAAAGAGGGCGAGCGTTA
  7021  ATCATAATGGTTTAAAGGATCCGTAGAATGAATTATATATTATAATTTAGAGTTAATAAA
  7081  ATTAATTAAAGAATTATAATAGTAAAGATGAAATAATAATAATAATTATAAGACTAATAT
  7141  ATGTGAAAATATTAATTAAATATTAACTGACATTGAGGGATTAAAACTAGAGTAGCGAAA
  7201  CGGATTCGATACCCGTGTAGTTCTAGTAGTAAACTATGAATACAATTATTTATAATATAT
  7261  ATTATATATAAATAATAAATGAAAATGAAAGTATTCCACCTGAAGAGTACGTTAGCAATA
  7321  ATGAAACTCAAAACAATAGACGGTTACAGACTTAAGCAGTGGAGCATGTTATTTAATTCG
  7381  ATAATCCACGACTAACCTTACCATATTTTGAATATTATAATAATTATTATAATTATTATA
  7441  TTACAGGCGTTACATTGTTGTCTTTAGTTCGTGCTGCAAAGTTTTAGATTAAGTTCATAA
  7501  ACGAACAAAACTCCATATATATAATTTTAATTATATATAATTTTATATTATTTATTAATA
  7561  TAAAGAAAGGAATTAAGACAAATCATAATGATCCTTATAATATGGGTAATAGACGTGCTA
  7621  TAATAAAATGATAATAAAATTATATAAAATATATTTAATTATATTTAATTAATAATATAA
  7681  AACATTTTAATTTTTAATATATTTTTTTATTATATATTAATATGAATTATAATCTGAAAT
  7741  TCGATTATATGAAAAAAGAATTGCTAGTAATACGTAAATTAGTATGTTACGGTGAATATT
  7801  CTAACTGTTTCGCACTAATCACTCATCACGCGTTGAAACATATTATTATCTTATTATTTA
  7861  TATAATATTTTTTAATAAATATTAATAATTATTAATTTATATTTATTTATATCAGAAATA
  7921  ATATGAATTAATGCGAAGTTGAAATACAGTTACCGTAGGGGAACCTGCGGTGGGCTTATA
  7981  AATATC
;     G-rns ==> end
  7987  TTAAATATTCTTACATAAATATTAATCTAAATATTAATATAAATATTAATAGTTCCGGGG
  8047  CCCGGCCACGGGAGCCGGAACCCCGAAAGGAGAAATATTAATATAAATATAAATATTAAT
  8107  ATAAATATAAATATAAATATAAATATATTTTAATATAATATAATATAATATATAATATAT
  8167  TATATAAATATAATATATAAATAATATAATAAAATATTTTAATATATATATAATATAATA
  8227  TAATTATTATTATAATTTAATATAAATTATTATTATAATTTAATATAATAAATAAATAAA
  8287  TAATTATAATTATAATTATAATTATAATCTCAATATATAAATGATAAATTATTATAAATA
  8347  CAAAGGAAATAATTGATTTTTAAAATATATTTAATAAAATATATAATATAAATTATACTT
  8407  TTTTTGTTATTATATAATAATTATATTAATATATTTAATAGAATTAAACTCCTTCGGCCG
  8467  GACTATTATTCATTTTATATATTAATGATAAATCATTAATTATTATTAATAAATTTATTT
  8527  ATAATATTTAATTTTATATATTATTATTTATAATAAAAAAAATTATATTATAACAATTTA
  8587  ATTTTAATTTTTATTTTTAAATTATAAAATTAATAATTTATTTGTTTAAATAAAATTTAT
  8647  AACTCCTTCGGGGTTCGGCCGGACTATTAATATAAATAAATAATAAATATTTATAATAAA
  8707  ATAATATACATCTTCTTTAAATAAAAAAAGGGGACATTATAAATAGTATATAAATATATT
  8767  ATATCTTTTTTATTATTATTATTAATAAATAATAATAATAATTTATATATTTATAATATA
  8827  TTTAATAGTTCCGGGGCCCGGCCACGGGAGCCGGAACCCCGAAAGGAGAATGTATTATAA
  8887  TTATTACATATAATTATTATTATTCACTTCTTATTAAAAATAATACTCTATATAATTTAT
  8947  ATAATTTATTTTAATATATATATATTTATATATAATATAATATATATATTTATTTATTAT
  9007  AATCATTTTTTTTTAACTTAAAATAAAACTTATTATAATTTATATAATTTATAATTTTTA
  9067  TATAAAAATAATTATATAATTTTTTTTTATTTATATAATAATAATATTATTTGTTATATA
  9127  TTATATATTATATATATAATAAATAAATAAATAATAAATAATAATAAT
;     G-trnW(uca) ==> start
  9175  AAGGATATAGTTTAATGGTAAAACAGTTGATT!TCA!AATCAATCATTAGGAGTTCGAAT
  9233  CTCTTTATCCTTG
;     G-trnW(uca) ==> end
  9246  ATAATAATAATAAAAATATGTATTTATTTAATTATTTTAATATTTCTCCTTTCGGGGTTC
  9306  CGGCTCCCGTGGCCGGGCCCCGGAACTATTAATATAATATAATATAATATAAATATTCAT
  9366  TTATCTTTTTTTTAATATTCTTAATTAATTAATTAATTAATATATTAATTATAAAAAATA
  9426  TATTATAATTTTATTATTAATAAGTATAAATATATTATTAATAATAATTTATTAAAAATA
  9486  TATTATTATAATATATTAATATATCATAATTATAATCAATATTATATTATTTAATTTTAT
  9546  AATACTTAATTATTAATATATTATTCATATATATATAAATTAAATTAAATTAATTATATT
  9606  GAATATATAAATATATATATATATAAATATATAAAAAATTATATAAATTATTTTAAGAAA
  9666  GGAGTGAGGGACCCCCTCCCGTTAGGGAGGGGGACCGAACCCCGAAGGAGAAATATTATA
  9726  ATATATTTAATATTTTATTTTTTTTATTTTAATTTATTAAATAATTTAATAATTAAATAA
  9786  ATTAATGATTTGATTTTATTCTATTATTATTATATTTTATTATATAAAAATAAATAATAA
  9846  ATAATAAATAGTATGATACAATTTATTAATAATATAATTATAAATTATAAATAATAATTT
  9906  ATTTTAATAATTCTAATATAAATAATGATAATAATTTTATCATTATGAACTATTAATATA
  9966  TTAATCTATTAATATTCTTTGATATTTATTTTTATTTAATGAACATCTAATTTAATTTAA
 10026  TAAAATAGTCCGGTCCGCCCCGTGGAGGGGGCGGACCTCGAAGGAGATATGAATCTTTAA
 10086  TATAAATAATCATAAATTCTAAATATTAGAATTATTATTTTATCTTTTTATTTATTAATA
 10146  ATTAAATATAAATTATTATTAATAATAATTATAATATTCTCCTTTCGGGGTTCCGGCTCC
 10206  CGTGGCCGGGCCCCGGAACTTAAAAATAATATTAATAAAAATTATACAATAATAATAATA
 10266  AATATTCATTATTATTTAATTAATATCTCCTTTACTTATTTTTCCTCCGTTAGGGACTTA
 10326  TTATTAAGTATATTATTATATACTACTTAAGATTATATATATAATATATATATATATTAT
 10386  ATATAAAATATAAATATATAAATAATATAAAAATTAATAAAATAAATAAAATAAATTAGT
 10446  CCGATCGAATCCCCTATTAAATTAAATTAAATTAAATTAAATTAAATTAAATTAAGAAAG
 10506  AGATAAATTTATATAAAATATTATTTATAATTAATTATAATTAAATTATAATATAATATA
 10566  AATAATAATATAATAAAAATAAAATAATATTAGATTATATTATATAATTTATATAATTTT
 10626  TTAATAATAATAATAAATAAGTTTATTTATAATTATAAATATAAATATAAATAAAGAAGG
 10686  TATTATATTTTATAAAATATAATAATAATACAAAATTTATATTTTAATAAATATTAATAT
 10746  AAGTTTAAAGTTCCGGGGGCCGGCCACGGGAGCCGGAACCCCGAAAGGAGAAATAAATAA
 10806  TATATTTATAAAAAATTAAATAAATAAATATTATCTATTTAAAAATAAATATAATATAAT
 10866  ATAATATAATAATTCTAAATATAAATAATATTTATTATAATTATTATAATAATTGTATTA
 10926  TTTATTAATAATATATATAATTATATTAAAACTAATATTACATTATTTTGTATATTTAAA
 10986  CAATTAAATTGATTATTCTTATTTGTAATCTTTATTTATTTTATTATATCTTATTAATGA
 11046  TAAATTATAATTATTATTAAAATAATAATTTACTTCTTTTGATATAAAAATAAAATAATA
 11106  TAGTTCCGGGGCCCGGCCACGGGAGCCGGAACCCCGGAAGGAGATAAATATATTATATTT
 11166  TTATTCCTTCCTATTAAAGGTAAAGACTCGATTCTCATAATTAAATTTATATCCTTCGGC
 11226  CGGATTAATTTATTTTATTTATATTTATATTTATATTTATATTTATAGTGAATACCTTTT
 11286  TTAATATTTATTTTTAATATTTATTTTTAATATTTATTTTTAATATTTTATTTTTAATAA
 11346  AATATAATCTTGTAAGTAAGAAAAGAATTTCGGTGATTGGAACCTTGAAAGGATAAATTT
 11406  CTTATTTATTATAATATTTATATTAATAGTTCCGGGGCCCGGCCACGGGAGCCGGAACCC
 11466  CGAAAGGAGTATTATTAAACATTTAATATATTATATTAATATTTAATTTAAATGATTAAT
 11526  ATATTATTATAATAATATTTATTTTATATTAAAATATTATAATTAATATATATATATTTA
 11586  TTTTAATAATATTATTATTATTATTATTAAAATTATTATTTTTATAAATATATATATATA
 11646  TATATATATATTATTTTTATTCTTATATAAATTATATAAAAAATATATATAATATATAAT
 11706  TAATTAATATATATTATTTAAATTATATATTATTTAAAATACTTTTTATATTATATCTTC
 11766  TTTAGATTAAAATATAATTATTATTTATATTATAATTATTTATGAAATATTATTATTAAA
 11826  ATAAAAAAGAGGTTTAGACTATATATTTATTATTTATAAACTTATTATATTATTTATTAT
 11886  TAATAGTACCGGGGCCCGGCCACGGGAGCCGGAACCCCGAAAGGAGAAATAAATAAAATA
 11946  AAAAATAATAAATATTAATATTATTAAATATTATTTATAATAAATATTAATATTATTAAA
 12006  TATTATTCATATTAATAAATTTTATTATTATTTGTAATATATTAAATATTAATAATATAT
 12066  ATATTATTTATTATAATGAAAACCTATCCTAAATTATCCTATCATATAATATCATATCAT
 12126  ATTATATCATATCTTATTATATGATATATAAAGTATTCACTTTATATGAAGTTATGATTA
 12186  TTATATAAATCTTATTTTATTTTATTTTTATTTTTATTTGGACTAATAATAATTATAATA
 12246  ATAATTATTGATATGTTCTAATATTAATAAATACATATTTATATTATAATATAAATATTC
 12306  ATTTCTTACTAATAAAAAGTTTTTATATTCATTATAATATAAATATATAAATATATATAA
 12366  ATATTTTAATAATTATAATTATATTAATATATTATAAATATATATTTATTTTTTTATAAA
 12426  ATAAATAAATAAATAATTAATTAATATTTTTATATTATAACTTATTTTTATAATAATAAT
 12486  AAGTATTTTATTTTTATTATATTATTATTTATATAATTATATATATATATTAATTTCAAT
 12546  TTAATTAATTAATTAATTGGTATTTGGCATATGAGATCAATTAATTGTAATTCTTATAAG
 12606  AATTAATTAATATGCTTTTTATATAATTTATACTTTTATATTTCTCCTTTCGGGGTTCCG
 12666  GCTCCCGTGGCCGGGCCCCGGAACTATTATTATTATTTTTATTTATTTATTATTAAAATA
 12726  TAATAATAAATAGTCCGGCCCGCCCCGCGGGGCGGACGCCGGAGGAGAATTATATTTTTA
 12786  TATAATAATTTATATTTCTATATATATATATATATATTATATATAAATATTATTATATAT
 12846  ATTTTTATATATATTATAATTATATTCATTAATATTTTATTATAGTGGTGGGGGTCCCAA
 12906  TTATTATTTTCAATAATAATTTATCATGGGACCCGGATATCTTCTTGTTTTTATTTATTA
 12966  TTTTATTAAATTTATTTTAATTATTTATTTATAATTTATATTATACAATTTATTATTTCG
 13026  TTAATACCTTTATTTATATTATATAATATATTATATTATTATAATATATTTATTGATTAT
 13086  ATTAATACATTTAACTAATGTGTGCTCTATATATATTTAATATTCTGGTTATTATCACCC
 13146  ACCCCCTCCCCCTATTACGTCTCCGAGGTCCCGGTTTCGTAAGAAACCGGGACTTATATA
 13206  TTTAATACTAAAAATATAACTACATTACTTTTTTAATATATATAACATATATATATATAT
 13266  ATATATTAATTATATAAAATATAATACTCTATATTAAATATTATTTTTATCAATATTTAT
 13326  TTATATATATAATAATAATAATAATAATCAATATTAATTATTTATATATATAAGATTAAT
 13386  ATTATTAAATATATTATGAATAATTTAATTAATAAATCTTTAAATATTATCATAAAAATA
 13446  TAAATTAAATAATTTCTTATTTATAATAAAGAATAATAATATATATAAATATAATAAAGA
 13506  ATGTAAATAATATATATATAATATAATATAAAAAATATATATATATATAAATATATATAT
 13566  AATATAATATATAGATAATAATATTTTTATATAAATTTATTTTATTATTAAGTAATGAAT
 13626  AATATAAAATCAATATATTAAATAATATATTTATATTAGTTCGGTTTAGTTGGTATTTTG
 13686  TAATGAGTAAAAAGTAATATATAATATTAAATAATAAGTATTGATATAAGTAATAGATAT
 13746  AATAATAATATTATTAATATTTTATATAAATAATATTAATAATATAGATTATGAAAGAGA
 13806  GTATTAATATCATTAAATATATATATATGTTATATAATTTAAATGATTTTAATATATATA
 13866  TATATATTATATTATAGATTATGATACATTTATATAAATAATATATATATAAAAATTAAT
 13926  TATACTATTACTTTATAATATAATAATATTTATTTATAAAGATATAAAAGAATTGTTTAA
 13986  AGTTATAACTAAAATATTATATAGTCCGGCCCGCCCCCGCGGGGCGGACCCCGAAGGAGT
 14046  ATTCATTAATAATTAATATTATAAATTCAACTATTGTTATATTTATAAATAGAATAATAT
 14106  ATTATTATCCTTTAAGATATAACAATAATTATTTAAATTAAATTAAATTAAATTTAATTA
 14166  ATTTTTAATGAATATAATAATAATAATATTATTAAAATTAATATATAAAAAAAAAGTAAA
 14226  A
;     G-cox1 ==> start ;; mfannot: alternative ATG start pos 14173
;     G-cox1-E1 ==> start
 14227  ATGGTACAAAGATGATTATATTCAACAAATGCAAAAGATATTGCAGTATTATATTTTATG
 14287  TTAGCTATTTTTAGTGGTATGGCAGGAACAGCAATGTCTTTAATCATTAGATTAGAATTA
 14347  GCTGCACCTGGTTCACAATATTTACATGGTAATTCACAATTATTTAATG
;     G-cox1-E1 ==> end
;     G-cox1-I1 ==> start /group=II (7.41e-14)
 14396  gt
;     G-cox1-I1-orf777 ==> start /first_aa=A
 14398  gcgcctctcagtgcgtatatttcgttgatgcgtctagcattagtattatgaatcatcaat
 14458  agatacttaaaacatatgactaactcagtaggggctaactttacggggacaatagcatgt
 14518  cataaaacacctatgattagtgtaggtggagttaagtgttacatggttaggttaacgaac
 14578  ttcttacaagtctttatcaggattacaatttcctcttatcatttggatatagtaaaacaa
 14638  gtttgattattttacgttgaggtaatcagattatgattcattgttttagatagcacaggc
 14698  agtgtgaaaaagatgaaggacctaaataacacaaaaggaaatacgaaaagtgagggatca
 14758  actgaaagaggaaactctggagttgacagaggtatagtagtaccgaatactcaaataaaa
 14818  atgagatttttaaatcaagttagatactattcagtaaataataatttaaaaatagggaag
 14878  gataccaatattgagttatcaaaagatacaagtacttcggacttgttagaatttgagaaa
 14938  ttagtaatagataatataaatgaggaaaatataaataataatttattaagtattataaaa
 14998  aacgtagatatattaatattagcatataatagaattaagagtaaacctggtaatataact
 15058  ccaggtacaacattagaaacattagatggtataaatataatatatttaaataaattatca
 15118  aatgaattaggaacaggtaaattcaaatttaaacccatgagaatagttaatattcctaaa
 15178  cctaaaggtggtataagacctttaagtgtaggtaatccaagagataaaattgtacaagaa
 15238  gttataagaataattttagatacaatttttgataaaaagatatcaacacattcacatggt
 15298  tttagaaagaatataagttgtcaaacagcaatttgagaagttagaaatatatttggtgga
 15358  agtaattgatttattgaagtagacttaaaaaaatgttttgatacaatttctcatgattta
 15418  attattaaagaattaaaaagatatatttcagataaaggttttattgatttagtatataaa
 15478  ttattaagagctggttatattgatgagaaaggaacttatcataaacctatattaggttta
 15538  cctcaaggatcattaattagtcctatcttatgtaatattgtaataacattggtagataat
 15598  tgattagaagattatattaatttatataataaaggtaaagttaaaaaacaacatcctaca
 15658  tataaaaaattatcaagaataattgcaaaagctaaaatattttcgacaagattaaaatta
 15718  cataaagaaagagctaaaggcccactatttatttataatgatcctaatttcaagagaata
 15778  aaatacgttagatatgcagatgatattttaattggggtattaggttcaaaaaatgattgt
 15838  aaaataatcaaaagagatttaaacaattttttaaattcattaggtttaactataaatgaa
 15898  gaaaaaactttaattacttgtgcaactgaactaccagcaagatttttaggttataatatt
 15958  tcaattacacctttaaaaagaatacctacagttactaaactaattagaggtaaacttatt
 16018  agaagtagaaatacaactagacctattattaatgcaccaattagagatattatcaataaa
 16078  ttagctactaatggatattgtaagcataataaaaatggtagaataggagtgcctacaaga
 16138  gtaggtagatgactatatgaagaacctagaacaattattaataattataaagcgttaggt
 16198  agaggtatcttaaattattataaattagctactaattataaaagattaagagaaagaatc
 16258  tattacgtattatattattcatgtgtattaactttagctagtaaatatagattaaaaaca
 16318  ataagtaaaactattaaaaaatttggttataatttaaatattattgaaaatgataaatta
 16378  attgccaattttccaagaaatacttttgataatatcaaaaaaattgaaaatcatggtata
 16438  tttatatatatatcagaagctaaagtaactgatccttttgaatatatcgattcaattaaa
 16498  tatatattacctacagctaaagctaattttaataaaccttgtagtatttgtaattcaact
 16558  attgatgtagaaatacatcatgttaaacaattacatagaggtatattaaaagcacttaaa
 16618  gattatattctaggtagaataattaccataaacagaaaacaaattccattatgtaaacaa
 16678  tgtcatattaaaacacataaaaataaatttaaaaatataggacctggtatataa
;     G-cox1-I1-orf777 ==> end
 16732  aatctattattaatgatactcaatatggaaagccgtatgatgggaaactatcacgtacgg
 16792  tttgggaaaggctctttaacacgtggcaacataggttaatttgctatttcat
;     G-cox1-I1 ==> end
;     G-cox1-E2 ==> start
 16844  TTTTAGTAGTTGGTCATGCTGTATTAATGATTTTCTTCTTAGTAATGCCTGCTTTAATTG
 16904  GAGGTTTTGGT
;     G-cox1-E2 ==> end
;     G-cox1-I2 ==> start /group=IB (3.03e-35)
;     G-cox1-I2-orf326 ==> start /first_aa=N /note=LAGLIDADG ;; evalue:5.5e-37
 16915  aaccaaaaaagatatgaaagtaataataataataatcaagtaatagaaaataaagaatat
 16975  aatttaaaattaaattatgataagttgggaccttatttagctggattaattgaaggtgat
 17035  ggaactattctagttcaaaattcatcttcaataaaaaaatctaaatatagaccgttaatt
 17095  gttgtagtatttaaattagaagatttagaattagctaattatttatgtaatttaactaaa
 17155  tgtgggaaagtgtataaaaaaattaatcgtaattatgtattatgacttattcatgattta
 17215  aaaggtgtatatacattattaaatattattaatggatatatgagaacacctaaatatgaa
 17275  gcatttgttagaggtgctgaatttataaataattatattaattcaacaacaattctacat
 17335  aataaattaaaaaatatagataatattaaaattaaaccattagatacatcagatattggt
 17395  tcaaacgcttgattagctggtatgacagatgcagatggtaatttttctattaatttaata
 17455  aatggtaaaaatcgttctagtagagcaatgccttattattgtttagaattaagacaaaat
 17515  tatcaaaaaaattctaataataataatattaatttttcttatttttatattatgtctgca
 17575  attgcactatattttaatgttaatttatatagtagagaacgtaatttaaatttattagta
 17635  tctcttaataatacgtataaactatattatagttataaagtaatagtggctaatctatat
 17695  aaaaatattaaagtaatagaatactttaataaatattctttattatcatctaaacactta
 17755  gattttttagattgatctaaattagttattttaattaataatgagggtcaaagtataaaa
 17815  cttaatggtagttgagaattaggtataaatttacgtaaagattataataaaactagaact
 17875  acgtttacttgatctcattaa
;     G-cox1-I2-orf326 ==> end
 17896  aaaaaaacatatttagaaaataaataaataaattattattactttcttcccctccgaatc
 17956  cgtaatatatttacggatatataatctcgtagtgtaaaaggtgtaacgagattattaata
 18016  agttgccgtaatatattgtaaaatatattattattacaacactatatgcgggaaaaccct
 18076  aaagtcataatataatattatccccacgagggccacacatgtgtgaccctcgcggggtat
 18136  ggaaaatttaattaagttataaatgtactatagtattaaaaattattatgaataatttcc
 18196  ccacccccatgcgaagcatgggggtgggtataagtatggacaatccgcaggaaaccaaat
 18256  aataattaatatcctgaacaaagtaagtgaaggagatatctaaaaatatatataatatat
 18316  attttataaattattacgtaggatcctcagagactacacgtgttgcacccattatattat
 18376  gtataatgggttgaagatatagtccaaatataattgaaagattataataaaatg
;     G-cox1-I2 ==> end
;     G-cox1-E3 ==> start
 18430  AACTATTTATTACCATTAATGATTGGAGCTACAGATACAGCATTTCCAAGAATTAATAAC
 18490  ATTGCTTTTTGAGTATTACCTATGGGGTTAGTATGTTTAGTTACATCAACTTTAGTAGAA
 18550  TCAGGTGCTGGTACAGGGTGAACTGTCTATCCACCATTATCATCTATTCAGGCACATTCA
 18610  GGACCTAGTGTAGATTTAGCAATTTTTGCATTACATTTAACATCAATTTCATCATTATTA
 18670  GGTGCTATTAATTTCATTGTAACAACATTAAATATGAGAACAAATGGTATGACAATGCAT
 18730  AAATTACCATTATTTGTATGATCAATTTTCATTACAGCGTTCTTATTATTATTATCATTA
 18790  CCTGTATTATCTGCTGGTATTACAATGTTATTATTAGATAGAAACTTCAATACTTCATTC
 18850  TTTGAAGTAGCAGGAGGTGGTGACCCAATCTTATACGAGCATTTATTTTGATTCTTTGGT
;     G-cox1-E3 ==> end
;     G-cox1-I3 ==> start /group=IB (3.55e-21)
;     G-cox1-I3-orf316 ==> start /first_aa=Q /note=LAGLIDADG ;; evalue:3.2e-47
 18910  caaacagtggcccttattattatattaataatatataatgatatgcatttttctaaatgc
 18970  tggaaattattaaaaaaatgaattacaaatattataagtctattatttaaagccttattt
 19030  gtaaaaatattcatatcttataataatcagcaggataagataataaataatcttatatta
 19090  aaaaaagataatattaaaagatcctcagagactacaagaaaaatattaaataattcaata
 19150  aataaaaaatttaatcaatgattagctggattaattgatggtgatggatattttggtatt
 19210  gtaagtaagaaatatgtatcattagaaattctagtagcattagaagatgaaatagcttta
 19270  aaagaaattcaaaataaatttggtggttctattaaattaagatcaggtgtaaaagctatt
 19330  agatatagattacttaataaaactggtataattaaattaattaatgcagttaatggtaat
 19390  attagaaatactaaaagattagtacaatttaataaagtttgtattttattaggtattgat
 19450  tttatttatccaattaaattaactaaagataatagttgatttgttggattttttgatgct
 19510  gatggtacaattaattattcatttaaaaataatcatcctcaattaacaatttctgtaact
 19570  aataaatatttacaagatgtacaagaatataaaaatattttaggtggtaatatttatttt
 19630  gataaatcacaaaatggttattataaatgatccattcaatcaaaagatatagtattaaat
 19690  tttattaatgattatattaaaataaatccatcaagaacactaaaaataaataaattatat
 19750  ttaagtaaagaattttataatttaaaagaattaaaagcttataataaatcttctgattca
 19810  atacaatataaagcatgattaaattttgaaaataaatgaaaaaataaataa
;     G-cox1-I3-orf316 ==> end
 19861  attatttaataaagatatagtccaaattatatatatataatatatatatatataacaag
;     G-cox1-I3 ==> end
;     G-cox1-E4 ==> start
 19920  CACCCTGAAGTATATATTTTAATTATTCCTGGATTTGGTATTATTTCACATGTAGTATCA
 19980  ACATATTCTAAAAAACCTGTATTTGGTGAAATTTCAATGGTATATGCTATGGCTTCAATT
 20040  GGATTATTAGGATTCTTAGTATGATCACATCATATGTATATTGTAGGATTAGATGCAGAT
;     G-cox1-E4 ==> end
;     G-cox1-I4 ==> start /group=IB (2.16e-15)
;     G-cox1-I4-orf346 ==> start /first_aa=M /note=LAGLIDADG ;; evalue:2.2e-32
 20100  atgaaagctcaagtgtcgttatatatggtaacgtatatattattatttaactgtatgccg
 20160  gaaactttatactattttaataataatgataatattattaaaataactaaaataatagtc
 20220  cgcttattattaatatatttggaaaaatctattattttatttagatattttataactaat
 20280  aataaacaatcggcaagtaacttttatttttcttctataaaaattaataaaaaaacaatt
 20340  cttaaaaatcatttaaatgatataaatgaaataaaaatatcagaacataaacctttatat
 20400  aaaagattaaaagatgatgaaatattaggttattatttagcaggtttaattgaaggagat
 20460  ggtcatatcggcgctaaatatattactattgctattaattataaagatattaaaaatgct
 20520  tattatttaaaaaaattaattggttatggtaatattagaagatactctaatactgataaa
 20580  gctgtaagtttaaattttgattctaaagcagctatattaagagtatttaatttaattaat
 20640  ggtaaattattaggcccttataagcataaacaattaattgataataaatacgatattaaa
 20700  tttaatactttaattaaacctatcgctaattttaatttatgagataacccctgattaact
 20760  ggttttactgacgctgatggtagttttggagtatatatttataaatcaaaaactataaaa
 20820  ataggatataatgtaaaaattatatttagaattaaacaaagacatgttgatttattaaaa
 20880  catattcaaaaagctttagatggtagtatttctttatttaaaataaaatcagtagttgga
 20940  ggttataattattcagctcttaattttaattctattaaaaattgaattaaatattttagt
 21000  ttatatccaccattgcataatagtaaatatattctttttattaaatgatataaagtttgt
 21060  tatttatttgataataaattacatttaactaaagaaggattagataaaattaaatctatt
 21120  aaaaggaacttcagagactag
;     G-cox1-I4-orf346 ==> end
 21141  tacgttaaatatcctatatataaaaattaagcatttaatcctttattatatataaaatat
 21201  atatataatataaataattatcttatttatttttattataaataagtttataggataaag
 21261  atacagtccatagttaataaggttgtttatataatataatataatataatataatataat
 21321  ataatatataaaaatatatatatataaaataaaatataatataatataatatatatataa
 21381  tataatataatataatataatatatataatataatataatataatataatataatataat
 21441  acttgttattggtcgaaaaataatatctcactttaattagaattataattataatttaaa
 21501  ttttaaagtatatatattataaaaattataaaacttattcatccttatttaatattatta
 21561  tatatttatgataataatatttaagtg
;     G-cox1-I4 ==> end
;     G-cox1-E5 ==> start
 21588  ACTAGAGCATATTTCCTATCCGCACTGATGATTATTGCAATTCCAACAGGAATTAAAATC
 21648  TTTTCTTGATTAGCCCTAGTCTATGGTGGTTCAATTAGATTAGCACTACCTATGTTATAT
 21708  GCAATTGCATTCTTATTCTTATTCACAATGGGTGGTTTAACTGGTGTTGCCTTAGCTAAC
 21768  GCCTCATTAGATGTAGCATTCCACGAT
;     G-cox1-E5 ==> end
;     G-cox1-I5 ==> start /group=I(derived) (4.52e-09)
 21795  attaatttaataagtgtcgtgcttaaaattcactaaaataatatataataaattataata
 21855  aatatataaaaaaaataaaaaaaataaaaaaaattaatatcttatgattaattttatata
 21915  aataaaaatttattaaatattattggttatatatatatatatattaataataaaaaaaat
 21975  atatatatatatatagctaacggggaaactcttataattattatttatataataaataag
 22035  acaatcccgtgataactttaatatatatatattatatattaaagtattgtagagactaaa
 22095  cgtgaatgattttaatattatttaaatattaaaattaagagatagtccaatcttatatgt
 22155  aaatataagttaatattaaaaaaaaatattaaatatatatattattatattagttataaa
 22215  tatataatctttttttttattatttttttttataaaagattataaactgatataaaattt
 22275  aaattatatattttatttttttttacaggctttaattattctaataggattattattaaa
 22335  taataataatataatttctaataataatataataataaataataatataagtttagcatc
 22395  acaaattcatttaattactggttttgcgactgtgaatgatattaataatatttataaaga
 22455  tattttaaataattataaagatattatagttccggggcccggccacgggagccggaaccc
 22515  cggaaggagataaatattca
;     G-cox1-I5-orf219 ==> start /note=LAGLIDADG ;; evalue:2.3e-20
 22535  ataaaattatataaagataataataataatttaccaaaaatattagaagattttactgaa
 22595  gaagagaaaggttattatttatctggtttatttgaaggagatggtaatatttatactaga
 22655  acattttcaattgtattttctattgaagatgcacctttagctcattatttatgtcaatat
 22715  tttaaaataggatatattgattataaaaataattctcctccggcgtccgccccgcgggcg
 22775  ggccggactaaaaaagaattaacagtagttaaatgaaatattataaaagaatcagaacaa
 22835  agaatttttcttaattatattaatggtaaattattaacatataaaagatatgatcaatat
 22895  tacaaatataattttgataaaaaattaaatattttattaataaaacctatagaatttaat
 22955  gtattattaaatccatgattaataggatttactgatgcagatggttatttttatagtgct
 23015  ttaagtaataaattacttattgttataaaatatgaattatctcaaaaagaaagttatatt
 23075  ttagtccggcccgcccccgcggggcggaccccaaaggagatattattaaaaaatatagta
 23135  atcttggtacagtatataaaagagattttaaatctggtacttatgctcatatttatctag
;     G-cox1-I5-orf219 ==> end
 23195  taacttctaatattggtataaaaccttttattgaatattttaataaatataaaccattaa
 23255  gtattagaagatatagacaatatttattattaaatattacttatttattaagaattaata
 23315  aaatacaatctatatctaatattaaacctatatttattgatttactatattttagtaaac
 23375  tattattaatatcttctaatataaaaaataaacaattaaataatgctataattattatta
 23435  attattatagaaaattaagaaatttaaatgaaaaataatattcttattaattataaaaaa
 23495  aaataaaaataaaaataaataatatatatatataatatttattttgtag
;     G-cox1-I5 ==> end
;     G-cox1-E6 ==> start
 23544  ACTTACTATGTTGTGGGGCATTTTCACTATGTATTATCAATGGGTGCTATTTTCTCTTTA
 23604  TTTGCTGGATACTATTATTGAAGTCCTCAAATTTTAGGTTTAAACTATAATGAAAAATTA
 23664  GCTCAAATTCAATTCTGATTAATTTTCATTGGGGCTAATGTTATTTTCTTCCCAATGCAT
 23724  TTCTTAGGTATTAATGGTATGCCTAGAAGAATTCCTGATTATCCTGATGCTTTCGCAGGA
 23784  TGAAATTATGTCGCTTCTATTGGTTCATTCATTGCACTATTATCATTATTCTTATTTATC
 23844  TATATTTTATATGATCAATTAGTTAATGGATTAAATAATAAAGTTAATAATAAATCAGTT
 23904  ATTTATGCTAAAGCACCCGATTTTGTAGAATCTAATCTTATCTTTAATTTAAATACAGTT
 23964  AAATCTTCATCTATCGAATTCTTATTAACTTCTCCACCAGCTGTACACTCATTTAATACA
 24024  CCAGCTGTACAATCTTAA
;     G-cox1-E6 ==> end
;     G-cox1 ==> end
 24042  GTTATAATATTTAATTATTTACTTAATAATTAAAAAAAAAAAAAAAAGTAAATATTATAT
 24102  CTAAAACTTAATAATATAATAATAATATTCTTATAAAAAAAAATATATATAAAAAAAATA
 24162  TATAAAATTTATTAAAATATCTTAATATATTATCCTTTTTGGGAACTATATAAATAAATA
 24222  CTAATATAATCCTATTATATATATATATATATAAAATAATATATATATATAATTAATATA
 24282  AATAATATTTATAATTATTTTTTAATAATATATATAATTTAATATATTAATGAATATTAT
 24342  ATAATTATTAAATATATTATAATATTATTATTATTTTATAATAAAAATATTTTTAATACT
 24402  AATTATTATTTATTATTTATAAATATATAAATAGTATGTTTAATATTATTAATATTAAAA
 24462  AAAATATAATTATAATTAGGATCTAACAATACATTTATCTGATTAATATTAATATTAATA
 24522  TTAATATTTATATTAATAAAGGGATTAAATTAATTGTATCCAATTTAATTAAATTATAGA
 24582  TATATTATTTATAATATTAATATATTGTTTTATTAAAAAGGTAAAAATAGTTTTTATTTT
 24642  ATATATAAATATAGGATATAAATAAATATATTATATATATATTAAGAATATATTTATATT
 24702  TTACATATAATTATTTATAATATAAATATCTCCGCAAAGCCGGATTAATGTAATTATTTA
 24762  ATAATTTTATTTAATAATTTATTAAAATAAATATTTACATTTAATAATATTTATATTATG
 24822  TCAGTTATTTTATATTAATGTTTAATCTATTATAATATTTTTTTTTTATAAATATATTAT
 24882  TTATATTAATAAATATATATATTATTTTTATAATATATATATATTTTTATTAAATATTTA
 24942  TTAAATATTTATTAAATTATTATAATGTTGTTATTAATCTTATTAAAAAATATATATAAA
 25002  A
;     G-atp8 ==> start ;; mfannot: alternative ATG start pos 24991
 25003  ATGCCACAATTAGTTCCATTTTATTTTATGAATCAATTAACATATGGTTTCTTATTAATG
 25063  ATTCTATTATTAATTTTATTCTCACAATTCTTTTTACCTATGATCTTAAGATTATATGTA
 25123  TCTAGATTATTTATTTCTAAATTATAA
;     G-atp8 ==> end
 25150  TATATATTATTAATTTATTTATTCATATAAATATTATTATTATTATATATAAATATTAAT
 25210  AATATTTATACTTATTTAATAATAATAAAATAAAAATAATAATAATTATAATTTAATATA
 25270  TTTAATATATTTCCTTACGGACTATATATTTATATATATATATTAAATACAATTTAATTT
 25330  AATTTAATTATGTTATTTATTAAATAAAGTTATATTATAATATAATAACAATATTATATA
 25390  TTATTATATAATTATAATATATTTTAATATAATTATCAAAAGAAATAATAAAAAATATTA
 25450  ATAAGAATATAATTTAATAATTATTAAAAAAAATTCTTATTTATAGTCCGGTCCGCCCCC
 25510  GCGGGGCGGACCCCAAAGGAGGAGTAATAAAAATTATTAAATACAAATATTATATATATA
 25570  TAATTCATTATATATATATATATATAATAATTAATCTTATTTTTTATATATTTATTTATA
 25630  TATCTATTTATATTTATATTTTATATATATTTATTTATATATCTAAGGGGTTTGGTCCCT
 25690  CCCCCGTAAGTATAAGTATACGGGGGAGGGTCCCTCACTATTTATATTTATATTTATATT
 25750  TATATTTATATTTATATTTTATATATTTTATATATTTATAAATAAAGTATAATAAGATAT
 25810  AATTATGATTAATTATTTATAAGTTATAGTTTTATAAATTTATAATTATT
;     G-atp6 ==> start ;; mfannot: alternative ATG start pos 25851
 25860  ATGTTTAATTTATTAAATACATATATTACATCACCATTAGATCAATTTGAGATTAGACTA
 25920  TTATTTGGTTTACAATCATCATTTATTGATTTAAGTTGTTTAAATTTAACAACATTTTCA
 25980  TTATATACTATTATTGTATTATTAGTTATTACAAGTTTATATCTATTAACTAATAATAAT
 26040  AATAAAATTATTGGTTCAAGATGATTAATTTCACAAGAAGCTATTTATGATACTATTATA
 26100  AATATGCTTAAAGGACAAATTGGAGGTAAAAATTGAGGTTTATATTTCCCTATGATCTTT
 26160  ACATTATTTATGTTTATTTTTATTGCTAATTTAATTAGTATGATTCCATATTCATTTGCA
 26220  TTATCAGCTCATTTAGTATTTATTATCTCTTTAAGTATTGTTATTTGATTAGGTAATACT
 26280  ATTTTAGGTTTATATAAACATGGTTGAGTATTCTTCTCATTATTCGTACCTGCTGGTACA
 26340  CCATTACCATTAGTACCTTTATTAGTTATTATTGAAACTTTATCTTATATTGCTAGAGCT
 26400  ATTTCATTAGGTTTAAGATTAGGTTCTAATATCTTAGCTGGTCATTTATTAATGGTTATT
 26460  TTAGCTGGTTTACTATTTAATTTTATGTTAATTAATTTATTTACTTTAGTATTCGGTTTT
 26520  GTACCTTTAGCTATGATCTTAGCTATTATGATTTTAGAATTCGCTATTGGTATTATCCAA
 26580  TCTTATGTTTGACTTATCTTAACAGCATCATACTTAAAAGATACATTATACTTACATTAA
;     G-atp6 ==> end
 26640  ATTATAAAATAAAAATTATATAAAAAAAATATAATAATAATAATAATATAAAATAAAAAA
 26700  TAAAAAATAAAACA
;     G-orf107 ==> start
 26714  ATGAAAAAACAAAATTTAAATTCTATTTTATTAATGTATATTAATTATATTATTAATTAT
 26774  TTTAATAATATTCATAAAAATCAATTAAAAAAAGACTGAATTATAGAATATGAATATATA
 26834  TATAAATTTTTAATAAATAATATACTATGTTTTATTAAATGAGATAATAATAAAATTTTA
 26894  TTATTATTAGATATATATTATAATGTATTATATAACTATCATAAACAACGTACACCTATA
 26954  TCTAATAAAAGATTAATAAATTCAAAAAATATTATAGTTCCGGGGCCCGGCCACGGGAGC
 27014  CGGAACCCCGCAAGGAGATTATAA
;     G-orf107 ==> end
 27038  ATTATTATATCTTTATTTTTATATTTTAAATAAAATAAAAATAGAAATAGATAATTATAA
 27098  TAATAATAATAATAATATTTCATTAAAATATAATGAATTATTAAAAAATATTATAAATAA
 27158  TTTAAATTATAAACTATCTAATATTGAACTTAATTTATCTAATAATTTTTATTTAATAGA
 27218  TAAATATTTAATTAATAAATATATAAAATATTTAGTCCCGGCCCCAGCCGGGACCCCGCA
 27278  AGGAGAATATATTAAATATAATTCCTAATAATTATATATTTAATAATATTAATTATAAAG
 27338  GTAAATTAAATATTAAAACAGTATTAGATTTAAATAATAATGAATTTTATGATTATTTAT
 27398  CAGGATTAATTGAAGGTGATGGTTATATTGGTCCTAAAGGTATTACAATTCTAAATCATG
 27458  CTAATGATGTATTAAATACTATCTTTATTAATAAAAGAATTAAAAATAGTATTTTAGTAG
 27518  AAAAATGAATAGATACTTTAAAAGATAATCCTTATTTTGTTAATGCTTTCTCTATTAATA
 27578  TTAAACTTAATTTAGCTAAAGAAAAGATTTTTCTTAATATTTATAATAAATTATATAGTG
 27638  ATTATAAAATTAATCAAATTAATAATCATATTCCTTATTATAATTATTTAAAAATTAATA
 27698  ATAAATTACCTATTAAAAATATTATAGTTC
;     G-orf175 ==> start /note=LAGLIDADG ;; evalue:1e-12
 27728  CGGGGCCCGGCCACGGGAGCCGGAACCCCACAAGGAGATATTAAAAATAATTATTGATTA
 27788  GCTGGTTTTACAGCTGCAGATGGTTCTTTTTTATCATCTATATATAATCCTAAAGATACA
 27848  TTATTATTTAAAGATATAAGACCTAGTTATGTTATTTCACAAGTTGAAACACGTAAAGAA
 27908  TTAATTTATTTAATTCAAGAATCTTTTGATTTATCTATTTCTAATGTTAAAAAAGTTGGT
 27968  AATAGAAAATTAAAAGATTTTAAATTATTTACCAGAACTCTTGATGAATTAATAAAATTT
 28028  ATTTATTATTTTGATAAATTTTTACCTTTACATGATAATAAACAATTTAATTATATTAAA
 28088  TTTAGATTTAATCTATTTATTAAATCATATAATTGAAATAATAGAGTATTTGGTTTAGTA
 28148  TTATCTGAATATATCAATAATATTAAAATTGATAATTATGATTATTATTATTATAATAAA
 28208  TATATTAATATACATAATGCACGTAAACCTAAAGGATACATTAAATAA
;     G-orf175 ==> end
 28256  TTAATTATCCTTACTATTATAATTATTCTATATATTATATATAAAAATAAATATATAAAA
 28316  TTTTATAATACAAAAAGAATTCTCATATTCTTTTTTTTTAATAATATTCTTTCATATCAT
 28376  AAATATATCTATTTATTTATATTATTATCATCTTAAAAGACTTATTTAATATATTTAATA
 28436  ATTTTATTATACTTATTTATATTTTATAATTAATATAAATATATTATTAATCTTATTCCT
 28496  TCTTAAAAAGGGAACTTATTTTTATTATATTATTTAATCTTTATTTATAATATTATATAT
 28556  TATATATAAATTATTATACTTAATAATTAAAAAAAACCTCTAATTATTATTAATATTATA
 28616  TATAATATATATATTCTCATTAATGTTATATATAATATATATATTCTCATTAATATATTA
 28676  ATATAGTATTAAAAAAAATAAAATATTTAATAAATATTATTATTAATAATATTTATTAAA
 28736  AATAATATAACATAATAAATATAAGATTATTATATAATATATTTATTATATCATATAGTT
 28796  CCGGGGCCCGGCCACGGGAGCCGGAACCCCGGAAGGAGAAATTATAACATATTTTTTAAT
 28856  AATATTCATATTTATTTTATATACAAATAAATATATTTATTTAGAATAATAAAAAAAAAT
 28916  AATAAATAAATATATTATTATCATTATTATACTTTATTCATTATTTATTATAATAATTAT
 28976  ATATAACAATTATAATATATAATTATATTTTATATAATATTATATTAATATTTAATATAT
 29036  TTATTATTATTATTACTTCTATGGAAACTTTATATTTTAGATATTTTTATTATTATTATT
 29096  AATTTATAATGTTATATTTTTGATTTATAAATATATAAGTCCCGGTTTCTTACGAAACCG
 29156  GGACCTCGGAGAAGTAATAGGGGGAGGGGGTGGGTGATAATAACCAGAATATTAAATAAA
 29216  TACAGAGCACACATTAGATAAATTTTATAATATAACCAATATATAATAATTATAAAATAA
 29276  TTAATTATATAATATAAATAATGTATAAACAATATAATTAATGATATAATATAAATATAA
 29336  ACTTAAAATAATAATAAATTAAATAATATAATAATAGATAAACAAGAAGAAATCCGGGTC
 29396  CCAATAATAATTATTATTGAAAATAATAATTGGGACCCCCACCATAAAATAAAATAAAAA
 29456  TAATTAATATATATATATAAATATAATAAATTATTATATATAAATATATATAATTTTTAT
 29516  AATAAATATTATAATATTATATAAATAAATAATTATAATATATAATAAATATATAATAAT
 29576  AATAAAAATATTAACAATATAATAAAAATTTATAATATAAATATAAATTATAAATAAGTT
 29636  AAATTTATAAAATAATAAATGATTAACAAGAAGATATCTGGGGTCCCATTAATAATTATT
 29696  ATTTTCAATAATAAATGGGACCCCCCACCATTATAATATCATATTAATTAATATAATAAT
 29756  AATGTATATAAAATATAAATAATAATTAATATAATAATAATAATGTATATAAAATAGAAA
 29816  TAATAATTAAATATATATATAAATAATTATTTATATAATATATTATAAATAATAATAATA
 29876  ATAAATATTTATTAATTAATAATGATTATAAATATTTTATTTAATATAAATTTATAACTA
 29936  TTTTATTATATATATATTTTTTATTCATAAAAATTCCTTTTGAGGATTTTTATTTTATAT
 29996  AAATATCTTCTAATATTTATAATAAATAATAATATATTCATTATATTTATAATTATATAT
 30056  AATGTAATACGGGTAAACATTACCCGTTGTTCACGGGTAATGTTTACCCTATTTTATATA
 30116  ATTCTTAATAAATATATTTATATTTTTATATAAAAAAAATTATAATAATTTATTAATTCT
 30176  CCTTTCGGGGTTCCGGCTCCCGTGGCCGGAACTCCGGAACTATAAAAATAATTTTAATAT
 30236  AATTTATATATTTTATGATTAATATAATATATTATTAATGTAACTCCTTCGGGATTCGGT
 30296  CCCCCTCGTAAGTATATAGTATATAGTATATAGTATATAGTATACGGGGGGTCCCTCACT
 30356  CCTTCGGGGTTCGGTCCTCCCTTACGGGTACGGATACGGATACGAATATGGGGAGTCCCT
 30416  CACTCCTTATCACTACGCTGAAGGTGGAATTTATTTTATATTATTATTAAATCTTTATTT
 30476  ATTTAATTATATATTTAATATATATATTATTATAATAAAACACCTAATTATTATTAATGT
 30536  TATATTTAATATAATATATATATTCTTAAAAATTTATATAATATAAATAAATAAAAAAAA
 30596  AGAAAGTACATAATTAATATTATTATAAATAATATTATTAAAAAGAATATAATATAATTA
 30656  ATAGAAAGACGTTTTAAAAATAAAAATAAAAATAAAAATAAAAATAAAAATAAAAATAAA
 30716  AATAAAAATAAAAATAAAAATAAAAATAAAAGAGTTTTGGTTTACATATCAAGACCCAAT
 30776  TCAATTGAAACTATTTATTTATTAATCTCCTCCCCTCCCCCTCACTATTATTATAAGTAC
 30836  AATTAGGGCGCCAACCCCGCAGTGTTATTTACTGGGAAATGTTTATCCCAATTAATATAA
 30896  TAACGAGAGTTATTAATTATTATTTATAAATTCATATAATGTAATATAATGTAATGTAAT
 30956  TAATAGAACATTATTGTGTTATTCACCAGTGTTAAGATATATTAATCCCAATTTTATTTA
 31016  ATAGTGAAGATTATATTTTATTAATTATGAATCCATATTATTATTATTTAATATATTTAT
 31076  AATATTATATATAATTATAATTATAAATAATTTATATAAAAAAAGTTTTATTAAAAAATA
 31136  TTATTAAAAATATAATATTAATAATAAATAAAAATAATATTATACTCTTAATAGAATTTA
 31196  TAATGATAAAAATTAAGATGAAGACTTTTTTTTATAATTATTATAAATTTATATAAAAAT
 31256  AATATATATATATTTATATTTATTTTATTAATATATATAATATATTTATGTATATTAAAA
 31316  AGATATATTTAAATATTTTTATTTTTTTTTTATAAGATAATTTTTGTAAATATATAAGTA
 31376  ATAAATTAAGTTTTATAGGGGGAGGGGGTGGGTGATTAGAAACTTAACTGAATAATATAT
 31436  ATAAAGCATACATTAGTTAATATTTAATAATATAATCAATATATAATAATTATAAAATAA
 31496  TTAATTATATAATAATAATAATGTATAAACAATATAATAAATTGTATAAAATAAAATATA
 31556  AATCATAAATAAAGCTAAATTAATAAAATAATAAATGATAAACAAGAAGATATCCGGGTC
 31616  CCAATAATAATTATTATTGAAAATAATAATTGGGACCCCATATAGAATATAAATAATTAA
 31676  ATATATATATATAAATAATAATTTATATAATATATTATAAATAAATAATAATAAATATTA
 31736  TTAATCTATAATAATTATAAATATTTTATTAATATAAATTTAATAATTATATATATTTTT
 31796  ATAATAACTCCGAAAGAGTAAGGAGATATTAATTTCTTATAAAAATTTATTAATAATAAT
 31856  AATATATAAAATATATAAATAATATATTATATATAAAATAAAATAAAATAAATAATATAT
 31916  TAAAAATATTGAAAGTATTTTAATAAATAATAAATTTAAAATTCATATTTATAATAATAA
 31976  ATAAATAAATAAATAAATAAGTAAATATTTAGATTCTCATTAATATTAATATTTATATTT
 32036  CTTTTTTTTTATAATAATAAAAATATCATATATAAATATAATATAATATAATATAATAAA
 32096  TTATTATATATAAATAATAAATATTAAATATAATATATAATAATATATAATCTTACAATT
 32156  TATAATTTAATAAAGAAGGAAATAAATAATAATAACTCCTTTTGGGGTTCCGGTGGGGTT
 32216  CACACCTTTATAAATAATAAATAAAGATGTTTACTCCTCTTCGGGGTTCCGGTCCCCTTT
 32276  TTGGGTTCCGGAACTAATTAATATTTTATATAATAATAATAATATATTAATATAATTTCA
 32336  TTATTAATAAATATCTCCTGCGGGGTTCGGTTCCCCCCCGTAAGGGGGGGGTCCCTCACT
 32396  CCTTCGGAGCGTACTATTATTATAAATAATTATATATTATAATATAATTAAAAAGTATTA
 32456  TAATTGAAACGAAAATTGTAATTTTAAATGGAATAATAATTATTATATATTTAATATATT
 32516  TAATAAAGTTATAATATCTCTTTCTACCGGACTATTTTATTTTATTTTATTTTATTTTAT
 32576  TTTTATAAAGAAAAATAGTAATAATATTATCTTCTCCTCCTTTCGGGGTTCCGGCTCCCG
 32636  TGCCGGGCCCCGGAACTATTAATTATATAATATAATATAATATAATATAATATAATATGA
 32696  TACGGATCAAACATTACCCGTTGTTCACTGGCAATGTTTAATCCTATTGTATATAAATAT
 32756  AATAAAATAATTATCCCTCTCGTAATTCACATATATAAAATATAAAATATAAAATAAAAA
 32816  TATTATGATTATTATAATATATATATATATATATATAAATATATATATATAATTTATAAT
 32876  TTATATGATTAATATATTATATATATAAAAAATATATTAAATTTACTTTTTATAGAAAGG
 32936  AGTGAG
;; mfannot:     /group=IB(5') (6.40e-05)
 32942  ggacccccccccttacgggggggaaccgaaccccgcaggagatatttattttaatactta
 33002  tatagtatttattaataatataataattgttattataaatattaataataatataaaaat
 33062  agggtaaataatataaataatatgaataaatataaaaacatattaaatataaaatatatc
 33122  ataaatttaataaatattataataatttataaatgatagatatctggggtcctataaata
 33182  ataattattttcaataattatagggacccccacctattatataaatataaatataaatat
 33242  aaatataaatacaaatataaatatataaatatataaatataatataaatacaaatataat
 33302  atataaatataaatataaatatataaatataagtccccgccccggcggggaccccgaagg
 33362  agtgagggacccctccctatactatactaatgggagg
;; mfannot:
 33399  GGGACCGAACCCCGAAGGAGTATAAATAAAAATTAATAATATATATATAATTATAATAGT
 33459  TCCGGGGCCCGGCCACGGGAGCCGGAACCCCGAAAGGAGAAATAATAATATAATATATAA
 33519  TAAAATATAACTTATTAATATAATATTAAAAATATAATTAACAAGAATAAATAGTCCGTG
 33579  GGATCGAACCCCCTTTTTTATTTAATATTTAATATTTAAAGAAGGAATTGTTTATATATA
 33639  TTAATATCTTATTTGGGGATTAATATAATATATAAGTTTTGGATACCAGGCCAAAGACCG
 33699  GAATCCCAAAAGGAGATTATATAAATATTATTTATCTCCCTTTTTTAATATTATAATAAT
 33759  TTTATTAAAAATAAAATAATAATAATAATTATAATTTATAATAACAATTATAATAATTTA
 33819  ATTAATTAATTAATTAATTAATTAATTAATTAATTAATTAATAATAAATATAAATATAAA
 33879  AAGAATATAATTTATAATAAATAAATTTATATATATATATATATATTAAATAAAATATTT
 33939  ACTTCATTAATATAAAATATAAATATATTTAATTAATAAGTATATATATATAATAATATA
 33999  TAATAACCTATTTATATATATAATCTTAATATAATTATAAGAAATATTATATAAGTAATA
 34059  TATAAAAATAATATAAAATAATTATAATTCAATTTATATATTAATAGTTCCGGGGCCCGG
 34119  CCACGGGAGCCGGAACCCCGAAAGGAGGAATAAGATAAATATATAAATTATATTAATAAA
 34179  TATAAATTTTAAATGAATTAATAAAATTAATATATATATGTATATATATATATATATTAA
 34239  AAATATTTAATTATTTTTAGGAAGGAGTGATAGATCCCTTTGGGGGACCGAACCCCTATT
 34299  TAAGAAGGAGTGCGGGACCCCGTGGGAACCGAACCCCTTTTTTATTTAAAGAAGAAGTTT
 34359  TATTTTATTTTATTTTATTTTATTTTATTTTATTTTATTTTTATTTTATTTTATTTAATT
 34419  TAATTTAATTTTAATTAGGTTAATAAATAGTAATAATAAACTTAATAATAATAATAATAA
 34479  TTTTATTTTTATAATTTATTAATAATAATAATAATTATATATATATATATTATTAATAAA
 34539  TATA
;     G-trnE(uuc) ==> start
 34543  GACCTTATCGTCTAATGGTTACGACATCACCTC!TTC!ATGTTGATAATATCGGTTCGAT
 34601  TCCGATTAAGGTTA
;     G-trnE(uuc) ==> end
 34615  TTCATAATAATAAATATTTGTAAAAAAAGTATATATAATTAAACATATTCTTTATATTAA
 34675  TTAATAATTATTAATAATATACATTTTATATAATACAATTATATATATATATATATTTTT
 34735  TTTTAATACAAATAATATATTCATAATAATAAATACCGATTGTTATTATACTATAATAAA
 34795  ATATATAATATATTTTTCATTATAATATTTTAAATAAATATTATAATAAATTATATAAAT
 34855  AATATTTATGTATAATAATAATAATAATAATTGTTATTAATTAATTCTATAATTATTATA
 34915  TATTTAATTTTTTAAATATAATATATAATAATAGAATTTATTTTATTTTTTTTTTATAGT
 34975  TCCGGGGCCCGGTCACGGGAGCCGGAACCCCGAAAGGAGAATATAAATTAATAATATTAT
 35035  AAATAACATATTAACAATAAATTATTGTTAATATAATAATAATAATAACAATATTAATAA
 35095  ATAATATAAAAATTATTAATATTATATTTATATAATATTAATATAAAAATCTTTCATAAT
 35155  ATTAATTATTATTAAATAATAATTATATCATTAATATTAATATAATCGTCAATATTATTT
 35215  ATTTATTTATTTATTTATTTATTTATTTATTTATTTATTATTAAATAAATATTTTTAAAT
 35275  ATTATATTATATTATTAACTTTTTATTAAAAAAATTAATAATGATATAATATAATTAATA
 35335  TTATCCACGGGACCAATGACCAACCCAGTAGTTGACCGGATTGGCGCCCGCGAGGTTTAT
 35395  ATTTAATAAATAATAATAATAATATTAATAAAATCTATTAACTTTTTTTTTTAATGGATT
 35455  ATATTAATGAAAAAAAAAATGAGAAATATCTTTTTTTTTTAATAATTATAATTTATATAT
 35515  AATAAAATATGTATATATAATAAAAAAATAGTTTTTAATATTATAATATAATTATATATA
 35575  TAATTATAAATATATATATATATAATAAGTATTAATTAATAATATATATTTATATATTTT
 35635  TTATTAATTAATATATATAAAATATTAGTAATAAATAATATTATTAATATTTTATAAATA
 35695  AATAATAATAAT
;     G-cob ==> start
;     G-cob-E1 ==> start
 35707  ATGGCATTTAGAAAATCAAATGTGTATTTAAGTTTAGTGAATAGTTATATTATTGATTCA
 35767  CCACAACCATCATCAATTAATTATTGATGAAATATGGGTTCATTATTAGGTTTATGTTTA
 35827  GTTATTCAAATTGTAACAGGTATTTTTATGGCTATGCATTATTCATCTAATATTGAATTA
 35887  GCTTTTTCATCTGTTGAACATATTATAAGAGATGTGCATAATGGTTATATTTTAAGATAT
 35947  TTACATGCAAATGGTGCATCATTCTTTTTTATGGTAATGTTTATGCATATGGCTAAAGGT
 36007  TTATATTATGGTTCATATAGATCACCAAGAGTACTATTATGAAATGTAGGTGTTATTATT
 36067  TTCATTTTAACTATTGCTACAGCTTTTTTAGGTTATTGTTGTGTTTATGGACAGA
;     G-cob-E1 ==> end
;     G-cob-I1 ==> start /group=II(derived) (2.69e-12)
 36122  gtgagacaagtataagtatattattataatatcataccattaaataaattattttaatga
 36182  aatgattatgtttatatataacatatacctaattagacatgcattattagtaataatttt
 36242  gtatgaaactctaataataataattattattaattattaaggtaagattcatatggatag
 36302  cgtaagtcaatctaatattataaaatatcgtaacataaacaatatttttttctattatta
 36362  attaataaataataataaataaaaataattatatgagaagtaagatattcaattctgtct
 36422  agaatacatatatatacgttaatactcatcggtataaaattagaatcctaagtgaattat
 36482  tgaaagtataataatataaacttggtaagcccaattatttccatataatattaatataaa
 36542  tattatatggtagttatatataatattattaaataaataataatagaaattataatatag
 36602  ataagtgggtaaaagactattgaaaaagctaaagattatatgtaatgtataatatagatc
 36662  aaattatttatatattttaataaaaatatattaataatggttaatattattattaattaa
 36722  ttaattaattaattaataataataacgaataaatgattaatgtgaaagcatgctaacttc
 36782  aatataggatgatttatatagtatataaattgtttgagctgtatactatgaaagtagtac
 36842  gtacagttctgagtgggggaaaatttgtaaagatctacctatcacaat
;     G-cob-I1 ==> end
;     G-cob-E2 ==> start
 36890  TGTCACATTGAGGT
;     G-cob-E2 ==> end
;     G-cob-I2 ==> start /group=ID (9.05e-22)
;     G-cob-I2-orf280 ==> start /first_aa=N /note=LAGLIDADG ;; evalue:9.8e-10
 36904  aatataaatatcgcctcaaatatatttaatataataaaactaatttatataataatgtta
 36964  atattattaatttatattttttatacgattataataagacaaataataaaaactaaagaa
 37024  tatcttatattaattaagagtatagattatattaataaaaataaatatataattaattta
 37084  aatataacaaataagaaagatataaataataatattggtccattaaatatagacatttta
 37144  tcaattatttatggttcaatattaggagatggtcatgctgaaaaaagaaaaggtggtaaa
 37204  ggaacaagaattgtatttcaacaagaatattgtaatattaattatttatattatttacat
 37264  agtttattagctaatttaggttattgtaatactaatttacctttaattaaaactagatta
 37324  ggtaaaaaaggtaaaattagacaatatttaaaatttaatacatgaacttatgattcattt
 37384  aatatgatttattcagaatggtatattaaaaatatatctggaaaaggtaatattaaagtt
 37444  attcctaaatctttagacaattatttaactcctttagctttagctatttgaattatagat
 37504  gatggatgtaaattaggtaaaggtttaaaattcacaactaattgttttagttataaagat
 37564  gttcaatatttactttatttattacataataaatataatattaaatctactattcttaaa
 37624  ggcaataaagaaaatacacaatttgttatttatgtatgaaaagaatctatacctatttta
 37684  actaaaattgtatctccttatattattcctagtataaaatataaattaggtaattattta
 37744  taa
;     G-cob-I2-orf280 ==> end
 37747  taaaatatatagtattatattaattattatattattataatgcgatattattgaaaacat
 37807  gtcaaaattatattattaagtaacaagacagtgggttatataattatatgatcccaacag
 37867  aatacaccaataataggtattattataaaaaaaaaataataatatttaatgtttattcga
 37927  agaaaatttataatattattattataacacaaggtttaataatctatatatatatattat
 37987  atatataactactgttattattccatttacctaattaatatataaataatgaattataat
 38047  tattatgattaatatttttataataataaccccatcataacatttatatataacatttat
 38107  atataacatttatatataatatttatattatggtattattaggtataaatatttattcat
 38167  aagagaaaatagtgattaaatggaattataaaaagggtagatattattaaatacagggta
 38227  ttatttatattaataaatcaataaatattgagattattattattaaaaaataataataat
 38287  ttataaataatattattttcttg
;     G-cob-I2 ==> end
;     G-cob-E3 ==> start
 38310  GCACTAGTTATTACTAATTTATTCTCAGCAATTCCATTTGTAGGTAACGATATTGTATCT
 38370  TGATTATGAGGTGGGTT
;     G-cob-E3 ==> end
;     G-cob-I3 ==> start /group=IB(3') (9.17e-05)
 38387  t
;     G-cob-I3-orf348 ==> start /first_aa=N /note=LAGLIDADG ;; evalue:3.2e-50
 38388  aatatagaggatccatattatagtaatataatattaaataaatctgttttatgctgaaat
 38448  atcttcatttgaataataaattactatattattcaattaattatttataataatataatt
 38508  tgaaataaaaataatatagttaaaatatttattataagaagaaaattagcagtaattaat
 38568  atatatatatatataaaattaattattcagagactttatagttattatataaataatact
 38628  attatttatgataaaaatcataaattaaacacagataatcctatttatgcatatattgtt
 38688  ggtttatttgaaggagatggttgaattactatttcaaaaaaaggtaaatatttattatat
 38748  gaattaggtattgaaatacatattagagatattcaattattatataaaattaaaaatatt
 38808  ttaggtattggtaaagtaacaattaaaaaattaaaaataaaagatggtactattaaagaa
 38868  atatgtaaatttaatgtaagaaataaaaatcatttaaagaatattattattcctattttt
 38928  aataaatatcctatattaactaataaacattatgattatttatattttaaagataattta
 38988  ttaaaagatattaaatattataatgatttatcttattatttacgtcctattaaaccattt
 39048  aatactcttgaagatattttaaataaaaattatttttcttcatgattaattggttttttt
 39108  gaagctaaaagttgttttagtatttataaacctataaataaaaaaataaaacttgctagt
 39168  tttgaagtatctataaataataatatagaagttatattagctattaaatcatatttaaaa
 39228  attaataataatatttatataaatgaatttaataattcaaaaataacacttaaaagtatt
 39288  aatgatattaaaaatgttgtaatatttattaataataatcctattaaattattaggttat
 39348  aaaaaattacaatatttattattcttaaaagatttacgtcttattcttaaatataataat
 39408  tattttaaaattccttctaaatattaa
;     G-cob-I3-orf348 ==> end
 39435  tcttatataaaaatataataataatatatttatatattatataattatataaacaaaata
 39495  taatttatatataattatttattataaatatagtccggcccgccccgcggggggggggcg
 39555  gaccccgaaggagtgagggacccctccctatactctatactaacgggagggggaccgtat
 39615  ccctttttatttttaagaaggagtgagggaccccctccctaatgggagggggaccgaacc
 39675  ccgaaggagtttaattatatattaaatatattattatcaataaataattcctttgaacta
 39735  tttattattttattatatttattttctccttcattattaatttttattaataattaaaat
 39795  cttatcattttatggtattttatttctattttaggatatcgaaactataaattaaaaagt
 39855  ataattttattaattataatttatgattaataaataagaaataaaaactttagaagtaat
 39915  atttatctttttttttttataaataaatattatgattaatatataatcatttataaatat
 39975  ttatatataattatatatatatacataaataggattaagatatagtccgaacaatatagt
 40035  gatatattgataatagttttcaaatatgtaactatttaaacattaaaag
;     G-cob-I3 ==> end
;     G-cob-E4 ==> start
 40084  CTCAGTATCTAACCCTCTAATCCAGAGATTCTTTGCGTTACATTATTTAGTACCTTTTAT
 40144  CATTGCTGCAATGGTTATTATGCATTTAATGGCATTACATATTCATGGTTCATCTAATCC
 40204  ATTAGGTATTACAGGTAATTTAGATAGAATTCCAATGCATTCATACTTTATTTTTAAAGA
 40264  TTTAGTAACTGTTTTCTTATTTATGTTAATTTTAGCATTATTTGTATTCTATTCACCTAA
 40324  TACTTTAGGT
;     G-cob-E4 ==> end
;     G-cob-I4 ==> start /group=IB (1.60e-21)
;     G-cob-I4-orf386 ==> start /first_aa=Q /note=LAGLIDADG ;; evalue:3.5e-45
 40334  caaaatatggccttattattaattacatatgtaattaatattttatgtgctgtatgctgg
 40394  aaatctttatttattaaatatcaatgaaaaatttataataaaactctatattattttatt
 40454  attcaaaatattttaaatacaaaacaattaaataatttcgtattaaaatttaattgaaca
 40514  aagcaatataataaaataaatattgtaagtgatttatttaatcccaatagagtaaaatat
 40574  tattataaagaagataatcagcaggtaaccaatataaattcttctaatactcacttaacg
 40634  agtaataaaaagaatttattagtagatacttcagagactacacgcacactagaaaataaa
 40694  tttaattatttattaaatatttttaatataaaaaaaataaatcaaattattcttaaaaga
 40754  cattatagtatttataaagatagtaatattagatttaaccaatgattggccggtttaatt
 40814  gacggagatggttatttttgtattactaaaaataaatatgcatcttgtgaaattcttgtt
 40874  gaattaaaagatgaaaaaatgttaagacaaatccaagataaatttggtggttctgtaaaa
 40934  ttaagatcaggtgttaaggctattagatatagattaaaaaataaagaaggtataattaaa
 40994  ttaattaatgccgttaatggtaatattcgtaatagtaaaagattagtacaatttaataaa
 41054  gtatgtattttattaaatatcaattttaaagaacctattaaattaactaaagataatgct
 41114  tgatttataggattctttgatgctgatggtactattaattattattattccggtaaatta
 41174  aaaattagacctcaattaactattagcgttacaaataaatatttacatgatgttgaatac
 41234  tatcgagaagtatttggtggtaatatttattttgataaagctaaaaatggttattttaaa
 41294  tgatctattaataataaagaattacataatattttttatctttataataaaagttgtcct
 41354  tctaaatctaataaaggtaaacgtttatttttaattgataaattttattatttatatgat
 41414  ttattagcttttaaagcacctaataatacagctttatataaagcttgattaaaatttaat
 41474  gaaaaatgaaataataattaa
;     G-cob-I4-orf386 ==> end
 41495  attttctccgtattcattattatattctctaatttataaaatatttaaagattcctttat
 41555  aataatataacatctttgtaaattattgttaaagataatataaattattatgaatcggta
 41615  gattatatttttacaatcttattaaataaaattctgatcattaaacatgattgaataaat
 41675  aataatagtttatgaaataggatagtgtaatataaatttttatgaagatatagtccattt
 41735  tatatttattataaaag
;     G-cob-I4 ==> end
;     G-cob-E5 ==> start
 41752  CATCCTGATAACTATATTCCTGGTAATCCTTTAGTAACACCAGCATCTAT
;     G-cob-E5 ==> end
;     G-cob-I5 ==> start /group=IA (1.59e-22)
 41802  tgatattaaaaatattaataaaattattattatttaatcttatttattttatataaaaaa
 41862  aataaataataattattaataaaaatatattatttatttctcctttcggggttatttata
 41922  tatattcctttataatttatatttaatatattatattaaatatatgaaaaattataataa
 41982  ataaattaattaattaattaataataaataataataaaaagtacagtagcattaaatatt
 42042  cttaagtttccgctttgtgggaactcccataaggagtttaatgattaaaattggttaatt
 42102  gtcaagaaaatctaaggtattaataaataaataatactatgacaacttgcagcgaagttt
 42162  atatcatctctatattatatattaatatatatatataataataataataatattaatata
 42222  atataagatataaaaacgttcaacgactagaaagtgaactgagatagtaatacctttcca
 42282  cgaaaaccaattaatttataaattatttttaaataaagaatagattattaattttttttt
 42342  atatattaatatatattatatataaaataaaaaatatatatatatatattataaaatatc
 42402  aaaagttttaatcttttattataaattaatgacatagtctgaacaataatgaaaattatt
 42462  gagataagatattaaataatcttatgttaacatatataaattg
;     G-cob-I5 ==> end
;     G-cob-E6 ==> start
 42505  TGTACCTGAATGATACTTATTACCATTCTATGCTATTTTAAGATCTATTCCTGATAAATT
 42565  ATTAGGAGTTATTCTAATGTTTGCAGCTATTTTAGTATTATTAGTTTTACCATTTACTGA
 42625  TAGAAGTGTAGTAAGAGGTAATACTTTTAAAGTATTATCTAAATTCTTCTTCTTTATCTT
 42685  TGTATTCAATTTCGTATTATTAGGACAAATTGGAGCATGCCATGTAGAAGTACCTTATGT
 42745  CTTAATGGGACAAATCGCTACATTTATCTACTTCGCTTATTTCTTAATTATTGTACCTGT
 42805  TATCTCTACTATTGAAAATGTTTTATTCTATATCGGTAGAGTTAATAAATAA
;     G-cob-E6 ==> end
;     G-cob ==> end
 42857  TATATAATTAAATTAATACATAGATATAATATATATATAATTATTATTAATAATATAATA
 42917  AAAATAAAAATAAAAATAAAATTATTAATAATAATAATACTTTAATAATATTCTTAAAAA
 42977  ATAATATATCTCTAATTTATAAAAATAAAATAATAATAATAAAAAAAATATTATAAAATA
 43037  TAAATTAATTAATAATGAAATAATATACTTATTAAATTAATATAAATAAATGAATAATAT
 43097  AATATAACTATATTGAATTATAATCTATCTATCTTTTTTTTTTCATATAATTATAATATA
 43157  TATATTAATATATATAATTATTATTTTATATATTATAGATTTATTAATTATTATTATCAT
 43217  TATTATTTTTTATTTAATCTTATTTATTATAAAATAATTAATTATCATAAAGCATAATTA
 43277  TTATAGAATCTTATTATTTTCTTTATTTAAATTTATAAAAATATAAAGTCCCCGCCCCTT
 43337  TTTATTTTATTTAATTATTTATTTTTAAAAAGGAGTGAGGGACCCCCTCCCGTTAGGGAG
 43397  GGGGACCGAACCCCGAAGGAGTACTCATTTAATATAAATATTAAATAAAAATTATTTTAT
 43457  ATATATTAATGATTATTAATATTGATAATATAAATTATTTTATAATTAATTATTATAAAT
 43517  ATATAACTATTAATAATTAATTTTTAATCTAGGGGTTTCCCCCACTTACATATACTTACG
 43577  TATACTTACATATACTTATGTATACTTACATATACTTACGTATACTTACATATATTTATA
 43637  TATACTTACGTATACTTACATATATGGGGGATCCCTCACTTCTCCGGCGTCCTACTCACC
 43697  CTATTTATTAATCATTAATAAGAAATTATTATTAAAAAAATTATAATTTACTCAAAGTTA
 43757  ATTATAAATATATTTTTAAATATCTATTTTATTAATCTTTTATAAAATTTAAATTAATTG
 43817  TAATTAATTAATATTATAATAATTATTCTTAGGAAGGATATTTATTTATTTTAATTATGA
 43877  ATTCCTGACATAGAGACAATTAATTAGAACTTATTATTATTATAATAATAATAAAAATAT
 43937  TCTAAATATATTATATATATTATTATTTTTTTTTATTATTAATAAAATATTATAATAAAT
 43997  TTAAATAAGTTTATAATTTTTGATAAGTATTGTTATATTTTTGATTTCCAAATATATAAG
 44057  TCCCGGTTTCTTACGAAACCGGGACCTCGGAGAAGTAATAGGGGGAGGGGGTGGGTGATA
 44117  AGAACCAAACTATTCAATAAATATAGAGCACACATTAGTTAATATTTAATAATATAACTA
 44177  ATATATAATAATTATAAAATAATTAATTATATAATATAATATAAAGTATTAACAATATAA
 44237  TATATTGTATAAAATAAATTATAAATATTAAATAAAAACCAAATAAATAATATAATAAAT
 44297  GATAAACAAGAAGATATCCGGGTCCCAATAATAATTATTATTGAAAATAATAATTGGGAC
 44357  CCCCATCTAAAATATATATATAACTCCTTTCGGGGGTTCCGGCTCCCGTAGCCGGGGCCC
 44417  GAAACTAATAATATATTATATATATTAATATATAATAATATTATTAAAATATAATATTAT
 44477  ATTATTAAAAAATATATATATAAAATAAGATATATATATATATAAATATATATATTCTTA
 44537  ATAAATATTATATATAATAATAATAAATTATGAAATAATAAATTATTTCTTTTTATAAAA
 44597  AAAAATTACTTATCTCCTTCGACCGGACTCCTTCGGGGTCCGCCCCGCGGGGGGCGGGCC
 44657  GGACTATTTAATATTTAATATTTAATATTTAATATTTAATATTTTATTCTATAAATATTC
 44717  ATATGAAAAATAATAAGTATATAATTATGATAATGAATATATTTTTATTTATAATTTATT
 44777  ATTATAAAAATATTTTAATTTAATAATAATAATAAATCATTATATTAATTCTTTTAAGAA
 44837  TTTATAATTGTCATTATTTATTATATACTCCTTATTAAAAAGGGATTCGGTTTCCCTCAT
 44897  CCTCATGGGTATCCCTCACTCCTTCTGATAATTAATTTTATAATAATAATAAAATAAACT
 44957  TAATTAAATATTATATATTTATTTACAATTATATATATATATTACTCATAATTTAATTAA
 45017  ATTAAATTAAGATGCAATTCAATACGGTTGTATTATATTATTCATCAAATATTGTTAATA
 45077  TTGATACCTACAGAGATATTTAATATTTTTATTATTATTATCCATTACTTTTTTTATTAT
 45137  ATTTTAATTATTTATTTATTTATTTATAATAATAATATTTCATATTATCAATTATTATTT
 45197  TTTTTTATAATATATAATTAAATTATTTATATAGTTCCCCGAAAGGAGAATAAATAAAAT
 45257  ATTATATAAATATTTATATCTTTATTAATATTAATATAAGTAATATATATAGTTTATGAT
 45317  ATTTAATTTTATCATAATATAATAATAATTATATAAATCTTATACACATTTATATAAGTA
 45377  TATATATATATTATTAATATAATGAACATCTATTAAATAAAATAATTGTAAATCTCAAGT
 45437  AAATTATTATTATTTTATTTTTAATAATAATTTATGATTTATAATTAATAAATAAAAGAG
 45497  TAATTATATGATAAAAAAGGTAATAAATAAAATTTATAGTTCCGGGGCCCGGCCACGGGA
 45557  GCCGGAACCCCGAAAGGAGTTTATTTATATATATATATGAATTAATATTTAATAATAAAT
 45617  AATAATATAATTAATAATATTATTATTATTATAATTTTTTTTTATAATATTAATAAAATA
 45677  TATAAATAAGTCCCTTTTTTTTTTTATTTAAAATAAAGAAGGAATAATTAAATAATATTT
 45737  TAATAATTTAATTAAATAGTGTATTAAAAGATAATAAAAAGTAATATTAATATATTAATT
 45797  ATATATAATATATTTATATATAATTATATATATATATATAAATAATAATAAATATATATA
 45857  TAATATAAAAATAAGAATAGATTAAATATTTAATAAATAAATATT
;     G-atp9 ==> start
 45902  ATGCAATTAGTATTAGCAGCTAAATATATTGGAGCAGGTATCTCAACAATTGGTTTATTA
 45962  GGAGCAGGTATTGGTATTGCTATCGTATTCGCAGCTTTAATTAATGGTGTATCAAGAAAC
 46022  CCATCAATTAAAGACCTAGTATTCCCTATGGCTATTTTAGGTTTCGCCTTATCAGAAGCT
 46082  ACAGGTTTATTCTGTTTAATGGTTTCATTCTTATTATTATTCGGTGTATAA
;     G-atp9 ==> end
 46133  TATATATAATATATTATAAATAAATAAAAAATAATGAAATTAATAAAAAAAAAATAAAAT
 46193  AAAATCTCATTTGATTAAATTAATAACATTCTTATAATTATATAATTATTATAAAATATA
 46253  TAAATATTATAATAATAATAATATATATAAATTATAATAAAAAATAATAATAATATATAA
 46313  TATACCTTTTTATTTATATATTAATATATAAATAAATAAATAATGGATAATATATAATTA
 46373  CTTTTTTTATATCATTAATAATAATAATTTATAAATATTGTTATAATAAACATTTATATA
 46433  AATAAATATAAATTACCATAATAAGATATATTATTTATTTATAATAAAAATATTTATTAA
 46493  TAAATAAGAAATATATATATTATGATAATATTTATTAATAAATAATAAATTCTTTATATA
 46553  TAAATATATTAAATATATTTAATTGAACACAATATAATTTTTATTGTATTATTCATTGAA
 46613  TAATATTAATATTAATATTAATATTAATATAATATTAGTGAACATCTCCTTTCGGGGTTC
 46673  CGGCTCCCGTGGCCGGGCCCCGGAACTATTAATATTTAATAAAATATATATAATTTATAA
 46733  TTTTCATATAATTAATATAATAATTAGGTTTATAAATAAATTATAATATATTATAAACAA
 46793  TATAATAAAATATATTATAAATCTATCTATATAATATATAAATTTATATATACATTAATA
 46853  ATATTTAATTATAATTATTTAAATATTTAATTTATTAATTAAAATATTATTTAAATATTA
 46913  AATATTAAATAATAATTTATATTATATTAATAAATATAATAAATTAAAAATATATGATTA
 46973  ATTATATAATAATAATAATAATTATTTTAATATTATAATTTATAAAATTAATTATATTAA
 47033  TTATATTAATTCTTATTATATAATAATTATTAATAATAATTTATTTTAAGAAAGGAGTGA
 47093  GGGACCCCCTCCCGTTAGGGAGGGGGACCGAACCCCGAAGGAGAAAAATAAATTAATAAA
 47153  AGTTTAAAAGTTCTTATATTAATAATTATATAATATTATATTAAAGATTTTTATAATATA
 47213  TATATATAATATATTTATAGTTCCGGGGCCCGGCCACGGGAGCCGGAACCCCGAAAGGAG
 47273  TTTATTTAATATTTATATTTATATTAATATTTATATTTATATTTATATTTATATTCCTCT
 47333  TAA
;     G-trnS(uga) ==> start
 47336  GGATGGTTGACTGAGTGGTTTAAAGTGTGATATT!TGA!GCTATCATTAGTCTTTATTGG
 47394  CTACGTAGGTTCAAATCCTACATCATCCG
;     G-trnS(uga) ==> end
 47423  TAATAATACATATATATAATAATAATTTTAATATTATTCCTATAAAAATAAAATAAATAA
 47483  ATAAATAATAATAATTAATTAATTAATTAATTTTAATAAATATAAAATATATAAAAATAA
 47543  TAATAATAATAATTATTATTTTAATAATATTATTTATATAATAGTCCGGTCCGACCCTTT
 47603  TTATTCTTAAGAAGGGATTTTATTTTATTAATTAATAATAATATATTAAAAATTATAAAT
 47663  AATTAATAATTCTTTATATTTATATATATATATATATATTTATATATTTATATATATATT
 47723  TTAATAATATTATGATATATTTTATTTTAATAATATTTTTATTTTTATATATAAAATTAT
 47783  AATATTTTATTTTATAAATTATTTATATATAAATTATTAATAATAATTATTTTTTTTTAT
 47843  TTGGGATTTATATTATTATTATAAAGAATATAATGTTATTAATAACTGCAAAAAATATCT
 47903  AATATATTATTATTTATAATAATAAATAATATTATAATAAGGATGCATATTATATATATA
 47963  TATATATTTCTATTTATATTAATATTAATATTAATATGTATATATAATAGATAAAAAGTA
 48023  AAAATAAAAAATA
;     G-rps3 ==> start ;; mfannot: alternative ATG start pos 48033
 48036  ATGAAATTAAAATTATTAAATATAATTTTATCAATAATAAATAAACTTAATAATAATAAT
 48096  AATATTATTATTAATAATCTATTAGATTCATTAATAAATAAGAAATTATTATTAAAGAAT
 48156  ATATTATTAGATATAAATAATAAAAAAATAAATAATATAAAAAGAATATTAAATAATAAT
 48216  AATATAAACCCCGCGGGCGCCAATCCGGTTGTTCACCGGATTGGTCCCGCGGGGAATATT
 48276  AATAATAAATTACAACATTTAAATAATATAAATAATTGAAATCTACAAATTTATAATTAT
 48336  AATAAAAATATAGAAATTATAAATACTATAAATGATAAATTAATTAATAAATTATTATAT
 48396  AAAATAATAACTTTAAAATTAAATAATATAAATATTAATAAAATTATTATAAGTAAACTT
 48456  ATTAATCAACATAGTTTAAATAAATTAAATATTAAATTTTATTATTATAATAATGATATT
 48516  AATAATAATAATAATAATAATAATTATTATATAAATATAATAAATAAATTAATAAATATT
 48576  ATAAATAATAATATAAATAATAATTTATGTAATATTTTAAGTTATTATTATAATAAAAAA
 48636  GTAACTATTGAACCTATTAAATTATCATATATTTATTTAAATAGTGATATTTTTAGTAAA
 48696  TATATTAGTTTAAATGATATAGATAAATATAATAATGGTATCTTAACTAATTATCAACGT
 48756  ATATTAAATAATATTATGCCTAAATTAAATGATCATAATATTTCTATAAATTATATTAAT
 48816  AATATTAATAATATTAATAATAATAAATATAATAATATAATTAATTTATTAAATAATAAT
 48876  AATAATATTAATAATAATAATAATTATAATAATAATAATAATAATTATATTGGTAATATT
 48936  AATAATATTTATAATAATATAACTATTGATAATATTCCTATAGATATTTTAATATATAAA
 48996  TATTTAGTTGGTTGATCTATTAAATTTAAAGGTAGATTAAGTAATAATAATGGTAGAACT
 49056  AGTACACTTAATTTATTAAATGGTACTTTTAATAATAAAAAATATTTATGAAGTAATATT
 49116  AATAATAATTATAAATTAAATTATATCCCTTCTAATCATAATTTATATAATAATTCTAAT
 49176  ATTAATAAAAATGGTAAATATAATATTAAAGTTAAATTAAACTTTATTTAA
;     G-rps3 ==> end
 49227  TATATATATTAATAGTTCCGGGGCCCGGCCACGGGAGCCGGAACCCCGAAAGGAGAAATA
 49287  AAATAAATATAATAAATAAAATAAATAAATAAATAATATATATATATATATAAATATATA
 49347  AAATAATATTTACTTTTTATATATATATAATTATATATAAATAAAATATAATATAATATC
 49407  ATATAATTATATAAAAATAAAATTATAATTTATTTATATTAAAAATATTAATTAATTAAT
 49467  TTTTTTATATAATTATTATAATAATAATTTAATTAAAAATAAATATCAAATAAAATTATA
 49527  AATTAATCCTACTTTTGGATCCTATTTATATTTTATTATTATAAATAATTATTATTGATA
 49587  GTTAATTAAATAAAAATATATATATATATTACTCCTTCGGGGTCCGCCCCGCAGGGGGCG
 49647  GGCCGGACTATTATAATTATTATTAATATATTAATTATTAAATTATATAAATTAGTTATT
 49707  TATATTAATATATTTTATATTAATATATAATACTCTTTTTTCTATTATATTTTAATATAT
 49767  AATATTAAAAAAAATAAATAAAATAATATTCTTAATTTTTATTCTTTATCTTCTTTAACC
 49827  AAACTCCTTCGGGGT
;     G-trnE(cuc)_2 ==> start
 49842  TCGGTCCCCCTCCCATTAGGTTAGGGAGGGGGTCC!CTC!ACTCCTTCGGGGTCCGCCCC
 49900  CCCCCGCGGGGGCGGGCCGGA
;     G-trnE(cuc)_2 ==> end
 49921  CTATTTTAAATTTTAATTTAAATTTTATAAATATAATATTTAATTATAAATTTAATAATA
 49981  ATATATAAAAAATATATATATGGTTAATATATATAAAGATTATAATCTTTTTATTAAATA
 50041  AAGGAAAATTTATTATATAATTTTTCTCTATAGTTATATATTTAAAACTTATTTTTTTTT
 50101  TTTTATAAATAATAATTATAATAAATAATATTAATTATTTATTATATAATTAATTGGCCC
 50161  CCATGCTGGGTTCCGGAACTCCTCCTTCTCGCGAGGTTAACACCTATTATATAACTATAA
 50221  CTATAACTATAACTATAATTATAATTATAACTATAACTATAAATATTCATTTTAATAATA
 50281  ATAATAATAATAATATTAATATAAATAGTCGAAGAATATATTTATTTATTTTAATATAAA
 50341  TAAAAAGTTTCAATTAATTTGAATTTGGAATTAAATTATTACTTCATATGGGGTTATGGA
 50401  TTTCGTTCGGAACTCCTCCCTCCTACCTCTATTTATTAATCATAAATCATAAATTATTAT
 50461  TAATTAATAATAATAATTTACTCGAGGTTCATACCTATTTTAATATTAATATTAATATTG
 50521  ATAAAATATATATTCACTAAAAAGTATATAATTTACTCAATTTATACTATAATTTTATAT
 50581  TTTTTATTATAATTTAATTATTTCAAATAAAGTAATTATAATAATATATATCCTTTATTA
 50641  AATATATATTAATTAATATATATATAAAAAGTAAATATTATTAATTGTATATAATTATAA
 50701  ATAATTAATATTTATTAAAATATATATAATTTATAATCTTCATATAATTAATATAATAAA
 50761  TAATATAACACAATGTAATTTAATTTAATTACATAATAAATTTATTATTATTATAATTAT
 50821  TATTTATTTATTTATTTATTATTATAAATTATAAATATTATTATAATTAAAATCAATTAT
 50881  TAATTATTAATGATAAATAATTAATGATAAATTATCAATAACCAATTAGATTATTTATCG
 50941  ATATTTAATTATATTATATTATATTATATTATATATATATATATATATTATATTATAAAA
 51001  TTTATTTATAAATATTTGTTTATTTATTTATTTATTGAATAACAATAGAATTAAATATTG
 51061  TCAATAAATAATAAATAATGTTTAATATATATTATATTATATTAATATTAATATTATTAT
 51121  TATTTTTTTTATTATATTAATATAATTTATAAAAATATAAAATTATTATTTTTATTATAA
 51181  TTTATATATATATAATATATATATTTATTAAAATATTTTAAGAAAGGAGAAAAATAATTA
 51241  AATTAAATTAAATTAAATTATTTATTATTATTATTATTATTTATATAATAATATATTATT
 51301  TAAATATTTATATATTATTTTTATATTAATATTTATAGATGGGGGGTCCCTATTATTATT
 51361  GAAAATAATAATTATTAATGGACCCCAGATAGCTTCTTGTTTATCATTTATATATATATA
 51421  TATATTATTAATTATTTTATTCTCCTTTCGGGGTTCCGGCTCCCGTGGCCGGGCCCCGGA
 51481  ACTTTATAATATTATTATTAATTATTTAATTAATATTATAATCATATAATTTAATATTTT
 51541  ATTTAATTTTATTAAAATTTAATATATATATTTTTATTATTATTTAATTAATTTATAAAT
 51601  ATAAAATATTCTTAATATTAAAAATAAATAAATAATAAAGTTTATAAATCATATATTATA
 51661  ATTATTTATTATTTTTATATTATATTAATAAAATATTATTATTATAAAAAAAAATAGAAA
 51721  TTTTATAATATTTTTATATATTTTTAATTATTATTATTAATATTTATTAAAGGAAATATA
 51781  AAAACCGAAGGAATATTATAATTATAATTATAATTATTATTATATTTAATTTATTATTAT
 51841  AATAATAATTATAGTCTGCCCCCTCTTTATCTTTATTTTAAAGTTCCGGGGCCCGGCTAC
 51901  GGGAGCCGGAACCCCGAAAGGAGAAGGATATTTAATAATTTATAATATTTAATTCATATA
 51961  TATATATATATATTTTATTTTTTATATATATATTTAATATATTATATTTATATTTATATT
 52021  ATTATTATATTTATATTATATTATTTAATTATTTTTTAATAATATATTATTAATATTTTA
 52081  CCTTTTGATAAATAAAAATTTATTAAAAATTTTATAATAAGTATTAAAATATCATAAAAG
 52141  TATAATATTTATATAAAATGTATAAATTTATAATCTTCTAATTAAATTAAATTAAATAAA
 52201  TAAAATAAAATAAATTAAACTCCTTTTGAGATTCACACCTATTTTATTAAAAATAGGTAT
 52261  TCACTTAATTAAATTAAATTAAATTAAATTAAATTATGGATAATTTATTTAATAAATATA
 52321  TATATTAATTATAAAATAATAGTCCGGCCCGCCCCGCGGGGCGGACCCCGAAAGAGTCTG
 52381  CCCCTTTTTATTTAATATTTAATATTTAATATTTAATATTTAATATTTAATATTTAATAT
 52441  TTAAAGAAGGATATATTTATAATTTATCATAATATTATTTAATAAGAAATTATTAATTAA
 52501  TTAATTAATTAATTTATTTATTGTTTATATTTATTAATATTAATATAATAAAAATGTAAA
 52561  ATACTTAATATTATTAATATTATTATATATAATATATATAATAATATATTATATTTATAT
 52621  CTCCTTTATTCCTTTTTCCCCCGATGGGGACTTATTATATTATATTATTATATATTTCTT
 52681  CGATAACTTTATATATATTTTATTTTTATAAAAAAATATTTATATATTATTATTTACAAT
 52741  AATAATTATTAATAGTCCGGCCCGTCCCGCGGGGGGGAACCGAAGGAGTGCG
;     G-trnE(cuc)_3 <== end
 52793  GGACCCCGTGGGAACCGCATCCCTTTTTATTTTTAATTAAGAAGGAGT!GAG!GGACCCC
 52851  GTGGGGACCGAACCCCGAAGGAGTC
;     G-trnE(cuc)_3 <== start
 52876  TTTTTTCTATTTATTAATAATAACTATAAATTATATTTAAAATAATAATTTACTTGTTAT
 52936  AATCTTAATGTTCCGGGGCCCGGCACGGGAGCCGGAACCCCGAAAGGAGAAGTATATAAA
 52996  TATTTACTTGTTATAATTTATTATATATTTATAACCTCCTTCTTAAAATTATCTTTACTT
 53056  TATAATAAAAATTAATATAATATAATCTGATAATAATCGAATTTTATTATATTTAATTTA
 53116  ATTAATAATAGACAATTATTATTATTATTTTACTTATTAATATTAATTTAGATTTATATA
 53176  TATAAATATTATTAATTTTATATTAATTTTTTATTAATTATTTATTTTTATATTCATATT
 53236  TTTTATTAATATTATTTTTATTAATAACTTTTTAAATAATTATAAACTATATATTATTTA
 53296  TATTTATATTTATAATAAATGAAACAATTATAATAAAAATTACAATTACAATTATATTAT
 53356  AATTATGATTACAATAGGGTTAAACATTACCTGTGAACAACTGGTAATGTTTAACCCGTA
 53416  TTATTATTTATTATATTATATATATATTAAAATATTAATATTAATATTAATATTATATTA
 53476  TATTATATTATATTATATTATATTATATTATATTATATTTATAATTATATTATATTATAT
 53536  AATTTATATACTTTTATAATTCTTATTATTATTTATTTATTATTTATTTATTATTATTTA
 53596  AATATATTATTATTATATATTAATAATATATATATTATTTTATATATTTTATTTAATATA
 53656  AATTATTTATATTTTTATATTTTATTATGAGGGGGGGTCCCAATTATTATTTTCAATAAT
 53716  AATTTATCATGGGACCCGGATATCTTCTTGTTTATCATTTATTATTCTTATTATTTGGTT
 53776  TTTATTTAATATTTATAATTTATTTTATACAATTTATTATATTGTTTATACCTTATTATT
 53836  ATTATATAATATATTATATTATTATAATAATTTAATTAATTATATTATTAAATATTAACT
 53896  AATGTGTGCTCTATATATATTATTCATTCTAGTTTCTAATCACCCACCCCCTCCCCCTAT
 53956  TACTTATATATCTAGAAATAAAAATACATAACATATATTTTAAATATATATATATAATTA
 54016  TATAATAATTATTATATATAAAATATATATATATATAATATATATTTATAAAATAATAAT
 54076  AATAAATATTATTACTCCATTAGAGGTTTTGGTCCCATATCAGGAACCGAAACTATAATA
 54136  ATATATAATATTATAATAAAGATATTCTTATTTATAATATATTATTAAATAAATTAATAA
 54196  TAATTATAATATATATATATAATATATTATAATATATTTATTCGAGAACTTTTTATTTAT
 54256  TATAAAATAAAATATTTTATTTATTATTTAGTTTTTTTTTATTAAACATTTTATAAAAAT
 54316  ATAAATGTTAATAATATTATGATTAATAAGTAATAATAAATTTATTTATTTTTATTAATT
 54376  ACTTCTTCGAGGTATTAGTATCAGTATCAGTATCAGTATCGTAAAAAACGGGTGACTAAA
 54436  ATATATATATATATAAAATTATAAATAAAAATATTATAATAATTTTAAATAAATAAATAT
 54496  CAATATATTATTATTATTTATATTATAATAAATATTATCTAATAATAGTC
;; mfannot:
 54546  cggcccgcccccgcggggcggaccccgaaggagtccgaaccccttttttatttaatttta
 54606  tttaaagaaggagtgagggacccctcccgttagggagggggaccgaaccccgaaggagat
 54666  aattagatataattatattttattttatataaattatataatattatataataataatta
 54726  tataataagttaataataattatataataagttaataataatcatatctcctttataaat
 54786  gaacttttattaaatatattttattaaatattaaatatattttttataatattaaatata
 54846  ttttattaaaatatttaatatattttattaaatattaaatatattttattaaatattaaa
 54906  tataaataaaggtttatattataattcattatttatatcttctttataaattaatattcg
 54966  tattagatccttatttaatttataatcctttaaaaaacttttaataaatataatataata
 55026  tatatataatttttattatttttatattatttttattatttaaatatattatatatttca
 55086  ttataataattatttaaaaagttatttaataaataatctgatattatattttataattaa
 55146  ttttatttattttatttattatatatattattatatataattaaaattataattacaatt
 55206  ataactataattaaattaaattaaattaaattggattaaattaaattaaattgggcgcca
 55266  agccggttgttcaccgacttggtcccaatataatatgagataatataatatactatatga
 55326  tataacataaatataatatattatatgatataacataaatataatatactccttcggggt
 55386  ccgcccccgcgtgggcggaccggactatatgaatatattattattataattataaaatta
 55446  taataaataaataaaatttctttaataattattaattaatattattaatttatttacaaa
 55506  tattttattaatttttatttttattaaatataaatatataaatatatatatatttattta
 55566  taatattatttatatttattatatattattattaaatatatttttattatatatcattaa
 55626  atattaatatgttattatagtggtgggggtcccaattattattttcaataataattatta
 55686  ttgggaccccggatatcttcttgttaatcaattattatattatttaatttattttatttc
 55746  ttatttataatttatattatataatttattatattgttaatactccttcggggtccccgc
 55806  cggggcggggacttttatttatattattaattatattatattattataatatatttaatt
 55866  gattatattataaaattataactaatgtatgctttgtatttattgaatagtttggttctt
 55926  atcacccaccccctccccctattacttctccgaggtcccggtttcgtaagaaaccgggac
 55986  ttatatatttggtaattaaaaatataacttatataaatatttaataaatatatattaaat
 56046  atattattattaataatttattattatataaaaaaataataaatattattaatgatttaa
 56106  attatataaatattaattattaaataaataattatactttctcctttcggggttccggct
 56166  cccgtggccgggc
;; mfannot:     /group=IB(5') (1.70e-04)
 56179  CCCGGAACTTTAAAATAATATATATATATATAAAAGTATTTTATAATAATTAGTTTAATT
 56239  ATTATTCTTTTTTTTTATTAAATATAAAATCATTTTAGGTTATTAATTTTTATTTATTAA
 56299  AAATAAATTTTATAATTAATATTTCTCCTTTCTTAAAATAAATAATATTATTATTATAAT
 56359  TATTAATTAATGAATACTCTTCTCTTTTGGGGTTCGGTCCACCCTCCCGTATACTTACGG
 56419  GAGGGGGGTCCCTCACTCCTTTTGAGACTTTAATTTTATAAATATAAATATAAATATAAT
 56479  AAGATGTTAACTCTTTTATAAATAAATAATAAATATAATTCTATTTTTAATAATAATATA
 56539  TAATATTTTTATAATAAAATATATAAATAATAATATTTATATATATATATATACTTTTTT
 56599  TTATATAAGAATAATATATATAGTTCACATTGGAGGCGAGTAAAAGGAGATAAGAAATAT
 56659  AATATAATATAATAATAAAAATATAATGAATAATAATAATAAAAATTTATATAATAACAA
 56719  AATAGTCCGACCGAAGGAGATGAGATTATTAATATTATTAAATAATAAAATGTATTAATT
 56779  ATAAAATATAAAACCTATAAATAATTTATAATATAATTTATATTATGATAATAATAATAT
 56839  ATATATTATAATATTTTATATATATATTTATTATATTTATATTTATATAAAAAAGTGATA
 56899  TTGATTAATTAATTAATTTATAATTAATAATTATTAATATAGTCCGGCCCGCCCCCGCGG
 56959  GGCGGACCCCGAAGGAGTCCGGCCGAAGGAGTTTATTATATTATATTAAATAAGATTTAT
 57019  AATATAATTAATATATATTTTAATAAATATAAAAGATTATATTATATTATAAAAAGTATA
 57079  TTTTATATTTATATTTTATTTATTATTATTATTATATATATAAGTAGTAAAAAGTAGAAT
 57139  AATAGATTTGAAATATTTATTATATAGATTTAAAGAG
;;     rnl ==> ;; mfannot: 5' +/- 50 nt
 57176  ATAATCATGGAGTATAATAATTAAATTTAATAAATTTAATATAACTATTAATAGAATTAG
 57236  GTTACTAATAAATTAATAACAATTAATTTTAAAACCTAAAGGTAAACCTTTATATTAATA
 57296  ATGTTATTTTTTATTATTTTTATAATAAGAATAATTATTAATAATAATAAACTAAGTGAA
 57356  CTGAAACATCTAAGTAACTTAAGGATAAGAAATCAACAGAGATATTATGAGTATTGGTGA
 57416  GAGAAAATAATAAAGGTCTAATAAGTATTATGTGAAAAAAATGTAAGAAAATAGGATAAC
 57476  AAATTCTAAGACTAAATACTATTAATAAGTATAGTAAGTACCGTAAGGGAAA
;;
 57528  GTATGAAAATGATTATTTTATAAGCAATCATGAATATATTATATTATATTAATGATGTAC
 57588  CTTTTGTATAATGGGTCAGCAAGTAATTAATATTAGTAAAACAATAAGTTATAAATAAAT
 57648  AGAATAATATATATATATAAAAAAATATATTAAAATATTTAATTAATATTAATTGACCCG
 57708  AAAGCAAACGATCTAACTATGATAAGATGGATAAACGATCGAACAGGTTGATGTTGCAAT
 57768  ATCATCTGATTAATTGTGGTTAGTAGTGAAAGACAAATCTGGTTTGCAGATAGCTGGTTT
 57828  TCTATGAAATATATGTAAGTATAGCCTTTATAAATAATAATTATTATATAATATTATATT
 57888  AATATTATATAAAGAATGGTACAGCAATTAATATATATTAGGGAACTATTAAAGTTTTAT
 57948  TAATAATATTAAATCTCGAAATATTTAATTATATATAATAAAGAGTCAGATTATGTGCGA
 58008  TAAGGTAAATAATCTAAAGGGAAACAGCCCAGATTAAGATATAAAGTTCCTAATAAATAA
 58068  TAAGTGAAATAAATATTAAAATATTATAATATAATCAGTTAATGGGTTTGACAATAACCA
 58128  TTTTTTAATGAACATGTAACAATGCACTGATTTATAATAAATAAAAAAAAATAATATTTA
 58188  AAATCAAATATATATATATTTGTTAATAGATAATATACGGATCTTAATAATAAGAATTAT
 58248  TTAATTCCTAATATGGAATATTATATTTTTATAATAAAAATATAAATACTGAATATCTAA
 58308  ATATTATTATTACTTTTTTTTTAATAATAATAATATGGTAATAGAACATTTAATGATAAT
 58368  ATATATTAGTTATTAATTAATATATGTATTAATTAAATAGAGAATGCTGACATGAGTAAC
 58428  GAAAAAAAGGTATAAACCTTTTCACCTAAAACATAAGGTTTAACTATAAAAGTACGGCCC
 58488  CTAATTAAATTAATAAGAATATAAATATATTTAAGATGGGATAATCTATATTAATAAAAA
 58548  TTTATCTTAAAATATATATATTATTAATAATTATATTAATTAATTAATAATATATATAAT
 58608  TATATTATATATTATATATTTTTTATATAATATAAACTAATAAAGATCAGGAAATAATTA
 58668  ATGTATACCGTAATGTAGACCGACTCAGGTATGTAAGTAGAGAATATGAAGGTGAATTAG
 58728  ATAATTAAAGGGAAGGAACTCGGCAAAGATAGCTCATAAGTTAGTCAATAAAGAGTAATA
 58788  AGAACAAAGTTGTACAACTGTTTACTAAAAACACCGCACTTTGCAGAAACGATAAGTTTA
 58848  AGTATAAGGTGTGAACTCTGCTCCATGCTTAATATATAAATAAAATTATTTAACGATAAT
 58908  TTAATTAAATTTAGGTAAATAGCAGCCTTATTATGAGGGTTATAATGTAGCGAAATTCCT
 58968  TGGCCTATAATTGAGGTCCCGCATGAATGACGTAATGATACAACAACTGTCTCCCCTTTA
 59028  AGCTAAGTGAAATTGAAATCGTAGTGAAGATGCTATGTACCTTCAGCAAGACGGAAAGAC
 59088  CCTATGCAGCTTTACTGTAATTAGATAGATCGAATTATTGTTTATTATATTCAGCATATT
 59148  AAGTAATCCTATTATTAGGTAATCGTTTAGATATTAATGAGATACTTATTATAATATAAT
 59208  GATAATTCTAATCTTATAAATAATTATTATTATTATTATTATTAATAATAATAATATGCT
 59268  TTCAAGCATAGTGATAAAACATATTTATATGATAATCACTTTACTTAATAGATATAATTC
 59328  TTAAGTAATATATAATATATATTATATATATATTATATATAATATAAGAGACAATCTCTA
 59388  ATTGGTAGTTTTGATGGGGCGTCATTATCAGCAAAAGTATCTGAATAAGTCCATAAATAA
 59448  ATATATAAAATTATTGAATAAAAAAATAATATATATTATATATATTAATTATAAATTGAA
 59508  ATATGTTTATATAAATTTATATTTATTGAATATATTTTAGTAATAGATAAAAATATGTAC
 59568  AGTAAAATTGTAAGGAAAACAATAATAACTTTCTCCTCTCTCGGTGGGGGTTCACACCTA
 59628  TTTTTAATAGGTGTGAACCCCTCTTCGGGGTTCCGGTTCCCTTTCGGGTCCCGGAACTTA
 59688  AATAAAAATGGAAAGAATTAAATTAATATAATGGTATAACTGTGCGATAATTGTAACACA
 59748  AACGAGTGAAACAAGTACGTAAGTATGGCATAATGAACAAATAACACTGATTGTAAAGGT
 59808  TATTGATAACGAATAAAAGTTACGCTAGGGATAATTTACCCCCTTGTCCCATTATATTGA
 59868  AAAATATAATTATTCAATTAATTATTTAATTGAAGTAAA
;; mfannot:     /group=IA (1.50e-25)
 59907  ttgggtgaattgcttagatatccatatagataaaaataatggacaataagcagcgaagct
 59967  tataacaactttcatatatgtatatatacggttataagaacgttcaacgactagatgatg
 60027  agtggagttaacaataattcatccacgagcgcccaatgtcgaataaataaaatattaaat
 60087  aaatatcaaaggatatataaagatttttaataaatcaaaaaataaaat
;     G-orf236 ==> start /note=LAGLIDADG ;; evalue:0.0029
 60135  aaaatgaaaaatattaaaaaaaatcaagtaataaatttaggacctaattctaaattatta
 60195  aaagaatataaatcacaattaattgaattaaatattgaacaatttgaagcaggtattggt
 60255  ttaattttaggagatgcttatattcgtagtcgtgatgaaggtaaactatattgtatgcaa
 60315  tttgagtgaaaaaataaggcatacatggatcatgtatgtttattatatgatcaatgagta
 60375  ttatcacctcctcataaaaaagaaagagttaatcatttaggtaatttagtaattacctga
 60435  ggagctcaaacttttaaacatcaagcttttaataaattagctaacttatttattgtaaat
 60495  aataaaaaacttattcctaataatttagttgaaaattatttaacacctataagtttagca
 60555  tattgatttatagatgatggaggtaaatgagattataataaaaattctcttaataaaagt
 60615  attgtattaaatacacaaagttttacttttgaagaagtagaatatttagttaaaggttta
 60675  agaaataaatttcaattaaattgttatgttaaaattaataaaaataaaccaattatttat
 60735  attgattctataagttatttaattttttataatttaattaaaccttatttaattcctcaa
 60795  atgatatataaattacctaatactatttcatccgaaacttttttaaaataa
;     G-orf236 ==> end
 60846  tattcttatttttattttatgatatatttcataaatatttatttatattaaattttattt
 60906  gataatgatatagtct
;; mfannot:
 60922  GAACAATATAGTAATATATTGAAGTAATTATTTAAATGTAATTACGATAACAAAAAATTT
 60982  GAACAGGGTAATATAGCGAAAGAGTAGATATTGTAAGCTATGTTTGCCACCTCGAT
;;
 61038  GTCGACTCAACATTTCCTCTTGGTTGTAAAAGCTAAGAAGGGTTTGACTGTTCGTCAATT
 61098  AAAATGTTACGTGAGTTGGGTTAAATACGATGTGAATCAGTATGGTTCCTATCTGCTGAA
 61158  GGAAATATTATCAAATTAAATCTCATTATTAGTACGCAAGGACCATAATGAATCAACCCA
 61218  TGGTGTATCTATTGATAATAATATAATATATTTAATAAAAATAATACTTTATTAATATAT
 61278  TATCTATATTAGTTTATATTTTAATTATATATTATCATAGTAGATAAGCTAAGTTGATAA
 61338  TAAATAAATATTGAATACATATTAAATATGAAGTTGTTTTAATAAGATAATTAATCTGAT
 61398  AATTTTATACTAAAATTAATAATTATAGGTTTTATATATTATTTATAAATAAATATATTA
 61458  TAATAATAATAATTATTATTATTAATAAAAAATAT
;;     rnl ==> ;; mfannot: 3' -20/+180
 61493  TAATTATAATATTAATAAAATACTAATTTATCAGTTATCTATATAATATCTAATCTATTA
 61553  TTCTATATACTTATTACTCCTTTTTAATTAAATTAAAAAGGGGTTCGGTTCCCCCCCCCC
 61613  CATAAGTATGATTATAATTATAATTATAATATAAGGGAGGGGTCCCTCACTCCTTATGGG
 61673  GTCCCGGTTGGACCGAGACTCCTCCCTTGCGGGATTGGTTCACACCTTTATAAATAAATA
 61733  ATAAATAATAAATAAAGGTGTTCACTAATAAATATATATATATATATATATATATTATAT
 61793  TATAATATTATTTAATACTTAATATATTATATATTTTATATTTAATAAATAAAAAATATT
 61853  AATAAATAATAATATTAATAATAAAGAAATTATAATTAATACCCTCTATATATAATTCTA
 61913  ATTAATTAAATTAAATATTTATATATAATAATCAATATATTATTAATTTAATAATTATTA
 61973  TAATAGTTTATAAAAGATATATTTTTATATTATATTATATTATATTATATTTAATAAATA
 62033  TTACTTTTTTTATTATTATTTTTATATATTATATAATATTATTAATTTTTATTATAATAT
 62093  TATTTACTTTTTTATTGGATTATTTATTTATTTATTTATTTATTAATTAATTAATTAAAT
 62153  ATTTATTAATTAATATATATATTAAATATTAATATTTCATTAAAAAAAGAGATATATGAA
 62213  TAATATATTATGTTATATTATATTATATAATTATATTATTTTTTATAATATTAATAATTA
 62273  AAAATAAGAACTTCTTTAAAAATTATAATTATGATAATAAATTAATACTTTTTTAATTTA
 62333  TAAAAATATAAATTTCTTTATATATATATATATATATATTATTATTATTTATATTAATCA
 62393  TAATTTTAATATTTATAATAAATTTATATAAAATCAATTATAATATTATATACTTTTTAT
 62453  ATACTTTATAATCTTTATATCTTCACCCCCCTTTTTTTAATAATATATTATATTAAAAAT
 62513  ATAATAATTTATATGATTTATTAATACTTTTTATATAATTATATTATTATTTTTTTTTTA
 62573  TAGATGTTATATTATTTTTTATAATAATTTTTTTTTATTTAAATAAAATTTATAACTCCT
 62633  TCGGGGTTCGGTCCCCCTCCCATTAGGGAGGGGGTCCCTCACTCCTTCTTAATTAAAGAT
 62693  AAAAGGGGGTTCCCCCCTTAAGTATAAGTATAAGTATACGGGGGGGGGTCCCTCACTCCT
 62753  TCGTTAATTTATATATATTATTAATAATTATTTAATTTTTATTATTTATTTATATATAAA
 62813  AATATTCTAAAATTATTAATATTTATAATAGAATAAATATTATAAAGTATAATTATAAAT
 62873  AATTAATTATTTTAATAATAATAATATATTTATTATTATATAATAAATATATTATAAATA
 62933  ATA
;     G-trnT(ugu) ==> start
 62936  GTTATATTAGCTTAATTGGTAGAGCATTCGTTT!TGT!AATCGAAAGGTTTGGGGTTCAA
 62994  ATCCCTAATATAACA
;     G-trnT(ugu) ==> end
 63009  ATAATAATAATAAAATATTAAAATAAATATAATATTTATAAAAAATTTATTAATTTATAT
 63069  AAAAAATATATATATAAATAATAATTATAATAAAACATTTTATAATCAATAATTTAATAA
 63129  ATAATCTTCTTATTATAATATTATGTTTAAATATTACTCTTTATGAGGTCCAACAAACTA
 63189  ATAAGATATAAATATATATATATTATATAATAATAATAATAATAATATATTATTTAATAT
 63249  ATTATCAAGAAGATAAATATAAATAATATTTTAATAATTTTAAATAAATCTAATTTATAT
 63309  ATTAATAATTTAATAATCTTAATATTTATTATCATTATTTCATATTTATATTATATAAAT
 63369  ATTTATTTAAATAAAAAATATTAAAGAGTTTATTTTATTTTATTTATTATAAATTATTTA
 63429  ATAAAATATATATAATAATATATAGAATAAAGATATAAATAATTATAAGTATATAAAGTA
 63489  ATAAA
;     G-trnC(gca) ==> start
 63494  GGAGATGTTGTTTTAAGGTTAAACTATTAGATT!GCA!AATCTACTTATTAAGAGTTCGA
 63552  TTCTCTTCATCTCTT
;     G-trnC(gca) ==> end
 63567  AAATAAATAATATAATAATAAAATATTATAAATAAATATATATATATTTATAATAATTAT
 63627  ATAATAAA
;     G-trnH(gug) ==> start
 63635  GGTGAATATATTTCAATGGTAGAAAATACGCTT!GTG!GTGCGTTAAATCTGAGTTCGAT
 63693  TCTCAGTATTCACC
;     G-trnH(gug) ==> end
 63707  CTATAAATAATAATAATAATATATTTTATTATTCTTAAATTTTTTATTCTTTATATTATA
 63767  TATATATATAATATTAATATTATTACTTTTTAATAACAAAATATTATAATTAATTGATAT
 63827  ATATATACCAAATATAATTAATTGAAATTAAATAATAAATAAAATATTTACTTCTTTATT
 63887  AAAATTCTAATTAATTGATTCTTTTTATTGAATATTCAATTCTATTATAACTTATTAATT
 63947  AATTAATTAATTAATTATAATAATAATAATAATATTTATTATTAATTATTAAATATTTAT
 64007  TACTATATATAGGATTTAATTTTAAATATTAATAAAAAAAAGAATAAAATAAAATAAAAT
 64067  GAATAATTTTTCTTTATCTCTTTCGGTCGGACTCCTTCGGGGTCCG
;; mfannot:
 64113  ccccgcagggggcgggccggactatttattattataatataatatttaatcaatagattt
 64173  ataatttatttaatgaatattttataaagatgtaaaacaattcctttttattattataaa
 64233  tttttcattatttatttatttatttatttattcaatatataaaaataattataaaaaaga
 64293  ttattaaaaataataatttaatgataaatatatattatatatattaatataaaaataata
 64353  aatataaatatattatgtaaatattatataaatttgtatatgtatatattataataatgt
 64413  tatataagtaataatataataaaatattttatgtaatttatatatatttataattataaa
 64473  ataaaaatattataaataataaaattaataataataataattttaataaaataaattata
 64533  tatttaattttattatgaagtttatacttaatataaattatatttcctttataaattatt
 64593  aatatatcctttttaattaaataaaataaaaatattataaatattaataattaatttttt
 64653  atttatatttatatatatattaaagattaaatatattattaatactaatttataatttat
 64713  tattaataaatagtccggcccgccccctgcggggcggaccccgaaggagttcgacttaaa
 64773  ttataatttaataatttttatttattaatagtttcggggcccggccacgggagtcggaac
 64833  cccgaaaggagttttattattaatataaaaagagtaaggataataataaattcttttaat
 64893  ttatttttaataaaatataattttaaaatagttttatagtccggcccgccccccgcgggg
 64953  cgg
;; mfannot:     /group=IB(5') (8.58e-06)
 64956  ACCCCGAAGGAGTCCGGTCTGGCATTAATTATAATAATTATATTAATATTATTATTATTT
 65016  ATTATATTATAATATATTTATTTATATTTTATAATATTAATAATTATTTTATATTTAATA
 65076  AATATAATATATATAATATTTTTTTTAATAACTATCTAATTAATA
;     G-trnL(uaa) ==> start
 65121  GCTATTTTGGTGGAATTGGTAGACACGATACTCT!TAA!GATGTATTACTTTACAGTATG
 65179  AAGGTTCAAGTCCTTTAAATAGCA
;     G-trnL(uaa) ==> end
 65203  ATAAATATATATAATATATATAATATATATAAA
;     G-trnQ(uug) ==> start
 65236  TGAGTCGTAGACTAATAGGTAAGTTACCAAAAT!TTG!AGTTTGGAGTTTGTTTGTTCGA
 65294  ATCAAACCGATTCAA
;     G-trnQ(uug) ==> end
 65309  TATTATAATATATATATTATTTATATATAAATATATAATTATACTCCTATTTTTATATTA
 65369  ATTAATTAATTAATTAATAATATATGATAATATAAAAATTATTGAATTATTAACTCTTAT
 65429  TAATAATAATAATAATCATAATAATAATATATATATATATAGTATATATATAAAAGTTTT
 65489  ATTATATTATATTATATTATATTATATTATATTATATTATATATTTATTTATATATAATT
 65549  CTTATTAATTGAAAAAAGAATAATTAATAATCTTATTAAAAAATAAATACTTTCATTTTA
 65609  TTTTATTTTATTTAATTTAATTATAATATATAAATATTAAAAAAAGGATATAAGTTTTTT
 65669  ATAAGATATAATATATATATATATTAAATATAAAGAAGTTAATATTTATATTTTAATTAT
 65729  AAAATGTTAATACTCCTTTGGGGACTTATTAATTAAATTATTAATTAATAATAATTTATG
 65789  ATTTATAAATAATAAATAAAGGAATAAGTATCAATTAATTAATATATTATATTTAATATT
 65849  TTATATTTAATATTTAATATTTAATATTTTAAGTTCCGGGGCCCGGCCACGGGAGCCGGA
 65909  ACCCCGAAAGGAGTAGTATTAATTATGGATAGTGAGGGTGGATTTAATCCTTTTGTTATG
 65969  TTATTAATTAATTAATTAATTTATATATATAAAATATTTTAATTAATTTTTATATAAATA
 66029  TATATATATATATATATTAATAATAGTCCGGCCCGCCCCGTGGGGCGGACCCCAAAGGAG
 66089  TAATATATATTATGTATAAACAATA
;     G-trnK(uuu) ==> start
 66114  GAGAATATTGTTTAATGGTAAAACAGTTGTCT!TTT!AAGCAACCCATGCTTGGTTCAAC
 66172  TCCAGCTATTCTCA
;     G-trnK(uuu) ==> end
 66186  TAATATTATATATATATATTTCCCTTTCTAAAAATAATAATAATTATATATAATAATAAT
 66246  ATAATTATATATATATATATTATAATAATAATAATAATAATAATAAATAATAATAATTAT
 66306  TTTTATTAATAATATTAATATATTATAATTATTAATAAATATTAATAAAAATA
;     G-trnR(ucu) ==> start
 66359  GCTCTCTTAGCTTAATGGTTAAAGCATAATACT!TCT!AATATTAATATTCCATGTTCAA
 66417  ATCATGGAGAGAGTA
;     G-trnR(ucu) ==> end
 66432  ATTATATTATATTAATAATCCCCCCCCCATTTTTAATTTAATTAAGAAGTTTAATTTACT
 66492  ATTTAATAATAAATGAAATAATAATA
;     G-trnG(ucc) ==> start
 66518  ATAGATATAAGTTAATTGGTAAACTGGATGTCT!TCC!AAACATTGAATGCGAGTTCGAT
 66576  TCTCGCTATCTATA
;     G-trnG(ucc) ==> end
 66590  ATTAATATTAATATAAATTAATATCCTATAATTAATTAAATACAAAATTATATTAAAACT
 66650  TATATTATATTATATTATAATATTATATTATTATTATATAAAAATATAATAATAATAATA
 66710  TTTAATTTTATTTAATAATAATATTTTATATAATAAAATAATCATATTTATAATATTTAA
 66770  TATTAATAATAATTTATTATAATAATTCTTTAATATACTTATTTATTATTATTTTAATAA
 66830  ATAAATATAATTCTTATAAATATATTATAACAAAATATATTATATTTTAATTAAATACAA
 66890  TATTATAAATATATATATATATTTATATAAAAATAAATTAAAATATTTTAATAATTATTC
 66950  TTTATAAATAAATAATGATAATAATAATTTATAATAATCTCCTTGTGGGGTTCCGGCTCC
 67010  CGTGTCCGGGCCCCGGAACTATAATATACTTTTTAATATATTTTTTATTACTCCTCCTTT
 67070  GGGGTCCGCCCCGCGGGGGGCGGGCCGGACTATAATAATTTTTTATTGATAAAAAGTATA
 67130  TATAATATAATTAATATATTTCTTTTTATATAAATTATAAATATTAATTTATAATAAAAA
 67190  AAGTATATATAATATTATATATTTAATAAATAATATAATAATAATATAAATAAATATATA
 67250  TATATTATTAATATATTAAATTTTATAATAATAATTATAATAATAGTAGTAGGTATAAAT
 67310  TTTAATAAAGAGTTTTATTCCAATGGAGTAATAATAATAATAATAATAAAATAAA
;     G-trnD(guc) ==> start
 67365  GGATCTGTAGCTTAATAGTAAAGTACCATTTT!GTC!ATAATGGAGGATGTCAGTGCAAA
 67423  TCTGATTAGATTCG
;     G-trnD(guc) ==> end
 67437  TATATTTATACTTAATATAAAAAAATAAATAATAAAATATATATATTTAATAATATTTTT
 67497  CTTTATTATAATAATATATAAAAATAAATAATAATCTTTATTATTATTATATTTATTAAT
 67557  AATAAATTATTTTGTTATTATTATTAATTTATATTAATATTTTATATAAATTATTTATTT
 67617  AATCTTTCATTATATATTTAATATATTATTAATATTAATTAATATTTTATAATAAATAAA
 67677  TAAAATAAATATTTTAATATAATACTTATTTTTATATTTATTAATAATAATTAATTTTTA
 67737  TATAAATTTATTATTTCTTACAATATATTTATTACTATTATTTTTTAATAATCTTATATA
 67797  TAATATATAAAATATATATATATTATATATATATATAAATATAATATATATTATTATAAA
 67857  TATTTATAATCTTATTAATTAATTAGATTATATTATATTAGATCATATTATATTATATTA
 67917  TATTATATTATATTATTATTATTAATATTTTTATTTTTATTTTATATTTAATAGTAAAAA
 67977  ATCATAATTTTATAATTTATTAATTATTATATAATTTCATTAATATATTTCTTCTTTTTA
 68037  TTTATTTATTTATTACTTATTAATAGATATAATATATAAAATAATTATAATTTATTATAA
 68097  TTTATTAATTTATTTATTTATTTATTAATTTATTAATTTATTTATTATTATATTTTTTTT
 68157  AATAAA
;     G-trnS(gcu) ==> start
 68163  GGAAAATTAACTATAGGTAAAGTGGATTATTT!GCT!AAGTAATTGAATTGTAAATTCTT
 68221  ATGAGTTCGAATCTCATATTTTCCG
;     G-trnS(gcu) ==> end
 68246  TAT
;     G-trnR(acg) ==> start
 68249  ATATCTTTAATTTAATGGTAAAATATTAGAAT!ACG!AATCTAATTATATAGGTTCAAAT
 68307  CCTATAAGATATT
;     G-trnR(acg) ==> end
 68320  ATATTATATTATATAATATTATATATTAATAAATATTATTTATTTATTTATTTATTTATT
 68380  TATTTATTTATTTATTTATTATTAAATAAAAATATTTAATAAAATAATATAAAATATTAT
 68440  AATTATTTATATATTAATTATTAATTATTTATTATTTATTATATAAAAAGTATATAATTT
 68500  TGTATTTTAATATAGGGTTAATTAATTAATTATTAATTTTTTTATAATAAGATAATAATA
 68560  TATTAAAAACTTATTATAAATTTATAAAATAATATTTATTTAATTTGATATTATTTTTAA
 68620  TCTTTCATTAATATATATTTTATTATAAGTAATAATATAGTTTAATTTAATTAATATAAA
 68680  TAAATTACATAAGAATAATATTATAATAATATTATATATTATATAAAGAAATAATAATTT
 68740  ATATTTTTATTTTTTATAAATAATATAAATATAAATATTAATATAAATATAAT
;     G-trnA(ugc) ==> start
 68793  GGGGTTATAGTTAAATTTGGTAGAACGACTGCGT!TGC!ATGCATTTAATATGAGTTCAA
 68851  GTCTCATTAACTCCA
;     G-trnA(ugc) ==> end
 68866  ATAATTATATTATATAATATATATATTAATAAATTATATATATATATATATATATAAATA
 68926  TTAAATAAATATTATATTAATAAATAATATAAATTATCTAATCGAAGGAGATATTTATAA
 68986  TATAATATAAATATTTTAATAAATTAATAAATATTATATTAATAAATAATTAATAAATAT
 69046  ATAAATTATAATAAATTTTAATATTATTATATAAATTAATTAAATATAATAATTAATGAA
 69106  ATA
;     G-trnI(gau) ==> start
 69109  GAAACTATAATTCAATTGGTTAGAATAGTATTTT!GAT!AAGGTACAAATATAGGTTCAA
 69167  TCCCTGTTAGTTTCA
;     G-trnI(gau) ==> end
 69182  TATTATATATCATTAATATATAAAATATAAATATATATATTATAATAATAATAATAATAA
 69242  ATATAAATATAATTATATATATATATATATATAAATAAATAATTATTTAATTTATAATAA
 69302  ATATATATAGTTTTATTATTAATTATATTTAATAAATATTAATTATTAATTTTATATTTA
 69362  TAAATAAATTTATTACCTATTTTATTAAAAATATTATAATTAAATAATAATATAAATAAT
 69422  TTATAATATAATAATATATACTTATAAATAATATTTAAATCTTATTATTAATTTATAAAT
 69482  CATAAATTATTATTAATAAATATCTCTTTTAGATAAGATAAATTGAACTTATATTTATAT
 69542  TATATATATATAGATATAAATCTTAAATAGAGTAAATATATTATAATAATTATATAAATA
 69602  TATATATATTATATTAAGATAATAATATATATATATATTAATATATAA
;     G-trnY(gua) ==> start
 69650  GGAGGGATTTTCAATGTTGGTAGTTGGAGTTGAGCT!GTA!AACTCAATGACTTAGGTCT
 69708  TCATAGGTTCAATTCCTATTCCCTTCA
;     G-trnY(gua) ==> end
 69735  TAAATAATTTATTATTAATTATATATTATTATAAATCCATTGAAATTAATATAATCCAAT
 69795  GAATAATTAATTTAATACATAATTTAATATATAAAATTATATATATATATACTTTATAAA
 69855  AAAAAAATTATATAATAATTATATTAATATATTTATATATATAAATAAATAAATAATAAT
 69915  AATTATAATTATAATTATAATTAATTAATTAATAAATAAATAATAATTTATATTATCTTT
 69975  ATAATATATATATATACTTTTATAAAAAAAATATATAAATAATTCTAAAATGTATATTTT
 70035  TATTAATAAAATTAATAATAAAATAATTATTATCTGTATTTAATAAATTTAATTATAGAG
 70095  TTATATTTCTATATATTTATATATTTATTTATTTATTCTCCTTCCGGGGTTCCGGCTCCC
 70155  GTGACCGGGCCCCGGAACTAATAAAATATATAAAATAAGGGTTTTTATTTATTTAATTAA
 70215  TATATATTTATTCTTTTATATAATAT
;     G-trnN(guu) ==> start
 70241  GTCCTTATAGCTTATCGGTTAAAGCATCTCACT!GTT!AATGAGAATAGATGGGTTCAAT
 70299  TCCTATTAAGGACG
;     G-trnN(guu) ==> end
 70313  ATAATAATATATATATATTTTAATTTATATATCATATATATATATATATTAAAGAAAAAT
 70373  AATAATATAAAAATATGTATTAATAATAATAATAAATAAATAATAATAAATAATTTTATT
 70433  ATATTATATTTATTAATATATTTATTGATATTTATTAATTTAAGATTATTCATTAAATAT
 70493  ATAATTATTAATAATTTAATATATTTTATAATTTTTATTATATTTTATGTAAGAATAAAC
 70553  TATTTTATATATTATATATATATATATAATTTTTTTATAAAATGATAAATTTTATATTAT
 70613  AAATATTATTAAAATATTTTTATAAATATTTAAATTATTTATAAAAAGGTATATAATAAT
 70673  AATTATTAATATTATATTATATTATATATTTATTTATATTATATATAATAATATATTTAT
 70733  ATATATATTAATTAATAAATTAAATAAGTATCTATATTTTATATTATATTATATTATATT
 70793  ATATTATATTATTTTATTTTATTAGTTCCGGAAGGAGAATAAAAAGTATTCTAAAGAAAT
 70853  TATATATTTATTATTTCTCCTTTCGGGGTTCCGGCTCCCGTGGCCGGGCCCCGGAACTAT
 70913  TAATATATTATAAATTAATAAAAAATAAATATGTATATATAAATTATATTTATTATGTTT
 70973  AATTATTTATAATTTATTATAATAAATAGTCCGGCCCGCCCCCGCGGGGGGGGGCGGACC
 71033  CCGAAGGAGTATAAGATATCTTATTTATATTTATATATAATAAAGAATATTATTAAACTA
 71093  ACACCTATATTATATATATTATATTATATAATATTATATATATATTAATTACTAAGAATA
 71153  AATTTATAATTAGATAATATTTATATTTATTTATTTATTTAATTAACAAATATATTAATA
 71213  TTTCTAATTAATTAATAATACCTTTATATATATATATATATATATATTAATTTTAATTAT
 71273  ATAATTATCTTTTTTTTTATTAATAATCATAAATATATTATATATTTTATATAATAAGAT
 71333  TATAATTTTATAATTATTTTATTTTTTTTTTATTAAAAATTATTATTATTATAATTATTA
 71393  TATTATAATTATAAATTATTAAAGAATATATTTATTAATATTTTAATAATTAATATCTTT
 71453  TATTTATATTTATAAAATAAGGTGTAAATATTGATAATAAAGAGTAAATATTGTATTAAT
 71513  AATAATAATAATTATAATTAAGGA
;     G-trnM(cau)_1 ==> start
 71537  GCTTGTATAGTTTAATTGGTTAAAACATTTGTCT!CAT!AAATAAATAATGTAAGGTTCA
 71595  ATTCCTTCTACAAGTA
;     G-trnM(cau)_1 ==> end
 71611  ATAATGATTATAATATTTATATATATATTAATAATATTAATAAATAATTACTCCTCCTAG
 71671  CAGGATTCACATCTCCTTCGGCCGGATTATTTTATTAGTATTATTATTAAATAGATGTTC
 71731  ATTAAATAATTATAAATATAATTTATCTTTTAAATATATATATATAATATAATATTTAAA
 71791  TATATATTATAAATAAATAAATAAATAATTAATTAATTAATAAAAACATATAATGTATAT
 71851  TTATCTATAAAAAATATTAATTAAATTAATATATTATTACAGATAAATAAATAAATAAAT
 71911  ATAAATAATTATTCTTCTCCTTTCGGGGTTCCGGCTCCCGTAGCCGGGCCCCGGAACTTT
 71971  AAAATAAAAAGGGGGTGGACTCCTTCGGGGTCCGCCCCGCGGGGGCGGGCCGGACTATTT
 72031  TATTTTTAAATATATATTATATTAATAATATAAATATAAGTATAAATAAAAATTAATAAT
 72091  ATATTATATATATATTATATTAATAATAATAATAATAATAATAATAATAAATAATAACTC
 72151  CTTGCTTCATACCTTTATAAATAAGGTAATCACTAATATATTATAATAATAATAATTATA
 72211  TATATTATATATAATCTAAATATTATATATTTTAATAAATATTAATATATATGATATGAA
 72271  TATTATTAGTTTTCGGGAAGCGGGAATTCCGTAAGGAGTGAGGGACCCCTCCCTATACTA
 72331  ACGGGAGGGGGACCGAACCCCTTTTTAAAGAAGGAGTGAGGGACCCCGTGGGGACCGAAC
 72391  CCCGAAGGAGTTTTATTTTTAGTATTTTTATAAAATATATATTTATATGATTAATAATAT
 72451  TATATATATTATTTATAAAAATAATATATAATTTTTATTATTTTTAATAAAAAATGTGGG
 72511  GTTTGGTAATATAATATTTTATATTTATAATATATAATAATAAATTATAAATAAATTTTA
 72571  ATTAAAAGTAGTATTAACATATTATAAATAGACAAAAGAGTCTAAAGGTTAAGATTTATT
 72631  AAA
;     G-cox2 ==> start
 72634  ATGTTAGATTTATTAAGATTACAATTAACAACATTCATTATGAATGATGTACCAACACCT
 72694  TATGCATGTTATTTTCAGGATTCAGCAACACCAAATCAAGAAGGTATTTTAGAATTACAT
 72754  GATAATATTATGTTTTATTTATTAGTTATTTTAGGTTTAGTATCTTGAATGTTATATACA
 72814  ATTGTTATAACATATTCAAAAAATCCTATTGCATATAAATATATTAAACATGGACAAACT
 72874  ATTGAAGTTATTTGAACAATTTTTCCAGCTGTAATTTTATTAATTATTGCTTTCCCTTCA
 72934  TTTATTTTATTATATTTATGTGATGAAGTTATTTCACCAGCTATAACTATTAAAGCTATT
 72994  GGATATCAATGATATTGAAAATATGAATATTCAGATTTTATTAATGATAGTGGTGAAACT
 73054  GTTGAATTTGAATCATATGTTATTCCTGATGAATTATTAGAAGAAGGACAATTAAGATTA
 73114  TTAGATACTGATACTTCTATAGTTGTACCTGTAGATACACATATTAGATTCGTTGTAACA
 73174  GCTGCTGATGTTATTCATGATTTTGCTATCCCAAGTTTAGGTATTAAAGTTGATGCTACT
 73234  CCTGGTAGATTAAATCAAGTTTCCGCATTAATCCAAAGAGAAGGTGTTTTCTATGGACAA
 73294  TGCTCAGAGTTGTGCGGACTGGGACATGCCAACATGCCAATTAAAATTGAAGCAGTATCA
 73354  TTACCTAAATT
;     G-orf473 ==> start /note=LAGLIDADG ;; evalue:5.7e-39
 73365  TTTGGAATGATTAAATGAACAATAA
;     G-cox2 ==> end
 73390  TTAATATAAATTTGTTATTAATACTTTTAATAATTATTAATAATTTAATTTTTAAAAATA
 73450  ATAATAATAATAATTATAATAATATTCTTAAATATAATAGAAATATAAAAATATATTCTA
 73510  TTCAATCACCTTATATTAATAATATAAATGTTATTAAAAGAAGATATCATACTTCTTTAA
 73570  ATAATAATTTAATTATTGTTCAAAAAAATAATAATGAAGATAATTTAAAATTAAATAATT
 73630  TAGAAATAAATAATTTTCATAAATGATTAGTAGGTTTTACAGATGGAGATGGTTCTTTTT
 73690  ATATAAAAGGTCTAGAAAGAGATTTAAAATTCTTTTATGGATTCCATTTACATAAAGATG
 73750  ATATCTCCTGTTTAGAACATATTAAAAATAATTTAAAAATACCTAATAATATTAATATTA
 73810  GAGAGCTATCGGTTCAATTACTAGTAACAAAGAAACAATGAATAAGTGATAATTTATTAC
 73870  CTATTTTTGATAAATATCCTTGTATAACTATAAAATATTATAGCTATATAAAATGAAAAG
 73930  AAGCATTAATAAAAAGTTTAAATAAAGTATCATCAAATAAAGAATTATTAAATTATAAAT
 73990  TATTAATTAATAATTATGAGGTTATTGATAATATAAAAATTCCTTATAATCATATAAATG
 74050  ATCATTGAATTTTAGGTTTTATAGAAGCTGAAGGTTCATTACTTATTGAAAGTAAAAGAA
 74110  ATAGTTGTAAATTATTTATTTCACAACATGAAAAAAGTAAAAAAACATTAGAAGCTATTA
 74170  AAGATTATATTTTAAATAATTGAAAACCTATTGATAATACACCAATATTTATTAAAAATT
 74230  ATTTATTAAATAATTGAAACAATATAATTTACTTATCTAAACTTAATAAATGTAATGTTA
 74290  TCAATTTAACACTAGCTAATATAGACTTTTTATATTATGTTATTATCCCTAAATTTAATA
 74350  ACATAAGTTGATATAGTATCAAATACAATAGTTTTATAAATTGACAATCTATTATTAATA
 74410  TTTATATAAAAGGTTTACATAAAATTAATAATAAAGATATTATAAATTATATTGAATATC
 74470  TTAGAAATTTAAATAAAAAAGGTATTAATAAAATTAATTATAATATTGAATTATATAATA
 74530  ATATTATTAATAATAATAAACCATTATATAATAAAAATTATACATATAGACTTAATAGTA
 74590  TTATTCATAGTAAAAAGAATATTACAGGTGTAGGAGTATTTGTATATGATTTAAATAATA
 74650  CATTAATTATAACATTTACAGGATATGTACCTGCTAGTTTACATTTTAATTGTTCTAAAC
 74710  ATGAGATTGCTAAATATATTAAAAATGGTAATGTATTTATAAATAAATATATTTTAAAAA
 74770  ATATTTTATTAGATTAA
;     G-orf473 ==> end
 74787  TTATTATTTTTATTTCTTCTTAAAATTAAAAAAGGAGACTTTTTTATATTTATAAAAAAT
 74847  ATATATAAATTATTCTTTTATTATAAATATATAAAATTATTTTCTTTTAATTATTTTTAT
 74907  AATTAATTAATTAATTAATTCTTCATGGCTATAGCCATAACTTTTAATAATATTCTTTTA
 74967  TTCTTTATTATTATATATATATATATTTATTATTTATTATTATAGAATTTATATTTATAA
 75027  AAATATTAATATTTTATTTAAAATAAATAATGATTAATTTATAAAATATATATTAATTAA
 75087  GTTTCGGGTCCCGGCTACGGGAGCCGGAACCCCCAAAAGGAGTTATTATATTTATAATTA
 75147  AATCTTTAAATAATATATCTTAAATTATTATATTGATATTAATATTATATTGATATTAAT
 75207  ATTAAATATATATTTAATATTTAGTTTATTATTTTATAAAATTATATTTATATATTATAA
 75267  TATAATTAAATATATTATAAATTTAATAATTTAATAAAAATATTCTTTTTATAATTATTA
 75327  TAATAATTAAATAAATAAATAATAATAAGAATAATTAATGTATAATTTTTTATAAATATT
 75387  ATATATTTTTATATTAATAAAATAAAATAAAATTATAATATAATTAAATTATAAGAATTA
 75447  TATTTACTCCTTTTATAATTTATATTTATAATATAATATAATATAAAATAAATATAATAT
 75507  AATATAAAATAAATATAATGTAATAGGTATTCACTCCTCTTTGGGGTTCCGGTCCCCCAT
 75567  ACGGATACGGATACGGATACGGATACGAATACGGGGGGGACCGTCCCCCAGAACTTAATA
 75627  TTATATCTTAAATAATTAATATAAATATAATATATTATTTAATAATAATAATAAATAAAT
 75687  AAATAAATAAATAAATAAATAAATTAAATAAATAATAATATTATTATAATTACTTTTTAA
 75747  TAAATAATATTAATATAATATTATATTAGTATTATAAATAGACTTTTTATTATTTTATAT
 75807  ATAATATAGTCCGGCCC
;; mfannot:
 75824  gcccccgcggggcggaccccgaaggagtaatatattatataattattatttttaattata
 75884  aataaaatataattattatttattatataatttatataaatatatatatatatttattat
 75944  atatataaatataaatataaatataataattaactttatatagaaattctaataataata
 76004  ataaatataaaatagtccggcccgccccctgcggggcggaccccgaaggagtgagggacc
 76064  cctccctatacttacgggagggggaccgaaccccctttttattcttaagaaggagatgtt
 76124  cattaaataattaaatatatataattaataatattaaagttttatatatataaatattaa
 76184  tatattataaaaggtttatatatatataataagataagtaataaattaattaattaataa
 76244  tataaaaatatatattatatattatgttttatttatatatatatatatattatgtattat
 76304  tatataaatatatatatatattatattataagtaataataagtattatattatatata
;     G-trnF(gaa) ==> start ;; mfannot: evalue : 1.10e-10
 76362  gcttttatagcttagtggtaaagcgataaatt!gaa!gatttatttacatgtagttcgat
 76420  tctcattaagggca
;     G-trnF(gaa) ==> end
 76434  ataataataatatattaattaataattaatttataataaatatattataataattaatat
 76494  atatataatatattttatacaaagaaaatatatattatatctcttatttatttattaata
 76554  ttttaataaatataatattataaaaaaaagtttatatatttagttccggggcccggccac
 76614  gggagccggaaccccggtaggagaaatataaatataaatataaatataatataagtttgg
 76674  tattcatttaattatattatttaattaaaaatattctaaataagaataaatatcaataaa
 76734  ggagttataaatatatatatatattaatatatatataaaaatatatattattattagttc
 76794  ccgcttcgcgggaacccc
;; mfannot:     /group=IB(5') (5.92e-05)
 76812  GTAAGGAGTTTTATTATAATAAAATTTATATATATTTAATATATAATTATAAAAATATTA
 76872  TATAATAAATAATAAATAATTATTAATAATAAATAAATATAATAATAATATTATAATAAA
 76932  TTTATAAATGATTATAATAAATTTATATTAATTTTTTATTT
;     G-trnT(uuag) <== end
 76973  TGTAAATACTAAGATTTGAACTTAGATAATATGCAC!CTAA!AAACATACATTTTACCAT
 77031  TAAATTATATTTAC
;     G-trnT(uuag) <== start
 77045  CTTATTAATTATATAAAATTTATTAAATATATAATATATTAATTATATAAAAATTATTAA
 77105  ATAAATATATAATATATTATATATAATTTATAATATATATATTATAAATATTATTATATA
 77165  TAAAATATAATATACTACTTATAAAAATATATATATATATATAAATATATATATAAATAA
 77225  ATATTTTATATATTAAATTAAATAATTATTAATAAATTTAATTATAAAGTATAATTTTCA
 77285  ATAGGAATATTTAGAATATTATAATAATTATATGAATTATTATAATTATATATATATAAA
 77345  TAAATAAAATAATAATTATAATAATTAATAAGAGTTTTGGATATATATCTGTGGAGTATA
 77405  TATTTTATAA
;     G-trnV(uac) ==> start
 77415  AGGAGATTAGCTTAATTGGTATAGCATTCGTTT!TAC!ACACGAAAGATTATAGGTTCGA
 77473  ACCCTATATTTCCTA
;     G-trnV(uac) ==> end
 77488  AATCTAGATATAATATTATATCTATCTTAATATAATAATATTTATTTATTTATTAAATAA
 77548  AAAAAAATAAATAATATTAATTAATATAAGATTCTTTTTTAATTATAATAATAAATAAAT
 77608  AAAAAGAAGATATTATCAATGATTTATATTAATAATAAATATAAATAATAAAAAATATAT
 77668  ATAATATAATATAATAAATATATTTCCTTTAATATTAATAATAATAATAATAATAATAAT
 77728  AATAAAATATTTAAATAAATTATATTCAATACAAATTAATTATTTATATTATTAATAATT
 77788  GAATAAATAATCCGATCGAAAGAGATATTAATTCGATTATATTATTTATTTAATTATATT
 77848  TAATTTAAATATATAAATTAATATATATATATTGAATTATATATAAATTTATTTTATAAT
 77908  TTTATAAATAATATATTATTATAAATATTTAATATAATTTATATTATTATTAAATAAAAG
 77968  ATTTATTAAATTAATATTATTATTTAATTTTATTATATAGTTTTAGGGATAATATTTTAT
 78028  TAATATTTTTTTTTATTTATTTATTTAATTATATTATATATATAATATATATATAACAAT
 78088  AAATTT
;     G-cox3 ==> start ;; mfannot: alternative ATG start pos 78076
 78094  ATGACACATTTAGAAAGAAGTAGACATCAACAACATCCATTTCATATGGTTATGCCTTCA
 78154  CCATGACCAATTGTAGTATCATTTGCATTATTATCATTAGCATTATCACTAGCATTAACA
 78214  ATGCATGGTTATATTGGTAATATGAATATGGTATATTTAGCATTATTTGTATTATTAACA
 78274  AGTTCTATTTTATGATTTAGAGATATTGTAGCTGAAGCTACATATTTAGGTGATCATACT
 78334  ATAGCAGTAAGAAAAGGTATTAATTTAGGTTTCTTAATGTTTGTATTATCTGAAGTATTA
 78394  ATCTTTGCTGGTTTATTCTGAGCTTATTTCCATTCAGCTATGAGTCCTGATGTACTATTA
 78454  GGTGCATGTTGACCACCCGTAGGTATTGAAGCTGTACAACCTACCGAATTACCTTTATTA
 78514  AATACTATTATCTTATTATCTTCTGGTGCTACTGTAACTTATAGTCATCATGCCTTAATC
 78574  GCAGGTAATAGAAATAAAGCCTTATCAGGTTTATTAATTACATTCTGATTAATTGTTATC
 78634  TTTGTTACTTGTCAATATATTGAATATACTAATGCTGCATTCACTATTTCTGATGGTGTT
 78694  TATGGTTCAGTATTCTATGCTGGTACAGGATTACATTTCTTACATATGGTAATGTTAGCA
 78754  GCTATGTTAGGTGTTAATTATTGAAGAATGAGAAATTATCATTTAACAGCTGGACATCAT
 78814  GTTGGATATGAAACAACTATTATTTATCTACATGTTTTAGATGTTATCTGATTATTTTTA
 78874  TACGTAGTATTCTACTGATGAGGAGTCTAA
;     G-cox3 ==> end
 78904  GGCTATAGAATTATATATCTAAATGATTAATATATATATTATTAATAATTAACAATAATT
 78964  AATATATTATAATTTATATATATATATTTTATATTATTATAATAATATTCTTACAAATAT
 79024  AATTATTATATATTATTCCTTCAAAACTCCTAACGGGGTTCCCGCGAAGCGGGAACTAAT
 79084  AATAATATAATCATTATACTCTTTTTTCATTTACCTTTTATAAAGATAATTAATAAATTT
 79144  ATTTAATATTTATAAAAAAAAATATAATATTAATATAATATAATAATGTAATTATTTATA
 79204  TTTTTATATTCCTTCGAGGTCACCGCCTCACCTCCAGCGGGACTTTTTTAATATGATATA
 79264  ATATAATATAAATATTATTAATTTAACTAATATATAAATTCATATATATATATATATTAT
 79324  TAATATTATTTTATAAAAAATATTTTTTATTTGATTATTATTAAATATTATATAGTTCCG
 79384  GGGCCCGGCCACGGGAGCCGGAACCCCGAAAGGAGAAATATTAATATATTATAAATATAC
 79444  TATTTATGTAATTATTTTTTGAAGTGAGCACCTATTTTATATATATTTTATATATATTTT
 79504  ATTATATTTTATTAAAAATAGGTGTGAACCTCCATGAGAGAGGAATGAATACCTATTTTA
 79564  TAAAGTATATTTTATATTCTATATATTATAAATATGAACCAAAAAAAGGAGTTTAAAATT
 79624  TAATTAAATTTAATTAATTGAATTACTCCTTCGGGGTCCGCCCCGCGGGGGCGGGCCGGA
 79684  CTTTATTATTATTATCATAATTATTAAACCCTTTATTAATATAATAATATATTATTTATT
 79744  ATCAAAATTCCTACCCTTTTTATAATTTATATCTTTAATAATATAATTAAATATAAAATG
 79804  TTTATTAAATATTATATAAAAAAAAAATAAAAATATATATATATATATAAATGATAAATA
 79864  ATAAGGAATTCACACTTATATAAATTTAAATATAAAGTCCCAAAAGAAGTATTCATTAAA
 79924  TAAATTATCATTAATTAATTATAATAAACTTATTTAATATTATTAAAGATTAATTTATAA
 79984  TAATAATTATTATTATTATTATTAATATTAATAGTTCCGGGGCCCGGCCACGGGAGCCGG
 80044  AACCCCGAAAGGAGAAATATATAAATAATTAAATAGTTCATATATTAAAAAGAATTAGAA
 80104  TTAAACTTTAATAAGTGTATTTAATATATAGAATATTAATAGAATATTTATTCTATTTAT
 80164  ATATATATTTATATATATATATATTAAATAATATTATTTATATTATATTTTATATATATA
 80224  TTATTAATATAAAAAGTATATTATATGTATTATATATATTATATATTATATATTTAATAA
 80284  TATATTACTATTATAATTAATAATTTTATAAAAAAAAATAAATAATTATATATTTCCTTC
 80344  GTGGTTCGGTTCCCCCTCACTCATTCAAACTATAATTTAATATATTATGATATTATTTAT
 80404  AATTTATAATATAATGTATAATATTATATTATAAATATTATATAAAAATAAAATGATAAT
 80464  AATAATAATAATAATAAAAATAGAAAAGAATAATTTTTATTATTTTAGTATATATAAGAA
 80524  TTTAATAAGTTAGATTATTGCGGACACCGTTACGCGGAGTGGGGACTATTATATTTTACC
 80584  TATATATATTAATATTATTATAATTTCCTTCTTTAAAAGAAAAAAGGGATTCGAGAACTT
 80644  ATTATTATATTAATATATTAATAATAAATAATAATAAATAATAAAAAAGTAAATAAATAT
 80704  AAATTATATAAAAATATAATTTTATTATTAAGGAGTGAGGGACCCCCCTCCCTATTCTAA
 80764  CGGGAGGGGGGGACCGAACCCCAAAGGAGTTTAAATATAAAATATAATATTATCATTAAA
 80824  TTCTAATAAGGGTATATAATGAAGATCTATTAGAACCTAAAAAGAATATTAATATATCTT
 80884  TTATAAAATAATAATAATAAATATAAATATAAAAATAAATTGTAATAAATAATAATATTT
 80944  ATAAATAATAAAAAAAAAAGAAATATATTAATTATTAATAATAAATAAATTATATTAAAA
 81004  TATAATATTATTATTAAATTAAAGAAATATATTAAATATATTTATTAAAATTTTATAAAT
 81064  AAGTTAATATTTTATTAAATAATATTATAAATAAATAAAAAATAAGTATATAATTATTAA
 81124  TATATTAATTTATTATGTTATATATTTTTATATTTCAAATATATAAGTAATAGGGGGAGG
 81184  GGGTGGGTGATAATAACCAGAATATTAAATAAATACAGAGCACACATTTGTTAATATTTA
 81244  ATAATATAATCAATAAATAATATTATAATAATATAATATAATTAATAATAAATATAAAGT
 81304  ATAAACAATATAATAAATTATATAAAATAAATATAAATTAAAAATAAAAACTAAATAATT
 81364  AATATAATAAATGATAAACAAGAAGATATCCGGGTCCCATGATAAATTATTATTGAAAAT
 81424  AATAATTGGGACCCCCACAATAGAATAAAAAATAAAAAGAATTAATAATATATAAATAAT
 81484  ATAAATATATTATATATATAATATAATATATATATATATAAAATAATAAATTATATAATA
 81544  TAATATATATATATATAATAATAAATTATATATATATATATAAAATAATAAAAATAATAA
 81604  TCATATGAATTTTATAAATATAATTATTATTAATAATAATAATAATAATAATAAAGAGAT
 81664  AATAATTTATAAAAATTAATATTTATTTTATGTAATATTAATATTAATATTAATATAATA
 81724  TAATATAATACGGATTAAATATTACCAGCTGTTCACAGGTAATATAAAATCCTATCGTTT
 81784  CACCTATTATTAATTAATAAAATAAGTATATATAATAAAATTTAATAAAAAAAAAAAATA
 81844  ATTATATAATAAATATTTATATTATAATATTAATAAATATAAAATATAATTGATATTAAC
 81904  ATTATATAATTAATAATATAATCAAATAATATAAATATAATATAAAAGTTTTAATTATTA
 81964  AAATTATATAAATATTATTTAATAAAAATTAAAAATAATGATAATAATAATAATAATAAA
 82024  GTCCGGCCGAAGGAGATAAATATTTATATCTTTATTTATAATTATATATATATAAAAGTT
 82084  TATTAAAATTTATAATAATAATATAAAAAAGTATATAATAAATTTATTATAAATAAATAA
 82144  ATATTTAGTAATAATATTTAATAAAATTATAAATATTCTCCTTGCGGGGTTCCGGCTCCC
 82204  GTGGCCGGGCCCCGGAACTAAATAAAATATTAATAATAAATAATAAATATATAATATAAT
 82264  ATAATATAATAAATTAATAACAATAAGATATCCGGGTCCCCTAAATAATTATTATATAAA
 82324  ATAATAATTGGGACCCATACATATAAATATAAAATATTTTAATATTTATATATAAATAAT
 82384  AATAATATATATTTATATTATATTATAATATAACCCCTTCCAATTAATATTAATATTAAT
 82444  ATTTAATTACTTCCTTAAAAAAATAATAATTAATTAATTGATTTTTATATTAATATAAAA
 82504  AAGTTAATATATATATTTATATATAAATAATATAAATTAATATAAAGATAATAAGTCCCC
 82564  AAAGGAATAATAAATAATAGTATGTATTTAAATAATATTTAATATACTATTTTTTATTAT
 82624  TTTTATTATTATAATATATTTATAATAATATATTTAATTATAATATATAAAAAAGAGATA
 82684  TAATATTTTATTATATATAATATTAATATAATACAAATTAACATTATTTAATTATTATTA
 82744  ATAATATTTAACTTTATTATTATCTTCTACGGTTGGATTATTATTACTATTTATTTATTA
 82804  ATAATAAATAATAAATTATAAAGTCACTGAAAGAGTGAGGAATTTCCCATGGGGGGAATT
 82864  CCAAAGGATAATATAAATATTATAAAATTTTTATTAAATAATATAAAATTCAATAAAATA
 82924  ATTTTAATTAATTAATTAATTAATATAAAAATAAATATTTTTAATTAATATTAATATTAA
 82984  TAGTTCCGGGGCCCGGCCACGGGAGCCGGAACCCCGGAAGGAGAAATATAAATATAATAG
 83044  TATAGTATATAGGAAGTTAATAATAATATAAATATTATATAATATATATATGTATATATA
 83104  TTATATAATTAATTTTCTCCTTTTGGATTTACATCTTAATAAAATATAAAATATAAAATG
 83164  TTATTAACAATAAAAATTATTAATCTTTATAATATTAATAATAGTAAATTTATTTATATA
 83224  TCTCCTTTAGGATGGATTATTTTTATTAAAAAAAAATATTAAATATTATAAATATATTAT
 83284  AAATATATTATAAATATATTATAAATATATTATAAATAGAATATAATATAATATTATATA
 83344  TTATAATGATAAAGATTATATATATTTTCTTTTTTTTATTTATTATTTTTTAATAAGTAA
 83404  AAATTATATTATATATATATATATTAAATTTTATAAGTAATATAATATAAGTATTAATTA
 83464  TATAAA
;     G-trnM(cau)_2 ==> start
 83470  TGCAATATGATGTAATTGGTTAACATTTTAGGGT!CAT!GACCTAATTATATACGTTCAA
 83528  ATCGTATTATTGCTA
;     G-trnM(cau)_2 ==> end
 83543  ATAAATTAATATATAATATCTCCTTCGGGGTTCGGTCCCCCTCCCGTTAGGGAGGGGGTC
 83603  CCTCACTCCTTTCTATAAAAAGTATAATAAAATATATTATAAGAAGAATATATTATATAA
 83663  TATAATAATTATATTAATAATATTAATAAATAATATATAAATAATTATAAAAAAGTATAT
 83723  AATATTAATCAATTAATTAATTAATAAATCCCCCGCGGGCGCCAACCCCGTTGCTCACCG
 83783  GGTTGGTCCCACGGGGGTTAAATAATATATTAATTTTTAATTAATTTGAATAAGATATTT
 83843  ATATTATTAA
;     G-rnpB ==> start ;; mfannot: Approximate position
 83853  TAGGAAAGTCATAAATATATAAATTATATTATATAATTAATATAATAATAAAATAAATTA
 83913  TATATTTTATTTATAATATTATTTCTTTATAAGATAAATATTATCTAATTAATAATTAGA
 83973  TTGAATAATATTTATAAAGAAATATATATATATATATAAAGTCATTATATAAATTTAATT
 84033  ATAATTTAAATAAATTTTATATAAATTAATATAATATTAATAAAGTAATTAGTATAAATA
 84093  AATAATATGAAAATAAAACTTAATAAATATATAAATATAGTCCATATATATATATTAATA
 84153  AAAAAAAAGTAATATATATATATATATTGGAATAGTTATATTATTATACAGAAATATGCT
 84213  TAA
;     G-rnpB ==> end
 84216  TTATAATATAATATCCATA
