# Supplementary material for: Global Characterization of Fungal Mitogenomes: New Insights on Genomic Diversity and Dynamism of Coding Genes and Accessory Elements
Source: Front Microbiol. 2021 Dec 1;12:787283. doi: 10.3389/fmicb.2021.787283 (PMC8672057; doi:10.3389/fmicb.2021.787283)
Supplement: Supplementary File 1 — de novo annotation files of the 685 mitogenomes investigated in this study. Annotation was performed with the Mfannot program. [file Data_Sheet_1.ZIP › Supplementary_FileS1/NC_031512.1_Saccharomyces_uvarum_strain_CBS_395_mitochondrion_complete_genome_mitogenome_g3.mfres]

;; Masterfile modified automatically by mfannot version 1.35
;; on Sun Dec 27 03:19:06 2020 by user pfonseca on host LGCM-PROC
;;    - Gene Totals: 39
;;    - List of genes added:
;;      atp6                 atp8                 atp9                
;;      cob (4 introns)      cox1 (6 introns)     cox2                
;;      cox3                 orf203               orf262              
;;      orf356               orf404               orf485              
;;      rnl                  rnpB                 rns                 
;;      rps3                 trnA(ugc)            trnC(gca)           
;;      trnD(guc)            trnE(uuc)            trnF(gaa)           
;;      trnG(ucc)            trnH(gug)            trnI(gau)           
;;      trnK(uuu)            trnL(uaa)            trnM(cau)           
;;      trnN(guu)            trnP(ugg)            trnQ(uug)           
;;      trnR(acg)            trnR(ucu)            trnS(gcu)           
;;      trnS(uga)            trnT(ugu)            trnT(uuag)          
;;      trnV(uac)            trnW(uca)            trnY(gua)           
;;
;; end mfannot
;;


>NC_031512.1 Saccharomyces uvarum strain CBS 395 mitochondrion complete genome gc=3
     1  GTAAAAAGATAGAATAATAGATTTGAAATATTTATTATATAGATTT
;     G-rnl ==> start
    47  AAAGAGATAATCATGGAATACAGAATATATTTTAATTATTTTTTATAATTAAGATATTAA
   107  ACTATTAATAGAATTAGGTTACTAATAAATTAATAACAATTAATTTTAAAACCTAAAGGT
   167  AAACCTTAAATAAATAATATATTAATAATATATATTATAAATAAATAAGAACTAAGTGAA
   227  CTGAAACATCTAAGTAACTTAAGGAAAATAAATCAACAGAGATATTATAAGTATTGGTGA
   287  GAGAAAGTAATATAGTCTAAATAAGTATTATGTAATAAATATGTAAGAAAATAGGATAAC
   347  AAATTCTAAGACTAAATACTATTAATAAGTATAAAAAGTACCGCAAGGGAAAGTATAAAA
   407  ATGATTATTTTATAAGCAATCATAAATATATTAATTATATTAATGATGTACCTTTTGTAT
   467  AATGGGTCAGCAAGTAATTAATATTAGTAAAACTAATAAGTTATAAATAAATAGATAAAA
   527  ATAATATATATATAAAAATATATAAATAATACATATATTTTAAAAATAATATGTAATATT
   587  TAATTAATATTAATTGACCCGAAAGCAAACGATCTAACTATGATAAGATGGGTAAACGAT
   647  CGAACAGGTTGATGTTGCAATATCATCTGATTAATTGTGGTTAGTAGTGAAAGACAAATC
   707  TGGTTTGCAGATAGCTGGTTTTCTATGAAATATATGTAAGTATAGCCTTTATAAATAATA
   767  ATTATTATATAATATATTCTATAATATATTATATAAAGAACGGTACAGCAATTAATATAT
   827  ATTGGGGAACTATTAAAGTTTTATTAATAATATTAAATCTCGAAATGTTTAATTATAAAT
   887  AATAAAGAGTCAGATTATGTGCGATAAGGTAAATAATCTAAAGGGAAACAGCCCAGATTA
   947  AGATATAAAGTTCCTAATAAATAATAAGTGAAATAAATATTAAAATATTATAATATAATC
  1007  AGTTAATGGGTTTGACAATAACCACTTTTTAATGAACATGTAACAATGCACTGATTTATA
  1067  ATAAATAAAATAATATTTAAAATCAAATATATGTATATAATATATTTATATTTGTTAATA
  1127  GATAATATACGGATCTTAATAATAAGAATTATTTAACTGAATATCTAAATATTATTATTA
  1187  ATCTAAATAATAATAATAATATGGTAATAGAACATTTAATGAAAGAATATATTAGTTATT
  1247  AATTAATATATATAATAATTAGATAGAGAATGCTGACATGAGTAACGAAAAAAAGGTATA
  1307  AACCTTTTCACCTAAAACATAAGGTTTAACTATAAAAGTACGGCCCCTAATTAAATTATG
  1367  AATAAAAATATATTAAAGATGGGTTAATCTATACTAATAAAATAATATCTTAAAATATAA
  1427  ATATTAAAACATTTATAATTATAAAAAGTATATATATTAATATATATATTATTATATAAA
  1487  CTAATAAAGATCAGGAAAAGTGTTAGTGTATACCGTAATGTAGACCGACTCAGGTATGTA
  1547  AGTAGAGAATATGAAGGTGAATTAGATAATCAAAGGGAAGGAACTCGGCAAAAATAGCTC
  1607  TAAAGTTAGTCAATAAAGAGTAATAAGAACAAAGTTGTACAACTGTTTACTAAAAACACC
  1667  GCACTTTGCAGAAACGATAAGTTTAAGTATAAGGTGTGAACTCTGCTCCATGCTTAATAT
  1727  ATAAATTATATGGTTTAACGATTATATAATTAAATTTAGGTAAATAGCAGCCTTATTATG
  1787  AGGGTTATAATGTAGCGAAATTCCTTGGCCTATAATTGAGGTCCCGCATGAATGACGTAA
  1847  TGATACAACAACTGTCTCCCCTTTAAGCTAAGTGAAATTGAAATCGTAGTGAAGATGCTA
  1907  TGTACCTTCAGCAAGACGGAAAGACCCTATGCAGCTTTACTGTAATTAGATAGATCGAAT
  1967  TATTATTTATTATATTCAGCATATTAAGTAATCCTATAAAATATATAATAAAATATATAT
  2027  TTATAAGTAATCGTTTAGATATTAATGAGATACTTATTATAATTTAATGATAATTCTAAT
  2087  CTTATAAAAAATAAAAATAATATAATATAATTATTATATTAAACTTAATAGATAAATAAT
  2147  TCTTAAGTAATATATTATATATATATATTAATTTATATATAATAATATAAATAAGAGACA
  2207  ATCTCTAATTGGTAGTTTTGATGGGGCGTCATTATCAGCAAAAGTATCTGAATAAGTCCA
  2267  TAAATGAATATATAAAATTATTGAATAAAAGAATGATATATATTATATATATTAATTATA
  2327  AATTTAAATATATTTATATTTATATTTATTAATTTAATTATAAATTGAATATATTTAAGT
  2387  AATAGATAAAAATATGTACAGTAAAATTGTAAGGAAAACAATAATAAATTCTATTCTAGT
  2447  ATAGAAAATTAATTAAATAATATAATGGTATAACTGTGCGATAATTGTAACACAAACAAG
  2507  TGAAACAAGTACGTAAGTATGGCATAATGAACAAATAACACTAATTGTAAAGGTTATTGA
  2567  TAACGAATAAAAGTTACGCTAGGGATAACAGGGTAATATAACGAAAGAGTAGATATTGTA
  2627  AGTTATGTTTGCCACCTCGATGTCGACTCAACATTTCCTCTTGGTTGTAAAAGCTAAGAA
  2687  GGGTTTGACTGTTCGTCAATTAAAATGTTACGTGAGTTGGGTTAAATACGATGTGAATCA
  2747  GTATGGTTCCTATCTGCTGAAGGAAATATTATCAAATTAAATCTCATTATTAGTACGCAA
  2807  GGACCATAATGAATCAACCCATGGTGTATCTATTGATAATTCTATAATATATATTTTAAT
  2867  TAATTAATTTCTATATATATTATCTATATTAGTTTATATTATAATTAATTGTCATAGTAG
  2927  ATAAGCTAAGTTGATAATAAATAAATATTGAATACATATTAAATATGAAGTTGTTTTAAT
  2987  AAGATAATTATCTGATAATTTAATACTAAAATTTAAATAATATTCATATATATTATATAT
  3047  ATATGTTTAATTAATAGGTTTTATATATTATTTATATATTTAATATATAATA
;     G-rnl ==> end
  3099  TTAATAAAATACTAATTTATCAGTTATCTATATAATATCTAATCTATTATTCTATACCCC
  3159  CTTTTACTACTAATTATTTAATAATATAATTATATTTATATATTCATATATTCTTATTTA
  3219  TATAATCATATAATATGATTTATAATATATAATCTATATATACCTTTTTAATATTTATTT
  3279  ATAATATATAACCTATATATCTTTTAATACTTATTTATAATATATAATCTATATGTCTTT
  3339  TTAATACTTTTATAAAAATTTAATATAAGTATTAATAATATTAATTCTTTACTTTAATTA
  3399  TATAATATAATATAATATAATGAGTATTTTAATATATTGTTATAATATATAAAATCTTAT
  3459  AAAATAATAAATATATATCCTTCATGAGTATTTTATCTTTTAATTTAATAATAATAATAT
  3519  TATTTATAATATAATATACATTCTATATAATAAATATATAATAATTTATATATGAGATTA
  3579  AATAATTTAAAGATATATTTATATATATTAATTAATATGTAATAACATTAATAGAATTTT
  3639  TATTTAGCCCCGGTCCCGGACGGGACCGGGACCCCGAGAGGAGGATTAATTAATTATATA
;     G-trnT(ugu) ==> start
  3699  GTTATATTAGCTCAATTGGTAGAGCATTCGTTT!TGT!AATCGAAAGGTTTGGGGTTCAA
  3757  ATCCCTAATATAACA
;     G-trnT(ugu) ==> end
  3772  ACAAATAATAATAAATAATGATAATAAATGTATAATATGATTTATTAATTAATAATATAT
  3832  ATCATTATATATATAATAATATAAAATATTAAATCTTAATAATATATTCCTTCTTTAAAT
  3892  ATATATAATTCAATTAAAACTATATCTAAAATATATATAATATTTATATAAAACATCTTT
  3952  ATATATTCTTAATAAGATATAAATAATTAAATAATATAATATAAATAAATAATTAACAAT
  4012  ATAATATAATATAATATAAATAAATAATTAACAATATAATATATTTAATAAAATAATATA
  4072  ATAAGATCATATTAATTAATATATTATAAGAGATTATAAATAATATATAAATAAAGTTAG
  4132  GTTATATTTTATTGAATACATAAGAA
;     G-trnC(gca) ==> start
  4158  GGAGGTGTTGTTTTAAGGTTAAACTATTAGATT!GCA!AATCTACTTATTAAGAGTTCGA
  4216  TTCTCTTCATCTCTT
;     G-trnC(gca) ==> end
  4231  TATAAATATATAAATAATATAAAAATATAATAATATGTATATTAATTAATTAATTAATTA
  4291  ATAAATAAA
;     G-trnH(gug) ==> start
  4300  GGTGAATATATTTCAATGGTAGAAAATACGCTT!GTG!GTGCGTTAAATCTGAGTTCGAT
  4358  TCTCAGTATTCACC
;     G-trnH(gug) ==> end
  4372  CTATAAATAATATAAATATAAATATGTATATCTCCTAGTGGGATCCCAGGGTTATAAAAA
  4432  ATATATATAAAATAATATAATATAAATATCTATAAAAAGTATATAAAAAATAATATTAAT
  4492  AATATCATTCATTCATTCATTCATTTATTCATTCATTCATTCATTTATTCTATATATTAT
  4552  AAATTAATAATCTTCTTTTTAATAAATTTATATAATTTTAATTAAGTTTGTATATAGATT
  4612  TATATAAAAATGTATTATAAGTAATAATATATATAATCTTATAAGTATATAAAATAATAA
  4672  AAATATATATATAATATATTTAATAAAGATTTAATTATATTTAATTTAATTTATTAAAGA
  4732  TATGTAATACTAAATAATAA
;     G-trnL(uaa) ==> start
  4752  GCTATTTTGGTGGAATTGGTAGACACGATACTCT!TAA!GATGTATTACTTTACAGTATG
  4810  AAGGTTCAAGTCCTTTAAATAGCA
;     G-trnL(uaa) ==> end
  4834  ATAATATATATAATAATAAATAATATATATATATTAA
;     G-trnQ(uug) ==> start
  4871  TGAGTCGTAGACTAATAGGTAAGTTACCAAAAT!TTG!AGTTTGGAGTTTGTTTGTTCGA
  4929  ATCAAACCGATTCAA
;     G-trnQ(uug) ==> end
  4944  TATAAATGATAATAATAATTAATAATTAATAATATATATTTAATGATAATAAATGATTAA
  5004  TATAGTTATTAATACTATAAATAATTTATCTTTAGTAATATATTTATTAAGTTATAGACT
  5064  AATATAAAATAAATAATATAGAGTAATATAATATATATAATGAATAATATAATATAATAT
  5124  CATATAATATATTAAATTACATATATATATAATATAAGTTTATCATAATAATAAATATTT
  5184  TATAAGAAATAATATATAATAATAATAATACTTATACTTAAAAATAAATAATTAACAATA
  5244  TAAGACTTTATTAATGAATATTAATTAATTAATTAATAATGAATATATATATATAAAGAT
  5304  ATAACAATATGTATAATAAATAATATAATACCTCTTAACGGGGCTATAAAATATATTTAT
  5364  ATATTAAATAAATATTTATATATAAAGGTATATATA
;     G-trnK(uuu) ==> start
  5400  GAGAATATTGTTTAATGGTAAAACAGTTATCT!TTT!AAGTAACCCATGCTTGGTTCAAC
  5458  TCCAGCTATTCTCA
;     G-trnK(uuu) ==> end
  5472  TAATTCATAATAATATAATATAATATTAATAATAA
;     G-trnR(ucu) ==> start
  5507  GCTCTCTTAGCTTAATGGTTAAAGCATAATACT!TCT!AATATTAATATTCCATGTTCAA
  5565  ATCATGGAGAGAGTA
;     G-trnR(ucu) ==> end
  5580  ATATATATAATAATAAATA
;     G-trnG(ucc) ==> start
  5599  ATAGATATAAGTTAATTGGTAAACTGGATGTCT!TCC!AAACATTGAATGCGAGTTCGAT
  5657  TCTCGCTATCTATA
;     G-trnG(ucc) ==> end
  5671  AAATAATATATATTTATTTAATATAAAGATTATTATAAA
;     G-trnD(guc) ==> start
  5710  GGATCTGTAGCTTAATAGTAAAGTACCATTTT!GTC!ATAATGGAGGATGTCAGTGCAAA
  5768  TCTGATTAGATTCG
;     G-trnD(guc) ==> end
  5782  TTAATAATTAATACATTGATTTAAATAATATTAATCAGCCCCGGGGCCGAACGGCCCCGG
  5842  GACCCCGAAAGGAGTAATACATTTATTCTATATGTTATATATTTAATATATTGTATATAT
  5902  ATATATATATCCTTATAAATACTTTAATAATATTAATTCGTTAATATTTTAAATATAATT
  5962  ATAATATAGTATAATATTCTCTTCAATACTCTAATTATAATAAACATATATAAATATTTG
  6022  ATAATAAACTAATATAATCAATATAAATATTTTATTTAATTCTCCTAACTATATTAAATA
  6082  TCTTTTATAATATTACTTAATTCATATATATAATATGATAATATATATCATATTAATAAT
  6142  AATAATAATAATTAATGAAATATATTATACTTTTTATATTAATAGATAAAATAAGATAAA
  6202  ATAAGATAAATAAGATAAGATAAATAAGATAAGATAAATAAGATAAGATAAGATAAGATC
  6262  ATATATTTATATAATAATTTATAAATATATATTTTATATATATTAATATATATATTAATT
  6322  A
;     G-trnS(gcu) ==> start
  6323  GGAAAATTAACTATAGGTAAAGTAGATTATTT!GCT!AAGTAATTGAATTGTAAATTCTT
  6381  ATGAGTTCGAATCTCATATTTTCCG
;     G-trnS(gcu) ==> end
  6406  TTT
;     G-trnR(acg) ==> start
  6409  ATATCCTTAATTTAATGGTAAAATATTAGAAT!ACG!AATCTAATTATATAGGTTCAAAT
  6467  CCTATAGGATATT
;     G-trnR(acg) ==> end
  6480  CTATATATAATACAAAATCATATATACTATACTTAATAATTATTCATATATATAATACAA
  6540  TATAATATATAATAATTTATTCATATATATACAATAAAATATAATAATAATTATATATAA
  6600  TAATAAAGAAATAAATAAATAAATATTAATGTTATATAAACATATATAAATATTATACTA
  6660  TTAATGTTTTAATAATATTATATAAAAAATATATAGATATTATACTATTAATATTTTTAT
  6720  AATGTTATAATAATCTATTAAAGAGAGTTATTATAAGTAATAATGTATAGTGTTAATATT
  6780  ATCTAAAGAATATCTAATAATATATAATATACATTCTTCTTTATTTAATTTAACTTAATT
  6840  TAATTTATTAATTAAGAATATATTTAATAATAATAAATAAGATTATATAATTTAAGTATT
  6900  A
;     G-trnA(ugc) ==> start
  6901  GGGGTTATAGTTCAATTTGGTAGAACGACTGCGT!TGC!ATGCATTTAATATGAGTTCAA
  6959  GTCTCATTAACTCCA
;     G-trnA(ugc) ==> end
  6974  ATAATATATATAAATATAATTATAAAGATAATATAAATATAATATAAATATTAATATTAT
  7034  ATAATATATACATATGTAGATATAATA
;     G-trnI(gau) ==> start
  7061  GAAACTATAATTCAATTGGTTAGAATAGTATTTT!GAT!AAGGTACAAATATAGGTTCAA
  7119  TCCCTGTTAGTTTCA
;     G-trnI(gau) ==> end
  7134  TTAAATATAATAATATATATTCAATAATTACTATATTATAATAATATATATTCAATAATT
  7194  ACTATATTATAATAATATAATCTAATATAATATAATATAATTTTATATAATATAATATGA
  7254  TTAATAGATATATAATTTTATACAATATTATTAATAGATATACTATATTTATTAATAGAT
  7314  ATATAATATAATTTAATATAATACAATACAATATTTAATATTTATTAATAAAGAGATAAT
  7374  ATATATAATTTATATATAATATAATGTATATTTAATAATTTATAATAATAATAGTAATAT
  7434  ATAATATATTGAAATATAAATATATAGGATATGTCCTTATTTTATATTTTAATATATCTT
  7494  AAAGTATATTCTAATAATAACAATATATTTAAATGATTAATATATCATAATAATAATTAA
  7554  GAAGTTATATATATATTTAATAAATAATATATAATATATATAATATATAATATATTTATA
  7614  TA
;     G-trnY(gua) ==> start
  7616  GGAGGGATTTTCAATGTTGGTAGTTGGAGTTGAGCT!GTA!AACTCAATGATTTAGATCT
  7674  TCATAGGTTCAATTCCTATTCCCTTCA
;     G-trnY(gua) ==> end
  7701  TAAATTAATAAAATATAATAAAAGATATAATAATTAATAAAATAATATATATAATAATTC
  7761  TTAGATTTTATATTAATATAACTTTATTTAATAATATAT
;     G-trnN(guu) ==> start
  7800  GTCCTTATAGCTTATCGGTTAAAGCATCTCACT!GTT!AATGAGAATAGATGGGTTCAAT
  7858  TCCTATTGGGGACG
;     G-trnN(guu) ==> end
  7872  ATAATATCTATATATAATATAATATAATATATAATATAATACAATATATAATAATAATTA
  7932  ATTATTTAAATAATAGAATATATAATAATATATTTTTAATATTTAAAGAAGATATAAATT
  7992  ATTAATAATATATAGATATAATA
;     G-trnM(cau)_1 ==> start
  8015  GCTTGTATAGTTTAATTGGTTAAAACATTTGTCT!CAT!AAATAAATAATGTAAGGTTCA
  8073  ATTCCTTCTACAAGTA
;     G-trnM(cau)_1 ==> end
  8089  ATATAAATAAATATAATAAATATACCCCGCGGCACAAACCCAGCTTAGCTGGGTTTGTGA
  8149  CCGCGGGGATAATATAATATATATAAATAAAATAATAAAATAATATTGTTATAAATAAAT
  8209  AATATTGTTATTAATAGATAATATATAAGATATATTAATAATCTACTTTATGTATCCGGG
  8269  TCCTAAGGACCCGGTACTAATAATATTCTTATAAATATATAATAGAATATATAAATAAAT
  8329  ATTTAATAATTAAATAATAAATAGTTAATAGAATATATAATACAATATATAAATAAATAT
  8389  TTAATAAAATATAATAATCTTCTTCTATAACTAATAAATATACTTCTAAATAAACTTATA
  8449  AATATACTAATAAATATACTTCTAAATAAACTAATAAATATACTAATAATATACTTCTAA
  8509  ATATATTAATAAATAGATTTCTAAATATGGTAATAATATACTTTTAAAGATATATATAAA
  8569  AAGTATATAAAAAATAAGATATAATAATATAATAATTTTTATTAAATATTAGTAATTATA
  8629  AATATATTAAGTTAGATTAAATTATTAATATGATATTTATGTAATATATTAAGAGATAAA
  8689  TTATTAATATGATATAAATATTTTAGGTTTAAGTATTAATATTTTTTATTTATTTTTTTT
  8749  ATAAGTAGAATTAACATATTAAAAATAGACAATAAAGTCTAAAGGTTAAAAAAGATTT
;     G-cox2 ==> start
  8807  ATGTTAGATTTATTAAGATTACAATTAACAACAGTCATTATAAATGACGTACCAACACCA
  8867  TATGCATGTTATTTTCAGGATTCAGCAACACCAAATCAAGAAGGTATTTTAGAATTACAT
  8927  GATAATATTATGTTTTATTTATTTGTTATTTTAGGTTTAGTATCTTGAATGTTATATACT
  8987  ATTGTTAGAACATATTCTAATAATCCTATTGCATATAAATATATTAAACATGGACAAACT
  9047  ATTGAAGTTATTTGAACTATTTTCCCTGCTGTAGTTTTATTAATTATTGCTTTCCCATCA
  9107  TTTATTTTATTATATTTATGTGATGAAGTTATTTCACCAGCTATGACTATTAAAGCCATT
  9167  GGATATCAATGATATTGAAAATATGAATATTCTGATTTTATTAATGATAGTGGTGAAACA
  9227  GTAGAATTTGAATCATATGTTATTCCTGATGATTTATTAGAAGAAGGTCAATTAAGATTA
  9287  TTAGATACAGATACTTCAATTGTAGTACCAGTAGATACACATATTAGATTTGTAGTAACA
  9347  GCTGCAGATGTTATTCATGATTTTGCTATTCCTAGTTTAGGTATTAAAGTGGACGCTACT
  9407  CCTGGAAGATTAAACCAAGTTTCCGCATTAATTCAAAGAGAAGGTGTTTTCTATGGATCT
  9467  TGTTCTGAATTGTGTGGAACTGGCCATGCTAATATGCCGATTAAAAT
;     G-orf485 ==> start /note=LAGLIDADG ;; evalue:6.3e-35
  9514  TGAGGCCGTATCATTACCCAAATTTTTGGAGTGATTAAATGAACAATAA
;     G-cox2 ==> end
  9563  TTAATATTTATTTATTATTATTAACAATTAATAATAAACTAATTTTTAGAGAGAAAGATA
  9623  ATTATGATTATAATAATATTCTTACATTAAATAAGAATAGTGTATTATTTTCTAATCCTT
  9683  TCATTAAACTTAATAGAGTTAACTCTAATATTATTAAAAGAAGTTATCATAATAATACTT
  9743  CTTTAAATAATAAATTAGTTATTGTTCAAAAAGATACAAATGATAGTGTAAATAAAATAA
  9803  GTAATTTAGAGATAGATAATTTTTATAAATGATTAGTAGGTTTTACAGATGGAGATGGTT
  9863  CTTTTTATATAAAAAATCTAGAATATGGTTTTAAATTAATATATGGTTTCCATTTACATA
  9923  AAGATGATTTACAATGTTTAGAAAATATTAAAAATAATTTAAATATACTTAATAATATTA
  9983  GTATTAGAGAACTATCAATTCAATTAACAGTTTATAATAAACAATGAATATATGATAATT
 10043  TATTACCTATTTTTGATAAATATCCTTGTATAACTATTAAATATTATAGTTATATAAAAT
 10103  GAAGAGAAGTATTAATTAAAAGTATAAATAATGTATCAAGTAAAGAATTAATTAAAAATA
 10163  AACTATTAATTAATAATTATGAGATTATTGATAATATAGAAATTCCATATAATAATATAA
 10223  ATGATCATTGAATTTTAGGTTTTTTAGAAGCTGAGGGTTCATTTCTGATTAATAATACAA
 10283  GAAATTCTTGTAGATTATTTATTTCACAACATGAACAAAGTAAGAAAACATTAGAAGTAA
 10343  TTAAAGATTATATTTTAAATAATTGAAAACCTATTGATAGTACACCTATATTTATTAAAG
 10403  AAGATTTATTAAATAATTGAGATAATATAATTCAGTTATCTAAACTTAATAAATGTAATG
 10463  TTATTAATTTAGCAATAAGTAATCTAGATTTTTTATATTATGTTATTATTCCTAAATTAA
 10523  ATAGTATAAATTGATATACTATTAAATATAATAGTTTTATAAATTGACAGTCTATTATTA
 10583  ATATTTATATTAAAGGTTTACATAAAATTAATAATAATAATGTTATTCAAGAATATATTG
 10643  AACATCTTAGAAATTTAAATAAAAAAGGTGCTAATAAAATTAATTATAATATTGAATTAT
 10703  ATAATAAAATTATTAATAATAATAAACCATTATATAATATGTATTTATCATATAGACTTA
 10763  ATAGTTTAACTTATAAAACTAATAAGTTTATTGGTGTAGGAGTATATGTATATGATTTAA
 10823  ATAATCTATTTATTATAAGATTCTCTGGACTTGTTAATGCCGGTTTACATTTTAATTGTT
 10883  CAAAACACATGATTGATAAATATGTTAAAAACGGTAATGTATTTATAAATAAATATATTT
 10943  TACTAAATATTTATAAAGATAGCTCATAA
;     G-orf485 ==> end
 10972  CGGGGCTCCTAAATTAATTATTTTTATTTACAGATTATAATAATATTCTTATATTGACTA
 11032  TAATTATTATAATATTATTTTATTCATTATTAATATAATATTTCTTAAATAAATTATATA
 11092  TATTAATTAAATTAATTTTATGAAAAAGTATATAACTAATATTATAATATTCTTTAATAT
 11152  ATAAAGAATATTATAATGGTTAATTAATAGTAGTTAATTAAATAAATAAATAAATAATAA
 11212  GTTTTATTACCTAATTAATAATAATTATATTACCTAATTAAATTAATAATTGTTTATATT
 11272  ATCTAATTATATTAATAATTGTTAATATTATATAATTAAATTAATAATTGTTTATATTAT
 11332  CTAATAAATAATAGTTAATAATATCTAATGATATTACAATATAATATATTATAATATAAC
 11392  ATAATATTTTATTAATATTTATTATAACATAATAATATATTCATTGTTTATTATAAATCA
 11452  AATTATTAGGATTATACTATTATAAATATAAATTTGTATTATCTTATTTTTATATTAATT
 11512  ATTTAATAGTTATTATCTTTATTTATTTTTATATATTTTTATTCTATAAAATAATAATAA
 11572  ATTTAATTATTAAACTTAATCTTAAATAATATAATTTTATTTTATTGTTATTTATTATTA
 11632  ACAAATAATAATAATAATATTTATTAATTATAATGATATATTTTTTATTCATTATTAATA
 11692  TATATACTTCTTAATAAATTATAAATATTAATTAATTTAATTAAATGAAAAAGGATATAG
 11752  ATAGTATTATAATATTTTATATATATTAAAGAATATTATAATGGTTAAATAAATAATAGT
 11812  TAATTATACCTTACTATATTTTAACATAATAAAAATAAATCTCCTATATTATATAATTAT
 11872  TTAATAATTTATTACTTTAATATATTTATTAATAATTTTTTATAAACTTTAATATTTTTA
 11932  TTTATATAATAAGAATATATAAATATATATATATATAAATGAATATTTTAGATTTTATTA
 11992  ATATTATCTTAGTTATAATCATATATATTTTATATAAGTAATAATAAGTATAATATATAT
 12052  TATA
;     G-trnF(gaa) ==> start
 12056  GCTTTTATAGCTTAGTGGTAAAGCGATAAATT!GAA!GATTTATTTACATGTAGTTCGAT
 12114  TCTCATTAAAGGCA
;     G-trnF(gaa) ==> end
 12128  AATATTAATTAATTAATTAATTAATTAAATAAATAAAAACTTAATAATAATAATAATTAT
 12188  GTATAATATTAATAATATTAATATATTGTATTATATTAAATATAACAATTATATAAATAT
 12248  TTTATATTTTTATAATATA
;     G-trnT(uuag) <== end
 12267  TGTAAATACTAAGATTTGAACTTAGATAATATGCAC!CTAA!AAACATACATTTTACCAT
 12325  TAAATTATATTTAC
;     G-trnT(uuag) <== start
 12339  ATTAAATAATATACTTCTTACTATTAAATTAATATTAACATTAAATAATATATATAAAAG
 12399  AAGTTATATATAATGAATATATATATATATATAAATATTTGTATATAATTTATTAATAAT
 12459  TTTTATTATATAAAATAATATATACTACTTATAAAGTATTTTAATAAATAAATATAATAA
 12519  GTAATACTCCTTTCAGGACTCATAAATAATATATAATAAATTAATAATTATACTACTTCT
 12579  ATAATTAAATATAATATAATAACTTCTCTCAGGTATATAATATATTATATAAATATTAAA
 12639  GATAATATTATTAATAGTTTTATTAATATAAAATAAAAAGGAGAATAATATATATTAAAG
 12699  AATATGTATAATAATTAAATAATATATTTTTTATTA
;     G-trnV(uac) ==> start
 12735  AGGAGATTAGCTTAATTGGTATAGCATTCGTTT!TAC!ACACGAAAGATTATAGGTTCGA
 12793  ACCCTATATTTCCTA
;     G-trnV(uac) ==> end
 12808  AACCTAGATATAATATATATTTAATAAATATTATTAATAATATCAGGTATTATAAATGGT
 12868  TTATATTAAATAATAATTAATATAAATAATAAATAATATATATAATATAATTAATACCCT
 12928  TAAAATATATATAATAATATATAAAATATATTAAAATAATATACATAATTATAATAATAT
 12988  AATCTTAAAATATAAAATAATTTTATTATATAATAATTAATATAAAATGAATATATAATA
 13048  TTAAGTATATATATAAAGTAATATATATAATAATAATAAATATTATCAATTTATATATAA
 13108  GTTTTTTTTATAAGATAATATCTTTTTTTTATATATATATTAGGATATATTAATAAGTAA
 13168  TAATAAGGTGAATTATATTTATATATATAATATATAATAAATAAATAAATAAATTT
;     G-cox3 ==> start
 13224  ATGACACATTTAGAAAGAAGTAGACATCAACAACATCCATTTCATATGGTTATGCCTTCA
 13284  CCATGACCAATTGTAGTATCCTTTGCATTATTATCATTAGCATTATCACTAGCATTAACA
 13344  ATGCATGGTTATATTGGTAATATAAATATGGTATATTTAGCATTATTTGTATTATTAACA
 13404  AGTTCCATTTTATGATTTAGAGATATTGTATCAGAAGCTACATATTTAGGTGAACATACA
 13464  ATTGCAGTAAGAAAAGGTATTAATTTAGGTTTCTTAATGTTTGTATTATCTGAAGTATTA
 13524  ATTTTCGCTGGTTTATTTTGAGCTTATTTCCATTCAGCTATGAGTCCTGACGTTCTATTA
 13584  GGTTCATGTTGACCACCTGTAGGTATTGAAGCTGTACAACCAACAGAATTACCTTTATTA
 13644  AATACTATTATTTTATTATCATCTGGTGCTACTGTAACTTATAGTCATCATGCTTTAATT
 13704  GCTGGTAATAGAAATAAAGCTTTATCAGGTTTATTAATTACATTCTGATTAATTGTTATT
 13764  TTTGTTTCTTGTCAATATATCGAATATACTAATGCTGCATTCACTATCTCTGATGGTGTT
 13824  TATGGTTCTGTATTCTATGCCGGTACTGGTTTACATTTCTTACATATGGTTATGTTAGCT
 13884  GCTATGTTAGGTGTTAACTATTGAAGATTAAGAAATTATCATTTAACTGCTGGACATCAC
 13944  GTAGGATATGAAACTACTATTATTTACCTACATGTTTTAGATGTTATCTGATTATTCTTA
 14004  TATGTTACTTTTTATTGATGAGGTGTTTAA
;     G-cox3 ==> end
 14034  TAATAATATTAATATTCTTATTAATAAATAAAAATAATAATTCAATTATATTAAAATAAT
 14094  ATTCTTATAATCTATATTATTAATTAATAATAAATCATAAATTATCATTAAATAATTATT
 14154  TACTCTAGATGGACTAGATTAATTATTATAGAATTAGCCCTGAAAGGAGCCCCGGCCCCC
 14214  CCTTAAGGGGGGGCCGGGACCCCGAAAGGAGTAATATATTTATATAATAATGTTCTTATT
 14274  TATATATTAATATTCTATATACTAGTTATAAAAAAATATGAATAATATATATTTATTTAT
 14334  ATATATATATATATTTAATATATTAAGTATATTTATTAACATTAGGAGAATATAATATTT
 14394  TATTTAATGTTTAATAATATAAAATAAAAGGAATTAATAAAGAAGTAATTAATTTTTATT
 14454  AATATACTATATTTTAATAATCTCTATTAATATATTATTTCAATATATCAATATTATATA
 14514  ATATTATTTTATATAATATATTTTAACCTTCTAATAAATGATTATTATTTATAATTTTAT
 14574  CAGACATAAGTATTATATCTAATTATTAATATATTATTCATTTTTATATATGTTTTATAA
 14634  TAGAATTATTAATATTTAATTCCAGGTTAGATATAAATTAAGAATATATATTTATATTTA
 14694  AAGATTATTCATTTTTAGATATGTTTTATATAATATATAATATTATTATATTATACAAAT
 14754  ATAATAATTTAATAATCAAGTTTAATAAAATATATTTATATGAGAATATAATTATTTATT
 14814  ATTTATGTTATTATTTTATAAGTCTAATACAATCCATATTAATTATATATCGAATGTTAA
 14874  ACTCATTTGATAGAAGTATTATTATTATATACTTTATATCTTTATAATTAAATCAGATTA
 14934  TTTTATATAATATTATTAATTATTAGAAAGAGTTAATATAATTCTTTAATATTTAAGTCT
 14994  TTATATTATATAGGAGCCCCAAAAGGAGTATTTTATATTTTAAATTATAATATCTCATTA
 15054  TTAATTCTTATTTTAATTTAATTATTAGCCTCGATAGAAGTTATTAATTTCTTATTTATA
 15114  TTAATATTAATTTAACTAAAAAAAGAGTTATATCATATATTAAATATTAATTATATTTAT
 15174  ATCATATATTTAATATTAATTATCTTTATATTATATATTAAGTATACATTATATTTATAT
 15234  AAAATATATATTAATTATATTTATTTTTATTATTTATAGATAGATATATATATTAATTCT
 15294  TATTTTTATTATATAACTTTATAATATTTATTAATTATTTTATAAGATTATTATATAATT
 15354  TAATTATATCATTCATTATATATTATTAATATTATTATTTAATAATTATTATTTAATAGG
 15414  TTTATATTAGTAATAATCGTTTCGTACCGTCCAATTGGACGGTACGAAACGATGTAGTCA
 15474  ATTATTATAATATATATTTATTATTCTTTATATTATATTATATTATCCCCGCGGTCACAA
 15534  ACCCAGCTTAGCTGGGTTTGTGCCAATTGCGGGGTATATTTATTATAAGGATTATTTATA
 15594  ATATATATGAAATATATTTATAATACAATTATTCTATATAATATCATTAATTATATAAAT
 15654  AGAGAATTTAATAATTAATATTTAAGTCTTTTTATTATATTTTATTAATCTTTATGTAAT
 15714  ATAATCTTATTAAGAGTTCTTATCATTATTTATATTTAATATATATACATATTAATAATA
 15774  TTATTTTTATTTATTAATATATTTATTAAAAATATTATTATGATTAAATTATATTTTTAT
 15834  TAAATGAATAATAATTATTAGTTTAGGAGTAATTATTAACTTTATAACATTTATAAA
;; mfannot:
 15891  tcccccgcgggacgaacccagctaagctgggttcgtgcccaattgcgggttatttattta
 15951  tttatttatttatttatttatttatttatttatttattagtaaaaggttatactatctta
 16011  tttatataatcttattatatcctatattatttatgattattatatcatatattactcatg
 16071  gttattatatcatatattacttatgactattatattatatcctatattatattatattat
 16131  ataaataaaactatttaatagcttttataaaataagtttatattaaaaatattatttatt
 16191  attttcctatctcctatcggggtcccggccccagggggccgg
;; mfannot:     /group=IB(5') (2.30e-04)
 16233  GCTCCTTTATATTAATTAAATTATTATTATTATATATATTTTATATAATAATATCTATAA
 16293  AGTATTATATTTAAATATTAAAGTCTTATATTATTTAATAAAAAAAATATCTTCTTTATT
 16353  TATCCTTTAATTAATTATTTATTATAATAATCTCTTTCCTATTATTATATATTATAATTA
 16413  TAATCTATTATCTATAATTATATTTTATTTATTATACTTTTGATATATAATCTTTATTTA
 16473  TTAATATTAAATTATATTTTTTATAATATTTATATTTTATATTTTATTGTTAATAATTTA
 16533  TAATTCTTATTATTTAATTAATAATTAAATTAAATACAATTAAATTAAATTAGTGTTATT
 16593  ATATTATATTTATATAATATTAACTTAACTCTTATTTAAACTTATATAGTATCAATATAT
 16653  ATATATCTTATTATAATCTTTAATAAATCATAATTCATTATTACTTTTCCTATCTTTTAT
 16713  ATATAATTATAAAGAATTAATACTTAGACTAATATATAATTATTAATAATCTGTAATTTA
 16773  TAATATTAATAGTTTTATAATAAATAAAATAAATTCATAATAAAATAAGACTTATAATTA
 16833  TGAGGACTTATTATAATATAATATCTCCTATCTAATCTTTAATATAAATTAATATATATA
 16893  TATAATTCTTATATCTTTAACTTTATTACTCCTAGCGGGGTCCCGGGCCCGGGGGGCCCG
 16953  GGGCTAAATAAAAAGAATATATAGAATATAACTTATAATTATTATAATTTTATATATTAT
 17013  ATCTTATAAATATTTATATTATAAAGAATATTTAATATAAAGTTTATATAATATTATTTT
 17073  GATTATATTAATATTTAATGTTAATATTATATTTTAAATAACTATAAAAATAGTAATATA
 17133  TATTATTAATTATTTTAGAATTTAAATATATAAGTAATAAATATTTATAGGGGGAGGGGG
 17193  CGGGTGATTAGAAACCAAACTAAATAATATAATAAACAACGTACATAGAATAAATTTAAT
 17253  AAAATAACTAATAATTACTATAAATAAGAAAATAAAATTAATAATAAAATTAAAGGATAA
 17313  ACAATAAATAAATTGAATAAGTATAAAGTTAAAAATAAAAACTAAATGTATAAAATAATA
 17373  AATGAAAACAAAACAATATCCGGGTCCCTATTAAAATTATTATTGAAAATAATAATGGGG
 17433  ACCCCCCCAAAAGAAGTAAAAATTGAAATAATATATAAATAAATATAAAAAATAAAGAAA
 17493  TAAGAAAAATAATAAAAAAAAGAATAATAATCTAAAAGTTTATAATTAAAATAATAATAA
 17553  TAAAAAAAATATTAAGAAATGTTTTATATATGTATTCTTAAATAATATATAAAATATATA
 17613  AAATATTCTTAATAAATAAATCTAATAAAATTCTCCTCACGGGGTCCCGGGCCCGGAGGG
 17673  CCCGGGGCTATAGTGAAATAATGATTAAATAATTAATAATATAAAATCTATATGCATTAA
 17733  TAATTAATATAATTATATCATTTTAATAATTAGTATTCTAAGAGTTTATAAGAAATTATA
 17793  ATATTATTATAAATAAATATAATATATAAATAGATAATATATATATAATAAGTATATATA
 17853  GGTATATAATAGGTATATATAGATATATAATAATCTACTACATCGTTTCGTACCGTCCAA
 17913  TTGGACGGTACGAAACGATTATTAATAATATAAATATAATTTGTAGTTATTTTTTAATAT
 17973  AAATTATAAATAATAATAATAAATATGTACTAAATATTATAACTCTTAAATAATTAATAA
 18033  ATTAATTTAAACTTTATTTTAAATATTAATACTTAAATATCACTATTATAATTAATAATA
 18093  ATGATTAAATATTACCTTATATCATAAATATATAAATAATATATATAAATAATAAAAATT
 18153  ATAAAAAGTAATACTCCTTTCGGGGTCCCGGCCCCCGGGGGGCCGGGGCTCCTTTCGGGG
 18213  CTTAATAATATTATATATATTACTTTATTCTATTCTATTAATTGATTATATTTATTAAAT
 18273  ATACTATAAATAAATTAGACTATATTAGATTATATTAATTTTATTAAGAATAATAATAAC
 18333  TATATAAATAAAATATATTAAATTTATATTTTTTTATTATAAGAGTATAGTATATAAATA
 18393  GGGGAGAGGGGTTATAAATATATTTAGTAAGAGATGTAACACCCCCATCTCACCAAGGGG
 18453  AGAGGTTGTATATATTGAGTAATATATTATTAATATAATGATTAATTAATAAAATAAAAG
 18513  TATAAACAATATAATAAATTCTATAATATCTATATAATAATAAATAAAAACTAAATAAAT
 18573  AATATTATAAATGAGAACAAGAAGATATCTGGGTCCCTTTAATAATTATTATTGGTAAAT
 18633  AATAATGGGGACCCCTACATAAGGAAACTATAAATTATATAAAATATATGAAATATATAA
 18693  TAAAATAATAATAAAAAAAGAATAATAATAATAATTCAAATAATATAATTAATTAATATA
 18753  TAATATAGAATATATAGATTTATATTAATAATAGTACCCGCGGTCACAAACCCAGCTAAT
 18813  TTTAGCTGGGTTTGTGCCGCTTAACTAAACTTACTTAATTTTACTTAATATTATAAAATA
 18873  TTTTATAAAATGTTAATATATAATAAAATACTTAATTATAAATAAATAAATAAATAAATA
 18933  AATAAAGAAATAATATAATAAATAATATAATACTCATATAAATAAATAATTAATAACTTA
 18993  AAAGATTCTTATATAAGCTAATATTATCTTAATAATTAATAATTCATAAATAATGTTTAA
 19053  TATTATTATAAATAATATATATGTAATATATAATAAATATATGTATATTTTTCTTTAATT
 19113  TTATATAAAATATAATATATTATAATAATTATATAATATTTCATTAAATAATTTTATCTT
 19173  TTCTATTTTAATACTTATTCCTCGTGGGACTAAATATAATAATACTTTATTGATACTTTC
 19233  TTTAGATATATGACTTTTCTAATTCTTCTTTATTTATATATAATAAATTAATAAATAATC
 19293  ATTAATAATAATTTACTTTATGAGTGATAATATAACAAGTAAGACTTTATTAAAAGCTAA
 19353  ATATTAATAAAATCTATATATATATAACTATTTATACTTTTTATTTAATATATAGATATA
 19413  TATTATATAATTATATTCTGAAGATTCTTTATTTATAAGATATTAGAGTATTATATTATC
 19473  AATAATTTATTTAATTTTTAATTTAACATATTGTTTATAATAATAAACCTTTTATATTCC
 19533  CCGCGGGCACGAACCCAGCTTAGCTGGGTTCGTCCCGCGGGTTTATTATCTTTATATTAT
 19593  AATATTATCATTAATATATATTATTATTTATATTATAATTAATTAATTAATTAATAATGT
 19653  TTAATTTTACTTTAAATAATCTTTTATGTATATGATTTAGTTATATTTGGGGCCCTTACA
 19713  ATCTTTATTTTATATATTAACATATGGGCCCCCTATTTAATTGATTATAAAGAATTTATC
 19773  TTACTTATTAATATATTATTAATAAAAATATATTCTCTATATAATTTTATCTCTATTATA
 19833  ATAAAAAAATTATATAAAAAAGAATAATTAATATTTATATGATTTATTATATTATTATAA
 19893  AAGTATTATATTTTATTTATATCTTTAAATATTTTAAGACTCCTTCATATATTCATCCAT
 19953  TAGATTAAAGTATTAATTATTAATTATAATATTACTTCTAGTAATATAATTAATTTATAT
 20013  ATAAGTATTATATAAGATATATAACTATTTAATAAAAATCTATGAAATAAGGTTATAATA
 20073  TAGAATTATTATAATATTCATATTAAGTCATAATAGAAAATTATATTATTTATTATTGTA
 20133  TATATAGTATAGGTAATTATATTATTTATTATTAGGTATATATTTATCAAGTATTATATA
 20193  ATCTAAGTATTTAAATATATTATAAGTCAATTAATTATTATTTATTATCCTGTATTTAAT
 20253  TATTTAATTAATATTAATATTAATATTATATTATAAGTATTAATTATTATATTTAAGTCT
 20313  TAATAAGATATTAAAGATATTTATATATATATGTATTATATAAATTACATATAAAGTTAT
 20373  ATTTTAATTATAATTATATATATATTATATTGTATAAACTAAGGAAATATTAAGTATTAA
 20433  CTAAGAAGATATATTATAAAGTTATATAAGAATATTAATAATTTATAGTAATAATAGAGA
 20493  TTATATTATAAATACATTATTTTTATAAGTATATATTATATTTACAAATACATTGTTTTT
 20553  TTTAAGTGTATATTATATTTATAAATACATTATTCTTATAAATGTATATTATATTATTAA
 20613  ATATTTATCTATTATATATTGTTACTTTATATATTACCAATTGTGGGTATATTATTATAT
 20673  ATATTATAACATATTATTATCTATATATATAGAATATAGTTATTATAGTATATAGTTATT
 20733  ATAATATATAGTTATTATTGTATATAGTTATATATTGTATATAGTTATTATAGTATATAG
 20793  TTATTGTAGGATATAGTAATTATCTAAGAATTATATATAATATAAATAGGTATGTACTCT
 20853  CCTTATATATATATTTATATATATATTAGGTGAGGTTATTTATATTATATTAATTTATAA
 20913  CAATATATCTAAATTATACTAAATATATAAAATATATTATTAGCCCCGGGGCCGGACGGC
 20973  CCCGGGACCCCGAAAGGAGTATTTTATAAATATTTATTACTACTGATTTATAATAATTTA
 21033  ATTAAATATTAAAAAATATATCATTAATACTTTATATAATCATTATTTTAAGTATATTTA
 21093  ATAGATTAATTAAAATATATATTAAATAATAAAGATAGTGTTATTAACACCTTAATAATT
 21153  ATTCTTTATAATTATATTCATAATTATAAATAGGAGAATAATATTAATAATTATTATTAC
 21213  AATTATTATAAATATATAATCAATTATAAATAATATAATAAATAAATATATATAGATATT
 21273  AAATAAATAACTTTATATATTATACAAAATATAATGTATTTATGTTTATATAAATATAAA
 21333  TATTTAAATAAAAGTATGAATTATAATATATATAATATTAATCTTATAAAAACTTATCAT
 21393  ATATATTGTTAAATATAATATGTATAATATTAATTAAATAATGTATTAAGTCATAATAAT
 21453  AAATATATTTAACTTTTCTTAATAATATAAAATATTAATAATAATAATATATATAATTTA
 21513  AATATAATATGTTATAATAATAAAGAGTAAGAATAATAATATATAAATAATACTTCTTAT
 21573  GAGTGATTAATAATCTATATAAAGGTATATTAATTTAAATATAATAATATGAATAAATAA
 21633  ATAATAAAGATTTAATTATAATCTAATTAATAAAGTCTTATAATATATATATATATATGT
 21693  ATATAATAATAATAATAATAATTAATTATAAAATAAATATATGATTAAGGTAATTATAAT
 21753  AAATATATAAATTATCAATATATATAGAATAATATTGAATATAATATATATAATTTCTTT
 21813  AGGTATTAATCTTTATGATTATACTATAGTAATATAAGTAATATATAAAATAGTAATAAT
 21873  AAATAAACTAATATAAATAATAGTTAATAATTTTTTTTATAAATATATTTTATAATAATA
 21933  AATATA
;     G-trnE(uuc) ==> start
 21939  GACCTTATCGTCTAATGGTTACGACATCACCTC!TTC!ATGTTGATAATATCGGTTCGAT
 21997  TCCGATTAAGGTTA
;     G-trnE(uuc) ==> end
 22011  TTCAAATAATAATAAATATATATAAATATATAATATATATATATAATATATAATAATAAA
 22071  TAAATATCGATTGTTATTATACATAAATATAATAATAATAATAATCATTATTAATTTTTA
 22131  ATAAATAAAGATATATAGTAATGATTAAATAATAAGATATATTAGCTATAATATTAGTTA
 22191  ATATATACATAATAATAAATAATTGTTAATATTAGATTATAATCAAATATTAACAATAAA
 22251  ATAAAACAATATATAAATAATATCACATAATGATATTATAATATAATTATATATAAAATA
 22311  ATAAATAAAAATATATATAATAAATATTAATTAATAATATATATATAAATATATACTTAA
 22371  AATATTCAATATAATATATAACTATGAAATATAGATATACTCCTTTCGGGGTCCCGGCCC
 22431  CCCCCTATTTATATATAATAAATTATAAATTATCATAAATAATAATTTACTTAAGGGGGG
 22491  CCGGGGCTCCTTTCGGGGCTAATTAATAAATTAATAATAATCAATAATAATAGTTTAATA
 22551  TATTGTGTTTATATAAATAAAGAATAAGTATATATATTATTAAGATAATATAATATAATA
 22611  GATAGTAATAATTAATCTTTTTAAATAATATTAATTAATTATTGTTATTATATTAAATAT
 22671  ATAATAAATAT
;     G-cob ==> start
;     G-cob-E1 ==> start
 22682  ATGGCATTTAGAAAATCAAATGTATATTTAAGTTTAGTGAACAGTTATGTTATTGATTCA
 22742  CCACAACCATCATCAATTAGTTATTGATGAAATATAGGTTCATTATTAGGTTTATGTTTA
 22802  GTTATTCAAATCTTAACAGGTATTTTTATGGCTATGCATTACTCATCTAATATTGAATTA
 22862  GCATTTTCATCAGTAGAACATATTATGAGAGATACTCATAATGGTTATATCTTAAGATAT
 22922  TTACATGCTAATGGTGCTTCATTCTTCTTTTTAGTTATGTATATGCATATGGCTAAAGGT
 22982  TTATACTATGGTTCATATAGATCTCCAAGAGTACTATTATGAAATGTAGGTGTTATCATT
 23042  TTTGTATTAACAATTGCTACAGCTTTCTTAGGTTACTGTTGCGTTTATGGACAGA
;     G-cob-E1 ==> end
;     G-cob-I1 ==> start /group=II (4.04e-16)
 23097  gtgcgataagtcaagtgtattattataatatcaaaccataatataaaaatataattatga
 23157  aatgattatattagtacataatatatacttaattaaacatgcattattagtaatgatttt
 23217  gtatgaagctttaatataataagtaagattcataaggataacgaaagtcaatttaacatt
 23277  ttaaaatatcattaataaacataaaattataaggagtaagttatctaattctgtctaaga
 23337  tacatgtatatacgttagtacttattggtataaagttaaaatcctaagtgaaatctatga
 23397  aagtataataatacaaacttaataaacccaattatttccatatataaaatatatatatat
 23457  atataataataataaatatatggtagttatatataatattattaattaataataatagaa
 23517  attataatatataataagtgggtagaagactattaaaaaagcgaatgattatatgtaatg
 23577  tataatatagatctcgttataataaatatatatataatattttttatttattataatgta
 23637  aatgattaatgtgaaagcatgctaactttaatataggatgatttatatttaagtaaatcg
 23697  tttgagctgtatgccatgaaagtggcacgtacagttctgagtgggggaaaatctgtaaag
 23757  atctacctatcacaat
;     G-cob-I1 ==> end
;     G-cob-E2 ==> start
 23773  TGTCACATTGAGGT
;     G-cob-E2 ==> end
;     G-cob-I2 ==> start /group=ID (2.41e-21)
;     G-cob-I2-orf262 ==> start /first_aa=N
 23787  aatataaatatcgcctcaaatatattttatataataatattaatttatataatattaatt
 23847  atatttaattcatatataattaattattttattaaaaggagtattaattctttcaataat
 23907  ataaataagaataaatatattataaatataacaaagaaaaaagatattaataataatata
 23967  agtccattaaatatagatattttatcaattatttatggttcaatattaggaaatagttat
 24027  ataataaaaaataaagataataaaggaacaataatagtattagaacaagaatattgtaat
 24087  aataattatttatattatttacataatttattaagtaatttaggttattgtaatagtaat
 24147  ataccattaattaaaactaaattatgtaaaaaaggtaaaattaaacaatatttaaaattt
 24207  aatacttgaacttatacttcatttaataatatctataatgaatgatataataataataat
 24267  aataatataaaaataattcctaaatcattaaataattatttaacacctttagcattatct
 24327  atttttattatagatgatggatgtaaactaggtaaaggtttaaatttcattataaataat
 24387  tttaattataaagatattcaatatttactatatttattatataataaatataatattaaa
 24447  acaactattattaataataataatgataaatatattattaatgtatgaaaagaatctata
 24507  cctattttaactaaaattgtatcaccttatattattcctagtataaaatataaattaatt
 24567  aattattaa
;     G-cob-I2-orf262 ==> end
 24576  tatataaaatatatagtattataataattattatattattataatgcgatattattgaaa
 24636  acatgtcaaaattatattattaagtaacaagacagtgggtaatatatacatattatccca
 24696  acagaatacaccaataatagatattatataattaatctttatgaaattatataatattta
 24756  atgtttattcgaagaaaatttataatattatattataacacaaggtttaataattatact
 24816  ttaattattttatatatataagttttatattaatatattataataataattattatataa
 24876  aattataatattaataagtatactatttataaagaatagatattattaaatacatggtat
 24936  aatctatattaataaataaatattttttttattataaaattaatatttatgttattatat
 24996  taaatataataaattatagattatattattttcttg
;     G-cob-I2 ==> end
;     G-cob-E3 ==> start
 25032  GCACTAGTTATTACTAATTTATTTTCAGCAATTCCATTTGTAGGTAATGACATTGTAGCT
 25092  TGATTATGAGGAGGATT
;     G-cob-E3 ==> end
;     G-cob-I3 ==> start /group=I(derived) (2.90e-05)
 25109  a
;     G-cob-I3-orf356 ==> start /first_aa=N /note=LAGLIDADG ;; evalue:1.7e-54
 25110  aatagagaggatccacattataataatataatgttaaataaatctgttttatgctggaac
 25170  gtcttcatttgaataatgaactactatattattaaattatccgcaaacattataatgttt
 25230  ggagggggtatttgaaataaaaataataaagtaaaaatgtttattataagaagaaaatca
 25290  gcagtaattaatatttttattctaataaaatacaaatttaaaatatttattactcagaga
 25350  ctaaatagtagttatttaaatactattattattcatgataagaatcatgaattaaataca
 25410  gataatcctatttatgcttatattgttggtttatttgaaggagatggttgaattactatc
 25470  tctaaaaaaggtaaatatttattatatgaattaggtttagaaataaatattagagatatt
 25530  aaattattatataaaattaaaaatattattggagttggtaaaatttctattaaaaaaata
 25590  aaaaataaagatggtagtattaaagaactatgtaaatataatgtaagaaataaaaatcat
 25650  ttaataaatattattattcctatttttgataaatatcctatgttaacaaataaatataat
 25710  gattatttattttttaaagataatttaataaaagatattaaatattataatgatttacct
 25770  aaatatcaacgttctataaaatcattatacaccctagaaaatattttaaataaaaattat
 25830  ttttcttactgattaattggttttattgaagctgaaggttcttttaatatttatactctt
 25890  aaaaataatcttaaacaagctaattttaaagtatctaaaactaataatttagaaattatt
 25950  gaagctattaaaatttatttaaaaattagtaaaaatgtttatactaataaagataataat
 26010  tcaataattactcttaaaagtattagaggtattgaaaatattgtaaaatttataaataaa
 26070  aatcctataaaattattaggatataaaagattacaatatttattatttttaaaagaatta
 26130  cgtctaatttctaaatataataataatttaaatattcctcaaaattattaa
;     G-cob-I3-orf356 ==> end
 26181  tatattataatatttatcgataaatattataataaataattataagcataaaggattaag
 26241  atatagtccgaacaatatattgatatattgagtatagtaagaatataatattacttatta
 26301  actattacgttatttatcaatccccaccgatataacattgcaatgttgtatcatggggga
 26361  ggaaaatatatttaatattatatgtaactatcaacattatttttg
;     G-cob-I3 ==> end
;     G-cob-E4 ==> start
 26406  CTCTGTATCAAATCCACTAATCCAGAGATTCTTTGCCTTACATTACTTAGTACCTTTTGT
 26466  TATTGCAGCAATGGTTATTATGCATATGATGGCATTACATATTCATGGTTCATCTAATCC
 26526  TTTAGGTATTACAGGTAATTTAGATAGAATTCCAATGCATTCATACTTCGTATTTAAAGA
 26586  TTTAGTTACTGTATTCTTATTTATGTTAGTATTAGCATTATTCGTATTTTATTCACCAAA
 26646  TACTTTAGGTCATCCTGATAACTATATTCCAGGTAATCCTTTAGTAACACCAGCATCTAT
;     G-cob-E4 ==> end
;     G-cob-I4 ==> start /group=IA (2.65e-20)
 26706  tgaaaatcatcaaattgtatttattttaaataatcatattttaataaaatataaataaaa
 26766  caacatataaataatttatatattgattataatataaatttaattatattgatcttttac
 26826  tcatattaaggtttaattatcaatattctatatttctctttatatataattaataaatta
 26886  ataaatatattaaaagtttattattaaatattaactatatttataattttatttaaatat
 26946  ttttaataaatacaataaaaaagtacagtagcattaaatattataaatttaatgataaaa
 27006  ttggtaaattgtcaagaaaatctaaggtattatattttataatactatgataacttgcag
 27066  cgaagtttatatcatctctatattatataaaaagttataaaaataataaataatataaga
 27126  tataaaaacgttcaacgactagaaagtgaactgagatagtaatacctttccacgaaaacc
 27186  aattaaatatataagtttctttttataatattattatatatattataatagaagatgatt
 27246  attaataatcaatacttataattaatgacatagtctgaacaataatgaaaattattgaaa
 27306  taagattttaaatagtcttatattaacaaaatataatatg
;     G-cob-I4 ==> end
;     G-cob-E5 ==> start
 27346  TGTACCAGAATGATATTTATTACCATTCTATGCTATTTTAAGATCTATTCCTGATAAATT
 27406  ATTAGGTGTAATTCTTATGTTTGCAGCTATTTTAGTATTATTAGTTTTACCATTTACTGA
 27466  TAGAAGTGTTGTTAGAGGTAATACTTTCAAAGTATTCTCTAAATTCTTCTTCTTTATCTT
 27526  TGTATTCAATTTTGTATTATTAGGACAAATTGGAGCATGTCATGTAGAAGTACCTTATGT
 27586  CTTAATGGGACAAATCGCTACATTTATCTACTTCGCATATTTCTTAATTATTGTACCTGT
 27646  TATCTCTACTATTGAAAATGTTTTATTCTATATCGGTAGAGTTAATAAATAA
;     G-cob-E5 ==> end
;     G-cob ==> end
 27698  TTATTTATTGTTTACTATTGATAAAAAAAAAAAATAATAATTATTATTAATATCTTTATT
 27758  AATAATATAATTTAATAATATTCTTTTATTTAATTTTTATAAATTTTATTATAACTTTAT
 27818  ACTTTTTATATTAAATTAATAATATTTATAATTCATTAATATAAATGTTATAATTCCTTA
 27878  TAAGGTTAAATTATTTATAATATTCATATATTCTTATTATATATATTTTATAAGTAATAT
 27938  ATATAAAGTCTCAAAGGATATAATTAATATATAAA
;     G-trnM(cau)_2 ==> start
 27973  TGCAATATGATGTAATTGGTTAACATTTTAGGGT!CAT!GACCTAATTATATACGTTCAA
 28031  ATCGTATTATTGCTA
;     G-trnM(cau)_2 ==> end
 28046  ATAATTAATATATAATATTAACCTAATGGGATACCAATTGGAACTATATTAATATAAATT
 28106  ATAATCATATTTTTATATAATGTTTTTATATAAAATATTATATTATTAA
;     G-rnpB ==> start ;; mfannot: Approximate position
 28155  TAGGAAAGTCATAAATATATAAATTATATTGTATAATTATATATATTATTCATTATATAT
 28215  ATTATTAATTGTTTAATAAAAAAAATATATAACAGGATAATTATTATTATTATATACAAT
 28275  ATTAATAAAGTAATTAGTATAAATAAATAAAATGAAAATAAAACTTAATAAATATATTAT
 28335  TATATATTTTAAATCACCTATAGTATCCGTCCTATTTATTAATAATAATCATAAATTATC
 28395  ATAAATAATAATTTACTCGAAGCGGGTGGGACTTTATAATTATTTTTAATAGATTATTAT
 28455  AAATATTATATTTTATATCTTTATAAAAATTAAGATATATTTTATAATATATTAATCTTA
 28515  TTTATAGTTATATATAAAAGATATATAAAAGTTATATTATTATACAGAAATATGCTTAA
;     G-rnpB ==> end
 28574  TTATAATATAATATCTATATAATTAATTAATAGACTTTATATAAATATATATATATATTA
 28634  TTATTATATATAGTATGTATTATATATTAATA
;     G-trnP(ugg) ==> start
 28666  CAGATAGAAGCCAAAAGGTCAGGCGCTTTCTT!TGG!GAGAAAGACCTAGTTAGTTCGAG
 28724  TCTATCCTATCTGA
;     G-trnP(ugg) ==> end
 28738  TAATTAAAAATTAAATGAAAATAAAATAAAATATAAATATTCTTTATTCATATATATTAT
 28798  ATTATTTATAGATATATTCTTTATTTATATTATTATTATTATATATAGAATATCTTATGA
 28858  TACTTTATAATTAATTAATATTATTAGATATATTATATATATTAAATATATTGTATATTG
 28918  TTATAACTTATTAAATTATTAAAATATAAAATAAGGACATATCCTATATCTTTATATTTA
 28978  AATAATTATTGATTATATATTATTATTATTATTTATTATTATTATATAATTCATATAAGA
 29038  TTCCTATTATATATTATATAAGATCTATCTATTGTATTAAATATATTATATTTAATCTTC
 29098  TATATTCTTTATTTATATAAAATCTACATTCTTTATTTATATAAAATTTATATTCTTTAT
 29158  TTATATAAGATATATATCCTATTAAAACATATTATATTGATTTAATATTATTATTAGTCT
 29218  CAGTATTAATTATATTTATATATATTAGTTTATATATTAATTATATATTATATATAATTT
 29278  ATTGAAAATAACTATGAAAGTAAATTATTACATTATTATTATATTCTTATTAATATTTTT
 29338  TAATAATATTCATTCTTATTAATATTTATTAATTCTTTATTATTATATATTATATTATTT
 29398  ATATATATATGATATAGTTAGTATATTAATTATATTTATAATTATTGGTTTATATATTAT
 29458  TATCATTATTATTATTATATTATTTTATATAAGGTTATATTATATTATTTCATATAAGGT
 29518  TATTACTATATTATACATTTATATAAGATATATATTGTATTAAATATATATATAGTCATT
 29578  TAATATTATTATTAGTATCAGTAATTATTATTATATTAATATATATATTAGTTTTTATAT
 29638  TAATTATTATAATATTTTATCATTACAAAATAAAATAAGATATATTAAAGAGTAATTATT
 29698  AAAATATTCATTATAGTCTTTATTAATTATTTAATATTTATTTTAATTTAATTCTCCTTT
 29758  TTTATTAATTAGCCCCGGGGCCTATTTATTAATATAAATTATAAATTATCATAAATAATA
 29818  ATTTACTTACGGCCCCGGGACCCCGAAAGGAGTAATTATATTATTATTATCATAAGAAGT
 29878  ATTACATAATATATATTCTTATTATCATAAGAAGTATTACATAATATATATTCTTATTAA
 29938  TTTGTAATATTTAATATACATATTTTATTTATTCATAATTTATTATATTATTTTTATAAA
 29998  AAGTTATTATATAAAATTTTATATTATTTATTTATAGGTATATATTATATATAATTCATT
 30058  ATATTAATTTAATTTAATTTAATTTAATATTATTATTATTTAATACTTTTTAATAACTTT
 30118  ATAATTATACAAGAGAAGAATATATATATATTTGAAGTATATATATTTAATTATAACCTA
 30178  ACCTTTAAGATGTTATAAAATATAATTTATTATATTGTCATTTTATTATTATTAAAATAT
 30238  AATCTATTATAAGGTTTTATCTTGTTTATTAAGATCTATATTATAAGATATTATATTAAT
 30298  TAAACATTATTATTTATAATTATTAATCCTTAAAGAAGTTGTTTAAATAGAATATTATTA
 30358  ATTCTTTTAACCTTATTACTAGAAGTATTACATATTATATATTATATATAGTTATATATA
 30418  TATAGGATATAATTAAAATATTTAATATAATCATTATTTGTTATATAATTTTTATATAAA
 30478  CATATATATACTTATTTTATATTTATTTATATTATATATTATTATAAAAATATTCTTTTT
 30538  ATAATTTAATATCCATATCATATAGGACTTTATATTATTTATTCATAATACGTAAATATT
 30598  ATTATTAATACCATTAAGTATAATCATTAATTCTTTATATATATATTATCCTTTAGATAT
 30658  ATTTATATAAGATATAAATATTACCAATAATATATTATTTATTCCTCTCATTAAAAATAG
 30718  TTATTATATTCTTATACATATTAGTTTTTATATTAATTATTATATATTTAGTTATATAAT
 30778  TATTTAATATTCATATAATATTTATTCACTATTTAATCTCATATCTATTGCAAGGAGTAT
 30838  TACATAATATATATAGTATTAGTTTGTATATATATGATATAGTTAATATATTTAATATAA
 30898  TCATTATTTATTATATTATATTATTGAAATATAAACATATAGTCGGGCCCGCCCCCCCGG
 30958  GGGGGGCCGGACGCCGGAGGAGGATATATCCTTATTTTATATTTTAATAATTAGTTATTA
 31018  TATAATTGTCATTTTATTATTATTATTATATAATATAATCTTAATATTCTTTATTTTATT
 31078  TAATATAATGTATTATAAATCATTATATTTAACCTATAATTAAATATAATTCATAAATAA
 31138  TTATACATATAATATTTTATATAGAGATAATTTATATAATATTCTTATAATAGTCTAATT
 31198  AATAATCTAACCTTTTATAAAAAATAAGAAATATATAATTAAGAAAGAATTAATAACTAT
 31258  AATCTTAACTATAATCTTTATAATATAATCTATATTAAGATTAGTTTAAGTATATATATT
 31318  AAAGATATAAATAATTATAATTTATTAGTTATAATTGAAATATAAACATATAGTCGGGCC
 31378  CGCCCCCCCGGGGGGGGCCGGACGCCGGAGGAGGGTATATCCTTATTTTATATTTTAATT
 31438  ATTATGTATTATCAATTTATTGTTATATTATTATTTTATTATTAAAAAGAATATAAATAA
 31498  TTTACTAAATTAAATAAATATCCTAAGTATAATATAATATTATCTATTTAAGACTATTAA
 31558  TAATAATTATATAGTTTTATAATAAATAATTATTCTTTAAAATATATTAATAGAATAAGG
 31618  TATATCTTCAATAATAATCTAATATGTATTTATAAGTAATATGTATAATAATAATATTAT
 31678  TAATATTTAATTAATAATATAAATTTCATTAAATAAGTTATTTAATAATATAATTAATGA
 31738  TTTCTCTGAAAAGAGTGTATATATATATTATATATAAACTATGATACGTTTATAAAACAA
 31798  TATATATATATATATAAATATTTATTATACTATTACTTTATGTTTATCATAAAGATATAA
 31858  AAAAAATAGTTTAAAGTTATAACTATAATATTATATTATATTATAATATTAATAAAATTA
 31918  ATATATAAATAAAAAA
;     G-cox1 ==> start ;; mfannot: alternative ATG start pos 31922
;     G-cox1-E1 ==> start
 31934  ATAAAAATGGTACAAAGATGATTATATTCAACAAATGCAAAAGATATTGCAGTATTATAT
 31994  TTTATGTTAGCTATTTTTAGTGGTATGGCAGGAACAGCAATGTCTTTAATCATTAGATTA
 32054  GAATTAGCTGCACCTGGTTCACAATACTTACAAGGAAATGCTCAATTATTCAATGTTTTA
 32114  GTAGTAGGCCACGCTGTATTAATAATTTTCTTCTTAGTAATGCCTAGTTTAATTGGTGGG
 32174  TTTGGTAATTATTTATTACCATTAATGATTGGTGCTACTGATACAGCATTCCCAAGAATT
 32234  AATAATATTGCATTTTGAGTATTACCTATGGGATTAGTATGTTTAGTTACATCTACTTTA
 32294  GTAGAATCAGGTGCTGGTACAGGATGAACTGT
;     G-cox1-E1 ==> end
;     G-cox1-I1 ==> start /group=IB(3') (1.55e-07)
 32326  aaataaaaaggatatgcagtttttaaatatcatttaatgcataaaataccttatatattg
 32386  ataataaacccgcgggacgaacccagcttagctgggttcgtcccgcgggggatatataat
 32446  tattaaaatacttaatatatattatatattaacaaatatatattagttaaaaagtttaat
 32506  aatataggttaatatgccaatattttaattaataaaatatttcagagactaaacatgata
 32566  taatatattaataatgattatatcattaacatttatatattataatataaagtatatata
 32626  taataaataagaataaaaattaaatatcatatatataatttatagttggataaaatataa
 32686  atgtattattaatatattaaagacatagtccgaacaatatagtaatatattgagatatag
 32746  ataaataatatttatattaacaaataactaattataaaatattattataattattattaa
 32806  atag
;     G-cox1-I1 ==> end
;     G-cox1-E2 ==> start
 32810  ATATCCACCATTATCATCTATTCAAGCACATTCAGGACCAAGTGTAGATTTAGCAATTTT
 32870  TGCTTTACATTTAACATCAATTTCATCATTATTAGGTGCTATTAATTTCATTGTAACAAC
 32930  ATTAAATATGAGAACAAATGGTATGACAATGCATAAATTACCATTATTTGTATGATCAAT
 32990  TTTCATTACAGCGTTCTTATTATTATTATCATTACCTGTATTATCTGCTGGTATTACAAT
 33050  GTTATTATTAGATAGAAACTTCAATACTTCATTCTTCGAAGTTGCAGGAGGTGGTGACCC
 33110  CATCTTATATGAGCACTTATT
;     G-cox1-E2 ==> end
;     G-cox1-I2 ==> start /group=ID (1.18e-28)
 33131  t
;     G-cox1-I2-orf404 ==> start /first_aa=F /note=LAGLIDADG ;; evalue:8e-44
 33132  ttcccagtctataattataatactttaaaaatcataattataagtttattaataataaat
 33192  attttaactattaatattgtctttaatccatttataataaaaactattttatcaatatat
 33252  aataatactgataaaactattaaattaataaataaatataaattaaatttatatatgttt
 33312  tttatagataatattaaatactttaatagattattcttttttaataatattaaaagatta
 33372  tataataaaaaaatagaattagaagataaattaacaattaataaagaatccttagatata
 33432  gatactcttaaaacattattagatttaactaataaagatattagtaaatataattgagaa
 33492  tgagataaagataattttaattttgataaattttataaagaatttaaaaagattaaacca
 33552  aataataaattaccaactaaagaatttttagaatgatttattggtttttttgaagctgat
 33612  ggttgtttacttattcctaaaaataaacaattatatgctattattctttctaatagtaaa
 33672  gatttaaatctattaaattatattaaagataatataacttttggtaatgtactatatcat
 33732  tctagaaaattaaatacttatagatgagtagtatatagtgaaaaagatattatattatta
 33792  attcacttatttaatggtaatctagtattacctgtaagatatgttaaattaaatatattt
 33852  atttcaactataaatttaaaattaataaataataataaacttattattaatttaattaat
 33912  aaatgtaaaattcctctattaaatgatgcttgattatcaggttttactgatggtgaaggt
 33972  tgtttttatgcaggtaaaacacaatctttttatcgtcttagttatattattactcaaaaa
 34032  tatttagctaataaaatcgtttttgatataattttattattattacaaaatatacttaat
 34092  actaaatcaggtggtgttaataaccattctaaaaataatgtttatattatacgtataagc
 34152  agtttagaagcttgttctaaattaagattatattttaataaatatcctttaagaagttat
 34212  aaattattagtttataaagattgattaaaatttattgatatagctataaatgaatcttta
 34272  actaaagaagatagaaagattaatttaatagtccggcccgccccggaggggcggacgtcg
 34332  caggagaaatattaa
;     G-cox1-I2-orf404 ==> end
 34347  aagttattagaaataaaaaattaaataattcataaataaattatgatgagaaataaaaga
 34407  tataattaaatgtaaatttatatataaatattgattatttatataatattttcatatata
 34467  ttattttatatataaagtatgttatatcttagtttttatatattataattatatatatac
 34527  ttatttatatatataacatataaattactaattaatataatttattgataaaattatctt
 34587  attattaataatattaattattataataataagtttatattaataaaatataaagatata
 34647  taaaggcaacactgatagtacggttaataatcttcttaggatcaagaccgtcgattaatt
 34707  aagtgatcgctacagactgctttatcggtggtttttataatatatattattataaagatt
 34767  aatgtacagtcgatacactcaatatatattaattaatatattggttattataaattataa
 34827  taagtaaaatatattgtaagtgtaatatttatattttatatgtgtg
;     G-cox1-I2 ==> end
;     G-cox1-E3 ==> start
 34873  TGGATTCTTTGGGCACCCTGAGGTCTATATCTTAATTATTCCTGGTTTTGGTATTATCTC
 34933  ACATGTTGTATCAACATATTCTAAAAAACCTGTATTTGGTGAAATTTCAATGGTATATGC
 34993  TATGGCTTCTATTGGATTATTAGGATTCTTAGTATGATCACATCATATGTATATTGTAGG
 35053  ATTAGATGCAGATCTAAGAGCTTATTTCACATCGGCTAC
;     G-cox1-E3 ==> end
;     G-cox1-I3 ==> start /group=II(derived) (3.14e-15)
 35092  gtgcgccacttcattattaagatttgcaggtatattaataccttatcaaatattctctta
 35152  tttaattattaaaagttaagttttaattataaattatattatataattataattattatt
 35212  ttatccttaaaggagtaacttttattattattttgatataaaatattaaacttaggtatt
 35272  taaagtaatttaaaactgaaaatagcatgtttaaaaaagaagattatatatatttttata
 35332  taattcacttctgaattaagaattatatggttatatttataataattgtttatttaataa
 35392  atattatgttttatataaattatatttaataattttattataaaataaaatactctatat
 35452  aactttttatattataaaatctggtttaccatttcatggaattagataaatatcaagaga
 35512  tttattatattgtattatattgtattataataagatataaatattaatattaaatatata
 35572  aagataataaagtatacattaattattaataattatttattaaaataaaagtaaatattt
 35632  aagagtagctgtttaaatataaagagaatatatctaatattattatagtaatagaatata
 35692  acctaagtaattatatatcaagtcttaataagaacttgggatttgccttattatggaaat
 35752  aataaggtaaacggaatttccatattacatataataattattattattataattttatta
 35812  tatggaagggaagtagtttaatatttagtagtatatttataaatattaaagggaaagccg
 35872  tatgctatgaaagtagcacgtacggtttgggaaaggattaataactaagctttatatact
 35932  tttaaaaataaaataaaataaaataaaataaaataaagagggttattcttctatttcac
;     G-cox1-I3 ==> end
;     G-cox1-E4 ==> start
 35991  AATGATTATTGCTATTCCTACAGGAATTAAAATTTTCTCAT
;     G-cox1-E4 ==> end
;     G-cox1-I4 ==> start /group=IB (5.57e-31)
 36032  gattaaacaacatctcctttagcaagagatatacaaatgatcaacaattgtatataaaaa
 36092  tattataaaatatatattataaaattatattatataaataattataaaataataacccgc
 36152  gggcacgaacccagcttagctgggttcgtcccgcggggaatatataatgaaataaataat
 36212  atgaatatttattatatataattaaagaggtaaactcgagggaactcttatattaagaaa
 36272  tattaaagaattaatataagattatcgtcgaactaagtcatatataggaaacttatatgt
 36332  aaaagcgtagagattagagacctctgattatctaagtaaataataattatttatatgata
 36392  atataaagattaatcctatagtgtcagtgatgatttgaataataaatattaatttattta
 36452  ttaaacaatattaatataatattatattaataactttaacttaactagctatattaaata
 36512  tatatatttaataattatctgtgacgataaaaggttaag
;     G-cox1-I4 ==> end
;     G-cox1-E5 ==> start
 36551  ATAGGGCGACAATCTATGGTGGTTCAATTAGATTAGCACTACCAATGTTATATGCTATTG
 36611  CATTCTTATTCTTATTCACTATGGGTGGTTTAACTGGTGTAGCTTTAGCTAACGCCTCAT
 36671  TAGATGTAGCATTCCACGAT
;     G-cox1-E5 ==> end
;     G-cox1-I5 ==> start /group=I(derived) (3.99e-09)
 36691  ataaataaaaataaatttatttattaaaataagtgtcgtgtttaaaattcacaaaaataa
 36751  taaataataataacattattaaatattattggttataatattaattaaataatattaata
 36811  taatagctaacggggaaactcttatatatatatttatatataaagtaagacaatcccgtg
 36871  ataactttaatatattcataattataactattaaatatatagatatataatacaatgtta
 36931  tattaaagtattgtagagactaaacgtgaatgattttaatatattatattatattaaaat
 36991  taagagatagtccaatcttatatgtaaatataagttaataaaaataattatattattttg
 37051  acttattatatatttttatatataactctaaattatcatattatatttaatctattatta
 37111  ttaatagataatctttataaaaaaacatatgaatcaattataaatgaatatacaaatgta
 37171  atagataaatattttattaatattgataaagataaaattaataaattaaaattcttagat
 37231  aattatactgaagatgaaaaaggttattatttatccggattattcgaaggagatggtaat
 37291  atctatacaagatgttttactattatcttttctttagaagatgttattttagctgattat
 37351  ttatgtctttattttaaaattggacatattacagctagatataataataaaaaagaatta
 37411  acagctgttgaatgaaatattataaaaagaaaagaccaagaagtttttataaactatatt
 37471  aatggtaaattattaactt
;     G-cox1-I5-orf203 ==> start /note=LAGLIDADG ;; evalue:2.3e-15
 37490  ataaaagatataatacccgcggtcacaaacccagctaagctgggtttgtgccgcggggga
 37550  tattatcaatataattttaataatctattaaatattatattaaaacaacctaaagaattt
 37610  gatgtactattaaatccttgattaacaggttttaatgatgctgatggttatttttatctt
 37670  ggttttcaatattataaacttagtcaatgattaaaatttcatttagaattatcacaaaaa
 37730  gataaatatattttagagattattttaaaatattttaaacttggtagtattattaaaaaa
 37790  gattttaaatcaggagctactgcttatatttataaagctcaatcttctaaagctataaaa
 37850  ccttttattgaatattttaataaatatcaacctttaagtcttagaagatataaacaatat
 37910  ttattattaaatattgcttacttattaaaatctataaaattacatagatttattaattct
 37970  cttataatattaaaagaattaatattattacaaagtgttaaaaatatgtctttaattata
 38030  aagaataaattaaatgataaagttaaagttattatcaataaatatcaaatattaaaaaat
 38090  ataaaaaaataa
;     G-cox1-I5-orf203 ==> end
 38102  tattaatatattacttttg
;     G-cox1-I5 ==> end
;     G-cox1-E6 ==> start
 38121  ACTTATTACGTAGTGGGTCATTTTC
;     G-cox1-E6 ==> end
;     G-cox1-I6 ==> start /group=II (3.09e-15)
 38146  gtgagaattgtcaagtaactaataataatatttaacattatatgaatttataatgtataa
 38206  attatatttttatcaatataagtctatctacaaatgtattaaaatggtaacataaatatg
 38266  ttaaactgtagtgacaaaagtagccatattcttgacagtttatatattatttataaaatt
 38326  aatatattaaaagatgaaggagctttgactgatttaatatgctcaacgaaagtaaatcaa
 38386  atgttttaaaattacttaaccacttattgaaaatctgtctgataattcaataattatttt
 38446  aatataaatttatattattaaaataataatgattgatgttatgtgttggaaattagcata
 38506  cgataaatcatataatcattagtaatatagtttgagagctaagttaaatatttacgtatt
 38566  attagttaaacaatgtaagccctataaattgttattatatttaataataataccattatt
 38626  ataaaatatatatatagaatatatatatataaaatcttggattaagaaatataatatttt
 38686  ttatagaaattttcttatatatttagagggtaaaagattatataaaaagctaatgacata
 38746  ttgtaatgatatgtataagaattattattctaagatgaaaatctgctaacttatattaaa
 38806  ggtgatatgcctatttttattattattaatattaataggaggtttatattatataaactg
 38866  ataaatatttaaatatatttttatattatatattaaatattgaatagatattgcgtgagc
 38926  cgtatgctatgaaagtcgcatgtacggttcttaccgggggaaaacttgtaaaggtctacc
 38986  tatcgggat
;     G-cox1-I6 ==> end
;     G-cox1-E7 ==> start
 38995  ATTATGTATTATCAATGGGTGCTATTTTCTCATTATTTGCAGGATACTATTATTGAAGTC
 39055  CTCAAATTTTAGGTTTAAATTATAACGAAAAATTAGCTCAAATTCAATTCTGATTAATTT
 39115  TCATTGGGGCTAATGTTATCTTCTTCCCTATGCATTTCTTAGGTATTAATGGTATGCCAA
 39175  GAAGAATTCCAGATTACCCTGATGCTTTCGCTGGTTGAAATTATGTAGCTTCTATTGGTT
 39235  CATTTATTGCACTTATCTCATTATTCTTATTCATCTATATTTTATATGATCAATTAGTTA
 39295  ATGGTTTAAATAATAAAGTTACTAATAAATCAGTTGTTTACTCTAAAGCACCTGACTTTG
 39355  TTGAATCTAATATGATCTTCAATTTAAATACAGTTAAATCTTCATCTATTGAATTCTTAT
 39415  TAACTTCTCCACCAGCTGTACATTCATTCAATACACCAGCTGTACAATCTTAA
;     G-cox1-E7 ==> end
;     G-cox1 ==> end
 39468  TCTTATATTATTTTATCTTAATATAATTTTAATTATTATTATAATAATATTCTTATTAAA
 39528  TTACATATATATATATTTATTTATTTATTTATATATATATACTTTTTTTACATATAATTA
 39588  TTAATAATATAGATATAAATTTTTATATTTATATTATGTCAGTTATTTATAATAATCTTA
 39648  ATCTATTTATTATATTTAGTTACTACTAAAAGAAATTATTTATATTTTTATGACTATATC
 39708  TAACCTATATATTAATATATATTGATAATTTATTATGACTATATCAAACTTATATATTAT
 39768  ATTGATAATATATTATACATTATATTATATTATTTATTTTATATACCTTTTTATATTAAA
 39828  TTTTTAATAAATAAAGAGAGAATATATATTTATTAATAATTATAATTTTTATTATTTATT
 39888  ATTATTATTATGTTATATTTATATATACATATTAAGATATTTATATAGTTTTATATATTT
 39948  ATATATTTATATAATTTTATATTATATATTAAGGTATTTATATAGTTTTATATTTATATT
 40008  TATATATTTTATTAATATATTTTATTAATATATTTATAAACACGGTAGGGGCCCCATTAT
 40068  ATTTTATATAACTTTAGTATTTAAAGGGGCCCAGATATAGCTTATTCTTATTCTTATTAC
 40128  TTTAATATTTTGTTATTTTTATATTATTAATATATATAACATTTATTCTTAATAAGAAAT
 40188  ATTAATCTTTTTAATCAAGGAGTAATAATATAAATAATTTATATAATTTAATAAATGTTG
 40248  TTATTATCTTATCTTTATTAAAATATAAAT
;     G-atp8 ==> start ;; mfannot: alternative ATG start pos 40272
 40278  ATGCCACAATTAGTTCCATTTTATTTTATGAATCAATTAACTTTTGGTTTCTTATTAATA
 40338  ATTCTATTATTAATTTTATTCTCACAATTCTTTTTACCTATGATCTTAAGATTATACGTA
 40398  TCTAGATTATTTATTTCTAAATTATAA
;     G-atp8 ==> end
 40425  TTTATAATATATCCACTATAATATAAAGAAATAGTTATAATAAGAAATACACATATATTA
 40485  TATAATATATGAAAATATACAATATATTATTATTATTATCCTTTTTAAAGATTTAATAAT
 40545  TAATATACCCCGCGGTCACAAACCCAGCTAAGCTGGGTTTGTGCCAATTGCGGGGATTAT
 40605  ATAAATATCACAATTATTAATAAATTAATTATATATAATTAATTTATTAATATATAAAGA
 40665  AGTGATAAAGCTAATAGTTATTTATATGAATTTATAAATAAATATTACAATACAAATATT
 40725  ATATATATCATTATATATATATATATATAATAATTAATTTTTATTAATATATTTCATAAG
 40785  AATTATATTAAATAGTTAATTATTTTTAAGTTATAGTTATTTTATTAAAATTT
;     G-atp6 ==> start ;; mfannot: alternative ATG start pos 40817
 40838  ATGTTTAATTTATTAAATACATATATTACATCACCATTAGATCAATTTGAGATTAGACTA
 40898  TTATTAGGTTTACAATCATCATTTATTGATTTAAGTTGTTTAAATTTAACAACATTTTCA
 40958  TTATATACTATTATTGTATTATTAGTTATTTTATGTTTATATCTATTAACTACTAATAAT
 41018  AATAAAATTATTGGTTCTAGATGATTAATTTCACAAGAAGCTATTTATGATACTATTATA
 41078  AATATGGTTAAAGGACAAATTGGAGGTAAAAATTGAGGATTATATTTCCCTATGATTTTT
 41138  ACTTTCTTTATGTTTATTTTTGTAGCTAATTTAATTAGTATGATTCCTTATTCATTTGCA
 41198  TTATCAGCTCATTTAGTATTTATTATTTCTTTAAGTATTATTATTTGATTAGGTAATACT
 41258  ATTTTAGGTTTATATAAACATGGATGACTATTCTTCTCATTATTTGTTCCTACTGGTACA
 41318  CCTTTACCATTAGTTCCTTTATTAGTTATTATTGAAACTTTATCTTATATCGCTAGATCT
 41378  ATCTCTTTAGGTTTAAGATTAGGTTCTAATATCTTAGCTGGTCATTTATTAATGATTATC
 41438  TTAGCTGGTTTACTATTTAATTTTATGTTAATTAACTTATTTACTTTAGTATTCGGTTTT
 41498  GTACCTTTAGCTATAATCTTAGCTATTATGATCTTAGAATTCGCTATTGGGATTATTCAA
 41558  AGTTATGTTTGATGTATCTTAACTGCTTCTTATTTAAAAGATGCCGTATATTTACACTAA
;     G-atp6 ==> end
 41618  TTTATACTTATAATAGTATATAATACTTTAATAATATTCTTATAAACTTTATATTATATT
 41678  ATATTATAATATTATAGATATAATTCATATAGATTTTATATATTATTTATGATATTTATT
 41738  TATCATATTATTTTTATTATATATTTTATATATTATTTATGATATTTATTTATCATATTA
 41798  TTTTTATTTAGATTTCATATATTTTATATAATTTATTATTTATAATTTATAATTTATAAT
 41858  TTACTTACGGGAGGGGTCCCCATTAGTATTTACCAATAATTTTTATTTAAGGGACCCAAA
 41918  TATCTACTTGTTCTTATTTAGAATATTATTTATTTAGTTACCTAGATAAAATAACATTAA
 41978  CATAAATATATACATTAATATTAATATAAATTACTTATTTATATTAATTATTATATAATT
 42038  TAAAACATATTATTATTATTATTATATTTTAGAACTAATATAAATACAATATTTTTAAGT
 42098  AAAAGATATTTATTATATTATTTTATTTATTAATACCTACTAGAAGTATTAATATTAACA
 42158  TTTATATAATATATATTATTCCTTATTTTAAGTTATTATATATTTATATATATATATATA
 42218  TAATATTTTATTATTTATAATTCATATATTATTATATTATACATTTAATATATAAAGTAA
 42278  TCATTATTAAAGAGTATTCTTATCCAGATTATTTATTATTCTTATTTTTAAGATATAATA
 42338  AAATTATAACTGTTATTTATATTAATATTGTATATATAAAAAAGTATATTTAATTTAAGG
 42398  GGTATTATTTATTATTTTTATTAATATTATTGGATGTTATAATTAACATTAATATTAATA
 42458  TTTATATAAGATACTTATTAATATAAAATATAAACATATTATTATTATATTATATTTATG
 42518  TAATATAATAATTATTAAAAAGAATTTATCATACTTATTTAAAAATATTATATATAAACT
 42578  TATTAAATAGTATTATTCATTTTATAAATAAATATTTATTTAGATATATTAAATTATTCA
 42638  TATAAATTAAAATTAATATAAATTAAAGAGATTTAAATATATTTAGATTTTATATATATC
 42698  TCTATTTTAGATATATCATATTATTTTATATATTATTCTTAATACCCTTAAAGTATTTAT
 42758  TATATATTTATTATTGTATCTCCTATTTATAATTAATATAGATTAAATCAAACTCTAGAA
 42818  TATATTATATTATTTTTATTTAGTCTATATTTATATATAATAAATTCATAAATTATCTTT
 42878  AATAATTATTACTAAAAGAGTCATATTAATATATAATTTCTTATTTATAATTATTTATAT
 42938  ATAATCTTATTAAAACTTTTAATGATAAACTATTATATTATATTTTATTACTGATAATTC
 42998  ATATATTATTATCTTAGATATTAAGTCTTAGAAGTAATATATAAAATTATATCTCTTAAA
 43058  AAGTATTATTATTTATTTATATTATATTATTTTATTATTTTAAAGATAGAATAAATTTAT
 43118  AACTCTTTTTTAACTACCCTTTTTTTATATAAATATATATAAAAAAGTATCATATATTAT
 43178  ATTTAATTTAAAATATAAATATTATTATTATATATTGAAATATATATATAAAGTATAATA
 43238  GAAAGGAGCCCCGATAGAAGAAGTATTATTATATTAATTATTTAATATATACTTATGATT
 43298  AATATTATTATTATATATACTTAATATACTTTTAAAAGTATTATTATATATTATTATGAT
 43358  ATATATAAGATTATATTATTAGATATTATATAGAAGGGTTTAATATATAAGTCTGGTAAT
 43418  TTATATAAAAGTATTATTCCTATAACATATTATTAAATAAAATTATTTATTAGGAGTTAT
 43478  AAACTAATATTTTAGTATATTTATAAGAATCATTAATCTTATAAAATTAACTCTTACAAT
 43538  ATAAATTATTAATTAAAGAATTAATTGTTTAATATTTTTATAATAGATAGATATATATAT
 43598  AATAATTAAATTAAAATTAAAATGATATTTATGATTATATAAGAATTATTAATATTGATT
 43658  ATTTTTTATATTATTAATTATATTTTTTATTAGAATTGATAATATTATATATTTTTAGAT
 43718  TTTAAATATATAAGTAATAAATATTTATGGGGGGAGGGGGCGGGTGATTAGAAACTAGAA
 43778  TAATAATATAATAAAGTACCATCAATGAATTAATTGAAATAAAATAACTAATAATTACTA
 43838  TAATAATAAAACAAATTAAATAATAGAATTAAAGGTATAAACAATAAAATAAATTGAATA
 43898  AGTATAATATAAATAATAAAATGAATAAAAAAGATAAATGAAAACGAAATAATATCCGGG
 43958  TCCCTGTTAAAATTATTATTGAAAATAATAATGGGGACCCCCCCAAAAGAAGAAATAAAT
 44018  GATTTAAAATATTAATAATTAAATAAAAATATAAAAATAGAACTTAAAAGATATAAAATT
 44078  TATAAATATATTATATAATTAATATAAAAGTTAAAAAAAAAGAATAATAAAATAAAGATA
 44138  TTTAAAAGTATTATATATATATTAACTATAGATAAGTGTTATATATAATTAATATTAAAT
 44198  TTAAAATAATAATAAGTATTAATTAATATATGTATATTAATAAAAGATAAAGATATAAAT
 44258  AAGAATATAATTGTTATTAACTACATTGTTTCGTACCGTCCAATTGGACGGTACGAAACA
 44318  ATTATTAGGTATATAATTTGTATCATATTAAATATTATATTCATAATTAATAAATAAATT
 44378  AGTTTAATAAAACTATACTTTAAATATATAAAATATTACACCTATAATATATTAATAAAA
 44438  ATATATAAAAATAAGATTGTTTTAAATTATATATATTAAATATATATAAATATTATAAAA
 44498  AAAGTCATATTATTATTATTACTATTATATCTCTTTCTTTAGCCCCGGGGCCGGGGGGCC
 44558  CGGGACCCCGCGAGGAGTATATTCTTTCTTTATTCTATTCTATTATATCATATTAATAAA
 44618  TTAATTTATATTATATTACTAATTGACTATTATTGTATTAAGAATAAAATATTATAATTA
 44678  TATAATTTAAGATGTGTATATTTTAGGTAGAATTATATGAAGTATATGTGTAGGGGAGAG
 44738  GTGTTATAAATATATTTAATAAGGGATATAACACCACCATCTCCCCAAGGGGAGAGGATG
 44798  TATGAATTGAACAATGTATAATTAATATATATATTAAATAATATATATAAATATAAATAA
 44858  TATAATAAATTATATAATCTATATACTATATAAAGAATAAATATAAAATGAATAAAATAA
 44918  TAAATAAGAACAAGGGGATATTCGGGTCCCTTTAATAATTATTATTGGTAAATAATAATG
 44978  GGGACCCCTCCCTAAAGAAACTATTAATTATATAAAAATATTAATAATTAATTAATATAA
 45038  AACTTAATTAATATATGATATGATATTATATTATATAATAATAAATATAAAGAATAATAA
 45098  AATAATAATAATCAAATAAAGTATTGAAAGTGTTTTATATATATATAAATGTATATATAT
 45158  ATGTATATATTAAACTTATAAGAATATTAGATTTAATGTTCTATCTTATGTTATATTATA
 45218  TTATATCTTCTATATTATGTTATATTATATTATATTATAAAAAGTATATAAAATAATAAT
 45278  AAACCCGCAATTGGGAATATATAATTAATAATTAATATAATAATAATCTTTTATTAAGTC
 45338  TAGTCTTAAAATAAATAAATAATAAAGAAATAATAAGTATTTATTAATAAAATACATAAT
 45398  AATAACTCCTAGCGGGGTCCCGGGCCCGGGGGGCCCGGGGCTAAATATTAATAATCATAT
 45458  AATAAGTATAGTATTCTAATAAATAATTAAGTAATATAATAGTCGGGCCCGCCCCCTATT
 45518  TATATATAATAAATTATAAATTATCATAAATAATAATTTACTTAATGGGGGGGGCCGGAC
 45578  GCCGGAGGAGTATTATAATATCTTATATAAATCTATTAATAATGTATATAAAATGTATTA
 45638  TTTATATAAAGTGTATAATAAGAATATAATAAATAAGAATAAAATTATAGTTAATATATG
 45698  TTACATCGTCTCGTACCGTCCAATTGGACGGTACGATACGATTATTATTAATTGAATAAA
 45758  ATTAAATTAAATTAAATATTATATAAAAGATAAAATATATTAATATTCATATAAAAAATA
 45818  AAATATAAAATATATAAATATTCATATAAAAATATAATATAAAATCTTAATATAATTATA
 45878  ACCTAATAAAATTAATTACATTGTATTATTAAATTTACTTAATAATATTTAACCTTATAA
 45938  ATTTATTAAAAGTTATAAAATAATTATTAAAACTTATAATTAAGAATATACACAATTATA
 45998  TAATATATATATTAATATATAATTAGTTATAAATATAAAAATAAATAAAATGATTAATAA
 46058  ATAAGAGTTTAGTATATATATATATAAATAAGAATATAATATTTATTATAATGAATAAAT
 46118  AATGTATAATATATATATATAAGAACAAGTAGATATTCGGGTCCCTGACAATAAGTAATG
 46178  ATTATCAATAATAATGGGGACCCCACCCGTAAAGAAACTATTAATTATATAAAAATATAT
 46238  TAATTAATTAATTAATTCATAAAAATTAATACTAATAATAAACTATTATATAAATAAATA
 46298  TTAATAATAAACTTCAATATAAATAAATATTAATAATAAACTCCTCCGGCGTCGGCCCCC
 46358  CCCCGGGGGGGGGGCCGACTATTATCTAAATATAATGTATATAATATTAATAAATATTAT
 46418  AAAATAAAGTCTAACTCATAAAAATAATAATAAACCCGCGGGACGAACCCTGCTAATAAT
 46478  AGCTGGGTTCGTGCCCGCGGGGGATATATAATTAATCTATAAATATATAAATAAAATAAT
 46538  AATAAAATATATATATATAGATATATATAGATAAGAATATAATATCTATTATAATACTCC
 46598  TTTAGGACTCCTTAATATAATAAAAATATGTATAAATATATAATATTAATTAATAAAAAT
 46658  AAATATTAATAATAAATTCTTTATTAAATAATAAATATAAAAAAAGTAAATAAATATATG
 46718  TATAAAAGATTATATAAATAATACAAGAAATATATAGATATAAAATATAAGTTTCCTATG
 46778  GGGCTATAATTAATAATAAACCCGCAATTGGGACGAACCCAGCTAATAATAGCTGGGTTC
 46838  GTCCCGCGGGGTATATATATATAAATATTAAAAATATTAATAATTATCAATAAAAAGTCA
 46898  TATATATTTAATATATAATTATAATAATAATAAAAGAATATATAAATATATATTAATAAA
 46958  TAATAAAAGATAATATAATAATACCCCTAATAGAGTTAAAGATATAATATCTATAATAAT
 47018  AATATATAATAGTCGGGTCCGCCCCGCGGGCCGGACGCCAGAGGAGAGATAATAAAAATA
 47078  AGAATGTATAATATATATAATAATAATGTATAATAAATATAATAATAATAAGAATATATA
 47138  ATAGATATAGTAAGAATAAGAGGGTATTCGGGTCCCTGACAATAAATAATGATTATAAAT
 47198  AATAATAGGGACCCCCACCTAAATATAAATATTAAATATTAAGAATATTATATATAAATA
 47258  ATTAAAATCATCATACTCCTTTCGGGGTCCCGGGGCCGTCGGCCCCGGGGCTAATTATAT
 47318  ATAATATAAAATAAATAAATATATATATTATATATATAAATAGTCAATAGTTATTACTTA
 47378  ATCTATTATAAAGAATTATATAATAATAATGGTTAAATAAATATTATAGAAATATAAGGA
 47438  TAATAAATATATACATACATCCCGTGTGACAAACCCAGCTACTATTAGCTGGGTTTGTCA
 47498  CACATACCTAGATTATATATATAAATATTAAAAAGTTATTAATATATTATAAAGTTATTA
 47558  ATATATTATAAAAGATATTATATAAAAATACTCCTTATCTATATTATACTAAAATTATAT
 47618  AAAAAAATAATGATTAAATATTATTAATATTATACAAGAATTATATTTATAAAAAATATA
 47678  ACATTATTAATTATAATAAATTATATAATATAAATTATAAAGAATTATTATATACTTTAA
 47738  ATAAACTAAATTAAATTAAATTAAACTTTACTTATGAATAAAATATATATTAAATAGTCC
 47798  GCCGTAGGAGGAGAGTTTGATTAGATATTATTTTATAAAAGATATTAAATAAAAATTATC
 47858  AAATAAATTGTTATTGATGATTATTATGAATTATTATATATTAATAGTCTGGTCGGAGGA
 47918  TTATTAAAGAAAATAAAGTATTAAAGAATTAAGAATTATATATATAAATAATATAAGAAT
 47978  ATCTTAATAGATACTTCTTTCAATTAAATTAAATTAAATTAAATTAAATTATGAATAAGA
 48038  TACATATCTATATTCTATAAAATAATAAATATAATATTTCAATTCTGAACAATGTCCATT
 48098  ATAATACTATATAATATTATTAATATAATATTTAAATTATGAATAATATGCATTATTATC
 48158  TTTTTTAATATTGTAAATATAATTAATATATTTAATATTCTAGATTATCGGAAAAGAATA
 48218  GGTTTATATAATAAATATTATAAAATAGATATATATAATAAATATATAGAGTAGGTATGT
 48278  ATAAGTAATATATAGTAATCATATATAAATCTTATACACATTTATATATAAAGTATATAT
 48338  TAATATTTTTATTTATTAATTTTAATAAAAATATTAATAATAGTGTATTATATATAGTAT
 48398  AATAATAATATAAATATATTCATATAAAATATAAAATTATATGTAAAAAGTATATAATAT
 48458  AATAAATATTATATATATATTATAATAATAATAAATTAAATATTTTAATAAATAAAATT
;     G-atp9 ==> start
 48517  ATGCAATTAGTATTAGCAGCTAAATATATTGGAGCAGGTATCTCAACAATTGGTTTATTA
 48577  GGAGCAGGTATTGGTATTGCTATCGTATTCGCAGCTTTAATTAATGGTGTTTCAAGAAAC
 48637  CCTTCTATTAAAGATCTAGTATTCCCTATGGCTATTTTAGGTTTCGCATTATCAGAAGCT
 48697  ACAGGTTTATTCTGTTTAATGGTTTCATTCTTATTATTATTCGGTGTTTAA
;     G-atp9 ==> end
 48748  TATATAATAAAAAATATATTAAATATTAAAATATAAAATATAAATAAAATACATACATAT
 48808  ATAATTATTAATTAATATTAATTAATAATTATTAATAATATTCTTCTACCCCTTCGGCGT
 48868  CCGGCCCCCCCTAGACGGGCGACCAGACTATTAATTTATTAATATATTAATTATATAAAA
 48928  TACTTCTTAATAATCTTTTTATTGATAAGATATAAAATATAAAATATACCCCGCGGCACA
 48988  AACCCAGCTTAGCTGGGTTTGTGACCGCGGGGATAATATAAAAGTATAAAATATAAATAT
 49048  CTTATTTTCTTCTATTTAATAGCTATTATAATAGCTATTAATATACAAATATTAAATTAC
 49108  TTTTTATTTGTAATCTTAAATTATATTTAAAAGTATATGATATATTACTTAATAATATAT
 49168  AGATATAGATATATATATGTTTTATTATAAAATATATAATAATAATATTTAATAACGTAT
 49228  TGGATCCAAATATAATCTAAATATGTTATATTTATATTCTATCAGGAAGGGACCCAATAC
 49288  TAATAATATATAAAATATAATATATACTAATAATATATAAAATATAATATATACTAATAA
 49348  TATATAAAATATAATATATACATAAATAAAGAATAATATAATATATTAATAAATAATGAT
 49408  ATATACATAAATAATCTTATATACATAAAGAATAATATTTATAATAATATATACAGCAAT
 49468  AATAATATAAATTAATAATAATAATATATATATAATAATATATATTGATTACTCTTTAAG
 49528  GGCTAATATTAATATAATATGATAAATATATTATATTAATATAAATAATGAATTAATTCT
 49588  TATATAATAAAAGTCTGTATAAATATATATTAATAATATATTAATTAAAAGTCTAACTCA
 49648  TTCATATTATATATAATAAATAATAATAATAATAAATAATAATATAAATAACCATATATT
 49708  AATGTTTAGTCTCTCCGGATTATTAAATATTAATATAAATACTTCTGAAGGATTAATAAA
 49768  ATATATATTAAATATAAAATATATATATAATAAATATCTTATAGTAATTTATTGTAAATG
 49828  ATAATATAATAAATAAAGAGTTTAGTTAATTATAAATAATAAATAATAATACATATATAA
 49888  TGATTATTTATAAGGTAATTTAAAGTATTAATTATAAAGTATATATATTCCATAAAGTTA
 49948  AATAAAGAATAATATTTTAAATAATAGTCGGGCCCGCCCCCCCGGGGGGGGCCGGACGCC
 50008  GGAGGAGTATTAATAATTATATAAAATAATACTCCAATAATAAATATACCCCGCGGCACA
 50068  AACCCAGCTTAGCTGGGTTTGTGACCGCGGGGATAATATAAATATTTTTATATATATAAA
 50128  ATACTCTTATCTTTATCTATATCTATATCTCCTTCATATATTATCCGATATATATTAATA
 50188  TGAACTAGATTATAAAAATAAATACTTTTAATAGTATTTTTTAATAATTAATATTCTAAA
 50248  ATATTATATAGATTAATTTAGACATCTTATATTTAACTTAGACTATTATAAAATATTATT
 50308  AATACTTATTAATAGATTAATAAAAGTTATAAAATAAATACAATATAATTTTTATTATTT
 50368  TCTTAAATTATAAATATATTAAATAAATAACCCGCGGGACGAACCCAGCTAAGCTGGGTT
 50428  CGTGCCCGCGGGGAATATATAAATGTTTTATAAATAATATAAATATAAATATAATCAATA
 50488  ATATTATAACTCCTTCCGAGGCTATATAAACTTATAATATATATAAATAATATATACTTC
 50548  TACTTTCTAATAATAATCTATAAATATATATAAATATATATATATAAATAAATAAACTAA
 50608  TATAATAACATATAAAATATTATTAAATATAATAATACCTATTAGTAGTATTAATTAATA
 50668  AATATATCCATTATTAATATAATAATCTATAATAAAATAAATATAATATAATATAATACT
 50728  CGGTGGATATATAATGTTATATAATCTTAATAAGAATATATTATTTAACTTTGTAAAAAG
 50788  TATTAATATATAAATATATAATAAATAAATAACCCGCGGGACGAACCCAGCTTAGCTGGG
 50848  TTCGTGCCCGCGGGGGATATATATTTTATTAATTTTTCATAAATATGAATATAAAATATA
 50908  ATAAGATGCTATTAGCCCCTGAAGAAGTTATTAAATATTATTAACTTTAAGTATTATATC
 50968  TAAATAAAATCTAACTATTTTCTATAAATATATTCTAAATATAGAGTAATAATAATTAAA
 51028  GGAGAAGAATATTATTATAATCTGATTTATAAATATAATATATAAATATATAATATATAT
 51088  ATTTTATATAGTATAATAATGGTATCAGGTATTTAATTAGTAGTATTATATATATAATAA
 51148  TATATATAAATATTATTAGGTGTATATATATATTGTATA
;     G-rps3 <== end
 51187  TTAGATAAAGTTTAATTTAACTTTAATATTATATTTCCCATTTTTATTAATATTAGAATT
 51247  ATTATATAAATTATGATTAGAAGAGATATAATTTAATTTATAATTATTATTAATATTACT
 51307  TCATAAATATTTTTTATTATTAAAAGTACCATTTAATAAAATAAGAGTACTAGTTCTACC
 51367  AATATTATTACTTAATCTACCTTTTAATTTAATAGATCAACCTACTAAATATTTAAATAT
 51427  TAAAATGTCTATAGGAATATTATCAATATTTATATTATTATATAATTTATTTATATTATT
 51487  ATTAATTCCATAAGGTGTAATAATATTATTATATTTAATATTATTAATATTATTTATATT
 51547  ATTAATATAATTTATAGAAATATTATGATCATTTAATTTAGGTATAATATTATTTAATAT
 51607  ACGTTGATAATTTGTTATAATACCATTATTATATTTATCTATATCATTTAAACTAATATA
 51667  TTTACTAAAAATATCACTATTTATATAAATATATGATAATTTAATAGGTTCAATTGTTAC
 51727  TCTTTTATTATAATAATAACTTAAAATATTACTTAAACTATTATTTATATTGTTATTTAT
 51787  AATATTTATTAATTTATTAATTATAGTTATATAATAATTATTATTATTATTTATATCATT
 51847  ATTATTATTATTATTTATATAATAATAGAATTTAATATTTAATTTATTTAAACTATGTTG
 51907  ATTAATAGGTTTACTAATAATAATTTTATTTGTTTTATTATTATTTAATCTTAATGTTAT
 51967  TATTTTATATAATAATTTAGTAATTAATTTATCATTTATAGTATTATTAATCTCTATATT
 52027  TTTATTATAATTATAAATTTGTAGATTTCAAGTATTTATATTATTTAAATGTTGTAATTT
 52087  ATTATTTTTATTATTAATATCTATATTATTATTATTAAATATTGTTTTTATATTATTTAT
 52147  TCTTTTAATATTTATTTCTAATAAAATATTCTTTAATATTAATTTTTTATTATTTAAATT
 52207  ATCTTTATTAATTATTTTTAATAATTTTAATTTCATTAT
;     G-rps3 <== start
 52246  TTATTATTTATATTTTTTATCTATTATATTTATATAATTATTCATTATATATATATAATA
 52306  TGCATCTTTATTATATTATATTCTTATTATAATATATTAGATATTTATTGTAGTTTATAA
 52366  TATATTACCTTTATATATATTAATATGTTTATTTATTTATATATAATATTAAATTATACT
 52426  TATATTTATTATTATAATACTTTATATTAATAATATTTAGATTATTATAATACTTTTTAT
 52486  TCATTATATTAATAATATTAATAATATTTATTATATTATATTATATAGCCCCGGGCCCCC
 52546  CGGGCCCGGGACCCCGCAAGGAGTTATTAAAAGATTAATTAATTAATATTTATTTAACCC
 52606  TGTAAGGTATTATTTATTATTAAGTCAGAATCTAATTTATAATCATATTATATTAAGAGT
 52666  TATTAATTATAATATATTTAATCCTATAAGGAAAATACTATTATATATATAATCTTTATT
 52726  TAATATTTATAATCGTTATATTTATATTAATATTTATATTTATATTAATATTTATAGTCA
 52786  TTATATTTATATTTATATTAATATTTATAGTCGTTATATTTATATCCTAATAAGAAGAAG
 52846  TATTATTATTTACTCCTGTAAGAAATATATATACTTTATATATATTATTTTATATATATA
 52906  TACATAAAGAGATATTAATTATATATTCTTTATAATAAGATAATACTAATTAATTAAGTA
 52966  TATATTATATTATTATATAATTATATTATATTATATAAATTATCTTTATTTTATATGAAT
 53026  TAAATTAAATCTTATATTTTATTTATATTAGTTATGATAATTTATGAATTGATTATATAT
 53086  TAATAAAAGTCGGGCCCGCCCCCCCGGGGGGGGCCGGACGCCGGAGGAGTATATTAAAAA
 53146  GATATTATTGAAAAGATAAGAAAATAATCTTTTATATGAATTAAATTAATTAATTAATAA
 53206  GTATTTAATATTTTATTATTTATAAAAAAAAATGTTAAGTAATTATATTTTATATATTTA
 53266  TATATAATAATAATCTTAGAAGAAATAATATAGATATATATTTATTATTAGTCTATACAT
 53326  ATTAATATAATCTTATATTATATTATATTTTATCATATTATATATATTCCCCGCGGGCAC
 53386  GAACCCAGCTAAGCTGGGTTCGTCCCGCGGGTTTAATATAATTTTATTTATAATAATTTT
 53446  TATATCATAAAGATAAATAGATTAATAATTTAGATATTTATTTTTATATA
;     G-trnS(uga) <== end
 53496  CGGATGATGTAGGATTTGAACCCACGTAGCCAATAAAGACTAATGATAGC!TCA!AATAT
 53554  CACACTTTAAACCACTCAGTCAACCATCC
;     G-trnS(uga) <== start
 53583  TTATAGTTATTTAATAATTTCCGACCAGACTATTAATATAATTTATTTTATTTAATATTT
 53643  TATTAGCCCCGGGCCCGGGGGGCCCGGGACCCCGCTAGGAGAAATTATATATTTAATTTT
 53703  AATATCAAGAAATTAATTTATTATATATATTATATATATATTTCCTTAATATTTTATATA
 53763  ATCTTAGAAGAAGATAAACTATATTACTTATATGGATATAAAGTCTTACAATATAATTAA
 53823  TTACTTAAATATACTCATTATATTTTATTATAATTTAATTAATTAATTAATTAATTAATC
 53883  TTAAACAAATAGATTATTATTAACTAGTTAATATTAACTTATAAAATAATATTAATAATT
 53943  TCTATACTAAAAATAAGGATATTAATATATATATACATTATTTATAAATTTAATTTATAT
 54003  ATATTTAAATGATATATAGTATTCTAAAGTGTATATTATACCTTTATTATTTTATATTAT
 54063  TTATTTATAAGATTATAAATTATTATTATATTAAAACTTATAATATAACATTAAGATTTA
 54123  TATCTTTAATACTCTTTTCTTTATATATTATATTATATATATTCTATATATTCTATTATT
 54183  ATATATATATTTTATATTATTTATTTATTTTATTTATTAATATTATTATATTTTATATAT
 54243  TTTATTTCTTCCTACGGGGGGGTCCCCATTATTATTTTCAATAATAATTATGTCAGGGAC
 54303  CCGGATATCTTCTTGTTCTTATCTTATTATTTTATTCATTTCTTATCTTTATTTATTCTT
 54363  TATATTAACTTATTATTTATCTTTATAAATCTCCTTTATAGTTTATTTCTTTATTATATA
 54423  TTATATACTTCTTTTTATTCTAATATATACATTTTATATTTATTATTAATTTTCTTTATA
 54483  ATTTATTTATTAGTTATTTATATTCAATTAATTCTATTTACGTTCTTTAATATATTGTTT
 54543  ATTCTTGTTATTAATCACCCGCCCCCTCCCCCTACTACTTATATATTTCAAAATATAAAA
 54603  ATATCAAAAATATATAAATTATTAATCCTTTTAAATTATTATTATTATCTTAATATTAAA
 54663  TTAATAATAATATACTATAAATGGTAATTATAATATTATTTATTAAGATATTAATATATA
 54723  CTTAATAATATTCTAAAATATTATTTTATACTAAATTTATTTAACTCCTTCAGAGCTAAA
 54783  TTAAAAATATATATATATATAATAATTATTAAATCTTTTATTATAAATCTAATAGATATT
 54843  ATATAATTTTATATATAATTGTAAATATAATTTATCCTTTTTATTATTTATTTTAAATAT
 54903  ATTGATAATCTTACTTATTTTTATAATGTATAAGATAATTTTAAATATATTATAATTTTA
 54963  AGAATAATAATGAAGTAATTTATTATATAATATTATACTATACTATACTATACTATAATA
 55023  TACTATATTATTAATCTATACTCCTTCGGCGTCCGCCCCCCGGGGGCGGGCCGGACTATT
 55083  AATGATTTTTATTCTCCTTTATATTAATATTATAAGATTAAATATATATAAATATTAATA
 55143  AATCTTATAATTAATAATTCAATTATATTTATTTTATTAACTATAAGACTTTATATTAAG
 55203  AATAATTTTTATTATTTTATTTTATTCTTATTAAAACATTACAATAATAATATACCTAGT
 55263  TTATAATAATAACTCTTTCAATATTATATATAGCCCCGCTAGGAGCCCCGGGCCCCCCGG
 55323  GCCCGGGACCCCGCTAGGAGTTATAATATTATATATATACTTATTATTAATCTGATATAG
 55383  ATATTAATTAAATATTAACATTTTTATAATTAATACTTCTTTAGGACTCCTTATATTCTT
 55443  TATGTAAACAAGTTATAATCGTCTCGTACCGTCCTATTGGACGGTGCGAGACGATGTTAT
 55503  TAATAGTAATTATACTTACAAACTAAACTAAACTAAACTAAACTCTTTAAAAAATATATA
 55563  CTTATTTATTCATATTTTATAATCTATTATTATTAATTATTATTAACTTATTAAAGAATT
 55623  AAATAATTCTTCTTTATTTATTTTTATTATAATTAATATATATATATATTATGTATATTT
 55683  ATACTATATAGATGATTATATTTAATATAATTTTTATTATTATTAGATGACTTTTATTTA
 55743  ACTCCATTAGGAATATTATTAATATTACCTTTTTCATAATTTATTTATACCTAACTTTTT
 55803  TATAATATTCTCCTCCGGCGTCCGCCCCCCCGGGGGGGGCGGACTATATATGATTAGATA
 55863  AAATTAGATTATATTCTATTCTATTCTCCTATCCTTTATATTAATTAAATATGTATATTT
 55923  TTGTAAATAATACTTTTAATATTCTTTTATGTAAAGCAAGTTATAATCGTCACGTACCGT
 55983  CCAATTGGACGGTACGTGACGATGTAGTAAATAGTAATTATACTTACAAATTAAACTTAA
 56043  CTTAATTTAATTTAACTTAACTTAACTTAACTTAACTATTTTAAAGATATATATTTATCT
 56103  ATATCAAATCAAACTTTTAATATATTTTTATTATAATTTATATTCTTTTTTAGCCCCGCT
 56163  AGGAGTAATAATTAAATACATATAATATATATATGTATATATACTTATAGATTATTTATT
 56223  TGGAATTATATTTTTATATAATTAAGTCTAACATCCTCATATTAATTATCATATATCATA
 56283  TGAAAATAATAATTAGATTACTTTTCTTTATTATTAAAATTTATATTTTCTCCTAATTTA
 56343  TTTATATCTGACTTTTTATATATATTTATTAATTTATAATAAACTTTTATATATATTTAC
 56403  TTATTTCTAATAAACTTTATATATATTTTATATATGATTATATTTTATTAATTTAATATA
 56463  AATATTATTTCATTTTAATATTTAAATTATATTTTTTTTTATAATACTCCTTCGGCGTCC
 56523  GCCCCCCCCGCGGGCCGGACTTTTAATATCTTTCATGTGAGACTCGTAATAATCGTATCG
 56583  TACCGTCCAATTGGACGGTACGAGACGATGTACCTAATAATGATTATAACCTAGTCTTAT
 56643  ATTTATTTATATATAAATTCTATATATATTTAATAATATCTCTTAATCCCCTTTATTATA
 56703  ATTAAATATTTATTATCTATATACTTAGAAACTTATTATTAATCCTTATATAATTATAAT
 56763  TTTCTTTATATTTATCATATATTATTTAATATATTCTTAAACTAATATTAGATTATTTAT
 56823  ATTTATAATATATATTTATATTATATATTCTTTATTTATTTATTAGATTCTTTTGTATTT
 56883  TTATTAATATTTATTATATTTCTTATTTCTTTTTTTTTTTATTTATATTAATAATTTAAT
 56943  ATTTTAAATTATTTATATATTATTTCAATTCTTTCTTCCTTCGGGGGGGTCCCCATTATT
 57003  ATTTTCAATAATAATTTTAACAGGGACCCGGATACTTTCTTGTTTTAATCTTATTATTTT
 57063  ATTCATTTAGTTTTTATTTTTAAAGTTTATATTTATTCAATTTATTATATTGTTTATCCT
 57123  TTAATTATATTTATTCAATTTATTTTATTATTATAGTACTTATTAGTTATTTTATATCAA
 57183  TTACTTCCATTTACGTTCTTTAATTTATTGTTTAGTTTGGTTTCTAATCACCCGCCCCCT
 57243  CCCCCTATAAATATTTATTACTTATATATTTAAATTACAAAAATATAATAAATATATATC
 57303  TTAAATAAAATATTATTAATTAAATTAATATAATAATAATAATTATTATAAAAATGATAA
 57363  AATATAATATATTCTTCATATTTATTAATATAATAATATACATTATAAATGAAAAGTTAA
 57423  TATCTATAATATATATACTTTTTTTATATAATAATATTCTAGTTTATGAATAATATAAAT
 57483  ACTTAAAAAATAATAATAATTTTAAAGAAGGGATAATATATTTTTATATTCTAAATTAAG
 57543  TCTGATAAATAAAAAGTAGAATAAAATCTTATTAAGTAAAATAAATAAAGTTTAATAAAT
 57603  AAAGTATAGTTTCATTAAGTAAGTATAATTTAATTAAATAAGTATAGTTTAATTAAGTAA
 57663  GTAAAGTTTAGTTAAGTAAGTAAATTAAATAAGTAAGTTTATTAAAGTAATTTATTAAAA
 57723  TAAAGTAAAGTAAAGTAAGTAAAGTTAGGTTAAGTAAGGTAAAGTTAGGTTAAGTTAAGC
 57783  GGGACAAACCCAGCTAATCTTAGCTGGGTTTGTCCCGCATTAGAATATAATATAATTTAA
 57843  TATAATATAATATACTATTTTTATCAATATAATTCTATATATATATAATAATAAATAAAA
 57903  TATAATCATATATTATTATGAATATATAAATAAAATACAATAAATATATATTAATTTTAT
 57963  TCTCTTTAATATAATATCTTTTAATTTAATAAAATATAGGAATCCGGGAAGGAGTATAAT
 58023  TAAGATTCATTCTTATATAACTTTAATAATTATAATAATATAATAAATATAACCTTTTAA
 58083  TAATAATAAATAATAATAATATTTAAATACTCCTATTAAGATAAAATATTTTATATAAAT
 58143  ATATCAATGTAAAATATAAATACTATGTTATAATATGTTATAAATAATATATATATAAAA
 58203  TTTAATTAAGTAATTTTATAATTAAGTAATATGAATAAGATAATTAATAATATATATAAT
 58263  AAATAATAAATGAATAAGATAATAAATAATAAATGAATAAGATAATAAATAAGAAATGAA
 58323  TAATATCTGGGCCCCTTAAAATATAAGAATTATATACAAATATAATGGGGCCCCTATATA
 58383  AATATAAATAATATAAATATAAATAATATAAATATAAATATTATCTCAATATAATATAAG
 58443  ATAATATATAAAAATTATATATATATAATAATATAATATAATATAATAATACTCTCTTTA
 58503  AATAATATATAATAATATTATTAGACTTATACAGACTAATATAATAATAAAAATATATAA
 58563  TAAATCCTAATAATTCTAAATGAATATAATGTTATTTCCCTTTTTATAATAAATAAATAT
 58623  AATTAGAATATATTCCTTCGGCGTCCGGCCCCCCCGGGGGCGGGCCGGACTTATTAATAA
 58683  TAAAATAAAATATGATTAATAAAATAATAATAATAATAATATTATATAAAGATTATAATA
 58743  ATAAATATAATAAATTAAGATAAAATATATAATGTAATACTCCTTTCTTTATATTAATAA
 58803  ATAATGATAAAATAATTTATGTTCCTAGTGGTGTTAAATATAAATAAATAATATAAATAA
 58863  TAATAAGTTAATATTCTTATATAATTAGGACTTTTTTTTTATAATAATATAATTGAGTTA
 58923  TATAAAATATATATAATAATATGAATAAGGTAATAAATAATAAGTGAATAATATCTGGGC
 58983  CCCTTAAGATATGAATATATATAAAAATATAATGGGGCCCCTATATACATATACATATAC
 59043  AAATTATAATATAATATAAATATAATATATATCTTAAAAGATAATATTAATATTCTAGAC
 59103  TCCTTCGGCATCCGGCGACCAGACTATATATAATAATATAATTAAATAAATATTAAAATA
 59163  AGATTATTAATCATTAATTAAATACATTTCTTAAAAAGTTAATAAAATAATAATAAATAC
 59223  TTATTAGACTTTATATAAAATAATAATAATGTTATATAATTACTCCTAGCGGGGTCCCGG
 59283  GCCCCCCGGGCCCGGGGCTAATAAAATATAACAATAATTTTTAAATAGTATATTATATAA
 59343  ATATATAAAAATATAATATATTAGATCAGATTATATAAATAACAATAATATATACTTCTA
 59403  TCTTACTAAATATTAAATAAACATTATAATATAAAATGTATAATTTCTTTCATTATATGA
 59463  AAATATATATATAATATCATATATATAATAATTTAATTAAATAAAGTTCCGCCCGCTCCG
 59523  CGGGCGGATACCTTAGGAGATTAAAGTAAGGTTATTAATAATTAATTAAATATATTGATA
 59583  AAAATATTTCTATTTAATAATAAATAAATACTTATAAATTATCTTATTTATATAAAAAAT
 59643  AATAATAATGTTATATATATAAATTATAATAATAAAGTCCGGCCCGCCCCCGCGGGGGGG
 59703  GGCGGACGCCGAAGGAGTCTGGTTAAAGTATATTATATAAATATAATAAGTAAAAGTATA
 59763  TAAAATATAATAAGTAAAAATATATAAAATATAATAAGTTAAAGTATAAAAAATATAAAA
 59823  AGTAAAGTATATTATATAATATAGTTACGGGCCTAGGAGGCCCGTATATCTAGAGAAGTG
 59883  AATATAATTTAGTATTATAATATATTATATTTACCTCAATAAAATAATATCAATAATTAA
 59943  TAATATAATGTAATAAATAATTAAGGATTAAGTAAATAAATATATTTATATGTTAAAGAA
 60003  GTATAGATATAATAATAATATTTTAAAGGTATATTGTTATAAGTAATAAATAATAATAAT
 60063  TTTATATAATAATTATAATAATATGTATATATAATATATATATATATATATTTAATATTA
 60123  TATAATAAGGATAAATAAA
;     G-rns ==> start
 60142  ATAAATAAGAATATGATGTTGGTTCAGATTAAGCGCTAAATAAGGACATGACACATGCGA
 60202  ATCATACGTTTATTATTAATAAGATAATAAATATGTGGTGTAAACGTGAGTAATTTATTC
 60262  GGAATTAATGAACTATAGATTAAGCTAAATACTTAATAATAAAATATATAAAATATATAT
 60322  AATAATATAAAAGAATATTAATAATATTAATATTTATCTATAGTCAAGCCAATAATGGTT
 60382  TAGGTAGTAGGTTTAATAAAAGTGAACCTAGCCAACGATCCATAATCGATAATGAAAGTT
 60442  AGAACGATCACGTTGACTCTGAAATATAGTCAATATCTATATGATACAGCAGTGAGGAAT
 60502  ATTGGACAATGATCGAAAGATTGATCCAGTTACTTATTAGGATGATATATAAATAATTAT
 60562  AAAATTTTATTATAAAGATTATAATAATAATATATATAAATTGATTAAAAATAAAATCCA
 60622  TAAATAATTAAAATAATGATATTAATTACTATATATAATATATATAGATATATAAAGATA
 60682  TAATTAATATAATAATATGTAAAAATAATATTATATTTATATGTTTTATTGTATATTTTA
 60742  ATAGTCCTGACAAATATTTGTGCCAGCAGTCGCGGTAACACAAAGAGGGCGAGCGTTAAT
 60802  CACAATGGTTTAAAGGATCCGTAGGATGAATTATTTAATAATTTAGAGTTAATAGATTTA
 60862  ATTAAAGAATTATAATAGTAAAGATGAAATAATAATAATAATTATAAGACTAATATATGT
 60922  GAAAATATTAATTAACTATTAACTGACATTGAGGGATTAAAACTAGAGTAGCGAAACGGA
 60982  TTCGATACCCGTGTAGTTCTAGTAGTAAACTATGAATACAATTATAAATCTAAAAATTAG
 61042  ATTAATAATAAATGAAAATGTAAGTATTCCACCTGAAGAGTACGTTAGCAATAATGAAAC
 61102  TCAAAACAATAGACGGTTACAGACTTAAGCAGTGGAGCATGTTATTTAATTCGATAATCC
 61162  ACGACTAATCTTACCATATTTTGAATATTATAATAATTAATTTAATTATTATATTACAGG
 61222  CGTTACATTGTTGTCTTTAGTTCGTGCTGCAAAGTTTTAGATTAAGTTCATAAACGAACA
 61282  AAACTCCATATATATAATCTTAATTATATATAATTTTTATATTATTTATTAATATAAAGA
 61342  AAGGAATTAAGACAAATCATAATGATCCTTATAATATGGGTAATAGACGTGCTATAATAA
 61402  AATGATAATAAAATTATATAAAATATATCTAATAATATATTTAATTAATAATATAAAACA
 61462  TTTTAACTTTTAATATATTTATATATTATATATTAATATGAATTATAATCTGAAATTCGA
 61522  TTATATGAAAAAAGAATTGCTAGTAATACGTAAATTAGTATGTTACGGTGAATATTCTAA
 61582  CTGTTTCGCACTAATCACTCATCACGCGTTGAAACATCTTATTATCCTATTATATAATAT
 61642  AATTTAATAAATATTTAATGATTATTTATTATTATTATATTTATATCCGAAATAATATGA
 61702  ATTAATGCGAAGTTGAAATACAGTTACCGTAGGGGAACCTGCGGTGGGCTTATAAATATC
;     G-rns ==> end
 61762  TTAAATATTCTTCCATTTATAATAATAAATATATATATATTGTTATCTTTAATAATATTA
 61822  ATTCTTCTTTAATTAATTAATTAATTAATTAATATATTGTTAATATAAATAATATATATC
 61882  TTACTACTTTTTATATATAATATCTTTATTTAACTCTTTATAATACTTAATAATAATAAT
 61942  TATATAATAAATACATAATATATATATAATATGTATAATATATATACATTAAATATAATA
 62002  ATTAAAACAATATAAATACTTATGTAAATAATAATTAAAACAATACTAATATAATAATTT
 62062  ATAATAATACTTATGTATATAATATTTTATTAATTTAATAATAAGTTATAATAATATAAT
 62122  AATAAGATTAATATGATATTTAATATTTATTTATTACTATAATATCTTTAATATACTTTA
 62182  TTATGATATATTTTTTATTAATAAGGTATTTATTAAATATTTATCTAAATATATATAAAA
 62242  TTGTAATAATAATAAAATACTTTAATAAGGATTAATATAATATATGTATACTTTTATAAT
 62302  AAATAAGGTATGTTTTTATATAAAATATATATAATAATATATTTTTATAATAATATTTTA
 62362  TAATATAATATAATATAATACATAATAAATAATAACCATCCTAGGGATGTACTTCATAGC
 62422  TCTTATAATAATTATATAATAAATATACTATCTTTATAATATATAATAAACCCAACTTAT
 62482  ATACTTTATAATAATATAAATAAATCTTATAAGGAATAATAAATAAATATAAATATAAAT
 62542  AAGTAATAAATATATATATAAATATAAATAAGTAATAACTTTATATATTAAGAATATTTA
 62602  TTGATATAATATAATATAAATAAATAAT
;     G-trnW(uca) ==> start
 62630  AAGGATATAGTTTAATGGTAAAACAGTTGATT!TCA!AATCAATCATTAGGAGTTCGAGT
 62688  CTCTTTATCCTTG
;     G-trnW(uca) ==> end
 62701  CTAATAATATAATAATAATCATAAAAAATATAATAAAAACTAATATATATAATATATAAT
 62761  ATAAAGATAATATAGATACTTTTATTATGATATAATAATAAATATAATCATTAATAAGAT
 62821  TAATAAAAATATTAATAAGATAAAATAAAATATTAATAAGATTAAATAAAATATTAATAA
 62881  ACTTAAATAAATATAATTAGGTATTAGATATTAGGTATTATATATTTATATGTAATAAAT
 62941  GAATATAATAAATAATATATAAAAACATTAATTTTTATTATAAAATAATAATATATTAAT
 63001  AAAGTATAACTTACCAAAGAAGTATAATAGAAATATATAATCTATTTTAAGGATTATATA
 63061  ATAAATAAATATATATATATGAATTAGTAATATAAATAATAATATAATAAAAAGTATATA
 63121  AATAATATATAATTAATAATATCTTATGTATTTATAAATAAATATATAATTTTGATATAT
 63181  ATATAATATTCTTAAATATAAATAATATATAGGGTATATTATATTAGGATTAATATAATA
 63241  ATAAAATAATATTATATTACCTTATGTGTATTAATATAATAATGAATAATGTTATATTAA
 63301  ATTAAATTAAATTAAATTAACTTAATTAGTGGTATTATATATTATCTAATGACTAATATA
 63361  TATAATATTAATTATTAAAGTCTTATTATAAGTATATTAATTTTATAATATTTTAATTCA
 63421  GAATACTTCTTTTCTATATATTTATAATACTTTAAATCAGAACAACTGCCTTCTTAATAA
 63481  TAATAATAACATCTACCTTTTTAATATAAAACTTTAATTTATAACTTCTTCTTATTTATA
 63541  ATTTTATATTTACCTTCTTATTATAAAATATATAGTATACTTCTATTAATATATAATAAA
 63601  TAAAGAATCATATATAATAATTAATAATAAATAAATAATAAATAAATAATAATCATGAAT
 63661  ACTCCTTCCGGGGTCCCGGGGCCGTTCGGCCCCGGGGCTAATTAATAAAATAGTGAGTAA
 63721  GTAGGTTAAATAATATATATATAATAAGAATAATAAATAGGTTAAATAATATATATATAT
 63781  AATAAGAATAATAAGTAAAATAAAGTAAATAAATAAGAGAATAAAAAATCTATATACTAT
 63841  TTATCTTTTATCTTTTAATATATAATAATATATAATATATACTTTTAATAATAAATATTC
 63901  TATCATAATAAATACTCCTTTAAAATAATAAATTAATGATAAAATATATACATAATAATA
 63961  ATATTATTATTAGATATTGATATTCATTTTATATGACTCTATAATATTTATAATACATAT
 64021  AATATATATTGATATTATCTATATAATTCTAATATAATAAATATTCTTTAAAATAATAAA
 64081  TCTATATCATTTTATATAATTAATAAATATATGATATATATATATTGTGTTTATATAATA
 64141  AGTAAAGTATGAATAATAAATATATAGTATAAAAATACTTAACCTTTATATAATAAAAAT
 64201  ATAAATAATATTCAAGAATTAAAGATATAATAATATATACTCATACTATTAATATATAAT
 64261  AAATTAAATAATTATCATACTCCTTTCGGGGTCCCGGGGCCGTACGGCCCCGGGGCTAAT
 64321  TATATAATAAGGAGTGATTAGACTAATAAATATATATATAATCTTCTAATGGTATTTCTA
 64381  TAAATAAAATAATATAATATAATATAATTAGGACTATAATTAATTATAATAAAATAAGTA
 64441  TTTTAATAAAGATATAAATAATATTTAAATATATTAAAGAAATGAAATATAAATTAGATT
 64501  AATAATAAATAATATTAATTATAAAGCTTTCATAAGAAGTAAATATTAAATATATAATAA
 64561  GTATCAAAGGTATAAATTTTAATAATAATAATAATAAATAACTCCTAGCGGGGTCCCGGG
 64621  CCCGGGGGGCCCGGGGCTAAATAATAATAATAAATTAATAAATATATAATATATAATATA
 64681  ATATATAAATAAATCTATATTAATAATAATAATAATAAAAATTTATGTAATAGTATTTAT
 64741  GTGTGACTCAATTATAACTTAAAGATAATTTTATAAGTA
