# Supplementary material for: Global Characterization of Fungal Mitogenomes: New Insights on Genomic Diversity and Dynamism of Coding Genes and Accessory Elements
Source: Front Microbiol. 2021 Dec 1;12:787283. doi: 10.3389/fmicb.2021.787283 (PMC8672057; doi:10.3389/fmicb.2021.787283)
Supplement: Supplementary File 1 — de novo annotation files of the 685 mitogenomes investigated in this study. Annotation was performed with the Mfannot program. [file Data_Sheet_1.ZIP › Supplementary_FileS1/NC_022167.1_Cyberlindnera_suaveolens_strain_CBS_1670_mitochondrion_complete_genome_mitogenome.mfres]

;; Masterfile modified automatically by mfannot version 1.35
;; on Thu Dec 24 20:48:26 2020 by user pfonseca on host LGCM-PROC
;;    - Gene Totals: 51
;;    - List of genes added:
;;      atp6 (1 introns)     atp8                 atp9                
;;      cob (4 introns)      cox1 (6 introns)     cox2                
;;      cox3 (1 introns)     nad1                 nad2                
;;      nad3                 nad4                 nad4L               
;;      nad5                 nad6                 orf243              
;;      orf275               orf292               orf303              
;;      orf343               orf371               orf384              
;;      orf396               orf403               orf425              
;;      orf490               orf503               rns                 
;;      rps3                 trnA(ugc)            trnC(gca)           
;;      trnD(guc)            trnE(uuc)            trnF(gaa)           
;;      trnG(ucc)            trnH(gug)            trnI(gau)           
;;      trnK(uuu)            trnL(uaa)            trnL(uag)           
;;      trnM(cau)            trnN(guu)            trnP(ugg)           
;;      trnQ(uug)            trnR(acg)            trnR(ucu)           
;;      trnS(acu)            trnS(uga)            trnT(ugu)           
;;      trnV(uac)            trnW(uca)            trnY(gua)           
;;
;; end mfannot
;;


>NC_022167.1 Cyberlindnera suaveolens strain CBS 1670 mitochondrion complete genome gc=4
     1  GGAAAAAGAAAGAAAAATAATCTAAAATAAATGTAAATATTAATAATTTAAAATTTATTT
    61  ATTAAATGCATTTATAATGCTAATTATATTTAAAATGATTTAAAATTATAATCTTAATTT
   121  TATAATTATTTATTAAAGATTAATATATTTATAATCTTTTTAAGATATTTTAATTAATAA
   181  TTATATTAATATTTTTTATATATTATTAATGAATATTATTATATTCTTAATAATTAAATT
   241  ATTTATTATAGAACGATGATAAACATCGTTAAGTTAATTTTATATTTATTATTTAATTTA
   301  TATATTATTTATTTAATTTATATATTTTTATTATATTAATTATTTTATAGAATTAATTAT
   361  TTATATATTATTTATAAAAATTTATATATTTTTATTCATTATTATATTATTTTTTTATAA
   421  AATATTAAGAAAAAAGGAAAGAAACTAATAATTTTTTAATATTAATTTAAGATTTTAGAT
   481  TCTTATATTTAATATTATTATTAATGATTAGATATTATTAATTCATATATAAATATACTA
   541  TTTATATATTCATAAAGAATAAATTAGGATAGGGCTAGTTAAATATTATAATATTTAACC
   601  TACGCCCTTATATCCACTATTTGATCATTCAATTAGATTCTTATTCTTTAATACATTATT
   661  TTTCTATTCTATAGCCAAAGGCTATTTATTATTAGGATATTATTTTTTAATATCACTATT
   721  ATATTTATTAATATATAAGTAAATATAATCATATTTACATAACTATTTATGGAAAGATAG
   781  AAAGTAATATTAATAATAGTCATATATGAATCACTATACTAAGAGGTATATATAGTAATA
   841  TATAAGGATTATTAATAACAATATAAAATTATATTGTATAGGGAGATAAATGTCAAATAG
   901  ATAAGAATTTGTTATTTATTAATAACAAATTCCTCGTAAATTTTATATATATCACTATTA
   961  TTTTTATTATTATAATTAATTAATATTCTTTATTAATACATTATTATAATTATTGTTAAT
  1021  TATTTAATATAGTTTATATAATTTTATATATATATTAATATAATATAATTTATTATAAAA
  1081  TTATTATTTACATTATTATAGATAATTTTATTTATATTCTATATATTTATTATTTTTTAC
  1141  TATATATTATGAAATAATATATTATTTAGATATTTAATATTATTAATATTATATTTATAT
  1201  CTTTACATGTCTTACATTAATAATTTTTATATAATAGATATTATATCTATTTTTATAATT
  1261  ATTAACTAGACTTTTATTTTAACTTTTACAACAATTTTCAAATCTGTAATACTTTAGTTA
  1321  AATTTATTTTCTTATTCTTATATAATTTTATATATTTATATAATAGATATATTTTACTTT
  1381  TTATATATATTTATTATATTCATTCAATTATATTCTTATCATTTATAATATTTTTATTCT
  1441  ATTCTAGAGCTAAAAGCTCTCTTAATATTATTTAATTTTATATTATATACTTTATATAAT
  1501  ATTATAATTTATTTATTCATAATTTTAATAATTATACTACTTTCAATATTAGATATTATT
  1561  ATTTATTCATTCTATTAGCCGGAGGACCTTGGGGCCGACTGACGTCCGCCCCGCGGAAGA
  1621  TATTTAATCTTTATATAGATTTTTATTCTATTCATAATATTATATATATTAGTAGTATTT
  1681  ATTTTTTAAATATAATTTATTTCTTTAATTTAATTTATATTTTAATTTTATTAAATATTT
  1741  TTATTATAGAATTTTATATACTTTATCTTTTCATTCAATTATATACTTATCATTATAAAT
  1801  ATTTTTATTCTATTCTAGAGCCAAAGGATATTTTAATATATGGATAAACTTAAGGCCGAC
  1861  TGGCCTAATAATTTAATTATACATTATATATTAATATCATACTATAATTTATTTAAAAAT
  1921  AATTTTAATAATTATATTATTTTAATATTATATATTATTATTTTAATAATTATATTACTT
  1981  TAATTTATTATAGATTATTATTAGTCTTTTAATAATATATATATATTTAACATTTATAAT
  2041  ATTTTTATTCTTGAATTTATTTTAATAATCAGAGGTTTTTATTTATTAAAAACCGATAAA
  2101  TATATTTAAATTATATTTAAATAATATTACTATAATATAATATTTTTATATTACTTCTAT
  2161  TAATTAAAATACCTTTTTTAATTCTTTAGATTATTAATCAATAATTATTTAAGCCGGAGG
  2221  ACCTAGGGGCCGACTGACGTCCGCCCCGCGGAATATTTATTAATATATGTATCATTTTAA
  2281  AATAATTTTTATAGCCCGAGGCGAATGCCGAGTGGCGTCCTCCACGGGAAGAATAGAATA
  2341  TCTTTATCTTTTCATTCAGTTATATATTTATTCTTTTAAATATTATTATTCTATTCTAGC
  2401  CTAATGGCTTATATATTTTTTATAGGGGGGGAATATATATATTATATATATTATTTTATT
  2461  CTTTATATTTTATATTATTATAATTTATATTATTTTAATTTTATTATTACCTTTTTATAT
  2521  ACTTATCTTTTCATTCAGTTAGATTCAGATTTAATTATTAAATTGTTATTCTATTCTAGG
  2581  TAGTATATTTTACATAAGGGGGATCTTTACTTTATAATTTATTAATATATTTATTATTAT
  2641  TATTATTATTATTATTATTATTCTATTCTAGCCAGAGGCTACCTTGGTGCCGACAGGCGT
  2701  ATGCTACGCGGAAGAAAGTATATTTTAATAGGGATATCTATTTTTTATCTTTTTAATTAA
  2761  TATATACTTTGAATATTATTATCTTTTCATTCAGTTAGATTCAAATTTAATTATTAAATT
  2821  GTTATTCTATTCTAGAGCTTAAAGCTCTTTATATTTATATATTATTATTATTTATTAATT
  2881  TTATATATATACTTAATCTTTTCATTAATTTTATTATAATTATATATTTAGGTAATATAT
  2941  ACTTATTTTATTATATATAATTATATTATTTTATAGAATTAATTCATTTTTATTCTTGCC
  3001  CGCGGGTGTAGCCCTTGGGCAAGGCCCGCGGGCAATTCTATAACTGGTCTCATAGTTTGG
  3061  AAAAATAAATACTTAAATTTTAATATAGATGTTATTATTAATATAAAGTGAACATTAATA
  3121  TTTTATAATTTTAATAATAATTTAAAACACTAGACATTAAAATAAATTATTATAATTAAA
  3181  ATTAATAATTAATACTATATATTATAAGTATATATATTTAAAACTGATAGATTAATTTAA
  3241  ATTTAATTATAATTTATAAATTAATATAATATATCTAAATAAAAAAAAAATAAAAT
;     G-orf490 ==> start /note=LAGLIDADG ;; evalue:1.6e-15
  3297  TGTAGCATGAAAAAATTAAATGACTTAAGTAATACTAATAATAAAGTATTATTTAGATTA
  3357  GAAAGTCCTAAATCCCCTTTTAGTAAAGAAATTAATAATTATTTAGAAGCATTACTTTTA
  3417  AATACGAATTATAATAGTATTTATACTAATGAATTCATTTTTAATGAATATATTTGTGGA
  3477  TATATTGATGGAGATGGATCTTTTTATATTTCAGTTAAATATGATGAAAAATTAAGGAAA
  3537  TTAAAAGAAAATATTGATAATAAGTATTTATCAGAAAATGAATTATATAAATTATGAGAA
  3597  AATTTAGAATATAAAAATAATTTAAATTTATATATTGGAAAAACAAGACAAATTAGTCCT
  3657  CGTTTTGGTGTACATTGTCATATATTAGATGAGGATTTGTTAATAAAAATCTTTAATCAA
  3717  TTATCTATATCTGAAAATAATATTCGTAAATCTTATCGTAGAAATAGTAATAATAAAATA
  3777  ATTAGTGTATTTTACTATGTTGAAAATATTAATTTACTAATGGAAAAAATTTTACCATTC
  3837  TTTGATAAATATCAACTATTAACTAATAAATATTATTCATATAAAAAATTTAAATTAAGT
  3897  TTGTTACAATACTTAGAAACTAATAATAAGGATAAATTTGCTTTATCAAGTATGTATATT
  3957  AATAATTATGTACCTATTTCTAATTTAATTATTACTAAAAAAAATTTAAATTTATATTAC
  4017  ATTTTAGGTTTATTTGAAGCAGAAGGAAATGTTAGTTGAAGTTTAACTAAAAATAACTTA
  4077  ACATGAAGTATTTCACAAAATAATTTATCTGAATTTATGATGGAAAGTGTTAAGAATTAT
  4137  TTAAATAATTTAGATATGGATCCTAATACTCCAGATGAAATTAAAATTAATTTAACTAAA
  4197  AAAAATTGAGTTAATATATATAAAAAGAAAAATAATATGTTAGAATTAGCTATTTCAGAT
  4257  TTAAATTTTTTACATTATAAATTATTTTATAATATTGATAAACATAATTTTTGATTAATT
  4317  GGACATAAAAGAATAAGTTTTACTTTATTTCGTATTATTTCTACTTTATATATAAGAGGT
  4377  ATTCATACTCATCCTGAAGTTAAAAAATGAATTAATTTTATATTTAATAATATTATGAAT
  4437  AAACAATTAACTTTAACTGAAGTATTAGATATTATTAATTTAGAAGAAATTCATAATTTT
  4497  TTGAATTACGATCTTGTTTATAATGAATTTAAATCTTATAGAACTAATTCACAGAAAGGT
  4557  GGAATTTTTGTATATGATAAAAATAAAGTATTTATAGTATTTATTCCGTCAATAAAAAAA
  4617  ACTGAAATTTATTTCTTAAAATTAGGATATATACACGGAGCTAAAAGAACTTCTATAAAT
  4677  AATTATGCTATGAATAATAAATTATTTTTAAATAATTATTATTTATATAAATCCCCTATT
  4737  CATGATTGAAAAGGTGAAAATATTATTTCTTAA
;     G-orf490 ==> end
  4770  TAGTAATGTTAATTTATATATTTATACATTTCTTCTTTTTCATATTCATTTTATATTTTA
  4830  TTATTTTATATTAATTTCCTTAATATAATTTTTATGGAATATGAATAATTTAGTATAACT
  4890  AGCTTAAAAATTGAA
;     G-cox2 <== end
  4905  TTATTGTTCGTTTAATCATGTTAAAAATTCTTTTAATGATACTACCTCAATTTTAATAGG
  4965  CATTGCGGAATGTGCAATCCCACAAAGTTCCGAGCACATCCCATAGTATACCCCTTCTCT
  5025  TTGAATTAATGCAGATACTTGGTTTAAACGTCCAGGACATGCATCAACTTTAATTCCTAA
  5085  TGAAGGAATTGCAAAATCATGAATAACATCAGCAGCTGATACAATAAAACGAATATGAGT
  5145  ATTAACAGGACATACAACAGATGTATCTGTATCTAATAAACGTAATTGACCATCTTCTAA
  5205  TAAATCTTCTGGAATAACATATGATTCAAATTCAATTGTTTCACCTGAATCATTAATAAA
  5265  ATCTGAGTACTCATAACGTCAGTATCATTGTAATCCAATAGCTTTAATAGTCATTGCAGG
  5325  AGAAATAACTTCATCACATAAATATAATAAGATAAATGATGGGAAAGCAATAATTAATAA
  5385  TACTACAGCTGGTAAAATTGTTCAAATGATTTCAATTGTTTGTCCATGTACTAAGTATTT
  5445  ATGTGGTAATGGATTTTTACTTGAATCTTTAACAATACTGAATAATAATCATGATACAAG
  5505  ACATAAGATTAATACTAAGTAGAACATAATATTATCATGTAATTCGATAATACCTTCTTG
  5565  GTTTGGAGTTGACGAATCTTGGAAGTATAAACCTCAAGGTGTCGGAACATCATTTAAAAT
  5625  TAAATTATTAATTAATAATAACAT
;     G-cox2 <== start
  5649  TTCTTTTTTATTTTTATTTTTATTTTTAGATATATAATATCTATAGAAAATATTTTTTAA
  5709  GATTTAATTTTGATATATTATCAAATTATATTCCTAATAATAATTTTATAGATCAATCAG
  5769  TTTTAAATATATA
;     G-trnM(cau)_1 <== end
  5782  TACTTATAGTGGGATTTGAACCCGAACATTGATTGCAT!ATG!AGACAATAGTTTTAACC
  5840  ATTAAACTATATAAGT
;     G-trnM(cau)_1 <== start
  5856  TTTTAAAAAATATTTTTTTTTAATATGCCCGAGGTGTACGCCTAATAGCGTCATACCCGG
  5916  GAAG
;     G-trnH(gug) <== end
  5920  GGTAAAAACTGAGAATCGAACTCAGACATACTGCGC!CAC!AAGCAGACATTCTACCTTT
  5978  GAATTATATTTACC
;     G-trnH(gug) <== start
  5992  TTTCTTTTTAAATTACAAAACTTAATTTATTATAG
;     G-trnR(acg) <== end
  6027  CACACTCTAAGGGAATCGAACCCCTATGTATAGTTC!CGT!AAACTATTATTCTAACCAT
  6085  TAAATTAAGAGTGC
;     G-trnR(acg) <== start
  6099  TCGAACTTATTAATTATTACTTATAATTTAGTCAAAATTATTTATTATTATTAAAAATGA
  6159  ATATTAATAAAATGTATATCATATTTACATATTATACTTTTTAGTATATTTAGGTCCTAA
  6219  TTTATATTTAAAACTAGGTATAATATAACCTTCAATAAGAGGTATTAATTTAGTCATACC
  6279  TTTAGCTGTAACATAAATACGATATTGATCTGGTTTTCCATTACCAGCATTATGTAGATT
  6339  TGTTTCAATATTAAATTTCGTTAATAATATATTTTGTAATATTTGTACTTCATTTAAACT
  6399  AAATGAATCTGTACAGAATTTAATATTACCATTTAGATTTGTACCATCATCCATAACTCA
  6459  AATAGCTAAGGAGAAAGGAGTTATTCATTCTTGGATAAAATCTATATTATAAATACCTCG
  6519  TTTATATCTATTAGTTATTAAATCTTTTTTATAAAATGCAAAAAAAATATCTTTGAAAGC
  6579  TACTCTTTTACTAGTATAAAGTACATATTTATATGAAAACTCTGACCGAGCTCTTTTAGA
  6639  AGTATTTTTAATAGTTTCTTTTTTAGGAATTCTATTAGAACATAATTCATAATTATAAAA
  6699  TATTTCATGTAACCAATCAATATAATCTTTATGTATATCACTTTGAGCAATTGTAAATGT
  6759  AACTCCTAAGTCTTTTCCATTATTTGTATTATTATTCTTACCTATTCTTGCATTGAAATC
  6819  TCCTAATAAACCACCTATTAATATAGCTATTAAATCTGTAGGATAATCAGATAATGAACT
  6879  TTTCGTTAATGCTGATACTCTTTTTCTTTTAGGTTTTATTACTGAAATAATTTCATTAAT
  6939  TTTCCCATTTAAATAAATAAAAATGATTTGTAATAAAAAATGAATATGAATAAATTTGGA
  6999  TAATAATACGTTTTTGTAAATTAAA
;     G-atp9 <== end
  7024  TTAAACACCGTATAATAATAGGAATGACACCATTAAACAAAATAGTCCTGTTGCTTCTGA
  7084  CAATGCAAAACCTAAAATTGCGAATGGGAATAATGTATTACGTAATGAAGGGTTACGTGA
  7144  TACTCCGTTAATTAATGCTGCGAAAACGATAGCAATTCCAATCCCGGCTCCTAAAAGACC
  7204  AATAGTTGAGATTGCTGCTCCAATATATTTAGCTGCTAATACTAATTGCAT
;     G-atp9 <== start
  7255  GGTAAAAATTTTTAATCTAATGATTCTAATATAATAAATATTTATAAATTAATTAAATCA
  7315  ATATATATATTAATTAAATTAATAACACTTACTTATAATTAAATAATTAAAATAATTAAT
  7375  ATATGTAAATA
;     G-nad4 <== end
  7386  TTAAATAGAATAAATTAATGAAGATACAGACATACTAAATGTATTAGTAACTAATGAAGG
  7446  TATAACTCCAATAATTATAATAAAGAAGAATAATGTATTTAATATTAATAATTCACGTTT
  7506  ATTAACATCTTTTACAACATTAATATATGATGATTTATAACCATAAAGCATTTTAGTTGT
  7566  TAATTTTAATTGATATACAGCTGTAATAAAAATACTAAATGTACTTAAAATAGCAAATAA
  7626  TGAATTATAAATAAATATACCATTAATAGAAATAAATTCACCTATAAAATTAGCAGATAA
  7686  TGGTAATCCCATATTAAATAATCCTGCAATTAATAAATAAATACTAAATATAGGCATATA
  7746  TGTAGCTAATGATTGATAATAATAAATAAAACGAGTATGATAACGATCATATAAAATACC
  7806  TCCAACTAATACAAATAATGCTGGTGATGTAAATCCATGAGCTATACATAATAATAAAGA
  7866  TCCTTCAATACCTAAAACATTATTAGAAAATACACTTAAAATAGCAATAGTCATATGAAT
  7926  AATAGAACTATATGCAATAATTACTTTAATATCAATTTGTTTTAATGTAATAAATCCAAT
  7986  ATAGAATAAAGTTATAATTGCAATAGTATAAATTAAAGGATTATATATTATTACTGCATC
  8046  ACTTAAATTAACTAATAATAATCTAATAATAGCATAAATAGCTAATTTAATAATAACTCC
  8106  TGCTAATAGTATTGATCCACCTATTGGTGATTCAGCATGAACTAATGGTAATCAAGTATG
  8166  TAATGGGAAAATAGGAGTTTTAACAGCAATACCTATAATTAAACCTATAAATAATAATGA
  8226  TTGTAAATCAATAGATAATACAACATTATGTATATTAATAAAATCAATATTTCCTATTAA
  8286  ATAAATATAAATACCAATACTTAATAACATAAATAGAGAACTAAATAATGTAAATATAAA
  8346  AATATAATAAGCAGCTTTTTCTTTATTATTACTTCCAAATATATGAATTAAAATAAATAA
  8406  AGGTATTAAAGTTGCTTCAAATAATATATAAAATGAAATTAAATCTAAACAAATAAAATT
  8466  TAAAGTTATAATAAATCCTAATAATAACATAATGATTATATAAATATATACTTTATCTTT
  8526  ATCTATATTATTTCAATTAGATAATATAGCTAAAGGAATTAAAATTAAATTTAAATTAAT
  8586  TAATCATAATGAAATACCATCTATACCTCAATTTATATCTAAAAAATTAGTTATAAATTG
  8646  ATATCCAAATACATCATTATTAAAATTATAATTTACATATAATCCGATATATAGAGCGAT
  8706  TATTGATGTTAATAATCCTATTTTTTTTATATATAAGTGTTTATTAATCAAATATTTATT
  8766  ATAATAAATTAATATGATTGAAAAAATACTTAAAAAGTTTATAAAAAATAATAAATTCAT
;     G-nad4 <== start
  8826  TACTTTTTAGTGATTGTTATTGATATTATATACTTTTTATTATTATTATGCAATATATTT
  8886  TATATATATTACATTATTATATAATGTTT
;     G-trnL(uag) <== end
  8915  TATGACTAATGGGAGTTGAACCCATAATATTAAATAATAATTAGAC!CTA!AACTAATCG
  8973  CGTTTACCAATTTCGCCATAGTCAT
;     G-trnL(uag) <== start
  8998  TTAATTTTACTTAATATATAATCTGTGATTTTTAATAAATAAATAAATAAATAAATAAAT
  9058  AAATAAATAAATAAATAAATAAATAAATAAAAAATTTTAAATA
;     G-trnM(cau)_2 <== end
  9101  TAGAATTACAAAGAATTGAACTTTGATCCATCCATT!ATG!AGTGGACTGCTTTACCATT
  9159  AAGCTATAATTCT
;     G-trnM(cau)_2 <== start
  9172  TTATTAAGTAATAAA
;     G-trnM(cau)_3 <== end
  9187  ATGCACCAACACGAGTCGAACGTATATAAAAAGGAC!ATG!AGCCTTATATGTTAACCAA
  9245  TTACATCATAGTGCG
;     G-trnM(cau)_3 <== start
  9260  ATATTAATTACTTATAAAATTAATAAAATGAATATTAAAAAAGAAATTTGAAGATAAACT
  9320  TCAAATAGATGTATATATAATAACTTAAA
;     G-nad3 <== end
  9349  TTAATATAATTGTGTATGTATATATTTATTATTATTACGATATTTAGATCTATTAAATAT
  9409  TTTAGTAATATAAATAGCTTTTAAATTAATTTCAATAATAAATCCAATAATTAAAGCTGA
  9469  TAAGAAGAAGAATAAAATATATAATCCATATACATTAATATGATAAATACTTAAAGTATA
  9529  TGGTAATATAGATGTTAATTCTAAATCAAATGGTAAGAATAATATAGCAATTAGAATAAA
  9589  TTGAATTGAATAAGTAGTTCTACTTTGTCTAAAACTATCAAATCCACACTCATATGGTCC
  9649  TGTTTTACTTGTATCATAATTAATTGATTTTGGTGAAATAATATAATTAATTAATATTAA
  9709  TAATAATGAGATAATAGGTACAAATATCATAAAGAATTTTATTGTATTAATAAATGTCAT
;     G-nad3 <== start
  9769  TTTTTTTTTATAAATTAAATTGCATTAACTTACATATATATTATAA
;     G-nad2 <== end
  9815  TTATATATATGTAGCTATGATATATGCTCCTTTTAAAATATTATTTCATTGTATGAAATT
  9875  AAATAATAATATCATTACAAATGAACTAAAAACATATGATAATGTATTTCCAACCGATAA
  9935  AATATAATTATATCCATCAGAGGAAGTAATTACATTTTTATTTTTATCATTAATTACTGA
  9995  ATTAATTATATATAAATAATATAATGTTGCGATAATACTTGATACAATTAATAATAATGA
 10055  TAAGAATAAATAATTACTATTAATAGAACTTATTAATAAATAATATTTACCATAGAAACC
 10115  AAATAATGGAGGTATACCAATAAATGATCCAATAATAATTAATAAACTAGCTACTAAGAA
 10175  ACTATTTTTATATATAGATTTAATTTCATAAGTATAAATTAAATGATTATTATTATAAAT
 10235  AGCTGCTATTATTAATAATAAAAACATTGATACATGTCCAATACTATATTGAGTTATATA
 10295  AATTATATAAGCTGTTAATGAATTAATATTATCAATTAATATTGATAATACTAAGTAACC
 10355  AATATTTAATAAACCACTATATGCTAATATACTTTTAATTTTAATTTGACTTAAACCAGA
 10415  TATTGAACCTATAATTAAAGAAATAGTTATAATTAATGATAAAATTAAAATAATTTTATT
 10475  ATCGATACTATTATTAATATCATATGCTGATATATTTAATTGATGGTATAAATATCAAAT
 10535  ATATGTTAATATACTTAATTTTGGTATTATACTAATATATGATGTTACAATTGTATTAGA
 10595  ATTCATATATAATAATATTGATCAATTATACATTGGTCCTGCACCAATTTTAATTAATAA
 10655  ACCAAATATTATAAATAAGTATCCTATTAATAAAGGATTTCTAAATGATACATAATCTAA
 10715  TAATATATTAATATTATTTAAATATATATTACCTGATGTATAATATAATAAACTAATACC
 10775  ATATAAAATTATAATAGATCCAAATCCTCCTATTAAATAATAAAATAGTGAATTATGGGC
 10835  ACTTGTATTAGATTTAGATGGTATACCTGTTAATATATATAATGAATATGATTGTAATTC
 10895  TATACCTATAAATATTGATATAAGATTATTACTTGTCATAAATAATATTATACCTAATAA
 10955  ATTAAATATTATTATTGTTACATAATATCTATTAAAATTATTTAAATATAAATAATTTTT
 11015  ATATATTGATAATTTATTTAATAAGTTTGAATTACCTTCAATATTATTAAAGTTATCTTC
 11075  ATTTGTTGATGACATATTTATTATATTAATAGTAATTAAACTCATTGCTATTATAAATAT
 11135  TAATATTATAAAATAAATATTATATGTATTTAAAATATATAAATCATTAAAGATTAAAAT
 11195  ATTATGATCATAATATTTAATATTATCTATAATTATATATAAACTATATAATAATACTAA
 11255  TAATCCTATTTTGATTATATTTCTATTGTTTGTTAAAAGTGATTCTGATGTATTTAATAC
 11315  TGAACTATAAATTAATAAGATAAATAAACTGATAATTAACAT
;     G-nad2 <== start
 11357  TATTTTTATATCTTTACTTATATATTTATATTTTTAATTAAAATGAATATGAAATATAAT
 11417  ATATTAATTTTTAACTTATTGATTTTTATTTATTTTTTTTAATAATAAATATTAATTAAA
 11477  AAGTATATGTCCGTAAGGGCTAATTAATAA
;     G-cob <== end
;     G-cob-E5 <== end
 11507  TTAATTGTTATTAACACGTCCAATATAGAATAAAATATTTTCTAATGTTGAAACGGCTGG
 11567  TACTATTCCAATGAAATAGAAGAAGTAATTAAATGTTGCAATTTGTCCCATTTGGATATA
 11627  TGGTACTTCAACATGTAATTGTCCTAATTGTCCTAATAATAAGAAATTAAAGATAAATAA
 11687  GAAGAACATGAATTTAGAAATAATTCTAAATGTGTTTCCTCTTACTACACTTCTATCTGT
 11747  TACAGGTAATGCTAATAAGATTAAAATAGCTGCAAACATTGCAATAACTCCTCCTAATTT
 11807  ATCTGGAATTGAACGTAAAATAGCATAGAATGGTAATAAGTATCACTCAGGTACA
;     G-cob-E5 <== start
;     G-cob-I4 <== end
 11862  caaaattgttatcataaaattatttaaattttatttccttatgttaccataaggttcaga
 11922  ctatgtcataatcttagaattaaaatttctaaagattggaagcgctcgtggcttataaat
 11982  attacaatctatttattatagctagtcgttgaacatttatattctaaaaatatatataat
 12042  attatttataattaagttcccttaattgattatataaataaataatataattcaaatata
 12102  tatttattgtatgaatatactttgctgcaagttgtccaatggcgttagccattggatatt
 12162  cttgcaattcacttccttttcattatatattatacatatataatgcgactgtatagaata
 12222  tatttatattaa
;     G-cob-I4-orf503 <== end
 12234  ttaataataataattaaaattattatctaataatcatttattaagtgtagtgttacgata
 12294  atttttagcctttaataaagcttcagatttatctaaattaaaattaaagtatttttcgga
 12354  aggagatatattaataggtaatttaactttatatttattatttttataaatagtaatata
 12414  atacatatctgaaatttttttatcatcaaaataattattaatatgagatatatgattatt
 12474  taattcagttaatattaatttatttactatattataattgaaattagataaattatgaac
 12534  atttccaaattgataattataaattaattttaataatgcaatttgaccatcttttcaaat
 12594  tttaatttttccaaataatttggaagcttgaattaaaaaatatatttgatcttctttatt
 12654  aaaatagtaattaggataatttaataataatcttgaatatgcttttatagatgcttgact
 12714  ttcaatagaaaattctatcatagtttcattttttaataatttaattttagaattaatatt
 12774  taaagtacttaagtatttaataattatattaaatagttctatattataaatagtcatttt
 12834  ttgactaattcttaaattcggtatatatcaaagtaaattattactagaactaattattat
 12894  attaaaagatccgtctcctaaataaaaaccatgaataaataaaaagtctaatttaaaatt
 12954  attcttacattttaagaataaatttaatttaatttcttctatatatttattataataatc
 13014  ataatttattttattaattatatcttgattattagtattagatgtaattaaattatctcc
 13074  gtcaaagtaatatatatttttattatttattcatatattaaatttttcaattggagataa
 13134  atttctttgtgaattatctataagattatatattaaaaatatacgttttatagcattatc
 13194  tacatgattaaaattatattttgtatatttatttgatttaccgaattcagaataatataa
 13254  ataataaattttaagtaacatttgtaaacctatatatttatcaccataagtattattaaa
 13314  ataaggaattcatttattgataattatatttcagtttttacttaaaattttaatatgtca
 13374  ttctcctgaatttaatttatagatattatattttaattcattattaaattcataattcat
 13434  gattttaaataatttaatactttcaatagaagcattttgagatataaatactaaaggatt
 13494  aaatgttacactttgtttgtttgaaaaatatcctccaatatgaccttcagcttgaaaata
 13554  tccatttaaaatagattttatttcatctgaattataattataattaactggattaattga
 13614  attatccaataatttaataatttcttgtttagtcatatttttattatatttaatttcttt
 13674  aaatggtatgaaagataataatttattattaatattttttaatattataaaatatattag
 13734  tgttatataagc
;     G-cob-I4-orf503 <== start /first_aa=A
 13746  a
;     G-cob-I4 <== start /group=IA (9.63e-19)
;     G-cob-E4 <== end
 13747  ATCGATGCTGGTGTTACTAATGGGTTTCCTGGAATATAGTTGTCAGGATG
;     G-cob-E4 <== start
;     G-cob-I3 <== end
 13797  cttttttttaaaaaaaaaaaatggactatatcttcatataaatttactaaa
;     G-cob-I3-orf384 <== end
 13848  ttaattaatataattttttgacgttcccaatagggaagaattaatattttttcatttagt
 13908  ttcaaataataatcaacttttatataataatgatttattgttaatataagcttttaaatt
 13968  ataataataataaaattctttaattaaaaaaattttttttcctttattagatttagaggg
 14028  attgttaattatataattgtaaaataataaatgatttgtttcattagaaataactcattt
 14088  ataataaccattttgtgatttatcaaaataaatttttcctcctattatatctacataagg
 14148  ttgaacatcatttaaatatttattggttacacttatgaataattgaggtctattattttg
 14208  ataataataattaatagttccatcagcatcaaaaaatccagtaaatcaactattgttaat
 14268  atctaaagtataaggtttaatacatttaatatttaatattaaacaaactttttctaattg
 14328  aactaaacgtttactatgtctaatatttccattaatagcattaattaatttaatcatacc
 14388  ttctctattagataatcttcatctaatagcttttactcctgatcttaatttaattgatcc
 14448  tccaaatttattttgaatttgacgtaacattttttcatcttctattcctacagttatttc
 14508  acaagttgtatattttttactaattatacctaaataaccatctccatctattaaacctgc
 14568  taatcattgattaaattttttatcaataatattattagaacttccacgaagcggagatct
 14628  atctcctatcggagaagaattagttgaaattgtacgattatttgaatttatatgtatgcg
 14688  tgtagtctctgagattcctactaataaataaaaattaattaataaattattaaatacttt
 14748  ggttatctgctgattgtattcattataataatattttactaatttgggattcgcataaat
 14808  ttttttattaaaaattaaatcacttataatattagttttattataatttatagtccgggg
 14868  cgaatgccgagtggcgtccccccggaaagaatagttccagcatatagcataatgaattat
 14928  taaatatagaccgaggaggacgccgacggcgtcctccatgggaagtgtacatatatttaa
 14988  tatgggccatctttg
;     G-cob-I3-orf384 <== start /first_aa=Q /note=LAGLIDADG ;; evalue:2.8e-44
;     G-cob-I3 <== start /group=IB (3.00e-23)
;     G-cob-E3 <== end
 15003  ACCCAGTGTATTAGGTGAGAAGAATACAAATAGACAGAAGATTAATAATAATAAGAATAC
 15063  TGTTACTAAATCCATGAATACAAAGTATCCATGGAATGGTAATCTATCAATATTTGTACT
 15123  AATACCTAATGGATTAGTTGATCCATGTACATGTAATGCCATTAAATGCATTACTACTAA
 15183  TGCAGCTAAAATAAATGGACATAAGTAATGTAATGCGAAGAATCTTTGAATTGTAGGGTT
 15243  AGCTACTGAGAAAGCTCCTCAGATAAAGGGTACTAAATCTTTACCAATGAATGGTATAGC
 15303  TGAGAATAAGTTAGTAATTACTGTGGC
;     G-cob-E3 <== start
;     G-cob-I2 <== end
 15330  caagttaaaaatatataatatataggattaatcctcataaaaaattattttatgtgttaa
 15390  aatattctatatcatgtacttatttttagaaatatctatataattttatattgttaaata
 15450  taataaataagccttgtgcattatataaatatataatgattaactccgaatgaacattaa
 15510  acatcatttcagacatccaccatagaaccattctgtcgggataatttaatttacccacgg
 15570  tctgattacttaacaaataactttgacctgttttctatagtgtcgcattatatttataat
 15630  tattattttaattaaatattgactaataattaaatataatactatata
;     G-cob-I2-orf243 <== end
 15678  ttaatatgtaattttatatttcatagaatttactacataaggagaaataatatcatttaa
 15738  taagggtatagaatatttagaaatatagataatatattgatttttaactcctgctgattg
 15798  tactgaagcttttaaattgtatttttggtttaaaaggtctgctaaatattcacaatcttt
 15858  aagtgaaaatgagttagttgctaattttagtcctgaactcactttacctccatcatcttg
 15918  aattcaaatagctaaagctaaaggtgttagatatttatctaatgttctaggtataatctt
 15978  ttttttattaatatatcattctttatgtatttcattaaaagattcataggttcaagttga
 16038  aaaacgtataatacttcttattttacctttagatcctagtctagttgttattttaggtgt
 16098  attagtattacaataacctaaactagctattaaaaaatgtaaatataataagtattcaga
 16158  atgatgtgcttcttgataaaaagtaattcttgttcctttaccttctttacgtttttcagc
 16218  atgtgcatctcctaataatgatccatatattatacttttaatagtatcatttaatggatc
 16278  attataattaattatttgaaatctattagtacatttaattttaaattctttatgataata
 16338  ataatcattaatacttatgcgaagcagaggtaaaaataatattacataaaatacatttga
 16398  ggctaatatgct
;     G-cob-I2-orf243 <== start /first_aa=S /note=LAGLIDADG ;; evalue:1.4e-08
;     G-cob-I2 <== start /group=ID (1.85e-30)
;     G-cob-E2 <== end
 16410  ACCTCAATGTGACATTTGACCATATACACAACAGTA
;     G-cob-E2 <== start
;     G-cob-I1 <== end
 16446  caattttgtaaatattgattaaaattcgactgtgcattaagcatcatttcagatacccat
 16506  aaatgaaccagtctgtcgcgatttgttattaaaccgacgatcttatataattaattaata
 16566  aatatattttgatcgttttcatttatgttgccaataattatttatagtatactcatgata
 16626  tatgaaaatatatacttaaataaaatattaaggtatatatttaatacctttaccatacat
 16686  atatttcctaataacagttaacatatatgcatataattaaaattataatggtagactatc
 16746  aattataaaaaaaaaaactaattaattaaatttattaaaaataacttaatatattaataa
 16806  aaattaattaataaaa
;     G-cob-I1-orf396 <== end
 16822  ttaaggtttacgtgtaattatatatattttagaattaatttgagatgttacagaagattt
 16882  taaatcacaattaattaaaataggattattttcctttacattagtaaacttattaattaa
 16942  ttcattatttaaatatggaacataaacagtaggtatactaatatgttctatttttaatgc
 17002  tcttcttattgttttctcactacaacaaatataattatgcattttaggtatatttttaaa
 17062  ttcacaaatatattcattagtatataaatcttttaaataaatagttttactatgtatagc
 17122  tgaaattttcgcacgaccttcatcacttatccaatcaggtgatctattaaaattactttg
 17182  tctaattttttctttcgattctaaagatcatttacctttacgatttttttgaagttcagc
 17242  tagtaattctctacgttcttttgtaaataatgatttcattttcaatttagtttcatctat
 17302  atgtttataaccaaaactattaactgcttctgttaaaacattataaactggggccataag
 17362  aaaaatataagtttgttctaaattaagtaattctatattattatttttattaataatttc
 17422  aggataatattctaaaataccaaatataaaattatttaaaccatattcattaatagattt
 17482  ttttattctcttattaccattatttgtatgataacaatgattattaaatcttgtatttaa
 17542  tttgttagttatagcagatcctatataataattacgtgtaattttattaataataatata
 17602  aataccacttttatttttaactgtttctctaatataatttctagtttctatcgtattaag
 17662  attttctcagtaattttctaatttaatatttaaatatttaaaaatttcttctggattaga
 17722  aatatcttgatgaggacttacgtgaatcatggattttttggttaacacagaattactagt
 17782  atgtattgaacgatgaaaaggttttaaattaaatgatgaagaattacgaagtaaaggata
 17842  agtgacattctctaaataatatattctttttttagaggatttaggcagacgcccttctga
 17902  tttaaaggcgtctgctatggtagaatagcatatagtccaaggggaacgccgaatggcgtc
 17962  caccccggaagtattttttataattgattttgggcaatgttgtgttttttt
;     G-cob-I1-orf396 <== start /first_aa=K /note=GIY ;; evalue:3.3e-22
;     G-cob-I1 <== start /group=ID (4.56e-38)
;     G-cob-E1 <== end
 18013  ACCCAAGAAGGCTGTTGCCATTGTTACAATGAAGATAATAACTCCAATTACTCAAACTAA
 18073  TACTCTTGGAGATTTATAACTTCCATAGTATAAAGCTTTACCTATATGAGCATACATACA
 18133  AATAAAGAAGAATGATGCACCATTAGCATGAATATAACGAATTAAATATCCGTAGTTTAC
 18193  ATCACGCATAATATGCTCAACTGAAGCAAATGCTAAGTCAATATGACTTGAATAATGCAT
 18253  TGCTAAAAAGATACCTGAACAAATTTGGATTATTAAACATAATCCTAATAATGAACCAAG
 18313  GTTATATCAATAGTTAATAGATGATGGTTGTGGTGAATCTATTAAGTAACTATTGGCTAA
 18373  TGATAAAAATACTTGAGATTTTCTAATTGCCAT
;     G-cob-E1 <== start
;     G-cob <== start
 18406  TGATTATATATATTTTTGTTTATTATTATTTAATCCTCATAATTAAATATTTAATAAACG
 18466  ATAATAAATTATTATTATCATTATGTTATTTATTATTAATAAATAAGATTACTCATATTT
 18526  TTTTTTAATAGTCGGAATACTTTGGTGCCGACTTACGTCCGCACCAAATAAGTATTCTTT
 18586  TTGATTAATTATTTTTTTTTTATGTTATATTATAAATATTATTAATTTTAAATTAATAAT
 18646  TTATAGATGTGTTTTTATA
;     G-trnK(uuu) <== end
 18665  TGAGAATAAGTGGAATCGAACCACTATAGACTGCTT!AAA!AGACAGATGTTTTACCATT
 18723  AAACAATACTCTC
;     G-trnK(uuu) <== start
 18736  TTCATTGTCGAATATATTTAATTTTATGAAAATAAAAAAAATATTTTCCAAGATAGATGC
 18796  TAATATTTAAAATTAATGTATAATAGTATATATGGAAACGAAAGTATTAGAATTTTTATA
 18856  TATTTAATTATT
;     G-trnQ(uug) <== end
 18868  TTGAATTGGGGTGACTCGAACACACCATAAGCCAAACT!CAA!ATTTTGGGGACTTACCT
 18926  ATTAGTCTACAATTCA
;     G-trnQ(uug) <== start
 18942  TTACAATTTATTATTAATTTATGTAAAGAATATCTCTATATATTCAAAAGTCAATAATTA
 19002  ATTTTTTATTTGTTAACAATTTATAATTTTTATTAATTAAATCTATATTTATATTTAATA
 19062  GTATTAACAAAAGTAAGTTTAATTTATCTATATATTATCATTTTTATTTAAT
;     G-trnL(uaa) <== end
 19114  TGCTACTTAAAAGACTTGAACTTTTATACTTATAAGTAACGCATT!TTA!AGTGCGTCGT
 19172  GTCTACCGATTCCACCAAAGTAGC
;     G-trnL(uaa) <== start
 19196  TATATTTTAATATATTAATATATTACTTATATTAAGTAATATAATTATTATATATAATAA
 19256  TAAATATATATATTATAAGATAAGATGACATATTTATATGTGAACAGTAAAAAAAAAAAA
 19316  TAA
;; mfannot: G-rps3 ==> start Def by similarity
 19319  AAAAAAACA
;     G-rps3 ==> start
 19328  ATGACAAACAATAAAAAATTATATTTATATAAATTATCAAGTAAAGCTATAAATTATAGT
 19388  ATAGATAAGAATGAAAAAAATGTATTATATTTAAATAAATATTTACGTGAATATAATAAT
 19448  AAAGGTACAAAATTACAAAATTCAAATATGATGAATAGTTGAAATAATCAATTATATAAA
 19508  TTTAATAAAAATGAATTAATTAATACTTTATTATTAGATAGATTAGTAAGTAAATTATTA
 19568  GTGAAATTATTTATAATTAAAGAAATAGGTATTAATAATTCTTCGACTATATTAAAAGGA
 19628  TCTCAAGCAAAAAGAAGAATTTTTATTAATAAACCTAAATTTAAACATACAATTAATACT
 19688  GTTTATATTAATTTTAATTATAATGATACTAATATGAAAATTATTAATAATAAACATACT
 19748  TTATATTATGGATCTTTAATTAAAGATATTAATAATATTTTAGGATGTTTAAATATTAAT
 19808  AATAATAATAATGAATTATTTAATATTACAACTTATTTAAGTGGATTATATAATAAAAAG
 19868  GTAATTATTATACCTAATAAAATTAAATATAATTATAATGATAATGTAATTTTTAATTCA
 19928  AGTATTAGTTATGATTTAGATAAATATAAAGGAGGATTAGCTGGAAAAACTTATAGTAAA
 19988  TTATTAAGAGATAATATTCCTATGAATAATTCACTAAATATTAAAAATAATTATATTACA
 20048  AATATAATTAATAATAATAACATTAAATATAATAATATTATTTCAAATAATTCTTTAAAT
 20108  ATTAAAGATATTTATAAATCATTTGATATTAATAAAATAACTAATGAGTTATTAGTAAAT
 20168  AAATATTTAATCGGTTTAAGTATCTTATTTAAAGGTAAAAATATTAAAAAAGCGGGAGTA
 20228  TCTCGTTCTATTAAAGAAAAATTATTATTTGGTTCTTTATCTAATAAATTATATAGAAAA
 20288  AATAGTGGTTTATTAGTATATAAAAATAATAATAATACTACTAAATACTTAAATTTTGAT
 20348  ATAAATATTAACAAAAAATATAAATTAAATTATATACCTAATCATCATGCTATTAGTCAA
 20408  TTAAGTAAAGTTAATAAAGCTAAAACAGGTGTATATGGTATTTCAGTTAAATTAAATACT
 20468  ATATAA
;     G-rps3 ==> end
 20474  TTTAACCGTAGGACCTTTGGTATCCTACTAGCGTACGCACCGCGGACGACATTATTCATA
 20534  TTCATTTATACATATATAATATAATTAACGGATTAGTTAAGTTAAAATTAAACTATCCTT
 20594  CAATATTTATTATTCAAATTTTTTTCTTTTTATGAAGAATTAAATTATATTAAAAAAATA
 20654  TATATTATGGATATTTATGTTTAATTAATATTAATTAATTAATTAAAATAAAAAATAATT
 20714  ATATAAACTAGAATAATCAGTTGTTGTA
;     G-trnP(ugg) <== end
 20742  TCAGATAAGCTAGAATCGAACTAACTAACTCTTTCTC!CCA!AAGAAAGCGCCTCACCGG
 20800  TTGGCTTTTATCTG
;     G-trnP(ugg) <== start
 20814  TTAAAATATATCATATATTATATAATTAATAAGCTTATATTTTGTATTAATATTTAACTA
 20874  AGAATATAAATTCTAAATATTATAAGGATAATTTATTTAATTGAAGTTAATTAATATATT
 20934  AACGTTTACTTCAAAAATATATTTACTATTTATTGCCTATATTATAACTTTCCTAATAAT
 20994  TATACTATATGATATATATATTA
;     G-trnS(acu) <== end
 21017  CGGAAAATAGGAGATTCGAACTCCTCAGAAATAATATTCTATTATTT!AGT!AAATAACT
 21075  TATCTTGCCGATGATCAATTTTCC
;     G-trnS(acu) <== start
 21099  TTTAAAAATATAAATTATTATTCCGCTCATATTTAAATATTATCCATTTATATTACCTTT
 21159  CATAAATTAATATTATAAAAAATTAAATATATGAAGTTAAAGAGATTATTATATAATAAG
 21219  TCAACAGATTATAAATATAATAATAAATTATTAA
;     G-trnD(guc) <== end
 21253  CGAATCCAATCAGACTTGAACTGATATACCCCATCGT!GAC!AAGATGATACTTTACCAT
 21311  TAAGCTATGGATCC
;     G-trnD(guc) <== start
 21325  TATAGTAATAAATATATA
;     G-trnG(ucc) <== end
 21343  TATGAGTAGTGAGAATCGAACTCACATAAAATGTGT!GGA!AGACATTAAGTTTACCATT
 21401  AACCTATACTCAT
;     G-trnG(ucc) <== start
 21414  TATAATATGATATATATTATCTTATATAATATATACTATATATATATTAATTATTTTTTT
 21474  TTTTA
;     G-trnW(uca) <== end
 21479  CAAGGGCAGACAGACTTGAACTATCACTCAATTGATT!TGA!AGTCAACTGTTTTACCAA
 21537  TTAAACTATACCCTT
;     G-trnW(uca) <== start
 21552  TTAATTAAAATTATTCCGCGGTGCGGACTACAGTCGGTACCAAGATCCTCTGGCTAAATA
 21612  ATATAATAATTTATATATATCTTATATTAATAAGACTAAAGAAAAAAATATATAAAGTTG
 21672  CTTTATCTTAGAAAGAATTTAAGAAATGAATATGAATAAAAA
;     G-nad5 <== end
 21714  TTAAATATATAATATTAGAATTACTCCTAATAAACTATATGTAATATAAATTAAGTAGTT
 21774  ATTAAATAAATGAGTATTATATTTAATAATAGTATGTGACATATTATTTAATAATTTTTT
 21834  AAATCCATTAGGACCAATAGTAGATAATATACCATTATCAATTAATGTATTAAAATGACC
 21894  TGATAAAATTAATATTTTTCTAATAATTAAGTTATTAAATACTTGATCAAATAAGAATCT
 21954  AGTATTAAATAAAGTATATGTATTATATAAGAATTTATTATTATAAATATATAGTAAATC
 22014  ATATTTATATTCATATACATATAATAATGTAATAATACTTAATACAATATTAATAATAGG
 22074  TACTCATTTATAATAAATATTAATACTAAAGTGAGTATCAATTAAACTTAAATTATTAGG
 22134  ACTAATAAATAAACCAGAAATATTATTACCCATACCTAAATAAATATCTTGTAAAATATA
 22194  ACCAATAAATAAAGATCCGAAAGTTAATAAAATCATAGGAACTATAAATAATAAAGTAGA
 22254  ATTATTATTAAATTTAAATATATCTTTAGAATTAAATTCTATAATATTATTATAAATAAA
 22314  TTTACTTAATTGTGGTGTATTAATAAATGAATAATATATTAATTTTAATATATATATATT
 22374  AGTACATAATGAACTTATTACTACTAATCAATAAACAATTAAACCAGATATAGTATATAC
 22434  ACCAATACCTGATTCAATAATAATATCTTTAGAATAATATCCAGTCATTGAAGGTAATCC
 22494  CATTAATGATAATGATCCTATTAATAAACAAATATATGTAATAGGCATATACATAATTAA
 22554  ACCTCCAATATAACGAATATCTTGTAATTCATTAGCAATACTATGTATAATAGTACCAGC
 22614  ACAGATAAATAATAAAGCTTTATATAAACTATGACATAATACATGATATAATGTTAAATT
 22674  ATAACATGATAATCCAATTGATACTAACATAATACCTAATTGACTCATTGTAGATAATGC
 22734  AATAATTCTTTTAATATCATTAGTATTAATAGCTATAAATCCAGCTATTAAACTAGTAAT
 22794  AGCTCCAAGTCATAAACTAAATAATAACATATTAGGACAATATTCCATAATAGCTGATGA
 22854  TCTTATTAATAAATAAATACCTGCAATAACTAAAGTAGCTGCATGTAATAATACTGAAAC
 22914  TGGAGTAGGTCCAGCCATAGCTCAAATTAATCAATTATGTAATCCAAATTGAGCACTTTT
 22974  AGCACTAGCAGCTAAAATAAAACATAAAATAATTAATGAATTAATATCAGGATTAATATA
 23034  TGGAACTAATGAAAAAATAGTACTATAATTTAAAGATTTATAAATATAAATTAAATAAAC
 23094  TAATCCAATAATAAAGAATACATCTCCAACTTTATTTACTAACATAGCATTTAAAGATGA
 23154  CTTAACATTATCAATATTATTATATCAGAATCCAATTAATAAGAATGAAGCCACTCCAAT
 23214  ATATTCTCAACTAATAAATAACATTAAATAATTATCACCTAAAACTAAAATAATCATAAA
 23274  TAAAGTAAATAAAGCTAAATATGTATAAAATCTTTGATTATGACAATCACTTTCCATATA
 23334  TCCTGCTGCAAAAATATTAACTATTAAAGAGATAAAAATAACTGGAATTAACATAGTTAT
 23394  ACTTAATAAATCTAAATTAAATGAATAATTAATTGTTAAGTATTCTATATTAACGAATTC
 23454  TAAAATATTTAAAGTATATTCATTATCAGTATGTAAAATATCTATATAATAATATATTAA
 23514  TAATAAAAAGATAATAAATAAATTAGATATATTAATGATTTTAATTCAATTAACACCAAT
 23574  ATATCTTCCGAAAAGACCACTAATAATAACATTTAAAAAAGGTAATAGAATAAATAAAAT
 23634  CAT
;     G-nad5 <== start
 23637  AAA
;     G-nad4L <== end
 23640  TTAAATATTTGTTGGAAGAGTTCCTTTTAATTTATAATAATTTACTAAAATTGTTAAACC
 23700  TATTGCAGATTCTATACCTGTAATAATTAAAGCAATTACTCCTATTACTAATCCTATAAT
 23760  ATCATCATTGTTATATCCACTTAATATTATAAATAATGTTACACCTAATAACATTATTTC
 23820  TATTGAGATAAATAATATAATAATATTAGATCTATGGTTAATAATATAACCAATTAATCC
 23880  AATAATTAATAATAACATTGTAAATTTCAT
;     G-nad4L <== start
 23910  TGTTTGTAAAAATTAAATATATTTAATATTTGTATAAATATATATATGTCGTAATAAAAA
 23970  AAAAAAAAAAAATGAATATGAATAATGTATTTTATAAATAAATTATAAAAATTAGAA
;     G-cox3 <== end
;     G-cox3-E2 <== end
 24027  TTAAGCTCCTCATCAGTACATTACAATATATAAGAATAATCAGATTACATCTAATACATG
 24087  TAAATATAAAATAGTTGTTTCATAGTTAACATGATGAGTTGTTGTAAAGTGATAGTTTCT
 24147  CATTCTTCAGTAACAAACTGCTAACATAATAATTAACATACCCATATGTAAGAAATGTAA
 24207  TCCTGTACCTGCAAAGAATACTGATCCATATACTCCATCTGCGATTGTAAATGTAGCGTT
 24267  AGTATACTCAATATATTGACATACAACGAAAATAATAATTAATCATAAAGTAACAAATAA
 24327  TCCGTTTAATGCATTATTTCTGTTTCCTTCGATTGTTGCATGATGACTATATGTAATAGT
 24387  AGCACCACTTGCTAATAAGATAATTGTATTTAATAATGGTAATTCTGTAGCTGAGATAGC
 24447  TGTAATACCTACTGGAGGTCAAACTGCACCTAATTCAATAGTAGGTGACATAGCTGAATG
 24507  GAAGTATGCTCAGAAGATTCCAGCAAAAATTAAAATTTCAGATAATACGAATAAAATAAA
 24567  TCCATAGTTTAATCCTTTTCTTACAGCTAATGTATGGTCCCCTAAATATGT
;     G-cox3-E2 <== start
;     G-cox3-I1 <== end
 24618  cgaaatactttaattctttcaaattaaactggactatatctttagtattatttttaataa
 24678  tacatgtttcacgtgtagtctctgaggatcctactctgtattaaatcttacaagatttta
 24738  ataatttggtttcctgctgattgcccattgttttatctttattattgttacactttggta
 24798  aataaagctttaggggtttccagcaaatagtgaaatttaaagagggcacatatatttaag
 24858  ataactatacattagtatatatatatataatatatat
;     G-cox3-I1-orf303_1 <== end
 24895  ttataattttctagaattattcatattagattttaattctttaatatattctctagtatt
 24955  tttatcagtatgattattagctataattaaataataaatagtttctcaatctttaaaatc
 25015  taaatattttacacctattaaaggataattattaaaataattaattattttagttaattt
 25075  attaatagcagatacttctaatgataacatattactacttttaatatgattaagattaca
 25135  atctaagaatttacttaaatcagtcattataggataaaaatcagtttgtgttggttgatc
 25195  aaatgctctttgttgtaatataaatcttaaagttacacttgcacttctggatctttttgt
 25255  tttatctgttttaggtttaaaatctgtaactttaactccaaaatgaccatccgcttcaat
 25315  tattcctgcaaatcatgcattatcttcaaaagaactattatctaaaggacttaataatat
 25375  atttagatttaatttattattataatattttattaaatgattaaatgttttatttttagg
 25435  tgttcttaatttaccatgtaataattctattattttaatagtactatcaatatctccaat
 25495  tatatatctaattatattaccttttttactaaatctacctattttacctaatttatcata
 25555  taaaaatacaaataactctagattctttttatctcctgtaaatgttatacgaggatttaa
 25615  tattcttttattacctgttgctgttaataatatagttttacctaaactcggtatatttat
 25675  attaccatctccttctaataatcctgctaaataatatcctaattggttttcattaatttt
 25735  aaatctctcatgatttatattatttaatatattttcaatttctgatttagatatactatt
 25795  actttttttcat
;     G-cox3-I1-orf303_1 <== start /first_aa=M /note=LAGLIDADG ;; evalue:2.6e-42
;     G-cox3-I1 <== start /group=IB (2.10e-25)
;     G-cox3-E1 <== end
 25807  ACCCTCTGCAATAATATCTCTAAATCATAATGTCATACTATATAATACTAAAATTAATGA
 25867  TGAAAAGAATACTCCTGTTCCTGAAATATAACCATGCATTGTTAATCCTAAGGAAATTGC
 25927  TAATGATAATAATGCAAATGAAACTGCAATAGGTCAAGGTGATGGTTGAACTAAATGGAA
 25987  TGGGAATAGTTGATGACGTGATCTTTCTAAATGTGTCAT
;     G-cox3-E1 <== start
;     G-cox3 <== start
 26026  TTATAAATATATTTTTTTTTAACTAAATACTTACTTTAATTTCAGCTAATTTATTAAAAA
 26086  TTATTAATTGTAATACTTTATTTATCCTATAAAAGTTAATTTATTAAGATTATTTATTTT
 26146  TTATCCGTTTATACGGAAGATTAT
;     G-trnR(ucu) <== end
 26170  TATTCCTTCCATGATTTGAACATAGATAAATAATATT!AGA!AGTATTATGCTTTGCCAT
 26228  TAAGCTAAAGGAAT
;     G-trnR(ucu) <== start
 26242  CATAATTTATTTACATATATGTTTATTTAGTATATGTAA
;     G-trnF(gaa) <== end
 26281  TGCCCTCAAAAAGAATTGAACTTATATATATAGAAC!TTC!ACTCTACTGCTTTACCAAA
 26339  TTAAGCTATAAGGGC
;     G-trnF(gaa) <== start
 26354  ATATTTATTAATCCAAGACGTTCCTCTCAGACATAATAATAATAATATATATATTATTAT
 26414  TACTTATATATTATATTGAATATGAATAAATTGAATATGAATAAA
;     G-nad1 <== end
 26459  TTAACTATAAATAGCAAAAGAATCGAAAATATATAAAATATTAGGTATTATAATTAATAT
 26519  ACCAAATAATAAAGGTATAAATATAACTCAACATAAGTTTACTAATAAATCATATCTTAA
 26579  TCTAGGGAAACTAGCTCTAACTCAAATAAATCCATACATTAAAATAATAGCTTTAATACT
 26639  AATATTAAGAACATAAATAAGACTTTCTAACATATAAATATAATTAAAGTTATTAATATT
 26699  AAATATATTAATTATAGTTTCTAAAGGTATTATATTAAACATATATCCTCCATAGAATAA
 26759  AATAACGTTTAAGAAACACATTACAACGATATTATTATATTCTGTTAAATAAAATAATAC
 26819  GAATGGAGAAGCACTTAATTCAGTCATATGACCAGATACTAATTCAGATTCTGCTTCAAT
 26879  ATTATCAAAAGGTGGACGACTAGTTTCAGCTATACTAGCAATATAATAAGTTATAGCAAT
 26939  GGGTAATAAAGGAATACCAATTCAAATAGCTTGTTGACTATCAATATAACTATTAATATT
 26999  TAAAGTATTATTTAAAAAAATACAAATAATAATATCTGTAGTTAAAATTAACTCATAACT
 27059  AATTAATTGAGCTGTAGATCTAATACTTGCTAATAAAGTAAATTTAGAATTAGAAGATCA
 27119  TCCAACTAATAAAGTTCCAAATACTCCTATACTTCCAATAACTAATAAATATAAAATACT
 27179  ATATTCTATATCTCCAATAGCTATACCTGGACTAAAAGGAATAACTCCTCATGATAATAA
 27239  AGCAAAACATAAAGCAATAACAGGACTAACTATAATTAAAATTTTATCTGATTCTCTTAC
 27299  TAAAATTATCTCTTTTAATAATAATTTTAAAGCATCTGCAATAGCCATTAATTGTCCATA
 27359  GTAACCAACTACATTTGGACCAATTCTTCTTTGCATATATGCTAATGTTTTTCTTTCTGC
 27419  AATTGTTAAATAAGCTACACTTAATAATACACAGACAAATAAAATTAACATTTCTATTAG
 27479  GTTTAATATCAT
;     G-nad1 <== start
 27491  TTTTTTTTTTATTTTTAAATTTTGTTTAGTAATAAGTTAAAACAATATTTTTAACTTCTT
 27551  GACGTATATTATTTAGGCTATGCCTTCTTAATAATTAAAAATCAAGTTAAATATTTATTA
 27611  TTCACTAAACTTTATATATTATGCCCTCGTTTTTAATTAATTTTAAAATAATTAAGTTAA
 27671  TTTTAATAATGAGGGCATCTGGAAGAAAAGAAAATTTTTTTTTTTCTCGAGGTGAATACT
 27731  AAAAAATATTCCCCCTTACGGAAAGATAATTA
;     G-nad6 <== end
 27763  TTATTTATTATATGTTAAAATAATAGCACTTACAATTGAGAATAATAATATTATAGATAA
 27823  TACAATAAATATAATAGAATATTCTGTATATAATAAATAACCAATTTGATTTAAATGGTT
 27883  AAAATCAAAAATATTAAATCAATTGTTTTGGTAAACAGTAGAAATATTATAATCTAAATC
 27943  ATTAGTTTGAGAAGATGAAATAATTAAATTATTATAAATATTTTCATAATATTTATGTGC
 28003  TTGTTTATATAATAAATATATAATTAATAATACTAAAGGATAATTATTACTATTTATATT
 28063  ACTATTAAATCAATTTATTTCATTTAATTCTATTGAATTAACAGCTGAAAATAATGATAA
 28123  TATAAATAAAAATAAAATTGCAATAGCACCAACATATACTAATAAGTATAATAAACTCAT
 28183  AATACTAATACCTATTAAATATAAATATAAACCTATATTTATAAATAAAGCAATTAAATA
 28243  TAAAATACTATACATTGGATTTGATACAATTATAATTGATATTGCACTGATTATTGATAA
 28303  TAATCCGATAATATCTAATAATGTATTACTATTTAATGTATTAATATCTATTAAATTATA
 28363  TAACAT
;     G-nad6 <== start
 28369  ATTTATTTTTTTTATAACCTTAAATTAATTAATTAATAGAATTTTTCGTTTTAATAAAAA
 28429  GAAAGTACAGATATTTTATAAATATCTGCCATAAGATAATTAATTTTAGCATAATATTAA
 28489  TTAAGCCTGATATTTAACTACATTGTAGTTAAAATAAGACATATGTGCGAAGTCTAATGA
 28549  CATAACCATGTTAATATTATTAATATTATAATTTATATTTGATCATTTATGAAATATTAT
 28609  TTATATTTCATTGTTTTTATAT
;     G-trnN(guu) <== end
 28631  AGTTTTTAGACGGATTTGAACCGACAGTAGTCTCATT!AAC!AGTGAGATGCTTTACCTG
 28689  ATTAAGCTATAAAAAC
;     G-trnN(guu) <== start
 28705  TTAATTTTAT
;     G-trnY(gua) <== end
 28715  TGAAGAGGGCATGAATCGAACATGCGAGGGAATACATCCGTTGAGTT!TAC!AGCTCAAT
 28773  ACCTACTACCAACATAGATAACCCCTTC
;     G-trnY(gua) <== start
 28801  TTAAAATATATAATA
;     G-trnA(ugc) <== end
 28816  TGGAGTTAATGAGAATCGAACTCATATTTACTGCAT!GCA!ACACAATTGTTTTACCATT
 28874  AAACTATAACCCC
;     G-trnA(ugc) <== start
 28887  TTTATATGAGTACGCAACGCGGACTCAAGTTAATACCAAGATAGATACTCCAGCTAAATA
 28947  TATAAATTAAT
;     G-trnS(uga) <== end
 28958  CGGATAAAGAGGGATTCGAACCCCCGGTGTATAAAATACACTTAATAGC!TCA!AATATT
 29016  ATACCTTAAACCACTCGGTCATTTATCC
;     G-trnS(uga) <== start
 29044  TTAAAAAAAAAAAATTAATATATATTAAATATATTTTTTA
;     G-trnI(gau) <== end
 29084  TGAGTTTAACTGGAATCGAACCAATATTTTTACCTT!ATC!AAAGTAACATTTTACCGTT
 29142  AAATTATAAACTC
;     G-trnI(gau) <== start
 29155  TTACTCAAGTTTTTATTACAGAGGTCTATATATATTAATATATATATTATTAACTTATAT
 29215  ATATATATATATCTATATATTATATAAATCAAATTGTTGAATAAATGAATATGAATAATA
 29275  ATTAACTTGATGCCAAGTATAATGGCATAGCCCAGAAGATACATTTTTTATA
;     G-atp6 <== end
;     G-atp6-E2 <== end
 29327  TTAGTGTAAGTATAGACCATCTTTAATATATCCACTTGCTAAAATAGAGAATACATAACT
 29387  TTGAATCATAGCAATAGCAAACTCTAATACTACAATAGCTAAAATTCCTGCTAATGGGAT
 29447  AAATCCTAATACGAATGTTACAATTGAAACACTCATTAAGTTAAATACTAATCCTCCTAA
 29507  AATAGCCATTAGAAGGTGTCCTGATAAT
;     G-atp6-E2 <== start
;     G-atp6-I1 <== end
 29535  catgaaataacttaatcctatgaacaagtaataaaattattccgcggtgcggaatatcaa
 29595  tagataccaagataggtattccggctaaataactttattactatttattaaatataggaa
 29655  aggctgttataattaactttaatcttagtttacttaatttattctaagaaccggtttccc
 29715  ggcgataagagtacaccttatagttatattatataatataactaaagaaccatctactcg
 29775  ttgctcttttacaaaaataaaattactttaaattttattatttgatttagatccgcgatt
 29835  acccatttctattactagaatctctaatgatattactataccctcatttattacttgagg
 29895  ccagatgaaaagtttccttatcatctttagttattagagctttagggcttccccggagtt
 29955  tggttcttaaacacattaatttattaaaaaattgcctaaatttttagttt
;     G-atp6-I1 <== start /group=IC2 (1.30e-40)
;     G-atp6-E1 <== end
 30005  GTGTTAGCGGATAGACGTAATCCTAATGATATAGCACGAGCTGAATATGATAATAATTCA
 30065  ATTAATACTAATAAAGGTGCTAAAGCTAATGGACAACCAGCAGGTACGAATAATCCGAAG
 30125  AATTCTAATCCATGGTAGTAGAATCCTAAAATAGTAACACCTAATCAAATAACTACTGAT
 30185  AATGAAATAATAAATACTAAATGAGATGTTATTGCAAATGAGTAAGGAATCATACTAATT
 30245  AAATTGGCTGTGAAGATAAAGATGAAGAATGTATAAATTAATGGGAAGTAATATCCTCCT
 30305  AATTTTCCACCTATTTGTCCTGATACCATATTATTAATAGTATCATACATAGCTTCTTGT
 30365  GATACATATCATCTACTTCCAATAATTTTACCATTATTATCTGTTAATAATGTTAAACCT
 30425  AAAATAACTACTAATACAAATACACAGTAAACTGTGAAAGTTGTAATACTTAAATTTGAT
 30485  AAATCAATAAATGGAGATACAAATCCCATAAATACTTTAATATCAAATTGATCTAATGGA
 30545  GAATTTACAATAAATGTTGTCAT
;     G-atp6-E1 <== start
;     G-atp6 <== start
 30568  TCTTTAATTTTTGTTTTATATTAAACATTTTAATTATTTAATACATATATTTACATTATT
 30628  TTTATTTTCTTTAAATGTTATATATTATAATATAACAGACATAAGATTATAAATTTTAAT
 30688  TAATTAATTAACTATGAGGTATTTACCAATAAGGGTAGATTCTCATACTATTTCCAATTA
 30748  TTATTTATTACTTCCGGGGGGAGACACAACTCGGCGTTCGCCACGGACTATATTATATTA
 30808  AGTTTTAAAGTAATAATATATTAATATTATAGTATA
;     G-atp8 <== end
 30844  CTATAATTTAGAAATAAATAATCTTGTTACGTATAAACGTAAAATTCTTGGTAATAAGAA
 30904  TTGTGAGAATAATACTAATAAGATTACTAATAGAATAAATCCATATGTTAATTGGTTTAA
 30964  AAAGTAAAATGGTACTAATTGTGGCAT
;     G-atp8 <== start
 30991  TTTAATTTATTTTCTTGATTTTAATAAATAATATTTTATATTTTTATATAACTAATATAT
 31051  ATAATATATATATATATAATAATACTTCATCTGGCTAATATAATTTTATTACGCCTTAGA
 31111  TTAATTATAGTATTATAATAAATTTAGTAATTTGTATTACTTATATAAATTATATACTTA
 31171  ATTATAATAAAAATTATTTTACTTAATAAAAGCTTAGAAAAAAGGAATATTAATAAAAAA
 31231  TATTATAAACATTTAAGCCTGATTTTTCACTTATTAAAATAAGTGAAAAGAAGGCCTCTG
 31291  TGAGGAAGCCTTCAAAAAGAGGGCATAGTTGTTTTTATAAAAAACAACTCAGCCTGAGGC
 31351  GGAAGCTTATAA
;     G-cox1 <== end
;     G-cox1-E7 <== end
 31363  TTATGATTGTACAGCTGGTGTATTGAATGAATGCACTGCTGGTGGAGATGTTAATAAGAA
 31423  CTCAATAGATGCTGATTTAATTGAGTTATTTGCAAATATTGTATTTGATTCTACAAAATC
 31483  TGGAGCTTTGTTAAATACAACTGATTTATTTTCTGCTTTATTTGTTAATCCATTTACTAA
 31543  TTGATCGTATAAGATGTAAATAAATAAAGCTAATGAGATGATAGCAATAACTGATCCAAT
 31603  TGAACTTACATAGTTTCAACCTGCATAAGCATCTGGGTAATCTGGAATTCTACGTGGCAT
 31663  ACCTTGTAG
;     G-cox1-E7 <== start
;     G-cox1-I6 <== end
 31672  cattttt
;     G-cox1-I6-orf275 <== end
 31679  ttattttccttctttaaaaattttaccatctttagataatcctgatttaatatatttatt
 31739  taatgttgctttagtcatggaatatttttcccgacaagctgttttagtttcaaacacatt
 31799  taataatattaaagtatttgcatcatatacaaatacagatttagcgttaatattgtttcc
 31859  tccagatttaaaacttctcatatatgccataaattcttgagatttaggtttattaaacat
 31919  aggattattaataccttgtttttttaaagacataattaatttcgtatctggagaatgttc
 31979  tttaccaaaaaatggattattttctttagtaaacattttacttaacttatctctagtttc
 32039  ttgagtaaatattctatttttagcatactcagataataaaactttagtttctggagaatg
 32099  tttaaaatctttactactagatgcaaattgtaaaatatttaaattaggtaaatacatatt
 32159  aatattatattgttctctttcaataatattaatagaatcattaatatcatataattctaa
 32219  tataaataaacttaaattagaatgacctacatttaaaatagttttagaaattaatctatt
 32279  atcggctaaacgagatggataataataagtatttaatctaatatataaattaataccact
 32339  tccaatatagaaagaatcatctaaattattatataataaataaataccttttttattttt
 32399  aagatctttaaatataatatctttagcttcttccatattttcgtaatatatttcataact
 32459  aatatcctctttattaatctgatatttatttttaatatatgttgacat
;     G-cox1-I6-orf275 <== start /note=GIY ;; evalue:9.1e-20
 32507  atatcttttatgattatttaaattaatatgattattagaagaataattatacttattatt
 32567  attatttttattgaatatattaaataatatacataatgatttatgtagctaaaattataa
 32627  aataaataataataaaaaaaaatttttatggaatttgtttttcaacaaattatggactat
 32687  atcttaatatataattaaatatatttttcacgtgtagtctctgaggatcctactcaatga
 32747  ttaattaaattaattcatttttggtttcctgctgattgtccattgcaatatatttattat
 32807  ttttacataatatttataatattagtaaataaatctttaggagtttccagcatatagtga
 32867  aattttacttgggcctacaatttttttttaaggaata
;     G-cox1-I6 <== start /group=IB (1.62e-29)
;     G-cox1-E6 <== end
 32904  ACCCAAGAAATGCATAGGCATAAATATAATATTAGCTCCAATAAAGATTAATCAGAATTG
 32964  AATTTGTGCTAATCTTTCATTATAGTATAAACCTAAGATTTGAGGACTTCAATAGTAATA
 33024  TCCTGCGAATAATGAGAAAACAGCTCCCATAGATAATACATAATGAAAATGACCGACAAC
 33084  GTAATAAGT
;     G-cox1-E6 <== start
;     G-cox1-I5 <== end
 33093  gaaattataagtatttttttttaatatttatttttaacttattttctaatttggactata
 33153  tctttaattaaataaattaatatttaattacacaacgtctagtctctacataatatatat
 33213  ttataaaaaatatatacgtacacggtattaatatatatatccgttgtatgattgcattca
 33273  aaaatcaatatatataccttcaccgttagctataataaataaattaattaataaattaat
 33333  attattataaccaatattaaattaatttaatatttttgaagtgtgacatcaagacacttt
 33393  atttttgaaaataatataattatataatatataata
;     G-cox1-I5-orf303_2 <== end
 33429  ttaatgattcatttttcatcaaatatattgagaatatttatatcctaataaaggatataa
 33489  ttcaaaatgtttattaattaatattctatttttttgattagatatatgaatacgataata
 33549  ttttttattatcataagaaatagtattattagaagcatcaaaataatttaaaatactttt
 33609  taaaataaatttatcataattttgacctataataaattgtgaggtgtgtatagtattatt
 33669  ttcagatttaattaatttaaaagaaccttcagcttctataaatcctgataatcaaccagg
 33729  aaaataaataggaggaataaaactattattataataatcaattaaattagattgtttatt
 33789  atatttattatttcgtaattctataaatttatctttagataaataagtattatcattaat
 33849  aaattcaagagcaaattctaattgtaatttttttctagttgttaataaaggatatttagc
 33909  aaaaataccaaatactttagctaaatctgatctactagaagctattcatactacataagt
 33969  attatttctttctaaagtttttctacctcctatatatttaactaaaagatcaatcatttg
 34029  ttgattttcttgtaaatttttaatagctataataattcttactcttttttttaattctga
 34089  aatataatctacagttatagttccatcaccttctaataaaccaacaaaaaattgttcaat
 34149  ataattttttaattctaaattattttgattaatatatatttgagatatatttttatataa
 34209  ttctttgttagaattaatatcttgtttatttaaagatattgttttatttttactactatt
 34269  atataatataattatattactatatataatatatataaatattaatatgaatattaatat
 34329  ttttcaataatt
;     G-cox1-I5-orf303_2 <== start /first_aa=N /note=LAGLIDADG ;; evalue:3.2e-40
;     G-cox1-I5 <== start /group=I(derived) (3.34e-07)
;     G-cox1-E5 <== end
 34341  ATCATGGAATGCTACATCTAATGATGCATTAGCTAATGCTACACCTGTTAATCCACCTAT
 34401  AGTGAATAAGAATAAGAAAGCAATTGCATATAACATAGGTACAGCTAAACGAATTGATCC
 34461  TCCATATAATGTTGCT
;     G-cox1-E5 <== start
;     G-cox1-I4 <== end
 34477  cttttaattaaccttagatcaatttcagatcctgttatatatatataatataactagcta
 34537  gttaacttacgtcagtaatatataaatattaattattactgttagaggtttactctaaac
 34597  cattactggcacttggattataccttaaataaccaatattacaatattaataagttaggt
 34657  tattaatgggcgtctaatctctacacttttacatatagatttctcatatatgacttagct
 34717  cggcgattgtcctataataatttattatttttataaataggagttcccccgaatttgccc
 34777  attactattatatttttaata
;     G-cox1-I4-orf292 <== end
 34798  ctatttattatccatttcaaataattttttattaaatttatatttcatacttggaataat
 34858  aaaaggataaatttctttataaagttttttaatagaattaactttaatattaattacata
 34918  ttgatttctatatttatatatagtacaatctaaatcaaatttaattttaagaatattcat
 34978  aaaatatattaattcttttaaagtaaaattatgtaaatttaatattatacctcctccttt
 35038  attaagagaacccttacccataataatatgtgcaagactttcataattaattaattcata
 35098  aagatcatttggaataattttaattctaccattataaaatttatttcttaatactgtgaa
 35158  acaaggtaaatatcttgtattaaattcaacagcataaaaaatttttccttttaaatgact
 35218  tttttttaatttaggaggtgataaacaataatgagataataaattaaaaacatataaaac
 35278  atattctacatgttttatagattgttttaaataaaatctaccattattagtaataattaa
 35338  tccttttataattcttttatccttagatattttaatattaatatgtccatctgataatat
 35398  aattccagttaaaatatataatatattattaggtatattaaccatataactaacaatact
 35458  agtatattttttattacctaaattattttctaaattagaaccatatataactaatgattt
 35518  acatttagtatttggtttaatatagaatttatttgatctaggaaataattgataaatatt
 35578  ataaatagtattatcatataaatcctctaaaagaattttatgatataataggttgttgat
 35638  cagcttatttttattgatcttgctaaaggatcatttttt
;     G-cox1-I4-orf292 <== start /first_aa=K /note=LAGLIDADG ;; evalue:2.1e-08
 35677  t
;     G-cox1-I4 <== start /group=IB (1.86e-31)
;     G-cox1-E4 <== end
 35678  AATCAAGAGAAGATTTTAATACCTGTAGGTACAGCAATAACCATTGTAGATGATGTGAAA
 35738  TACGCTCTAGTATCTGCGTCTAATCCTACGATATACATATGATGCGAAAAT
;     G-cox1-E4 <== start
;     G-cox1-I3 <== end
 35789  gttaataatatataacaatattatctttatatttcgtccgcggtgcggacgcctgtcggg
 35849  accaaggtcctccggataaaaatataaactctaatcacttagagtatcggactatatctt
 35909  catctt
;     G-cox1-I3-orf371 <== end
 35915  ttataattttttacctgttttatttgttaaactattctcaatattaatttttgtttttaa
 35975  aacttgaattttatttaatccttctaaagttaaatgttctttattaattatcatagtata
 36035  aatattttttcattttaagaaagaattatatttttgactttttaaaggatatttttcaag
 36095  ataattaattaaatcattaaaattattaaatccagtaatagtataacgataatgattaat
 36155  tgatttacttcttaatgaaacattaccagtattaaataaatttttaatcatatttaatac
 36215  tatttcatcattttgatctaaaatgaaacgtaatttagtaacatatcctaaattatatct
 36275  agtatttttaataactgatacattaaaacaaccttcagcatcagtaaaacctgaaattca
 36335  agcattatgtaaagaaatagtttgtaatttatcaataaatattaatttattaaaattaca
 36395  ggaagtatttaaaatatcaattcaatatttaaattgatttaatttagaatttaatactaa
 36455  attaccattaaatattaatgctaatatataaatttctttaggattagttacaattaatct
 36515  ataatatccatttttattatttttaccttgtggataaaatttaatttgaccaatatttaa
 36575  aatatttttaatatgataaagaattttaccttctttttgagttaaaacaaatcttaattt
 36635  atttttttgtcttaagagtgctccatctccttcagaaaatcctataaatcatgttaatca
 36695  attatcatctatattaataggagaattatttaattcattataatatttataaaacgcagt
 36755  aaaattaaaagatgttttgcgtatagtctctgaggatctcacgggggggatcatcaggga
 36815  cctctgtaaggaagaagtctctgaggatctcacattattagttaaattaattacattata
 36875  taatactttaactatatgatttcctgctgattgaatataattaattagatttttactatt
 36935  aaaagtactaattaactttaaattgttccagcatacagcaaaatatttaacacgtttatc
 36995  actaaacggtgaagccatcatttttatacaacttca
;     G-cox1-I3-orf371 <== start /first_aa=W /note=LAGLIDADG ;; evalue:3.2e-51
 37031  t
;     G-cox1-I3 <== start /group=IB (1.07e-30)
;     G-cox1-E3 <== end
 37032  ACTAAGAATCCTAAGAAAGCAATAGATGCCATAGCATATACCATTGAAATTTCACCAAAT
 37092  ACAGGTTTTTTACTATATGTAGAAACGATATGTGATACAATACCGAATCCAGGTACAATT
 37152  AAAATATATCA
;     G-cox1-E3 <== start
;     G-cox1-I2 <== end
 37163  tttttctttattataataaaatgaatgattttttttttattataattagttataaaacta
 37223  caataattcacattattgatgggactatatcttttattaaattatatatata
;     G-cox1-I2-orf425 <== end
 37275  ttatttattaaggttatttttaacttttataatattttctaaaccatctgaagttaaatg
 37335  tttcttatttaaaatatttaaataaactgaacgacatttaatatattgtatatgtttact
 37395  tattaaattaaaatgatctaaataaagtaatacagttttaaatctagtcatagttgttgt
 37455  ttctaagtaatatgtataattactattaggatgttttctcatacctaaataagttccaga
 37515  taaattattagtattttcataattacttaaaaatttttgtatttgttcaagtattaattt
 37575  atctttttgacttatttgtaatttaattgttattgttgaagaaggtctagaagatctttt
 37635  acgtattttaatctgaaatcctccatctgaatctataaatccagctaatcaatgattata
 37695  aaaatctgtagatagattcatattaaatgttttatataaaaatataaattttttatttaa
 37755  attaggatttaattctaataaatttaatacttgattatatttatttatagttcttaattt
 37815  attatttattaaatataaaataactaatataccttctgtatgtgaaacaacatatttata
 37875  tgcttttttatttttaatttgtgaaacaactccatatccaattttagattttaaataata
 37935  tgctgttttaatttctttatgattaaaaacaattattatttgtttagatgaactaatatg
 37995  tccatcgccatcaattaaacctgctaaataatgaccaaattcctcatcagaataggattt
 38055  attatttttaggtatatgttctgataatgatttagtggaaaatattatatttttataatt
 38115  aaaatttaaataattaaattttttaaattttaataaagttatataaatataattatatat
 38175  atataatttaataatgttacgttgattaatataataatttttaatattaattttagtctc
 38235  tgaagtaattgaatatcttccgtgttgcggatataagtttatactaaggtgtattcaact
 38295  taaaatatatgtatttataatcataataaatacacataaaatattaattacctgctgatt
 38355  gtcttggtcatataacttttttactatgattcctagtatatatattattaataataatac
 38415  tgaattgaagtagttataatgattattaaataatttaatattatttcaagattttccagc
 38475  atttaataacattatattaataattaaaaaaattattaatatctctttccataataaaga
 38535  gatgaggcaatatcttac
;     G-cox1-I2-orf425 <== start /first_aa=V /note=LAGLIDADG ;; evalue:1.5e-33
;     G-cox1-I2 <== start /group=I(derived) (4.58e-06)
;     G-cox1-E2 <== end
 38553  CTCAGGGTG
;     G-cox1-E2 <== start
;     G-cox1-I1 <== end
 38562  caattatatatatttttatatatataaatggactatatcttattcttttaaataataata
 38622  ataataattaattaattaattaattaattaa
;     G-cox1-I1-orf343 <== end
 38653  ttaattaatatctcattttttattaaataataatcaagctttatataaaatggatgtatt
 38713  attttgtttataagcttttaacttatataattcaaaaaattttttacataacattaatct
 38773  atgaaatttgacagttcttgaacaattatatttaacataattattaataaaatttaatat
 38833  atcattttcactttgaatagttcatttataataaccattttgtgatttatcataatatat
 38893  ataacctccaaataattctttaaacatttgaacgtcacttaaagttttattagttacact
 38953  aatagttaattgaggataatcatttttaaatgaatatcctatagttccatcagcatcaaa
 39013  aaatccaataaatcaagaattatttattgttagattaataggttcaataataggtatatt
 39073  taaaatagtacaaactttatgtaattgtggtaatcttttagtattacgtatattaccatt
 39133  aatagcattaattaatttaatcataccttctttattatgtaatctatatctaacagcatt
 39193  aattcctgctctaagtttcacagaacctccaaatttattttgaatctgatttaatgtttt
 39253  ttcatcttttaaagctacagttatttcacaagaagtgtatccagctttggatacacctaa
 39313  ataaccatcgccatctattaaacctgctaatcattgattaaatttattattattaatatt
 39373  atgattattattattattattattattattattattattattattatttaattcagaatt
 39433  ttcgcgtgtagtctctgaaattcctactaaataagatttataacgttttaagttaaatct
 39493  atcgttggttatctgctgattatctcctaatattaatattttcactaatttggcaatata
 39553  tttatattgacttataatattagtaattaatatagttgttatatatttaattttattaaa
 39613  atatatatagattttccagcatatagcgaaatttaaattgatagtttcatatcaaatagg
 39673  ccaatatattag
;     G-cox1-I1-orf343 <== start /first_aa=L /note=LAGLIDADG ;; evalue:1.7e-52
;     G-cox1-I1 <== start /group=IB (4.46e-25)
;     G-cox1-E1 <== end
 39685  ACCGAAAAATCAAAAAAGATGTTGATATAGTACAGGATCTCCTCCTCCAGCTACTTCAAA
 39745  GAATGAAGTATTGAAGTTACGGTCCATTAATAACATGGTCACACCCGCAGATAATACTGG
 39805  TAATGATAATAATAACATTACGGCTGTAATAATTATAGCTCATACGAATAAAGGCATTTT
 39865  ACTATAAGTCATACCATTAGTTCTCATATTATATGATGTAGCAATGAAATTAATAGCACC
 39925  TAATAATGATGAAATAGATGTTAAATGAATTGCAAAAATACCTAAATCAACACTAGGAGA
 39985  TGAATGTGCTTGGATACCTGATAATGGAGGATAAATTGTTCATCCTGTTCCGGCTCCACT
 40045  TTCAATTAATGTAGAAGCAACTAAACAAACTAATGCAGGAGGTAATAGTCAGAATGAAAT
 40105  ATTATTTAGACGAGCAAATGACATATCAGATGCACCGATTAGTAAAGGTAATAAGTAATT
 40165  CCCAAATCCTCCAACTAAACCAGGCATAACTAAGAAGAAAATCATTAATAATGCATGACC
 40225  TACAACTAATACATTAAATAGTTGATGGTTACCATGTAAAACTTGGTTACCTGGAGCAGC
 40285  TAACTCTAATCTAATAATTAAAGACATAATAGAACCTACAATTCCTGAGAAAATGGCAAA
 40345  GATAAAGTATAAAACTGCAATATCTTTAGCATTTGTAGAGTATAATCATCTTTGAATATA
 40405  CAT
;     G-cox1-E1 <== start
;     G-cox1 <== start
 40408  GAGATGTTCTCTAAATATAAATACTTTACTAATTTATCTTAAGTATTTATATTAAATTTT
 40468  TTTAATTCTATATTATAATAATTAAATTATAAATACAGAATTAGAATTATAATCAATAGT
 40528  TTGATATTTAACTAATATTAACTTCCTAAAAGAAGATATTAAAGAAAAATATCATATTTA
 40588  ATATTAAATAACTTTAAACTATATTACCTAATTTTACGTTAATTACGTTTATCAGGCTGA
 40648  TTATAAAAACATTTCATTCCATAGAATATTAAAAATCTTACGAATCATATGTAATAAATA
 40708  TACTTGATATAAAATTAAGATATATTATATAAGTTTGATTATAATAAAATTATAATAGAA
 40768  CTTAGTATATATGAATAATAAATATTCATTTATATATTTTAAGTTAATAATTTATAGAGT
 40828  TATACTTAATATACTCTTTTTTTTTTTTTAAGTTAATAATCTTATTTTACAGTCTGATTT
 40888  TTCACTTATTTTAATAAGTGAAAAGAAGACCTCTGGATGAAGTCTTCCGCTACAAAGTAG
 40948  CGAAGAATTATAGAATAATTAAATTAATATATTCATTTCAGAACACTATTAATATACGGA
 41008  AGAA
;     G-trnC(gca) <== end
 41012  AGAGAGAAGAGGGAATCGAACCCTATTGTTAGAAATT!TGC!AATTTCTATGAACTACCT
 41070  TGTTCGCTTCTCTC
;     G-trnC(gca) <== start
 41084  TTTATAATATATATCTTAAA
;     G-trnE(uuc) <== end
 41104  TAATCTCAACCAGAATCGAACTGGTACTCTCATCGT!GAA!GGGATGATGTTATAACCAT
 41162  TTAACTATAAGATC
;     G-trnE(uuc) <== start
 41176  AATAAATTAATTATAGAAGAATAAATATTAATAAATCTTCCGCGGGGCGGACGTCAGTCG
 41236  GCCCCAAGGTCCTCCGGCTTAATTATTTAATTGATTGATAATTAATTTAAGATTAATAAA
 41296  TATATATATTTAAATTTACTTTAAAGTAATTTAATTATTACACGGTCCTCCTACTTATTT
 41356  TATTACGCCACTCAATTTAAATAAATATAAATCTCCGGCTAATAATTAATTATATT
;     G-trnT(ugu) <== end
 41412  TGTTGCATTAGAGAGTTGAACTCTAAACCTTTTGATT!ACA!AAACAAACGCTCTACCAA
 41470  TTGAGCTAATGCAAC
;     G-trnT(ugu) <== start
 41485  TATATAATATATAATAATAATTAAACTATCAACATTTATAAATAATGTCTACTAAATTAA
 41545  ATAATG
;;     rnl <== ;; mfannot: 3' -20/+180
 41551  TTATTGATGTAAGATTAGAAGTTGTATGACATAATAGTAAATTAGTATTATATACAAATT
 41611  TATTGCAATAAACTATTTAAAGATTATGTTCTATAATCACTATTTTTATATCCGTGGAAC
 41671  CAATTCATATTTCATATGCTTTCAATATTTATTCTTTATTAATTTAGCTATACTACGTAG
 41731  ATATATAACATAAAAAAATATAATATGTATTAATATTTGATAATTTTTATTAAAAAATAT
 41791  TATATATCTAATAATTCACCATTGATTAATTATATATGGTCCTTTCGTACTAATATATAG
 41851  ATCCACATTTATAATTCATTACAGAAGATAGGAACCATACTGTCTCACGACGTATTTAAC
 41911  CCAACTCACGTACCCTTTTAATAGACGAACAGTCTAACCCTTACTAGCTGCTACAACCAG
 41971  TAGGAAAGGACGAGTCGAC
;;
 41990  CAATTATTTTTGTGTTATCGTAATAATGTTTATTTATTACTTCAATATATTACTATATTG
 42050  TTC
;; mfannot:
 42053  agactatgtcatagatctattattaaaaataaatctttgggcgctcgtggaaaaattatt
 42113  gttgatctaactcattttctagtcgttgaacgtttttatagcattgtaatatatatatta
 42173  caaagatcgctataaacttcgctgcaaattgtccattttaatggagttccttgcaattca
 42233  cccaa
;; mfannot:     /group=IA (2.35e-23)
 42238  TTTATACTCGACATCGACTTTATTATCTTTATTTTATCGAGGTGGCAAACATAACTTACT
 42298  ATTTGTACTATTTCGTTATATTACCCTGTTCAATATTGTTATCATAATATTATTTAAATA
 42358  TTATTTCAATAATTTCGTTTTATTTTTATTAAATATTATTACTAGAAGAACATCTTACTT
 42418  ATTTTAACAAAGTTAAAAATAAGGTTAATTATTTAATACAATAAATAAAAACTTATATAT
 42478  TGTTC
;; mfannot:
 42483  agactatgtcattaccatatatatatatatgtttatatatatatgatattgggcgctcgt
 42543  ggagaaattattgttgtctattactcattctctagtcgttgaacgttcacattactttta
 42603  atatctgacttcatgtgcttcgctgcaaattgtccattaaaatggagttccttgcaattc
 42663  acccaa
;; mfannot:     /group=IA (1.01e-26)
 42669  TTTACTCCAATAATTATTATTATTATTGGATAATTATATTCAAATATATGAATATAATGG
 42729  GACAAATGTCTATCCCTAGCGTAACTTTTATTCGTTATCTTTATCTATTACTAAATATAA
 42789  TAAATGTTCATTATACCATACTTACGTATTTACTTCATTTGTAGATGTTGTAATTTATGC
 42849  ATAGTTATACTATTATACTTGTTAAATCTATTTAGATTAATTGTTTTCATGACAATTCAA
 42909  CTATACTTTCTCTTTTCTATTATTTATTCAATAAATAGTATAAAAGGTTAAACCTCTTAT
 42969  TAACTATTATATTGTATATACATAATCATTATAAATAATTTATAATTTAAACTTATGACA
 43029  TATGTCATAAGTAATAATTTATGTTATAAAGGACTTACTCAGTTTATTTATGTGAGAATG
 43089  ACGCCCCATCAAAACTATCTAACAGAAACTGTCTCTCAATAAATATTATAAAATATTTAT
 43149  ATGTATAATTTAGTTATATTAAACATTAAATTAAAAATGAGATAAGTTAAGTATTTTTAA
 43209  ATAAGAAGCTTCTCAATTTTACTACTATTAGCTACTTCATAAACTGAATATTTAGAAATA
 43269  CTCAACAGTTTATCTGTATATAGTAAAGCTGCATAGGGTCTTTCCGTCTATCTGTAATTT
 43329  AACAGTATCTTCACTGCTAATACAATTTCGCTGGACGTATTCGGGAGACAGTTATTATAT
 43389  CATTACTCCATTCATGCAAGACTATAATTATGAGCCACACGGT
;     G-orf403 <== end
 43432  TTAACTAACTTTATCATATTTGGTCACTCAATTTGCTAATCCTTTTTCATTCATATTATT
 43492  TCTAATATGTTGAATTTTATTTAACTCACTAGAAGTAAGAGGAGTATTAAATTTAACTAT
 43552  TTGAATAATTTCCTTAAAATAATTATAATTTACTAATTTAGTACCTCTAACAGAATATTT
 43612  GTTAAAGAATGGTATAATTTTATTAATTATATCATCATATTTAATTACTTCATAGTAAAT
 43672  ACAATTATCTTTAGTATTAATATACGTAAAACCACAATTTAAATAATTAATGAAATACTC
 43732  CATTAATTCTTTATCTCTAGAATTTTGTGTAATATTAAATAGAAATTTAATTCTATTATT
 43792  ATTTACAATCTTACAACTAAAATGTCCATCACCAGTTACGAAACCTGAAATTCAATAAGG
 43852  ATTTAAATCTTTATTAAATTCAACTTTAGGTCTATTAACTGGAATTATATTAGGATATTT
 43912  TATTATTAAAGATTTAGTTAAACCTCTATTCATTGAAGCTCTAATACTTATTAATTTTTC
 43972  TATATTATAATTTTTTTTATCATAATATTTAATAAATGCAGCTTCTTTAAATAGTAAATA
 44032  ATCAGCTCTTTTTTTAGTTTGTAAAGGATATTTATCAAAATGAGGAATTACATGATTAAT
 44092  AATCAATTCTAAACTAACTATTGAAAATATACATTTATAGATACCATTTCTTTCAATTAT
 44152  TCTATAATTACCTATATTAAAATATTTATAGATTTTCATGATTAATTCTTTATCTATAGA
 44212  ATGTAAAGTTATAGAAAATTCTAATTGTTGCCTTTTTTCACTTATTTTTAACATAAATGA
 44272  ACCTTCAGCATCTATTAATCCTGTAATAAATCAAGGATTTATTTCTTGATTACTAAACGT
 44332  AGAAAGGATGTTAGTGTGATACTTTCTTTCGAAAGCC
;; mfannot:
 44369  attagagtataccttaacccttttatattaaaaggtaattgccgtctactcgttgctctt
 44429  ttacagacatttaaataattatttaaatagcccgatttagatacgcgattacctatttct
 44489  ctttcgatcatattatatactattaccatacctgaatcattacttcagccactcatatac
 44549  ttctttctttttctatggtttggtgatataatctttaaggcttccccgtaatttgacaat
 44609  t
;; mfannot:     /group=IC2 (1.76e-35)
 44610  TAAGCCCATATAATTTAATATACGTGACGAGAGG
;     G-orf403 <== start /note=LAGLIDADG ;; evalue:1.2e-24
 44644  ATCCTACCCCTCTCTTTACAGGCATTTCGCTACATTATAACCCTCAGAATAAGGCTTCTA
 44704  TTTGACTAACAGTTCATATAAATCCTTTTACAAATTCATATTTTATTTGTTCAATCATTG
 44764  AGAAGAATTCACACATTATACTAATATTTTTATATCCGCAATGTGCTGTGTTTTTAGTAA
 44824  ACAGTTGTATAATCTTATTTTTAATTTCCCTTTATTGACAAACGTGGAGGTATTTTTTGC
 44884  CGAGTTCCTTCCGAATACTTCATCCATTCACTTTCATATTCTCTACTATACACACCTGTG
 44944  TCGGTCTTAATTACGGTTCTTATTATTATCTATTTCTTGTACACTTTATAATACTAATTA
 45004  ATATTAATTAATAAGTGCCCATATATAATAAATATATATATATAATAACAAATAAAACCT
 45064  ATCGTGTTTACTAAATCTGTAAACCAACTTAAGGACCGAATTTATAGTAAAACCATATGT
 45124  ATTATGTGAATAAGTTTATATAATTTATATAAAAATTATACTTATTTTTCGCTACTCATG
 45184  CCAGCATTCTCAATATAATTAACTATTAATAATAAATATTAATATCAATACATTTATTTA
 45244  AATAAATTAAAGTTATATATTTATTAAGTATATAATTATATTATAATTATATAATATAAT
 45304  AATTAATCCAATTATTATATAAAGTTTATTATATGCTCTGTTACCATATTAATATATTTA
 45364  TTTATTTATATATTAATATATTCATTATCGGTAATGGATTTACGAGATCCGTATATTATC
 45424  TGTATTAATTATCGAAATCCGTAATACGGAAATAAATATTAGTGCATTGTTACATGTTCA
 45484  TTATAGGATAGTTATTGTCAAACCCACCAACTAATTGATTATGACAATTAATACATTTTA
 45544  TTCACTTAATCCATATTTTGGAACCTTAAATGTAATTTAGGGCTGTTTCCCTCTCGACTA
 45604  TAAACCTTATCGCATATAGTCTGACTAATTTAATTTATAATTATAATATTATGAGATTAA
 45664  ATATACATGATAAGTTAATTATTAACCCCCATTTATCATTAATAAATTAATGATAATATA
 45724  AATATTAAGTGCTATACCTTATAATTATTTAATTAAATCGCTATACTAACATATATTTCA
 45784  CAGAGAACCAGCTATCTATAAAACAGGTTAGTCTTTCACTTACTTATCATCACTAATTGG
 45844  ATAATACTGCAACATTAACCCATTCGATCAATAAATTAATTTTCATTAATTATATATCTT
 45904  GTAATAATAAGATCTTTTATTTTCGGGCCAATGTAATTTAACTTATTAACATTTTTCAAT
 45964  AAATTAATTTATCATTATATATTCTATTTATATATAATATAATATATTTTGCTAAACTAC
 46024  ATTACTTGCTGGCCCATTATGCAAAAGGTACACATTAAATCTATTTTAATAAATCTCATG
 46084  TTGCTTATAGATTATCCATTTCATAT
;;
 46110  TTTCCCTTTCGGTACTTTTTCTGCTTATTAATAATATTTAGTCTTAGATTTAGTTATCTA
 46170  TTTTCTTACTTTATTGATAAAATAATACTTATTTTACTAATGACTTTATTACTTTCACTC
 46230  GCCATTACTCATAATATCTCTTTTGATTTCTTTTCCTATGAATACTTAGATGATTCAGTT
 46290  CTTCACGTTTATTATTATGGTTTCCCTTAGGTATTAAATATATCAATATATATATATAAA
 46350  TATATATATATTTTATATTATTATTAACCTTATTTATTAATAGCAATATATTCCTTGAAT
 46410  AACCCGTTAATGTCATACAACACTTTTCAAATCTGTACATCATAACATTATTTAATTT
;;     rnl <== ;; mfannot: 5' +/- 50 nt
 46468  TTTTATTAATTTACTTATATTTAAATAAATTAAAATTTCATTTACATATTAAGTATTATA
 46528  ATACTTAATATGTACATAA
;     G-trnV(uac) <== end
 46547  TAAGGAATATAGGACTCGAACCTATACTAATTTTGTGT!GTA!AAACAAATGCTATACCA
 46605  ATTAAGCAAATCCCTT
;     G-trnV(uac) <== start
 46621  ATTTCATTATTTATATATAATCCGCCTACGGCTTATTTTTGTAAGCCACTAATTATATAA
 46681  AATAATTTAATTTTATCATAATTAAAATTATAATTAAATCGAGGCGTTCACCTCGAGCTT
 46741  ATATAAAATTAAGTTAAAAAAAAATATTTTTTTTTCTTTCTTATTTATTTTTAAAATTAA
 46801  ATAATATTATTATTTAAATAAATATAATATATAAATATATATATATATTATTTATATGTG
 46861  TGTGTGAATATGAATAAA
;     G-rns <== end
 46879  GATTAAATATAGCCCACTGCAGGTTCCCCTACAGTAACTGTATTTCGACTTCGCAATAAT
 46939  ATAAAACAGATAACTAAATAAAATTATAAAATCAAAACAATTATTTAATAATAAAGGATT
 46999  AAAAATATAATATTTATTTTTGTTATTTATTTTAATTTACCGCGTGACGAGTAATTAGTG
 47059  CGAAACAATTAATAATATTCACCGTAATATACTTAATTACTGATTACTAGCAATTCTTGT
 47119  TTCATATATCCGAATTACAGGATATAATTCATACTAAAATTATATATTAATATATAACAT
 47179  ATTTTAATAAGTTGTATTTATCATTAAATATCACTATTTAATTAAATTTTATATATTATT
 47239  TTATAGTACGTCTATAGCCCACAACATTAGGGTCATAATGATTTGTCTTAAACCTATTCT
 47299  CTTTATGCATTTAAATAAAGAATTATAAATATTTAAATATTTATACAGGAATGCGTTCGT
 47359  TTACGGAACTAACCTTAAACTTCACAGCACGAACTGAAGACAACTATGTAACGCCTGTAA
 47419  TATCATTAAGATAATATTCAAGATGTGGTAAGATTTTTGGGGATTATCAAATTAAATAAC
 47479  ATACTCCACTGCTATTGATTATAACCGTCTATTGTATTGGGTTTCCATTGAGTTATTATA
 47539  CTCTCCTGGTGGAATACTATTGATTTCTCTTAAATATTTATTTATTATAAATATTCAGTA
 47599  CTCATAGTTTACTGCTAAAATTACTTGGGTATCGAATCCATTTCATTAATTTAGCCTTCA
 47659  TCCCTCAATGTCAGTTAACATATAATAAATATTTTCAATATCGACTGTCCTATAATTATC
 47719  ATAATATTTCATCATTACTATTATAATTCATTTATTACTATTGTTAACTCTATATATATA
 47779  TATAATATATAAATTCTACGGATCCTTTAAACCAATATAACTAATACTTGCACCCTATGT
 47839  ATAACCGCGAATGCTGGCACATATCTTAATCGGTACTAATCGACATATAAAATAAATTTT
 47899  ATATTCATCATAATCTGATGATAGCTACTATCATTATTCTCGCTAGTCTATAACTTTAAT
 47959  TTATAACAATTTTTTCTTTACTATATTTAAATTTTTTAAAAAAAAAAAAATAAATAAGAA
 48019  AATTGAAATTTCATTATTATAGATAACTGGGTCAATCTTTCGATCATTGCCCAATATTCC
 48079  TCACTGCTGTATCATATAGATATCGATTGTATTTCATAATCGACGTGACAATTATAACGT
 48139  TAATTAATTGCTACAGATTATTGGCTATGTATGGCTATTATCCTACATAATACCTATACT
 48199  GCTAATAGCTTGACTAATATCAATAATTAATTTAATAATTATCTTTATTTAACCTAAAAA
 48259  GATTAAAGTATTCTTCATTTAAAAGATATATTAGTTCTAATTCTATTTATTACTCACGGA
 48319  TACACCACTTAATTATCATTATTTGAATTATATAATATTAATATTATATAATTATATATC
 48379  AATTAAATAATCGTTTGATTTGCATGTGTTATGTCTCTATATAGTATTAAGTCTGAACTA
 48439  ACATCATATTCTCTATATT
;     G-rns <== start
 48458  TTATAATTCCTCTAAATAATAATTTTATTATTATATTTACTTATATTATTAAAATATTAT
 48518  ATATATATATTATAGATTATTAATCCATCCCTAAAAAAAAACATCCTCAGCAAAATTATA
 48578  GAATTATATTAATTATTACTATTTTTCATCTAATTTATAAAAAAAAAGAACTGTATTATT
 48638  TTTAAAGTATAATAAAAACTACCTATATTTATTAATTAATAAATAAATAAGTATAAATGA
 48698  ATATACTCCATTAAAAAATTTATTCATAGTAATTTTTATTAAAAAATAATTAACATATTA
 48758  TATTAAAATATTGAATAAAATATAATTCTTTTATGTTAATATTACTAATATTATAAATAT
 48818  TTAAGTTCAAGAATAAAATAAAAATATTATAAATTAGAAGTATATATATTGAATGAAAAG
 48878  ATAAAGATATAAAATTATTATTGTGGAGTACACCACTTATTATTAGCCTCGGGCTATAAA
 48938  AATATTAATACCTTAAGTTTAAATATTTAATTAAATAAAAATGAATTAATTCTATAAAAT
 48998  AATATAATTATATATAATAAAATAAGTATATATTACCTAAATATATAATTATAATAAAAT
 49058  TAATGAAAAGATTAAGTATATATATAAAATTAATAAATAATAATAATATATAAATATAAA
 49118  GAGCTTTAAGCTCTAGAATAGAATAACAATTTAATAATTAAATTTGAATCTAACTGAATG
 49178  AAAAGATAATAATATTCAAAGTATATATTAATTAAAAAGATAAAAAATAGATATCCCTAT
 49238  TAAAATATACTTTCTTCCGCGTAGCATACGCCTGTCGGCACCAAGGTAGCCTCTGGCTAG
 49298  AATAGAATAATAATAATAATAATAATAATAATAATAAATATATTAATAAATTATAAAGTA
 49358  AAGATCCCCCTTATGTAAAATATACTACCTAGAATAGAATAACAATTTAATAATTAAATC
 49418  TGAATCTAACTGAATGAAAAGATAAGTATATAAAAAGGTAATAATAAAATTAAAATAATA
 49478  TAAATTATAATAATATAAAATATAAAGAATAAAATAATATATATAATATATATATTCCCC
 49538  CCCTATAAAAAATATATAAGCCATTAGGCTAGAATAGAATAATAATATTTAAAAGAATAA
 49598  ATATATAACTGAATGAAAAGATAAAGATATTCTATTCTTCCCGTGGAGGACGCCACTCGG
 49658  CATTCGCCTCGGGCTATAAAAATTATTTTAAAATGATACATATATTAATAAATATTCCGC
 49718  GGGGCGGACGTCAGTCGGCCCCTAGGTCCTCCGGCTTAAATAATTATTGATTAATAATCT
 49778  AAAGAATTAAAAAAGGTATTTTAATTAATAGAAGTAATATAAAAATATTATATTATAGTA
 49838  ATATTATTTAAATATAATTTAAATATATTTATCGGTTTTTAATAAATAAAAACCTCTGAT
 49898  TATTAAAATAAATTCAAGAATAAAAATATTATAAATGTTAAATATATATATATTATTAAA
 49958  AGACTAATAATAATCTATAATAAATTAAAGTAATATAATTATTAAAATAATAATATATAA
 50018  TATTAAAATAATATAATTATTAAAATTATTTTTAAATAAATTATAGTATGATATTAATAT
 50078  ATAATGTATAATTAAATTATTAGGCCAGTCGGCCTTAAGTTTATCCATATATTAAAATAT
 50138  CCTTTGGCTCTAGAATAGAATAAAAATATTTATAATGATAAGTATATAATTGAATGAAAA
 50198  GATAAAGTATATAAAATTCTATAATAAAAATATTTAATAAAATTAAAATATAAATTAAAT
 50258  TAAAGAAATAAATTATATTTAAAAAATAAATACTACTAATATATATAATATTATGAATAG
 50318  AATAAAAATCTATATAAAGATTAAATATCTTCCGCGGGGCGGACGTCAGTCGGCCCCAAG
 50378  GTCCTCCGGCTAATAGAATGAATAAATAATAATATCTAATATTGAAAGTAGTATAATTAT
 50438  TAAAATTATGAATAAATAAATTATAATATTATATAAAGTATATAATATAAAATTAAATAA
 50498  TATTAAGAGAGCTTTTAGCTCTAGAATAGAATAAAAATATTATAAATGATAAGAATATAA
 50558  TTGAATGAATATAATAAATATATATAAAAAGTAAAATATATCTATTATATAAATATATAA
 50618  AATTATATAAGAATAAGAAAATAAATTTAACTAAAGTATTACAGATTTGAAAATTGTTGT
 50678  AAAAGTTAAAATAAAAGTCTAGTTAATAATTATAAAAATAGATATAATATCTATTATATA
 50738  AAAATTATTAATGTAAGACATGTAAAGATATAAATATAATATTAATAATATTAAATATCT
 50798  AAATAATATATTATTTCATAATATATAGTAAAAAATAATAAATATATAGAATATAAATAA
 50858  AATTATCTATAATAATGTAAATAATAATTTTATAATAAATTATATTATATTAATATATAT
 50918  ATAAAATTATATAAACTATATTAAATAATTAACAATAATTATAATAATGTATTAATAAAG
 50978  AATATTAATTAATTATAATAATAAAAATAATAGTGATATATATAAAATTTACGAGGAATT
 51038  TGTTATTAATAAATAACAAATTCTTATCTATTTGACATTTATCTCCCTATACAATATAAT
 51098  TTTATATTGTTATTAATAATCCTTATATATTACTATATATACCTCTTAGTATAGTGATTC
 51158  ATATATGACTATTATTAATATTACTTTCTATCTTTCCATAAATAGTTATGTAAATATGAT
 51218  TATATTTACTTATATATTAATAAATATAATAGTGATATTAAAAAATAATATCCTAATAAT
 51278  AAATAGCCTTTGGCTATAGAATAGAAAAATAATGTATTAAAGAATAAGAATCTAATTGAA
 51338  TGATCAAATAGTGGATATAAGGGCGTAGGTTAAATATTATAATATTTAACTAGCCCTATC
 51398  CTAATTTATTCTTTATGAATATATAAATAGTATATTTATATATGAATTAATAATATCTAA
 51458  TCATTAATAATAATATTAAATATAAGAATCTAAAATCTTAAATTAATATTAAAAAATTAT
 51518  TAGT
