# Supplementary material for: Global Characterization of Fungal Mitogenomes: New Insights on Genomic Diversity and Dynamism of Coding Genes and Accessory Elements
Source: Front Microbiol. 2021 Dec 1;12:787283. doi: 10.3389/fmicb.2021.787283 (PMC8672057; doi:10.3389/fmicb.2021.787283)
Supplement: Supplementary File 1 — de novo annotation files of the 685 mitogenomes investigated in this study. Annotation was performed with the Mfannot program. [file Data_Sheet_1.ZIP › Supplementary_FileS1/CP006546.1_Saccharomyces_cerevisiae_YJM1419_mitochondrion_complete_genome_mitogenome_g3.mfres]

;; Masterfile modified automatically by mfannot version 1.35
;; on Sat Dec 26 21:11:36 2020 by user pfonseca on host LGCM-PROC
;;    - Gene Totals: 45
;;    - List of genes added:
;;      atp6                 atp8                 atp9                
;;      cob (5 introns)      cox1 (6 introns)     cox2                
;;      cox3                 orf219               orf236              
;;      orf280               orf299               orf316              
;;      orf335               orf348               orf384              
;;      orf473               orf777               orf785              
;;      rnpB                 rns                  rps3                
;;      trnA(ugc)            trnC(gca)            trnD(guc)           
;;      trnE(cuc)            trnE(uuc)            trnF(gaa)           
;;      trnG(ucc)            trnH(gug)            trnI(gau)           
;;      trnK(uuu)            trnL(uaa)            trnM(cau)           
;;      trnN(guu)            trnP(ugg)            trnQ(uug)           
;;      trnR(acg)            trnR(ucu)            trnS(gcu)           
;;      trnS(uga)            trnT(ugu)            trnT(uuag)          
;;      trnV(uac)            trnW(uca)            trnY(gua)           
;;
;; end mfannot
;;


>CP006546.1 Saccharomyces cerevisiae YJM1419 mitochondrion complete genome gc=3
     1  TTCATAATTAATTTTTTTTATATATATATTATATTATAATATTAATTTATATTATAAAAA
    61  TAATATTTATTATTAAAATATTTATTCTCCTTTCGGGGTTTCGGCTCCCGTGGCCGGGCC
   121  CCGGAACTATTAATTAATAATAAATTATTATTAATAATTATTTATTATTTTATTATTAAA
   181  ATATATAAATAAATAAAAATATTAAAAAGATAAAAAAAAATAATGTTTATTCTTTATTAT
   241  AAATTATATATATATATATATATAATTAATTAATTAATTAATTAATTAATTAATTAATAA
   301  TAAAAATATAATTATAAATAATATAAATATTATTCTTTATTAATAAATATATATTTATAT
   361  ATTATAAAAGTATCTTAATTAATAAAAATAAACATTTAATAATATGAATTATATATTATT
   421  ATTATTATTTATAAAATTATTAATAATAATCAATATGAAATTAATAAAAATTTTATAAAA
   481  AAGTAATGAATACTCCTTCGGGGTTCGGTCCCCCTCCCGTTAGGGAGGGGGTCCCTCACT
   541  CCTTTTTAAAAATACCTTCTTAATTAAATAAAATAAAATAAAAAGGGGACTTTATATTTA
   601  TAAAGTAATTATATTATTATTATTATTATTATTTATTTATTTATTTTTTTTATTATTTTA
   661  TTATATATATTATATATTAATA
;     G-trnP(ugg) ==> start
   683  CAGATAGAAGCCAAAAGGTCAGGCGCTTTCTT!TGG!GAGAAAGACCTAGTTAGTTCGAG
   741  TCTATCCTATCTGA
;     G-trnP(ugg) ==> end
   755  TAATAATTTAATTAAACATTAAAAAAAAATATATATATTTATCATAATATATTAAATTTT
   815  ATTACATTACATTACAAATAAATACTTTTATTTATATTTATAAAAAATATGAACTCCATA
   875  TTATTATTATTATAATTATTATTATAATTATTATTATAATTATTATTATAATTATTATTA
   935  TAATTAAAGAGTTTTGGATACCAATATGATATAATATGATATAGGATCGAAACCCCTCAT
   995  TTTATCATTTATTTATAATATTATAAATAAAAAAAAATATTATATGTTATAATAAAATTA
  1055  ATATCATAATATATTATATTATATATTATATTATATATATATATATATATATTCTTTTAT
  1115  AAAATTTATATTCTTCTTATTAAAATTTAAAATTTAAAATTAAAAAGGGAGCGGACTTTT
  1175  AATTATATTTAATTATAGTTTTTAATCATTGGTTGAGATTTCAAAATAAGGTATAATATT
  1235  TATATTATTCTTTAACAAATATTATATTATATTATATTATATTATATTATAAAAAAGATA
  1295  TAATATTTATATATTATTATTAACATTATTTTTTTTCAGTTCCGGGGCCCGGCCACGGGA
  1355  GCCGGAACCCCGAAAGGAGAAACTTATAATTTTTATATCATTATTTATTATTATTTTTAA
  1415  TTTCAACTCCTTTTGGAGGTTTCCATTTCACCTTCAGCAGAGACTTTCTAATTATAATTA
  1475  TATATATATAAATTTAAATACATTTATAAAAAAGTATATAATATAATTATATTATATATA
  1535  ATAATATTATTAAATGAAGTATTCTTTATTATTAATTATAGGATATCTGGGGTCCATTAA
  1595  TAATTATTATTGTAAATAATAATAGGGACCCCCCCATTATCTAATTAATAAATATATAAA
  1655  TAATCATTAATAAATATATTAATAATTATTAATAAATATATAAATAATCATTAATAAATA
  1715  TATAAATAATATATTATATTATAAAAATATAATAATAATAATTTATTATTAAAATATAAT
  1775  AATTTATTATAAAAATATAATAATTTATTATTAAAATATAATAATTTATTATAAAAATAT
  1835  AATAATAACTCTTTTCGGGGTTCACACTTTTATAAATAATAAATAATAAATAATAAATAA
  1895  TAAATAATAAATAATAAATAATAAATAATAAATATTAGTGTTCACTAATAAATATATAAA
  1955  ATAATAATTATAAAAATAATCATTATTAAAAATATTATTAATTATTAAATTAAATACAAT
  2015  TAATATAATTTAGTTGTTTATATAATTTTAAATAATGTTTATATCAATTTAATAAAATTA
  2075  AATTTATAGTTTCGGGGTCCGGCCACGGGAGCCGGAACCCCGAAAGGAGTTTATCTATAT
  2135  ATTATAATAACTATATGAATTTAATTATTAAAAATAATAAAAATAAGGAATTTTAATAAG
  2195  AAGTAATATTTATTATATAATATATAAAAAAAATATATATATATAAAAATATATATAATA
  2255  AGTTTTATTATAATATATATTAAATTAATTATTATGAGGGGTTCGGTCCCTTTCCGGGCC
  2315  CCAATTCATCTCATCTCATTTTATTTCATTTCAATATCATCTAATCTCATTTCTTTATAG
  2375  ATTTTACATATATATAAATATAAATATAAGATATTCACATTTATATATAATATAATATAA
  2435  TATAATATAATAGATATTCATTCCTCTTTGATTAAACTAATAATTAATAATTAATAATTA
  2495  ATAATTAATAATTAATAATTATTCAGTAGAACTATTATTAAATAATTTATAATTTATTAT
  2555  TTATTAATATATTTATATAATATAATATAATATAATATTATTCATACTTTTTATTAATAT
  2615  AATATAATATTATTAATACTTTCTCCTTTCGGGGTTCCGGCTCCCGTGGCCGGGCCCCGG
  2675  AACTATTAATATAAAGAAAAGAGTTTCAATTATTTATTTATTTATTTATTTTTTATAAAA
  2735  ATAAGTCCCCGCCCCGGCGGGGACCCCGAAGGAGTATTAATTTAAATAATTTATTTAATG
  2795  AAATTATTAATTATAAATAAAAATAATAATTTTTAAAGATGTAATATAAAAATAAATATA
  2855  ATATAATTTAGGATAATTATATAAAATATTTATTATATATAGTTTTCTATAAGGAGTTAA
  2915  AAAAGTGATAATATAATATATAATATTTATAAGTTCCGGGGCCCGGCCACGGGAGCCGGA
  2975  ACCCCGAAAGGAGTTATTTATATATATATAATTATAATCTTATTAATTATTTATATATAT
  3035  ATTTAATATTATTTTTTATATAATTTTATATTAAAGTATTATAATTATATATTTAATATT
  3095  ATTTTTATATAATTTTATATTATTTATTTATTTATTTATTTATTTAAAAATATTATAATC
  3155  ATATATTTAATATTATTTAATATATTTTATATATTATATCTTTTATTGATTTATATATAT
  3215  ATAGATTTAATAAATATATATATATATATATATATAAATATTCATTATATATTTATTATT
  3275  ATTATTATTATTTATTACTATTTTTTATTATATATTAATAATATATATATTATTAGTTAT
  3335  GGGTATCCTAATAGTATATTATTATTTTTAATAATAATTTATGATTTATGTATAATAAAT
  3395  AAGTAGGGAATCGGTACGAATATCGAAAGGAGTTATATATTATTAATTATTTATAATTAT
  3455  TTTATATATTATTAATTATCTCCTTCCGGGGTTCCGGCTCCCGTGGCCGGGCCCCGGAAC
  3515  TATAATTATTTTATATATTTATAATTATTTTATATAGATAGGATAGATAGGATAGATAGT
  3575  ATAGATAGGGGTCCCATTTATTATTTACAATAATAATTATTAATGGGACCCGGATATCTT
  3635  ATTGTTATTAATTTATATATTATTCATTATTATTAATATATATTTAATATAATTAAATAT
  3695  TATATTATATTATTTATTAAAAAAAAATCTATTACTTATTTTTTTATTAATATATAAATT
  3755  ATTTATATAATTTATCATTTTTATTTATATATTATTATTTTTTATATATAAATTAATATA
  3815  TATATATTATATATATATATACTTTTTTTTTTAATAATATATCTATATATATAAATTAAT
  3875  ATATTATATTATATTTTTATATAATATATTATTAATTATTATTTTAATTTTCTATTCTAT
  3935  TGTGGGGGTCCCAATTATTATTTTCAATAATAATTATTATTGGGACCCGGATATCTTCTT
  3995  GTTTATCATTTATTATTTTATTAAATTTATTATTATTTTTAATTTATATTTATATTATAT
  4055  CATTAATTATATCGTTTATACTTTATATTTTATTATATAATATATTATATTCTTATAATA
  4115  TATTTATTGATTATATTATAAAATTTATTCTATGTGTGCTCTATATATATTTAATATTCT
  4175  GGTTATTATCACCCACCCCCTCCCCCTATTACTTATATATTTATAAATATAAATCTAACT
  4235  TAATTAATAATTTAAATAATATACTTTATATTTTATAAATAAAAATAATTATAACCTTTT
  4295  TTATAATTATATATAATAATAATATATATTATCAAATAATTATTATTTCTTTTTTTTCTT
  4355  TAATTAATAATTAATTAATATTTTATAAAAATATATTTATAAATAAAATATATTATTAAT
  4415  AATATTATATAATATAATAATAATATAATAATTTTATATAAATATATATTTATATATTAA
  4475  ATTAAATTATAATTTTATTATGAAAATTATATCTTTTTTTATATTTTTATATAATAAAAA
  4535  TATGTTATATATATATTAATAACAAAAGGTAGTGAGGATTAAATAAATTATATAATAATT
  4595  ATAACTCTTAATTATAAAATAAATATATATATATATATAAGTATCCATTTCCATAAAATC
  4655  TTTTAATAAATATTAATAAATATAAAAAAAATAATATTATAATATTTTTGTATATAATTC
  4715  AATAAAATTCATTGGAGGGGTAAATAATAATAATTTACTAATGGCAAGTTATAGTCTTAA
  4775  AGGTTTTTATTTTTTTTTTATTAAATTAATAAAATAATAATACCATTTATATATTCCATT
  4835  ATATATATATATTTAATAAAAATAATAATATCATTTATATATTTTATTATATATTATATA
  4895  TATTTTATATAAAATAATAATAATAAATTTATATTTTTATATATTATTATTAAATAATAA
  4955  TAATATAAATAACTCCTTCGGGGTTCGGTCCCCACGGGTCCCTCACTCCTTCTTAAGAAT
  5015  AAAAAGGGGGTTCGGTCCCCCTCCCGTTAGTACACGGGAGGGGGTCTCTCACTCCTTCTT
  5075  AAAAAATAAAAAGGTGGAAGGACTAATATAATTTTAAATAATAATTAATACTTTAATAAT
  5135  AATTTGTATTTCTTTATTATTAATATATTAAATATAATAATAATTAATATAATTACAATA
  5195  TATTAATATTATCAAATATTAATAAATATATTTTTATATAATTTATTTATTTTTTTATTT
  5255  TTTTTTTATTAAACTAATTATAATTGTAATTTCGAAAAGGGGGGGTGGGAGTAAATATAT
  5315  ATAATTTATAATCTATATATATATATATATAATTTCTTAATAAATATTAATAAATATTTA
  5375  TAAAAAGAATAATTTATATTTATAATATATAATTTATATATTTTATTTTTATTATACAAT
  5435  TAATATAAAATATAAAATATAAAATATTAAATATTAAATATTAAATATTAAATATTAATT
  5495  TTTATAGGGGTTATATAATAATTATATTTATAATTATATAATATTAAAAAGGGTATTTTT
  5555  ATAATTATTACATTTTTATTTTATTTATAAAAATATTAATTTTAATAAGTATTGAATACT
  5615  TTATATAATATAAATATTAATTACATAATTAATAATTAAATAATATTTAATAATATTATT
  5675  TAAATTTATTATTTATAATTATTTATTTATAAAATTCTATTTTTATTATTATTATTCTTA
  5735  TTTTATTATTAAAAATTAATATAATAATTATTAATATATTAAAAAATCTTTTATTATATT
  5795  AATATTTATAAAAAAGTATTTAATAAAAAAAGATGTCTAAATTTATAAATTATATAATAT
  5855  TATTAATTTATATAATAATAATATTATAACTTTGTGATTGTCAATTTAGTTAATCATTGT
  5915  TATTAATAAAGGAAAGATATAAAAAATATTCTCCTTCTTAAAAAGGGGTTCGGTTC
;     G-trnQ(uug)_1 ==> start
  5971  CCCCCCGTAAGGGGGGGGTCCCTCACTCCT!TTG!GTCGGACTCCTTCGGGGTCCGCCCC
  6029  GCGGGGCGGA
;     G-trnQ(uug)_1 ==> end
  6039  CTAATTTAACTTTTAATATTAATATTAATATTATTTATATTTTTAATATATAAAAATAAA
  6099  TAATTTTATTTTTATTAATAGTATATTATATAAACAATAAAATAGTATTAATTATATAAA
  6159  ATTTATATAAAATATATATAAATTTATTATATATATATATATTAATATTTTAATAAAGTT
  6219  TTTTTATTATAAATTTATTTATTTATTTATTTATTAATTATTATATTTTAATTTATTTAT
  6279  TTATTTATTATTATATAAGTAATAAATAATAGTTTTATATAATAATAATAATATATATAT
  6339  ATATATATATAATTATATTAGTTATATAATAAGGAAAAGTAAAAA
;     G-rns ==> start
  6384  ATTTATAAGAATATGATGTTGGTTCAGATTAAGCGCTAAATAAGGACATGACACATGCGA
  6444  ATCATACGTTTATTATTGATAAGATAATAAATATGTGGTGTAAACGTGAGTAATTTTATT
  6504  AGGAATTAATGAACTATAGAATAAGCTAAATACTTAATATATTATTATATAAAAATAATT
  6564  TATATAATAAAAAGGATATATATATAATATATATTTATCTATAGTCAAGCCAATAATGGT
  6624  TTAGGTAGTAGGTTTATTAAGAGTTAAACCTAGCCAACGATCCATAATCGATAATGAAAG
  6684  TTAGAACGATCACGTTGACTCTGAAATATAGTCAATATCTATAAGATACAGCAGTGAGGA
  6744  ATATTGGACAATGATCGAAAGATTGATCCAGTTACTTATTAGGATGATATATAAAAATAT
  6804  TTTTATTTTATTTAGTTCCGGGGCCCGGCCACGGGAGCCGGAACCCCGAAAGGAGAAATA
  6864  TTTAATATTTATAATAATAATAATAATAATATATATATATAAATTGATTAAAAATAAAAT
  6924  CCATAAATAATTAAAATAATGATATTAATTACCATATATATTTTTATATGGATATATATA
  6984  TTAATAATAATATTAATTTTATTATTATTAATAATATATTTTAATAGTCCTGACTAATAT
  7044  TTGTGCCAGCAGTCGCGGTAACACAAAGAGGGCGAGCGTTAATCATAATGGTTTAAAGGA
  7104  TCCGTAGAATGAATTATATATTATAATTTAGAGTTAATAAAATTAATTAAAGAATTATAA
  7164  TAGTAAAGATGAAATAATAATAATAATTATAAGACTAATATATGTGAAAATATTAATTAA
  7224  ATATTAACTGACATTGAGGGATTAAAACTAGAGTAGCGAAACGGATTCGATACCCGTGTA
  7284  GTTCTAGTAGTAAACTATGAATACAATTATTTATAATATATATTATATATAAATAATAAA
  7344  TGAAAATGAAAGTATTCCACCTGAAGAGTACGTTAGCAATAATGAAACTCAAAACAATAG
  7404  ACGGTTACAGACTTAAGCAGTGGAGCATGTTATTTAATTCGATAATCCACGACTAACCTT
  7464  ACCATATTTTGAATATTATAATAATTATTATAATTATTATATTACAGGCGTTACATTGTT
  7524  GTCTTTAGTTCGTGCTGCAAAGTTTTAGATTAAGTTCATAAACGAACAAAACTCCATATA
  7584  TATAATTTTAATTATATATAATTTTATATTATTTATTAATATAAAGAAAGGAATTAAGAC
  7644  AAATCATAATGATCCTTATAATATGGGTAATAGACGTGCTATAATAAAATGATAATAAAA
  7704  TTATATAAAATATATTTAATTATATTTAATTAATAATATAAAACATTTTAATTTTTAATA
  7764  TATTTTTTTATTATATATTAATATGAATTATAATCTGAAATTCGATTATATGAAAAAAGA
  7824  ATTGCTAGTAATACGTAAATTAGTATGTTACGGTGAATATTCTAACTGTTTCGCACTAAT
  7884  CACTCATCACGCGTTGAAACATATTATTATCTTATTATTTATATAATATTTTTTAATAAA
  7944  TATTAATAATTATTAATTTATATTTATTTATATCAGAAATAATATGAATTAATGCGAAGT
  8004  TGAAATACAGTTACCGTAGGGGAACCTGCGGTGGGCTTATAAATATC
;     G-rns ==> end
  8051  TTAAATATTCTTACATAAATATTAATCTAAATATTAATATAAATATTAATAGTTCCGGGG
  8111  CCCGGCCACGGGAGCCGGAACCCCGAAAGGAGAAATATTAATATAAATATAAATATTAAT
  8171  ATTAATATAAATATAAATATAATATATTTTAATATAATATAATATAATATATAATATATT
  8231  ATATAAATATAATATATAAATAATATAATAAAATATTTTAATATATATATAATATAATAT
  8291  AATTATTATTATAATTTAATATAAATTATTATTATAATTTAATATAATAAATAAATAAAT
  8351  AATTATAATTATAATTATAATTATAATCTCAATATATAAATGATAAATTATTATAAATAC
  8411  AAAGGAAATAATTGATTTTTAAAATATATTTAATAAAATATATAATATAAATTATACTTT
  8471  TTTGTTATTATATAATAATTATATTAATATATTTAATAGAATTAAACTCCTTCGGCCGGA
  8531  CTCCTTCGGGGTCCGCCCCGCGGGGCGGGCCGGACTATTATTCATTTTATATATTAATGA
  8591  TAAATCATTAATTATTATTAATAAATTTATTTATAATATTTAATTTTATATATTATTATT
  8651  TATAATAAAAAAAATTATATTATAATAATTTAATTTTAATTTTTATTTTTAAATTATAAA
  8711  ATTAATAATTTATTTGTTTAAATAAAATTTATAACTCCTTCGGGGTTCGGTCCCCCTCCC
  8771  GTTAGAATAGGGAGGGGTCCCTCACTCCTTCGGCCGGACTATTAATATAAATAAATAATA
  8831  AATATTTATAATAAAATAATATACATCTTCTTTAAATAAAAAAAGGGGACATTATAAATA
  8891  GTATATAAATATATTATATCTTTTTTATTATTATTATTAATAAATAATAATAATAATTTA
  8951  TATATTTATAATATATTTAATAGTTCCGGGGCCCGGCCACGGGAGCCGGAACCCCGAAAG
  9011  GAGAATGTATTATAATTATTACATATAATTATTATTATTCACTTCTTATTAAAAATAATA
  9071  CTCTATATAATTTATATAATTTATTTTAATATATATATATTTATATATAATATAATATAA
  9131  TATATATATTTATTTATTATAATCATTTATTTTTAACTTAAAATAAAACTTATTATAATT
  9191  TATATAATTTATAATTTTTATATAAAAATAATTATATAATTTTTTTTATTTATATAATAA
  9251  TAATATTATTTGTTATATATTATATATTATATATATAATAAATAAATAAATAATAAATAA
  9311  TAATAAT
;     G-trnW(uca) ==> start
  9318  AAGGATATAGTTTAATGGTAAAACAGTTGATT!TCA!AATCAATCATTAGGAGTTCGAAT
  9376  CTCTTTATCCTTG
;     G-trnW(uca) ==> end
  9389  ATAATAATAATAAAAATATGTATTTATTTAATTATTTTAATATTTCTCCTTTCGGGGTTC
  9449  CGGCTCCCGTGGCCGGGCCCCGGAACTATTAATATAATATAATATAAATATTCATTTATC
  9509  TTTTTTTTAATATTCTTAATTAATTAATTAATATATTAATTATAAAAAAATATATTATAA
  9569  TTTTATTATTAATAAGTATAAATATATTATTAATAATAATTTATTAAAAATATATTATTA
  9629  TAATATATTAATATATCATAATTATAATCAATATTATATTATTTAATTTTATAATACTTA
  9689  ATTATTAATATATTATTCATATATATATAAATTAAATTAAATTAATTATATTGAATATAT
  9749  AAATATATATATATATAAATATATAAAAAAATTATATAAATTATTTTAAGAAAGGAGAAA
  9809  TATTATAATATATTTAATATTTTATTTTTTTTTTTTATTTTAATTTATTAAATAATTTAA
  9869  TAATTAAATAAATTAATGATTTGATTTTATTCTATTATTATTATATTTTATTATATAAAA
  9929  ATAAATAATAAATAATAAATAGTATGATACAATTTATTAATAATATAATTATAAATTATA
  9989  AATAATAATTTATTTTAATAATTCTCCTTTCGGGGTTCCGGCTCCCGTGGCCGGGCCCCG
 10049  GAACTATTAATATAAATAATGATAATTATTTTATCATTATGAACTATTAATATATTAATC
 10109  TATTAATATTCTTTGATATTTATTTTTATTTAATGAACATCTAATTTAATTTAATTTAAT
 10169  AAAATAGTCCGGTCCGCCCCGCGGAGGGGGCGGACCTCGAAGGAGATATGAATCTTTAAT
 10229  ATAAATAATCATAAATTCTAAATATTAGAATTATTATTTTATCTTTTTATTTATTAATAA
 10289  TTAAATATAAATTATTATTAATAATAATTATAATATTCTCCTTTCTTAAAATAATATTAA
 10349  TAAAAAATTATACAATAATAATAATAAATATTCATTATTATTTAATTAATATCTCCTTTA
 10409  CTTATTTTTCCTCCGTTAGGGACTTATTATTAAGTATATTATTATATACTACTTAAGATT
 10469  ATATATATAATATATATATATATTATATATAAAATATAAATATATAAATAATATAAAAAT
 10529  TAATAAAATAAATAAAATAAATTAGTCCGATCGAATCCCCTATTTAATTAAATTAAATTA
 10589  AATTAAATTAAATTAAGAAAGAGATAAATTTATATAAAATATTATTTATAATTAATTATA
 10649  ATTAAATTATAATATAATATAATATAAATAATAATATAATAAAAATAAAATAATATTAGA
 10709  TTATATTATATAATTTATATAATTTTTTAATAATAATAATAAATAAGTTTATTTATAATT
 10769  ATAAATATAAATATAAATATAAATAAAGAAGGTATTATATTTTATAAAATATAATAATAA
 10829  TACAAAATTTATATTTTAATAAATATTAATATAAGTTTAAAGTTCCGGGGGCCGGCCACG
 10889  GGAGCCGGAACCCCGAAAGGAGAAATAAATAATATATTTATAAAAAATTAAATAAATAAA
 10949  TATTATCTATTTCAAAATAAATATAATATAATATAATATAATAATTCTAAATATAAATAA
 11009  TATTTATTATAATTATTATAATAATTGTATTATTTATTAATAATATATATAATTATATTA
 11069  AAACTAATATTACATTATTTTGTATATTTAAACAATTAAATTGATTATTCTTATTTGTAA
 11129  TCTTTATTTATTTTATTATATCTTATTAATGATAAATTATAATTATTATTAAAATAATAA
 11189  TTTACTTCTTTTGATATAAAAATAAAATAATATAGTTCCGGGGCCCGGCCACGGGAGCCG
 11249  GAACCCCGGAAGGAGATAAATATATTATATTTTTATTCCTTCCTATTAAAGGTAAAGACT
 11309  CGATTCTCATAATTAAATTTATATCCTTCGGCCGGATTAATTTATTTTATTTATATTTAT
 11369  ATTTATATTTATAGTGAATACCTTTTTTAATATTTATTTTTAATATTTATTTTTAATATT
 11429  TATTTTTAATATTTTATTTTTAATAAAATATAATCTTGTAAGTAAGAAAAGAATTTCGGT
 11489  GATTGGAACCTTGAAAGGATAAATTTCTTATTTATTATATTATAATATTTATATTATGGT
 11549  ATTATTAAACATTTAATATATTATATTAATATTTAATTTAAATGATTAATATATTATTAT
 11609  AATAATATTTATTTTATATTAAAATATTATAATTAATATATATATATTTATTTTAATAAT
 11669  ATTATTATTATTATTATTAAAATTATTATTTTTATAAATATATATATATATATATGTATA
 11729  TTATTTTTATTCTTATATAAATTATATAAAAAAAATATATATAATATATAATTAATTAAT
 11789  ATATATTATTTAAATTATATATTATTTAAAATACTTTTTATATTATATCTTCTTTAGATT
 11849  TAAATATAATTATTATTTATATTATAATTATTTATGAAATATTATTATTAAAATAAAAAA
 11909  GAGGTTTAGACTATATATTTATTATTTATAAACTTATTATATTATTTATTATTAATAGTT
 11969  CCGGGGCCCGGCCACGGGAGCCGGAACCCCGAAAGGAGAAATAAATAAAATAAAAAATAA
 12029  TAAATATTAATATTATTAAATATTATTTATAATAAATATTAATATTATTAAATATTATTC
 12089  ATATTAATAAATTTTATTATTATTTGTAATATATTAAATATTAATAATATATATATTATT
 12149  TATTATAATGAAAACCTATCCTAAATTATTCTATCATATAATATCATATCATATTATATC
 12209  ATATCTTATTATATGATATATAAAGTATTCACTCTATATGAAGTTATGATTATTATATAA
 12269  ATCTTATTTTATTTTTATTTTTATTTGGACTAATAATAATTATAATAATAATTATTGATA
 12329  TGTTCTAATATTAATAAATACATATTTATATTATAATATAAATATTCATTTCTTACTAAT
 12389  AAAAAGTTTTTATATTCATTATAATATAAATATATAAATATATATAAATATTTTAATAAT
 12449  TATAATTATATTAAGATATTATAAATATATATTTATTTTTTTTTATAAAATAAATAAATA
 12509  AATAATTAATTAATATTTTTATATTATAACTTATTTTTATAATAATAATAATAATAAGTA
 12569  TTTTATTTTTATTATATTATTATATTATATAATTATATATATATATTAATTTCAATTTAA
 12629  TTAATTAATTAATTGGTATTTGGCATATAATATCAATTAATTGTAATTCTTATAAGAATT
 12689  AATTAATATGCTTTTTATATAATTTATACTTTTATATTTATATTATTATTATTTTTATTT
 12749  ATTTATTATTAAAATATAATAATAAATAGTCCGGCCCGCCCCGCGGGGCGGACGCCGGAG
 12809  GAGAATTATATTTTTATATAATAATTTATATTTCTATATATATATATATATATTATATAT
 12869  AAATATTATTATATATATTTTTATATATATTATAATTATATTCATTAATATTTTATTATA
 12929  ATGGTGGGGGTCCCAATTATTATTTTCAATAATAATTTATCAAGGGACCCGGATATCTTC
 12989  TTGTTTTTATTTATTATTTTATTAAATTTATTTTAATTATTTATTTATAATTTATATTAT
 13049  ACAATTTATTATTTCGTTAATACCTTTATTTATATTATATAATATATTATATTATTATAA
 13109  TATATTTATTGATTATATTAATACATTTAACTAATGTGTGCTCTATATTTATTGAATAGT
 13169  TTGGTTCTTATCACCCACCCCCTCCCCCTATTACTTATATATTTAATACTAAAAATATAA
 13229  TTACATTACTTTTTTAATATATATATAATATATATATATATATTAATTATATAAAATATA
 13289  ATACTCTATATTAAATATTATTTTTATCAATATTTATTTATATAATAATAATAATAATCA
 13349  ATATTAATTATTTACATATATAAGATTAATATTATTTAATATATTATGAATAATTTAATT
 13409  AATAAATCTTTAAATATTATCATAAAAATATAAATTAAATAACTTCTTATTTATAATAAA
 13469  GAATAATAATATATATATATATAAATATAATAAAGAATGTAAATAATATATATATAATAT
 13529  AATATAATATAAAAAATATATATATATATAAATATATATATAATATAATATATAGATAAT
 13589  AATATTTTTATATTAATTTATTTTATTATTAAGTAATGAATAATATAAAATCAATATATT
 13649  AAATAATATATTTATATTAGTTCGGTCTAATTGGTATTTTGTAATGAGTAAAAAGTAATA
 13709  TATAATATTAAATAATAAGTATTGATATAAGTAATAGATATAATAATAATATTATTAATA
 13769  TTTTATATAAATAATATTAATAATATAGATTATGAAAGAGAGTATTAATATCATTAAATA
 13829  TATATATATGTTATATAATTTAAATGATTTTAATATATATATATATATTATATTATAGAT
 13889  TATGATACATTTATATAAATAATATATATATAAAAATTAATTATACTATTACTTTATAAT
 13949  ATAATAATATTTATTTATAAAGATATAAAAGAATTGTTTAAAGTTATAACTAAAATATTA
 14009  TATAGTCCGGCCCGCCCCCGCGGGGCGGACCCCGAAGGAGTATTCATTAATAATTAATAT
 14069  TATAAATTCAACTATTGTTATATTTATAAATAGAATAATATATTATTATCCTTTAAGATA
 14129  TAACAATAATTATTTAAATTAAATTAAATTTAATTAATTTTTAATGAATATAATAATAAT
 14189  AATATTATTAAAATTAATATATAAAAAAAAAGTAAAA
;     G-cox1 ==> start ;; mfannot: alternative ATG start pos 14172
;     G-cox1-E1 ==> start
 14226  ATGGTACAAAGATGATTATATTCAACAAATGCAAAAGATATTGCAGTATTATATTTTATG
 14286  TTAGCTATTTTTAGTGGTATGGCAGGAACAGCAATGTCTTTAATCATTAGATTAGAATTA
 14346  GCTGCACCTGGTTCACAATATTTACATGGGAATTCACAGTTATTTAATG
;     G-cox1-E1 ==> end
;     G-cox1-I1 ==> start /group=II (8.47e-14)
 14395  gt
;     G-cox1-I1-orf777 ==> start /first_aa=A
 14397  gcgcctctcagtgcgtatatttcgttgatgcgtctagcattagtattatgaatcatcaat
 14457  agatacttaaaacatatgactaactcagtaggggctaactttacggggacaatagcatgt
 14517  cataaaacacctatgattagtgtaggtggagttaagtgttacatggttaggttaacgaac
 14577  ttcttacaagtctttatcaggattacaatttcctcttatcatttggatatagtaaaacaa
 14637  gtttgattattttacgttgaggtaatcagattatgattcattgttttagatagcacaggc
 14697  agtgtgaaaaagatgaaggacctaaataacacaaaaggaaatacgaaaagtgagggatca
 14757  actgaaagaggaaactctggagttgacagaggtatagtagtaccgaatactcaattaaaa
 14817  atgagatttttaaatcaagttagatactattcagtaaataataatttaaaaatagggaag
 14877  gataccaatattgagttatcaaaagatacaagtacttcggacttgttagaatttgagaaa
 14937  ttagtaatagataatataaatgaggaaaatataaataataatttattaagtattataaaa
 14997  aacgtagatatattaatattagcatataatagaattaagagtaaacctggtaatataact
 15057  ccaggtacaacattagaaacattagatggtataaatataatatatttaaataaattatca
 15117  aatgaattaggaacaggtaaattcaaatttaaacccatgagaatagttaatattcctaaa
 15177  cctaaaggtggtataagacctttaagtgtaggtaatccaagagataaaattgtacaagaa
 15237  gttataagaataattttagatacaatttttgataaaaagatatcaacacattcacatggt
 15297  tttagaaagaatataagttgtcaaacagcaatttgagaagttagaaatatatttggtgga
 15357  agtaattgatttattgaagtagacttaaaaaaatgttttgatacaatttctcatgattta
 15417  attattaaagaattaaaaagatatatttcagataaaggttttattgatttagtatataaa
 15477  ttattaagagctggttatattgatgagaaaggaacttatcataaacctatattaggttta
 15537  cctcaaggatcattaattagtcctatcttatgtaatattgtaataacattggtagataat
 15597  tgattagaagattatattaatttatataataaaggtaaagttaaaaaacaacatcctaca
 15657  tataaaaaattatcaagaataattgcaaaagctaaaatattttcgacaagattaaaatta
 15717  cataaagaaagagctaaaggcccactatttatttataatgatcctaatttcaagagaata
 15777  aaatacgttagatatgcagatgatattttaattggggtattaggttcaaaaaatgattgt
 15837  aaaataatcaaaagagatttaaacaattttttaaattcattaggtttaaatataaatgaa
 15897  gaaaaaactttaattacttgtgcaactgaactaccagcaagatttttaggttataatatt
 15957  tcaattacacctttaaaaagaatacctacagttactaaactaattagaggtaaacttatt
 16017  agaagtagaaatacaactagacctattattaatgcaccaattagagatattatcaataaa
 16077  ttagctactaatggatattgtaagcataataaaaatggtagaataggagtgcctacaaga
 16137  gtaggtagatgactatatgaagaacctagaacaattattaataattataaagcgttaggt
 16197  agaggtatcttaaattattataaattagctactaattataaaagattaagagaaagaatc
 16257  tattacgtattatattattcatgtgtattaactttagctagtaaatataaattaaaaaca
 16317  ataagtaaaactattaaaaaatttggttataatttaaatattattgaaaatgataaatta
 16377  attgtcaattttccaagaaatacttttgataatatcaaaaaaattgaaaatcatggtata
 16437  tttatatatatatcagaagctaaagtaactgatccttttgaatatatcgattcaattaaa
 16497  tatatattacctacagctaaagctaattttaataaaccttgtagtatttgtaattcaact
 16557  attgatgtagaaatacatcatgttaaacaattacatagaggtatattaaaagcacttaaa
 16617  gattatattttaggtagaataattaccataaacagaaaacaaattccattatgtaaacaa
 16677  tgtcatattaaaacacataaaaataaatttaaaaatataggacctggtatataa
;     G-cox1-I1-orf777 ==> end
 16731  aatctattattaatgatactcaatatggaaagccgtatgatgggaaactatcacgtacgg
 16791  tttgggaaaggctctttaacacgtggcaacataggttaatttgctatttcat
;     G-cox1-I1 ==> end
;     G-cox1-E2 ==> start
 16843  TTTTAGTAGTTGGTCATGCTGTATTAATGATTTTCT
;     G-cox1-E2 ==> end
;     G-cox1-I2 ==> start /group=II (2.07e-16)
 16879  gt
;     G-cox1-I2-orf785 ==> start /first_aa=A
 16881  gcgccgtttcgcttaatttatcactgtattgaagtgttaattgataaacatatctctgtt
 16941  tattcaattaatgaaaactttaccgtattattttggttctgattattagtagtaacatac
 17001  atagtatttagatacgtaaaccatatggcttacccagttggggccaactcaacggggaca
 17061  atagcatgccataaaagcgctggagtaaaacagccagcgcaaggtaagaactgtccgacg
 17121  gctaggttaacgaattcctgtaaagaatgtttagggttctcattaactccttcccacttg
 17181  gggattgtgattcatgcttatgtattggaagaaaaggtacacgagttaaccaaaaatgaa
 17241  tcattagctttaagtaaaagttgacatttggagggctgtacgagttcaaatggaaaatta
 17301  agaaatacgggattgtccgaaaggggaaaccctggggataacggagtcttcatagtaccc
 17361  aaatttaatttaaataaagtgagatactttagtactttatctaaattaaatgcaaggaag
 17421  gaagacagtttagcgtatttaacaaagattaatactacggatttttccgagttaaataaa
 17481  ttaatagaaaataatcataataaacttgaaaccattaatactagaattttaaaattaatg
 17541  tcagatattagaatgttattaattgcttataataaaattaaaagtaagaaaggtaatata
 17601  tctaaaggttctaataatattaccttagatgggattaatatttcatatttaaataaatta
 17661  tctaaagatattaacactaatatgtttaaattttctccggttagaagagttgaaattcct
 17721  aaaacatctggaggatttagacctttaagtgttggaaatcctagagaaaaaattgtacaa
 17781  gaaagtatgagaataatattagaaattatctataataatagtttctcttattattctcat
 17841  ggatttagacctaacttatcttgtttaacagctattattcaatgtaaaaattatatgcaa
 17901  tactgtaattgatttattaaagtagatttaaataaatgctttgatacaattccacataat
 17961  atgttaattaatgtattaaatgagagaatcaaagataaaggtttcatagacttattatat
 18021  aaattattaagagctggatatgttgataaaaataataattatcataatacaactttagga
 18081  atccctcaaggtagtgttgtcagtcctattttatgtaatatttttttagataaattagat
 18141  aaatatttagaaaataaatttgagaatgaattcaatactggaaatatgtctaatagaggt
 18201  agaaatccaatttataatagtttatcatctaaaatttatagatgtaaattattatctgaa
 18261  aaattaaaattgattagattaagagaccattaccaaagaaatatgggatctgataaaagt
 18321  tttaaaagagcttattttgttagatatgctgatgatattatcattggtgtaatgggttct
 18381  cataatgattgtaaaaatattttaaacgatattaataacttcttaaaagaaaatttaggt
 18441  atgtcaattaatatagataaatccgttattaaacattctaaagaaggagttagtttttta
 18501  gggtatgatgtaaaagttacaccttgagaaaaaagaccttatagaatgattaaaaaaggt
 18561  gataattttattagggttagacatcatactagtttagttgttaatgcccctattagaagt
 18621  attgtaataaaattaaataaacatggctattgttctcatggtattttaggaaaacccaga
 18681  ggggttggaagattaattcatgaagaaatgaaaaccattttaatgcattacttagctgtt
 18741  ggtagaggtattataaactattatagattagctaccaattttaccacattaagaggtaga
 18801  attacatacattttattttattcatgttgtttaacattagcaagaaaatttaaattaaat
 18861  actgttaagaaagttattttaaaattcggtaaagtattagttgatcctcattcaaaagtt
 18921  agttttagtattgatgattttaaaattagacataaaataaatataactgattctaattat
 18981  acacctgatgaaattttagatagatataaatatatgttacctagatctttatcattattt
 19041  agtggtatttgtcaaatttgtggttctaaacatgatttagaagtacatcacgtaagaaca
 19101  ttaaataatgctgccaataaaattaaagatgattatttattaggtagaatgattaagata
 19161  aatagaaaacaaattactatctgtaaaacatgtcattttaaagttcatcaaggtaaatat
 19221  aatggtccaggtttataa
;     G-cox1-I2-orf785 ==> end
 19239  taattattatactattaaatatgcgttaaatggagagccgtatgatatgaaagtatcacg
 19299  tacggttcggagagggctcttttatatgaatgttattacattcagatagatttgctactc
 19359  tac
;     G-cox1-I2 ==> end
;     G-cox1-E3 ==> start
 19362  TCTTAGTAATGCCTGCTTTAATTGGAGGTTTTGGT
;     G-cox1-E3 ==> end
;     G-cox1-I3 ==> start /group=IB (2.65e-35)
;     G-cox1-I3-orf335 ==> start /first_aa=N /note=LAGLIDADG ;; evalue:3.9e-37
 19397  aaccaaaaaagatatgaaagtaataataataataatcaagtaatagaaaataaagaatat
 19457  aatttaaaattaaattatgataagttgggaccttatttagctggattaattgaaggtgat
 19517  ggaactattctagttcaaaattcatcttcaataaaaaaatctaaatatagaccgttaatt
 19577  gttgtagtatttaaattagaagatttagaattagctaattatttatgtaatttaactaaa
 19637  tgtggaaaagtgtataaaaaaattaatcgtaattatgtattatgacttattcatgattta
 19697  aaaggtgtatatacattattaaatattattaatggatatatgagaacacctaaatatgaa
 19757  gcatttgttagaggtgctgaatttataaataattatattaattcaacaacaattctacat
 19817  aataaattaaaaaatatagataatattaaaattaaaccattagatacatcagatattggt
 19877  tcaaacgcttgattagctggtatgacagatgcagatggtaatttttctattaatttaata
 19937  aatggtaaaaatcgttctagtagagcaatgccttattattgtttagaattaagacaaaat
 19997  tatcaaaaaaattctaataataataatattaatttttcttatttttatattatgtctgca
 20057  attgcactatattttaatgttaatttatatagtagagaacgtaatttaaatttattagta
 20117  tctcttaataatacgtataaactatattatagttataaagtaatagtggctaatctatat
 20177  aaaaatattaaagtaatagaatactttaataaatattctttattatcatctaaacactta
 20237  gattttttagattgatctaaattagttattttaattaataatgagggtcaaagtataaaa
 20297  cttaatggtagttgagaattaggtataaatttacgtaaagattataataaaactagaact
 20357  acgtttacttgatctcatttaaaaaatacatatttagaaaataaataa
;     G-cox1-I3-orf335 ==> end
 20405  ataaattattattactttcttcccctccgaatccgtaatatatttacggatatataatct
 20465  cgtagtgtaaaaggtgtaacgagattattaataagttgccgtaatatattgtaaaatata
 20525  ttattattacaacactatatgcgggaaaaccctaaagtcataatataatattatccccac
 20585  gagggccacacatgtgtggccctcgcggggtatggaaaatttaattaagttataaatgta
 20645  ctatagtattaaaaattattatgaataatttccccacccccatgcgaagcatgggggggg
 20705  ggggtataagtatggacaatccgcaggaaaccaaataataaataatatcctgaacaaagt
 20765  aagtgaaggagatatcttaaaatatatataatatatattttataaattattacgtaggat
 20825  cctcagagactacacgtgttgcacccattatattatgtataatgggttgaagatatagtc
 20885  caaatataattgaaagattataataaaatg
;     G-cox1-I3 ==> end
;     G-cox1-E4 ==> start
 20915  AACTATTTATTACCATTAATGATTGGAGCTACAGATACAGCATTTCCAAGAATTAATAAC
 20975  ATTGCTTTTTGAGTATTACCTATGGGGTTAGTATGTTTAGTTACATCAACTTTAGTAGAA
 21035  TCAGGTGCTGGTACAGGGTGAACTGTCTATCCACCATTATCATCTATTCAGGCACATTCA
 21095  GGACCTAGTGTAGATTTAGCAATTTTTGCATTACATTTAACATCAATTTCATCATTATTA
 21155  GGTGCTATTAATTTCATTGTAACAACATTAAATATGAGAACAAATGGTATGACAATGCAT
 21215  AAATTACCATTATTTGTATGATCAATTTTCATTACAGCGTTCTTATTATTATTATCATTA
 21275  CCTGTATTATCTGCTGGTATTACAATGTTATTATTAGATAGAAACTTCAATACTTCATTC
 21335  TTTGAAGTAGCAGGAGGTGGTGACCCAATCTTATACGAGCATTTATTTTGATTCTTTGGT
;     G-cox1-E4 ==> end
;     G-cox1-I4 ==> start /group=IB (3.46e-21)
;     G-cox1-I4-orf316 ==> start /first_aa=Q /note=LAGLIDADG ;; evalue:2.8e-47
 21395  caaacagtggcccttattattatattaataatatataatgatatgcatttttctaaatgc
 21455  tggaaattattaaaaaaatgaattacaaatattataagtctattatttaaagccttattt
 21515  gtaaaaatattcatatcttataataatcagcaggataagataataaataatcttatatta
 21575  aaaaaagataatattaaaagatcctcagagactacaagaaaaatattaaataattcaata
 21635  aataaaaaatttaatcaatgattagctggattaattgatggtgatggatattttggtatt
 21695  gtaagtaagaaatatgtatcattagaaattctagtagcattagaagatgaaatagcttta
 21755  aaagaaattcaaaataaatttggtggttctattaaattaagatcaggtgtaaaagctatt
 21815  agatatagattacttaataaaactggtataattaaattaattaatgcagttaatggtaat
 21875  attagaaatactaaaagattagtacaatttaataaagtttgtattttattaggtattgat
 21935  tttatttatccaattaaattaactaaagataatagttgatttgttggattttttgatgct
 21995  gatggtacaattaattattcatttaaaaataatcatcctcaattaacaatttctgtaact
 22055  aataaatatttacaagatgtacaagaatataaaaatattttaggtggtaatatttatttt
 22115  gataaatcacaaaatggttattataaatgatccattcaatcaaaagatatagtattaaat
 22175  tttattaatgattatattaaaataaatccatcaagaacactaaaaataaataaattatat
 22235  ttaagtaaagaattttataatttaaaagaattaaaagcttataataaatcttctgattca
 22295  atacaatataaagcatgattaaattttgaaaataaatgaaaaaataaataa
;     G-cox1-I4-orf316 ==> end
 22346  attatttaataaagatatagtccaaattatatatatataatatatatatatataacaag
;     G-cox1-I4 ==> end
;     G-cox1-E5 ==> start
 22405  CACCCTGAAGTATATATTTTAATTATTCCTGGATTTGGTATTATTTCACATGTAGTATCA
 22465  ACATATTCTAAAAAACCTGTATTTGGTGAAATTTCAATGGTATATGCTATGGCTTCAATT
 22525  GGATTATTAGGATTCTTAGTATGATCACATCATATGTATATTGTAGGATTAGATGCAGAT
 22585  CTTAGAGCATATTTCCTATCTGCACTAATGATTATTGCAATTCCAACAGGAATTAAAATT
 22645  TTCTCATGATT
;     G-cox1-E5 ==> end
;     G-cox1-I5 ==> start /group=IB (1.84e-42)
 22656  a
;     G-cox1-I5-orf299 ==> start /first_aa=M /note=LAGLIDADG ;; evalue:1.9e-12
 22657  ataaatccctttagcaaggataaaaataaaaataaaaagttgatcagaaattatcaaaaa
 22717  ataaataataataatataataaaaacatatttaaataataataatataattataataaat
 22777  atatataaaggtaatttatatgatatttatccaagatcaaatagaaattatattcaacca
 22837  aataatattaataaagaattagtagtatatggttataatttagaatcttgtgttggtata
 22897  cctctatatactaatattgtaaaacatatagtaggtattcctaataatattttatatatt
 22957  ataacaggtattttattaacagatggttgaattgattatctatctaaaaaaaatttagat
 23017  aaaaaaacaattatagaaattaattgtagatttagattaaaacaatcaataattcatagt
 23077  gaatatttaatatatgtatttatattattatcacattattgtataagttatcctaaaata
 23137  aaaattgctaaagttaaaggtaaatcatataatcaattagaattttatactagatcatta
 23197  ccatgttttactattttaagatatatattttataatggtagagtaaaaattgtacctaat
 23257  aatttatatgatttattaaattatgaatctttagctcatataattatatgtgatggttca
 23317  tttgtaaaaggtggaggtttatatttaaatttacaatcttttctaactaaagaattaatt
 23377  tttattataaatattttaaaaattaaatttaatttaaattgtctattacataaatctaga
 23437  aataaatatcttatttatataagagtagaatctgttaaaagattatttcctataatttat
 23497  aaatatattttaccttctataagatataaatttgatattatattatgacaaaaaatataa
;     G-cox1-I5-orf299 ==> end
 23557  tatgattaattaattaattaatttatttattatttacttttttgatatatatagaggcaa
 23617  actcgaggaaaaccatataattagaataagtaataattatatgacaaccgtcgaactaaa
 23677  tcatattcaagaaattaatatgtaaaagcgtagagattagacgcctctggttatctaagt
 23737  aatatatatatatatattatatgataacataaggtataatccaatgagatcagtaatgat
 23797  tttaaaacaataattttgttttaagtattaataataatattaatattcgacctcttaatt
 23857  gaggatattataatcataattttttatattataatataaaatttaactagctagataata
 23917  ttatataaataaaataatattatataaattaattaaaataatttttattaattgaaactg
 23977  aaatgttttaaagttaaatcaaag
;     G-cox1-I5 ==> end
;     G-cox1-E6 ==> start
 24001  AGCTCTAGTCTATGGTGGTTCAATTAGATTAGCACTACCTATGTTATATGCAATTGCATT
 24061  CTTATTCTTATTCACAATGGGTGGTTTAACTGGTGTTGCCTTAGCTAACGCCTCATTAGA
 24121  TGTAGCATTCCACGAT
;     G-cox1-E6 ==> end
;     G-cox1-I6 ==> start /group=I(derived) (4.39e-09)
 24137  attaatttaataagtgtcgtgcttaaaattcactaaaataatatataataaattataata
 24197  aaatatataaaaaaaaataaaaaaaataaaaaaaaattaatatctttatcattaatttat
 24257  ataaataaaaatttattaaatattattggttatatatatatatatattaataataaaaaa
 24317  tatatatatatatatatagctaacggggaaactcttataattattatttatataataaat
 24377  aagacaatcccgtgataactttaatatatatatattatatattaaagtattgtagagact
 24437  aaacgtgaatgattttaatattatttaaatattaaaattaagagatagtccaatcttata
 24497  tgtaaatataagttaataccaaaaaaaaatattaaatatatatattattatattagttat
 24557  aaatatataatctttttttttattatttttttttataaaagattataaactgatataaaa
 24617  tttaaattatatattttattttttttttttacaggctttaattattctaataggattatt
 24677  attaaataataataatataatttctaataataatataataataaataataatataagttt
 24737  agcatcacaaattcatttaattactggttttgcgactgtgaatgatattaataatattta
 24797  taaagatattttaaataattataaagatattatagttccggggcccggccacgggagccg
 24857  gaaccccggaaggagataaatattca
;     G-cox1-I6-orf219 ==> start /note=LAGLIDADG ;; evalue:2.1e-20
 24883  ataaaattatataaagataataataataatttaccaaaaatattagaagattttactgaa
 24943  gaagagaaaggttattatttatctggtttatttgaaggagatggtaatatttatactaga
 25003  acattttcaattgtattttctattgaagatgcacctttagctcattatttatgtcaatat
 25063  tttaaaataggatatattgattataaaaataattctcctccggcgtccgccccgcgggcg
 25123  ggccggactaaaaaagaattaacagtagttaaatgaaatattataaaagaatcagaacaa
 25183  agaatttttcttaattatattaatggtaaattattaacatataaaagatatgatcaatat
 25243  tacaaatataattttgataaaaaattaaatattttattaataaaacctatagaatttaat
 25303  gtattattaaatccatgattaataggatttactgatgcagatggttatttttatagtgct
 25363  ttaagtaataaattacttattgttataaaatatgaattatctcaaaaagaaagttatatt
 25423  ttagtccggcccgcccccgcggggcggaccccaaaggagatattattaaaaaatatagta
 25483  atcttggtacagtatataaaagagattttaaatctggtacttatgctcatatttatctag
;     G-cox1-I6-orf219 ==> end
 25543  taacttctaatattggtataaaaccttttattgaatattttaataaatataaaccattaa
 25603  gtattagaagatatagacaatatttattattaaatattacttatttattaagaattaata
 25663  aaatacaatctatatctaatattaaacctatatttattgatttactatattttagtaaac
 25723  tattattaatatcttctaatataaaaaataaacaattaaataatgctataattattatta
 25783  attattatagaaaattaagaaatttaaatgaaaaataatattcttattaattataaaaaa
 25843  aaaaataaaaataaaaataaataatatatatatataatatttatttgtag
;     G-cox1-I6 ==> end
;     G-cox1-E7 ==> start
 25893  ACTTACTATGTTGTGGGACATTTTCACTATGTATTATCAATGGGTGCTATTTTCTCTTTA
 25953  TTTGCTGGATACTACTATTGAAGTCCTCAAATTTTAGGTTTAAACTATAATGAAAAATTA
 26013  GCTCAAATTCAATTCTGATTAATTTTCATTGGGGCTAATGTTATTTTCTTCCCAATGCAT
 26073  TTCTTAGGTATTAATGGTATGCCTAGAAGAATTCCTGATTATCCTGATGCTTTCGCAGGA
 26133  TGAAATTATGTCGCTTCTATTGGTTCATTCATTGCACTATTATCATTATTCTTATTTATC
 26193  TATATTTTATATGATCAATTAGTTAATGGATTAAATAATAAAGTTAATAATAAATCAGTT
 26253  ATTTATGCTAAAGCACCCGATTTTGTAGAATCTAATCTTATCTTTAATTTAAATACAGTT
 26313  AAATCTTCATCTATCGAATTCTTATTAACTTCTCCACCAGCTGTACACTCATTTAATACA
 26373  CCAGCTGTACAATCTTAA
;     G-cox1-E7 ==> end
;     G-cox1 ==> end
 26391  GTTTTAAAATTTAATTATTTACTTAATAATTAAAAAAAAAAAGTAAATATTATATCTAAA
 26451  ACTTAATAATATAATAATAATATTCTTATAAAAAAAAATATATAAAAAAAAAATATATAA
 26511  AATTTATTAAAATATCTTAATATATTTTCCTTTTGGGGAACTATATAAATAAATACTAAT
 26571  ATAATCCTATTATATATATATATATATAAAATAATATATATATATATAATTAATATAAAT
 26631  AATATTTATAATTATTTTTTAATAATATATATAATTTAATATATTAATGAATATTATATA
 26691  ATTATTAAATATATTATAATATTATTATTATTTTATAATAAAAATATTTTTAATACTAAT
 26751  TATTATTTATTATTTATAAATATATAAATAGTATGTTTAATATTATTAATATTAAAAAAA
 26811  AATATAATTATAATTAGGATCTAACAATACATTTATCTGATTAATATTAATATTAATATT
 26871  AATATTTATATTAATAAAGGGATTAAATTAATTGTATCCAATTTAATTAAATTATAGATA
 26931  TATTATTTATAATATTAATATATTGTTTTATTAAAAAGGTAAAAATAGTTTTTATTTTAT
 26991  ATATAAATATAGGATATAAATAAATATATTATATATATATTAAGAATATATTTATATTTT
 27051  ACATATAATTATTTATAATATAAATATCTCCGCAAAGCCGGATTAATGTAATTATTTAAT
 27111  AATTTTATTTAATAATTTATTAAAATAAATATTTACATTTGATAATATTTATATTATGTC
 27171  AGTTATTTTATATTAATGTTTAATCTATTATAATATTTTTTTTATAAATATATTATTTAT
 27231  ATTAATAAATATATATATTATTTTTATAATATATATATATTTTTATTAAATATTTATTAA
 27291  ATATTTATTAAATTATTATAATGTTGTTATTAATCTTATTAAAAAATATATATAAAA
;     G-atp8 ==> start ;; mfannot: alternative ATG start pos 27336
 27348  ATGCCACAATTAGTTCCATTTTATTTTATGAATCAATTAACATATGGTTTCTTATTAATG
 27408  ATTCTATTATTAATTTTATTCTCACAATTCTTTTTACCTATGATCTTAAGATTATATGTA
 27468  TCTAGATTATTTATTTCTAAATTATAA
;     G-atp8 ==> end
 27495  TATATATTATTAATTTATTTATTCATATAAATATTATTATTATATATAAATATTAATAAT
 27555  ATTTATACTTATTTAATAATAATAATAAAATAAAAAAATAATTATAATTTAATATATTTA
 27615  ATATATTTCCTTACGGACTATATATTTATATATATATATTAAATACAATTTAATTTAATT
 27675  TAATTATGTTATTTATTAAATAAAGTTATATTATAATATAATAACAATATTATATATTAT
 27735  TATATAATTATAATATATTTTAATATAATTATCAAAAGAAATAATAAAAAATATTAATAA
 27795  GAATATAATTTAATAATTATTAAAAAAAATTCTTATTTATAGTCCGGTCCGCCCCCGCGG
 27855  GGCGGACCCCAAAGGAGGAGTAATAAAAATTATTAAATACAAATATTATATATATATAAT
 27915  TCATTATATATATATATATATAATAATTAATCTTATTTTTTATATATTTATTTATATATC
 27975  TATTTATATTTATATTTTATATATATTTATTTATATATCTAAGGGGTTTGGTCCCTCCCC
 28035  CGTAAGTATAAGTATACGGGGGAGGGTCCCTCACTATTTATATTTATATTTATATTTATA
 28095  TTTATATTTTATATATTTTATATATTTATAAATAAAGTATAATAAGATATAATTATGATT
 28155  AATTATTTATAAGTTATAGTTTTATAAATTTATAATTATT
;     G-atp6 ==> start ;; mfannot: alternative ATG start pos 28186
 28195  ATGTTTAATTTATTAAATACATATATTACATCACCATTAGATCAATTTGAGATTAGACTA
 28255  TTATTTGGTTTACAATCATCATTTATTGATTTAAGTTGTTTAAATTTAACAACATTTTCA
 28315  TTATATACTATTATTGTATTATTAGTTATTACAAGTTTATATCTATTAACTAATAATAAT
 28375  AATAAAATTATTGGTTCAAGATGATTAATTTCACAAGAAGCTATTTATGATACTATTATA
 28435  AATATGCTTAAAGGACAAATTGGAGGTAAAAATTGAGGTTTATATTTCCCTATGATCTTT
 28495  ACATTATTTATGTTTATTTTTATTGCTAATTTAATTAGTATGATTCCATACTCATTTGCA
 28555  TTATCAGCTCATTTAGTATTTATTATCTCTTTAAGTATTGTTATTTGATTAGGTAATACT
 28615  ATTTTAGGTTTATATAAACATGGTTGAGTATTCTTCTCATTATTCGTACCTGCTGGTACA
 28675  CCATTACCATTAGTACCTTTATTAGTTATTATTGAAACTTTATCTTATATTGCTAGAGCT
 28735  ATTTCATTAGGTTTAAGATTAGGTTCTAATATCTTAGCTGGTCATTTATTAATGGTTATT
 28795  TTAGGTGGTTTACTATTTAATTTTATGTTAATTAATTTATTTACTTTCGTATTCGGTTTT
 28855  GTACCTTTAGCTATGATCTTAGCCATTATGATGTTAGAATTCGCTATTGGTATCATTCAG
 28915  GGATATGTCTGGGCTATTTTAACAGCATCATATTTAAAAGATGCAGTATACTTACATTAA
;     G-atp6 ==> end
 28975  ATTATAAAATAAAATTATAAAATAAAATAATTTACATATGGAGTATTAAACTATAATAAA
 29035  TACAATATACCCCACCCCCCTTTTAATAATATTCTTTTATCTCATAAAATATCTATTATT
 29095  TATATTATTATTATTATCACCTTAAAAGACTTATTTAATATATTTAATAATTTTATTATA
 29155  CTTATTTATATTTTATAATTAATATAAATATATTATTAATCTTATTCCTTCTTAAAAAGG
 29215  GAACTTATTTTTATTATATTATTTAATCTTTATTTATAATATTATATATTATATATAAAT
 29275  TATTATATTTAATGATTAAAAAAAAAAACCTCTAATTATTATTAATGTTATATAAAATAT
 29335  ATATATTCTCATTAATGTTATATATAATATATATATTCTCATTAATATATTAATATAGTA
 29395  TAAAAAAATATAAAATATTTAATAATATTATTTATAATAATATTTATTAAAAATAATATA
 29455  ACATAATTAATATAAGATTATTATTATATAATATATTTATTATATTATATAGTTCCGGGG
 29515  CCCGGCCACGGGAGCCGGAACCCCGGAAGGAGAAATTATAATATATTTTTAATAATATTC
 29575  ATATTTATTTTATATACAAATAAATATATTTATAATAATTAAAAAAAGAATAAATAAATA
 29635  TATTATTATTATACTTTATTTATTATTTATTATAATAATTATATATAACAATTATAATAT
 29695  ATAATTATATTTTATATAATATTATATTAATATTTAATATATTTATTATTATTACTTCTA
 29755  TGGTAATTTTATATTTTATAATATTTTTTATTATTATTATTAATTTATAATGTTATATTT
 29815  TTGATTTATAAATATATAAGTAATAGGGGGAGGGGGTGGGTGATAATAACCAGAATATTA
 29875  AATATATATAGAGCACACATTAGATAAATTTTATAATATAACCAATATATAATAATTATA
 29935  AAATAATTAATTATATAATATAAATAATGTATAAACAATATAATTAATGATATAATATAA
 29995  ATATAAACTTAAAATAATAATAAATTAAATAATATAATAATTGATAAACAAGAAGAAATC
 30055  CGGGTCCCAATAATAATTATTATTGAAAATAATAATTGGGACCCCACCATAAAATAAAAT
 30115  TAAAATAATTAATATATATATATAAATATAATAAATTATTATATATAAATATATATAATT
 30175  TTTATAATAAATATTATAATATTATATAAATAAATAATTATAATATATAATAAATATATA
 30235  ATAATAATAAAAATATTAACAATATAATAAAAATTTATAATATAAATATAAATAATAAAT
 30295  AAGTTAAATTAATAAAATAATAAATTATTAACAAGAAGATATCTGGGGTCCCATTAATAA
 30355  TTATTATTTTCAATAATAATTGGGACCCCCCCACCATTATAATATCATATTAATTAATAT
 30415  AATAATAATGTATATAAAATAGAAATAATAATTAATATAATAATAATAATATATATAAAA
 30475  TAGAAATAATAATTAAATATATATATAAATAATTATTTATATAATATATTATAAATAATA
 30535  ATAATAATAAATATTTATTAATTAATAATGATTATAAATATTTTATTTAATATAAATTTA
 30595  TAACTATTTTATTATATATATATTTTTTATTCATAAAAATTCCTTTTGAGGATTTTTATT
 30655  TTATATAAATATCTTCTAATATTTATAATAAATAATAATATATTCATTATATTTATAATT
 30715  ATATATAATGTAATACGGGTAAACATTACCCGTTGTTCACGGGTAATGTTTACCCTATTT
 30775  TATATAATTCTTAATAAATATATTTATATTTATATTTTTATATAAAAAAAATTATAATAA
 30835  TTTATTAATTCTCCTTTCGGGGTTCCGGCTCCCGTGGCCGGAACTCCGTAACTATAAAAA
 30895  TAATTTTAATATAATTTATATATTTTATGATTAATATAATATATTATTAATGTAACTCCT
 30955  TCGGGATTCGGTTCCCCTCGTAAGTATATAGTATACGGGGGGTCCCTCACTCCTTCGGGG
 31015  TTCGGTCCTCCCTTACGGGTACGGATACGGATACGAATATGGGGAGTCCCTCACTCCTTA
 31075  TCACTACGCTGAAGGTGGAATTTATTTTATATTATTATTAAATCTTTATTTATTTAATTA
 31135  TATATTTAATATATATATTATTATAATAAAACACCTAATTATTATTAATGTTATATTTAA
 31195  TATAATATATATATTCTTAAAAATTTATATAATATAAATAAATAAAAAAAAAAAGAAAGT
 31255  ACATAATTAATATTATTATAAATAATATTATTAAAAAGAATATAATATAATTAATAGAAA
 31315  GACGTTTTAAAAATAAAAATAAAAATAAAAATAAAAATAAAAATAAAAATAAAAATAAAA
 31375  GAGTTTTGGTTTACATATCAAGACCCAATTCAATTGAAACTATTTATTTATTAATCTCCT
 31435  CCCCTCCCCCTCACTATTATTATAAGTACAATTAGGGCGCCAACCCCGCAGTGTTATTTA
 31495  CTGGGAAATGTTTATCCCAATTAATATAATAACGAGAGTTATTAATTATTATTTATAAAT
 31555  TCATATAATGTAATATAATGTAATGTAATTAATAGAACATTATTGTGTTATTCACCAGTG
 31615  TTAAGATATATTAATCCCAATTTTATTTAATAGTGAAGATTATATTTTATTAATTATGAA
 31675  TCCATATTATTATTATTTAATATATTTATAATATTATATATAATTATAATTATAAATAAT
 31735  TTATATAAAAAAAGTTTTATTAAAAAATATTATTAAAAATATAATATTAATAATAAATAA
 31795  AAATAATATTATACTCTTAATAGAATTTATAATGATAAAAATTAAGATGAAGACTTTTTT
 31855  TTTATAATTATTATAAATTTATATAAAAATAATATATATATATTTATATTTATTTTATTA
 31915  ATATATATAATATATTTATGTATATTAAAAAGATATATTTAAATATTTTTATTTTTTTAT
 31975  AAGATAATTTTTGTAAATATATAAGTAATAAATTAAGTTTTATAGGGGGAGGGGGTGGGT
 32035  GATTAGAAACTTAACTGAATAATATATATAAAGCATACATTAGTTAATATTTAATAATAT
 32095  AATCAATATATAATAATTATAAAATAATTAATTATATAATAATAATAATGTATAAACAAT
 32155  ATAATAAATTGTATAAAATAAAATATAAATCATAAATAAAGCTAAATTAATAAAATAATA
 32215  AATGATAAACAAGAAGATATCCGGGTCCCAATAATAATTATTATTGAAAATAATAATTGG
 32275  GACCCCATATAGAATATAAATAATTAAATATATATATATAAATAATAATTTATATAATAT
 32335  ATTATAAATAAATAATAATAAATATTATTAATCAATAATAATTATAAATATTTTATTAAT
 32395  ATAAATTTAATAATTATATATACTTTTTATAATAACTCCGAAAGAGTAAGGAGATATTAA
 32455  TTTCTTATAAAAATTTATTAATAATAATAATATATAAAATATATAAATAATATATTATAT
 32515  ATAAAATAAAATAAAATAAATAATATATTAAAAATATTGAAAGTATTTTAATAAATAATA
 32575  AATTTAAAATTCATATTTATAATAATAAATAAATAAATAAATAAATAAGTAAATATTTAG
 32635  ATTCTCATTAATATTAATATTTATATTTCTTTTTTTTTATAATAATAAAAATATCATATA
 32695  TAAATATAATATAATATAATATAATATAATAAATTATTATATATAAATAATAAATATTAA
 32755  ATATAATATATAATAATATATAATCTTACAATTTATAATTTAATAAAGAAGGAAATAAAT
 32815  AATAATAACTCCTTTTGGGGTTCCGGCGGGGTTCACACCTTTATAAATAATAAATAATAA
 32875  ATAATAAATAAAGATGTTCACTAATAATATTTTATATAATAATAATAATATATTAATATA
 32935  ATTTCATTATTAATAAATATCTCCTGCGGGGTTCGGTTCCCCCCCGTAAGGGGGGGGGTC
 32995  CCTCACTCCTTCGGAGCGTACTATTATTATAAATAATTATATATTATAATATAATTAAAA
 33055  AGTATTATAATTGAAACGAAAATTGTAATTTTAAATGGAATAATAATTATTATATATTTA
 33115  ATATATTTAATAAAGTTATAATATCTCCTTCGACTGGATTATTTTATTTATTTTTATAAA
 33175  AGAAAAATAGTAATAATATTATCTTCTCCTCCTTTCGGGGTTCCGGCTCCCGTGGCCGGG
 33235  CCCCGGAACTATTAATTATATAATATAATATGATACGGATCAAACATTACCCGTTGTTCA
 33295  CTGGCAATGTTTAATCCTATTGTATATAAATATAATAAAATAATTACCCCTCTCGTAATT
 33355  CACATCTATAAAATATAAAATATAAAATATAAAATAATAATATTATGATTATTATAATAT
 33415  ATATATATATATATATAAATATATATATATAATTTATAATTTATATGATTAATATATTAT
 33475  ATATATAAAAAATATATTAAATTTACTTTTTATAGAAAGGAGTGAGGGACCCCCCCCTTA
 33535  CGGGGGGGAACCGAACCCCGCAGGAGATATTTATTTTAATACTTATATAGTATTTATTAA
 33595  TAATATAATAATTGTTATTATAAATATTAATAATAATATAAAAATATGGTAAATAATATA
 33655  AATAATATGAATAAATATAAAAACATATTAAATATAAAATATATCATAAATTTAATAAAT
 33715  ATTATAATAATTTATAAATGATAGATATCTGGGGTCCTATAAATAATAATTATTTTCAAT
 33775  AATTATAGGGACCCCCACCTATTATATAAATATAAATATAAATATAAATATAAATACAAA
 33835  TATAAATATATAAATATATAAATATAATATAAATACAAATATAATATATAAATATAAATA
 33895  TAAATATATAAATATAAGTATAAATAAAAATTAATAATATATATATAATTATAATAAAAA
 33955  TAATAATATAATATATAATAAAATATAACTTATTAATATAATATTAAAAATATAATTAAC
 34015  AAGAATAAATAGTCCGTGGGATCGAACCCCTTTTTTTATTTAATATTTAATATTTAATAT
 34075  TTAAAGAAGGAATTGTTTATATATATTAATATCTTATTTGGGGATTAATATAATATATAA
 34135  GTTTTGGATACCAGGCCAAAGACCGGAATCCCAAAAGGAGATTATATAAATATTATTTAT
 34195  CTCCCTTTTTTAATATTATAATAATTTTATTAAAAATAAAATAATAATAATAATTATAAT
 34255  TTATAATAACAATTATAATAATTTAATTAATTAATTAATTAATTAATTAATTAATTAATA
 34315  ATAAATATAAATATAAAAAGAATATAATTTATAATAAATTTATATATATATATATATATT
 34375  AAATAAAATATTTACTTCATTAATATAAAATATAAATATATTTAATTAATAAGTATATAT
 34435  ATATAATAATATATAATAACCTATTTATATATATAATCTTAATATAATTATAAGAAATAT
 34495  TATATAAGTAATATATAAAAATAATATAAAATAATTATAATTCAATTTATATATTAATAG
 34555  TGAACACCTTTATTTAAAGGTGTGAACCCCGCAAGGGAGGAGTTCCGGGGCCCGGTCACG
 34615  GGAGCCGGAACCCCGAAAGGAGGAATAAGATAAATATATAAATTATATTAATAAATATAA
 34675  ATTTTAAATGAATTAATAAAATTAATATATATATGTATATATATATATATATATTAAATA
 34735  TATTTAAATAGTTTCCGAAGGAGTGATAGATCCCTTTGGGGGGGACCAAACCCCGAAAGA
 34795  GTTTTATTTTATTTTATTTTATTTTAATTAGGTTAATAAATAGTAATAATAAACTTAATA
 34855  ATAATAATAATAATTTTATTTTTATAATTTATTAATAATAATAATAATTATATATATATA
 34915  TATTATTAATAAATATA
;     G-trnE(uuc) ==> start
 34932  GACCTTATCGTCTAATGGTTACGACATCACCTC!TTC!ATGTTGATAATATCGGTTCGAT
 34990  TCCGATTAAGGTTA
;     G-trnE(uuc) ==> end
 35004  TTCATAATAATAAATATTTGTAAAAAAAGTATATATAATTAAACATATTCTTTATATTAA
 35064  TTAATAATTATTAATAATATACATTTTATATAATACAATTATATATATATATATATTTTT
 35124  TTTTAATACAAATAATATATTCATAATAATAAATACCGATTGTTATTATACTATAATAAA
 35184  ATATATAATATATTTTTCATTATAATATTTTTAAATAAATATTATAATAAATTATATAAA
 35244  TAATATTTATGTATAATAATAATAATAATAATTGTTATTAATTAATTCTATAATTATTAT
 35304  ATATTTTATTTTTTTTAATATAATATATAATAATATAATTTATTTTATTTTTTTTTATAG
 35364  TTCCGGGGCCCGGTCACGGGAGCCGGAACCCCGAAAGGAGAATATAAATTAATAATAATA
 35424  TAAATAACATATTAACAATAAATTATTGTTAATATAATAATAATAATAACAATATTAATA
 35484  AATAATATAAAAATTATTAATATTATATTTATATAATATTAATATAAAAATCTTTCATAA
 35544  TATTAATTATTATTAAATAATAATTATATCATTAATATTAATATAATCGTCAATATTATT
 35604  TATTTATTTATTTATTTATTTATTTATTTATTTATTTATTATTAAATAAATATTTTTAAA
 35664  TATTATATTATATTATTAACTTTTTATTAAAAAAATTAATAATGATATAATATAATTAAT
 35724  ATTATCCACGGGACCAATGACCAACCCGGTAGTTGACCGGATTGGCGCCCGCGAGGTTTA
 35784  TATTTAATAAATAATAATAATAATATTAATAAAATCTATTAACTTTTTTTTTAATGGATT
 35844  ATATTAATGAAAAAAAATGAGAAATATCTTTTTTTTTTTTTTTATAATTATAATTTATAT
 35904  ATAATAAAATATATATATATAATAAATAAAATAGTTTTTAATATTATAATATAATTATAT
 35964  ATATAATTATAAATATATATATATATAATAAGTATTAATTAATAATATATATTTATATAT
 36024  TTTTTTTATTAATTAATATATATAAAATATTAGTAATAAATAATATTATTAATATTTTAT
 36084  AAATAAATAATAATAAT
;     G-cob ==> start
;     G-cob-E1 ==> start
 36101  ATGGCATTTAGAAAATCAAATGTATATTTAAGTTTAGTGAATAGTTATGTTATTGATTCA
 36161  CCACAACCATCATCAATTAATTATTGATGAAATATGGGTTCATTATTAGGTTTATGTTTA
 36221  GTTATTCAAATTGTAACAGGTATTTTTATGGCTATGCATTATTCATCTAATATTGAATTA
 36281  GCTTTTTCATCTGTTGAACATATTATAAGAGATGTGCATAATGGTTATATTTTAAGATAT
 36341  TTACATGCAAATGGTGCATCATTCTTTTTTATGGTAATGTTTATGCATATGGCTAAAGGT
 36401  TTATATTATGGTTCATATAGATCACCAAGAGTACTATTATGAAATGTAGGTGTTATTATT
 36461  TTCATTTTAACTATTGCTACAGCTTTTTTAGGTTATTGTTGTGTTTATGGACAGA
;     G-cob-E1 ==> end
;     G-cob-I1 ==> start /group=II(derived) (3.27e-12)
 36516  gtgagacaagtataagtatattattataatatcataccattaaataaattattttaatga
 36576  aatgattatgtttatatataacatatacctaattagacatgcattattagtaataatttt
 36636  gtatgaaactctaataataataattattattaattattaaggtaagattcatatggatag
 36696  cgtaagtcaatctaatattataaaatatcgtaacataaacaatatttttctattattaat
 36756  taataaataataataaataaaaataattatatgagaagtaagatattcaattctgtctag
 36816  aatacatatatatacgttaatactcatcggtataaaattagaatcctaagtgaattattg
 36876  aaagtataataatataaacttggtaagcccaattatttccatataatattaatataaata
 36936  ttatatggtagttatatataatattattaaataaataataatagaaattataatatagat
 36996  aagtgggtaaaagactattgaaaaagctaaagattatatgtaatgtataatatagatcaa
 37056  attatttatatattttaataaaaatatattaataatggttaatattattattaattaatt
 37116  aattaattaattaataataataacgaataaatgattaatgtgaaagcatgctaacttcaa
 37176  tataggatgatttatatagtatataaattgtttgagctgtatactatgaaagtagtacgt
 37236  acagttctgagtgggggaaaatttgtaaagatctacctatcacaat
;     G-cob-I1 ==> end
;     G-cob-E2 ==> start
 37282  TGTCACATTGAGGT
;     G-cob-E2 ==> end
;     G-cob-I2 ==> start /group=ID (9.02e-22)
;     G-cob-I2-orf280 ==> start /first_aa=N /note=LAGLIDADG ;; evalue:2.2e-09
 37296  aatataaatatcgcctcaaatatatttaatataataaaactaatttatataataatgtta
 37356  atattattaatttatattttttatacgattataataagacaaataataaaaactaaagaa
 37416  tatcttatattaataaagagtatagattatattaataaaaataaatatataattaattta
 37476  aatataacaaataagaaagatataaataataatattggtccattaaatatagacatttta
 37536  tcaattatttatggttcaatattaggagatggtcatgctgaaaaaagaaaaggtggtaaa
 37596  ggaacaagaattgtatttcaacaagaatattgtaatattaattatttatattatttacat
 37656  agtttattagctaatttaggttattgtaatactaatttacctttaattaaaactaaatta
 37716  ggtaaaaaaggtaaaattagacaatatttaaaatttaatacatgaacttatgattcattt
 37776  aatatgatttattcagaatggtatattaaaaatatatctggaaaaggtaatattaaagtt
 37836  attcctaaatctttagacaattatttaactcctttagctttagctatttgaattatagat
 37896  gatggatgtaaattaggtaaaggtttaaaattcgcaactaattgttttagttataaagat
 37956  gttcaatatttactttatttattacataataaatataatattaaaactactattcataaa
 38016  ggcaataaagaaaatacacaatttgttatttatgtatgaaaagaatctatacctatttta
 38076  actaaaattgtatctccttatattattcctagtataaaatataaattaggtaattattta
 38136  taa
;     G-cob-I2-orf280 ==> end
 38139  taaaatatatagtattatattaattattatattattataatgcgatattattgaaaacat
 38199  gtcaaaattatattattaagtaacaagacagtgggttatataattatatgatcccaacag
 38259  aatacaccaataataggtattattataaaaaaaaataataatatttaatgtttattcgaa
 38319  gaaaatttataatattattattataacacaaggtttaataatctatatatatatattata
 38379  tatataactactgttattattccatttacctaattaatatataaataatgaattataatt
 38439  attatgattaatatttttataataataatcccaccataacatttatatataacatttata
 38499  tataacatttatatataatatttatattatggtattattaggtataaatatttattcata
 38559  agagaaaatagtgattaaatggaattataaaaagggtagatattattaaatacagggtat
 38619  tatttatattaataaatcaataaatattgagattattattattaaaaaataataataatt
 38679  tataaataatattattttcttg
;     G-cob-I2 ==> end
;     G-cob-E3 ==> start
 38701  GCACTAGTTATTACTAATTTATTCTCAGCAATTCCATTTGTAGGTAACGATATTGTATCT
 38761  TGATTATGAGGTGGGTT
;     G-cob-E3 ==> end
;     G-cob-I3 ==> start /group=IB(3') (9.32e-05)
 38778  t
;     G-cob-I3-orf348 ==> start /first_aa=N /note=LAGLIDADG ;; evalue:2.9e-50
 38779  aatatagaggatccatattatagtaatataatattaaataaatctgttttatgctgaaat
 38839  atcttcatttgaataataaattactatattattcaattaattatttataataatataatt
 38899  tgaaataaaaataatatagttaaaatatttattataagaagaaaattagcagtaattaat
 38959  atatatatatatataaaattaattattcagagactttatagttattatataaataatact
 39019  attatttatgataaaaatcataaattaaacacagataatcctatttatgcatatattgtt
 39079  ggtttatttgaaggagatggttgaattactatttcaaaaaaaggtaaatatttattatat
 39139  gaattaggtattgaaatacatattagagatattcaattattatataaaattaaaaatatt
 39199  ttaggtattggtaaagtaacaattaaaaaattaaaaataaaagatggtactattaaagaa
 39259  atatgtaaatttaatgtaagaaataaaaatcatttaaagaatattattattcctattttt
 39319  aataaatatcctatattaactaataaacattatgattatttatattttaaagataattta
 39379  ttaaaagatattaaatattataatgatttatcttattatttacgtcctattaaaccattt
 39439  aatactcttgaagatattttaaataaaaattatttttcttcatgattaattggttttttt
 39499  gaagctaaaagttgttttagtatttataaacctataaataaaaaaataaaacttgctagt
 39559  tttgaagtatctataaataataatatagaagttatattagctattaaatcatatttaaaa
 39619  attaataataatatttatataaatgaatttaataattcaaaaataacacttaaaagtatt
 39679  aatgatattaaaaatgttgtaatatttattaataataatcctattaaattattaggttat
 39739  aaaaaattacaatatttattattcttaaaagatttacgtcttattcttaaatataataat
 39799  tattttaaaattccttctaaatattaa
;     G-cob-I3-orf348 ==> end
 39826  tcttatataaaaatataataataatatatttatatattatataattatataaacaaaata
 39886  taatttatatataattatttattataaatatagtccggcccgccccgcggggggggggcg
 39946  gaccccgaaggagtgagggacccctccctattctaacgggagggggaccgaacccctttt
 40006  tatttttaattaagaaagagtttaattatatattaaatatattattatcaataaataatt
 40066  cctttgaactatttattattttattatatttattttctccttcattattaatttttatta
 40126  ataattaaaatcttatcattttatggtattttatttctattttaggatatcgaaactata
 40186  aattaaaaagtataattttattaattataatttatgattaataaataagaaataaaaact
 40246  ttagaagtaatatttatcttttttttttttataaataaatattatgattaatatataatc
 40306  atttataaatatttatatataattatatatatatacataaataggattaagatatagtcc
 40366  gaacaatatagtgatatattgataatagttttcaaatatgtaactatttaaacattaaaa
 40426  g
;     G-cob-I3 ==> end
;     G-cob-E4 ==> start
 40427  CTCAGTATCTAACCCTCTAATCCAGAGATTCTTTGCGTTACATTATTTAGTACCTTTTAT
 40487  CATTGCTGCAATGGTTATTATGCATTTAATGGCATTACATATTCATGGTTCATCTAATCC
 40547  ATTAGGTATTACAGGTAATTTAGATAGAATTCCAATGCATTCATACTTTATTTTTAAAGA
 40607  TTTAGTAACTGTTTTCTTATTTATGTTAATTTTAGCATTATTTGTATTCTATTCACCTAA
 40667  TACTTTAGGT
;     G-cob-E4 ==> end
;     G-cob-I4 ==> start /group=IB (2.97e-20)
;     G-cob-I4-orf384 ==> start /first_aa=Q /note=LAGLIDADG ;; evalue:2.1e-45
 40677  caaaatatggccttattattaattacatatgtaattaatattttatgtgctgtatgctgg
 40737  aaatctttatttattaaatatcaatgaaaaatttataataaaactctatattattttatt
 40797  attcaaaatattttaaatacaaaacaattaaataatttcgtattaaaatttaattgaaca
 40857  aagcaatataataaaataaatattgtaagtgatttattaaatcccgatagagtaaaatat
 40917  tattataaagaagataatcagcaggtaaccaatataaattcttctaatactcacttaacg
 40977  agtaataaaaagaatttattagtagatacttcagagactacacgcacactaaaaaataaa
 41037  tttaattatttattaaatatttttaatataaaaaaaataaatcaaattattcttaaaaga
 41097  cattatagtatttataaagatagtaatattagatttaaccaatgattggccggtttaatt
 41157  gacggagatggttatttttgtattactaaaaataaatatgcatcttgtgaaattcttgtt
 41217  gaattaaaagatgaaaaaatgttaagacaaatccaagataaatttggtggttctgtaaaa
 41277  ttaagatcaggtgttaaggctattagatatagattaaaaaataaagaaggtataattaaa
 41337  ttaattaatgccgttaatggtaatattcgtaatagtaaaagattagtacaatttaataaa
 41397  gtatgtattttattaaatatcaattttaaagaacctattaaattaactaaagataatgct
 41457  tgatttataggattctttgatgctgatggtactattaattattccgataaattaaaaatt
 41517  agacctcaattaactattagcgttacaaataaatatttacatgatgttgaatactataga
 41577  gaagtatttggtggtaatatttattttgataaagctaaaaatggttattttaaatgatct
 41637  attaataataaagaattacataatattttttatctttataataaaagttgtccttctaaa
 41697  tctaataaaggtaaacgtttatttttaattgataaattttattatttatatgatttatta
 41757  gcttttaaagcacctcataatactgctttatataaagcttgattaaaatttaatgaaaaa
 41817  tgaaataataattaa
;     G-cob-I4-orf384 ==> end
 41832  attttctccgtattcattattatattatctaatttataaaatatttaaagattccttata
 41892  ataatataacatctttgtaaattattgttaaagataatataaattattatgaatcggtag
 41952  attatatttttacaatcttattaaataaaattctgatcattaaacatgattgaagaaata
 42012  ataatagtttatgaaataggatagtgtaatataaatttttatgaagatatagtccatttt
 42072  atatttattataaaag
;     G-cob-I4 ==> end
;     G-cob-E5 ==> start
 42088  CATCCTGATAACTATATTCCTGGTAATCCTTTAGTAACACCAGCATCTAT
;     G-cob-E5 ==> end
;     G-cob-I5 ==> start /group=IA (1.65e-22)
 42138  tgatattaaaaatattaataaaattattattatttaatcttatttattttatataaaaaa
 42198  aaataaataataattattaataaaaatatattatttatttctcctttcggggttatttat
 42258  atatattcctttataatttatatttaatatattatattaaatatatgaaaaattataata
 42318  aataaattaattaattaattaataataaataataataaaaagtacagtagcattaaatat
 42378  tcttaagtttccgctttgtgggaactcccataaggagtttaatgattaaaaattggttaa
 42438  ttgtcaagaaaatctaaggtattaataaataaataatactatgacaacttgcagcgaagt
 42498  ttatatcatctctatattatatattaatatatatatataataataataataatattaata
 42558  taatataagatataaaaacgttcaacgactagaaagtgaactgagatagtaatacctttc
 42618  cacgaaaaccaattaatttataaattatttttaaataaagaatagattattaattttttt
 42678  ttatatagttccgggccccggccacgggagccggaaccccggaaggagtaatatatatta
 42738  tatataaaataaaaaatatatatatatatattataaaatatcaaaagttttaatctttta
 42798  ttataaattaatgacatagtctgaacaataatgaaaattattgagataagatattaaata
 42858  atcttatgttaacatatataaattg
;     G-cob-I5 ==> end
;     G-cob-E6 ==> start
 42883  TGTACCTGAATGATACTTATTACCATTCTATGCTATTTTAAGATCTATTCCTGATAAATT
 42943  ATTAGGAGTTATTCTAATGTTTGCAGCTATTTTAGTATTATTAGTTTTACCATTTACTGA
 43003  TAGAAGTGTAGTAAGAGGTAATACTTTTAAAGTATTATCTAAATTCTTCTTCTTTATCTT
 43063  TGTATTCAATTTCGTATTATTAGGACAAATTGGAGCATGCCATGTAGAAGTACCTTATGT
 43123  CTTAATGGGACAAATCGCTACATTTATCTACTTCGCTTATTTCTTAATTATTGTACCTGT
 43183  TATCTCTACTATTGAAAATGTTTTATTCTATATCGGTAGAGTTAATAAATAA
;     G-cob-E6 ==> end
;     G-cob ==> end
 43235  TATATAATTAAATTAATACATAGATATAATATATATATAATTATTATTAAATAATATAAT
 43295  AAAAATAAAAATAAAAAAATTATTAATAATAATAATACTTTAATAATATTCTTAAAAATA
 43355  ATATATCTCTAATTTATAAAAATTAAATAATAATAATAAAAAAAATATTATAAAATATAA
 43415  ATTAATTAATAATGAAATAATATACTTATTAAATTAATATAAATAAATGAATAATATAAT
 43475  ATAACTATATTGAATTATAATCTATCTATCTTTTTTTTTCATATAATTATAATATATATA
 43535  TTAATATATATAATTATTATTTTATATATTATAGTGAACACCTTTATTTAATTATAAAGG
 43595  TGTGAACCCCGCAAGGGAGGAGTTCCGGGGCCCGGTCACGGAAGCCGGAACCCCGCAAGG
 43655  AGATTTATTAATTATTATTATCATTATTATTTTTTATTTAATCTTATTTATTATAAAATA
 43715  ATTAATTATCATAAAGCATAATTATTATAGAATCTTATTATTTTCTTTATTTAAATTTAT
 43775  AAAAATATAAAGTCCCCGCCCCCTTTTTATTTTATTTAATTATTTATTTTTATATTTTAT
 43835  TTAATTATTTATTTTTATATTTTATTTAATTATTTATTTTTATATTTTATTTAATTATTT
 43895  ATTTTTATATTTTATTTAATTATTTATTTTTAAAAAGGAGTGAGGGACCCCCTCCCGTTA
 43955  GGGAGGGGGACCGAACCCCGAAGGAGTACTCATTTAATATAAATATTAAATAAAAATTAT
 44015  TTTATATATATTAATGATTATTAATATTGATAATATAAATTATTTTATAATTAATTATTA
 44075  TAAATATATAACTATTAATAATTAATTTTTAATCTAGGGGTTTCCCCCACTTACATATAC
 44135  TTACGTATACTTACATATACTTATGTATACTTACATATACTTACGTATACTTACATATAC
 44195  TTATATATACTTACGTATACTTACATATATGGGGATCCCTCACTTCTCCGGCGTCCTACT
 44255  CACCCTATTTATTAATCATTAATAAGAAATTATTATTAAAAAAATTATAATTTACTCAAA
 44315  GTTAATTATAAATATATTTTTAAATATCTATTTTATTAATCTTTTATATAATTTAAATTA
 44375  ATTGTAATTAATTAATATTATAATAATTATTCTTAGGAAGGATATTTATTTATTTTAATT
 44435  ATGAATTCCTGACATAGAGACAATTAATTAGAACTTCTTATTATTATTATAATAATAATA
 44495  AAAATATTCTAAATATATTATATATATTATTATTTTTTTTTATTATTAATAAAATATTAT
 44555  AATAAATTTAAATAAGTTTATAATTTTTGATAAGTATTGTTATATTTTTGATTTCCAAAT
 44615  ATATAAGTCCCGGTTTCTTACGAAACCGGGACCTCGGAGAAGTAATAGGGGGAGGGGGTG
 44675  GGTGATAAGAACCAAACTATTCAATAAATATAGAGCACACATTAGTTAATATTTAATAAT
 44735  ATAACTAATATATAATAATTATAAAATAATTAATTATATAATATAATATAAAGTATTAAC
 44795  AATATAATATATTGTATAAAATAAATTATAAATATTAAATAAAAACCAAATAAATAATAT
 44855  AATAAATGATAAACAAGAAGATATCCGGGTCCCAATAATAATTATTATTGAAAATAATAA
 44915  TTGGGACCCCCATCTAAAATATATATATAACTAATAATATATTATATATATTAATATATA
 44975  ATAATATTATTAAAATATAATATTATATTATTAAAAAATATATATATAAAATAAGATATA
 45035  TATATATATAAATATATATATTCTTAATAAATATTATATATAATAATAATAAATTATGAA
 45095  ATAATAAATTATTTCTTTTTATAAAAAAAAATTACTTATCTCCTTCGACCGGACTCCTTC
 45155  GGGGTCCGCCCCGCGGGGGGCGGGCCGGACTATTTAATATTTAATATTTAATATTTAATA
 45215  TTTAATATTTTATTCTATAAATATTCATATGAAAAATAATAAGTATATAATTATGATAAT
 45275  GAATATATTTTTATTTATAATTTATTATTATAAAAATATTTTAATTTAATAATAATAATA
 45335  AATCATTATATTAATTCTTTTAAGAATTTATAATTGTCATTATTTATTATATACTCCTTA
 45395  TTAAAAGGGATTCGGTTTCCCTCATCCTCATGGGTATCCCTCACTCCTTCTGATAATTAA
 45455  TTTTATAATAATAATAAAATAAACTTAATTAAATATTATATATTTATTTACAATTATATA
 45515  TATATATTACTCATAATTTAATTAAATTAAATTAAGATGCAATTCAATACGGTTGTATTA
 45575  TATTATTCATCAAATATTGTTAATATTGATACCTACAGAGATATTTAATATTTTTATTAT
 45635  TATTATCCATTACTTTTTTTATTATATTTTAATTATTTATTTATTTATTTATAATAATAA
 45695  TATTTCATATTATCAATTATTATTTTTTTTTATAATATATAATTAAATTATTTATATAGT
 45755  TCCCCGAAAGGAGAATAAATAAAATATTATATAAATATTTATATCTTTATTAATATTAAT
 45815  ATAAGTAATATATATAGTTTATGATATTTAATTTTATCATAATATAATAATAATTATATA
 45875  AATCTTATACACATTTATATAAGTATATATATATATTATTAATATAATGAACATCTATTA
 45935  AATAAAATAATTGTAAATCTCAAGTAAATTATTATTATTTATTTTTAATAATAATTTATG
 45995  ATTTATAATTAATAAATAAAAGAGTAATTATATGATAAAAAAGGTAATAAATAAAATTTA
 46055  TAGTTCCGGGGCCCGGCCACGGGAGCCGGAACCCCGAAAGGAGTTTATTTATATATATAT
 46115  ATGAATTAATATTTAATAATAAATAATAATATAATTAATAATATTATTATTATTATAATT
 46175  TTTTGTTTATAATATTAATAAAATATATAAATAAGTCCCTTTTTTTTTTTATTTAAAATA
 46235  AAGAAGGAATAATTAAATAATATTTTAATAATTTAATTAAATAGTGTATTAAAAGATAAT
 46295  AAAAAGTAATATTAATATATTAATTATATATAATATATTTATATATAATTATATATATAT
 46355  ATATAAATAATAATAAATATATATATAATATAAAAATAAGAATAGATTAAATATTTAATA
 46415  AATAAATATT
;     G-atp9 ==> start
 46425  ATGCAATTAGTATTAGCAGCTAAATATATTGGAGCAGGTATCTCAACAATTGGTTTATTA
 46485  GGAGCAGGTATTGGTATTGCTATCGTATTCGCAGCTTTAATTAATGGTGTATCAAGAAAC
 46545  CCATCAATTAAAGACCTAGTATTCCCTATGGCTATTTTAGGTTTCGCCTTATCAGAAGCT
 46605  ACAGGTTTATTCTGTTTAATGGTTTCATTCTTATTATTATTCGGTGTATAA
;     G-atp9 ==> end
 46656  TATATATAATATATTATAAATAAATAAAAAATAATGAAATTAATAAAAAAAAATAAAATC
 46716  TCATTTGATTAAATTAATAACATTCTTATAATTATATAATTATTATAAAATATATAAATA
 46776  TTATAATAATAATAATATATATAAATTATAATAGTTCCGGGGCCCGGCCACGGGAGCCGG
 46836  AACCCCGAAAGGAGAAAATAATAATAATATATAATATACCTTTTTTTTAATATATTAATA
 46896  TATAAATAAATAAATAATGGATAATATATAATTACTTTTTTTATATTATTAATAATAATA
 46956  ATTTATAAATATTGTTATAATAAACATTTATAAAAATAAATATAAATTACCATAATAAGA
 47016  TATATTATTTATTTATAATAAAAATATTTATTAATAAATAAGAAATATATATATTATGAT
 47076  AATATTTATTAATAAATAATAAATTCTTCATATATAAATATATTAAATATATTTAATTGA
 47136  ACACAATATAATTTTTATTGTATTATTCATTTAATAATATTAATATTAATATTAATATAA
 47196  TATTAGTGAACATCTCCTTTCGGGGTTCCGGCTCCCGTGGCCGGGCCCCGGAACTATTAA
 47256  TATTTAATAAAATATATATAATTTATAATTTTCATATAATTAATATAATAATTAGGTTTA
 47316  TAAATAAATTATAATATATTATAAACAATATAATAAAATATATTATAAATCTATCTATAT
 47376  AATATATAAATTTATATATACATTAATAATATTTAATTATAATTATTTAAATATTTAATT
 47436  TATTAATTAAAATATTATTTAAATATTAAATATTAAATAATAATTTATATTATATTAATA
 47496  AATATAATAAATTAAAAATATATGATTAATTATATAATAATAATAATAATTATTTTAATA
 47556  TTATAATTTATAAAATTAATTATATTAATTATATTAATTCTTATTATATAATAATTATTA
 47616  ATAATAATTTATTTTAAGAAAGGAGTGAGGGACCCCTCCCGTTAGGGAGGGGGACCGAAC
 47676  CCCGAAGGAGTGCGGGACCCCGTGGGAACCGCATCCCTTTTTATTTTTAATTAAGAAGGA
 47736  GAAAAATAAATTAATAAAAGTTTAAAAGTTCTTATATTAATAATTATATAATATTATATT
 47796  AAAGATTTTTATAATATATATATATAATATATTTATAGTGAACACCTTTATTTAATTATA
 47856  AAGGTGTGAACCCCGCAAGGGAGGAGTTCCGGGGCCCGGCCACGGGAGCCGGAACCCCGA
 47916  AAGGAGTTTATTTAATATTTATATTTATATTAATATTTATATTTATATTTATATTCCTCT
 47976  TAA
;     G-trnS(uga) ==> start
 47979  GGATGGTTGACTGAGTGGTTTAAAGTGTGATATT!TGA!GCTATCATTAGTCTTTATTGG
 48037  CTACGTAGGTTCAAATCCTACATCATCCG
;     G-trnS(uga) ==> end
 48066  TAATAATACATATATATAATAATAATTTTAATATTATTCCTATAAAAAATAAATAAATAA
 48126  ATAAATAATAATAATTAATTAATTAATTAATTTTAATAAATATAAAATATATAAAAATAA
 48186  TAATAATAATAATTATTATTTTAATAATATTATTTATATAATAGTCCGGTCCGACCCTTT
 48246  TTATTCTTAAGAAGGGATTTTATTTTATTAATTAATAATAATATATTAAAAATTATAAAT
 48306  AATTAATAATTCTTTATATTTATATATATATATATATATTTATATATTTATATATATATT
 48366  TTAATAATATTATGATATATTTTATTTTATAATATTTTTATATATAAAATTATAATATTT
 48426  TATTTTATAAAATTATTCATATATAAATTATTAATAATAATTATTTTTATTTGGAATTTA
 48486  TATTATTATTATAAAGAATATAATGTTATTAATAACTGCAAAAAATATCTAATATATTAT
 48546  TATTTATAATAATAAATAATATTATAATAAGGATGCATATTATATATATATATATATTTC
 48606  TATTTATATTAATATTAATATTAATATGTATATATAATAGATAAAAAGTAAAAATAAAAA
 48666  ATA
;     G-rps3 ==> start ;; mfannot: alternative ATG start pos 48666
 48669  ATGAAATTAAAATTATTAAATATAATTTTATCAATAATAAATAAACTTAATAATAATAAT
 48729  AATATTATTATTAATAATCTATTAGATTCATTAATAAATAAGAAATTATTATTAAAGAAT
 48789  ATATTATTAGATATAAATAATAAAAAAATAAATAATATAAAAAGAATATTAAATAATAAT
 48849  AATATAAACCCCGCGGGCGCCAATCCGGTTGTTCACCGGATTGGTCCCGCGGGGAATATT
 48909  AATAATAAATTACAACATTTAAATAATATAAATAATTGAAATCTACAAATTTATAATTAT
 48969  AATAAAAATATAGAAATTATAAATACTATAAATGATAAATTAATTAATAAATTATTATAT
 49029  AAAATAATAACTTTAAAATTAAATAATATAAATATTAATAAAATTATTATAAGTAAACTT
 49089  ATTAATCAACATAGTTTAAATAAATTAAATATTAAATTTTATTATTATAATAATGATATT
 49149  AATAATAATAATAATAATAATAATAATAATAATAATTATTATATAAATATAATAAATAAA
 49209  TTAATAAATATTATAAATAATAATATAAATAATAATTTATGTAATATTTTAAGTTATTAT
 49269  TATAATAAAAAAGTAACTATTGAACCTATTAAATTATCATATATTTATTTAAATAGTGAT
 49329  ATTTTTAGTAAATATATTAGTTTAAATGATATAGATAAATATAATAATGGTATCTTAACT
 49389  AATTATCAACGTATATTAAATAATATTATGCCTAAATTAAATGATCATAATATTTCTATA
 49449  AATTATATTAATAATATTAATAATATTAATAATAATAAATATAATAATATAATTAATTTA
 49509  TTAAATAATAATAATAATAATAATAATAATAATAATATTAATAATAATAATAATTATAAT
 49569  AATAATAATAATAATTATATTGGTAATATTAATAATATTTATAATAATATAACTATTGAT
 49629  AATATTCCTATAGATATTTTAATATATAAATATTTAGTTGGTTGATCTATTAAATTTAAA
 49689  GGTAGATTAAGTAATAATAATGGTAGAACTAGTACACTTAATTTATTAAATGGTACTTTT
 49749  AATAATAAAAAATATTTATGAAGTAATATTAATAATAATTATAAATTAAATTATATCCCT
 49809  TCTAATCATAATTTATATAATAATTCTAATATTAATAAAAATGGTAAATATAATATTAAA
 49869  GTTAAATTAAACTTTATTTAA
;     G-rps3 ==> end
 49890  TATATATATTAATAGTTCCGGGGCCCGGCCACGGGAGCCGGAACCCCGAAAGGAGAAATA
 49950  AAATAAATATAATAAATAAAATAAATAAATAAATAATATATATATATATATAAATATATA
 50010  AAATAATATTTACTTTTTATATATATATAATTATATATAAATAAATATAATATCATATAA
 50070  TTATATAAAAATAAAATTATAATTTATTTATATTAAAAATATTAATTAATTTTTTATATA
 50130  ATTATTATAATAATAATTTAATTAAAAATAAATATCAAATAAAATTATAAATTAATCCTA
 50190  CTTTGGGATTCTATTTATATTTTATTATTATAAATAATTATTATTGATAGTTAATTAAAT
 50250  AAAAATATATATATATATTACTCCTTCGGGGTCCGCCCCGCAGGGGGCGGGCCGGACTAT
 50310  TATAATTATTATTAATATATTAATTATTAAATTATATAAACCGCCCCCGCGGGGGCGGTT
 50370  AGTTATTTATATTAATATATTTTATATTAATATATAATACTCTTTTTTCTATTATATTTT
 50430  AATATATAATATTAAAAAAATAAATAAAATAATATTCTTAATTTTTATTCTTTATCTTCT
 50490  TTAACCAAACTCCTTCGGGGTTCGGTCCCCCTCCCATTAGTATAGGGAGGGGTCCCTCAC
 50550  TCCTTCGGGGTCCGCCCCCCCCCGCGGGGGCGGGCCGGACTATTTTAAATTTTAATTTAA
 50610  ATTTTATAAATATAATATTTAATTATAAATTTAATAATAATATATAAAAAATATATATAT
 50670  GGTTAATATATATAAAGATTATAATCTTTTAATTAAATAAAGGAAAATTTATTATATAAT
 50730  TTTTCTCTATAGTTATATATTTAAAACTTATTTTTTTTTTATAAATAATAATTATAATAA
 50790  ATAATATTAATTATTTATTATATAATTAATTGACCCCCATGCTGGGTTCCGGAACTCCTC
 50850  CTTCTCGCGAGGTTAACACCTATTATATAACTATAACTATAACTATAACTATAACTATAA
 50910  TTATAATTATAACTATAACTATAAATATTCATTTTAATAATAATAATAATAATAATATTA
 50970  ATATAAATAGTCGAAGAATATATTTATTTATTTTAATATAAATAAAAATAAAAAGTTTCA
 51030  ATTAATTTGAATTTGGAATTAAATTATTACTTCATATGGGGTTATGGATTTCGTTCGGAA
 51090  CTCCTCCCTCCTACCTCTATTTATTAATCATAAATCATAAATTATTATTAATTAATAATA
 51150  ATAATTTACTCGAGGTTCATACCTATTTTAATATTAATATTGATAAAATATATATTCACT
 51210  AAAAAGTATATAATTTACTCAATTCATACTATAATTTTATACTTTTTTATTATAATTTAA
 51270  TTATTTCAAATAAAGTAATTATAATAATATATATCCTTTATTAAATATATATTAATTAAT
 51330  ATATATATAAAAAGTAAATATTATTAATTGTATATAATTATAAATAATTAATATTTATTA
 51390  AAATATATATAATTTATAATCCTCATATAATTAATATAATGAATAATATAACACAATGTA
 51450  ATTTAATTTAATTTAATTACATAATAAATTTATTATTATTATAATTATTATTTATTTATT
 51510  TATTTATTTATTTATTATTATAAATTATAAATATTATTATAATTAAAACCAATTATTAAT
 51570  TATTAATGATAAATAATTAATAATAAATTATCAATAACCAATTAGATTATTTATCGATAT
 51630  TTAATTATATTATATTATATTATATTATATATATATATATATATTATATTATAAAATTTA
 51690  TTTATAAATATTTGTTTATTTATTTATTTATTGAATAACAATAGAATTAAATATTGTCAA
 51750  TAAATAATAAATAATGTTTAATATATATTATATTATATTAATATTAATATTATTATTATT
 51810  TTTTTTATTATATTAATATAATTTATAAAAATATAAAATTATTATTTTTATTATAATTTA
 51870  TATATATATAATATATATATTTATTAAAATATTTTAAGAAAGGAGAAAAATAATTAAATT
 51930  AAATTAAATTAAATTATTTATTATTATTATTATTATTTATATAATAATATATTATTTAAA
 51990  TATTTATATATTATTTTTATATTAATATTTATAGATGGGGGGTCCCTATTATTATTGAAA
 52050  ATAATAATTATTAATGGACCCCAGATAGCTTCTTGTTTATCATTTATATATATATATATA
 52110  TTATTAATTATTTTATTCTCCTTTCGGGGTTCCGGCTCCCGTGGCCGGGCCCCGGAACTT
 52170  TATAATATTATTATTAATTATTTAATTAATATTATAATCATATAATTTAATATTTTATTT
 52230  AATTTTATTAAAATTTAATATATATATTTTTATTATTATTTAATTAATTTATAAATATAA
 52290  AATATTCTTAATATTAAAAATAAATAAATAATAAAGTTTATAAATCATATATTATAATTA
 52350  TTTATTATTTTTATATTATATTAATAAAATATTATTATTATAAAAAAAATAGAAATTTTA
 52410  TAATATTTTTATATATTTTTAATTATTATTATTAATATTTATTAAAGAAAATATAAAAAC
 52470  CGAAGGAATATTATAATTATAATTATAATTATTATTATATTTAATTTATTATTATAATAA
 52530  TAATAATAGTCTGCCCCCTCTTTATCTTTATTTTAAAGAAAGATATTTAATAATTTATAA
 52590  TATTTAATTCATATATATATATATATATTTTATTTTTTATATATATATTTAATATATTAT
 52650  ATTTATATTTATATTATTATTATATTTATATTATATTATTTAATTATTTTTTAATAATAT
 52710  ATTATTAATATTTTACCTTTTGATAAATAAAAATTTATTAAAAATTTTATAATAAGTATT
 52770  AAAATATCATAAAAGGATAATATTTATATAAAATGTATAAATTTATAATCTTCTAATTAA
 52830  ATTAAATTAAATTAAATAAATAAAATAAAATAAATTAAACTCCTTTTGAGATTCACACCT
 52890  ATTTTATTAAAAATAGGTATTCACTTAATTAAATTAAATTAAATTAAATTATGGATAATT
 52950  TATTTAATAAATATATATATTAATTATAAAATAATAGTCCGGCCCGCCCCGCGGGGCGGA
 53010  CCCCGAAAGAGTCTGCCCCTTTTTATTTAATATTTAATATTTAATATTTAATATTTAATA
 53070  TTTAAAGAAGGATATATTTATAATTTATCATAATATTATTTAATAAGAAATTATTAATTA
 53130  ATTAATTAATTTATTTATTTATTGTTTATATTTATTAATGTTAATATAATAAAAATGTAA
 53190  AATACTTAATATTATTAATATTATTATATATAATATATATAATAATATATTATATTTATA
 53250  TCTCCTTTATTCCTTTTTCCCCCGCTGGGGACTTATTATATTATTATATATTTCTTCGAT
 53310  GACTTTATATATATTTTATTTTTATAAAAAATATTTATATATTATTATTATTTACAATAA
 53370  TAATTATTAATAGTCCGGCCCGCCCTAATGGGAGGGGACCGAACCCCGAAGGAGTGCG
;     G-trnE(cuc) <== end
 53428  GGACCCCGTGGGAACCGCATCCCTTTTTATTTTTAATTAAGAAGGAGT!GAG!GGACCCC
 53486  GTGGGGACCGAACCCCGAAGGAGTC
;     G-trnE(cuc) <== start
 53511  TTTTTTCTATTTATTAATAATAACTATAAATTATATTTAAAATAATAATTTACTTGTTAT
 53571  AATCTTAATGTTCCGGGGCCCGGCCACGGGAGCCGGAACCCCGAAAGGAGAAGTATATAA
 53631  ATATTTACTTGTTATAATTTATTATATATTTATAACCTCCTTCTTAAAATTATCTTTACT
 53691  TTATAATAAAAATTAATATAATATAATCTGATAATAATCGAATTTTATTATATTTAATTT
 53751  AATTAATAATAGACAATTATTATTATTATTTTACTTATTAATATTAATTTATATTTATAT
 53811  ATATAAATATTATTAATTTTATATTAATTTTTTATTAATTATTTATTTTTATATTCATAT
 53871  TTTTTATTAATATTATTTTTATTAATAACTTTTTAAATAATTATAAACTATATATTATTT
 53931  ATATTTATATTTATAATAAATGAAACAATTATAATAAAAATTACAATTACAATTATATTA
 53991  TAATTATGATTACAATAGGGTTAAACATTACCTGTGAACAACTGGTAATGTTTAACCCGT
 54051  ATTATTATTTATTATATTATATATATATTAAAATATTAATATTAATATTAATATTATATT
 54111  ATATTATATTATATTATATTATATTATATTATATTATATTTATAATTATATTATATTATA
 54171  TAATTTATATACTTTTATAATTCTTATTATTATTTATTTATTTATTATTTATTTATTATT
 54231  ATTTAAATATATTATTATTATATATTAATAATATATATATTATTTTATATATTTTATTTA
 54291  ATATAAATTATTTATATTTTTATATTTTATTATGAGGGGGGGTCCCAATTATTATTTTCA
 54351  ATAATAATTTATCATGGGACCCGGATATCTTCTTGTTTATCATTTATTATTCTTATTATT
 54411  TGGTTTTTATTTAATATTTATAATTTATTTTATACAATTTATTATATTGTTTATACCTTA
 54471  TTATTATTATATAATATATTATATTATTATAATAATTTAATTAATTATATTATAAAATAT
 54531  TAACTAATGTGTGCTCTATATATATTATTCATTCTAGTTTCTAATCACCCACCCCCTCCC
 54591  CCTATTACTTATATATCTATAAATAAAAATACATAACATATATTTTAAATATATATATAT
 54651  AATTATATAATAATTATTATATATAAAATATATATATATATAATATATATTTATAAAATA
 54711  ATAATAATAAATATTATTACTCCATTAGAGGTTTTGGTCCCATATCAGGAACCGAAACTA
 54771  TAATAATATATAATATTATAATAAAGATATTCTTATTTATAATATATTATTAAATAAATT
 54831  AATAATAATTATAATATATATATATAATATATTATAATATATTTATTCGAGAACTTTTTA
 54891  TTTATTATAAAATAAAATATTTTATTTATTATTTAGTTTTTTTTTATTAAACATTTTATA
 54951  AAAATATAAATGTTAATAATATTATGATTAATAAGTAATAATAAATTTATTTATTTTTAT
 55011  TAATTACTTCTTCGAGGTATTAGTATCAGTATCAGTATCAGTATCAGTATCAGTATCAGT
 55071  ATCAGTATCGTAAAAAACGGGTGACTAAAATATATATATATATAAAATTATAAATAAAAA
 55131  TATTATAATAATTTTAAATAAATAAATATCAATATATTATTATTATTTATATTATAATAA
 55191  ATATTATCTAATAATAGTC
;; mfannot:
 55210  cggcccgcccccgcggggcggaccccgaaggagtccgaaccccttttttatttaatttta
 55270  tttaaagaaggagtgagggacccctcccgttagggagggggaccgaaccccgaaggagat
 55330  aattagatataattatattttattttatataaattatataatattatataataataatta
 55390  tataataagttaataataattatataataagttaataataatcatatctcctttataaat
 55450  gaacttttattaaatatattttattaaatattaaatatattttttataatattaaatata
 55510  ttttattaaaatattaaatatattttattaaatattaaatatattttattaaatattaaa
 55570  tataaataaaggtttatattataatttattatttatatcttctttataaattaatattcg
 55630  tattagatccttatttaatttataatcctttaaaaaacttttaataaatataatataata
 55690  tatatataatttttattatttttatattatttttattatttaaatatattatatatttca
 55750  ttataataattatttaaaaagttatttaataaataatctgatattatattttataattaa
 55810  ttttatttattttatttattatatatattattatatataattaaaattataattacaatt
 55870  ataactataattaaattaaattaaattaaattggattaaattaaattaaattgggcgcca
 55930  agccggttgttcaccgacttggtcccaatataatatgatataatataatatactccttcg
 55990  gggtccgccccgcgggcggactatatgatataatataaatataatatactatatgatata
 56050  acataaatataatatactccttcggccggattatatgaatatattattattattataatt
 56110  ataaaattataataaataaataaaatttctttaataattattaattaatattattaattt
 56170  atttacaaatattttattaatttttatttttattaaatataaatatataaatatatattt
 56230  atttataatattatttatatttattatatattattattaaatatatttttattatatatc
 56290  attaaatattaatatgttattatagtggtggggggtcccaattattattttcaataataa
 56350  ttattattgggaccccggatatcttcttgttaatcaattattatattatttaatttattt
 56410  atttcttatttataatttattttatataatttattatattgttaatactccttcggggtc
 56470  cccgccggggcggggacttttatttatattattaattatattatattattataatatatt
 56530  taattgattatattataaaattataactaatgtatgctttgtatttattgaatagtttgg
 56590  ttcttatcacccaccccctccccctattacttctccgaggtcccggtttcgtaagaaacc
 56650  gggacttatatatttggtaaataaaaatataacttatataaatatttaataaatatatat
 56710  taaatatattattattaataatttattattatataataaaataataaatattattaatga
 56770  tttaaattatataaatattaattattaaataaataattatactttctcctttcggggttc
 56830  cggctcccgtggccgggc
;; mfannot:     /group=IB(5') (1.93e-04)
 56848  CCCGGAACTTAAAAATAATATATATATATATAAAAGTATTTTATAATAATTAGTTTAATT
 56908  ATTATTCTTTTTTTTATTAAATATAAAATCATTTTAGGTTATTAATTTTTATTTATTAAA
 56968  AATAAATTTTATAATTAATATTTCTCCTTTCTTAAAATAAATAATATTATTATTATAATT
 57028  ATTAATTAATGAATACTCTTTTGGGGTTCGGTCCACCCTCCCGTATACTTACGGGAGGGG
 57088  GTCCCTCACTCCTTTTGAGACTTTAATTTTATAAATATAAATATAAATATAATAAGATGT
 57148  TAACTCTTTTATAAATAAATAATAAATATAATTCTATTTTTAATAATAATATATAATATT
 57208  TTTATAATAAAATATATAAATAATAATATTTATATATATATATATACTTTTTTTTATATA
 57268  AGAATAATATATATAGTCCACATTGGAAGCGGGTGGAAGGAGATAAGAAATATAATATAA
 57328  TATAATAATAAAAATATAATGAATAATAATAATAAAAATTTATATAATAACAAAATAGTC
 57388  CGACCGAAGGAGATGAGATTATTAATATTATTAAATAATAAAATGTATTAATTATAAAAT
 57448  ATAAAACCTATAAATAATTTATAATATAATTTATATTATGATAATAATAATATATATATT
 57508  ATAATATTTTATATATATATTTATTATATTTATATTTATATAAAAAAGTGATATTGATTA
 57568  ATTAATTAATTTATAATTAATAATTATTAATATAGTCCGACCGAAGGAGTTTATTATATT
 57628  ATATTAAATAAGATTTATAATATAATTAATATATATTTTAATAAATATAAAAGATTATAT
 57688  TATATTATAAAAAGTATATTTTATATTTATATTTATATATATATTTTATTTATTATTATT
 57748  ATTATTATATATATAAGTAGTAAAAAGTAGAATAATAGATTTGAAATATTTATTATATAG
 57808  ATTTAAAGAG
;;     rnl ==> ;; mfannot: 5' +/- 50 nt
 57818  ATAATCATGGAGTATAATAATTAAATTTAATAAATTTAATATAACTATTAATAGAATTAG
 57878  GTTACTAATAAATTAATAACAATTAATTTTAAAACCTAAAGGTAAACCTTTATATTAATA
 57938  ATGTTATTTTTTATTATATTTATAATAAGAATAATTATTAATAATAATAAACTAAGTGAA
 57998  CTGAAACATCTAAGTAACTTAAGGATAAGAAATCAACAGAGATATTATGAGTATTGGTGA
 58058  GAGAAAATAATAAAGGTCTAATAAGTATTATGTGAAAAAAATGTAAGAAAATAGGATAAC
 58118  AAATTCTAAGACTAAATACTATTAATAAGTATAGTAAGTACCGTAAGGGAAA
;;
 58170  GTATGAAAATGATTATTTTATAAGCAATCATGAATATATTATATTATATTAATGATGTAC
 58230  CTTTTGTATAATGGGTCAGCAAGTAATTAATATTAGTAAAACAATAAGTTATAAATAAAT
 58290  AGAATAATATATATATATATAAAAATATATTAAAATATTTAATTAATATTAATTGACCCG
 58350  AAAGCAAACGATCTAACTATGATAAGATGGATAAACGATCGAACAGGTTGATGTTGCAAT
 58410  ATCATCTGATTAATTGTGGTTAGTAGTGAAAGACAAATCTGGTTTGCAGATAGCTGGTTT
 58470  TCTATGAAATATATGTAAGTATAGCCTTTATAAATAATAATTATTATATAATATTATATT
 58530  AATATTATATAAAGAATGGTACAGCAATTAATATATATTAGGGAACTATTAAAGTTTTAT
 58590  TAATAATATTAAATCTCGAAATATTTAATTATATATAATAAAGAGTCAGATTATGTGCGA
 58650  TAAGGTAAATAATCTAAAGGGAAACAGCCCAGATTAAGATATAAAGTTCCTAATAAATAA
 58710  TAAGTGAAATAAATATTAAAATATTATAATATAATCAGTTAATGGGTTTGACAATAACCA
 58770  TTTTTTAATGAACATGTAACAATGCACTGATTTATAATAAATAAAAAAAAATAATATTTA
 58830  AAATCAAATATATATATATTTGTTAATAGATAATATACGGATCTTAATAATAAAAATTAT
 58890  TTAATTCCTAATATGGAATATTATATTTTTATAATAAAAAATATAAATACTGAATATCTA
 58950  AATATTATTATTACTTTTTTTTTTAATAATAATAATATGGTAATAGAACATTTAATGATA
 59010  ATATATATTAGTTATTAATTAATATATGTATTAATTAAATAGAGAATGCTGACATGAGTA
 59070  ACGAAAAAAAGGTATAAACCTTTTCACCTAAAACATAAGGTTTAACTATAAAAGTACGGC
 59130  CCCTAATTAAATTAATAAGAATATAAATATATTTAAGATGGGATAATCTATATTAATAAA
 59190  AATTTTATCTTAAAATATATATATTATTAATAATTATATTAATAATATATATAATTATAT
 59250  TATATATTTTTTTTTTATATAATATAAACTAATAAAGATCAGGAAATAATTAATGTATAC
 59310  CGTAATGTAGACCGACTCAGGTATGTAAGTAGAGAATATGAAGGTGAATTAGATAATTAA
 59370  AGGGAAGGAACTCGGCAAAGATAGCTCATAAGTTAGTCAATAAAGAGTAATAAGAACAAA
 59430  GTTGTACAACTGTTTACTAAAAACACCGCACTTTGCAGAAACGATAAGTTTAAGTATAAG
 59490  GTGTGAACTCTGCTCCATGCTTAATATATAAATAAAATTATTTAACGATAATTTAATTAA
 59550  ATTTAGGTAAATAGCAGCCTTATTATGAGGGTTATAATGTAGCGAAATTCCTTGGCCTAT
 59610  AATTGAGGTCCCGCATGAATGACGTAATGATACAACAACTGTCTCCCCTTTAAGCTAAGT
 59670  GAAATTGAAATCGTAGTGAAGATGCTATGTACCTTCAGCAAGACGGAAAGACCCTATGCA
 59730  GCTTTACTGTAATTAGATAGATCGAATTATTGTTTATTATATTCAGCATATTAAGTAATC
 59790  CTATTATTAGGTAATCGTTTAGATATTAATGAGATACTTATTATAATATAATGATAATTC
 59850  TAATCTTATAAATAATTATTATTATTATTATTAATAATAATAATATGCTTTCAAGCATAG
 59910  TGATAAAACATATTTATATGATAATCACTTTACTTAATAGATATAATTCTTAAGTAATAT
 59970  ATAATATATATTTTATATATATTATATATAATATAAGAGACAATCTCTAATTGGTAGTTT
 60030  TGATGGGGCGTCATTATCAGCAAAAGTATCTGAATAAGTCCATAAATAAATATATAAAAT
 60090  TATTGAATAAAAAAAATAATATATATTATATATATTAATTATAAATTGAAATATGTTTAT
 60150  ATAAATTTATATTTATTGAATATATTTTAGTAATAGATAAAAATATGTACAGTAAAATTG
 60210  TAAGGAAAACAATAATAACTTTCTCCTCTCTCGGTGGGGGTTCACACCTATTTTTAATAG
 60270  GTGTTCACCCCTCTTCGGGGTTCCGGTTCCCTTTCGGGTCCCGGAACTTAAATAAAAATG
 60330  GAAAGAATTAAATTAATATAATGGTATAACTGTGCGATAATTGTAACACAAACGAGTGAA
 60390  ACAAGTACGTAAGTATGGCATAATGAACAAATAACACTGATTGTAAAGGTTATTGATAAC
 60450  GAATAAAAGTTACGCTAGGGATAATTTACCCCCTTGTCCCATTATATTGAAAAATATAAT
 60510  TATTCAATTAATTATTTAATTGAAGTAAA
;; mfannot:     /group=IA (1.68e-25)
 60539  ttgggtgaattgcttagatatccatatagataaaaataatggacaataagcagcgaagct
 60599  tataacaactttcatatatgtatatatacggttataagaacgttcaacgactagatgatg
 60659  agtggagttaacaataattcatccacgagcgcccaatgtcgaataaataaaatattaaat
 60719  aaatatcaaaggatatataaagatttttaataaatcaaaaaataaaat
;     G-orf236 ==> start /note=LAGLIDADG ;; evalue:0.0026
 60767  aaaatgaaaaatattaaaaaaaatcaagtaataaatttaggacctaattctaaattatta
 60827  aaagaatataaatcacaattaattgaattaaatattgaacaatttgaagcaggtattggt
 60887  ttaattttaggagatgcttatattcgtagtcgtgatgaaggtaaactatattgtatgcaa
 60947  tttgagtgaaaaaataaggcatacatggatcatgtatgtttattatatgatcaatgagta
 61007  ttatcacctcctcataaaaaagaaagagttaatcatttaggtaatttagtaattacctga
 61067  ggagctcaaacttttaaacatcaagcttttaataaattagctaacttatttattgtaaat
 61127  aataaaaaacttattcctaataatttagttgaaaattatttaacacctataagtttagca
 61187  tattgatttatagatgatggaggtaaatgagattataataaaaattctcttaataaaagt
 61247  attgtattaaatacacaaagttttacttttgaagaagtagaatatttagttaaaggttta
 61307  agaaataaatttcaattaaattgttatgttaaaattaataaaaataaaccaattatttat
 61367  attgattctataagttatttaattttttataatttaattaaaccttatttaattcctcaa
 61427  atgatatataaattacctaatactatttcatccgaaacttttttaaaataa
;     G-orf236 ==> end
 61478  tattcttatttttattttatgatatatttcataaatatttatttatattaaattttattt
 61538  gataatgatatagtct
;; mfannot:
 61554  GAACAATATAGTAATATATTGAAGTAATTATTTAAATGTAATTACGATAACAAAAAATTT
 61614  GAACAGGGTAATATAGCGAAAGAGTAGATATTGTAAGCTATGTTTGCCACCTCGAT
;;
 61670  GTCGACTCAACATTTCCTCTTGGTTGTAAAAGCTAAGAAGGGTTTGACTGTTCGTCAATT
 61730  AAAATGTTACGTGAGTTGGGTTAAATACGATGTGAATCAGTATGGTTCCTATCTGCTGAA
 61790  GGAAATATTATCAAATTAAATCTCATTATTAGTACGCAAGGACCATAATGAATCAACCCA
 61850  TGGTGTATCTATTGATAATAATATAATATATTTAATAAAAATAATACTTTATTAATATAT
 61910  TATCTATATTAGTTTATATTTTAATTATATATTATCATAGTAGATAAGCTAAGTTGATAA
 61970  TAAATAAATATTGAATACATATTAAATATGAAGTTGTTTTAATAAGATAATTAATCTGAT
 62030  AATTTTATACTAAAATTAATAATTATAGGTTTTATATATTATTTATAAATAAATATATTA
 62090  TAATAATAATAATAATTATTATTAATAAAAAATAT
;;     rnl ==> ;; mfannot: 3' -20/+180
 62125  TAATTATAATATTAATAAAATACTAATTTATCAGTTATCTATATAATATCTAATCTATTA
 62185  TTCTATATACTTATTACTCCTTATGGGGTCCCGGTTGGACCGAGACTCCTCCCTTGCGGG
 62245  ATTGGTTCACACCTTTATAAATAAATAATAAATAATAAATAAAGGTGTTCACTAATAAAT
 62305  ATATATATATATATATATATATTATATTATAATATTATTTAATACTTAATATATTATATA
 62365  TTTTATATTTAATAAATAAAAAAAATATTAATAAATAATAATATTAATAATAAAGAAATT
 62425  ATAATTAATACCCTTTATATATAATTCTAATTAATTAAATTAAATATTTATATATAATAA
 62485  TCAATATATTATTAATTTAATAATTATTATAATAGTTTATAAAAGATATATTTTTATATT
 62545  ATATTATATTATATTTAATAAAGATTACTTTTTTTATTATTATTTTTATATATTATATAA
 62605  TATTATTAATTTTTATTATAATATTATTTACTTTTTTATTGGATTATTTATTTATTTATT
 62665  TATTAATTAATTAATTAATTAAATATTTATTAATTAATATATATATTAAATATTAATATT
 62725  TCATTAAAAAAAGAGATATATGAATAATATATTATGTTATATTATATTATATAATTATAT
 62785  TATTTTTTATAATATTAATAATTAAAAATAAGAACTTATTTAAAAATTATAATTATAATA
 62845  ATAAATTAATACTTTTTAATTTATAAAAATATAAATTTCTTTATATATATATATATATTA
 62905  TTATTTATATTAATCATAATTTTAATATTTATAATAAATTTATATAAAATCAATTATAAT
 62965  ATTATATACTTTTTATATACTTTATAATCTTTATATCTTCACCCACCTTTTTTTTAATAA
 63025  TATATTATATTAAAAATATAATAATTTATATGATTTATTAATACTTTTTATATAATTATA
 63085  TTATTATTTTTTTTTTATAGATGTTATATTATTTTTTATAATAATTTTTTTTTATTTAAA
 63145  TAAAATTTATAACTCCTTCTTAATTAAAGATAAAAGGGGTTCCCCCCTTAAGTATAAGTA
 63205  TAAGTATAAGTATAAGTATACGGGGGGGGGGTCCCTCACTCCTTCGTTAATTTATATATA
 63265  TTATTAATAATTATTTAATTTTTATTATTTATTTATATATAAAAATATTCTAAAATTATT
 63325  AATATTTATAATAGAATAAATATTATAAAGTATAATTATAAATAATTAATTATTTAAATA
 63385  ATAATAATATATTTATTATTATATAATAAATATATTATAAATAATA
;     G-trnT(ugu) ==> start
 63431  GTTATATTAGCTTAATTGGTAGAGCATTCGTTT!TGT!AATCGAAAGGTTTGGGGTTCAA
 63489  ATCCCTAATATAACA
;     G-trnT(ugu) ==> end
 63504  ATAATAATAATAAAATATTAAAATAAATATAATATTTATAAAAAATTTATTAATTTATAT
 63564  AAAAAATATATATATAAATAATAATTATAATAAAACATTTTATAATCAATAATTTAATAA
 63624  ATAATCTTCTTATTATAATATTATGTTTAAATATTACTCTTTATGAGGTCCAACAAACTA
 63684  ATAAGATATAAATATATATATATTATATAATAATAATAATAATAATATATTATTTAATAT
 63744  ATTATCAAGAAGATAAATATAAATAATATTTTAATAATTTTAAATAAATCTAATTTATAT
 63804  ATTAATAATTTAATAATCTTAATATTTATTATCATTATTTCATATTTATATTATATAAAT
 63864  ATTTATTTAAATAAAAAATATTAAAGAGTTTATTTTATTTATTATAAATTATTTAATAAA
 63924  ATATATATAATAATATATAGAATAAAGATATAAATAATTATAAGTATATAAAGTAATAAA
;     G-trnC(gca) ==> start
 63984  GGAGATGTTGTTTTAAGGTTAAACTATTAGATT!GCA!AATCTACTTATTAAGAGTTCGA
 64042  TTCTCTTCATCTCTT
;     G-trnC(gca) ==> end
 64057  AAATAAATAATATAATAATAAAATATTATAGTTCCGGGGCCCGGCCACGGGAGCCGGAAC
 64117  CCCGGAAGGAGATAAATATATTATATTTAAAATAATTATATAATAAA
;     G-trnH(gug) ==> start
 64164  GGTGAATATATTTCAATGGTAGAAAATACGCTT!GTG!GTGCGTTAAATCTGAGTTCGAT
 64222  TCTCAGTATTCACC
;     G-trnH(gug) ==> end
 64236  CTATAAATAATAATAATAATATATTTTATTATTCTTAAATTTTTTATTCTTTATATTATA
 64296  TATATATATAATATTAATATTATTACTTTTTAATAACAAAATATTATAATTAATTGATAT
 64356  ATATATATACCAAATATAATTAATTGAAATTAAATAATAAATAAAATATTTACTTCTTTA
 64416  TTAAAATTCTAATTAATTGATTCTTTTTATTGAATATTAAATTCTATTATAACTTATTAA
 64476  TTAATTAATTAATTAATTATAATAATAATAATAATATTTATTATTAATTATTAAATATTT
 64536  ATTATTATATATAAGATTTAATTTTAAATATTAATAAAAAAAGAATAAAATAAAATAAAA
 64596  TGAATAATATTTCTTTATCTCTTTCGATCGGACTCCTTCGGCCGGACTCCTTCGGGGTCC
 64656  GCCCCGCGGGGCGGGCCGGACTATTTATTATTATAATATAATATTTAATCAATAGATTTA
 64716  TAATTTATTTAATGAATATTTTATAAATATGTAAAACAATTCCTTTTTATTATTATAAAT
 64776  TTTTCATTATTTATTTATTTATTTATTTATTTATTTATTCAATATATAAAAATAATTATA
 64836  AAAAAGATTATTAAAAATAATAATTTAATGATAAATATATATTATATATATTAATATAAA
 64896  AATAATAAATATAAATATATTATGTAAATATTATATAAATTTGTATATGTATATATTATA
 64956  ATAATGTTATATAAGTAATAATATAATAAAATATTTTATGTAATTTATATATATTTATAA
 65016  TTATAAAATAAAAATATTATAAATAATAAAATTAATAATAATAATAATTTTAATAAAATA
 65076  AATTATATATTTAATTTTATTATGAAGTTTATACTTAATATAAATTATATTTCCTTTATA
 65136  AATTATTAATATATCCTTTTTAATTAAATAAAATAAAAATATTATAAATATTAATAATTA
 65196  ATTTTTTATTTATATTTATATATATATTAAAGATTAAATATATTATTAATACTAATTTAT
 65256  AATTTATTATTAATAAATAATTCGACTTAAATTATAATTTAATAATTTTTATTTATTAAT
 65316  AGTTCCCGCGAAGCGGGAACCCCGTAAGGAGTTTTATTATTAATATAAAAAGAGTAAGGA
 65376  TAATAATAAATTCTTTTAATTTATTTTTAATAAAATATAATTTTAAAATAGTTTTTATAG
 65436  TCCGGCCCGCCCCGCGGGGCGGACCCCGAAGGAGTCCGGCATTAATTATAATAATTATAT
 65496  TAATATTATATTATTTATTATATTATAATATATTTATTTATATTTTATAATATTAATAAT
 65556  TATTTTATATTTAATAAATATAATATAAATTTTATATTTTAATAACTATCTAATTAATA
;     G-trnL(uaa) ==> start
 65615  GCTATTTTGGTGGAATTGGTAGACACGATACTCT!TAA!GATGTATTACTTTACAGTATG
 65673  AAGGTTCAAGTCCTTTAAATAGCA
;     G-trnL(uaa) ==> end
 65697  ATAAATATATATAATATATATAATATATATAAA
;     G-trnQ(uug)_2 ==> start
 65730  TGAGTCGTAGACTAATAGGTAAGTTACCAAAAT!TTG!AGTTTGGAGTTTGTTTGTTCGA
 65788  ATCAAACCGATTCAA
;     G-trnQ(uug)_2 ==> end
 65803  TATTATAATATATATATTATTTATATATAAATATATAATTATACTCCTATTTTTATATTA
 65863  ATTAATTAATTAATTAATAATATATGATAATATCAAAATTATTGAATTATTAACTCCTTC
 65923  GGGGTCCGCCCCGCGGGGGCGGGCCGGACTCTTATTAATAATAATAATAATCATAATAAT
 65983  AATATATATATATATAGTATATATATAAAAGTTTTATTATATTATATTATATTATATTAT
 66043  ATTATATATTTATTTATATATAATTCTTATTAATTGAAAAAGAATAATTAATAATCTTAT
 66103  TAAAAAATAAATACTTTCATTTTATTTTATTTTATTTAATTATAATATATAAATATTAAA
 66163  AAAAGGATATAAGTTTTTATAAGATATAATATATATATATTAAATATAAAGAAGTTAATA
 66223  TTTATATTTTAATTATAAAATGTTAATACTCCTTTGGGGACTTATTAATTAAATTATTAA
 66283  TTAATAATAATTTATGATTTATAAATAATAAATAAAGGAATAAGTATCAATTAATTAATA
 66343  TATTATATTTAATATTTTATATTTAATATTTAATATTTAATATTTTAAGTTCCGGGGCCC
 66403  GGCCACGGGAGCCGGAACCCCGAAAGGAGTAGTATTAATTATGGATAGTGAGGGTGGATT
 66463  TAATCCTTTTGTTATGTTATTAATTAATTAATTAATTTATATATATAAAATATTTTAATT
 66523  TATTTTTATATAAATATATATATATATATATATTAATAATAGTCCGGCCCGCCCCGTGGG
 66583  GCGGACCCCAAAGGAGTAATATATATTATGTATAAACAATA
;     G-trnK(uuu) ==> start
 66624  GAGAATATTGTTTAATGGTAAAACAGTTGTCT!TTT!AAGCAACCCATGCTTGGTTCAAC
 66682  TCCAGCTATTCTCA
;     G-trnK(uuu) ==> end
 66696  TAATATTATATATATATATATTCTCCTTTCTAAAAATAATAATAATTATATATAATAATA
 66756  ATATAATTATATATATATATATTATAATAATAATAATAATAATAATAAATAATAATAATT
 66816  ATTTTTATTAATAATATTAATATATTATAATTATTAATAAATATTAATAAAAATA
;     G-trnR(ucu) ==> start
 66871  GCTCTCTTAGCTTAATGGTTAAAGCATAATACT!TCT!AATATTAATATTCCATGTTCAA
 66929  ATCATGGAGAGAGTA
;     G-trnR(ucu) ==> end
 66944  ATTATATTATATTAATAATCCCCCCCCATTTTTAATTAAATTAAGAAGTTTAATTTACTA
 67004  TTTAATAATAAATGAAATAATAATA
;     G-trnG(ucc) ==> start
 67029  ATAGATATAAGTTAATTGGTAAACTGGATGTCT!TCC!AAACATTGAATGCGAGTTCGAT
 67087  TCTCGCTATCTATA
;     G-trnG(ucc) ==> end
 67101  ATTAATATTAATATAAATTAATATCCTATAATTAATAAAATACAAAATTATATTAAAACT
 67161  TATATTATATTATAATATTATATTATTATTATATAAAAATATAATAATAATAATATTTAA
 67221  TTTTATTTAATAATAATATTTTATATAATAAAATAATCATATTTATAATATTTAATATTA
 67281  ATAATAATTTATTATAATAATTCTTTAATATACTTATTTATTATTATTTTAATAAATAAA
 67341  TATAATTCTTATAAATATATTATAACAAAATATATTATATTTTAATTAAATACAATATTA
 67401  TAAATATATATATATATATAAATATTTAATAAAAAAAAATAAAAATATTTTAATAATTAT
 67461  TCTTTATAAATAAATAATAATAATAATAATTTATAATAATCTCCTTGTGGGGTTCCGGCT
 67521  CCCGTGGCCGGCCCCCGGAACTATAATATACTTTTTAATATATTTTTTATTACTCCTATA
 67581  ATAATTTTTTTTATTGATAAAAAGTATATATAATATAATTAATATATTTCTTTTTATAAA
 67641  AATTATAAATATTAATTTATAATAAAAAAGTATATATAATATTATATATTTAATAAATAA
 67701  TATAATAATAATATAAATAAATATATATATATTATTAATATATTAAATTTTATAATAATA
 67761  ATTATAATAATAGTAGTAGGTATAAATTTTAATAAAGAGTTTTATTCCAATGGAGTAATA
 67821  ATAATAATAATAATAAAATAAAATAAA
;     G-trnD(guc) ==> start
 67848  GGATCTGTAGCTTAATAGTAAAGTACCATTTT!GTC!ATAATGGAGGATGTCAGTGCAAA
 67906  TCTGATTAGATTCG
;     G-trnD(guc) ==> end
 67920  TATATTTATACTTAATATAAAAAAAATAAATAATAAAATATATATATTTAATAATATTTT
 67980  TCTTTATTATAATAATATATAAAAATAAATAATAATCTTTTTTTATTATTATATTTATTA
 68040  ATAATAAATTATTTTGTTATTATTATTAATTTATATTAATATTTTATATAAATTATTTAT
 68100  TTAATCTTTCATTATATATTTAATATATTATTAATATTAATTAATATTTTATAATAAATA
 68160  AATAAAATAAATATTTTAATATAATACTTATTTTTATATTTATTAATAATAATTAATTTT
 68220  TATATAAATTTATTATTTCTTACAATATATTTATTACTATTATTTTTTAATAATCTTATA
 68280  TATAATATATAAAATATATATATATTATATATATATATAAATATAATATATATTATTATA
 68340  AATATTTATAATCTTATTAATTAGATTATATTATATTAGATCATATTATATTATATTATA
 68400  TTATATTATTATTATTAATATTTTTATTTTTATTTTATATTTAATAGTAAAAAATCATAA
 68460  TTTTATAATTTATTAATTATTATATAATTTCATTAATATATTTCTTCTTTTTTATTTATT
 68520  TATTACTTATTAATAGTTCCGGGGCCCGGCCACGGGAGCCGGAACCCCGAAAGGAAAATA
 68580  ATATAAAAAATAATTATAATTTATTATAATTTATTAATTTATTAATTTATTTATTTATTT
 68640  ATTAATTTATTAATTTATTTATTATTATATTTTTTTTAATAAA
;     G-trnS(gcu) ==> start
 68683  GGAAAATTAACTATAGGTAAAGTGGATTATTT!GCT!AAGTAATTGAATTGTAAATTCTT
 68741  ATGAGTTCGAATCTCATATTTTCCG
;     G-trnS(gcu) ==> end
 68766  TAT
;     G-trnR(acg) ==> start
 68769  ATATCTTTAATTTAATGGTAAAATATTAGAAT!ACG!AATCTAATTATATAGGTTCAAAT
 68827  CCTATAAGATATT
;     G-trnR(acg) ==> end
 68840  ATATTATATTATATAATATTATATATTAATAAATATTATTTATTTATTTATTTATTTATT
 68900  TATTTATTTATTATTATTAAATAAAATATTTAATAAAATAATATAAAATATTATAATTAT
 68960  TTATATATTAATTATTAATTATTAATTATTTATTATATAAAAAGTATATAATTTTGTATT
 69020  TTAATATAGGGTTAATTAATTAATTATTAATTTTTTATAATAAGATAATAATATATTAAA
 69080  AACTTATTATAAATTTATAAAATAATATTTATTTAATTTGATATTATTTTTAATCTTTCA
 69140  TTAATATATATTTTATTATAAGTAATAATATAGTTTAATTTAATTAATATAAATAAATTA
 69200  CATAAGAATAATATTATAATAATATTATATATTATATAAAGAAATAATAATTTATATTTT
 69260  ATTTTTTATAAATAATATAAATATAAATATAAATATAAT
;     G-trnA(ugc) ==> start
 69299  GGGGTTATAGTTAAATTTGGTAGAACGACTGCGT!TGC!ATGCATTTAATATGAGTTCAA
 69357  GTCTCATTAACTCCA
;     G-trnA(ugc) ==> end
 69372  ATAATTATATTATATAATATATATATTAATAAATTATATATATATATAAATATTAAATAA
 69432  ATATTATATTAATAAATAATATAAATTATCCAGTTGAAGGAAATATTTATAATATAATAT
 69492  AAATATTTTAATAAATTAATAAATATTATATTAATAAATAATTAATAAATATATAAATTA
 69552  TAATAAATTTTAATATTATTATATAAATTAATTAAATATAATAATTAATGAAATA
;     G-trnI(gau) ==> start
 69607  GAAACTATAATTCAATTGGTTAGAATAGTATTTT!GAT!AAGGTACAAATATAGGTTCAA
 69665  TCCCTGTTAGTTTCA
;     G-trnI(gau) ==> end
 69680  TATTATATATCATTAATATATAAAATATAAATATATATATTATAATAATAATAATAATAA
 69740  ATATAAATATAATTATATATATATATATATATAAATAAATAATTATTTAATTTATAATAA
 69800  ATATATATAGTTTTATTATTAATTATATTTAATAAATATTAATTATTAATTTTATATTTA
 69860  TAAATAAATTTATTACTCCTTCGGGGTCCGCCCCCTCCCCTGCGGGAGGGGAGCGGACTA
 69920  TTTTATTAAAAATATTATAATTAAATAATAATATAAATAATTTATAATATAATAATATAT
 69980  ACTTATAAATAATATTTAAATCTTATTATTAATTTATAAATCATAAATTATTATTAATAA
 70040  ATATCTCTTTTAGATAAGATAAATTGAACTTATATTTATATTATATATATATAGATATAA
 70100  ATCTTAAATAGAGTAAATATATTATAATAATTATATAAATATATATATATTATATTAAGA
 70160  TAATAATATATATATATATTAATATATAA
;     G-trnY(gua) ==> start
 70189  GGAGGGATTTTCAATGTTGGTAGTTGGAGTTGAGCT!GTA!AACTCAATGACTTAGGTCT
 70247  TCGTAGGTTCAATTCCTATTCCCTTCA
;     G-trnY(gua) ==> end
 70274  TAATTTATTATTAATTATATATTATTATAAATCAAATCCATTGAAATTAATATAATCCAA
 70334  TGAATAATTAATTTAATACATAATTTAATATATAAAATTATATATATATATACTTTATAA
 70394  AAAAAAATTATATAATAATTATATTAATATATTTATATATATAAATAAATAAATAATAAT
 70454  AATTATAATTATAATTATAATTAATTAATTAATAAATAAATAATAATTTATATTATCTTT
 70514  ATAATATATATATATACTTTTATAAAAAAAAAATATATAAATAATTTTAAAATGTATATT
 70574  TTTATTAATAAAATTAATAATAAAATAATTATTATCTGTATTTAATAAATTTAATTAAAG
 70634  AGTTATATTTCTATATATTTATATATTTATTTATTCTCCTTCCGGGGTTCCGGCTCCCGT
 70694  GACCGGGCCCCGGAACTAATGAAATATCTAAAATAAGGGTTTTTATTTATTTAATTAATA
 70754  TATATTTATTCTTTTATATAATAT
;     G-trnN(guu) ==> start
 70778  GTCCTTATAGCTTATCGGTTAAAGCATCTCACT!GTT!AATGAGAATAGATGGGTTCAAT
 70836  TCCTATTAAGGACG
;     G-trnN(guu) ==> end
 70850  ATAATAATATATATATATTTTAATTTATATATTATATATATATATATATATTAAAGAAAA
 70910  ATAATATAAAAAGTATGTATTAATAATAATAATAAATAAATAATAATAAATAATTTTATT
 70970  ATATTATATTATATTATATTTATTGATATATTTATTGATATTTATTAATTTAAGATTATT
 71030  CATTAAATATATAATTATTAATAATTTAATATATTTTATAATTTTTATTATATTTTATGT
 71090  AAGAAGAAACTATTTTATATATTATATATATATATATAATTTTTATAAAATGATAAATTT
 71150  TATATTATAAATATTATTAAAATATTTTTATAAATATTTAAATTATTTATAAAAAGGTAT
 71210  ATAATAATAATTATTAATATTATATTATATTATATATTTATTTATATTATATATAATAAT
 71270  ATATTTATATATATATTAATTAATAAATTAAATAAGTATCTATATTTTATATTATATTAT
 71330  ATTATATTATATTATTTTATTTTATTAGTTCCGGAAGGAGAATAAAAAGTATTCTAAAGA
 71390  AATTATATATTTATTATTTTTATTAATATATTATAAATTAATAAAAAATAAATATGTATA
 71450  TATAAATTATATTTATTATGTTTAATTATTTATAATTTATTATAATAAATAGTATAAGAT
 71510  ATCTTATTTATATTTATATATAATAAAGAATATTATTAAACTAACACCTATATTATATAT
 71570  ATTATATTATATAATATTATATATATATTAATTACTAAGAATAAATTTATAATTAGATAA
 71630  TATTTATATTTATTTATTTATTTAATTAACAAATATATTAATATTTTTAATTAATTAATA
 71690  ATACCTTTATATATATATATATATATATATTAATTTTAATTATATAATTATCTTTTTTTT
 71750  TTATTAATAATCATAAATATATTATATATTTTATATAATAAGATTATAATTTTATAATTA
 71810  TTTTATTTTTTTTTTATTAAAAATTATTATTATTATAATTATTATATTATAATTATAAAT
 71870  TATTAAAGAATATATTTATTAATATTTTAATAATTAATATCTTTTATTTATATTTATAAA
 71930  ATAAGGTGTAAATATTGATAATAAAGAGTAAATATTGTATTAATTATAATAATAATTATA
 71990  ATTAAGGA
;     G-trnM(cau)_1 ==> start
 71998  GCTTGTATAGTTTAATTGGTTAAAACATTTGTCT!CAT!AAATAAATAATGTAAGGTTCA
 72056  ATTCCTTCTACAAGTA
;     G-trnM(cau)_1 ==> end
 72072  ATAATGATTATAATATTTATATATATATTAATAATATTAATAAATAATTACTCCTCCTAG
 72132  CAGGATTCACATCTCCTTCGGGGTCCGCCCCGCGGGGGGTGGGCCGGACTATTTTATTAT
 72192  TATTAAATAGATGTTCATTAAATAATTATAAATATAATTTATCTTTTAAATATATATATA
 72252  TAATATTTAAATATATATTATAAATAAATAAATAAATAATTAATTAATAAAAACATATAA
 72312  TGTATATTTATCTATAAAAAATATTAATTAAATTAATATATTATTACAGATAAATAAATA
 72372  AATAAATATAAATAATTATCCTTCTTTAAAATAAAAAGGGGGCGACCGGACTATTTTATT
 72432  TTTAAATATATATTATATTAATAATATAAATATAAGTATAAATAAAAATTAATAATATAT
 72492  TATATATATATTATATTAATAATAATAATAATAATAATAATAATAAATAATAACTCCTTG
 72552  CTTCATACCTTTATAAATAAGGTAATCACTAATATATTATAATAATAATAATTATATATA
 72612  TTATATATAATCTAAATATTATATATTTTAATAAATATTAATATATATGATATAAATATT
 72672  ATTAGTTTTCGGGAAGCGGGAATTCCGTAAGGAGTGAGGGACCCCTCCCTAACCTAATGG
 72732  GAGGGGGACCGAACCCCGAAGGAGTTTTATTTTTAGTATTTTATAAAATATATATTTATA
 72792  TGATTAATAATATTATATATATTATTTATAAAAATAATATATAATTTTAATTATTTTTAA
 72852  TAAAAAAATGTGGGGTTTGGTAATATAATATTTTATATTTATAATATATAATAATAAATT
 72912  ATAAATAAATTTTAATTAAAAGTAGTATTAACATATTATAAATAGACAAAAGAGTCTAAA
 72972  GGTTAAGATTTATTAAA
;     G-cox2 ==> start
 72989  ATGTTAGATTTATTAAGATTACAATTAACAACATTCATTATGAATGATGTACCAACACCT
 73049  TATGCATGTTATTTTCAGGATTCAGCAACACCAAATCAAGAAGGTATTTTAGAATTACAT
 73109  GATAATATTATGTTTTATTTATTAGTTATTTTAGGTTTAGTATCTTGAATGTTATATACA
 73169  ATTGTTATAACATATTCAAAAAATCCTATTGCATATAAATATATTAAACATGGACAAACT
 73229  ATTGAAGTTATTTGAACAATTTTTCCAGCTGTAATTTTATTAATTATTGCTTTCCCTTCA
 73289  TTTATTTTATTATATTTATGTGATGAAGTTATTTCACCAGCTATAACTATTAAAGCTATT
 73349  GGATATCAATGATATTGAAAATATGAATATTCAGATTTTATTAATGATAGTGGTGAAACT
 73409  GTTGAATTTGAATCATATGTTATTCCTGATGAATTATTAGAAGAAGGACAATTAAGATTA
 73469  TTAGATACTGATACTTCTATAGTTGTACCTGTAGATACACATATTAGATTCGTTGTAACA
 73529  GCTGCTGATGTTATTCATGATTTTGCTATCCCAAGTTTAGGTATTAAAGTTGATGCTACT
 73589  CCTGGTAGATTAAATCAAGTTTCCGCATTAATCCAAAGAGAAGGTGTCTTCTATGGACAA
 73649  TGCTCAGAATTGTGTGGACTAGGACATGCCAACATGCCAATTAAAATTGAAGCAGTATCA
 73709  TTACCTAAATT
;     G-orf473 ==> start /note=LAGLIDADG ;; evalue:8.7e-34
 73720  TTTGGAATGATTAAATGAACAATAA
;     G-cox2 ==> end
 73745  TTAATATAAATTTGTTATTAATGTTTTTAATAATTATTAATAATTTAATTTTAAAAAATA
 73805  ATAATAATAATAATTATAATAATATTCTTAAATATAATAAAAATATAAAAATATATTCTA
 73865  TTCAATCACCTTATATTAATAATATAAATGTTATTAAAAGAGGATATCATACTTCTTTAA
 73925  ATAATAATTTAATTATTGTTCAAAAAAATAATAATGAAGATAATTTAAAATTAAATAATT
 73985  TAGAAATAAATAATTTTCATAAATGATTAGTAGGTTTTACAGATGGAGATGGTTCTTTTT
 74045  ATATAAAAGGTCTAGAAAGAGATTTAAAATTCCTTTATGGATTCCATTTACATAAAGATG
 74105  ATATCTCTTGTTTAGAACATATTAAAAATAATTTAAAATTACCTAATAATATTAATATTA
 74165  GAGAGCTATCGGTTCAATTACTAGTGACAAAGAAACAATGAATAAGTGATAATTTATTAC
 74225  CTATTTTTGATAAATATCCTTGTATAACTATAAAATATTATAGCTATATAAAATGAAAAG
 74285  AAGCATTAATAAAAAGTTTAAATAAAGTATCATCAAATAAAGAATTATTAAATTATAAAT
 74345  TATTAATTAATAATTATGAGGTTATTGATAATATAAAAATTCCTTATAATCATATAAATG
 74405  ATCATTGAATTTTAGGTTTTATAGAAGCTGAAGGTTCATTACTTATTGAAAGTAAAAGAA
 74465  ATAGTTGTAAATTATTTATTTCACAACATGAAAAAAGTAAAAAAACATTAGAAGCTATTA
 74525  AAGATTATATTTTAAATAATTGAAAACCTATTGATAATACACCAATATTTATTAAAAATT
 74585  ATTTATTAAATAATTGAAACAATATAATTTACTTATCTAAACTTAATAAATGTAATGTTA
 74645  TCAATTTAACACTAGCTAATATAGACTTTTTATATTATGTTATTATTCCTAAATTTAATA
 74705  ACATAAATTGATATAGTATCAAATATAATAGTTTTATAAATTGACAATCTATTATTAATA
 74765  TTTATATAAAAGGTTTACATAAAATTAATAATAAAGATATTATAAATTATATTGAATATC
 74825  TTAGAAATTTAAATAAAAAAGGTATTAATAAAATTAATTATAATATTGAATTATATAATA
 74885  ATATTATTAATAATAATAAACCATTATATAATAAAAATTATACATATAGACTTAATAGTA
 74945  TTATTCATAGTAAAAAGAATATTACAGGTGTAGGAGTATTTGTATATGATTTAAATAATA
 75005  CATTAATTATAACATTTACAGGATATGTACCTGCCAGTTTATACTTTAATTGTTCTAAAC
 75065  ATGAGATTGCTAAATATATTAAAAATGGTAATGTATTTATAAATAAATATATTTTAAAAA
 75125  ATATTTTATTAGATTAA
;     G-orf473 ==> end
 75142  TTATTATTTTTATTTCTTCTTAAAATTAAAAAAGGAGACTTTTTTATATTTATATAAATT
 75202  ATATATAAATTATTCTTTTATTATAAATATATAAAATTATTTTCTTTTAATTATTTTAAT
 75262  AATAAATTAATTAATTAATTCTTCATGGCTATAGCCATAACTTTTAATAATATTCTTTTA
 75322  TTCTTTATTATTATATATATATATATTTATTATTTATTATTATAGAATTTATATTTATAA
 75382  AAATATTAATATTTTATTTAAAATAAATAATGATTAATTTATAAAATATATATTAATTAA
 75442  GTTTCGGGTCCCGGCTACGGGAGCCGGAACCCCCGAAAGGAGTTATTATATTTATAATTA
 75502  AATCTTTAAATAATATATCTTAAATTATTATATTGATATTAATATTATATTGATATTAAT
 75562  ATTAAATATATATTTAATATTTAGTTTATTATTTTATAAAATTATATTTATATATTATAA
 75622  TATAATTAAATATATTATAAATTTAATAATTTAATAAAAATATTCTTTTTATAATTATTA
 75682  TAATAATTAAATAAATAAATAATAATAAGAATAATTAATGTATAATTTTTTATAAATATT
 75742  ATATATTTTTATATTAATAAAATAAAATAAAATTATAATATAATTAAATTATAAGAATTA
 75802  TATTTACTCCTTTTATAATTTATATTTATAATATAATATAATATAAAATAAATATAATAT
 75862  AATATAAAATAAATATAATGTAATAGGTATTCACTCCTCTTTGGGGTTCCGGTCCCCCAT
 75922  ACGGATACGGATACGGATACGGATACGGATACGGATACGGATACGGGGGGACCGTCCCCC
 75982  AGAACTTAATATTATATCTTAAATAATTAATATAAATATAATATATTATTTAATAATAAT
 76042  AATAAATAAATAAATAAATAAATAAATAAATTAAATAAATAATAATATTATTATAATTAC
 76102  TTTTTAATAAATAATATTAATATAATATTATATTATATTAGTATTATAAATAGACTTTTT
 76162  ATTATTTTATATATAATATAGTCCGGCCCGCCCCCGCGGGGCGGACCCCGAAGGAGTAAT
 76222  ATATTATATAATTATTATTTTTAATTATAAATAAAATATAATTATTATTTATTATATAAT
 76282  TTATATAAATATATATATATATTTATTATATATATAAATATAAATATAAATATAATAATT
 76342  AACTTTATATAGAAAATTCTAATAATAATAATAATAATAAATATAAAATAGTCCGGTCGA
 76402  AGGAGATGTTCATTAAATAATTAAATATATATAATTAATAATATTAAAGTTTTATATATA
 76462  TTAATATATTATAAAAGGTTTATATATATATATAATAAGATAAGTAATAAATTAATTAAT
 76522  TAATAATATAAAAATATATATTATATATTATGTTTTATTTATATATATATATATATTATG
 76582  TATTATTATATAAATATATATATATATTATATTATAAGTAATAATAAGTATTATATTATA
 76642  TATA
;     G-trnF(gaa) ==> start
 76646  GCTTTTATAGCTTAGTGGTAAAGCGATAAATT!GAA!GATTTATTTACATGTAGTTCGAT
 76704  TCTCATTAAGGGCA
;     G-trnF(gaa) ==> end
 76718  ATAATAATAATATATTAATTAATAATTAATTTATAATAAATATATTATAATAATTAATAT
 76778  ATATATATAATATATTTAATACAAAGAAAATATATATTATATCTCTTATTTATTTATTAA
 76838  TATTTTAATAAATATAATATTATAAAAAAAAGTTTATATATTTATAAATATAAATATAAA
 76898  TAGTTCCGGGGCCCGGCCACGGGAGCCGGAACCCCGGAAGGAGAAATATAAATATAATAT
 76958  AAGTTTGGTATTCATTTAATTATATTATTTAATTAAAAATATTCTAAATAAGAATAAATA
 77018  TCAATAAAGGAGTTATAAATATATATATATATTAATATATATATAAAAATATATATTATT
 77078  ATTAGTTCCCGCTTCGCGGGAACCCCGTAAGGAGTTTTATTATAATAAAATTTATATATA
 77138  TTTAATATATAATTATAAAAATATTATATAATAAATAATAAATAATTATTAATAATAAAT
 77198  AAATATAATAATAATATTATAATAAATTTATAAATGATTATAATAAATTTATATTAATTT
 77258  TTTATTT
;     G-trnT(uuag) <== end
 77265  TGTAAATACTAAGATTTGAACTTAGATAATATGCAC!CTAA!AAACATACATTTTACCAT
 77323  TAAATTATATTTAC
;     G-trnT(uuag) <== start
 77337  CTTATTAATTATATAAATTTTATTAAATATATAATATATTAATTATATAAAAATTATTAA
 77397  ATAAATATATAATATATTATATATAATTTATAATATATATATTATAAATATTATTATATA
 77457  TAAAATATAATATACTACTTATAAAAATATATATATATATATAAATATATATATAAATAA
 77517  ATATTTTATATATTAAATTAAATAATTATTAATAAATTTAATTATAAAGTATCATTTTCA
 77577  ATAGAAATATTAAGAAGGTTATAATAATTATATGAATTATTATAATTATATATATATAAA
 77637  TAAATAAAATAATAATTATAATAATTAATAAGAGTCCGGCCCGCCCCCGCGGGGCGGACC
 77697  CCGAAGGAGTTTTGGATATATATCTGTGGAGTATATATTTTATAA
;     G-trnV(uac) ==> start
 77742  AGGAGATTAGCTTAATTGGTATAGCATTCGTTT!TAC!ACACGAAAGATTATAGGTTCGA
 77800  ACCCTATATTTCCTA
;     G-trnV(uac) ==> end
 77815  AATCTAGATATAATATTATATCTATCTTAATATAATAATATTTATTTATTTATTTATTAA
 77875  ATAAAAAAAAATAAATAATATTAATTAATATAAGATTCTTTTTAATTATAATAATAAATA
 77935  AATAAAAAGAAGATATTATCAATGATTTATATTAATAATAAATATAAATAATAAAAAATA
 77995  TATATAATATAATATAATAAATATATTTCCTTTAATATTAATAAATTAATAATAATAATA
 78055  ATAATAATAATAAAATATTTAAATAAATTATATTCAATACAAATTAATTATTTATATTAT
 78115  TAATAATTGAATAAATAATCCGATCGAAAGAGATATTAATTCGATTATATTATTTATTTA
 78175  ATTATATTTAATTTAAATATATAAATTAATATATATATATTGAATTATATATAAATTTAT
 78235  TTTATAATTTTATAAATAATATATTATTATAAATATTTAATATAATTTATATTATTATTA
 78295  AATAAAAGATTTATTAAATTAATATTATTATTTAATTTTATTATATAGTTTTGAGGATAA
 78355  TATTTTATTAATATTTTTTTTATTTATTTATTTAATTATATTATATATATAATATATATA
 78415  TAACAATAAATTT
;     G-cox3 ==> start ;; mfannot: alternative ATG start pos 78410
 78428  ATGACACATTTAGAAAGAAGTAGACATCAACAACATCCATTTCATATGGTTATGCCTTCA
 78488  CCATGACCAATTGTAGTATCATTTGCATTATTATCATTAGCATTATCACTAGCATTAACA
 78548  ATGCATGGTTATATTGGTAATATGAATATGGTATATTTAGCATTATTTGTATTATTAACA
 78608  AGTTCTATTTTATGATTTAGAGATATTGTAGCTGAAGCTACATATTTAGGTGATCATACT
 78668  ATAGCAGTAAGAAAAGGTATTAATTTAGGTTTCTTAATGTTTGTATTATCTGAAGTATTA
 78728  ATCTTTGCTGGTTTATTCTGAGCTTATTTCCATTCAGCTATGAGTCCTGATGTACTATTA
 78788  GGTGCATGTTGACCACCTGTAGGTATTGAAGCTGTACAACCTACCGAATTACCTTTATTA
 78848  AATACTATTATCTTATTATCTTCTGGTGCTACTGTAACTTATAGTCATCATGCCTTAATC
 78908  GCAGGTAATAGAAATAAAGCCTTATCAGGTTTATTAATTACATTCTGATTAATTGTTATC
 78968  TTTGTTACTTGTCAATATATTGAATATACTAATGCTGCATTCACTATCTCTGATGGTGTT
 79028  TATGGTTCAGTATTCTATGCTGGTACAGGATTACATTTCTTACATATGGTAATGTTAGCA
 79088  GCTATGTTAGGTGTTAATTATTGAAGAATGAGAAATTATCATTTAACAGCTGGACATCAT
 79148  GTTGGATATGAAACAACTATTATTTATCTACATGTTTTAGATGTTATCTGATTATTTTTA
 79208  TACGTAGTCTTCTATTGATGAGGAGTCTAA
;     G-cox3 ==> end
 79238  GGCTGTAAAATTATATATCTAAATGATTAATATATATATTATTAATAATTAACAATAATT
 79298  AATATATTATAATTTATATATATATATTTTATATTATTATAATAATATTCTTACAAATAT
 79358  AATTATTATATATTATTCTTTCAAAACTCCTTACGGGATTCCCGCGAAGCGGGAACTTAA
 79418  TAATATAATCATTATACTTTTTTTCATTTACCTTTTATAAAGATAATTAATAAATTTATT
 79478  TAATATTTATAAAAAGAATATAATATTAATATAATATAATATAATATAATAATGTGATTA
 79538  TTTATATTTTTATATTCCTTCGGGTTCCCCGCCTCACCTCCAGCGAGACTTTTTTAATAT
 79598  GATATAATATAATATAAATATTATTAATTTAACTAATATATAAATTCATATATATATATA
 79658  TATTATTAATATTATTTTATAAAAAAAAATATTTTTATTTGATTATTATTAAATATTATA
 79718  TAAAAATATTAATATATTATAAATATACTATTTATGTAATTATTTTTTGAAGTGAGCACA
 79778  TATTTTATATATATTTTATATATATTTTATATATATTATATATATATATTTTATATATAT
 79838  TTTATTATATTTTATTAAAAATAGATGTGAACCTCCATGAGAGAGGAATGAATACCTATT
 79898  TTATAAAGTATATTTTATATTCTATATATTATAAATATGAACCAAAAAAAGGAGTTTAAA
 79958  ATTTAATTAAATTTAATTAATTGAATTTCTTTATTATTATTATCATAATTATTAAACCCT
 80018  TTATTAATATAATAATATATTATTTATTATCAAAATTCCTACCCTTTTTATAATTTATAT
 80078  CTTTAATAATATAATTAAATATAAAATGTTTATTAAATATTATATAAAAAAAAAAATAAA
 80138  AATATATATATATATATAAATGATAAATAATAAGGAATTCACACTTATATAAATTTAAAT
 80198  ATAAAGTCCCAAAAGAAGTATTCATTAAATAAATTATCATTAATTAATTATAATAAACTT
 80258  ATTTAATATTATTAAAGATTAATTTATAATAATAATTATTATTATTATTATTATTAATAT
 80318  TAATAAAAAATATATAAATAATTAAATAGTTCATATATTCAAAAGAATTAGAATTAAACT
 80378  TTAATAAGTGTATTTAATATATAGAATATTAATAGAATATTTATTCTATTTATATATATA
 80438  TTTATATATATATATATTAAATAATATTATTTATATTATATTTTATATATATATTATTAA
 80498  TATAAAAAGTATATTATATGTATTATATATATTATATATTATATATTTAATAATATATTA
 80558  CTCCTTTGGGGTCCGCCCCACGGGGCGGGCCGGACTATTATAATTAATAATTTTATAAAG
 80618  TTCCGGGGCCCGGCCACGGGAGCCGGAACCCCGAAAGGAGAAATAAATAATTATATATTT
 80678  CCTTCGTGGTTCGGTTCCCCCTCACTCATTCAAACTATAATTTAATATATTATGATATTA
 80738  TTTATAATTTATAATATAATGTATAATATTATATTATAAATATTATATAAAAATAAAATG
 80798  ATAATAATAATAATAATAATAAAAATAGAAAAGAATAATTTTTATTATTTTAGTATATAT
 80858  AAGAATTTAATAAGTTAGATTATTGCGGACACCGTTACGCGGAGTGGGGACTATTATATT
 80918  TTACCTATATATATTAATATTATTATAATTTCCTTCTTTAAAAGAAAAAAGGGATTCGAG
 80978  AACTTATTATTATATTAATATATTAATAATAAATAATAATAAATAATAAAAAAGTAAATA
 81038  AATATAAATTATATAAAAATATAATTTTATTATTAAGGAGTGAGGGACCCCCCTCCCGTA
 81098  AGTATACGGGAGGGGGGGGGGGACCGAACCCCAAAGGAGTTTAAATATAAAATATAATAT
 81158  TATCATTAAATTCTAATAAGGGTATATAATGAAGATCTATTAGAACCTAAAAAGAATATT
 81218  AATATATCTTTTATAAAATAATAATAATAAATATAAATATAAAAATAAATTGTAATAAAT
 81278  AATAATATTTATAAATAATAAAAAAATAAGAAATATATTAATTATTAATAATAAATAAAT
 81338  TATATTAAAATATAATATTATTATTAAATTAAAGAAATATATTAAATATATTTATTAAAA
 81398  TTTTATAAATAAGTTAATATTTTATTAAATAATATTATAAATAAATAAAAAATAAGTATA
 81458  TAATTATTAATATATTAATTTATTATGTTATATATTTTTATATTTCAAATATATAAGTCC
 81518  CGGTTTCTTACGAAACCGGGACCTCGGAGAAGTAATAGGGGGAGGGGGTGGGTGATAATA
 81578  ACCAGAATATTAAATAAATACAGAGCACACATTAGTTAATATTTAATAATATAATCAATA
 81638  AATATATTATAATAATATAATATAATTAATAATAGATATAAAGTATAAACAATATAATAA
 81698  ATTATATAAAATAAATATAAATTAAAAATAAAAACTAAATAATTAATATAATAAATGATA
 81758  AACAAGAAGATATCCGGGTCCCAATAATAATTATTATTGAAAATAATAATTGGGACCCCC
 81818  ACAATAGAATAAAAAATAAAAAGAATTAATAATATATAAATAATATAAATATATTATATA
 81878  TATAATATAATATATATATATATAAAATAATAAATTATATAATATAATATATATATATAT
 81938  AATAATAAATTATATATATATATATAAAATAATAAAAATAATAATCATATGAATTTTATA
 81998  AATATAATTATTATTAATAATAATAATAATAATAAAGAGATAATAATTTATAAAAATTAA
 82058  TATTTATTTTATGTAATATTAATATTAATATTAATATTAATATAATATAATATAATACGG
 82118  ATTAAATATTACCAGTTGTTCACAGGTAATATAAAATCCTATTGTTTCACCTATTATTAA
 82178  TTAATAGTTCCGGGGCCCGGCCACGGGAGCCGGAACCCCGAAAGGAGAATAAGTATATAT
 82238  AATAAAAATTTAATAAAAAATAATTATATAATAAATATATATATTATAATATTAATAAAT
 82298  ATAAAATATAATTGATATTAACATTATATAATTAATAATATAATCAAATAATATAAATAT
 82358  AATATAAAAGTTTTAATTATTAAAATTATATAAATATTATTTAATAAAAATAAAAATAAT
 82418  AATAATAATAATAAAGTCCGGTCCGCCCCGCGGAGGGGGCGGACCCCGAAAGAGATAAAT
 82478  ATTTATATCTTTATTTATAATTATATATAAATAAAAGTTTATTAAAATTTATAATAATAA
 82538  TATAAAAAAGTATATAATAAATTTATTATAAATAAATAAATATTTAGTAATAATATTTAA
 82598  TAAAATTATAAATATTATAAATAAAATATTAATAATAAATAATAAATATATAATATAATA
 82658  TAATATAATATAATATAATATAATAAATTAATAACAAGAAGATATCCGGGTCCCCTAAAT
 82718  AATTATTATATAAAATAATAATTGGGACCCATACATATAAATATAAAATATTTTAATATT
 82778  TATATATAAATAATAATAATATATATATATTTATATTATAATATAACCCCTCCAATTAAT
 82838  ATTAATATTAATATTAATATTAATATTAATATTAATTACTTCCTTAAAAAAATAATAATT
 82898  AATTAATTGATTTTTATATTAATATAAAAAAGTTAATATATATATTTATATATAAATAAT
 82958  ATAATTAATATAAAGATAATAAGTCCCCGCTTTCAGCGCAGTGAGGGACCCCCTCCCGTA
 83018  AGTATACGGGAGGGGAAACCGAACCCCAAAGGAATAATAAATAATAGTATGTATTTAAAT
 83078  AATATTTAATATACTATTTTTTTATTATTTTTATTATTATAATATATTTATAATAATATA
 83138  TTTAATTATAATTTATAAAAAAGAGATATAATATTTTATTATATATAATATTAATATAAT
 83198  ACAAATTAACATTATTTAATTATTATTAATAATATTTAACTTTATTATTATCTTCTACGG
 83258  TTGGATTATTATTACTATTTATTTATTAATAATAAATAATAAATTATAAAGTCACTGAAA
 83318  GAGTGAGGAATTTCCCATGGGGGGAATTCCAAAGGATAATATAAATATTATAAAATTTTT
 83378  ATTAAATAATATAAAATTCAATAAAATAATTTTAATTAATTAATTAATTAATATAAAAAT
 83438  AAATATTTTTAATTAATATTAATATAAATATAAATATAATAGTATAGTATATAGGAAGTT
 83498  AATAATAATATAAATATTATATAATATATATATGTATATATATTATATAATTAATTTTCT
 83558  CCTTTTGGATTTACATCTTAATAAAATATAAAATATAAAATGTTATTAACAATAAAAATT
 83618  ATTAATCTTTATAATATTAATAATAGTAAATTTATTTATATATATCCTTTAGGGTGGATT
 83678  ATTAAAAAAAATATTAAATATTATAAATATATTATAAATATATTATAAATATATTATAAA
 83738  TATATTATAAATAGAATATAATATAATATTATATATTATAATGATAAAGATTATATATAT
 83798  TTTCTTTTTTTTATTTATTATTTTTAATAAGTAAAAATTATATTATATATATATATATTA
 83858  AATTTTATAAGTAATATAATATAAGTATTAATTATATAAA
;     G-trnM(cau)_2 ==> start
 83898  TGCAATATGATGTAATTGGTTAACATTTTAGGGT!CAT!GACCTAATTATATACGTTCAA
 83956  ATCGTATTATTGCTA
;     G-trnM(cau)_2 ==> end
 83971  ATAAATTAATATATAATATCTCCTTCGGGGTTCGGTCCCCCTCCCGTTAGGGAGGGGGTC
 84031  CCTCACTCCTTTCTATAAAAAGTATAATAAAATATATTATAAGAAGAATATATTATATAA
 84091  TATAATAATTATATTAATAATATTAATAAATAATATATAAATAATTATAAAAAAGTATAT
 84151  AATATTAATCAATTAATTAATTAATAAATATAAATAATATATTAATTTTTAATTAATTTG
 84211  AATAAGATATTTATATTATTAA
;     G-rnpB ==> start ;; mfannot: Approximate position
 84233  TAGGAAAGTCATAAATATATAAATTATATTATATAATTAATATAATAATAAAATAAATTA
 84293  TATATTTTATTTATAATATTATTTCTTTATAAGATAAATATTATCTAATTAATAATTAGA
 84353  TTGAATAATATTTATAAAGAAATATATATAAAAAATCATTATATAAATTTAATTATAATT
 84413  TAAATAAATTTTATATAAATTAATATAATATTAATAAAGTAATTAGTATAAATAAATAAT
 84473  ATGAAAATAAAACTTAATAAATATATAAATATAGTCCATATATATATATTAATAAAAAGT
 84533  AATATATATATATATATTGGAATAGTTATATTATTATACAGAAATATGCTTAA
;     G-rnpB ==> end
 84586  TTATAATATAATATCCTTA
