# Supplementary material for: Global Characterization of Fungal Mitogenomes: New Insights on Genomic Diversity and Dynamism of Coding Genes and Accessory Elements
Source: Front Microbiol. 2021 Dec 1;12:787283. doi: 10.3389/fmicb.2021.787283 (PMC8672057; doi:10.3389/fmicb.2021.787283)
Supplement: Supplementary File 1 — de novo annotation files of the 685 mitogenomes investigated in this study. Annotation was performed with the Mfannot program. [file Data_Sheet_1.ZIP › Supplementary_FileS1/NC_026869.1_Shiraia_bambusicola_mitochondrion_complete_genome_mitogenome.mfres]

;; Masterfile modified automatically by mfannot version 1.35
;; on Thu Dec 24 22:12:32 2020 by user pfonseca on host LGCM-PROC
;;    - Gene Totals: 42
;;    - List of genes added:
;;      atp6                 cob                  cox1 (1 introns)    
;;      cox2                 cox3                 nad1                
;;      nad2                 nad3                 nad4                
;;      nad4L                nad5                 nad6                
;;      orf250               orf262               orf322              
;;      orf352               orf564               rnl                 
;;      rns                  trnA(ugc)            trnC(gca)           
;;      trnD(guc)            trnE(uuc)            trnF(gaa)           
;;      trnG(ucc)            trnH(gug)            trnI(gau)           
;;      trnK(uuu)            trnL(uaa)            trnL(uag)           
;;      trnM(cau)            trnN(guu)            trnP(ugg)           
;;      trnQ(uug)            trnR(acg)            trnR(ucu)           
;;      trnS(gcu)            trnS(uga)            trnT(ugu)           
;;      trnV(uac)            trnW(uca)            trnY(gua)           
;;
;; end mfannot
;;


>NC_026869.1 Shiraia bambusicola mitochondrion complete genome gc=4
     1  AATATTTATTAGAAAGCAAATTGTAAGCTATCATATTTATTATAGCTAGAAAATAAATAG
    61  TAAGCTATTTGTAACTCTTTTTAATGAATTATTTGCCTAGTTCTATACTTTATAATAAAA
   121  GTAAATACAATAATTTTGATATAAAAACATCTGCAATTAGC
;     G-cox1 ==> start ;; mfannot: alternative ATG start pos 84
;     G-cox1-E1 ==> start
   162  ATGTGATTTGAAAGATGATTTTTATCTTCAAATGCTAAAGATATTGGTGTATTATATTTA
   222  ATATATGCTCTTTTTTCAGGGCTAGTTGGAACTGCGTTTTCAGTATTGATAAGATTAGAA
   282  TTGTCAGGGCCTGGAGTTCAGTACATTGCTGATAACCAATTATATAATAGTATTATAACA
   342  GCTCATGCTATTATTATGATTTTCTTTATGGTTATGCCAGCTTTAATAGGAGGTTTTGGA
   402  AATTTCCTACTTCCTTTAGGTTTAGGAGGTCCTGATATGGGATTCCCTAGACTTAATAAT
   462  ATTAGTTATTTATTATTAATACCTAGTATTGTTCTTTTCTTATTTGCAGGTGGTATCGAA
   522  AACGGTGTAGGTACAGGATGAACTCTTTATCCACCGTTATCAGGTATACAAAGTCATAGT
   582  GGTCCAAGTGTTGATTTAGCAATATTTGGGTTACATCTTTCTGGTATATCTAGTCTTTTG
   642  GGGGCAATGAATTTTATGACAACTACTTTTAATATGAGAAGTCCTGGAATAAGATTACAT
   702  AAATTAATTTTATTTGCATGAGCAGTTGTTATTACAGCTGTTTTATTATTATTATCATTA
   762  CCTGTTTTAGCAGGTGGAATTACTATGGTATTAACGGATAGAAACTTCAATACTTCATTC
   822  TTTGAAGTGGCTGGAGGGGGAGATCCAATTTTATACCAACATCTTTTCTGATTCTTCGGT
   882  CACCCTGAGGT
;     G-cox1-E1 ==> end
;     G-cox1-I1 ==> start /group=IB (1.71e-18)
   893  t
;     G-cox1-I1-orf352 ==> start /first_aa=M /note=LAGLIDADG ;; evalue:7e-35
   894  atgtatgtaggcctcataacgttgctatatgctgggacccctttgctctgtattttcgaa
   954  tactcgatctcatatgatgtagttaaaaatgtggaaaaaagaaggatatcagcaggtaac
  1014  cttttatgtattaaaagggatacctcagagactttacgcaacgaaattatagtaaattca
  1074  gataatttagaaaatgttaaacatgtatcaaatattgtcgctgaaaatttagaaaatgtt
  1134  aagcatgaatcaagtattgtcgctaaaaatttagaaaatgttaaacgtatatcagagatt
  1194  gttcctaaacatttaaaacctctaaataatgaagaattttctaattatctagcaggatgg
  1254  atagacggaaaaggtcattttattaattataatttattaattatagaatttaattattta
  1314  gatttatttttagcccaatatataagaaaaaaaataggttatggtaaaatagtactagtt
  1374  gctgataaaacaagatattttttaatgataaatggtaaaaaaggtatattacacgttatt
  1434  aacttagtaaatggtaaattaaaaacaaatttgagatttgaccaagcagttaataagtga
  1494  ttaaattattataagtattgaaataaagatcaagatcctaaatttattatagacataacc
  1554  cgtaattttgataacaaccattgattggcagggttttctgatgcgcagggtagttttcaa
  1614  ttagaattgaatgaacaggtttcattatatgagatagaaataaacttaaattttcaatta
  1674  tactacccatatgattatatattgaaatcggtacaaaagtatttaggtggaaacattgaa
  1734  tttaataaaagtcattcaacttattattataactccattacttttggttctgctagaaat
  1794  gttataaaatattttgataaataccacttacaatctacaaaatatttaagctatttaaaa
  1854  tgaagacaagtatatagcttgttacaaaacaaaaaagatataacaaaaaaagaactactt
  1914  aaaatacgtagaatagattcttcaataaataaattctaa
;     G-cox1-I1-orf352 ==> end
  1953  attctttaacaaatagttaatttcttaacaaatactaaattttttaacaaatattatatt
  2013  ttttaacatatactaaattttttaacaaatactgctttatagtatgctatatgtaagata
  2073  aagtcccaacatagatataagaaaagtctatgagtattaacaaagacagactgttagaaa
  2133  gctgtccttattaatcaaatgttag
;     G-cox1-I1 ==> end
;     G-cox1-E2 ==> start
  2158  TTACATTTTAATTATTCCTGGGTTTGGTATTATAAGTACAACTATCTCAGCTAACTCTAA
  2218  TAAAAGCGTTTTCGGTTACCTTGGTATGGTTTATGCTATGTGTTCTATTGGTATATTAGG
  2278  ATTTGTAGTTTGAAGTCATCATATGTACACTGTTGGTCTTGATGTAGATACAAGAGCGTA
  2338  TTTCACAGCTGCAACTTTAATTATTGCAGTTCCTACAGGTATTAAAATCTTTTCTTGATT
  2398  AGCAACTTGTTATGGTGGGTCTTTACACTTTATTCCATCATTATTATTTGCTCTAGGTTT
  2458  CGTATTTATGTTTACTATTGGAGGGTTAAGTGGTGTAGTTCTTGCGAACGCATCACTTGA
  2518  TATTGCATTCCACGATACTTACTATGTTGTGGCTCATTTCCACTATGTTTTAAGTATGGG
  2578  TGCTGTATTTGCCTTATTTAGTGGATGATATTTCTGAATACCTAAAATTTTAGGATTGGA
  2638  TTATAATCTACTATATTCAAAAGCTCATTTTTGAGTATTATTTACGGGGGTAAATTTAAC
  2698  ATTCTTCCCTCAACACTTCCTTGGTTTACAAGGTATGCCACGTAGAATTAGCGATTACCC
  2758  TGATGCTTTTACAGGTTGAAACTTTATTAGTAGTATTGGTTCTATTATATCTGTAGCTGC
  2818  AACAGCATTGTTCTTACACATTGTGTACTTACAACTTGTTAAAGGTAAAGCTATCTTTGG
  2878  GTATCCATGAGCTGTTCCTCAATTATTTAGCGATTATCTACGTATACTTAAAGATAAATG
  2938  TGCACCAGGATTAGAGTGAGCATTACATAACCCACCTAAACCTCACGCATTTACTAGCTT
  2998  ACCATTACAAAGTACTGGTATAGTAAGTTCTATTTTTTTAGGATTGTAA
;     G-cox1-E2 ==> end
;     G-cox1 ==> end
;     G-cox2 ==> start
  3047  ATGTTATTTATTGTTAATGAATTTATTTGTGATGCACCTAGAGCTTGAGGACTTTACTTC
  3107  CAAGATAGTGCTAGCCCACAAATGGAAGCATTAGTAGAATTACATGATAATATTATGTAT
  3167  TATTTAGTAGCTATTTTATTTAGTGTAGGTTGAATACAAGGAGCTATTATTAGAAACTTT
  3227  GATAGTTCTAAATCACCTATAAGTAATAAATACCTTAATCACGGTACATTAATAGAATTG
  3287  ATATGAACAATTACTCCTGCTTTAATCTTAGTATTAATAGCTTTCCCTTCTTTTAAATTA
  3347  TTATATTTAATGGATGAAGTTACAGACCCTTCATTATCTGTATTAGCAGAAGGTCATCAA
  3407  TGATACTGAAGTTATGAATATCCAGATTTTTTAAATAGTGACGGAGATTTCGTTGAGTTT
  3467  GACTCTTATTTAGTTCCAGAATCTGATTTAGAAGAGGGAGCTTTAAGAATGTTAGAAGTA
  3527  GATAACAGAGTAATCCTTCCTGAAATAACTCACACTAGATTTATTCTTACAGCAGCGGAT
  3587  GTTATACATTCATTCGCTATTCCAGCATTAGGAGTTAAATGTGATGCTTATCCAGGTAGA
  3647  TTAAATCAATTTTCTGTTCTTATCAATAGATTAGGTACATTTTATGGACAATGTTCAGAA
  3707  ATTTGTGGTATTTTACATAGTTCAATGCCTATTGTTGTAGAATCTGTATCTCTAGAAAAA
  3767  TTCTTATCTTGATTACAAGAACAATAG
;     G-cox2 ==> end
  3794  TAATATAAAAGTTATAGATTTACTATTGACATTATAAAAGTTATGGATTTACTTTTGACA
  3854  ATATAAATATGCATAAAGTGTATAATTTATACATTAAAAATTCAAATGAACGTTTTTATA
  3914  AAAATTCAAATGAACGTTTTTATAAACGTTCATTTGAATTTAATAATTTAATAGTTATAA
  3974  TATATTAATATATACTAATATATACTAATATATACTAATGGATTGGAATTTTTATAAAAT
  4034  TTAATAGTAAGGTGATGTAATGTAATAATATTTATTAGATTTTATAATTCAATGGTAATA
  4094  ATAATGGATTTAAATTTTTATAAAATTTAAAAGTAATGTTATAACTATATAAATTATTTG
  4154  TTGTTATATTAATTA
;     G-trnN(guu)_1 ==> start
  4169  GCTTTTATAGCTCAATGGTAGAGCGGAATACT!GTT!AATATTTTGATAAATGTTCGATT
  4227  CATTTTAAAGGCT
;     G-trnN(guu)_1 ==> end
  4240  AAGTTCATCTTTTATAAAAAAATTTTTTTTTGTTAAATATATTTTTTTTAAGATTAATTC
  4300  TTATTTTTTTTTAAAGAATTAATTTATTTCAAACTATATTAATAATAATAGTATATGTTG
  4360  TATAATTATAATAATTTTTTTTAAGATATAATATTAATTATTTTTTAATAGTTATAATTA
  4420  TTTGTTAATAATAATTATTTGTTAATAGTTATAATTAAATATATTTTATTAATAAAGTTA
  4480  TAAATTTACAAATATAATAAATTTATATAAATAGTCATGAAAAGGGTAGATAA
;; mfannot: G-nad6 ==> start Def by similarity
  4533  ATATTATTT
;     G-nad6 ==> start
  4542  ATGTTGTACATAGTTAACGAAATGACGTTTAGTGGTTATAGTATATATAATTTAGACCTT
  4602  TTATACATTATTTCTATTTTATTAGGTATATTTGTTATTATAAGTAAAAATCCTATTGTG
  4662  TCTGTTTTATTTTTAATAGGTTTATTTTTATGTATTTCAGCTTATTTAATTTTAACAGGA
  4722  CTAAACTTTATAGGATTATCTTATTTATTAGTGTATGTAGGAGCTGTATCAATATTATTC
  4782  TTATTTATATTAATGTTAATAAATGTTAGAATATCTGAATTATTAATAGACAGTATTAAT
  4842  AGTATACCTTTAGCTATTTTAATAGGTAGTTTTTTCAATTATTTTATTAATAATGTTTTA
  4902  CCATATATGGTAATGACTAATAATTTACTTTATCATTTTAGTATAAATAAAAAATTAACC
  4962  AATGTAACATCTGTATCATGAGATGGGTATTTAGCAGAAACTTCTCATATAACAAGTATA
  5022  GGAAATATCATGTATGGAAATTACTCTATATGATTAATACTTACATCAGTTATATTGTTA
  5082  TTAGCTATGACGGGATGTATTGTAATCACTCTTAAAGAAAAAAACTAA
;     G-nad6 ==> end
  5130  TAATTTTTGAATATAATACTAATAAAGGCTTATATAACGATATTTTTCTTAGGTATTAAA
  5190  ATTCAATAAAG
;     G-trnV(uac)_1 ==> start
  5201  AAGAAATTAGCTCAATTGGTAGAGCATCCGTTT!TAC!ACGCGGCAGGTTAAGTGTTCAA
  5259  ATCATTTATTTCTTA
;     G-trnV(uac)_1 ==> end
  5274  TCGGATCGATCGGAAAAAAGCCTTTGTAAAGGCTTCTTCTGAGAATAGCTAATTAGTTTA
  5334  TGCTGAAAAATACAATGAAATAAAGGTATTTGGCTTTTTTAAGTTCTACTTGTAAAAAGA
  5394  ATTCAAAATGGTTTAAATATTAATTTTTATACATATATTATATATATATTGTCTTTCTTC
  5454  TCAATATTGATTTGTATTATTGATTTAGATTATATGCCATTAAGATTACTTAAGTTTAGT
  5514  CAACAACCTTATCATTTACCTAAAGCAATAGGCTCAATGTATAAAATATCCGTTTTTTTT
  5574  TTCTTTGCTTCATTTAAAATAAGACAAGGGTTAACTGTTAAAATTTTTTTTTACTGTTTG
  5634  CTAATGATAAGTGCATATAAAAGCAAAAAAAGGTATAAATTAAATACAAATGGAAATTAA
  5694  TATTAAATATAATTATATTGGATGAGTAGTCCTTTTATATAATATATATAATTTATAACT
  5754  AGGTACATATTTTGTATAAAAAAATATAGTAATGTAATGTATTTGATAAATATTAAAACA
  5814  TTTTCATAAAGGTTCAAGTCCCTTAGATTATATAAAATATATACGGCTATATGTTAATAA
  5874  AATTAAATTACTAATAATAGTATATTTTTAATAAGTAATTAGATGTAGTTTTAATTACGA
  5934  ATAAAATGTTAATAATTTAGTTATAAAGTGCAAATGTTTATTAACTAAAAGGTAAAATTA
  5994  GTTATAATAAATATATAAATATAGAAAGTTCAAAAGTAAGGTTCTTTAATTATCATGCTA
  6054  AATTAAATGATAGTTATATTACATTATTAAGTGAAAATTTATTTATATTTAACCAAAAAA
  6114  AA
;     G-trnG(ucc) ==> start
  6116  GCGGCCATAGGATAATTGGTTAGTCCATTCGTCT!TCC!AAACGATTTGTACCGATTCGA
  6174  GTTCGGTTGGCCGTA
;     G-trnG(ucc) ==> end
  6189  TA
;     G-trnD(guc) ==> start
  6191  GGGTCAGTAACTTAATGGTAGAGGACTTTCTT!GTC!ACGAAAGTAGATATCGGTTCAAG
  6249  CCCGGTCTGACTCG
;     G-trnD(guc) ==> end
  6263  TAATTTTTAAATTTTGTTACCCATTTTTAAATTTTATTGTAAAATGTTAAATTTTGTTGT
  6323  AAATTTTTGAATTTTATTACCAATTTTTGAATTTTACGATTAATTTTTAAAATTTTGTAC
  6383  CTAATTTTTCATTAAAAAGTTAACATTTATTAAATTTTAACCTTAATAAAATAATTAACT
  6443  TAAGTTTCATATTTAAATTTGACACGACACGAATATAAATTATATTATTAAGTAAAAAA
;     G-trnS(gcu) ==> start
  6502  GGAAAAGTTGCTATAGGTAGGGCGAGATATTT!GCT!AAATATTGTGTTTAACACTTGGT
  6560  GGTTCAAATCCACTCTTTTCCG
;     G-trnS(gcu) ==> end
  6582  AATATAGACAAATATTTTTACACATTAAACAAATATTTTTACACATTAAACAAATTAAAG
  6642  TTTGACAGACCTATACAAATGATATAATATTTAGTAAATTTTAATATTAAATTGAGAGTT
  6702  ATTCATTAAAAAAAGTTATTCATTAAAAAAAAGTTATTCATTAAAGTTATTCATTTAAA
;     G-trnW(uca) ==> start
  6761  AAGAGTATAGTTTAATTGGTAAAATAGGAAGCT!TCA!AACTTCAAATTTCCAGTTCAAG
  6819  TCTGGATGCTCTTG
;     G-trnW(uca) ==> end
  6833  TTAAAAATACTATAATATAAATTAAAAAGAATTTTTATATATTGTATGTATAGCTAATTT
  6893  TTAATTTTAACCATTTAAACCTTTATTGTATATATAACTAA
;     G-trnI(gau) ==> start
  6934  GGTTCCTTAGCTTAATAGGTAAAGCGCATTTTT!GAT!AAGGATGTGATCGACGTTCAAT
  6992  TCGTTGAGGAATCA
;     G-trnI(gau) ==> end
  7006  ATTA
;     G-trnR(acg) ==> start
  7010  GGTGCGTTAGTTAAATTGGTATAATGACATGCT!ACG!GACATGTTCTTACAAGTTCGAG
  7068  TCTTGTACGCACTT
;     G-trnR(acg) ==> end
  7082  TTATTTCTATTGAAAATAAGTAGGTTATTACTTTATTATTTTATTATTGTTATGTATGAA
  7142  TGTTCTTATTTTATTAATAACACATTTTATCCTATTGTTTTATACTTGCATTAAATTAAA
  7202  TGTTAAAGGATTTTGTATTAAAAAAAGTGTCTAATCTGTTTTTTGGTTTAGAATGTGTTT
  7262  TTGTAAACAAAAAATACAAACTAAAA
;     G-trnS(uga) ==> start
  7288  AGAGAATTGACTGAGTGGTTTAAAGTGATAAGCT!TGA!AACTTATTTGATTGAAAAATC
  7346  ACATCCGTTCGAATCGGATATTCTCTG
;     G-trnS(uga) ==> end
  7373  TTCTGTACTAAAAATTAACTATCTTTTATAAAATAGAAATATTCTATGTTTATAAAAATT
  7433  TTATAATAATGTTATATTTTATTATAAATATATTTTTAATAAATAAACATATATTCAATA
  7493  TAATAAATATATTACATTAATAGATATTTAATAAAATAAATATATATTAATATTGTATTA
  7553  AATATAATAAA
;     G-trnP(ugg) ==> start
  7564  CGGGTTAGAGCCAGGTTGGTTAGGCGCCTCATT!TGG!GTTGAGGAATAGTTATGTTCGA
  7622  ATCATAATAACCCGA
;     G-trnP(ugg) ==> end
  7637  TATATAATTTTAAATCATTTTATATAAAATAAAATAGGAATGTATTTGATATGTAATGTA
  7697  TTATTTCATAATTTTATTACCTTAATAAATATTACTAATTAAGAATAGTTTTCATGGAAT
  7757  CGATCTTATAAATGTCTCGAAACTTCAGGAATCGATTTATAGGATGTCTCG
;     G-rnl ==> start
  7808  AAACTATGTTATTAATCTAAAGGTATATTTTAAGGATTAATTTTATGGCAAGTATATAAA
  7868  GAGACTATTATAGTAAAATAAAAGGCTGTATATTAAACCTTTAGTACCGTAAAAATGGTG
  7928  TAGTAATTACATTCATTAGGAAAAAAGGTAGAAAAATTTCTAAAAAAAAAACGAAGTGAA
  7988  TTGAAGTATCTTATTAGCTTCAGGAAAATAAATCAAACGAGATTCTATTAGTAGTGTGAA
  8048  TGAAAATAGATATGGGCTTAAAGTAAAATGGATTAATCTGTTTGAATATAGGGGAACCTT
  8108  CCTCTAAGCCTTAATATAATATACAAGAAATAGAGAATAGTACTGTGAAGGAAATATTGT
  8168  AATTAGTAGTCTTATAAGCAGCTCAAGGTAAGTTTAGTAAACGTATGAGAGCGTACCTTT
  8228  TGTATAATGGGTCAGCAAGTTCTAGTTAGATGCAAGCAAATATTGATTAGTAGTGAGATA
  8288  GGATAGTTATTAAACTACAAGAAAAATAATCCATTTGCCTAGATAATCCAATTATTAAGT
  8348  AATGAATTAGTATCTAATTAGAGACCCGAAGAGTAGTGATCTTACCATGGTCAGGCTTAT
  8408  AAAAGGCCGGATGGGTTATCGTTGTAAAGATATCCAAAGAACTGTGGTAAGTTAGTGAAA
  8468  GACAATCCTGACTACTATAGCTGGTTTTCCGCGAAACATATGTAAGTATGTAGTTTAAAG
  8528  CACATCATAGCAGGTACAGAACTGTAATCTCGGACAATTTGTGCATTATGACTCTTTTAG
  8588  TTTTTATACTTTTGAGGGTTTTTAATGCCTTGTGCATATGGGGGGGTCGTGAAGACTCTA
  8648  TTCGCGAGTATTTGCTCTCGGAAGGGCAATGATGAATGTTGAACTATCAGACATTTAACG
  8708  ATAAGGTTGTATGTCAAAAGGGAAACAGCCCAGAACAAGTGTTTAAGGTTCCAAAGTTTT
  8768  TGTTAAGTGAAAGTAAGGAAGTATTTAAACTATACAACCAGGAAATAGGCTTAGAAGCGG
  8828  CCATTTTTTAAAGACCTCGTAACAGAGCACTGGTTCAAAGGGTTAATTTATTAACCTAAT
  8888  TAGTTAAAAGCGCCGAAGATATAACGGATCTAAAACAAAACACCGACACCTTGTCCATAA
  8948  TAAAAATTTCAAATTAAATAAATCATTTAATTTGATTTTAATATATTTAATGATTTATTA
  9008  AGTATTATTTATGGGGTAGCGGAACATTGGGTAAATAGGATTAAAAATAGAAATACATAT
  9068  AAATAATTTGTATTATAACCTTTATAATCTTTTTTTAATTTATAAAAATGGTATTAAAAG
  9128  GAGTACATCTATTTTCATAATTACATAAAGTAATTTGCTTGCTTATTAGCAAGTTTCCAT
  9188  AAATATCCCAAGTGAGAATGCTGACACGAGTAACGAAAAAGAGGATGCCCTTGCAGGGCC
  9248  CTCTCGCCTTAAGCTTATGGAAAAGTTAATCGGTCTCTAAATTAAACCTAAAGGATAAAA
  9308  TGATGAGGAGATTATATGTGACAACATAAAATGGAGTAAAATGTTCTGGAAAAGCATATA
  9368  ATCAGAGGATGTATATAATAATGCTAGTTAACTAAAAAAAAATACTAGGCTTCCTCAATT
  9428  TTGTGAAACCGTACCTAAAAACTACCACAAGTAAGCTAGTAGAGAATACGAAGGCGTTTG
  9488  AGCTAACAATCATTAAGGAACTCGGCAAATTGACACCGTAACTGAGGGAGAAGGTGTGCC
  9548  ATTCCTACTGATTAATATCAGTGTAGGAAGAGGAGACATAAAATGGTGTTGCACGACTGT
  9608  TTAATTAAAACACAGCACTTTGCGTAAGATGTAAATCAATGTATAGAGTGCGCTATCTGC
  9668  CCAATGATGGCTGGTTAACGGATTTACTTAGACGACTAAAATAGTCTAGGTTTTGAAGGA
  9728  ACCCCCATTTAATGGCGGCCTTACCTATGAGGGTCCTAAGGTAGCGAAATACCTTGGCAT
  9788  TTAAATGATGTCGCGCATGAATGATCTCACGATGCAACAGCTGTCTCAATGATTGGCTCA
  9848  GTGAAACTGGAATGGCAGTGAAGATACTGCCTATCTCTAGATAGACGAGAAGACCCCATG
  9908  CAGCTTTACTGTTACTAGTTATAGGGTATAATTTAACAGGTTTTAGGGAATAAGGTAGTT
  9968  GACAGACAGAATTGAAACACCTTTACTCTGGTTGTTATATCAGTAGAATAAGTTACAATT
 10028  TGTAACTGACGTCTTAATGTGATCCAAAAAAGGAGGAAGATCGTAGATCAAACTCAGGAG
 10088  ACAATGGCTAGCAGATGGTTTATGCGGGGCACAGATCCCATAAAGAGTACCTGGGAGTAT
 10148  CCAAATTTATATTTGTAATATGCTATACGCTATTTATATAAGACTTTACTAAGTAATTGA
 10208  CTTATATATTTAAATTTTTTTAATTACTATATTTAGTTTGTTATTTTTTATATTTACTTT
 10268  AAAGTATCTATAATTAATTCAGTTATATTTCTATTTAAGTTAGAACTAAAACATTTTAAT
 10328  ATAAGTAAGATTTTACCTATGTGGAAAATAGGTGTGTATATCGTATTAATAATTAACTTT
 10388  GTATAAAAGGTTAATTGTACTACGATTAGTTATTTTTTCTAAAAAAAAAAATGATATTGA
 10448  TATATACTTCCAAAGTTTAATGGCTAAATCTTGCTTTACTGTTCGACATACACGTCTATC
 10508  AGTTGCGTAAGCAGGGCATAAAGACCGCAAGACGCAGTAAGGAAAGGTCTTGTATTATTG
 10568  AAAAAGCTACGCTGGGGATAACAGGCTAATTGCGCCAGAGAGTACAAATTGAGTGCGCAG
 10628  TTTGGCACCTCGATGTCGGCTTAGCTCATCCACATGAATGCAGGAATCATGAAGGGTACG
 10688  ACTGTTCGTCGATTAAAGAGCTACACGAGCTGGGTTAAATACTTTTTTTTTTTTTTTTTT
 10748  TTTTTTTTTCTAGAGGAAATTTGAGTAAAATAAGGATAGCCCCTTCGTACGAAAGGAGTT
 10808  GGGTATGGTAACCTATGGTTTACCTGTTGTTTATACGCTTAATATTAACCTGATATAATT
 10868  ATGGTGAGAATAGGTCCTTTTGAATAAGTAGATAGGGGTATCTACTTATTCATTAGAATA
 10928  ATGTAGATTCATTTAATAAATGAATTTCCTATTTGAACTACAGCTGGTAATACTTTTATA
 10988  CTCAAGTATTTATAGATAGTATAGGCAGGGCAGGAAAGCTATGTTAGTTAAGATAAGTGC
 11048  TGAATGCATATAGGCACGAAGCTTACCTTAAGATACTCTTAGAAACGTAGTATAACATTA
 11108  CGAATCCAGAATATTTATAATGTTAAAAATAGTTTATTCTAATTCTAATATTATAAATAA
 11168  GGATAATAGGCTTTGGCTGAAAGG
;     G-rnl ==> end
 11192  ACTTTGATGTTCTTAGGTATAAAGTACTAATTTATAATTAGGTAATATATTTACCTAATT
 11252  GTTTTCATTAACTAAATAACATACTTATCATTAAAAATACTTTTTTA
;     G-trnT(ugu) ==> start
 11299  GCCTGGTTTGCATAATAGTAATGCACCCGTTT!TGT!AATCGGAAGATATGAGTGCAAGT
 11357  CTCGTACTGGGCT
;     G-trnT(ugu) ==> end
 11370  ATACTAATATTTTAGTTATTAA
;     G-trnM(cau)_1 ==> start
 11392  TGCGGATTAATGTAATAGTAACATAATTGGCT!CAT!GACCAATAAATAGAGGTGCAAAT
 11450  CCTTTGTCCGCAT
;     G-trnM(cau)_1 ==> end
 11463  AATTA
;     G-trnM(cau)_2 ==> start
 11468  AAGGCTATAGCTTAATAGGTAAAGCAAGCTGCT!CAT!AATAGCTTAGATGAGTGTTCGA
 11526  TTCATTCTGGCCTTA
;     G-trnM(cau)_2 ==> end
 11541  TAAAAAGATTAATAAAGGTGCGTTTGGTACATTCATATATAAATATTTACTAAAATTTGT
 11601  ATTTAATAATACGGCCCTCTGTGGAACGCGGTTTCCATTATACTAATACTCGACTTAGAA
 11661  AAACTAATTTTGTTTACTATTTTTTTTTATATAGTTTTAAATTATATATTGGTTGTAA
;     G-trnE(uuc) ==> start
 11719  GGCCTAATAGTCAAGTGGTTAAGACGTAACATT!TTC!ACTGTTAAATGCGCGGGTTCGA
 11777  TCCCCGCTTGGGTCT
;     G-trnE(uuc) ==> end
 11792  ATTTAAAAAGTTCTTTTAATATTGTAACTTAA
;     G-trnA(ugc) ==> start
 11824  GGGGATATAGTTTAATTGGTAAAACTGCGATTT!TGC!ATATCGTTATTTTAGGATCGAG
 11882  TCCTAATATCTCCA
;     G-trnA(ugc) ==> end
 11896  TGAATGGTTTAATAAAATAGGCTCGAAAATATATTTACAATTTAAAGTTTAAGCTAGTTA
 11956  AATTTCAATTTTATTTTAATTGTAAATAAAGTGCAACTTTTTATTAAACTTATGAAAAAA
 12016  AAATTATAAGTGTAATAAAAATATGGTTTAATTTTTTGTCCTAAAAAAATTATTATTGTA
 12076  TTACTTGCGTATTTTACTATATTCATAATTATCTATAGATGGTTATGTAAATTAGATTTT
 12136  TGTCTCTTATCTATATTAGGTAATTTACTTATTATTTTTAATATAGATATTGTTTATTAG
 12196  AGTTTATCTTTATTTCAACAATAAAGCAGTTTATTCATGTTTTATTTGAAACATGATTCA
 12256  GAGTTGTAGACATTAAATTAAATACTAATTATAATTTATTTGGATGTTACTTCTGATAGG
 12316  AATAAAAATTTAAAATGAAAATTGCGGAAAATAAGGAATATTTCAATGAACTAATGTAAT
 12376  ATGTAAAAAATTTTTAAAAGCTAAAACGATTTAACTAAAAGATTTTAGTGTTATTTTAAT
 12436  ACTGATTATATGATTAGTTACAATAGTAAATCTAAAATATATTATTCATTAAACCATTAG
 12496  TAAAACAATTTTACATTAGAAATTTTAGAATATTGTTATAAAAGTATATTATTAGTAGAG
 12556  AGCTATATTATCTTAAAAAAAAGGACTTTTTAATATAATATAAGTGAATGATTAATAAGT
 12616  AGGTTTAAGAAAAGTGATAATTTATTTTTTAAATAGATAAAAACAAACTAAAAAAAAAA
;     G-trnF(gaa) ==> start
 12675  GCCTGAGAAGCTCAATTGGCTGAGCGGAGCTCT!GAA!GATGCTTAGGTTATAAGTTCGA
 12733  ATCTTATCTCAGGCA
;     G-trnF(gaa) ==> end
 12748  ATAGATCAGTTTTACCTTTAGTAAATTTATCGACATTATTTATATTTAGTAGATGGAAAT
 12808  TATATATGTTATAGTGCGGTATTGAGAATATTTAACTTATATTTTAACATCTTATCTATA
 12868  ATATGTTAGTTTTGTATCTCATTTATTATATTAAAAAATAATAATGTAATAAATGTATTA
 12928  TATTATCTAATATTCTTATAGATTTATAATGAAACGGAATACTGTTTAATACTATTATAA
 12988  ATTTATAATGAGTGGAATGCTGTATATAGTCTAATAAATGTCTGATTTATTTAAAATAAC
 13048  TGCATTTATTAAAAAATAAATTTATGTTAGTTATTTGATAATTGTTTTTATATACTATAC
 13108  ATAGTATAGTGTGATTTATTCATTTTCTTCATAAAACTATAAAGTCATTTTTATTTTTAA
 13168  AGATTTTTTATTTTTAAATATTTTTTATTACTA
;     G-trnL(uag) ==> start
 13201  ATGGGTATGCTGAAATTGGTAGACAGGTCCCGCT!TAG!GACGGGGTGAAATTAATTCAT
 13259  ATAAGTTCGAGTCTTATTACCCATA
;     G-trnL(uag) ==> end
 13284  ATATTCATATATTATAATATACAATTATATATAATAATATTAATATTACCATTATATTAA
 13344  TAAATATAAGTATTTTTAATTTAAATATTATTATTTTTATTATTAATTTTTTTATTAATT
 13404  TTTTATTTTACTTTTATTATAATATACATTTATTGTAATTTTTATTATAATAAAA
;     G-trnQ(uug)_1 ==> start
 13459  TATGTAGTTGACTAATGGTAAGTCATAAATTT!TTG!GTATTTACTTATGGGTGTTCGAA
 13517  TCACCCCTACATAG
;     G-trnQ(uug)_1 ==> end
 13531  AAA
;     G-trnH(gug)_1 ==> start
 13534  GGTGGATATAGTTCAATTGGCAGAACAACTGTAT!GTG!GCACAGTAAGTTCCCTGTTCG
 13592  ATTCAGGGTATCCTCC
;     G-trnH(gug)_1 ==> end
 13608  CGTTTTTTTGTGAAAATGAGATTATTTTTTTTAATAAAGTATTAAAC
;     G-trnM(cau)_3 ==> start
 13655  GCCAGGATAGTTCAACTGGTAGAACATTAATTT!CAT!GCATTAAAAGTGGGAATTCAAA
 13713  TTTCTCTCCCGGCT
;     G-trnM(cau)_3 ==> end
 13727  TTTTATAAAAAAAACTTATCTTATGTAGAAAATGTAATATTTCATTCGTATATTTATTTT
 13787  TCTTTCATATATAACTTTTTTTATAAAATAGATTTTTTTTACGATTATTAATTTTAATTA
 13847  TATAAATTCAAGTTTATATATTGACTTTATTAATACATTTATTGTACGTAAAAAAAAAAT
 13907  TATCTTTTATTCTTGTAGAAAATGTAGTGGCAATTACAT
;     G-atp6_1 ==> start
 13946  ATGTTTAGCCAAAATACAATATTAAGTCCTTTAGATCAATTTGAAATAAGAAATTTATTT
 14006  AGTATAGATACACCTTTATTAGGTAATATAAACTTATCAATTACAAATATAGCATTGTAT
 14066  ATGACAATTGCTGCCGTTTTAACTTTTTTTTATAGCATATTAGCTACTAACAATAATAAG
 14126  ATTATACCTAACAAGTGATCTTTAAGTCAAGAAATATTATATGCAACTATTCATAGTATT
 14186  GTTGCTAATCAAATAAACAAAAAAAATGGACAAGTTTACTTTCCTTTTATGTATGCATTA
 14246  TTTATTTTTATTTTAATAAATAACTTAATAGGTATGATTCCATACAGTTTTGCTTCAACA
 14306  TCTCATTTTATATTAACATTCTCTCTTAGTTTTACTGTAGTATTAGGTGCAACTATTTTA
 14366  GGGTTTAAAGAACACGGATTAAAATTCTTTTCTTTATTTGTTCCAGCTGGTTGTCCTTTA
 14426  GGGTTGTTACCATTACTAGTAATTATAGAGACAATTTCATATCTAGCACGTAATGTATCT
 14486  CTAGGATTGAGATTAGCGGCTAATATACTTTCAGGACATATGTTACTTAATATACTTAGC
 14546  GGGTTTACTTATAACATTATGAGCTCTGGTATTATTTTCTTTTTCTTAGGATTATTACCG
 14606  TTATCTTTCATAATAGCTTTCTCAGGGTTAGAACTGGGTATTGCATTTATTCAATCACAA
 14666  GTTTTTGTAGTTCTTTCTTGTTCTTATATAAAAGACGCATTAGAATTACATTAA
;     G-atp6_1 ==> end
 14720  AAAAAAATCTATTAACATTTATTAACAACTTAAACAATTTTTATTTATAATTTTTTTATT
 14780  ATTGAAAAAAAAAGAATCTAGGGGGGATTCTTTTTTTTCAAATA
;     G-trnC(gca) ==> start
 14824  GGGATATGTTGCATAGGGCTATGCATTTTGATT!GCA!GATCATAAATATAAGGTTCAAC
 14882  TCCTTCATATCCCT
;     G-trnC(gca) ==> end
 14896  AATATATATATATTCTAAAAAATTTCTTTTTATTATGTTATTAGTACAAAAACCTTTAAA
 14956  TCATTTTTTACTTTTTTACTAATAAGGTATAACTAACAATAAAATTAAAAATAATAGTAA
 15016  AAATATACAAAATAAAATTTATTTAATTTTTGTTATTTTGTATATTAAATTATATCTCTC
 15076  CATTAGTTTAAAATATTCAGTATATGTATGTTAAATATACTGTTAACTTGATTAATTAAA
 15136  ATAAGCTATTTTTATGTATGTAATTTTAAAATCACCTTTTTTTAATTTTAT
;     G-nad1 ==> start
 15187  ATGTTATATTTTCCAACGATTATATCTGTTCTTGAAGTATTGGCTATAACTATTCCTGTT
 15247  TTATTAACAGTAGCTTTTGTAACAGTGGCTGAAAGAAAAACTATGGCTAGTATGCAAAGA
 15307  AGACTAGGGCCTAATGCAGTAGGTTGATATGGTTTACTTCAAGCATTTGCAGATGCTCTT
 15367  AAACTTTTATTAAAAGAATATGTTTCTCCTACACAAGCCAATATTGTGTTATTTTTCCTT
 15427  GGTCCTATCATAACTTTAATTTTCGCACTATTAGGTTATGCTGTAATACCTTACGGTCCT
 15487  GGTTTAATGTTACTAGACTACAACTTGGGTATATTATATATGTTGGCTATGTCTTCACTA
 15547  GCTACATATGGTATATTATTAGCCGGATGATCAGCTAACTCTAAATATGCATTTTTAGGG
 15607  TCATTGAGAAGTACAGCTCAATTAATTAGTTATGAATTAATTTTAAGTTCTGCTATACTT
 15667  TTAGTAGTATTATTAGCAGGTAGTTTAGATATAACTGTTATTATAGAAGCTCAAAGAGCT
 15727  ATTTGATATGTAATACCTTTATTTCCTATATTTATTGTATTTTTTATAGGGTCTATAGCA
 15787  GAAACAAATAGAGCTCCATTTGATTTAGCAGAAGCTGAGTCAGAATTAGTTAGTGGTTTT
 15847  ATGACAGAACATTCCGCTGTTATATTTGTATTTTTCTTCTTAGCTGAGTATGCTAGTATT
 15907  GTTCTTATATGTATTTTAAATAGTATATTGTTTTTAGGTGGTTATCTTTTTGATTTTAAT
 15967  TATTATTTATACCCTTATTTTTATTTATTACAATTTATTGCGGGGGATAGTTATATGTAT
 16027  TTAACAGACAATGAAACTAATTTTAATGTAATTGACTTTGATAATTATAATTCAATAATA
 16087  GGAACAACTATAAGTGGTATAGTTATAGGAGTTAAAGCTTGTATAATGATATTTACTTTT
 16147  ATATGAGCTAGAGCTTCTTTCCCTAGGATACGTTATGATCAACTGATGTCTTATTGTTGA
 16207  ACTGTTTTATTACCAATAGTAGTTGCATTTATTATACTAGTTCCATGTATATTATATAGC
 16267  TTTGAAATAATGCCTTGTAATATACCTTTATTATAA
;     G-nad1 ==> end
 16303  ATAAAAATTTTATTTATAAATACATATTTAAAATATTTTTTTGTAATTTTATAATTTATA
 16363  TAATACATATTCTTAGGTATTACATTAATATGTATTCTACAATATAAAAATATGTTTTCT
 16423  TTTATATTATCAGATATTATCTGTGTTTGTATAAAAATATAAAAATATAAAAATATAAAA
 16483  ATAATAGTAATAATATTTAATTATTCTTTTGAAATTATATTTATATTATAAATATAATAT
 16543  AAATATAATTTTTAGTAAATATAAAAAATAATAATATTTATATAATATGCAAATAAAATA
 16603  TACAATATA
;     G-orf322 <== end
 16612  TTATAAACAAAAAATGTAAATATCATTAAACTTACTAAAATATAAAAGGATAATAATAAT
 16672  TGAAATATAAGTATTTGTGTATAAAATACAGTAATCCTTATATAAATAACTACTATAAAT
 16732  ATTCATAATAGTATTTTTTCATTTATATAATAATCTAATAAAATTTATAATTAAAGTTAT
 16792  ACCTAGAAATTCAGAGATACAAAAGTCAAAATAAGGTATAATTATATTAGGTAATATGTC
 16852  TAACTCTATAGTTAGAAAGTAAATAGGAATAATTAATGTAAATAGTATTCTAAATATTAA
 16912  CATAAAATAGATTTCAAAGTTAAAAGTTGAAAATCAAACAAATACCCCAAATTTAGGATT
 16972  TGTATCTAAATATTTTATTCTTTTGGCTTCTCTACCGTCAGAGCTAGAATCTGAAATATC
 17032  AGAATAATATTCTGATCCTGATCCAGAGGTAGTAGAATCACTAAATTGCTCATTAGGATC
 17092  TATACCTGAAGAAATTAATTTATGTTCTATTCTATCACAACGCACTTTTAATTCATTTGT
 17152  TTCTTCTTTAAGTTCAGATAATGTTTCTAAATCTTTAGGATTTTTAATTTTCTGACGATT
 17212  TAATTCATCATTTAACTTGTTATGTTTAACAGCTATATTTTTAAATCTATCCTTTAGTAT
 17272  TTTTCAAAGTTGAGTATCCTCAGATAATGATTGAAAGTCTCTGGCTCCTCCCGAATACTC
 17332  CATATCTTCCGTCGAAGAATTTTTATATAATGTTTGATTTGCTTTAGAAGATTCTCCGTT
 17392  TTTATTTTGGTTTTGTGCTGATAGTCTAAGAACTTTCATTAATTCCTCATCATTTTCAAA
 17452  TTTTGAATCTGAATCTGAATCCCTTTTCTCTTTAAGTTGAGAATAGTTTTCTTTAGTTTC
 17512  CATTTCATCTATATCCTCTATAGCTTTACCTTTACCTTTACCAATATAAAAGCTAGAAAA
 17572  GCTAGACAT
;     G-orf322 <== start
 17581  TTTTACGTCTATACCTCATTCAAAAAGCGTATTTGGATTAA
;     G-nad4 <== end
 17622  CTAGGTAGGGTAACGACGCTTTATAATTTTACATCAACAACCTGGGTACGGGCAATATCC
 17682  TCTTCCACACTTCACGCAATATCCTCCCGTGTTGTCATAAGGACTTTCCATAATTCTATA
 17742  ACCGAATTCACAAGTCTTAAACTTAAAATGCTCTCATACATGCATACCACTAGCTTGAGC
 17802  TCTGTCTATAACAGAACATACACAAGTGTTATCAAGACCCTCTTCTTGTCTCTGTTTACC
 17862  TTTATTATCTTGTTCATTCTTACCTTTATTATCTTGTTCATTCTTACCTTTATTATCTTG
 17922  TTCATTGTCACCTTTATTATCTTGTTTTTTTTTACCTTTATCATCTTGTCCATCGTCACC
 17982  TGTATTGCCAGTAGTCTTAGTTGAAGATAAGTATATATGTAACGGGAATAATATGAACAA
 18042  ATTAATACTCAAACAAGCTATTATAATATTATGAAAATTTAATAAATTAACTGTTTCTGT
 18102  TAAATCAATCTTTGGTAAATGAAAATTTAATAAATTAACTGTTTCTGTTAAATCAATCTT
 18162  TGGTAAATAAAATTCTAAAGCTTTAGGTCCATCACAGCTAATAACACTAATATCGAAAGA
 18222  GTAAATTAGGGTTGAAACTGAATAATGAATTGCATCTAGAATTACTGCAGGATAAATACC
 18282  AAATAGTACGGTAGGTACTACTAATAATAATAACACTGTAAATTCTCTTTTAGTTAAGTC
 18342  TGGAATACTAAAAGCAAACATTTTTGAATAAGCACCCCCAAATGCTATTCTTTGATACAT
 18402  ATAAATTGTGTATGCTGCAGAAAAGACTATAGAAGAACTAGCAAACACACCAAATAATGA
 18462  TGATCTTTCAAATACTCCATATAATGATAAGAATTCTCCTACAAAATTAAGTGTTAAAGG
 18522  AGACCCACAGTTGGCAAGACATAATATAAAGAATAATATCGCAAATAATGGCATTACCTG
 18582  AGTAACTCCTCTATAGAAAGAAATTACTCTTGTAGAACATCTATCGTATAATACACCTCC
 18642  TGCACAAATAAATAGACCTGGTGATACTAATCCATGAGCTAACCCTAAATTTATAGCACC
 18702  TTCAATACCTTGTATACAATTACTAAACACAGCTAAAAGATAAACAGCAGCATGAGAAAC
 18762  AGAGCTATATGCTATAAGTTCTTTAATATCAATTGTTCTTAATGTACTAAGACTAGCATA
 18822  TATTATTGTAATTACACCTATTAAGAAAATTATGTAAGTATATTCCATATATGATTTAGG
 18882  TAATACAGGTAATATTAATCTTAGTATACCATATAAACTTAATTTAAGAACAATAGCTGC
 18942  TAAAATTATACTTCCTCCTAATGGTGACTCAACATGAGCCTTTAAAAGTCATGTATTTAA
 19002  AAATATTGTAGGAGTTTTTACAGCAAAAGCTATGAAAATACCATAAAATAAGAAAAGTTG
 19062  TGTTAAATAAGCAAAATTTCCTTTGAAAAGAGTATCGAAATCTGTAGTACTCATAATAGA
 19122  TGACATAGCTAATATAGACAGTAATAAAAATAAAGAACCAAATAATGTATATAAGAATAA
 19182  ATAAAAACTAGCTTTTACTCTATTATCCGACCCGAATATACCTATTAATATAAACAATGG
 19242  TGGTAAAATACTTTCAAAAAAGATGTAAAATAGTAAAATATCTAATACCAAGAAAACAGC
 19302  TAATAATAAAGTTTCTAGTAATAGTAATATAATAACATAAGACTCTACATCTTTTGTTAT
 19362  TGATTTTCAATTAGATACTAATGAAATAGGAATAATTAGCGTAGTTAATAATATAAAATA
 19422  TATGGATAAACCATCTACACCTAAATAAAAATCAAAATAAGTTATATCATGATATTCTTG
 19482  TACAAATTGAAATTGATTTGTACTAAAATCAAATAAAATAAATATTACTAATGAAATAAA
 19542  TAAATTTATAATAGATGTAATTAAAGCCATTCATTTTATGTTTCCTGATGACATTCCATT
 19602  ATCTCTATTAATTAATATTGCAAGTACACCTATTATAGGGGTTAAAAGTAAAGATAATAA
 19662  TAACAT
;     G-nad4 <== start
 19668  AACTTAAAAAAAAATTTAATTACCTCTATTTCGTAAGGAATGATATATGTATCATACCTA
 19728  CTTTTGAAAAACACCATATTTATAATAAGGTAATAAATTCTTGGTAAAAATACATTATAT
 19788  ATATTTATGTATTTACAAAAAAAATATTTTAAAATATCTTTATCAAAAGCTCAAATTTAA
 19848  ATAAGATAATAATAATTACCTAATTTATTTTTAAATAAATAAGAACTAATGATGTATCAT
 19908  GGTTATAGTGGCTATACTTTTAACACATTACTTTTTAATTTAATATAAACAGTATTAGTG
 19968  AAAAATTTTTTGTATAAAATTAGTACCTATATCC
;     G-trnK(uuu)_1 <== end
 20002  CAAGAAATAAATGATTTGAACACTTAACCTTTTGCTTTTTTATTTTTATTAGTAAAAAAT
 20062  !AAA!AACAAGTGCTCTACCTATTGAGCTAATTTCTT
;     G-trnK(uuu)_1 <== start
 20097  TTTTATTTTCAAACCTATAAAATATATAAATTTATTTTATTTTCTCATTAATTTTACAAT
 20157  TAATAATATAATTTATATAGGATAATTACTTTTATATTTGGTAATTACTTTTACAATAAA
 20217  TAATTTATTTTATAAGGAGTAATTACTTCTATATTGATTATTACTTTTAAAGTGGATGAT
 20277  TATTTTTACAATAGATAAATATAATTTACCAGTAAATAAATTGATTATTTAAGTCTTAAG
 20337  TAGATTTTTTTTGATAGAATAACAAATATTATTCTATAAAAAGCTAATATAATTTTACTT
 20397  TATTTACTATAACTATATT
;     G-cob <== end
 20416  TTACTTTTTGTGTCTTAAATCCACAAAAGTGTTTTCAATAGTAGTAATACCATACATTAC
 20476  AACTGTGAAATATAAAAAGTATAAAACAGTACTTATTTGACCAAATTCAATAAATGGAGA
 20536  CTCTACGTGTTTAGCACCTAATTGCATTAATATTAAGAAATTAGCCACAAACACAAAGAA
 20596  AGCTGCTTTACTTAAAGGTCTAAATTGCATACCTCTTGATCTACTTACATCTGTAATTGG
 20656  TAGTAATAGTAATATAAGTATAGCAGAGAACATTGCTATAACCCCTAATAATTTGTTTGG
 20716  TATAGATCTTAATATAGCATAGAATGGAAGAAGATATCACTCTGGAACGATAGCTGCAGG
 20776  AGTTTGCATAGGATTTGCCATTACATAATTTTCACTATCACCTAATACATTAGGCATGAA
 20836  GAATACAAATAAAGATAATACGAATATAAATGCAAAAACTGTAATTAAATCTTTAAATAA
 20896  GTAGTAAGGTGCCATAGGAATTCTTTCATAGTTTGCTGAGATACCTAAAGGATTTCCTGA
 20956  TCCAGCTGTTTCGTGTAAAACGATTAAATGCATTAAAGCTAAAGCAGCTAATACAAAAGG
 21016  TAAAACAAAATGTAATGCAAAGAATCTATTTAATGTGGCATTGTTTACAGAGAAACCTCC
 21076  TCAAATGAACTCAACTATATCTTGTCCTACTCAAGGTATTGCACTCATAAGGTTAGTAAT
 21136  AACTGTCGCACCTCAAAGGCTCATTTGACCGTAAGGTAAAACGTAACCCAAGAAAGCAGT
 21196  AGCCATCATTAAGATGAATATTATAGTACCAATAGTTCATACTAATGTTCTTGGTGATCT
 21256  ATATGATCCATAATACATACCTCTACCTATATGTAAATAAACGATGAAGAAAAATGCTGA
 21316  AGCAGTATTACTATGTAAGTAACGTATTAATCATCCATTATTTACATCACGCATAATGTG
 21376  TTCAACACTATTAAATGCTTCTGCTACACTAGGAGTATAATGCATAGCCAATGTTACTCC
 21436  TGTAACAATTTGTATAATTAAACATATAGCTAATAGAGATCCAAAATTTCACATATAGCT
 21496  TAAATTTAAAGGTTGAGGTGCATCTATTACAAAAGAATTAACTAATTTTAAAATAGGGTG
 21556  ACTTTTTAATAATCTCAT
;     G-cob <== start
 21574  TTTTTTTTTTTATTGTTTTTATTATTGTTTTTACGATAAATTATTTTCAAAATAACATTA
 21634  CTAATTAAACATTAGTAAACATTTCATATAAAAGATTTTTAAATCTAAATAATCATGTAA
 21694  ATGTTAATATTTTAGAATATTTTTATAAATTAACTGCATTTTTTTTAATTTTAAATATAA
 21754  AAGATCTATGTACTTAACACTATATATTATATATAGATCTATGAATTTAACATATGAATT
 21814  TACTACATATATAAATCTATATACTTGATATATGTATTTACTATATATAGATCTATTACA
 21874  TTACTATTATTTTTTTATTATTATTTTTTATTATTTTTTTATTATTATTTTTAATTATTT
 21934  TTTATTATTTTTAAGGAGCTTTACTAAATCTAAATTTATTTTCTCCCCTATTCCTTTTTT
 21994  TTACTTAATTACAATTTTCCAGTAAATGCACCATAAAGGGATCTATTATACGAATAGTAT
 22054  AACAAATTTTAAACAAGTTTATTGTAGTTAACGAGTTTTGTAAAAAAATACATTTTACTA
 22114  AAAGAATACCTTTAAAAAAATTTTAAAAGAAGTAATTTTTTTTTACTATCTATATTTTAA
 22174  AATATATGTATATTCTATACTGATACAAACT
;     G-nad5 <== end
 22205  TTACGACAATAAGTTATCTGTAGCATCCTTTTCAAGAAGTAGTGAAGATATTGATAAACA
 22265  TAGAGTTAATATGATAATATAACTATTAATATATGCATTAAATAAAAGATAAAAAATTAA
 22325  ACCTATTAATATATACAATGCATATGATGTAATAACACCAGTGTTTAATTTAGCTATATT
 22385  ATTACTTATGTTTAATAATCCTTTCTCTAATCCATAAGGTCCTAAGTACTCCACAGATCC
 22445  TTTATCTATTACCTTAGTAGTCTGTCCACCAAGTTTTAATATAATACCAGTAATGTATCT
 22505  ATTATAAAATAACTCTATTAAAAAACGTTGATTAAAAAAACTGAATATATTATAACCTAC
 22565  TCTAGATAATTTAAAATAAATTAATATTGTAGATAAGTATTCAGATAACACTATAGCAAT
 22625  TATACTTAATGAAATAGTAAATATTAAAGGTAATAACTTAAATAAAGTTGGTACCCCAAA
 22685  TTCAGTATCTAACATTATCTCATGAGAAGGATGAATAAATAAAGCATTATCTGAAAAAAA
 22745  TCCTGAACCTAATCCTATAAACATATCTTTTGTTAAATACCCAAAGAATATAGAGAATAC
 22805  AGCTAATATCATTAAAGGCAAGCTCATAAATATATCACCTTCATGTGCTTGTTTGTAATT
 22865  AATTAAAGGTCCATTAGGATTTGTTAAGAATGTTAAATATAATACTTTTACAGAGTATAG
 22925  TGTAGTAAACATTGCTCCTATAGTAGCTATAATGTAAACAACAGTACTAGAAAAATAATA
 22985  TTGACCGTAAGCAGATTCAAGTATGAAATCCTTTGAATAAAACCCTGTCATAAATGGAAA
 23045  GGCTACTAAACTTAAAGAAGCTATAAGCATTACAGAATACGTAAGAGGTAAAAATGGTCT
 23105  TAACCCCCCATATCTTCTAAAATCTTGATTATCAGCTACAGAATGAATAACTGATCCAGC
 23165  ACCTAAGAATAAAAGTGCTTTATAAAAGGCGTGATTTACTAAATGAAATAAAGCTATGTT
 23225  ATAAGAAGATAAACCTACAGCAATAACCATCATACCCAATTGACTCATAGTAGAGTAAGC
 23285  AATTACCTTTTTAATATCTTGTTGGAATAACCCTATTAAAGAACTAAATACATTTGTAAT
 23345  TACACCAAATGATAAACAAATCATTAACACTACTGAACTATATTCTATTAAAGGAGATGA
 23405  ACGCATTAATAAATATACTCCTGCAGTAACCATAGTAGCTGCGTGTATTAATGCAGATAC
 23465  AGGTGTAGGACCTTCCATCGCCATAGGTAATCATACGTGAAGTCCTATTTGAGAACTTTT
 23525  AGCCATAGCTCCTATGAACAAACATATACCTACGATAGTTACAAAATTCTCATTCATGTA
 23585  AGGGGCTAATGAGAATACAGTTGCATAATCCAGATTACCAAATCCTCATAACATAGCAAA
 23645  CATACCAATAGTTAAGAAACAATCACCTACTCTATTTGTTAAAAATGCTGAAAGAGAACT
 23705  TTGATTAGCTGCTATTCTAGTAAATCAAAAACAAACTAGAAGATATGAACAAACTCCAAC
 23765  ACCTTCTCAACCTACAAACATTAATAAGTAGTTATTTGCTGTAACTAATATAACCATCAT
 23825  AAATGTGAATAAGCTTAAATAACTAAAAAATCTTTGGTTATGAGGATCATGACTCATATA
 23885  ACCTATTGAATATAAATGTACTAAAGAAGAAACTATTAATACAGGCATAAGCATAGAAAC
 23945  TGTTAGAGAATCAAAATAAAATGCTCAAAGCACATTTAGTGATTCAGAGTCAATTCATCT
 24005  AAATCCTTCTATGGATACAAGTTTGTTGTTTAATCCTACTTCAAAGAAAGCTAGTACAGC
 24065  TAATATTGTTGTACATATAACAGCTGCACATGTAAATATTTGTGCACCTGATACTCCAGT
 24125  TTTTCTACCAAAAAAACCAGAAGTTATTGACCCTAATAGTGGTAAAGTTAATATAGCTAA
 24185  ATACA
;     G-nad4L <== end
 24190  T
;     G-nad5 <== start
 24191  TATTTAAATTCAATATTAATATTTCCTCTTAATCTATAAAAAGCTACTAGTATACCTAAA
 24251  CCTATAGCGGATTCTGCTCCTGCTATGGCAATTATATATATAGCATATGTTTGACCTAAT
 24311  ATATCATCAAAGCTAAGTGAACTAACCAATACTAAGAATGTAATAGCTAATAGCATTATT
 24371  TCAATAGAAATAAGCATTAATATAATGTTTTTTCTATTTAAAACAAAACCTAAAATACCT
 24431  ACGGTAAATAAAATTAGTGATAAATTCAT
;     G-nad4L <== start
 24460  TGTATAAAATATAAAATTAATATCTATATTT
;     G-trnV(uac)_2 <== end
 24491  AAAGAAATAAATGATTTGAACACTTAACCTTCCGCGT!GTA!AAACGGATGCTCTACCAA
 24549  TTGAGCTAATTTCTT
;     G-trnV(uac)_2 <== start
 24564  TATTAACTTAAAAATATAAATAATATAATTTTTTT
;     G-atp6_2 <== end
 24599  TTAATTTTGACATTGAAAAAAAGTAATTCTTATATAATTGTTTAAGTTATTAATAAGTAT
 24659  TAATAAAAGAAAATATAATTCTTTTTTTTTATGTAATTTTAATGCGTCTTTTATATAAGA
 24719  GCAAGAAAGAACTACAAAAACTTGTGATTGAATAAATGCAATACCCAGTTCTAACCCTGA
 24779  GAAAGCTATTATGAAAGATAACGGTAATAATCCTAAGAAAAAGAAAATAATACCAGAGCT
 24839  CATAATGTTATAAGTAAACCCGCTAAGTATATTAAGTAACATATGTCCTGAAAGTATATT
 24899  AGCCGCTAATCTCAATCCTAGAGATACATTACGTGCTAGATATGAAATTGTCTCTATAAT
 24959  TACTAGTAATGGTAACAACCCTAAAGGACAACCAGCTGGAACAAATAAAGAAAAGAATTT
 25019  TAATCCGTGTTCTTTAAACCCTAAAATAGTTGCACCTAATACTACAGTAAAACTAAGAGA
 25079  GAATGTTAATATAAAATGAGATGCTGAAGCAAAACTGTATAAAATCATACCTATTAAGTT
 25139  ATTTATTAAAATAAAAATAAATAATGTATACAT
;     G-atp6_2 <== start
 25172  AAAAGGAAAGTAAACTTGTCCATTTTTTTTTATTTGATTAGCAACAATACTATGAATATT
 25232  TTCACCTAATACTACAGTAAAACTAAGATAAAATGT
;; mfannot: G-atp6 <== start Def by similarity
 25268  TTATAAAATGAGTTATGTAATCCTATATAATTAAACATATGTTTAACTTAAAATTAAAAA
 25328  ATACATTTTA
;     G-orf262 <== end
 25338  TTAATTATCTGAAAATTTACGTTTACTTGACTTAGAAATATACGTACTAGATTCACTATC
 25398  TGTTAATTTACGTTTACTTGATGATGACCCAGATGATGACCCAGGTGTATCATTACTATA
 25458  ATCTCTGTTTTTTATCTTTTCTATTAAAGAATCACGCATTTTTTCTTCACTAAGAAGATT
 25518  CGTATTAGTATCCTTCATAGCTTCATAATTCTCCTTAAATCCTTTATCACATCTATCAGA
 25578  TTCTTCTTGTATCTCCTTAGGCACAAAACCGAATTCATTTCGACAAGATTCTTTTACTGA
 25638  ATTGATATATTGGGCTCTCTCTGTTAAATCAGCTTTTTCCTCAATTATAGCTTGTTTTTG
 25698  ACTTGAATAATATTCAATATCACTTTCTACAGCTAATAATTTATTTTGCATATCAATTAA
 25758  TTCAACGGGTGTATCCGGAGCATTAAACGTAATTACACAAATTATATAAGAGGAGGGAAA
 25818  CAAAATATTTCTTATAATTATATTAGTAATTTTATTTTTATTAAAAAAAAAATTAAATGT
 25878  AAAAATTATAATACAACAATACTTATCATATAATAATATTGTTAGTTTTTTGTAAGTTTT
 25938  ATCTAAAAAGGTGAAAAATAAAGGAATTATAGTAAATACGTGATTTTTTATAAAAGAATA
 25998  AAAGATAATTAGATTAGTAAATAACCTACTATAAAAAAAAAATATAACAGCTGCAAATGC
 26058  TGTTATATATAGTAGTAAAGTAATTTCAAATAGATTTAAAAAGTTTAATATTGTACTTAG
 26118  GTTAAACAT
;     G-orf262 <== start
 26127  AAGTAATTGCCACTACATTTTTCTACAAGAATAAAAGATAATTTTTTTTTACGTACAATA
 26187  AATGTATTAATAAAGTCAATATATAAACTTGAATTTATATAATTAAAATTAATAATCGTA
 26247  AAAAAAATCTATTTTATAAAAAAAGTTATATCTAAAAAAAATAAGTATACGAATGAAATA
 26307  TTACATTTTTTACATAAGATAAGTTTTTTTTATAAAA
;     G-trnM(cau)_4 <== end
 26344  AGCCGGGAGAGAAATTTGAATTCCCACTTTTAATGC!ATG!AAATTAATGTTCTACCAAT
 26402  TGAACTATCCTGGC
;     G-trnM(cau)_4 <== start
 26416  GTTTAATATTTTATTATAAAAAAAGTAATTTCATTTTCACAAAAAAACG
;     G-trnH(gug)_2 <== end
 26465  GGAGGATACCCTGAATCGAACAGGGAACTTACTGTGC!CAC!ATACAGTTGTTCTGCCAA
 26523  TTGAACTATATCCACC
;     G-trnH(gug)_2 <== start
 26539  TTT
;     G-trnQ(uug)_2 <== end
 26542  CTATGTAGGGGTGATTCGAACACCCATAAGTAAATAC!CAA!AAATTTATGACTTACCAT
 26600  TAGTCAACTACATA
;     G-trnQ(uug)_2 <== start
 26614  TTTTTTTAATTATTATTTTATTTTAAAAAAGTGGTAAATATATTTTTATAAATTATTTTT
 26674  ATATAAAAAAATTTATGATTATAATATAAAAATTTTTTAAGAACATATTCATTACTAAAT
 26734  TATTAAATCTAATTCATTTTTAATTTATTAATTTTTTTAATTTTAATATAAAATTATACA
 26794  CTTTATGTTTATTTAAAATGTCAATAGTAAATCTGTAATTTTTAAAAATTTTTCTAATCG
 26854  TATATTAAAAATAATAATATTGACAATTTATATTGTTGCTAATAGTAATGTAAAGTAATA
 26914  ATTTATGGCTT
;     G-orf250 <== end
 26925  TTATAAAAGCCAATCTTTTACTGCTTGTAAACCTTCAGCTATATTATCTAAAGCTTTATA
 26985  AAAAAAATCATCCGCATCAGCTTTTGCAGATTCAATTTCTTCAATAACGTCTTTTGTAAC
 27045  ATTAGCTTCATTTTTTTCCACAGTAACTTGTTTGTCAATCTGCTCTTTTAGATCTGAGGC
 27105  TTGTTTTTCTAAAGATTTGGCATAATCAGTGGCTTTATCAACATCGTCTCCTACTTTCTC
 27165  TCTTATTTGTTCGCCAGTAGGAGCGTCATCCGCCAGATTTGCCATATCTGTTATTAAATC
 27225  TTGTAATTTATTTGAACTATATAAGCAAACGGTATCCAATTTTATTGGAGTAGTTGAATA
 27285  GTATTTTTTAAATTTATAATATATAAAAGAAAAAACTACTAAGGTAAAAATATAACCATT
 27345  GTATAAATATAATAAAATACAAAAGATTAAACCTATTAATATGCATAATGCATATTTTAC
 27405  AAAGATATATAAATTAAATTTATATAAAGAACTAACTCACTCTAGTTCTTTTTCTCTTCC
 27465  ATAAGGGATTAAATACTCAATAAATCCTTTATATATAAGGATACGAAATAAATAAAACAC
 27525  TTTATTTATAAGTGAAGGCAATGAAGAAAACACGTTATTTATAGGGGCAGTCAATGGAGA
 27585  AAACATTTTATCTATGGGGGCAGGCAATAGAGAAAACACTTTATTTATAAGGACAGCCAA
 27645  TGAAAAAAACACTTTATTTATTAAAAAAGTCAT
;     G-orf250 <== start
 27678  TTATGATATTTATTTATAGCTTACTATTTAAATTATAATAAATATGATAGCTTACAATTT
 27738  GCTTTCTAATAAATATTATAACTTATAAATAGTACGCTAGGTTAATCGTCAGAGCTACAG
 27798  ATGCTTACTAAAGTATAATTTATAATTTTAAGAAATATATTTTATTCTATAAAATATTAA
 27858  TTATACTTAGTTAAATAGAGTTTATTACCCTAAATATAGTAACCACTTTACTAATCAATA
 27918  TTATGTTATTTTATAATATTTTTTAAACCGTACTAAAAAGTAATAAAAGGAAAATATTTT
 27978  TTTAGTTAATCATGGATACTACTATTTTATTTTTTTTTAATACTAATAAGTAAAATCTTT
 28038  TATTTATAAAATATAGTTGGTGAAATATTAACAATTATTAGTAGTAGTAGTAAATTATTA
 28098  ACAACGACGAAGTAAGTAATTTAAACTTAATCTTTCGTTTATTTAATAAAATTATGAAAT
 28158  AGAAACATAAAATTAAAAAAAAAACGAACGCTCTAACAATTGAGCTACTTCATCTTATTT
 28218  ATATTTCGTATGCGTATACAGAAATAAATATAGTAAAACTA
;     G-nad3 <== end
 28259  TTAGTGTTTATAAGAAGAACTTAATCTTTTAAATTCTTGTATTTTTTCTGTTAGTTGAGA
 28319  TACATAGTTAGGATCCCCTTTTCTAATATCATTCTCAAACTGAATACCTTTTTGAATTAA
 28379  TTCGCTGACCTGTTGACCTGTAGTTGTAATTAAACGATCAATTATACCAATTCTAGTACT
 28439  AATTTTATCAGCGTCGGCATTACTCATACTCCCAGGTACATCTAGACTCAGGTTACCTAT
 28499  AGAATCGGTTACCACATTAACTCCTGATTCAACTATTGTATTATTAAATTGAATTATAAA
 28559  ATTAGAAAGTTGAGGTAATACTCTAGTTAGTTCACTCAAAACATCTGTAATGCTCGTAAC
 28619  ATCACTTAAAAAGGCATATGCTGTTGATACATCCTCATTACTATACGAAGATGTTTGTCT
 28679  ACTATCTATTGTTAATGCATTTTTACCCAGTTCAAAAATAAAACCTAAAGTTAATAACAC
 28739  AAAAAATACCATCATAATAACTAAACCATATATATCGTTAGTGTAGCTACTTACACTATA
 28799  AGGGTAAACTAATAAAATTTCCAAATCAAATAGTAAAAATAATAATCCAAAAATAAAGAA
 28859  TGAAACACTGAATTGTGTTCTATTTTGTCCTAAAAATGAATGAAAACCACATTCAAAAGC
 28919  ACTATCCTTTTCTTGGTATGGATTATGAGGTGCTAATATTAAATTAATAACTAATAATAA
 28979  AATAGCTAATATTGGTATAAATATAATAAAGAAAGTTGTACTTGTCAT
;     G-nad3 <== start
;     G-nad2 <== end
 29027  TTATAAATTAAAAAGTAATAATGCTAATATATTAGCTAAACTTAATAATTCTTCTGGTAT
 29087  AAAAATAAATAATGTTATTATTAATGTTATTACTGAAATAGATAAACTTAATGAACTTGA
 29147  GATAACGATATTATTGATACCAATGTTTACTTTTTTAACAACAATATTTTTATCACTAAT
 29207  TAAACCATCCGCACTGAAACTTTTTAGTTCATCGTTTAAAGTATAGTCATTTTTATCAAA
 29267  AAAGATTTGTTTTATTATAGCTAAATAATACACGGCACTTACAACACTTGTAAGAATAGC
 29327  AACTAATGACATAAATATATAACCATTATCAATGGCTGCACTTAAAATCATCTGTTTACC
 29387  AAAAAATCCTATTAATGGAGGTATACCGGCAAAAGAAAATAAAGTAATTGCTAAGCTTAA
 29447  AGATAAAACAGGATTTATATAATAAAATCCTTTCAATTGATCAATAAGTTGAATAGGTGA
 29507  GTTATCTATGTCTTGTAAATTACCACTTTTTTCATTTATATCAACATTTTCGTCTAATAA
 29567  GTTACTTTTATTTTTAGAATTATCTATAGAATTATCATTATGTACATAACAATATAAAGA
 29627  ATAACCAATAGTAATAATTAACATAAAAGCATTTAAATTAGATATAGAATACTGGATTAA
 29687  GTAAAACATAAAAGCCTGTGTTGATTCCACAGTGTGTATACTTAAACCTAGTAGTATAAA
 29747  ACCTACATGTGATATTGTACTAAACGCGAAAAGTCTTTTTATTCTAGACTGTGTTAATCC
 29807  TACAACAGTTCCTATAATTAGAGATAAAAGAGAACTAAATAATAAACTGTTTGTTCAAGA
 29867  AAAATTCATATCAAACATAGATTTACCTGTATAGTGAACTAATTCTAATAAGAAAATAAA
 29927  GATAGATATTTTGGCTATTATAGCAACAAAAGTTGTAACAACAGTAGGTATGGCATCATA
 29987  CACATCAGGACTTCAAAAATGAAATGGTGCAGCGGAAACTTTAAATAAAAATCCTACACC
 30047  TATAAATAATAAACTTATGTGAATATAATAAGGTTTATATCAATAAAGTAAACCTGTAAG
 30107  ATTATCTTTAGTTGCGTTTGAGATACTAGTTATAATATATAAGCTATCTAAATTAGTAGT
 30167  CCCAGAGTTTGCATAAAGTAAAGCTGTACCTAACAATATAAAACAAGATGATAATCCTCC
 30227  TAGTAAAAAATACATAAGACCACCTGAAGTTGCAGGTTCTGAATCTCTATAAATCGTTGA
 30287  TAATAAATACAGTCCATAACTTTGTAGTTCTATTGACAGAAATATAGATACCAAATCACT
 30347  AGTAGATATTAGAAAAACACTTCCTGTAATAATAAATAAAATGATTAAAGAATATTCAAT
 30407  AATTTTAAATTGTTCTCCCATTTTATTTGTTATTAAAGTTTCATAATAGATTAATTTATT
 30467  AAATAAAAGTCTATTAGGTGAACTATACTCTTTTAACCAAACTTTTCTAGGATAAAATGA
 30527  AGTTAACAATAGTATAACACTAGATATAAGAAAAATAAAAATATGAAAAGAATTTGTAGT
 30587  AGCAGTAGTATTAAATAAACCTCCAAATATACCTATACCTTTCGCTAAAAATAAAAGAGA
 30647  TAAGTTATCATATGCTATGATACTTGATATAAGTAAAATGGTAATGGTTGTCCTTGAATA
 30707  CAAAATAGATTTGTCTCGTCTTGAAGTAATTGAATTTGATAATAATAATAAAATTAATGA
 30767  GTTGAATAGCAT
;     G-nad2 <== start ;; mfannot: alternative ATG start pos 30814
 30779  TCATAAGAATAGAGAGATTCGAACTCTCACTAGCATTAGATAAACTATATACTAATATAC
 30839  CTTTTATTCTTTTTTTTTTTAGATTTTTAAATATAAAGAATATATATACATTACCTATGT
 30899  ATTTACTACATACATAAATCTGTTATCTTACCTATGTATTTATTACATAAATAAACCCTG
 30959  TATATTACTATTTTATTTGTTATAATTTTTTAATTTATTTTTAATAATTTTTTATTATTT
 31019  TTTTATTATTTTTTTATTATTTTTTTAAATAAAGTGTTAAGTTAACAATTTTACT
;     G-cox3 <== end
 31074  TTATGATCCTCAATAATATATGGATACGAATAAGAATAATCATACAACATCAACAAAATG
 31134  TCAATAAAGAATTCCAGCTTCTAATCCTAAGTGATGATTATTTGTTAAATGATAAGCTAA
 31194  TACACGTCATAGACCAACTGCTAAAAAGGCTGTACCAATCATTACATGTAATCCGTGGAA
 31254  TCCTGTTCCAAAATAAAAACATGACCCAAAAGCACCATCAGAAATAGTGAATGATGATAC
 31314  TGAATATTCAACACCTTGTAACCCTGTAAAAATAGTTGCTAATATTACTGTGTATAATAA
 31374  ACCATATAAAGTTTTACTTCTGTTACCATTAATTAAAAAATGATGTCCATATGTAACAGT
 31434  AAATCCTGAAGAAAGTAAAATAACTGTATTTATCAATGGCAGTTCAAAAGGATCTATAGC
 31494  TTCAATACCCATAGGTGGTCACATAGCACCTAATTCAACTGCAGGAGAAAGAGCACTATG
 31554  GAAAAATGTTCAAAAAATAGCTAAAAAGAATAAAGCTTCAGATACGATAAATAAACCTAC
 31614  ACCTATATTAAGTCCTCTTTGTACAGCTAGGGTATGGTGACCTATGTATGTACCCTCTGC
 31674  TATTACATCTCTTCATCAGAAAGACATAGATAATATTACTGCTATTAAACTTAATGCTAA
 31734  ATTATATTGTGCATAGTCAAAACTATGGAAAGATAAAACTGCTGATGTTGTAAGGCTTAA
 31794  TAAACTAATTGATGTATATAAAGGTCATGGAGAAGGAGATACTAAATGAAAAGGATGCGC
 31854  CTGAAAATTACTTCTATTTAAATTTAACAT
;     G-cox3 <== start
 31884  AGTATATTTTTAAAAGTTCACAATACATCTTTTTATTAAAACACACCCAAATGAATAGCC
 31944  AACTACCTTCTCCTTCATAATGGCGTATTATTATAAAAATAATTTTTATCATAAGAGATA
 32004  TAAAATACTCTATTTAATAACACCTTATAAAAAAAATGTATTTTAATAATATTTTTATCA
 32064  GATACATATTTAAAGTCTAAAAAAGTATTTTTACGATCAGCACCTTTTTGATAAATTTTC
 32124  ATTTATTATCTTATTCGGATATCAGAAGCTCTTTATTTTTTCTTACTGTAGTAAATTTTG
 32184  TTTGATCTATTTTTTTTTAAATCAAATTTATAAATATTGAATAATATCCAATACATTACT
 32244  ATTTTATTATTAAAAAATTATAATAATAACCTATAATTTAATTTATTAGCTATTATCATA
 32304  CCTAATCTTATAGATAACTCAATATTGTTAATGTTGGACACACCAATAAATACTTTATTT
 32364  CCTAAAAAAAGTTTTTTTTACAAAAAATATTATAGACTAATATTAAAATTAAAAATATTA
 32424  AAATTCAAGATTAGTGAACAATACATGTAAATTATAAAAAAAGCCACTAAAAAATAATAA
 32484  ACTAAATACATAAAGTTTGTAGATTATTTAAATACATATAATACTAAAAAATACAACATT
 32544  CTTTGAAACAAGACTAACACTTCTTGAAACAAACCAACAGTTAAAATAACCAAAGTTATA
 32604  TATAAATATTTTTTAAAGTACTTTTCATTTTTTAATATAAATAAAATTTATTGTACTGGA
 32664  TTATAAAATACTGGATTATAGAATTTTTAAAAATAGATTACTTGGATAAAAATAAGCCGG
 32724  TTCATGTTTGTAATATTTAACTAAAATAAAGATTAATTAAGGCTTTCTCTTTAATAGGTA
 32784  TAATAAAATACTCAAAATATTTATTATTTTTAATTTCTCTGAATTACCCAAGCTTGTACT
 32844  TCGCTTATATAAAGCTATATTAAATCACTGGACTTCCCTACTATTTTATCAAAAATATTA
 32904  AATATAATAACATTAAGATAAATTACATTTTTATCACAAGTTTAAAAATTAAATCCATTT
 32964  ACCTAAGCTTTTGTTTAAACTTAATCCACTCTATAAAGTACAAATTTTAATATGAATATA
 33024  AGTACTTATACCTATCTATTAAATTGAATATAAATTTTTATTACCTTTAACGAATAAAAT
 33084  TTATATTATTAGAACGCTTTATTTATTTTAATTAGGATGTTTTTTTTAATTAAACTAATA
 33144  TATACTTTTAAAATTTAAGTAAAGTAATAGTAAAACTACACTTA
;     G-orf564 <== end
 33188  CTAATGTAAAGATTTTTTACAACTACACTTAGGATCACCACAGAAAAATTTTGAGAGACA
 33248  ACCTGTACACAATGCACCTTTATTATCATCAATACCTCTTATAACGGGATTATTACCTGA
 33308  ACATCTACGATTCTTAAAAAATTGAAAATCTGCATCGCCCATCAAATGTCTTCTTCTAAC
 33368  GATAGGATGAAAACAAGGATTTTTTTTATAACTTAATAGTCTTTCATTTTCAAATGGATG
 33428  AAGTACTTTATATTCTCATATTTTTTTGTCGTTAGAGGAATATCATGCAATTCTAATTAC
 33488  TACTCCTACTCCTACAATAAGAATAGATAAACAAATAAATAGAATAACTGTAGAAATTTC
 33548  TACATATTCTAAAATTTTTAAACTGAATGTTTCTTTGAATGTATGACTACTTACTCAACC
 33608  TTTTAACCCAAATGTTCCATTACGTGTTTTAGAATTTATTAAGGTATATTGTGAATTAGA
 33668  TTTAACATGACCTCTTAGCATAGTAGATGGCATATTATTAAATGAAGAACGTATATTTTT
 33728  TAAGCTACCTGCATATCTATACTTAAATACAGCTCGCATAGCCGTTAAACGTCTTGTTAA
 33788  TCTACCAGATGCTTCAAATCTTACACCACTTACTATTTGTTGTTCGATAGTATTTATTAC
 33848  ATTGTTTTTATTTATTTCTTCTGTATTATCATCCCTTGTAATAAGTGTATGTAAATCAGG
 33908  AATTCTTACCATTTGTAATATAGCTTTTCTTAAAATTGTTACTGCTTTATTTTTTCTTTC
 33968  TCTTAATTTTAAAGCAACTGCAGATGAAAAAACATCGCTATTTAAATGTATAGATTTTAA
 34028  TTCAACTAATTCAATAATTACCTTTTTATTATATAACTTCTCTACAAACCTAATTAAACC
 34088  TAAATTTTTAACATTTATTTTTAAAGTGTTAAATTTTAATAGGTTAAAATTGATTCATTT
 34148  TATAGAACTAAATAATTGTTTTTGTAACATAATAATATTATATAATCTTTTAAGATAATA
 34208  TTTAGGTATTTTATAAAAAGTACGATATCTTTTTTTAAGATTGGTTATTAAATATATTAA
 34268  TGCATTATTTATATTTTTAAAAAAAACCACATCTCATTTCCTAAAAAGCATAAAGTTGTG
 34328  TTTTACCATATGAACTAATCTGTTTTCAGGTAGTTGTATAAAATTTGTTATCCCTTCAAC
 34388  AATTTTTTTTTTTAATTGTATTAAAAATAAAATATTTTCTAAGAAATTCTCAAAATATAA
 34448  TTTTTGTTTATTATATATAAATAATGTTACAGAAATTTTAGAATTAGTATGTTTAAATTC
 34508  AACTCTACTTGTGTATATTTTATTAGCTGAATAACGAATTTTTTTAGCACGTCTACGTTT
 34568  AAATAAAACTTTTATTTTATTTAGTAACATATTACAATAACTTTTTATTAGTATATTTAC
 34628  TAAACCATTTTTAATAATTAAAGATTTAGTATAAGATTTATTAAAACTATAAATACTAGT
 34688  AAATCATTCTTTAGTAGAAAATGGATAAAAAATTAAATTTGATTTTTTATTTGTTGTAAT
 34748  ATTATTCATTGTAAAATTATTTACTGTAGAATTTTCTATTGTAAAATTTTCTATTATTTT
 34808  AAGTGTATTATTTTTATTTTGAGTTATTAATGATTTATTATTAAATTTTTGTTTATCTTC
 34868  AAATATGGCTAACAT
;     G-orf564 <== start
 34883  GAAATATAGATATTTATTATATCGATTATTGGTATATAGTTTAACAAAAATAATATAAAC
 34943  AAGATAATCAATAATACAAAGCAAAAGAAAAAGTAG
;     G-trnK(uuu)_2 <== end
 34979  TAAGATCTAAGGGGCTTGAACCCTTATGAGAATGATT!AAA!AGTCATACGCTTTACCAT
 35037  TAAGCTAAGATCTC
;     G-trnK(uuu)_2 <== start
 35051  GTTAAATCTATTTTATTTTTAAAAAATAA
;     G-trnV(uac)_3 <== end
 35080  TAAGAAATAAGTGATTTGAACACTTAACCTGCCGCGT!GTA!AAACGGATGCTCTACCAA
 35138  TTGAGCTAATTTCTT
;     G-trnV(uac)_3 <== start
 35153  TTTTATTTTAAATTTTTATATTTATTTTTTTATTATTTAATTTTATTTTTTTCTAAAATG
 35213  AATTT
;     G-trnN(guu)_2 <== end
 35218  AGCCTTTAAAATGAATCGAACATTTATCAAAATATT!AAC!AGTATTCCGCTCTACCATT
 35276  GAGCTATAAAAGC
;     G-trnN(guu)_2 <== start
 35289  TAATTAATATAATAACATATAATTATTATGGTTATAACATTACTTTTTAATGTTATAAAA
 35349  TTTATAACTAACAATAAAATATTGTAAATATATTC
;     G-trnY(gua) <== end
 35384  TAGGAGACAAGAGATTCGAACTCTTAAAAACGTACAGCTATTGAGTT!TAC!AGCTCAAC
 35442  CCTTCTTACCAATAAAGGAACTCTCCT
;     G-trnY(gua) <== start
 35469  TTAGTTTAGTCATTTTATTAAAAAAACGTTAAGTTTTAATTATAATATTATAAAAATATA
 35529  AACAATAACTATACATAAATTATAAAATATTATACATATATATTTTATGTAAATTTTACA
 35589  ATTATAAATAAAATTAGACAATTTTAGCATTATAGTTTTTTTTCAATGTTATATTGATTT
 35649  ATCTAACTAGAGGTATAAATATATAACTATTTGTTATAATAGTATACACTATTCTTTTAT
 35709  AAATATATTTTACCTTCCCTTATAATAACTAAGTATATTTCTCCTATAATAACTAAGTGT
 35769  ACTTACGCATTATTTGTGTCAGATTTTTAATTGAACTTACCATTTTATTCGAAAATTATT
 35829  GCACACTATGTTTTCAAGAAAGCACAATATGTTTTCAATAAAGCATAATAGATAATTATT
 35889  GTTAATAGATTTATAAATGCCTCATGCAGAGATTATTTTTTCCCATGATCTACCTTATAT
 35949  AGATATGCTATTTTTCATTTTTTTTCAAAGTTATTTAAGTCTTAAGGAGTAAGGTTATAA
 36009  ATCCCCTTTTTTTAATAATTATTTCACTA
;     G-trnL(uaa) <== end
 36038  TATCCGAAGAACGACTTGAACGTTCACGACATAACGTCAACAAAGC!TTA!AATTTGTCC
 36096  TGTCTACCAATTCCAGCACTCGGAC
;     G-trnL(uaa) <== start
 36121  TTTTCTAAATTTTATAAAAATTTACCTAAAAGAAAATTATAAAACAAAAGATAAATATTA
 36181  TAAGCCAATTTTTTTATACGTACTACCATTTAACCCCTAATTTCTGAAAAAAAGTATAAA
 36241  TTTTTTATTAGCCTGTTTACGGATTCGAACCGTATAACTAGATAAACTTTTATGCTCCTT
 36301  GCACAGACTTTTTTTAATTTGGGTGTATTGTT
;     G-rns <== end
 36333  ATTATTAATTAATCCCGGGCTAGTTCCCCAACCCGAACCGTATTTCGACTTAACACCAAT
 36393  TAGAGTCACGCATACGAAGATCTTTCTGCCAAAAGATCTAAACCTATAAATTTAGATTAA
 36453  CAATTAGCAGCCACCAAACTTATTGCACATACTCCTTTCAGCGCCTGACGAGTGGTTAGT
 36513  ACCTATCTGAGATAAAATTCACCGTGATGTGATTACTCACGATTACTAGTAATTCCTTTT
 36573  TCATGCAGTCGAATTTCAGACTACAATCCATACTTTATCCTGTTTTAGGGATTAGCTCCA
 36633  ATTCGCATTATTGCATCCCTTTGTAAAGGCATATGTGGCACGTCTATAGCCCACAATATT
 36693  AAGGCCATGATGACTTGTCTTAGTCCCTATTATCACATCCAATTGTAAGCGGAGAGCTGC
 36753  TTTATTAAAATAAATAAAGCAAGGGTTTACGTTAATTTAATGGACCTAACCAAATCTCAC
 36813  GACATTAACTGTAGACAGCCATGCAACGCATGTGGTCTAAAAAAATATTTTAGGTCATTC
 36873  AAATTGTGGTAAGGTTATTCGAGGATCATCGAATTAAATAACATACTTCACTACTGGTTT
 36933  CAGAAACGGTCTAATGATTTCAGTTCCTGCGTTGCCGCATTACTCTTGAGGTGGAGTGCT
 36993  TGCACTTTCATTTATAGTTTCGCCTAAAGCCAACCTATGGCACTCATCATTATCTGCCCA
 37053  GGCTACGGGGGTATCTAATCCTCTTCACTCTCTGAGCCTTCGTCCCTCAACGTCAGTTAT
 37113  AATACTTTGCCTTTTTCAAAAAAAAGCAAATATATGTACATAGAGGTTTGCCTTCGCCGT
 37173  TATCAGTCCTATTGGTATTAGCAAATTTTATCTTTACACCAACAATTCCGACATATTCCT
 37233  CTCACATATCAAACTCAAGTGTAACAGGTACTTATAAAAGCCATTGTACACCGTCTAGGT
 37293  ACCCTATATACCTGTTAAAGATGAATAACACTCGTCTCCCTTGTCTTACCGCGACTGCTG
 37353  GCACAAGATTTGGTCGAGACCTATGGATATAAAGTTTTCATAATAAGCTTTATCCAGAAT
 37413  TTTATAAGACCTAGTCAAGCAAGTAAATAAACTTATTATATTAACTCTCATTCCTGCAAG
 37473  TTGCTGGTTCAGCCGTTAGGCCATTGACCAAAATTCCTCACTGCTGTACTATACGCACTG
 37533  GGGTTTTTTCAGACCCAGTGTGGTCAATAGACCTCTCAGTCCTGACTACGGACATAAGCT
 37593  AAATATGCCATTACCATACTTACTACTTATCCGATGGTTATTAAAAATCAACTAAGAGCG
 37653  AAATACTATTTCTTTTAAACAATTATTATTGATATTATTAATCTTTTAATCTAACCTTTT
 37713  TCAATAGAATTGACCACTGGGTATTATTAAATTTAGTATTAATAAATGAATTTTTCATTG
 37773  TAATTATAAGGGATTTATTTTGCCTTACTCTTAGGTAGCCATAATACCACTTACTCACCT
 37833  GTACACCACTTCAATATACATAATTTATAAAAATTAAATATTGACGTTCGATTAGCATGT
 37893  GTCAAGCATTTGCATAGCGTTCAATCAGAGCCATCATCAAACTCAAATAATT
;     G-rns <== start
 37945  CAAAAATTGTAATTGCTAATTAATATCTAACTAGCTAATATTTTATATTAAATATTTTTA
 38005  TCTAATAAATAGATACATTTTTTAATTAATATAAATATTAATTAATAATATTAATTAACG
 38065  ATTTTATTGTACCTATATTTCTTATCCAAGATTAAAAAACAGTATAGTTCTACAATCATC
 38125  TCCATAAAGATATATTAGTATAAATATAGTTTTAATTATAAATATTG
;     G-trnR(ucu) <== end
 38172  ATTCTTATCTAAGACTTGAACTTAGATTCAGATATT!AGA!AGTATCTTGTTCTACCATT
 38230  AAACTAATAAGAA
;     G-trnR(ucu) <== start
 38243  TTTATTTTTACATTAATAATTTGATAAAATTATATCATATAAATGTAATATAATAAAAGT
 38303  ATATATTATACTGAAAAATTAAATGTAAATTATAAAATAATTATGTATTTTCATAATCAT
 38363  AAATCCAAGTTTCATTTAAAAGTATACCGATTACATTACTATTAAATTTTAAAATTAAAA
 38423  ATTTAATATATTTTTAATTTATTAATTATTATTTTATTATGAAAAAAAATTTCTCATCCA
 38483  TTTTTAGTCACTTTATATTAATACTCAATACATTACTATTTAATTATAAACTTTATATTA
 38543  TTATTTTAAAACTTTTCAGTTTATTTTATAATATAATGTATATAATAATATTATGTTTAT
 38603  TAAAATAAAAACAAATAATAATAATGACTAATAAAATTATATTTTAATATTTCACCAACT
 38663  ATATTTTATTAATAAAAGGTTTTACTTATTAGTATTTAAAAAAAATAAAATAGTAATTAT
 38723  CATGATTATCTAAAAAATAATTTCTTTTTATTACTTTTTTTTTTACGGTTTAAAAAGTAT
 38783  TATTTTAACGGTTTAAAAATTAGTATAAAATAACATAATATTGATTAGTAAAGTGATTAT
 38843  TATATTTAGGGTAATAAACTCTATTTAACTAAGTATAATTAATATTTTATAGAATAAAAT
 38903  ATATTTCTTAAAATTATAAATTATACTTTAGTAAGCATCTGTAGCTCTGACGATTAACCT
 38963  AGCGTACTATTTATAAGTTATAATATTTATTAGAAAGCAAATTGTAAGCTATCATATTTA
 39023  TAAGTTAT
