# Supplementary material for: Global Characterization of Fungal Mitogenomes: New Insights on Genomic Diversity and Dynamism of Coding Genes and Accessory Elements
Source: Front Microbiol. 2021 Dec 1;12:787283. doi: 10.3389/fmicb.2021.787283 (PMC8672057; doi:10.3389/fmicb.2021.787283)
Supplement: Supplementary File 1 — de novo annotation files of the 685 mitogenomes investigated in this study. Annotation was performed with the Mfannot program. [file Data_Sheet_1.ZIP › Supplementary_FileS1/NC_025200.1_Sclerotinia_borealis_strain_F-4128_mitochondrion_complete_genome_mitogenome.mfres]

;; Masterfile modified automatically by mfannot version 1.35
;; on Thu Dec 24 21:56:45 2020 by user pfonseca on host LGCM-PROC
;;    - Gene Totals: 126
;;    - List of genes added:
;;      atp6 (1 introns)     atp8                 atp9                
;;      cob (6 introns)      cox1 (8 introns)     cox2 (4 introns)    
;;      cox3 (5 introns)     nad1 (5 introns)     nad2 (6 introns)    
;;      nad3                 nad4 (1 introns)     nad4L               
;;      nad5 (4 introns)     nad6                 orf100              
;;      orf101               orf106               orf107              
;;      orf108               orf109               orf111              
;;      orf112               orf113               orf114              
;;      orf116               orf118               orf119              
;;      orf120               orf121               orf123              
;;      orf124               orf126               orf127              
;;      orf131               orf132               orf133              
;;      orf135               orf142               orf144              
;;      orf147               orf148               orf149              
;;      orf150               orf152               orf154              
;;      orf156               orf157               orf159              
;;      orf161               orf168               orf169              
;;      orf176               orf179               orf188              
;;      orf192               orf194               orf195              
;;      orf215               orf224               orf225              
;;      orf226               orf236               orf241              
;;      orf245               orf247               orf259              
;;      orf266               orf273               orf276              
;;      orf281               orf284               orf286              
;;      orf287               orf292               orf308              
;;      orf309               orf316               orf319              
;;      orf332               orf337               orf344              
;;      orf346               orf380               orf40               
;;      orf406               orf424               orf445              
;;      orf450               orf49                orf50               
;;      orf518               orf520               orf522              
;;      orf576               orf585               orf588              
;;      orf613               orf71                orf85               
;;      orf99                rnpB                 trn*(uua)           
;;      trnC(gca)            trnD(guc)            trnE(uuc)           
;;      trnF(gaa)            trnG(ucc)            trnH(gug)           
;;      trnI(gau)            trnK(uuu)            trnL(uaa)           
;;      trnL(uag)            trnM(cau)            trnN(guu)           
;;      trnP(ugg)            trnQ(uug)            trnR(ccu)           
;;      trnR(ucg)            trnR(ucu)            trnS(gcu)           
;;      trnS(uga)            trnT(ugu)            trnV(uac)           
;;      trnW(cca)            trnW(uca)            trnY(gua)           
;;
;; end mfannot
;;


>NC_025200.1 Sclerotinia borealis strain F-4128 mitochondrion complete genome gc=4
;;     rnl ==> ;; mfannot: Partial annotation, start found at pos : -129 / 5' +/- 50 nt
     1  GTAGCACATGTACTCTTAGAGAAATTCAATAATAAACGAAGTGAATTGAAATATCTTAGT
    61  AACTTCAGGAAAAGAAATCAAACGAGATTCTATGATTAGTGTGAATGAAAGTAGAACAGC
   121  CTAAATATCAGTACAACATATTTATATCTTTATGCCACCTAAAGATATAAATATATTGTT
   181  TAAAAGGTTATTAGCGTAACTAGATTGCCTCACTAGGCAAAAGGGAGGCAAACCCCCGGG
   241  GGTGGCATGGATGGTGGCGGGAAGAAAAGGGAGGTAAACAAACCCAGGGAGAAAGGATGA
   301  TTTTTCTTTTTAATAAATACTCTTGTCTCCATAGTGGAGATAAACAAAAAAGAAATCATG
   361  CTCTAACCTTTGATATATTAAATAAGTAAAACGGGCAATAACCTGTTTGAACACAAGGGG
   421  AACCTTCCTCTAAGGCTAAATATAATACATAAGCGATAGCGTAA
;;
   465  AGTACTGTGAAGGAAAGGTTGAAATAGTAGTTTTATAAGCAGCTCAAGTTTAAATAAACA
   525  GTAAGAGCGTACCTTTTGCATAATGGGTCAGCAAGTTAATATTAGATGCGAGCAGTAATG
   585  CCTAGATAAACCAATTATGAAATAATGAATTAGTATCTAAAATTAGACCCGAAGCCTAGT
   645  GATCTTACCATGGTCAGGGTTATAAAAGCCCGAACGGTTTATCGTTGTAAAGATATCCGA
   705  TGAACTGTGGTAAGTTAGTGAAAGACAAAACTGACTAGGATAGCTGGTAAGAAAATAGAC
   765  TAAGCATCTGTTTAGGCCAGTAAGTAGAAGTGAACCTTCTGCTATAAATCATCAAATTGC
   825  GGGAAAGCCCTAAAGCAATTTCAACCAAGCAGACGTGGCAACACAGTTTGTGGCACAGGT
   885  AATGACTCGTGGTAGGGTAAAATCGAAATTGATAGACGTGAGTCAATGGGTAATCCGCAG
   945  CCAAGCACCACTACTTAAAATAATATACGTACCTATGAGGGTCCTAAGATAGCGGAATAC
  1005  CCCGG
;; mfannot:     /group=I(derived) (6.87e-04)
  1010  ccgttaaatgcggtcttgcatgaatgatttaaccagtcttcactacaagggaggtaggct
  1070  tatttaaagtaagggtgtgcagttcatcgactagatgttggttggcttttttattctcga
  1130  ataaaatggcttaagatatagtca
;; mfannot:
  1154  AGCCTCATCCGAGAGGACGCAGGACATTAAAGTACTTTTTTTTTTTCACATTTGTCCCAT
  1214  CAGAGCCTTAATGTCATATATTCAGCCTTTATTATTTTCAAGTAGACTTAGGCTTCGTCC
  1274  CTTTTTTTTCTTTTTTTATTATTACAATATATTTTTATTTATATATATATCATTTTTATA
  1334  AAAAAAAATAAAAAAAAGGCGGAAACATAAATTTTGCTTAAATAATAGCCGACAAGTTAT
  1394  CTCGAATAGATACCCGTAGCAGCTACAAGCGAGGTACACGTAGAAAGGTACTCGGGCCAG
  1454  TGGAAGGCTAGCACCCTAACCCATTGATAGAATTGAAAGGATAACCTCTAAAGTAGTTGA
  1514  ATATAGACATTAATATTAAAAATAATTAAAATTCAAAAGCTAATAAAATAAACTTCTTTC
  1574  TACAAATAATTAAAAGACAGCGATGCTGTCATTTCTCAACAAAATTATAAGTC
;     G-orf169 ==> start /note=GIY ;; evalue:1.1e-20
  1627  AATCCTTCTAATATAAAGCCTTTAATAAGTTACTTTAATTGCGAACTCGAAAAAGATCGT
  1687  ATATTAAAAGAAAACAGAAATAAAGCTGTTGTATATCGTTGAATTAACAATGTTAATAAA
  1747  AAAACTTATGTAGGTAGTTCAGTGAATTTCTCTGTAAGACTATATAAATATTATAGTGTT
  1807  AAACATTTAATGAAACATAATACGGCAATACACAATGCTCTTTTAAAATATGGATACTCA
  1867  AACTTTACTTTAGATATACTTGAGTATTGTGAGGGTGTAGATCCAGTATTAAGAGAGCAA
  1927  TTTTATTTCGAGATATTAAAACCTGAGTATAATATATTACAGCAAGCAGGTTCCTCATTA
  1987  GGATTTAAACATAGCGAGAAAACTTTAGAGTTTTTTAAAAATAATCGTGATGTGAGTGAA
  2047  GAAGCAAGAAAGAATCTATCATTAGCCGCAACAGGTAGAATCTTAACTGAAGAAGATAAA
  2107  AAAAAATATCTAGCTCACGTCAAGGTATAA
;     G-orf169 ==> end
  2137  AACTTTCAGATGAAACACGTGCTAAATTATCCTTTCCCCCCGGGGGGGACAGGCTGCAAT
  2197  ATCACTTATAGGTGTACCTGTTATAGTTAAAAATCTTATTACTTTAGAGGTAATAGAATA
  2257  CACAAGTTTAACTGAAGCAGCTAAAGCCATAGGTGTAAGTAGAACAGCTGTAAAAAAAGC
  2317  ACTTATCTCTGAAAAACCAAAAAAAAAATATATTGTTGCATGGCATTGGGCTCCGCCCTA
  2377  ACAAAAAATAAAAAAAACATTCAAAGTACTTTACTGTCTGTTAAATGGATAGTTTAAAAC
  2437  TATTTAGGGAGAAGGACCTCAGCTTTATCTTGTATAGATTAAAGAGGTAGATCTGTTTCT
  2497  GCGAAACCTATATAAGTAGGTAATTCAAGTTACATCATAGCAGGTACAGAACTGTGATCT
  2557  CAGGCAACTTATAAATTTTTATCTAGGCATTGCCTAGATAAATATTAATTTTGCATATAT
  2617  CGGGGAATCGTGAGGATTTTATCGGTGAGTATTCGCACTCGGAAGGGCAATGATGAATAG
  2677  TTATACATTATCCTGAGGCCTTTCAGGCCTTCACATTTTAATCCTGTTGGGATAGGACCT
  2737  CTTTAAGACCGTACGAATAATATTCTGCTTTTAAAGTTAAAACATGGTTTATTTAAGTTT
  2797  TAAGCAAATCATGTAAATAAAAAAAAGAAAAAACTCGTTTTTTCTTTAAAACTCGTTTTT
  2857  TCTTTTTTTTTATTAGGGTCTCCTTTACTGTAAAAATATTATATAAAGATTATTATGAAC
  2917  TGAACACCACGCGTGGTTAGGATAAGGATAACTGGTAATAGTATTACCAAAGGGATAAAA
  2977  ATATATAAAGATTTGCTTAAACAATCTTATAGACTTTTTTATTTTGTATACAAAATGTAT
  3037  TGAATAATCGGACATAGTACGATAAGGTTGTATGTTGTGTAATAATCAGCACATATAGGC
  3097  AGCCTATTTGTGGAAGTGAACCTTCTGCTATA
;; mfannot:     /group=IC1 (5.36e-36)
  3129  aattctcaaattgcgggaaagccctaaagggatttcaaccaagcaaacgtggtaacacag
  3189  tttgtggcacaggtaatgactcgtggtaaggtaaaatcgaaatccatatacgtgagtaaa
  3249  tgggcaatccgcagccaagcacctaatttttaacaacaagtttaaacttgttgtttttac
  3309  gtaggtgcgcagttcatcgactaaatgtgagttggtactatagttggatagtgcttaaga
  3369  tatagtcaagc
;; mfannot:
  3380  CTCACCCGAGAGGGTGCAATGGCAATAAAGTAATTTTTTTTTTTCATCACACCTAAAGTC
  3440  GACTCTTGCAAAAGACTTAACACCGACAAGCGACTTCCTTTCGAAGGGTGAATTCAATGC
  3500  GGCTGGGCTGACACCCCACGTATGAATTGTCAATAGGGTTAAGGTACTGCAAGATGCGAT
  3560  GTCAATCAACTTGCCAATGGTCCATCCTTGGCCGGACCTAGAGGAGACTCGAGTAATCCG
  3620  AGAAGTGAGCTTGGTAGTTTAAAAG
;     G-orf292_1 ==> start /note=GIY ;; evalue:3.7e-28
  3645  TTACCATGACCCACGTTTGTTATGAGACAAACACTAAGTTGTCGACATACAAATAAATAT
  3705  AAATATAAAGTCAGAATAAATAACAACAACAACAATAACAATAATAATAGTTTAGTTCCA
  3765  AATACATTTACATCTGCCACGGCAGATGTAAAGTTAGTTTCTCCAGTTAAATTTTATGAA
  3825  AATGCAGAGGTTTTTAAAGACGAGGTATTAAAAGATAATAGGGATCAATCAGGTGTTTAT
  3885  CGATGAGTTAATAATCTTAACGGCAAAACATATGTAGGTAGTGGAGTAAATCTAGCCAAA
  3945  AGACTAGGTAGCTATTATAATAAAAAAGAATTAAGTAGAAACCCTAGACCTATCCTAGAT
  4005  GCTTTACTAAAATATGGCTACAACAATTTTACATTGGAGATTTTAGAGTATTGCCCCAAA
  4065  ACTATACTGCTTGAGAGAGAACAATTTTATCTGGATTTATTGGTTCCGGAATATAATATA
  4125  TTAAAACACGCATATTCCTTATTAGGGTTTAAACATAGCCAGGAGAGCATAGAAAAGTTA
  4185  AAAGCTAAAATCATATCCCCTGAGCATAAAGAAATATTATCTGCGGTTCATAAGGGAAAA
  4245  CTTGTTAGTGATGAGACCAAAAATAAACTGGCCGCTGCAACTGCAAGTTATAGAAAAAAT
  4305  AACCCTTTAACACCTGAGGCTTTGGCTAATATAAAAGCTAAAACTCTCGCTCGTGAAGGA
  4365  GTATTTGTTTCAGTCCTAAATACTGAAACAAATGAAGTAAAAGAATTTACAAATCAAACA
  4425  GAAGCGGGTGTATTTTTGGGTGTTACAAGGCAAGCAATTTATAATGCTGTCAAAAGAGGT
  4485  TCGCCTATTAATGGGATATATCTTATAACAAAAACATAA
;     G-orf292_1 ==> end
  4524  CAAAACACAAAAAAAAAAAAAAAAAAACTTACTTTAGCTTCAGCTAATATATGAAGCCAG
  4584  GTTAAATCTGTTGTCTAAATGGGTAGTTAAGATATAATGAGATAATATCTAACTACTTAG
  4644  GGAGAAGTACCTTACAAAGCATAGAGCAAAAAGGTAGATCTGTGTATGTCTAAAGGGAAA
  4704  CAGCCCAGAACAAGAGTTAAGGTTCCAAAATTATTGTTAAGTGAAACTAAGGAAGTTTCT
  4764  ATCTAATACAACTAGGAAATAGGCTTAGAAGCGGCTATTTTTTGAAGACCTCGTAACAGA
  4824  GCACTGGTTTAGTAAACAAAACTTTATATTGATAGTTGCACCGAAAATTTAACGGATCTA
  4884  AACAATATACCGACACTTTGTCCATAATGTTAAATATAACATAGAATTTAACTATGGGGT
  4944  AGCAGAACGTTGGGTATATCTTAGATATATTCTTTTTAAGAATATGTAAATAACACGGTC
  5004  ACGCGTTTAGATATCCCAAGTGAGAATGCTGACATGAGTAACGAAAAAGGGGTCCCTTGC
  5064  GTTCGTTGTAATATTATTAAATTGGGTAAAACCCGTAGTATAGGCAATTGCGCCGGCTAG
  5124  CGTGGAACTAGGCGGGAGTACAGTGTTCCTATACAATAAGGCTAAGACGTAGATAAATAA
  5184  TATGGGGGGAGGTATCTAACAAAAGATGCCATATCCCTCGCCTAAAGCTTATGGATTTAT
  5244  TAAAGTAACGGCCTCTAAGTTTACTAACCTAAAGGATTAAACGATGAGTAAACCTTACCT
  5304  ACAAAGTAACAACATCTTCTTGCCCTGTGATAATCTTTGTACTCTCCCCTATCCCCATCC
  5364  CTATCCTCCGGAATAGGATTTAGGATAGGGGAGAGTGATAATTATTTATACTCTGTAAGA
  5424  AAAGTGAAGAAGGTTCTGGAAAAACTTGTAACAAGTAATGTTTATTTTATCATTTTAAAT
  5484  ACAATTAAACGGATGAAGAATGACGAAATAAGGCTAAATAAACCGTACCTAAATACTACC
  5544  ACAAGTAAGCAAGTAGAGAATACGAAGGCGTTTGAGTGAACAATCATTAAGGAACTCGGC
  5604  AAACTAACTACCGTAACTTCGGGATAAGGAGAGCCATTCTTACTTATTAGTATAAGGTAA
  5664  AGAATAGGAAGCATGGAATAGTGTTGTGCGACTGTTTAATTAAAACAAAGCACTTTGCAA
  5724  TAAGATAATAAATCAAAGTATTGAGTGTGATTTCTGCCCAATGTCGGCTGGTTAACGGAT
  5784  TTTTTAGGTTGACTAATATAAGCTTGGATTTGAAGGAAACCCCGATCAATGGCGGCCTTA
  5844  CCTATGAGGGTCCTAAGGTAGCGGAATACCCTGGCCGTTAAATGCGGTCTTGCATGAATG
  5904  ATTTAACGATGCAACAGCTGTCTCAATGATTGGCTCAGTGAAATTGGAATAACTGTGCAG
  5964  ATACAGTTTACCTCTAGATAGACGAGAAGACCCTATGCAGCTTTACTGTTGCTAGTTATT
  6024  GAATATGATTGAACCAATATTAGTGTATAAGGTAGTTGGAGGCAATTTTTTAAACCTCGT
  6084  TCAGGCAAAATTGAAACACCTTTATTTTGTTTATCATATTCGTAGGCTATAGAGTCTACG
  6144  TCATAATATAAGGTGCGCCGTTGCAGAGGCGTTACTAAGTATTATAATTAACCCATCAAA
  6204  TGGGAACAATGGCTAGGAGGCAGTTTATGCGGGGCACAGATCCCATAAAAAGTACCTGGG
  6264  TGTATCCAAAGTTAATATTGTAAAATTGTCATGACTTACTTATGACAATTAAACATACAA
  6324  TTGCCCCCCCCCCTACGAAGTAGGGGGGGGGGTAATTGTATGTTTTTATTTTTAGTTTGT
  6384  TATTGGTTTAGCTTAAGCTATAACTAATCCAACTATATATCTATTAAGTTAGAATTAATA
  6444  TTTTAATTTAAGTAAGATTTTAACTATATGGGAAATAGATGTAATTAAAACATTAATTTG
  6504  AAAGTACTTTTCTTTTCTAATGTTTTTAGTTATATAATTAGTTTAAGTTACACTTTTTAT
  6564  ATAATTATGTTTATTACTTGTCAAGTTTAATGGCTTAATCTTGCTTTACTGTTTGACTTA
  6624  CACGTCTATCAGTCGCGTAAGCGGGGCATATGATCACAAGATGCAGAAAGGAAAGGTCTT
  6684  GGATTTTTGAAAAAGCTACGCTAGGGATGTTAGTCCTCCAATGTTTTATTTCTAAAATTT
  6744  TTAGCGAATAAATCTATTGGTTAATTA
;; mfannot:     /group=IA (4.53e-15)
  6771  ttgggtcaatttcaagaatgacttataaagtagttcacttgaagcgcaatttacttaagc
  6831  actaaaaaatctttttttatttgtatataaaaaaaagaataaaaaaaaaggataaataag
  6891  taaaaccgttcaacgactagaaggtgagtgtgctaacaataacccttctattaaacccaa
  6951  cctatttatttctcctgtatatataataaagaaaaagattagtattaatactaatgaaat
  7011  agactcaacgaaatattgagcatgagcatacattataagcaaaaaaaattttttttcttt
  7071  acataa
;     G-orf585 ==> start
  7077  atgcacaatcaaaaccataaattatcttacctgaaaccctttgcttgcccacacaagcta
  7137  gaaaaaaaaacaaatggaagtaagttaaaggatttattttacccttatcctaatcgggtg
  7197  aataagagtcagaagcaagacgcaaaaccacttatttttaataaaaaacaaaaggatgtt
  7257  aaagttatacctttaaaggtaaaaacaattgacactgggctgataagacattttacacct
  7317  gcagctcaggaatgaagaaatagtatttatgcttataataaaaactatgttaaattatta
  7377  cctgtagctgataataattttatgagtttagtaaaaagttattttaacttttattttaaa
  7437  aataaaaaaagtaaaaaagctaaaaaaagtaataaaaaaggtctacaaattgtatctaga
  7497  cgtaaacgtagtaaacctagaggactatctgcaaataaaatctttgtagctaaaggggat
  7557  tttaaacatactagttctaaagctgttattactttatatttttataatacagaaaaaaaa
  7617  tttttaattagaaagattaaaaaacaaatttttgatttgtataggcccgataaacgttta
  7677  atacgatctattaatatggatagaaatcataaagaggtcataacttataatagacctttt
  7737  agtct
;; mfannot:
  7742  TAAAGAATATCTGAGAATACCTAATCATTACACAGATTATGTTACATTATTTAAGAAGTC
  7802  ATTTGTGGAAAAATTATGTAAATACTTTGATCTAACAAATAAACATATTTATTTAATATC
  7862  TAATTTAGTTGAAAGCAAAGTATTAAGTGAGGACGAAAAACTTTTGGTTTTCAAGCGTAA
  7922  ACTTAGTAGTCTTATTCATATTAAATACCCGGATTATACGGATTATATGCGTAATGTTAA
  7982  ATTACATTATCTTAATAAATTAACTATATGTATAAAATTACTTACACTTAACCAAATTAA
  8042  GTTTAAACATGCCTTCTTATTAAAACTAAGATATCTGGTTAGCCAAATTTATAATAAAAA
  8102  TGTAGTATTTAATCTCGTTAATTTGAAAAAAATGCATTTAAATAGTGATATTTTTACGCA
  8162  AGCTGTAGCTTTAAAATTAAAGAACAGACAGAATAGATTATATAAAGTATTAAAAAAATC
  8222  CTTAAGTAAAGTTAAAGTACCGAAGATAAGTATAATAAAAGAAAGATCTATTGTTCATGG
  8282  CTCCGGCTACAAATATAGAAATGAACTGCTCTTAAATAAAATGAGAAACCTTAAAATTAA
  8342  TTCATTGTTTACTTTTGACTCCGCCTTTGCCCAGAGAGATCCTTTAAATAAATTACTCTT
  8402  AAGTATTTTTCCTTATGCTCTGGACCAGCAAGTTTTGGCTATGCCACTTGCCCCCTGCAC
  8462  TGCAGGGGAACAGGGTAATTTCAAAAAAGAAATTAAAAGTAGAAGATCACTTGCTTCTGT
  8522  TTTCGAAGAAAGCAAGGTGCGTCCGGTTTCATTAAGTAATTATATACTTAGATCTTTAAA
  8582  GCACATGAAAATACGTGGTGTTAGAATAGAAGCTAAAGGTAGATTAACCAGACGGTTTAC
  8642  TGCCTCTAGATCTGTTTTTAAGATGAAATGAAAAGGTGGTTTAAAAAACGTAGATTCTTC
  8702  CTTTAGAGGAATATCCACAGTAATACTAAGAGGCCATGTTAAATCTAATATACAATATTC
  8762  AGTGCTCCAATCCAAAAATCGTAATGGATCATTTGGAGTTAAAGGTTGAGTAAGTAGTAA
  8822  AGATTATAACTAA
;     G-orf585 ==> end
  8835  ACCTTAAAAAAATTTTTAATGCTTATGCCTAATGCCTAATCTCCCTTATCCCCACTAGTG
  8895  GGGATTAGGAGGTAAGGGGATAGGAGGTAAGGAAACCGCCAGCGTGACCTTTTAAGGTGG
  8955  GATTTTCATAATTTAGCGTCGCATTATATACAGGTTGTAAATAGGAAGAAATAGTCTGAA
  9015  CCATTTTGTAAAAAATGGATTTAAAGAAGTAAATATATTTCTTTTAGTAAATATATTTCT
  9075  TTCAGTAACAAAATTTGAACAGGCTAATTGCGCCAGAGAGTACAAATTGAGTGCGCAGTT
  9135  TGGCACCTCGATATTGGGGAGTACTCTTAGTAATTCGAGTACA
;; mfannot:     /group=IB (5.08e-13)
  9178  gcagtaggctaattgctggaacttcacaaacgagcattgtgagaatcagcagggaacgag
  9238  ttattatctacacaggtatgtttgtacttttttttatatcataccaggtgtttaaaatac
  9298  ttataccttcaacgaacatacgcctacatccaggtaactgtcacgctctctgtgatactg
  9358  gatgaagatatgatct
;; mfannot:
  9374  AATTCTTCATGTGAATGAAGTACATTTATATTTACCCTACCTAGCGAAAGCTAGGTAAGA
  9434  TAAATATAAATACAGGCCAGAGAAAGGGTCGCTTTATTTAATTGCAGCCCTTTCTAATAA
  9494  AGTTATAATATAACTTTTCGAAAACATTATAAGCCATCTTCCTTTCCTTCGTAGGGGACA
  9554  GAAGTGATGGCCTAGGTTCTTCGTTTGGCTTTTTATAGTAATCCTTATTTCTTTGTCGTA
  9614  AATAAACACTAAAAATAACAGTTAAACTACTAGAGAACTTTTATCACAGTTGTAATAAAG
  9674  GGCGTACCTTGCGGCATACCTTGGCATGCCAAGGTATAGTTGGTAAGCAGCTTGTATATT
  9734  ACACATTGCAAACTTCTAGAAA
;     G-orf286 ==> start /note=GIY ;; evalue:5.2e-36
  9756  AAAAAAAAAAAACTAAGTAAAGCAAATATGAAAGTATCAGCAACTAAACCATTATTATAT
  9816  CCATCGGTGGCTAAATCTCCATCAAATGGAGTTGTTATAACCCTAGTAAAAGTTTACGGC
  9876  AACGCGGATAATCTAAAGCTAGACATTCTTTTGGATAACCAAGGGAAATCAGGTATTTAT
  9936  ATGTGGAAAAACCTTCAGGATGGTCAATTTTATATTGGTAGTGCTAGAGATTTAAGACGT
  9996  CGGCTAATGGGTTACTTTAATATTAACCAGCTAGCTAGAACATCAAATACATATATATCT
 10056  AGAGCTCTTTTAAAATATGGATATTCCACATTTAGCTTAACTATATTAGAATATTGTGAT
 10116  CTTGACAGTTTAATCAAGAGAGAACAGCATTACATAGATACTCTTAAACCAGAGTATAAC
 10176  ATTTGTAGAACAGCTGGTTCATCTTTAGGTAGACTGCACGGTGAATTAGCTAAGGAAAGG
 10236  GTTAGTGATTCTAAAAGGGGACAACTAACGGGAGAAACAAATTCTTTTTATGGTAAAACT
 10296  CACACACCTGATTCTAAACAAAAGATGTCCGAAATAGCCAAAATCCGCGTGGTTTCAGAA
 10356  CCAAGCAAAGCAAAAATAAGTCGAGCGATGGCAGGAATAAATCTTTCCAATGAACATAAA
 10416  GCCAATATTTCCACTGCACAACCTAATAGTAAGAAATTATTAGTCTTGGATGTCAGAACA
 10476  GGAAAAGAATCACTTTTCGATTCAGTAAACCAAGGTGAAAAATTCTTTAATTTTCCTAAG
 10536  GATGCCATTAGGGCTAACCTTAGATCAAAATCAGGATCTCTTTACCGTGGTATATATAAA
 10596  TTTCAATTTATTGTAAATTAA
;     G-orf286 ==> end
 10617  ATTTATGCTTTTAAACCTTTCCTCCTTTTACTTCTTTATATCTTTCTACCTCTACAAGTT
 10677  AGAGGGTCAATATTTTCCTTCTAATTACGAGACAAGGATATAACAAGAGGGCCCTTCACA
 10737  TGGTTTAGACAAACTTTTAGAATATTTCGGATTAATAAATTTTTAGCAAACCATTACCCA
 10797  TAGCTACCCACTTCTGCAAAAGGAGCCGTTATGGGGAGGGAGGAAAGCACTGCAAAACCT
 10857  TAATACCTAAAAGGTAATAATTAAGGCAGGCCTATGTGAATAAGTTAATAATATGCGATC
 10917  AAAAAGGCTTTAGAAACCTTTTAAGGTCGCGAAAAGTTATGGTGAACCCATAGCTAGTCA
 10977  CACTAAATATTTCGTTTAGTGGGGCAA
;; mfannot:     /group=IC1 (7.12e-31)
 11004  aattctcaaattgcggggaagtcctaaagcaatttcaaccaagcaagcatagtaatatcg
 11064  tttgtggcacaggtaatgactcgtggtagggtaaaatcgaaattgatgcacgaaaggaaa
 11124  tgggtaatccgcagccaagcacccttactaacaagtatgggtgtgcagttcaacgactag
 11184  acgggaattggcgcaagtctgcgcttaaggtatagtctaac
;; mfannot:
 11225  CTTTGATGAAAATCATGACCCGTTATTTATCTTTTAAGAAAATAAGGGTAATCTTACCTT
 11285  CTGTAACCCAAGTTGCATAAGGTAATTATTGGGAAAGATCAACTACTACCCTAACTCTAG
 11345  CTTACATATAAACCACCTACAACTCGTGTAAGAGTTGTAGTAAAGGTGGTGGAGGTTGAG
 11405  TGGGTAAAAGATCCTTGATTGTATAGTATGTTATTAATTTTTAATATTTTCCTGTACTCC
 11465  TTCTCTATCTGACCCCTCTTCAATTCCAATTTATTTCGCAAAAAGAGAGGGGTTAACTTG
 11525  GAAATATATGTCAAGAAGACAACTAGTGAATTTTATTTTTGTGCGCTTTAATTTGTACAA
 11585  AGGTCAGTAAGACAGTTATACTATGTATTCTGTCTTACAATGTAACATAAAAAGAGGGAT
 11645  TATTCAAACATTCCCTTTTACGACCTCTAGCTTACGGATACGCTTAATAGGGTGTATGAA
 11705  CTAGTGTATAGTTATACTATTGTTATGTCGTTATGTTACTTAACTACTAGAAA
;     G-orf276 ==> start /note=GIY ;; evalue:2.3e-31
 11758  AAAAAAATAAATTTAAAAAAAAATATGTTTATAAATAATTCTCCAAAATTTTTACTTAAA
 11818  TCGTTTAGCACAGAAGCTAACGATACTTTTATGGGTATTGTACCTGTAAAAACATATCAC
 11878  GACCCTGACAAACAGAAAAAAGATATTCTTTTGGATGTTAAAAATAAAACAGGAGTTTAT
 11938  ATGTGGAAACACAAAGTTAACGGTAAATATTATGTTGGTAGTGCCAAAGACCTTAGAAAC
 11998  CGATTACTTCATTATTATAACATAAATCATTTAACCAAAAGAAATTCTATGCTTATAAAC
 12058  CGTGCTATCTTAAAAGACGGGGCTGGGGCTTTCAACTTACATATTTTAGAGTATTGTAGC
 12118  CCCGAAAATCTTATTCAAAGAGAACAGTATTACATAGATACTCTTAACCCTATGTATAAT
 12178  ATTTTGCGTGTAGCTGCCTCGTCTAAAGGATATAAACATACGGACGAAACCTTATATAAA
 12238  ATAAAAGGTGATCAAAATCACTTCCATGGTAAAACCCATACGGAAGAGAACCGAACTAAG
 12298  ATGAAGGAAATTAAAACGGGTACAAAATTATCTTTAGATACAAAGGCAAAAATAAGTCAA
 12358  ACTATGACGGGTAAAGTTTTTAGTGCAGAACATAAAGTAAATTTATCTGCATCTAAAGTA
 12418  AATAGCATAAAATTGTCAGTATTGAATATCGCAACAGGAGTAGAGACTAATTATTCATCA
 12478  GTAGGAGAAGCTGAGAGATCTTTGAGCTTACCTAAAGATGCTATAAGGGCAAATTTAAGA
 12538  TCAAAAACTCAAAAGCCCTACCGTGGTATTTATATTTTTAAACAAATATAA
;     G-orf276 ==> end
 12589  AAGGGTTCATTTGGCCTAATGTGGATAATAAGTAAAAATGCGATGTAAAGCGACCTTAAG
 12649  CAAGTTGCAAAGACATCAAAGTAATCAAACTCCGGGCAACGCGTAAAGCTCTCACTACTA
 12709  ACCTATAACCTAAAAGGGTATGAATAGGGGCCAAATTTAATTGATTGGATATAGTAACAA
 12769  GGTGAGAGATTCAGTGAAAACTGGAATCGCCCTTCGCGGATCTAAAACACCTATGCTGTG
 12829  AAACATGTATGTGTAAAAGAGCAACGAGTAGACGGTTACTCGCAATACCTACAAGTTTAC
 12889  TTGTCGAATACCCCGATATAAGGGGATAGGGTATTGTGTAAGGTGTACTCTAATAGCCCG
 12949  CAGAAATGCATATGAATATAAATCGAAAGAGGGCGTTATGCCTATAGCTTACTCTGCAAA
 13009  ATATATACACAATGTGTATTAAAGGAGAAAATAGGTAGTGT
;;
 13050  GTCGGCTTAACTTATCCACATGAATGCAGGAATCATGAAGGGTTCGACTGTTCGTCGATT
 13110  AAAAAGTTACACGAGCTGGGTTAAATACGTCGTGAGACAGTATGGTTTCTATCTTCTAGA
 13170  GGAAATTAGAATAAAATAAGGACAGCCCCCTCGTACGAAAGGAGCTGGGTATATTAACCT
 13230  ATGGTTTACCTGTTGTTTATGTGCCCAATATATTCTCAATATACTAATATAGATGAGCGA
 13290  ATAGGGATGTTACTTTCACTTAAGTAAATATTTTGAAACCTAGCATAGGCACGGCAGGAA
 13350  CGCTAAGTTAGTTAGAGATAAGTGCTGAATGCATCTAGGCACGAAACTTACCTTAAGATA
 13410  TTCTTAAATATACGTAGTTGAACACTACGATTTTGTAGTTAAGATTAATTTTAGATTTTA
 13470  TTGTTTTTAATTAGTATTAAGTGCAATTAATAGGCTTTAGCTGAAAGGA
;;     rnl ==> ;; mfannot: 3' -20/+180
 13519  TTTAAATGTTTTTAGGTATAAAGTACTAATTCTATATATAACTATACATTGTAGTATATC
 13579  TCACATTTAATTTAAATTATTATTAATATGCTTA
;     G-trnT(ugu) ==> start
 13613  GCCTGATTAGCATAAAAGTAATGCAGCTGTTT!TGT!AACCAGCTGAAGCAAGCGCGATA
 13671  CTTGCATTGGGCT
;     G-trnT(ugu) ==> end
 13684  TTTACTTTATTCCTATTACCTAATTCCCTAATCCTCCACCTAACCATACTACCCCCTAAT
 13744  CCCCACTAGTGGGGATTAGGGGGGGGAATGAGGGGATTAGAGGATAAGGGGCAAGGGTTT
 13804  AAAAGCAAAGCGTGACTTATGCTTTTTGATCTCCGAAGGAGATTAGGCATGTGATAATAT
 13864  AA
;     G-trnE(uuc) ==> start
 13866  GGCCTTATAGTCAAGCGGTTAAGACATAATGTT!TTC!ATCATTATACACGAGGGTTCGA
 13924  ACCCCTCTGAGGCTA
;     G-trnE(uuc) ==> end
 13939  AAATAGTAATATATAAATATATATTCCG
;     G-trnM(cau)_1 ==> start
 13967  AGCGGATTAATGTAAATAGTAAACATAATTGGCT!CAT!GACCAGTCTATGAAGGTGCAA
 14025  GTCCTTTGTCCGCAT
;     G-trnM(cau)_1 ==> end
 14040  TTTTAAAGAAAATAAGAGTTAATTTGCTATTTTTAGTAAAT
;     G-trnM(cau)_2 ==> start
 14081  AAGGCTATAGCTTAATTGGTAAAGCAAGCTGCT!CAT!GACAGCTGAGATGAGTGTTCAA
 14139  ATCACTCTGGCCTTA
;     G-trnM(cau)_2 ==> end
 14154  TCTAATATTTTTAGTTTATTAAAATCCGAGTGCTGGAATTGGTAGACAGGGCTGCACGCC
 14214  CCTACCCCCCCCCCCCCTCCCCCCTTCCCCATTTCCCCATTAGTGGGATGAGGGGGGGGT
 14274  AGTGTACATAAGCTAGTAATATTTAATCTCCTTATATATA
;     G-trnL(uaa) ==> start
 14314  ACCTGAGTGCTGGAATTGGTAGACAGTGAATACT!TAA!GACATTCTGAGTTAATCTCGT
 14372  GGACGTTCGACTCGTCTCTCAGGTA
;     G-trnL(uaa) ==> end
 14397  GATCCTTTACCCTAAAGGACAAAAAAAAATCATATTTATATGAATCTAACACGCCAAGAG
 14457  GTATAAAAATAAATTAATCAGAAGGTATGTTTTCGATAACTAAGCTAAATGGAAGGCTAA
 14517  CACCCTACCCTTGGATCCCCGGCGATATTTATCTTTTAGATCTCTAGGCTCAGTCTTTCG
 14577  AAATAAATATGCGATAGATATGAGACTAGTAATGTATAGATTGTGCTAAGATTACTTAAT
 14637  ACAAAGTGGTTGGGTCACAAGTTCAGCCGAGCATCCTCAGAAAGATTACAAGGGCCCTGG
 14697  CCCTGGAACTAAAACATAACGTTCGAAGTAGTTATATTTAAGGCCCTTATATTGTAAAGC
 14757  AAGTAATGTTAAACAAATACGTATAATTTAACCTTCCCCTAGCATTATGAGCGTTGTTGA
 14817  GGAAGAAAATCCCTCGAGCTACAATATCTGAGTATTAAGATTAGATTTTAGAGATTTATA
 14877  TTGAACTTTTGGAGTTACCTATTGTATATTTATTTCTGTTTTCTCCCATTGAAAGGCTCC
 14937  ATAACAAAAAAAACCGTGACTAAAATATTTAACTTTAACAAAATAATTATACAAAAAATT
 14997  TCCCTTTCTTTGCTACGCACAGCATTTTTTTTTTTTTCTATTTTTTAATTTTTTTTTTTT
 15057  TTTATATATATATTTTTTTTATAAATA
;     G-orf273_1 ==> start /note=GIY ;; evalue:3.8e-19
 15084  AAAAAGAAAAAAAAAATAAAAAAGGGGAGTACAGCTACAGCACGTCAAGTAGACGCCACT
 15144  TCCAATTTAGGCTTAAGAAGCTCTTTTGCTCCGCACAACAAGGTTTTACATTATACCACT
 15204  AAAGCCTATAACCATATTCTTTCAGACAGTGCACTTGTCCCTGTTATTTCTTATTCAAAT
 15264  GCAGATAAAGAAAAAATAGCCATTCTTGAAAGTAATAAAAACAGAGCAGGGATATATAGA
 15324  TGAGTTAACTTAACAACAGGTAATACATATATAGGTTCATCTGGTAATTTATCCAATAGA
 15384  TTTAGTAAATATTTTAACCTAAAACTTTGAGTAAATGAGGGGGCTTCGCACCCAAAAAAT
 15444  AACGGCATGACATATAGATCTCTAATTAAAAATGGTTATTCTAACTTTAAATTAGAAAAT
 15504  TTAGAATACTGTGAAATAGACATAGTTATAGAGAGAGAACAATATTATCTTGACAGATTT
 15564  AAGCCAGAATATAATATATTAAAGGTTGCAGGGTCCTTAAGAGGATTTAAACACAGTGAA
 15624  ACTACGAAAGAAGCTATGAGTTTAAGCAAAAAGGATCGTGTTATTTCTGAAGAGACAAGA
 15684  TTAAAAATTGCAACTACATTATCAAAAGGAGAATATATAGCTGTTAAAGTTCTTGAAACA
 15744  GACAGCTTTTTATCCTTTATCTCTGGCGAAGCATCCCTTTTTTTTGTTTTTTTATTTATA
 15804  AAAATAATATATTATAATAAATGAAAATATATTATAATAATAAAAAAACAAAAAAAAGGT
 15864  GAAAAGCTGCCTAATTTATTGACATACATCCTAGTTATTTAG
;     G-orf273_1 ==> end
 15906  CAAAAACACTTAAATTAAGTGGTTTTTATAAGAGTAAGGAATTTCTTGTTTATAAATCTT
 15966  CGACTCTTTTGGAGGAGATTTTTGACTTAGAAACATATAAAAATGCTATAGCTAACGAAG
 16026  ATAGAAC
;     G-orf85 ==> start /note=GIY ;; evalue:6.6e-08
 16033  GAAAAACGTACCGAAACATCTAAGGAACTAATTCGTAAAGCTAACCTTGGGAAAAAACTT
 16093  TCCCAAGAAACCATAGCCAAAATTACCTTAAATAGTAAGAATGCTAAACCGGTACTAGTC
 16153  ACAAACAATGAAACAAAAGAAATAATAGAATTCTCTTCTGCATCAGCTGCGGCAAAGTAT
 16213  TTAGGCGTAGATGAATCTTATGTACGTAGATGTATAACTAATAATAAATCTTGTAAAGGA
 16273  CATACCGTGCAGAGGTAA
;     G-orf85 ==> end
 16291  TCAGTAAAATAGAACCCGGCTTCTTTTGCAAAAGTATTGTACCTGGATATTAACATATAC
 16351  CAGATCCCTTTAGGAAGTAGGAGAAGATATGTATGTTTTTAAACATCCATTAAAGCCTAC
 16411  TATATACATTCAGATTTAGTTTAAACCCCCCCTCTTCCCCCCCGTAGGGGGAGAGGAGGG
 16471  CAAACTTAAGTTTTGCTGATGCAAGCCATAAAGGTTCAAGCCCTTTTTCGGATATACGGG
 16531  AAAAATATACTATGGTATTATCTAATGCCGTTTTCTTTCTAAAAAAAAAAAAATGGCTAA
 16591  GACCACTTAAATTCTCAATATCTAGTGAAGCCCATTATTTAAAGAGTAAAACATTGTTAA
 16651  CCAGTCCTTTCATCCCCCCCTAATCTACTGTGGAGATAAGGGGACGGGGGCAAAGCCAAA
 16711  GGGTGGTATTTAGATGTATTGAAGCTACTCTTGAACTTATGCATGAGGCTAAATTAAGTC
 16771  GTAATCGCACTTAAGGGGCTAAATTAAGCATCGCGGCTGCTAGTGCTATAGCAGAATCTT
 16831  TAGTTATAAATAAGATAAGAGGTAAAACTAAAGAAATTTTCTCTATAAGAAAAGCCTATC
 16891  CTGCACATAGGAGTTTATTAGAAGGCATCTTACTTATTTAGCTAAGTGTACGCTTGCTTT
 16951  TGCTCCGCACAGCAAAAAAATCTTTTTTTTTCTTTTTTTTGTTTTATTCTATTTTTATTT
 17011  GTATATATATTATTTTTATAAAAAAAAGAAAGGTGGAGAAGAAAACCCAGAAAGTTTATA
 17071  TAGGAAAAGGTTATACTCCTCTGAGTCGCTAGCTAACTTTGCTTTCTGTCTCCGGTGATA
 17131  GCAGAGGAGACAGAAAATAAAGTTAGTAAATGCTAAAATATCTTTTTTTTTTAGCCAAAG
 17191  GGGTCATAGTTTAACGAGTAAAACCTTTGGCATATCCCGGTATCTCTGAGAATAGCCTCA
 17251  GGTTTGTAGGGGACATAGTTTAACTGGTAAAACATTTTGCATATCGTTATTTCAGGATCG
 17311  AGTCCTGATGTCTCCAAAATAGCTACTACTATGTTTTTACTGATAATATATATTTATAAG
 17371  CATACTATTTTTATTGTTTATAAATAA
;     G-trnF(gaa) ==> start
 17398  GCCCGAGAAGCTCAATTGGTCGAGCGGAATACT!GAA!GCTATTTTGGTTGTAAGTTCAA
 17456  GTCTTACCTCGAGCA
;     G-trnF(gaa) ==> end
 17471  ATTGGATATAACATAAATATATTGATTTTTGTGTTTACCTTTATCTTTATACTTATACGT
 17531  TTATAGTTTAGATTATATGAAAAAGAAAAAAGAAGTTTATAAATAAAAAAAAATATATAA
 17591  GTATAAATTAAAATCTTATCTCGAGCAGTTGTACTATGTATATAGTATATA
;     G-trnL(uag) ==> start
 17642  AAGGTAGTGATGGAATTGGCAGACATGAATAGCT!TAG!GCCTATTTGATTTTTTTAATC
 17700  TTATCCGTTCAAGTCGGATTTACCTTA
;     G-trnL(uag) ==> end
 17727  AGTTACTTATACTTATGATTTACAACACGAGCTTTAGTTCATAGCCTGCTTCTGTCCCTG
 17787  CACCTTAAAATACATATATATATGTTTTAAGGTGTGAAGGAAAGGAACAACACTATTTGT
 17847  TACCATAGGATTTAATATAAATATTTAACTTATAACCTTTTTAGCTAATCAAGGTGAAGT
 17907  GTGTATTTCTAACCCCCCCGGCCCCCCGGGGGGGGGGGGGGGGGGGGTTAAAGGAAGGGG
 17967  TAATTTTGGTCCTAAAGATAACTCTCACGCTTGCTTTTGCTCCGCACACATAGGGGAAAA
 18027  GGGTAGTGAAGCTATAAGCATTTAATGTTTATCTTCAGGCGATGTGGTTACTAGACGGTC
 18087  GTGTTAGAGAGTATTTAAGATAAAAATTGGTCAATACTAGCCTAGCAACTATTAAATTAC
 18147  ATGACCCTGCTGCTTGCTGTGCCCAGACTAAAATATATATATACACATTTTAGTCTGGGC
 18207  ACAAGGAGAAAAAGGGAGTCGCTCTTCCTTATTTTTTTTTTTCCGTGCCCTGCTTCGCTA
 18267  GGGCACGGAAAAAAAAAAAATAAATAATAAATAAATAAGTGGAATTAAGCGATAATAGGT
 18327  GTAGCATTTAAATTCTTGCTGCCCTCCTGCATGTTTACTGTTCCCCAGCTTCTAATTTTT
 18387  TGCCTTTTTTTTTTGATAATAAATCTATATAGATAATCAGATTATTTCTTAAAAGAAGGC
 18447  AAAAAATAAGGGTATAAGGGAGGGTAAGTTCTAAAATTTTATTCCTTTTTTATTTAATTG
 18507  TTTTTATATTAATTCTCTTTTAATATATGCAGAATAAATAAAAA
;     G-trnQ(uug) ==> start
 18551  TCCAGGGTAGACGAAACGGTAAAGTCAAGAATTT!TTG!GTATTCTCATTTGGGTGTTCG
 18609  AGTCGCCCTCCTGGAA
;     G-trnQ(uug) ==> end
 18625  ATAAACGGTAAGTCGTATATTTCACGTTTGCTGTCCCCACACTAAAATGTTTATATATAT
 18685  TTTAGTGTGGGAAAAGGTATTTATTCTTGAGTGTTCGAATCACTCCTACATAATTACGGC
 18745  TAGCGAAGCCAAGCCATACTTTTAAAGTAATATTATATTAACAAAACTTAGATTAGATAA
 18805  ATAAATGAAGAATGTATATAATAAAAAGATTTTACTTTT
;     G-trnH(gug) ==> start
 18844  AGTGGATATAACTCAATGGTAGAGTGATTGTAT!GTG!GCACAGTTTGTTCCCTGTTCAA
 18902  ATCAGGGTATCCACC
;     G-trnH(gug) ==> end
 18917  CTTATGATATATTAAACAACATAAAAATTATATGCTTTTATATTTTTTCTACCTTTCCCC
 18977  CCTAAATTTTTTTCCTTTTTTTAATAAATAGTTTAATTACTACGTAGTAATTAAACTCTA
 19037  ATTATAAAAAAAAGGGATAAAATAAGGGGCGGAGCCCAAAGCTGAAAATATATAGATATT
 19097  CTTAGTGAGGGCACAGAAGTAGGGCATTGGCTCCGCCACAAGAGAAGTTATATATATATA
 19157  TTTAATATTTCATAATATACGTAATTTAATCTTTCATATTACCTAGTATAATTGTAAAGG
 19217  TAAACCTGCGCAAGCGTGAAGTTTATCAGGCTCAAGGGGTTTTTTTTTATAAGAAGAATA
 19277  TATAAAAAAAAAGGACAAAATAGATATTTGCATGTCTCATCTACCTGCCGTAGGATGTGT
 19337  AGCAGAAATATAATATATATGCCACCTCCTGCTTCTAATTTTTTGCCTTTTTTTTTTATG
 19397  ATAATAAATCTATATACTAATAATCAGATTATTTCTTAAAAAAAGGCAAAAAACAAGGAA
 19457  GAAAACATGTAGGCGTAATTAGAGTGAAAACTATGCAGATGATACTATTTGCATTACTAC
 19517  AGCTGGAAAAATAAAGTGTTTTTACTCTCTAAATATTATGAAGACAAACTTGTTTATTCA
 19577  TATTAAACAACGAGTAATTAGAAATCGCCCCTGGCCCCCCCTTTTTCCCCTACTTCGTAG
 19637  GGGGAAAGTGTCGGATATTTTTATGGCCTTTTTATAGTAAATTTAAAGGTGTTACGCCTT
 19697  CTTCCTCCCCCCCAAAAAAGAAGTTTAAACCTTTATTTTTATATTTGAAATATTAAGGTA
 19757  AATCCAGTTTATAGGTAGAAAAGTACAAAATAGTTAAAGAATTAT
;     G-trnM(cau)_3 ==> start
 19802  GCCGGGATAGTTTAATTGGTTAAAACATTAATTT!CAT!GCATTAATAATGAGAATTCAA
 19860  ATTTCTCTTCCGGCT
;     G-trnM(cau)_3 ==> end
 19875  TCTCTATAGTATATCCATAAAGATATAAATATATTTATGGCGGGTGTATATTTATTTCTA
 19935  CATTAGGGTAGTTATAGAAGAGATAATACTCTTTAAACGAGAGTATTACGACGTTTTTAG
 19995  TAAGTGCAGAGAGAACGTATTTAAATTCTGAGGAATTACATTGTAAACGAACACCCTTTT
 20055  AGGGGTATTCTCTCTTGTTTTAAAAAGCAAAGCGTCCTTATGAAGAGAGTAGCGATCTCT
 20115  TTAGGATAGTCCGAAGGGGTCGTCCTTTGCTTACGCCATCCACGTCTTTTTGTCCTTATC
 20175  ACTTAAAGTGAGTTACTAGTAAATTGGGTTTATACGATACTGGGGTCTTCTTGTGGCTAG
 20235  CGAAGCCACCCCATCTTGTTTTAGTTTTTGTGTTTTGTCTTTCTTTCTTGCATAAGGAGT
 20295  TAGTTATAATCCACGAAGGCATAGAGGGGAAAGACTAGCAGGTTGTAGTTATCCTGTCTT
 20355  TTATTAGTACTCGGTCATTAGTCGTCTTTTACACCCATTTAAGTTAATTCGGGTGTAAGA
 20415  TTAGTAAAAATCGTTTCGTGAATCGACCGGAAACTACCCTGGAAGTTATGGTTTTCTTTA
 20475  TAGCGGGGATTGCTTTAACGGTGGGTCTGAAGACGTCCACATTTCCAGGATAAACTTATT
 20535  TTAGATTTTGAGTTTTGTTTGAATGGCTACTCTTTTAAGTGCGCTTGTTTATTACGTGAG
 20595  CGTGTTTCTTATTATAAGTGGAGTATTTTCAAATTAATCACATTGTTCTATGATAGGGTG
 20655  GTATAATATGGTATAATTAATCTTCTTGATCGATACGGGGTTTTTAGCCGATCAGCCCCA
 20715  CTTTGACTATATTTTGTGTAGTTGAGATGGGTGTTAATCTTTATTTCCTTGCTTAGGGTA
 20775  GAACATATGTAAGTGAGAGTTTGAATTAACTTTATTCACCTGCCTAATTTCACTATACTT
 20835  TTTTTAATATTATAAAACATGAAAAAAAAACCTTAATAACTACATTCCACATAGGAGTAT
 20895  TGATCTTTCGACCCTAGTG
;     G-orf124 ==> start
 20914  ATGAAAGATACTACGAGTTTTTGTCTTTTAAGGTGCGACCTGCCATCCCTATCCCTCCGG
 20974  GAAGGGGGGGGGGGGTCGATAAATAAAAGCGCGCTTTCTTGTCCTAAATTGGTTAGATCT
 21034  TTTTCTTCCTCTCATTCTTTACTATCTTATCCTAAAGATAACCATAATACTAAACATAAC
 21094  CTTAATAACTGTAATTCCTTGTTAAGTAAGATACTTTCTTTCTGGGATAAAATTTTTACT
 21154  TTTAAGAATTTAGTTAAAGTTATTATGATTTTCTGTGTCGGGTTTGCTAGTAGATGATTC
 21214  ACTAACGAGTTTTGGGATGTTAATCTTTCTACTAATTATCTTCATAGTGTTTCTATCTCT
 21274  TTTTTTTTTTTTTAG
;     G-orf124 ==> end
 21289  CCTATGCTGGTTTTATTGTAAGCATATATCACAGATTTTCTGGTTTGAATTTTATTTTTC
 21349  TTTTCCCCTTTCCCCTTTCCCCTGTCCCCACTAGTGGGGTAGAGTGGGGATCAGTGGGGA
 21409  TGAGGGGATGAGGTTAATTTTTATAGGTTATTTCCATTCTTTTGTAGATAATGTGCACGT
 21469  TAACTGAATGTTACTGGATATTAGGTAAAAAAAAAATAAATATCTAACCTTGATTTTAGT
 21529  TTGTTTAAAGGGTTTAGTTTTAGAAGTTTATTTAGTGATAAAGAAATAATTTTTGGATAC
 21589  ATTAGTAAGGTCTTTAGTTAACAACAGTTGAAATTTTTCTACGGTTAAATCATTTCTTAA
 21649  TACACCTTTAGCTTTTATAACTA
; G-orf40 <== end
 21672  CTTCGGGTATACCCTGGCTTCGCTAGC
;;     G-dpo_1 <== end
 21699  ATCGTTAGTTTTTAAAACCAAACAACAAGTTTTAGAGCTAATAAAATAAGCTTTTTTTAT
 21759  TTCATATTCTAACTTA
; G-orf406 <== end
 21775  AACTGACCTAAA
;;     G-dpo_2 <== end
 21787  TTTTT
;;     G-dpo_1 <== start ;; HMM match pos. 998,1027 score 2.3e-09
 21792  TAC
; G-orf40 <== start ;; contain dpo
 21795  CTACTAAGTTCTCATTTAATGGTTTATCTGTGGCTAAACTATCTGTATCACTATAATAAA
 21855  TGTTTATACCAGCTTTTAAACAATCTAGTTTTAGTTTATTTATATAGATAGCTGCATATG
 21915  CATTAACAGCTGACGAAATAGCAATACTAGCATCTATATCATTTTCTATAACAACCCCGG
 21975  AAGTTATGGATTTAAGAGTTGTATCTTCTAAAGCGGATATATAATCTATATTACGCCTCT
 22035  CACACGTAGGTTTGTCAGGCATAGCTTCAAAGGTAATAAAGAACGTGTACTCAGAAAACT
 22095  CTTGTATATCGTGTATTACCCTAGTAGTCTGGATAATATCAAATTCTTTCTTATTAACTA
 22155  AACCAGAAATAGGTTTAGCAGTATTTAAACCAAATCTACCCAACAGATTATTTAAAAAAC
 22215  TTTTACTAATAGCTCTTTGAACAGGATTAACTGCATTAACTTTAGTTTCATATAAAGTAG
 22275  TTACATACTTGGTAAAAACGTCATAAAGCTTATGATGATTATAACCTTTAATAACCTCTG
 22335  TTTTATAACCGTGATTCTTGGCAAACTTTAATATTTCACTAAAATATCCACCACTTCATT
 22395  TCCCTAAAGGCATACTCATACCAATAGAACTTCTAACTGGTAGTAATCCTATGTAGTCAT
 22455  TATCAACCGACGTAGCATCAACGTTAACATAGAAGAACCCGAAAAGATTATCTATATCAG
 22515  GTTGCTCATTTAGATAAACCCGATAAACACACTCACACCCAGGCATGGGATTTAAAGCCA
 22575  CAAAGGGGTATAAAGAATTAACATCATAGCAATATAAATTTTCACCATATGGTTTATATA
 22635  CCTCTGTAATTCTCCCAAAATAAGACAATCTTAAATCATCTATAACACCCTTTTTATCAA
 22695  TTAAGGGGATATTATCGTTATAGTAGTTTTGTAAAAAATTGTTTAAAGTTAGTCTACTTA
 22755  TAGTTAGACTATCCGTAGCTTGTATATTATAATTTAATCCTACAGATCTTTTAAAAGCAT
 22815  CCATTACTAGATATAGACTTATTAAGTCCTTATTTAAATACTTAATACATTCAACTTTAA
 22875  GATCCCATTCTTTAGAGTATTGTTTACTATACTCAGTTAAATCAGCCTCAGATTTAAGCT
 22935  TAGATAATAAATCATTGTAGAATCTAATATCAGGAGTTTCACCTTTATAAAAAGT
;;     G-dpo_2 <== start ;; HMM match pos. 606,998 score 6.1e-117
 22990  GTCTGT
; G-orf406 <== start ;; contain dpo
 22996  CTATTCACAAAGTTATGTGTACAATGGTCTTCTTAACGGGTTTACAAATCGCCCTTATGA
 23056  GGAGTGGTAGTTGTTCTTTAGGTTGGTCCTCTGGGGTCTTCCATCCCTCCGGGAAGGGTG
 23116  TTATACCAGCCCACGTAATTTTGGTGTATTATACGTTTACTTGAGAAGGTAGTTTTATAT
 23176  CATTTAGAGATAAAGTGAGGGTTTCTTATCTATACCTATTTTTATACCACATCTTAGAGT
 23236  GACATACTCTTTTTTCACCACTTTGGTTTTTATCTACTTATTAATTGCTTGAGATAAGAA
 23296  GTCTTTATGTATTGTTTTATTTATCTACTAGTCTACCTTAGATGTTTTTAATATGATTAG
 23356  TTTTTAATATGATTAGTTTTTAATATGATGAGTTTTTAATTTGATGAGTTTTTAATATGA
 23416  TTAGTTTTTAAGGGATATGAGAGTAAATGTTTTACTGATGGATTGCAGATCGATTTTTTG
 23476  AGGTTCTCGCGAAGCAACCTCCATGTCTCTATACCCTATGGAGTAGTATTTTATTAGATT
 23536  TAACTCTGATTTTATTACTATTTTAGTGTTTTGGTTGGGGGGGGGGGGTTCCCTGGATAA
 23596  TTTTAATAAACAAAAATATATTGAAGTAAAACTTAGAGAATATTGAAGATTGGAGACATA
 23656  TAATTTAATAAGTAAAAAAGGTATTGATTTAAACAACTTTGGAATTAGAGTGATAGTCAA
 23716  ACCATTAAATGAGTTAGACGATGATTTTCAGGAGTGTTTTAAGACTAAAGCTTTTACTAA
 23776  ATACAAACCTTAT
;     G-orf179_1 ==> start ;; mfannot: TTG upstream: 23570
 23789  ATGTATGTTCTTAAAGATATAGATACTACTTTAGTCTTGTGTGTGATTATGTCAAAATGT
 23849  ATACCATTTACAATAAAATATGAAAATGTCGAGGATCAACCTGTAACAAAGCTGTTTAAT
 23909  ACAACTGGCAGTGTTTTATTATGAGAAGCACAATTACAACATTATAAAAATGATATAAAA
 23969  GATGGATTAATTGCTAACTCTGATTATAAATTTAGCGATTATATTAAAGATACTAAAATT
 24029  TTATTAGATGAGGATGAAAGGATTGCTTTAGGTTGTTGTGACTTTATCTTTTTCTTCAGG
 24089  GAAAGATCGAATTTATTTGTAGTAAAAGATGTTAAAGTTAAAAAAGATTTACGTAGACGT
 24149  ATTATCTTACCTAAATCAGACTTAAAGCATCCGTGAAATAATGTAAGATATCTTGATAGT
 24209  GAAGAATTACCCTTGATTATTAATCCATTACAATGAAAAATAAATAATGGGGATTCTTTC
 24269  TTTAAATTTAAAAGAGAGGCCTGCCTCTCTACTCGGTGTCATCCCCCCCACCACCGCTAA
;     G-orf179_1 ==> end
 24329  CCCTTTTTTTATTTTTCATTTAGTTTTGTATGGCGGTGCGGCCCTTTTGCAAAAGAGGGG
 24389  CGAGGGAGCCTCCCTCCCCACCACTAATAATTTCCTTTTCTGGTTCAGATTTTTCTTTGC
 24449  GGTGGGGCCCGGCTTTATTTTTTCCTTTTTTTTATAATTATAGTTTAATTACTACGTGGT
 24509  AATTAAACTATTTATTAAAAAAAGAAAAAAAAAATTTTTAGGGACGATGGGCAACGGATT
 24569  ACTTTTTTCTGGGTTTAGTTTTAA
;     G-trnC(gca) ==> start
 24593  GGGATATGTGAGTATATGGTTTTACTGATTGATT!GCA!GATCTTTTCTTCTGAGGTTCG
 24651  ATTCCTCCATATCTCT
;     G-trnC(gca) ==> end
 24667  ACTTCCCGAGGGGCGAGGGAGCCGGAGGGGGTGAGGAGAACTCATCCCCTACACTATTGC
 24727  CTTCTTTTATGGTCTTAGACTTCTAACTATACTCCCTCCCCACCGCTAACCTTTTTTTTT
 24787  TATTTTCGATTAGGTTTTGTATTGCGGTGGGGGCCTTTTGCAAAAGAGGGGCGAGGGAGC
 24847  GTTCCAGTTTTCCTATCTCAGCCATGTGTGTTCCGAGCATTTAGGCTCGAGTTTCCTCCT
 24907  ATCTTATAATCACCATTTGACGTATTGAATATAGGACTAACTATTCTTTTTTGCTATCTT
 24967  TTCGGATTACTTTAACTTACTCGTCCTTTTGCTTATTGTCGCTGCTTTTAACTAGCAAGC
 25027  TAGTTAGAAAGCTGCTCCTATAGGGGGGCAAATCGTACTCGCCCCCCCCCTAGGCATTAT
 25087  TATTAGTAATCATAATCATAATCATAAGCCTATCATTTCTCATACAAAGCAACTCATAGA
 25147  GGTTGCTTATTTGGTATCCTTTTTGAGCTCTGTATTTTTAATCGAAGCATTTATAGTCGA
 25207  AATAATTGGGGAGTGAAATTACACTTAAGCTCTAGCTTTAGTGTAAGTACATCAGTAGGA
 25267  CAGATCCGTAACTTCAGAGCCCTTGTAGAAGTAGGACGAGTTCTGACTGCTTGGAGCGTG
 25327  GGTCCATATATTTTTCAATATATAAAAGTCAGCAAAGACGACGGACCGTAAATTTATCGT
 25387  TGAGGGAACCAGTAATCCCGTGGACCTTTACAGGTTAGCTACAGTAGATATCCTACCTAG
 25447  ATGCCGCGATAATATAGAGGTTTAGACTCCTCACGTAAACACACTGATGCCCTACACCTA
 25507  CGTATCAAATTCAGAGCTACAATTTGGCAAATTGTACCTCACTCTTATCTGTATTCCGTA
 25567  AACCTACACAAAGATCATATACTAGCCTTGGGTCAGGAGAATTTAAGAGCAATCTGATAT
 25627  GTATAGTATATTTTTTATCCTTAGCGATAAAACCAATCTTTGTCTTTGACCTTCGTTAGC
 25687  TACAATTTAAGTATAGTCGGTGCTAGTTTAGAATAATACTTTTATTCTTTATTAACTAAT
 25747  GGAGATCCTACGCCTTGGATTTCTACTCATATTAGTTGACGGTTATACTGAAAAAATGAA
 25807  CAAAGGAATATAAGACAGTAATTTGGAGCCACCTGATGGGTGTGATACTTTTTAATCTGA
 25867  GATCTAGAAGATAGATAGTTGACTGATTTAAGCTACAACTTTAACAAGAGTAAAGAAAAA
 25927  TAACATGGAGTTATAATTATAGTATCTAGTTTAACGGCCTGACACGTGTACTAGTACTCC
 25987  CTTTTTGTATCTGGGTTTTGGTTAAACCTTACCATCTAATGTCTTTACACCTGTAGCTTA
 26047  ATTTAAGAACTGTTGAAGTTAATGAATGAGGAAAGAGGGGTAGTAAAACTAATAAGGAAG
 26107  AATGGCTTCAAGGGTACAATAAGATATATAGTCCGAAGGCGATTAGAGAGGAACGTAGGT
 26167  ACGTATAAGTTATAACTTTCCCGATACATTATTTGTATTTAGTTATATATGAAAGCGCTA
 26227  TCCTAGACTACTGGTCAGGCAGTATTCTACTCTCTAATTTTACGGACGTCTTAGGCCTAC
 26287  ACCTAGGAGTTAGTGTACTTGATGGAAAGAGGGATAACCGCGGGATACGGTTTGGATCAT
 26347  CGAGGCCGAATACAGCTCAACTACCTTCAGAAAAATTTAAGATAATTAATTAACAATTTT
 26407  GATCTTAGTTTAGTGCCACTCCTACAAGGAGTGGGGTTGGAATACCGTATTAGGGATAAG
 26467  TACACGGCTTTTAGACAAGCAGTATGTAGAACAGAGAGTGATACCTTTGATGATTGAATG
 26527  AATTGTCGATTAACCTTAGACATCAGACCATCTCACTACATACGGTCTTAATATATCTTA
 26587  CTTTTACAATTACAATTAGATTACTTATGCCTCTGTATATCCGGGTGACCCAGAGCCAGG
 26647  CGTATTTTATCTGAAGTCAGGAACTACCACCTGAGCCGTAAGAAGACTATGTTCCTGAGC
 26707  CTGTATTTTAAAATAGCGTTTAGAATATTGAAAGGAGCTGCGACCCAGTTACGTCAAGGT
 26767  AAGTAGAAATAGGGTGTGAGACCTTTTTCTTAGAACAGAGAATGAGACTGGATTATACAA
 26827  CCCAGGGTCTTATCAAATGGTATAAAAAGAGGTAAACCTGAAAGGAAGGGAGTTCAGGTT
 26887  TACCTTCACGAGGTCTGTTAGTCTCTAAAACACGGAAGGGTCAGGACTCCCAGATTTTGG
 26947  TAGGTGCAAATCCCTAGGCCTTGAATGAAAACTTACTTAAATTATTATGCGAATTTCCCC
 27007  TTTTTACGCTAGGAATAAAAGGGGCTGTATCAACCGATGATTGATGCAAGGATCACTGTA
 27067  ATCTTCCGGGCTCATCACTCAACGTATCTTACAACCCCTCCTCTTCCAAAGGCTACTTTT
 27127  ACCCGAAATTTAACCTATATCCTGTAGGTACTTACGCGGTTCATTATAGATCAAGAACCG
 27187  CTGTCGCCCCCTTAGCTTGTAGCATATGCATTAATCCTCAAGGATCCCATAGTCTTCTGC
 27247  CCCCTCGCTCAAAGACGATTCTCAACAAATAAACCCCCAAAACCCCGATCCGAAACCTTA
 27307  GGTTTAAAGTACTATCTATTAGGATAGTACTCCAGAGGTTACGGTTAAAGTTATTTACAG
 27367  CTATTGAGGCAGGGCTTTAGTTGTTTTTTTCTGTGGGTTCAACTCCTACTACCTCTATTA
 27427  CATTAATTTTCTATTTTATTAGACATAGATGCTTACTACATTATAAGGTAGCTTAAGACA
 27487  TAACGAATTAGGATGGATAA
;     G-orf99 ==> start
 27507  ATGAGTCGCCTGCGTGCCTCCTTTACTCATTTATTATCCTCCTTCTCTACTCGGGAACGC
 27567  CTTTTCCCCCGAGCGTCTCCCGGATGGATAAATAGTTCGTCGACGGGCTTCGTTCTCTGC
 27627  GTTCACCTCATAGACTCGACCACTTCTCCTCCCATTTATTATCCTTTGCCTTCCCCCTTA
 27687  TACACCGGGGTGGAGAGGCAGGCCTCTCTTTTAAATTTAAAGAAAGAATCACCTTTTTCT
 27747  TGTTTGCTCCTTTTTATGCTATGCAAGAAAAAGCACAAAAAAAATATTTGGCTGGCATAG
;     G-orf99 ==> end
 27807  GCGTATATTTTTTTTTATAAAGCCACAAAAAGGTTTATAACTTAAATAATTGTGTTAGCT
 27867  TTTTATGTCTCTTACGGTTTTCCTACTCCTAGTCCCGAAGTAAGTTCAGTGAAAATATTA
 27927  GAGAGAGAGAATTAAAGGAGTATCTGGATAGTTTGGACTCTAAGGTTAAATCTATTAAGG
 27987  AAAGGTATGAACATTTAGGGGACAAAATTATAGGTGAGTTGGATAAATGTAGCTCGAAGG
 28047  AGCAAGTTAAGGATACACGTGATTCTTTAGATAAGGTTGTTAAAGCTGATTCTGAAAAGT
 28107  TT
;     G-orf123_1 ==> start ;; mfannot: TTG upstream: 27959
 28109  ATGGAGGAAATCCAAGTAGATGCAAAAGATATGAAGGATGATTTTAAGGTGTCCTATTTA
 28169  AGTAAAGAATCTATCGATATTGAGCATAAGAAGGTGGATGAACACGTGGAATCTACAGTT
 28229  ATGTTGGAAGGTAAACGTGTTAGTGAGTTATTAAATAAGTTAGATGAGGAATATAAGGAG
 28289  ACCAAAGATTTCTACGATATGGTAAATGATTCTGAGAATTCAGATGATGAAGGGTCTAAA
 28349  AACAATATTGGTTCAAAATCAGGTAATAAAAGTCAGAATAATATAAAAGATAAACAGTCG
 28409  CCTATAGACTTTGTTGTCGAAAAACAGCCAGGTGAAGAGCTGGATATACCTAATTCTGAC
 28469  GGAGGAGAGTAA
;     G-orf123_1 ==> end
 28481  TTCACCCATCTTATTCTTCTGATTTTTTATGTGAATAGCACTAGTTTAATATATCACTTT
 28541  GCATATTATAATTGTATTGTATGTTTTACTTCATAGGTAGCTTTATATATAATATTGAGT
 28601  GAGGGTCGGATGTTTAACCTGAGAGTGATTTAGGTTAAAGGATGAAGTGTTACGGCCGTC
 28661  TTCTATAAGGTGTATAGGGCACCACTTGTCTTTACTTGCATACACTCTACACTTTTGACC
 28721  TTTATTTAATTACCACCCTCACTTGGTTTGACTTTTTACTTATTCTATTTTTTAGCTTTT
 28781  TTTACTTTTTGATTTACACCACTTCCCTATGGAGGGGGTATACGGGAGTAACCGAGGCGA
 28841  TGGTTATTTAATAAAAGCTTGCTTATGAGGAGATGACTTAGATTTGGATTTGAAGGATTA
 28901  TTCTCAAGGTTTCAGAAAGGAGCCAGATGGCGATCTTATTAAGAAAAAGGTAAAGTTGAT
 28961  CCTCAACCAATTAAAACTTTTTAAGGGATCTTTCCAGTAGATCTAGACGTTCCCATAACG
 29021  TTAAGGGTTTTAACACGAGGTATCGTCTTTAAACTTGATAATCTATAATTCGTTTGAAAA
 29081  TAAGGGAGAAGGGGCAGAGTAGTACCTTAAAGCCCTTACCTAATAGAGTGGTGGTAATTA
 29141  GGTAAGACCACCACTGTAGCATGCTCAGCTATCTCGCGTGCTAGAATCCCTATGAAGAAG
 29201  AGAGATGCTTTTTGCCTGCTCAACTTTGATGCCATTATAGAGGGGATAACATAATTTTCT
 29261  CTACCCCCCCCCCTCTCTTTCGTGGGATAGCACTGTACCTAGAGAACCACAATTTAGTAC
 29321  TTAGAACAAAGCTGGGCAATAAGAGAGCTTTTTTTCCTCTCTCCCCTCTTATATTGTTCG
 29381  ATATTTTTCTTATACCTTATTTTTTTTTATATTTTTCTTATACCTTATTTTTTTTTATAT
 29441  GTTTTCATAAGCCTAAGGTTAAAACTATTAATAAATTTATACGTAATTACTCAAACAAAG
 29501  GAGATTCTGATAATTATATTAATTATAATCTTAATAATATTAAAACTTTGGTTACCCGTC
 29561  CTATGAGTCAAACTGCGTATGAGTTAATCATGTGCCTTGTGCCTATTGTTTGGCTGATGG
 29621  TCGAGCTGGAGATTTAGGTAACCATCTGGTTAAGGTAGTGCCAAAAAGAGCTTTGGCGGA
 29681  TTCCTTAGTTGAACAATCTTCTCCTAAAAAAGTTAAAACTGGTCAGGCTGGTCTTGGTGA
 29741  TCTTACAGCACCAATTGCAATTACTAGCTCTTTACCTGATAAAGATTTAGCTTTATTACA
 29801  TAAACTTAATGCTGATAAAACTCATCATATTGTAGCAGCTAGACTGGCAGATGAAGCTAC
 29861  GTGCAAAAGATTGGGGTTTAAGCCTGGGGCACGGATTACTAACGTAGACGACCTTAAAGG
 29921  TCCTAAGACAAAGTAGTAAGGCTACTACAAATAATACTAGTTCAAATTATGCAAGTACAA
 29981  GCAATACAAAATCTGTGTGTTCTGTTACAGGTAAAAGAAGTTATTCAACTTATACTGCTC
 30041  GTAGATGTGATACTCCTAATAATTCGCTACGTAGTGTTGTTTTGCCTTATTTCGTAAGCA
 30101  AAGATGCGCAATTAATTTAGCTCCTAAAAATTTTAAGAGAGCTTTTCTTCCTCATCTCTT
 30161  CTTTTCTCTTCTACATCTACTACTGATACTGTGGATATAGGTGTTAATGGTAATAAATCA
 30221  TATGAGTTTGATTTAGAATACTTGTTATAAATTACTTATATTAGTACTCTGGGTAGCTTT
 30281  GGCTACTTTTTATATATTTATTCTATATAAAGAGATCTTTTTCTGAGGCATAGCCAAGAG
 30341  GGCAAATACGGGCTTTAGCCCTAAAAATCTAAAGCCCGTATTTC
;     G-trnS(uga)_1 ==> start
 30385  GGGATATGCTCTAGAGGGTTCTAGGTTTGGATC!TGA!GATCTTAAACTAGGGGTTCAAC
 30443  TCCTCCTTATCTCT
;     G-trnS(uga)_1 ==> end
 30457  GTTTATATAAAAAAAAATAACTAGTATTGTATCAAAAATAATTTAAATAAATAATGCTAA
 30517  TTTTACACCAATACCGTAGCAAATCCTCACCATGTTTATTATAAGTCTAGTGCACTAGAC
 30577  TTAGCTTTATATAAACCATGTATAAACCCATAAGAAAGCAATATTTTTCTTCCCTTCACC
 30637  ATCACTTTCTACCTTGGAAATTAATTCTACTCCAACTAGCATTGTTTTTAAGGATAATAT
 30697  AGCGGTATTAAAACTAGCCGCTTTAGGAAATATTTAACCCAAGAAGTTGCCGGATTCTTA
 30757  TACAGTAAATAAAACAAGGGTAATTTAAAGAACGTATTATTTGCTTTTTAATTTGAATTT
 30817  CAAAGATTTGGATTTGGTAAATTTGTGGCTGATTTACATTTAGCATTACTTAGTTTAGAT
 30877  ATAGATCAAACAAAAAACTACAGACTTACTTTTTACCTTTATCTTGAATCTAATGTAATC
 30937  TGAGAGGACTTGGATGATTACAAGGGTGGTAATCCAGATCAACTTAATGAGATTTAGGGG
 30997  GCGACGTGGTTTCATGAAGATTTATTCTTATCTCTTTAACTATGAAGATACTAAAGCTTT
 31057  AATTAAATTATCGCAAATTAATATAAAAGGGGTGATGAATAAGTATTCTTGGCGTTATTT
 31117  CTTTTTAATAATATAAATATAAAATGTTAAAAGACCCCGCCCTTTTAACGGTAAATTTAG
 31177  CTTAAGTGTTGATATTATATTGGTGATAGAGCCCTTGAAAGAGGACAAAGATGAAGACTC
 31237  TGGTTCAGCTAAACTGGATAATACTAGTTCTAAGCAGGCTAGGTCTCGCTTTGGTTTTCT
 31297  CTGCCCCCCCCCCCCCCCTGGCTTATCCTTCTGCTAATAATTTACTACGTAGTGTGGCTT
 31357  GCATTGGCTTGACGAAGTCCAACGCCGCAGTAAAGAAGAGAAGAAAAAGCCCAGTAACTT
 31417  TTAACAGTAAGCAAATTATTAGGGTTTATAGGTATATATATCTTTTCACTTTTACTATTA
 31477  GCATATGATAACTACGGTTTTGTTCTAGTGCTATAATTACGTCCAGCAGATTTATTATTA
 31537  GATTTTATATCATAATTGTGTAAACCACCCTCAGATATAATATTAAAGCTATCGTCTTTA
 31597  AACCTAGTTATAACCAATATACATCCTTTATCTAGATTAAATATATAATTATCCTTATAT
 31657  TTATTTAAACCAATAGAAAGATTATAACAAATAATATCTAGAATACTAATATCAAGAGTC
 31717  TTAACATATTCTTTATCATATACAAGGTATAGAGGCTTTAGACTATAAGAACCAAATATA
 31777  CCGAAAGAGCAGTAATAATAGAAGTAGATAAAATATATTCATTAGTCTATCGGGGAGGTA
 31837  AACAAAGGGTGGATGGGTAAAGATACCCGCGAGGGTTTCCTACCCTTCCTAGCTTAGCAC
 31897  TCTATATTCAATAGAATATAGTTGCAGCCTGATAAACCCTTATGCCAGGGTTAAGCAAGT
 31957  TTAAATTAGAAAAGTCTCTCTAAAACCGTCTTCAAATGTCGGTTTGACTACTCAACTAGT
 32017  GAGCAGGGATCGAAGGGACGGCTTCGTGGGTATATATGCTTAATAGTTTATATAAAACTG
 32077  CTTCGTGATAACTACCGGGTCTATTACCATATAATTGGTTATAAATTTATCCGTATCTAG
 32137  TTTACCCGAGACTTCAGAAGGGGAAATGTCCAAGGCGGTAACAAAGTAATACCGAACCCA
 32197  GATATAATATCACTTATAATTTGTAAACCTCCCCCCTACCCCCCCCCCCCCCCCTTTAAG
 32257  AAACCAGTATCATTACGAGTAATATGAATCAAAACCCCTTAAGAAACTAGAATAAATATT
 32317  AGTAATATGTATAGTAAAAAAATTTTTTATAATCTTATACTACATTTTTGCCTGTTACTT
 32377  TAAATTTAATCTATATATAGTAAAAATTTTTTAGACTTTAATAGGCTCGCTGTTATTATA
 32437  TATTGCTTATATATAATAGCTAAATAAATTTTAATATTAACTAACCTACGACTAGTACAA
 32497  AAAGGTATGTTTAGACTTTTTTCTAGAAATAGTGAAATTGAACTTAAT
;     G-cox1 ==> start ;; mfannot: alternative ATG start pos 32503
;     G-cox1-E1 ==> start
 32545  TTGGAAGTTGGCCAGCCCCATCGCTCTTTTGTTTTAAAAAATACACGTATAAGTCATGAT
 32605  GAGGAGGGGCCGCTGCCGGCCAGGTCGGCAGGTGAGCCTAGTCTCTCA
;; mfannot: G-cox1 ==> start Def by similarity
 32653  ATTATACATGGAAAAATTTCTCTCTGAACGGAGAGATGATTTTTATCCTCAAATGCGAAA
 32713  GATATTGGTACACTATACCTTATCTTTGCTTTATTTTCTGGATTATTAGGTACAGCTTTT
 32773  TCAGTTTTAATAAGATTAGAATTAAGTGGACCTGGTGTTCAATATATAGCTGACAATCAG
 32833  TTATATAACGCAATTATAACTGCGCACGCCATACTAATGATTTTCTTCATGGT
;     G-cox1-E1 ==> end
;     G-cox1-I1 ==> start /group=IB (1.39e-23)
 32886  c
;     G-cox1-I1-orf576 ==> start /first_aa=K /note=GIY ;; evalue:2.2
 32887  aaaataaatgcaaatatgttaaatgtaacctgaaatctatctccaatcttgctttatcgt
 32947  agttatagtacgattaagattgccgaagattgtgatataaaagttggtaacgataatcat
 33007  aataaaggcaataaagattttaaacctaaagataagtatgttaaaattatagtagaagac
 33067  ccttataataacagagatatattagttggcgtaactaaaaaacaaaaaggtgtttatgta
 33127  tgagaaactcggaacggagaaaatatttatgtaggtcattctattaacttgtacaatcgt
 33187  ataagttcttattttatgccttcaatacttaatactaaagcacgtagagttctaagatac
 33247  tttaacaaatatggttttagtaatatcaaattgactatatatatcatggatattgggtct
 33307  agtttagaccaagtagtagccttagagcaacattttattgatactttaaagccaaacctt
 33367  aatgttgatttagttgcaaagcccgccaaaatatattcttcagagctggatagaaactta
 33427  gctattaaagaaaataagggtaaatcaggtgtttaccgttgagtcaacatattaaccgga
 33487  caatgctatgtaggatcttcggttaatttatctaaaagattccatatttattttaatgca
 33547  aaaagtatagatgagatattacaaagatctaaaagtcatattttaagtgctatacttaaa
 33607  tacggttattctaactttagtctggagattctggaatattgtgattcaagtaaaacaata
 33667  caaagggaacaatattatttagagttattatatcctgagtataatatattacatactgca
 33727  agctcatctttaggtaggttaacttctgaagaaacaaagcaaaaaataagtgaatctctt
 33787  aagggtagatcattatcagtagaaataaaagaaaaaatgagtgcatctcaaaaaggtaag
 33847  attttttctgaagaaactaggcggaaattaagtgaactacgtttaggtaaagatagcccg
 33907  tttttaggtaaacagcattcagaagaaaccaagttaaaaatgagtgtagcaataggtgat
 33967  aaaataaaagtttttaacacagaaagtcaggaaactataatttacaattctaactttaaa
 34027  gctgcagaagctctaaactgtagtgattgaactattcgttattatgttaaaaaccagatg
 34087  ttatacaaaggtaaatatttattgcagaaagatttagttaaatctgaaaatgaaactgaa
 34147  tcggttcaagagataagagataaactacgtaaagaaagaggtattcctatctatatgtac
 34207  gactctgaaactcttaacctattatatatatttgagtcaaaacaacagatgtatagttca
 34267  ataagtactcatcataatactttaaatgattgtttagacttaggtactttatatctagat
 34327  tacttctttttatctttagatttacttgaaactgagcgtattaacctattaacaaaagat
 34387  gaaataaaaactttagttgcaaataaacgggctttacataaaattaaacacccagcagct
 34447  aaagctatacttgcagagtttaaagacgatgttagtaaaaacttagagtttgattcgtta
 34507  agtagtttagccaaacatcttaaaggtgatcgtcaagtaattagagattacttaaaggaa
 34567  aataagtctggttattatagaggtaaatgaacatttacttataaaaaatag
;     G-cox1-I1-orf576 ==> end
 34618  gacatttaacataaaatttatagtattctataaaaaaggcatggccgggtaaggcagaaa
 34678  tgctttgctttcttttcactgtatgctggaatacctttagagctcttagaactagtaata
 34738  cagactttcttatttgaaaagcggtataatacagtgacattttaagagattaggcaatca
 34798  gccggaaaccaaatgtacaggggctttttaagcattaaacacctataagtagtaggatcc
 34858  tcagagactacacgtgaaataccttagtaaatgttatatttaaaggtaaagacatagtcc
 34918  agccgttagtggaaattaacggataattg
;     G-cox1-I1 ==> end
;     G-cox1-E2 ==> start
 34947  TATGCCAGCATTAATCGGAGGTTTTGGTAATTTTTTATTACCATTGATCATAGGGGGTCC
 35007  AGATATGGCATTCCCTAGATTAAATAACATTTCATTCTGGTTATTACCACCCAGTTTAAT
 35067  ATTATTTTTATTTGCTAGTGGTATTGAGAACGGTGCGGGTACAGGTTGAACATTGTACCC
 35127  TCCTTTAAGTGGTGTACAAAGTCATAGTGGTCCAAGTGTTGACTTAGCCATATTTGCTTT
 35187  ACACTTATCTGGTATTAGTTCACTTCTTGGAGCTATCAATT
;     G-cox1-E2 ==> end
;     G-cox1-I2 ==> start /group=IB (2.55e-13)
 35228  tc
;     G-cox1-I2-orf522 ==> start /first_aa=G /note=LAGLIDADG ;; evalue:9.5e-33
 35230  gggtttggtttttttaccataacctttctaatcctatttttatttttaaaatttagtttt
 35290  acagctaataataagagtgcgtataacaatggtaggggaaatcttaactgtgaagataat
 35350  agtgaggataataatttatctggaccagatccagaggaaccagataagaatttgtcaggt
 35410  ccagagccagagccatccgaggagcctgtggaagccgaggatccagaggagtctgatact
 35470  gaggatcggtcttctaaaaacgattctaataaagattgaggtcttattttaggtcgttta
 35530  acccccgcttttgtgtctggatttatagatgcagaaggttgcttttatatatccgttttt
 35590  aaacaacgtgctaaatgatacacgtcatccggacttcaaattcgtgtgcatactagagat
 35650  ttaccattattatattcaattcaatccttttttggcggaatcgggtctattcatatagaa
 35710  aaatctgcaagtattgcaggttattatataaaaaacctacaagatattaataacgttatc
 35770  ataccacacttagagaagtatcctttattaacctctaagaaaatagattaccagctatta
 35830  aaaagttgtattgaaataataaacagtaaagaacacttaacggaatctggcttactaaaa
 35890  attatttctattaaaagttctatgaatacagaggtacagagtgataaactaaaagcctcc
 35950  tttcctaatattgctaagatggaaagacctattattacacataaggtcggagagataaaa
 36010  ttttacccgggatgagttgcagggtttacagagggggacgggagttttacttttgaaatt
 36070  aataaatcacccctatctaaattaggttttacagttttattaaggcttcaaacaacacaa
 36130  cactctagagatgaggtgttaattaaaagtttagtaaattattttaattgtggtaaaata
 36190  gtgtgagacaaaaaagaatcaagctcagctataaattatcgtgtatctaaaattagtgac
 36250  attactcagataataataccttttttcaagaaataccctgttttaggctataaaacttta
 36310  gatttttctaacttctgtaaagttgcggaattagtccaaaacaaagctcatcttactgag
 36370  gaaggattagaaaagatacgtgatattaagacagaaatgttaaaatcccgtgcttgtaca
 36430  gataaatttgaagctaatagcacactgtgcctaccctcgcctgcgaagcaggctaggggg
 36490  ttcggtctaataaagattaatcccggacgaaattttgctcccggacgaagtgacaataaa
 36550  atttatatgtataatagggacaagtctgttttgtattattatacaaacaatcgtcaagag
 36610  tttttgcaggctttaaatattcactatgtaacgtttgaaaaacatttagctaaaggaaca
 36670  tattacttaagaagatatttatttactgaggtttttgagcctaatgctgattacaaagca
 36730  ttatctctatctgaattagtattaagactagaaaaggatagaataaataatagtaaaagt
 36790  aaaagatag
;     G-cox1-I2-orf522 ==> end
 36799  actgcaggttattagtaataagccaatatataaaatcctttttttgtgtttagtttattt
 36859  atggagcgattttatttttatatataataaaaatacaataaatatagaagtgtagtaaat
 36919  tcttaaatttatgttggtggtggtgggttttatatagatgctcatcagttagcatatata
 36979  ttaaaaacttgggcttgtaaggaaaaaacttagggggggataaagaaaaggtaataatat
 37039  atttgcccatcagttagccaaagctcaaattaagagtggtaaacctgtaagcataaacgt
 37099  cttaaacaaaatattagcttactctggtatattagtcaatgaagagacgttagactcttt
 37159  aataaatattcctagattaatctttaaagatttgcataaagatgcaagtagagagttaat
 37219  tgacgaaactctgggcttacctcacagtaaaatacaacaacgaggagtatatatctttac
 37279  aata
;     G-cox1-I2-orf236_1 ==> start /note=GIY ;; evalue:2.4e-10
 37283  atggatacaaatcaaaagtatgtaggttcatcctctcaattggctttaagattgagaggt
 37343  tatttaaatcaaacacataaaaagacaggcaaattaattcctttaatagaggaaaaaggt
 37403  ttaccctgctttaagttggaagtaatatgcttaccttatcaccctgattttaggccggag
 37463  attgttttagaacagtactttttattggacccttcttttagtttaaatactataaaggtc
 37523  tcaaacaatcctagtggatctacagctaaacgattatatatgtataatagagatggctct
 37583  atcctttattattttactacgcaacaaaaagattttatatctaaacttaatattagtcat
 37643  tttacatttactaaacacctaactaaaggtacttgttacttaggtaagtatttattttta
 37703  agagaacgaattggtactgcaaaagttaccgagatgactctaccagaaatagctataatg
 37763  ttacaacaagatagagttaactttaataaaagtaaacctgttaactgtctaagtaagcgt
 37823  gtattattaatagatattcaaagtgaagaagaaattgtatttgaaagtttaggaaaatgt
 37883  gctatattcttctcaagtaaaggttttcctttttctcaatcaacattggttaaacgctta
 37943  gacacaaatataccttatcgtggttatatttgtaaaactcaaataaaatag
;     G-cox1-I2-orf236_1 ==> end
 37994  catacttagctataaataaaaattagtagtatgagattgatataaaattataactatatg
 38054  ctggaatagcttagtatccataggtacaataaacaaaataattatcgtaataaacctata
 38114  ggttatgcttaatcagcaggaaactaacggggaaagatttgtaacctagtaggatcttca
 38174  gagacaatacgttatataccgtgtcgatttatcgatgcgctaaagatttagtccattaaa
 38234  atataatgaataatatataatatattcattaatacattaag
;     G-cox1-I2 ==> end
;     G-cox1-E3 ==> start
 38275  TCATTACTACAATATTAAATATGAGAGCTCCAGGTATAAGCCTTCACAAACTAGCTTTAT
 38335  TTGGGTGAGCTGTAGTTGTTACTGCTGTATTATTATTACTATCTTTACCTGTGCTTGCCG
 38395  GTGCAATAACTATGGTATTAACAGATAGAAATTTTAATACATCATTCTTTGAAGCTGCTG
 38455  GAGGTGGTGATCCAATACTTTACCAACATCTTTTCTCAAGACTAGTATTTGAAGATTATT
 38515  TTATATTAT
;     G-cox1-E3 ==> end
;     G-cox1-I3 ==> start /group=ID (8.92e-20),IB(3') (3.66e-13),IB (6.58e-12),IB(3') (2.49e-08),IB (2.57e-16),IB (7.87e-17) ;; mfannot: more than two introns identified
 38524  CA
;     G-cox1-I3-orf319 ==> start /first_aa=T /note=LAGLIDADG ;; evalue:1.1e-47
 38526  ACATTATTTATATTTCCTTGTTTTTGGGGCGCAAACTTGTTTGTGCCCCAAAAACAAGTT
 38586  TTTGGAACAAAAACTAGTTCTAACCAATCAATTTTTAAAAGATATATATCCAAATTTAAT
 38646  TCTAATTTAAACAATAAGTTTGATTTTTCTGCATTTTATAAGAAATACAATACTCATTTG
 38706  CCGAATAATAAAATTCCTTCAGAAAACTTTTTAATTTGATTAGTAGGTTTCGCTGAAGGA
 38766  GAAGGTTCTTTTATAGTAAACAATAGAGGAGATTTGGTATTTGTTATTACACAGGCTACA
 38826  ATTGATAAACAAGTTTTAGAATTTATACAAGAAATTCTGGGGTTTGGGAAAGTTATTCTT
 38886  CAATCGGCTATAACTAGTAGATATGTAACACAAAATAAGAAAGAAATAGACATTATAGTT
 38946  AGTTTATTTAATGGTAATCTTGTTTTACCAAAAAGACAAGAAAGATTTGATCTTTTCGTT
 39006  AAAGGGTTTAATATATGAGTTACTAAAGGTAGAATACTATTAGAACCTGTAGTAATTAAT
 39066  AATAGACTTATTCTACCTACTTTAAACGATGCATGGTTTGCTGGGTTTACTGACGGAGAA
 39126  GGTTGTTTTACTTGTTCAATTGGTGAAAAAAGAGGATTTAGTTTCAACTTTAATATTTAT
 39186  CAAAAGTGAGAAATAAATCTAACAGTATTAGAGCATTTCTGTGTATTATTTAAAAATGGA
 39246  GTTGTTTCTAGCCACTCAGAAGAGAATGCTTATGAATTTAGATTAGGTGGAGTAAACAAT
 39306  TGTCAAAGTGTCTTCTCTTATTTTGATAAATATACATTATATACTAAAAAGTCTTTATCC
 39366  TATAAATTATGAAAAGATATTAATTATAATCTTGTGAATAAATATCATCTAGATGAGTCA
 39426  AAAAGACGAGAAATGATTGAAATAACTAAGATGATAAATAAATCTAATAATACAAATTAA
;     G-cox1-I3-orf319 ==> end
 39486  AAATACTCGGGAAAAAAAGTCCAGGTTTAACGCGCAAGTTCTGAAACTATAAAGACAGAT
 39546  GTAAAAAGATATAAGATCTGAAATAGTGAATATTATTATAATAATATACCTTAGACTTAG
 39606  TTAATATATATAAGTATTACTTGCAACTCTTAAGTTTAAAGGTTATATTCTTTTATATAA
 39666  AACTTTAAATGTATTTTATAGATACAAGGAAAAGTAATAAAAATATTAGC
;; mfannot:     /group=ID (8.92e-20)
 39716  gatgctagtgcaattacggtcaacaagtttctcacttaaagaccgtcggttatttaagag
 39776  gtcgctacagactggttcactggtgggtgtctgaaatgatgcttaatgttcagtcgg
;; mfannot:
 39833  TTTCTTCTGTCATAGGTGTATGATACACAAGCCCGGAGCTTAGACTACCGGTACCTGGAT
 39893  TTAACAAGAGACTTTTTAAAAGATAAGTTAAATTTGAAGAAATGGATTCTTCGGTCAACA
 39953  ATTGTGGCCCGTAGATAAAGTAATTTATCTA
;     G-cox1-I3-orf309 ==> start /note=LAGLIDADG ;; evalue:3e-42
 39984  ATGACATGGACTATATGCGGGAAATCTGATTACTCATTAATAGATACTTTTTTAGTAAGT
 40044  GGTATATTTTTTAATTATTATCCCTATAAAGTAAAAACTTTGTTAATGTCAGACAATCTG
 40104  CCGGTAACCAAAAAATTTTATTTTTTAGTAG
;; mfannot:     /group=IB(3') (3.66e-13)
 40135  gaacctcagagactacacgtccattatcctctgcttgtgaaacaatacacggttccttta
 40195  cattaaaggaaaggtcttggaatgaatggctagctgggcttattgatggagacggatgtc
 40255  ttttagttagtaaggccggttatactagctgtgaaattacaatgggtttacaagacgagc
 40315  atgctttagctattataaaacaaaagttaggtggatctataaaattaagatccggagtaa
 40375  aagctttaagatataggttacacaatcaaaaaggtatgatagagctaattaatagagtta
 40435  atggtaacataaggcatacatccagaattaagcaattagaatctatttgtttaaccttag
 40495  gtataaatatcatatatcccaaggctattactattcaaaatggttgattttcaggtttct
 40555  ttgatgcagatggtactataacttgttctatgaaaaatagttatcctcagttaactattt
 40615  cggtaacaaataaattacaagtagatgtaattagtttcaaacatatttttggtggtaatg
 40675  tttatttcgataaaagccagaatggttattataaatgatctatacaagcaagaaccgaca
 40735  tagaattttttaaagcttatcttttaaattatccgccattttctaacaaaaaacaaagat
 40795  tgtttttaacaaataaatattatgatttaaaaggtcttaaagcttattctgctttaccta
 40855  attgccctcttagcaaagcatggctaatttttttagataaatgaaataatagaggataa
;     G-cox1-I3-orf309 ==> end
 40914  agatatagtcc
;; mfannot:
 40925  TTGTTATATAATTAGTATACT
;     G-cox1-I3-orf241 ==> start
 40946  ATGTTGGCATTTTTATTTTTTTTTTTTTTTAATTTATATATACGTTTATATACTTTGTTT
 41006  AAAATTACAACTAGATTATTTTTTATACAAATAACTTTATTATTTGTTTCTATTATAGTT
 41066  AACATATTTTTTGGTTTAAACGGAATTATTGTATATCATATTTGATCAGTTTGAGTTTGT
 41126  TCTAATCTAATAATATTATGGTTGCGTTTACCTTTAAATAAACATTCTTTATTTACATTT
 41186  ATGGTCAATATACTATTCATACTAGTTATAGGTGGGTTAATTGGTGAATTTTTAGGGGCA
 41246  TTTAGAGATTATACTGATTACTACACAATGAATACAGGTGAATCTTCTAAATCACCCGCT
 41306  AATATTAATAGCAGCGGTTTGGGTGGTAATGGTAATAATGACCCACAACCACCTAAAGAT
 41366  GACGGTTTAGTTGTAAAAAACCCTGATTCCCACAATAGTAAGGACAAAGGTAAAGGCCTT
 41426  CCACAATCCACAAGTGCTAACAGTATAAACTCTAATGTTAGTTATACTTCTACTGATATA
 41486  GCTATACAAACTGATTTAGATAAACAAAACTTTAGAAATGTAGTTAATTCCGATATTCAT
 41546  AAAGCTATTGACTTATATGATGAGAAAGCTAATGAATTAGCTATAGCTAAGGCTGAGTTA
 41606  GCTAAGTATAAAAATAGGCATAAGATTTCAGTTGGTCTTAAAATAGAGGGGGGAAAACCT
 41666  TTTTAG
;     G-cox1-I3-orf241 ==> end
 41672  TTCCTTTTTTATAGCTATTAGCCTTTTCTATAGTTTAAATGTAGAAAAATAATTAAAATA
 41732  TTGACTATGTATACAATATATAATATAGCACCCAGAGGTTACGTATGTAGGCCTCT
;; mfannot:     /group=IB (6.58e-12)
 41788  taacgttgctatatactggaaccccttcgctatatagttctaaatactccctcttaaatg
 41848  acatagttaaaaagttagaacaaagaaggaaatcagtaggtaacattttttatataaaat
 41908  ttggaacctcagagacaatacgcgacggagttgtagtaaatttagaaaaggttaaacgtg
 41968  tatcagatcacgtgcctaaacatttcaagcctctaaataatgaacaattaggttattatc
 42028  tagcaggattaatagacggggatggtcattttagtaaagctcaacaactagttatagttt
 42088  ttagttctccagatgcattcctagcctattatttaaaagaaaaattgggttatggtaatg
 42148  taaggaaagtaaaggacaaaaacgcatacctttttatagtatctaataaaaatggc
;     G-cox1-I3-orf188 ==> start /note=LAGLIDADG ;; evalue:2.9e-51
 42204  atgttaaatgtaattaacttgataaatggtaagttaagaacagaacatagatttaaccaa
 42264  gtagttaataatgtattaagtcataataagtatgcagatcaaaatattgattttactgta
 42324  gattcaagtaaaatttgggataaccactgattagcaggtttttcggatgcggatgctagt
 42384  tttcaaataaaaattattaaacgtattaccagaaatagaccggaaataagattaaatttt
 42444  caaatagatcaaaaaagtgatttattgttaaatatgataaaagaatacttaggtggaaat
 42504  atcggatataggaagtctcaagatacctattattatggttctactcatttcggttctgct
 42564  aaaagggttatagaatattttgatacatatcacttacaatctagaaagcatataagctat
 42624  ttaagatgaagaaaggtgtatagattaatacaagacaaagaacacttaacagataaaggg
 42684  ctatctaaaatactaacaattaaatccttaataaaccgtcaggaagaaaatattacaatt
 42744  caagataaagtcc
;; mfannot:
 42757  TAACAAAGATATAA
;     G-cox1-I3-orf188 ==> end
 42771  AAGTTTTTGAGTATTAATGAGAAAAGACTGTGTTATAATACACAGCTATTCCTTTAATCA
 42831  AAATATTGCTACATTTTAATTATACCAGGTTTTGGTATAATAAGTACTGTTATATCAGCT
 42891  AGCTCTAATAAGAGCGTTTTCGGTCAAGATGGCCCTTTATTATTTGAGTTTTATGCTCTC
 42951  CTGATTACGCAACAAACTATATTCGGGAAAATTTATAGAAAAATAAGTATCTTTATTTAT
 43011  TTATTCTTGAACAACCCGCAGATAACCAAAACATTGAGCGTACGGTTTAGTAAACCTGCA
 43071  CTCAATAGTAGTAATAATTTTTTTAATTCATTTAAAAAGTACAAAGTGATTAATTTAATT
 43131  GCGTTTAATTTCCTTTGTCTTGCTTCGCATATACATAGAATATTTCTGAAAAATCCA
;     G-cox1-I3-orf236_2 ==> start /note=LAGLIDADG ;; evalue:5.5e-38
 43188  ATGTCTTTAATTAACCCATTTATATATACAATTTTCTCTATATTTACTAGTATTCGTAAA
 43248  TTGAGCACATCTAATTTAAATACAAAATTATTTTTTTCTGTGTCACATGATAATAATAAT
 43308  GATGATATTTTACACCCCTATTACATTACAGGTTTTTCTGATGGAGAGGGGTGTTTTTTT
 43368  ATTAACGTTAGACCAAGACCCAACCGAAATAGAGGTTATGCTGTGGAATTGTTATTTAAG
 43428  ATAACTTTATCTTCAAAAGATAAATTGCTATTAGAAAAGATTAAAGATTTTTTTGGTGTA
 43488  GGTAGATTGCTATCTCAAGGTAGTTCTGTTACGTATAATGTCAGATCTTTAGATGATTTA
 43548  CAAGTTGTTGTAAATCATTTTGATCTATACCCATTAATTTCTAACAAATATTCTGACTAT
 43608  ATTTTATTTAGACAAGTGTTTGAATTAATGAAACAAGGTCAACATTTAAATGCTGAAGGT
 43668  TTAAATAAAATAGTGTCGATAAAAGCTGTTTCTAATAGAGGTTTATCAAGTAATTTAAAT
 43728  TTGTTATTTCCGAAAGTAATACCTGCTATAAGACCTTCAGTTAAGAATCAAGATATTCCT
 43788  AGTCCACATTGAGTTGCCGGATTTGTCTTATTTTTTCCCCTTTTTTTTAATTATAAGTTT
 43848  ATTATCTATATAGTAATAAAATTATTTATTAAAAAAAGGGAAAAAAATTAG
;     G-cox1-I3-orf236_2 ==> end
 43899  GAGAGGGTAGTTTTTATATAAAAATATCCACTAAAAATACAGTAAGTTTTAGATTTTTAG
 43959  TTACTCAACATATTCGAGATATACAATTATTGTATAATTTAGCAACATATTTAAATTGTG
 44019  GTTATGCTATACCCAGATCTAATAGTGTTAATCATGGTGATTATTTTGTTCTAAAAAAAA
 44079  GAGAAATTAGTAGCTTAATCCTTCCTTTTTTGGATGAATTTTCTCTTCAAGGTAATAAAT
 44139  TTAAAGATTATTTGGATTTTAAAAAAGCTGTAGAACTTAAGTGTAACAGCGCTTCTCTAA
 44199  CTCCAGAAAAATTAGCAGAAATTAGGAAATTAAATGAAGGA
;     G-cox1-I3-orf316_1 ==> start /note=LAGLIDADG ;; evalue:1e-24
 44240  ATGAACAAGAGTAGAACATTGGATGACCAAGGGCTAGAGGAAACACTACTATATTCCAAC
 44300  CCCTCATCAATAACTAAACCTAACCTTTCCTATGATGTGGGGGCAGAGCCCAAGGGGTCA
 44360  AAAACCCCTGGGTTCATAAATAAAAGACATTATTCCAGTTGTGCTATTATTAGCGGTCCG
 44420  GGGGTGGATGGTAGACCGTCAGATGTGTCTCTAGTGCAACCAACTAAAGAAGGCGCATTA
 44480  TTTGATAAGCAAGATAAATTTTCAGAGTGATTGGCTGGTGTTATTGACGGAGATGGACAA
 44540  TTTAAAACTACTAAAAAAGGCATTTCAAGCTTACAAATTGTAATGGACATAAATGATAGA
 44600  TACGCCCTGTATGAAATAAAGCATAAATTTGGTGGTAGTATTAAACGTATTTCAGGCTCT
 44660  AATGCTTTAAAATATAAATTGCTTAACCTTAAAGGCTTAAGAGCTTTAGTTCAAGATGTA
 44720  AATGGTTTAATAAGAAATCCTGTGAGATTGCTTCAATTATACAGGGTATGTGAAAATTAT
 44780  AATATAAAACTTTTAGAGCCTAAACCTTTAACATATTATAATGGCTGATTTAGTGGTTTT
 44840  GTGGACAGTGATGGTTCTGTCCATATAGATGAAAAGCTTGGCCAAATAATTATTTGTGTT
 44900  ACTCAAAAAAATAAATTGTTATTAGAGCCTTTACAAGTACTATTCGGAGGAAGAATTGAG
 44960  ATCCTAAAATCTAAAGAAGCCTTTCAATATTCTGTCTATAGAAAAACCGAAGTACTTAAA
 45020  CTAATAGACAGTTACTTTCAAATTTATCCATTAAAAACACATAAAGCAGCTACAAAGTTA
 45080  AATTTGATAAAAGAATTCTATCTATTAAAAGATTATAGAGATTTATGTATTAAAGGGATA
 45140  GAAAAATACAATAAATGGGTATGGTTTAAAGATAAGTGAGATAAAATATAG
;     G-cox1-I3-orf316_1 ==> end
 45191  AAATATGTAGATTAATTCAAAAAAAAATGAAAAATTATTATTATGGGTGAGTAG
;; mfannot:     /group=IB(3') (2.49e-08)
 45245  gaatctcagaggccatacgtttgtggtcaacaaaaaaaaatagtaagtacaaatataaat
 45305  agcgtatgtagtatgacggctttacctgcttcgcagggaatttaataaatgttttaaaaa
 45365  ttataaacattaaataaatattctcgtgaaatactctttaacgcttaaaaattgtcttgc
 45425  tttatataaaatatctaatatacgaatttgttgacaaagagatggtcc
;; mfannot:
 45473  ATTTTTCATTAAATTGAAATAGTATCTTGGTATGGTCAAAATTAGGCCCACATTAAATAA
 45533  TATTTATGCG
;; mfannot:     /group=IB (2.57e-16)
 45543  aatctcctcgatatgctgggaatctctaatgtcttaaatacttgtcaaagtaaaaacttt
 45603  aaggatattgcaatgagtaatcagcaggatatcaaaattagccctaatgttcttatattc
 45663  ttaaatctaaaaccatatataaggaaatattgggattttttataaatcctcagagactac
 45723  acgcggaggatcatccatattagatgattgagagatagtcc
;; mfannot:
 45764  AATTTTTTGTGTACGTATTAACTTCGGCTTATCGAAGTTAATAAATGTAAGTTTAAATAA
 45824  ATTATTAAAAAGAGATTTTTCTCTTGGCGTAGCTAGAGCATCTAACTATAATAACCGTTA
 45884  TATTACGGCTGCGCCTGGAATAAACCTTGATCCTATGTGAGTAACAGGATTTGTAGATGC
 45944  TCTATAAAAAAAAAAAAAAGAATATAATATATTTTTTATTTATTTATTCTTCTTCTGACG
 46004  ATTTTTTTTTCTTTTTTTATCGGGTTGTTTTTCAATTATAATTGAAATTACGGATTCTTT
 46064  AAAATGAAAAGTAAGAACTTCCAGGTTCCCCCTAGCGAAGTCGGGGGGTAGGAACACATG
 46124  TTCTTTTTACTTCAGGAATTAAAAATCCGAATCTATTCGTGCGTTCTTCCCAATTTGGAT
 46184  TACTGTCTAAACAAGTTATTCGGAATTTTTCTACTAACTATGAAAATTCTTCTACTTATA
 46244  TTAAACCTGAAATAATTTATGAGAATGCTGATACTCAAAAGAGTTTAGTATTTAAAGACA
 46304  ATAAAGGAAAATCAGGTATTTATCGTTGAACAAATAACTTAAATGGAGATTCATATATTG
 46364  GAAGTGGAGTAGATTTAAATAAAAGGTTGTATCATTATTATTCATTAAAATTA
;     G-cox1-I3-orf144 ==> start /note=GIY ;; evalue:2.1e-21
 46417  ATGCAACTTTATGTAGAAAAGAGAAAGAGTTATATATATAGTGCTTTAATTAAACATGGT
 46477  TATTCAAATTTTACTTTAGAAATTATGGAATATTGTGATAAAGATAAAGTAATTGAAAGG
 46537  GAACAATATTATTTAAATATATTAAAACCAAAATACAACCTTTTAAAGACAGCAGGCTCA
 46597  CGTTATGGTTTTGAGCATTCAGAATTTACTCGAGAAAAAATGTCTTTATCTCAAAAAGGT
 46657  CATAAGGGATCTTTTAATCAACCTAACGCTAAAATTTTAATGGTAACTGATTTAGAAACA
 46717  AATTCTTCTACTTATTATGATTCAATTAATTTAGCGGCTAAAGCTTTAAATTGCGGAGAT
 46777  AGTTCTATTTTAAAAAACTTAAAGTCTAAAACAGGGAAAGCTTATAAAGGTAGATGTGTT
 46837  TTCAAATTACTATAA
;     G-cox1-I3-orf144 ==> end
 46852  CTTTCTTTTTTGTTTAATTATAAAAGGTTTATAAATATAACTATTTGTGTCCCGCATGTT
 46912  TACACAGCCAAGGTCTAACTCTTCCTACGTTTTATAAAATATAAAGTTTATTTTTGTTTC
 46972  TTTAATAATTTCCTATCTTTTTTTTTATTCGGAGGCATTGTTCACACTGCCTTTTTGAAT
 47032  ACTATACCTGATATTTATTAGTATTTGATCCACAAAACTGTGAACAAAGGAGAAGCTCCC
 47092  TTAATGTTTCCTTTCCTCTGCCTTTTAGCTTTTTAGCTTCGCAAACCAGGGGGGAGGGAT
 47152  GAGGGTTAAAGCCTAACTTATTCTTTAACTGTTTATTAAGGTTTTCATCACCTCTGGTGA
 47212  AGTGTATACAGATCCGACTTGTAGAAGAGGAAGGATTTAGTTAGGCTAAGGTTAATCTTA
 47272  GTGCTTATGTTCTAAAGATTAAAAGATGAAGAGGATAAACTTACATGAAAAAGACGCAGA
 47332  GAAAATAAGTTAAATATCTTATTAAAGGGTTTATACCCTTTTTTCTTACAAAATGAGGAT
 47392  GGCTTCTGTGCCCCAGTTTCCTCTTGGCTATGCCACACGTAGGATAGGGGGAAGATAGAT
 47452  TAGCCTAAATATTGTTTAATGT
;; mfannot:     /group=IB (7.87e-17)
 47474  gcatttacctatatgctggaaactccttggtaattaggtactagtaaaatttatttacag
 47534  ttaaaattctaattatgttatacggataatcagcaggaaaccgaaattagtcctaatgtt
 47594  cttagattcttgaatctaaatcgtatagattgtgctggttgggcgcaagctcccccggag
 47654  tccaagaatatataggggtttattagggatcctcagagactacacggtaggatcatccat
 47714  atgagatgattaatagatagtcc
;; mfannot:
 47737  AATTTTTTGTATGCGTATTAACTTCGGCTTGTTTTGCTCCGCATAGGATTGCCTACTTCT
 47797  TGCTTGCGCAGCACAGCACAGGCGCAGTAGGCAAAGAAGTTAATAACTGTAAGTTAGGAT
 47857  AAATTATTAAAAAGAGATTTTTCTCTTGACGTAGCTAGAACACCTAACTATAATAACCGT
 47917  TATATCACAAATGGGAGCAAAACTTGACCCTATGTGAATAACAGGGTTTGTATGTTATAA
 47977  AAAAAATAAAAATAGAAATAGTTTAAGCTTTATGCAAAAAGTTGCTTGTTCTTATTCATT
 48037  TGAATTGATAACTTAATA
;     G-cox1-I3-orf266 ==> start /note=GIY ;; evalue:4.9e-29
 48055  ATGTTGGAATGTACTGAAGTATGTATGTGCTTTTTTGTACCTATAAATATGTATTCTAAC
 48115  ACTGACACTGAAAAATTAAACATTATTAAAGATAATAAAAATAAATGTGGTGTGTATAGA
 48175  TGAATAAACCTGGAAACAAACAAATCGTATGTAGGTTCTAGTGTTAATTTAGGGAGAAGA
 48235  TTTAGTACATATTATAGTTATGAATATTTAACTAAAAATAGTTATACAATTTCCAGAGCT
 48295  CTTTTAAAATATGGTTACTCTAGTTTTAGATTAGACATTTTGGAGTATTGTGATAAATCT
 48355  GATGTTTTTGCCAGAGAACAACATTATTTAGATTTATTCCAACCTGAGTATAATATCCTA
 48415  AAATCGGCGGGTTCGCTTTTAGGATTTAAACACTCAGTGAGTACTCGAGAGAGATTGTCA
 48475  AACTTTTACACTGGCCGTTCGATTTCTGAGCAAGTTAAAGCTAAAATGAGTGAATCGCAG
 48535  AGGGGTCGAACCCACAGCGCAGAAGCTTTAGCAAATATGAGCTTAGCAAAATTAGGGCGT
 48595  ATACTGACAGAAGAGCATAAAAATAATATTAGTGTAGCAGCTATAGGTAAAACACACAGC
 48655  GAAGAATCTAAGTTTAAAATTTCCAAAACTAAAGGTACTGCTGTCGTTGTACACGACACT
 48715  GAAACAGGGAAAACTACAGATTATTTTTCTGTGCGTGAAGTATCACGTCAATTTAGTGTA
 48775  AGTAATAATACTATAGCTAGATACATAAAATCTGGATTATTATTTAAGGACAAGTATAAG
 48835  ATAAGCAAACAACTAGTATAA
;     G-cox1-I3-orf266 ==> end
 48856  ATATTGTACGTTTATGTTAATTAAAATTCCTTCTCCCTTTATAAAGATATTTTTTGCATG
 48916  TAACGCAGACTTAAGGGTCCTGCGGGGATTAAAGTGGTCTTTCCTTCACCACTTCGTTTG
 48976  GTATAGTATTTATAAAAAAATTATAACTTAAATTTTTTTATTGTGGGGTAGTGAATTTAA
 49036  GATCTAACTTATCTACACCTAGGTGTGATTTCATTGTTCAAGATGTTACTTCTTTATTAA
 49096  ATAAAATAATACCACATTTTGATTTATACCCGCTTTTAAATCTAAAGCAAGAAGATTATA
 49156  ATTGTTTTAAAGAGGCTATGTCAATGGTTAAATAAAAAAAACATTTAACCAAAGAAGGTT
 49216  TAATTAAAATTAAATCTTTAAATTTAGAAATGAATTCTAACAGGTTAAAATAATTTTTAA
 49276  TATATTTACTTACATGCAAAATCTAGCT
;     G-cox1-I3 ==> end
;     G-cox1-E4 ==> start
 49304  ATGCCATGATGTCAATTGGAGTATTAGGGTTCGTTGT
;     G-cox1-E4 ==> end
;     G-cox1-I4 ==> start /group=IB (2.00e-24)
 49341  t
;     G-cox1-I4-orf100_2 ==> start /first_aa=W
 49342  tgaagttgagttttggcttcaccacatagtgatatgtggattaatattatttatctcgct
 49402  ataagctggaacggtttagtgctaattagtacattgaactgtaaaaatctaattagctat
 49462  accagatctgccggcaatctgtccctatactcagcaaggagtaatatacagagtgcttca
 49522  gggactatacgctggtgaaacatacatcttttaatttttcagcttttaatttttcagctt
 49582  ttaatctgtattataatacgctattcgggaatgctccgcaacatctgtccaatgactggt
 49642  taa
;     G-cox1-I4-orf100_2 ==> end
 49645  cttgatttattggttttgtagggctttacttaaacatggttattccaagtttaatcttga
 49705  aatccttgagtattgtgattctaaggatttaataatacgtgaacagtactatatagattt
 49765  attgaagcctgaatataatattttaaagaaggcagggtcggcattaggttttaaacatag
 49825  ggaagaatctatagctaagatgtctatctctaaagcaggagaaaaaaatcctatgtttgg
 49885  tataataggagaaaaacaccctatgtttgggagaacaggtgaaaaaagtcatatgttcgg
 49945  aaaaccaaaacctgaagggtctggaagcccttcataacagatcgaagttattgatgttaa
 50005  aaccaatacaactactagatatgattctatttctgcagctgcattagctttaaatatttc
 50065  acgaactagaatttctatatattttaaccgaaatcaaattaaaccttacaaatcgcaata
 50125  tattttcaaaaaattctaaaggtcttggctggttattatattgaagctgttaattgaaag
 50185  atgtctagtccctacgggacccgcaagctcgtatgttctgggtaagtgaatgctttctta
 50245  ctagtagagcatagtatgtatagctaattattagggctattccagcctggagtacgaagt
 50305  tcgtacacatccatttttacctatttggtaaagatccttgttcttgacagggagcttatg
 50365  agcaataaatgaacatatattttgctgtatactgggaaggtttagtgttaattggtactt
 50425  tgaatagtaaaaattcagttaattatacccaatcagtaggcaagcaatacctttattacg
 50485  agcttaattactttaaaaatttttgcctcgcttgttgaggcgtgcatgcacgcataaaac
 50545  cagccgtaatattgaatgttattttgcctcagagactatacgcaaaacatctttaagaat
 50605  aatacaagaggagcttagattctatatcgtacaagagtacgttttgttcttactcagaag
 50665  gaaagtgctatccttttctatattcagaaaaaattaggaataggtcaagttaagcatttt
 50725  ccacaagggaaaagtggtgagaataatgacttttataggttaattgtagataacccctca
 50785  catattcttctactagcctatttatttaatggtaatctggctcttactaacagaatacag
 50845  caattatctttgtgagttcaagctttaaacaatcgtttaggggcagatacaattatattg
 50905  attaatcaagctgtttcagttacattacaagatgcttggttatctggtttcacctttatt
 50965  ttttccttttttttaataatcattttattactacctaacaataaagttataaaaaaaaaa
 51025  aaggaaaaaatttagctgaaggatgttttaatgtatctataacatccaatgcaagatata
 51085  cattaggtagtgttataaagatgcgttatatacttgatcaaaaggatagtgttattctta
 51145  tggccatacaaaacctttttgggtttggtaaagtaagccttagatccctttattttttcc
 51205  tttttttttaataaataattttattattattcttatagcttattatcattataaaaaaaa
 51265  ggaaaaaatttaggacggtgtttatcgttacacagttacaggtttcaaatcaatgaacga
 51325  tgtaatatcttactttaaagcattcccattacttactaaaaaggcccaatctttcgagaa
 51385  gtgatttagtatccataatatggtttctaataaattacatctcactgaagaaggattagc
 51445  ccaagttagagtattacagagacagattaattttgaaaacggtatgacgaaaaaaacagg
 51505  atctgcgcatccttagtattattcttgaaagatgaagatatagtccgattcttcttgtga
 51565  aaggagcgcatagttatatagctaagcgggcagatatgaggaatatctgttaa
;     G-cox1-I4 ==> end
;     G-cox1-E5 ==> start
 51618  CATTTTGCATCACATGTATACAGTCGGTTTAGACGTGGAT
;     G-cox1-E5 ==> end
;     G-cox1-I5 ==> start /group=IB (3.05e-13)
;     G-cox1-I5-orf613 ==> start /first_aa=K /note=LAGLIDADG ;; evalue:5.1e-26
 51658  aaaattgtgttcacggaaaaaattttgctatatgctggaaactcttctataagtagtcca
 51718  ctcgtattaattgcgctcggaacaatctatttatttaaaatacaaccagcaggaaacttt
 51778  agttttagtacaaatgctacggcagttactaaaaatacttatactagttataaaaattta
 51838  ctacccatatctgaacagttacctaataaaaatcacttaagcgataaggatttcggctat
 51898  tttttagcgggattaattgaaggagatggttgatttggttataaagaattacacattata
 51958  tttgcggaagatgatacttcactagcgtattatataaagaaacgtgttggacacggtaat
 52018  gtttataaaattaaagacaaaagggcggtcagatacatttgtaaaaataaaactggtcta
 52078  cttattatattatctttaatcaatggtaaattgttgagcaattttaaatatgatcagcta
 52138  gtaaaacataattatagtgaagattttaagattattcttttgcctcctttaaaaaaactg
 52198  accttagataactactgattagctggttttactcaagcagacggttgttttcatattagc
 52258  gttgtaaaaagtaaaacccataatacgggctatagtgtaaggctagaatattctgtaaaa
 52318  cagaatgataaactacctttagaattactatataaagaactgcaaatgggtaatctatct
 52378  caatatcatacaggtatttggtgttataagagtactggctttaaaacagcttttagtctt
 52438  atatattattttgataagtataaccttttcgccggtaagtatactaattaccttaaattt
 52498  agaaaagtttatattatgataacggaaggaaaacacttagaagataaaggagtaaaaaaa
 52558  atacagagaaagagtaaatctatgacagttacgcagagttcttgctctggtctttttact
 52618  tatttttgtggttttattcttctgcagcttattgttgattctattcctgtcctattttct
 52678  tcagaccttggtctgacgttcctggtaactccttgcgtatgtcccaccttaccaggtttt
 52738  gtttgacctaaaggttgtctacctgtgaaaacatatgacgatgctgacactcaaaaatta
 52798  tatcttttgaaagataatagaggtaaatccggaagatatcttggagaaaataaaatcaat
 52858  ggtaatgtttatgtaggttcatccacaagcttaagcataagattaatcagatattttaac
 52918  tctaatcattggcttaaatatgctaatatgaatatatgtaagactttgcttaaatatggt
 52978  tattctaaattttcttttcatattctcgagtattgcgaatcggataagtgtttacaaagg
 53038  gaacagtattatcttgaccttttaaaacctaaatataatattttacggactgctggctca
 53098  agtttaggttataaacattcagaagaagccacagctaaagtcgtggcgtctaaaaaagac
 53158  aaagcccattctgcggagtgaatagctaattttgttgctgcggttaaaggtaggaaaagt
 53218  ccaatggaaggtaaaaaacattccgaggaaactttaataaaaatgtctgacgctaaaaaa
 53278  gggaataatcatcctatatatggtaaagttagaccatatatagctgggagtcccgctcaa
 53338  gatctgatagttaaaaatgttttaaccgataaaagtactacctatacgtctattagtgaa
 53398  gctgcagctaccttgggtattaaacaatctaccatttcttcgtacttaagcagaaaccaa
 53458  caaactccgtataaagggcaatttgtatttgttaaagtgtag
;     G-cox1-I5-orf613 ==> end
 53500  cgttttttaatgctatctatatttagcgagtaaaaaaaaattataagtattggaactaaa
 53560  ggatcctcagagacgagtacgcaaaaggtttaatgttttctcgttttatgtcatcttctt
 53620  aaattcgttctgaaaatagcacggaaaacattaaattaagacacagtccaaaaattttcg
 53680  ggtttattaaatctaaaataaggcaagtgcggctatatattttatatataacattaatat
 53740  tttatctttaggttgttttatcttc
;     G-cox1-I5-orf147 ==> start
 53765  atgagagacaaacttagagaaatgttcagtaaaattaaaactaagttcggtagtagctct
 53825  aattctagtaatcctacagacgcaggtcaagctggggacacggcgggtggcacatcatac
 53885  cctgagagaccctcggacatccaacgtccaactgaattacctacaactaaatctccaact
 53945  gaattacctacaactaaatctccaactggattaccagaatcatcagttggggattcaaac
 54005  cctttacccagagacacctcgggaggtactttatctacggatagcagtgggggtgttaaa
 54065  ttacctagagatacgactaatagtactttaggatctgattcttcagagggcggggttaga
 54125  gtagacagggattcaggtcaatcttttagtggtaaagtattggatactatcttagactca
 54185  atagactctggagataatgaataa
;     G-cox1-I5-orf147 ==> end
 54209  gtatttaacatatctagtaataaacataagcttgcagtttattatacaatagagaggcta
 54269  atccttatgatttttagatgatgttaatgtttatttagtcatatgcaattataattgtac
 54329  ccttgacttaataaccgcccttgtccttatacacataatttttatatg
;     G-cox1-I5 ==> end
;     G-cox1-E6 ==> start
 54377  ACAAGAGCATATTTCACGGCCGCAACGTTAATTATTGCTGTTCCTACAGGTATCAAGATT
 54437  TTCTCTTGATTGGCTACGTGTTACGGAGGATCTTTACAATTAACTCCTTCAATGTTATTT
 54497  GCTTTAGGTTTTGTTTTCATGTTCACAATTGGAGGGT
;     G-cox1-E6 ==> end
;     G-cox1-I6 ==> start /group=I(derived) (3.85e-12),IB (4.11e-20) ;; mfannot: two introns identified
 54534  TA
;     G-cox1-I6-orf215_1 ==> start /first_aa=I /note=GIY ;; evalue:1.7e-28
 54536  ATAAATAACCACTTAGCTCTCCCTCTATTATTAGAAACGACTACCATA
;; mfannot:     /group=I(derived) (3.85e-12)
 54584  tgctgggagtttctgacaattaggatactaggtttttatttaatatcagtaaaaaagcct
 54644  aattttgaatggtcagcaggaaaccctcttaggggctcctcagagactaaacgtagtcct
 54704  cggagttcactccgggaagatatagtcc
;; mfannot:
 54732  AATTAAGAAAAAATCCATTAATTTTTAATTCCTGGCGTAGCCTTTCTCTTAGGCTGCCTG
 54792  ACCCTTACCCGAAGGGTGTGGGTGCTATTATAACTCGATCTTATTCTAATTCTAGTAATA
 54852  AGGAGCCATACTCCGTAAGTAACGAATATTTAAAGGCTGTAAAAGTTTATGATAACTTTA
 54912  AGGAGTATAGAGTCAATATTCTAAAAGAACAAAGAGATAAATCAGGTGTTTACTGTTTAA
 54972  TAAATAAGGTAAATGGGCATGCTTACGTAGGGAGTTCTATGAATTTAGCTTCTAGAATGA
 55032  GAAATTATCTTAATAAGGCTTTTTTAAAAAGTAAACAAAATGCTAATATGCCTATTACCA
 55092  AAGCTTTACTTAAATATGACCATTCAAATTTTTCTCTTTTAATTTTAGAATATGTTGAAC
 55152  TTGTAAATTTAACTGCAAGAGAAAGTGCGTAG
;     G-cox1-I6-orf215_1 ==> end
 55184  CCGAGGACCCTCTTTGTAGTTAATGATAAATATTAACCCTAAATTTATTTAGGGTTAATA
 55244  TTTTTAACTCCTAATCCTAATCCGTAGGATACGGATATGGATAGTTATATATTTTTTTTT
 55304  TACCTATTGTATCTTAAATATTTAGTAATAGAAA
;; mfannot:     /group=IB (4.11e-20)
 55338  aaagactaccatatgctgggaagttatgacaattattctactcgagtttggggaagcctg
 55398  aatttcagtaataaagtataatttttaacaatcagcaggaaaccatacaagattaaaatt
 55458  aatttcgtatggatcctcagagactttacgtagtcctcggggtatttacctcgagaagat
 55518  aaagtcc
;; mfannot:
 55525  CCAAAAAAATTCGATATTCATTAATCAATTAATCTAACTAAAACCCGTAACAATTGGCTA
 55585  TTGCTTATTAACACTTAACACCTGTTTTTAACCGCTTGGCAACCTTAGGGTGACCTTCCT
 55645  CTTCTTCCCCCAACACGGAGTGTAGGGGGGGGTGGGTTCGCGAGAAAAATCTCCTTTTTA
 55705  TATCTTGCCCTTTATTTTTTTTTCCTTTTTTTATTATTATATAATACTCTTCACGTAATA
 55765  AGATTATATTTATAACTAAAAAAAGGGAAAAAATTAGTAAGAAAAAATAAAACAATGTTT
 55825  TTTATAACAGTACCAGCCTTATAAAAAAATGTTTTTTTATTGTGGCGCCCTAAATTTTTT
 55885  CCTTTTTTTTTTAATAAATAGTTTAATTACTACGTAGTAATTAAACTATAATTATAAAAA
 55945  AAAAGGAAAAAATAAAGCGCAGCAATCGGGTACGTTTCATTACTCGGGACTATTTTTAAT
 56005  ATTTTTTTGTAAGTGGTTGATTGGTAGAATTTACACACACACTA
;     G-cox1-I6-orf284 ==> start /note=GIY ;; evalue:4.4e-31
 56049  ATGAGTGGAAGTTTCTCATACTTATACGGGTCTAATTTTTATAATATAAATTTATTGGCG
 56109  GTTTCTCCTGTGCTTACTTATTTAAATGCTGATACTGATAAATTGTCTATACTGAGGGAT
 56169  AATAGAGGTAAACCGGGTGTGTATCGTTGAACTAACTTAACAAATGGTAAGTCTTATGTT
 56229  GGAAGTTCTGTAAGTTTATCTAGAAGACTTGCACTATATTACAATCTTAATATATTAACC
 56289  AAGTATAGACAAAATAGTATTATTCATAAAGCTATTTTAAAGAATGGTTATTCAAGGTTT
 56349  AAATTAGATATATTAGAATATTGCGATAGAGAAGATGTAATTAAGAGAGAACAACATTAC
 56409  ATGGATACTTTTAAACCGGAGTATAACGTTTTAAAATTTGCGGGTTCTGCTATAGGTTTT
 56469  GTGCATTCTCCTGAGGCGATCGAAAAGATACGTCTGAAAAGTATAGGTCGTAAACATACT
 56529  GTTGAAACCCTTGCTAAGATGATGGGTCGAACACACTCTGAAGCAACTAAAAATAGGATT
 56589  AATAATGTCTTAGCCACTGAAGAAGTTAGGGGGAAGATGGTTAATGCTTTCTTAAAGCGT
 56649  AAGGGTGTGAAAGTCTCAGAGGAAACTCTTGCCAAAATGAAATCTGCTCAGGTAAATAGA
 56709  GATTGAGTACCCGTTGCTGGGTTTAAAGTTCAGGTTACAGGCCTAACTTGTAATCTAGTA
 56769  ACTGAGTATGACTCTATAAGTAAGGCAGCATTGGTTCTTGGTATAGCCAAGAGTACTATA
 56829  GCTAGAAGAATTAAGCTTAACACAGAAAAACCTTATAAAAATAAATATGTTTTTAAAGCA
 56889  TTACCTTGTAAGTAA
;     G-cox1-I6-orf284 ==> end
 56904  TTAAATTATATTTAAATTTAAATATATATATAATTGTCTGCTAAATTTTTACCTTTTTTT
 56964  TAATAAATAGTTTAATTACTACGTAGTAATTAAACTATAATTATAAAAAAAAGGAAAAAA
 57024  TAAAGGGCGTAGCCCTAATCTCATTAACTTAAAGGTTAGTTATGTGTATATGTAAATATG
 57084  GCCGACTTTTACTCTCTGTGTTTGTTTTTATTTAATTATATTGTGGATTTTTTTTTTATC
 57144  CCCCCCCCCCCCCCTCGCCTGCGTCAGAGCAAGCATGAAGGCAAGGTTAATATAGATCGG
 57204  TGGTGGCAATAATTCTTTTAAGTCATAGATACCTTATTAGAATGTTTTAAAAGAAGGTTA
 57264  TTCTTCTTTAGGTTGTAAACATACAGAAGAAACCAAGAAGTTACTATCGGAATTAGCTAA
 57324  GGATAGAACACATTCAGAGAAAACTAAAGGTTTAATTACAAGGGCTGTAACAGGTGAAAA
 57384  TAATCCTTTTTATAACAAAAGTCATTCTATTGAAAGTAAGATAAGA
;     G-cox1-I6-orf150 ==> start /note=GIY ;; evalue:2.5e-05
 57430  ATGATTGAAGCTAATTCCGCCTACTCTGTTTATGTTTATAACTCGTTTAAAGAGTTATTA
 57490  GTTCTTTTTCCTTCAGTCTTAACCTTAGCTAAATTAATTAAATCAAATCATCCTACCTTA
 57550  GTTGATATTATAAAAGAACAAACAATATTAAGAGGTGAATGGTATTTAACAAACATACCT
 57610  TATAATATACGTGACACTCCTATAATAGCTGATTGATCTTCAAAAGAATGTGAACAATTA
 57670  GTCTTAAATATGAACAATAATAGTCATATTAGAAAAGCAGTGTTTGTATATGATATAAAT
 57730  AGAAATTTTCTTGCTAAGTATGATGGAGTAATGGAAGCTCAAAGAGCGTGAAATATCTCA
 57790  CATTCTACTGTTAAAAATTATGCTAAGATAGGTGGTGTTTATAAAGGGTATATATTTAGT
 57850  TATGAAAGATTGGTTACTAGCCAGGAGGGCTAG
;     G-cox1-I6-orf150 ==> end
 57883  GTATTAAGGATTTTTTTTTTACG
;     G-cox1-I6 ==> end
;     G-cox1-E7 ==> start
 57906  TAAGTGGAGTTGTTTTAGCTAACGCTTCTCTTGATATTGCATTCCACGAT
;     G-cox1-E7 ==> end
;     G-cox1-I7 ==> start /group=I(derived) (1.44e-05)
;     G-cox1-I7-orf287 ==> start /first_aa=T /note=LAGLIDADG ;; evalue:1e-45
 57956  acggttttgacggatgttttaccaagtacgctaggtatttttattcccagcttatctcat
 58016  atggctaatacaaaattatatttgtctagtgttaatggtaataacgacaacagtgaaagt
 58076  gattatttaaaaaaatatagctataatcaatatataaaaatattttgagttggactaatg
 58136  gacggtgatggtagtattcaagttaatcattgacgtgaacagtcactgcaatatagacta
 58196  ataatcaaattatctaatattaaatccaactataatatgttaattgaagttacaaaggta
 58256  gtaggaggaacagtaaggattacaggaaaaggtgcagatgttatttgagtagttaataaa
 58316  aaatctgaagtagaagagattataaaaatttatgatacttacccacctttaacctccaga
 58376  aaaatatgtcaactagcatttttaaaaatatgtttagtagatacccatcccattgctccg
 58436  ctagggaaggtgagtacttacttattaaatcgaaaacttaaatatgataagcagttatct
 58496  attataagtttaaacccttgcaaagcagctacttattttaaaccatggttatctggtttt
 58556  atagaagctgaaggttgtttttctataagaaaatctaataaccattctttttcaattggg
 58616  caaaatcatgatttttaccttatagattcgattaaacagtattttgaagctactaacaaa
 58676  ataagatttacttgtggtaaattctattcaatagaaatatataaaaaagaagtattatta
 58736  aaaataatcagtcattgtactaactatcctttattaggtgaaaagttagagtcgttaaaa
 58796  aaatttcctcaaaagcttctttag
;     G-cox1-I7-orf287 ==> end
 58820  taagtgttgtgttgtcttgtcaccatgaaaaaattcatacaattttcggtaataattaag
 58880  taaaaccttaacgattgctaacggtgaagtctagatctcaattgaccatttaaatatatt
 58940  attattaaaagagattttgacttactttaatccatatatcttccaggaggtacttttatt
 59000  aataatt
;     G-cox1-I7-orf332 ==> start /note=LAGLIDADG ;; evalue:1.9e-28
 59007  atggtcgtacttatatctatgaaaaatatattgtcgacaagagaaaacaaggggttatct
 59067  ttcaattctgtcttacaagctagatcatattcccatgctagaaatagtaactctgcagga
 59127  ttagatcctaattgagttactggactagtggatgctgaaggttcatttatggtttttttt
 59187  aaattaaattcaaaggatagtaaaaatttaatacgacaagttcaactatcatttgaaata
 59247  agcgttcatataaaagatatagatttactatataaattaaaatccttttttggagatgtg
 59307  ggcagtatctctatcccatctactagaagagatgctagactaaaaataactagattgaac
 59367  gacatatttaattttataatacctcattttaaacaatatccattacagggtatgaaaaaa
 59427  atagatttagatctatgggctgagtgtgtagaattgttactaagtaagaaacatttacaa
 59487  gaggaaggcttaaataaaattttatctataaaatccgtacttaataaaggattacctgat
 59547  aaattaaaagcagcttttccctctgtaaatctaatagatagacctgttttggaggtggtc
 59607  aatattccattaaatcctaattatgtgagtggctttaccgaaggggacggttgcttcact
 59667  gtaaatatttcttctacaactaatcaagttaatgctatttatattattgagctacataaa
 59727  agagaagttcctctactatctagtatacaaaaatttttcagtggtgctggttctataaat
 59787  actgtattaagtcgagattcggctcgctttgctattagtcgtaaatccgacttggttaac
 59847  aaggtattacctcattttgatacttacaaattgcaaggtaataagcttaaaaattatcta
 59907  atctttaaagaaattgtgctattgattaattctaaagtacatttaacctctgaaggattt
 59967  aataaaataaaactacttaaagagggtttaaataagtag
;     G-cox1-I7-orf332 ==> end
 60006  agataatattagaagtaaaatttacaaacataattatatggcgtatatataaactacttg
 60066  ttattttaatgcgaataacaagaaagagtgccctagataataccgtggaaaccaaagcta
 60126  atttaaatttagttaaatttatttattatatttttgttcttctcggttttgtcttatatg
 60186  ttttcttaatgcggaaaatagaactaaaaaatataagataataccgtggaaaccaaagct
 60246  aaatttaaattatttagttagtaggatctgtagagactaaacgtgacaatcgaaagttta
 60306  ttaagttaaattattagataagttatagtccgatccattgcgtgagcagtgctgtatgtg
 60366  caaattgtatttgcaatgaaaatgtgtggtattg
;     G-cox1-I7 ==> end
;     G-cox1-E8 ==> start
 60400  ACTTACTACGTCGTAGCTCATTTTCACTACGTTTTAAGTATGGGTGCAGTATTTGCACTA
 60460  TATAGTGCGTGATACTTCTGAATACCCAAAATTTTAGGTCTAGATTATAATAAAATGTTA
 60520  GGTAAAGTGCATTTCTGGGTTTTATTTATAGGGGTTAATGTCACATTTTTTCCTCAACAT
 60580  TTCTTAGGTCAAGTAGGC
;     G-cox1-E8 ==> end
;     G-cox1-I8 ==> start /group=IB (5.33e-12),IA (2.96e-10) ;; mfannot: two introns identified
 60598  CCTTTTTCATAGATATATGATATTTT
;; mfannot:     /group=IB (5.33e-12)
 60624  gcacaacactgtttgctaaaaatctatttgatagtaggcactataaacagacaattagca
 60684  ggaaacctaatgattaaccctagcttcgctagaagtcggtgtgttaagcttagaatcttc
 60744  agagactatacgtgttgcaacttaaaagttgatgacatagtcc
;; mfannot:
 60787  AAATAACATAGTGATATGTTTAAATATATTTTGCTCTTTGTATATGGGCCTCCTGTAGAC
 60847  TATGAGTTTTATCCTTATAATAATAAGATGTTCCTAAAGAGTGATTGTGATGAAGACTCT
 60907  AATGAATCTTTTAATCAATATAATAACTCAAATTTAGATAGGGATAAATTATATAAAGAT
 60967  AAATACTATTATCCAGAATTGCAATAAGCTTATTTAATTAAGAGTAAAATATATTAAAAG
 61027  CTACAGTCTGTTTTATTATACCTGTTTTAC
;     G-cox1-I8-orf273_2 ==> start /note=LAGLIDADG ;; evalue:4.9e-42
 61057  ATGCTTTCGGTCTTTGTACTTTTGAGCTATGACGCCTCATCTAATAAATCTTTAGTAGGT
 61117  GTGGCGAAGCCAAGAGATAGCAAAAATATATCTGACACATCAGATGCTAGTTACAGTACA
 61177  CAAGGAGGTCCTTCAGGGTCTCCTAAAAAAGATCCAGAAAGTAATAAACCAAATAAATCT
 61237  TATGAAATAGAAAACTCTAATAGTTTAGCTAAATCCCCTGTATACCCTCATACACCCACC
 61297  CCCTCCCTCTTTCAACACATTACTACAACACTCGGTGATAAATTTAGTGTTCGCCATTAT
 61357  AGTTCTTTGAATAATACAACCGACCGTAATAATTTTTATCAGTGATTTAGCGGATTCACT
 61417  GACAGCGAAGGTTGCTTTTTGATTCATCGCGCAAATAAAGGACGTTCTTTTCAATTTATA
 61477  TTCAAAATAACGCTTCACAAGGACGACGAAGCGGTTTTACAATATATTAAAAGAACATTA
 61537  GATATGGGACAAATTCATCATTTTAGTACATTAGTTACTTTTTTTGTATCTAAGCGAGAG
 61597  CATATCGCAGAAATACTCGAAATTTTTTCTAATTATCCTCTTAACACAAAAAAACATCTC
 61657  GATTTTTCGGACTTTAAAAAAGCTTTCAAACTTTATATGAGCTCTAGTAGTAAAACTGAG
 61717  CTAACTAAAGATATCGAGATGATTAAAAGTGGAATGAACAGGGGTAGAACTAATTTTGAT
 61777  ATGCCAGCAGGCTACGAATATAAAATTACTCCTTATTGGTTATTAGGGTTCGTTGAAGGA
 61837  GATGGGTCATTTCACATTGCAAAAAAAAAGGGTACAGATTAA
;     G-cox1-I8-orf273_2 ==> end
 61879  TTTTTTCTATATGCCAATCTTCTATAGACTCAGTGATATTATACAAAATACGAGAATTTT
 61939  TATATGATTTGCCGCAAGCTAATCGGCAAGCT
;     G-cox1-I8-orf100_3 ==> start /note=LAGLIDADG ;; evalue:5.3e-10
 61971  ATGCAAATAACAAGTATAAGGGTTTCCGAGTATAAAGGTTCTAGTATAAAACCTATGACT
 62031  AAGCTAGATATCGACGTTTCGGAGATTATCAAATTAGTAATTATTCCTTTTTTTAATTCT
 62091  ATGACATGACACAGTAAAAAATTCTTGGATTTCGAGGATTGAAAACGTGTGTTCATGCTT
 62151  AAAGAAAAAGGTCTACAGCATACTGAGCATGGACTTAAAGCAATAGATGAAATTTTAATG
 62211  CGTATGAACAATAAGCGACTGTCTAATTCGCGTCACTTATTGGTAGATAGGGAAAGTATT
 62271  TAG
;     G-cox1-I8-orf100_3 ==> end
 62274  GTTTATTGCTATGTAATATGTTTTACAGGTATACAAATAACTATAAAAAGAACCGGGTTG
 62334  TTTATATTATTTAAACAACCATGTGTTTCTCCTCATTTAGCCGCCCCCCCCCTTCAATTC
 62394  TTGAATCAAGAA
;     G-cox1-I8-orf245 ==> start /note=GIY ;; evalue:1.9e-27
 62406  ATGGAGGGGGTGTATCATGATGCCTGCGTGTCTAAGTGTGATATATATAGAGACTTAAAA
 62466  GATGTATCTGTAATCTACATGTGATTTAATAAGATCACAGGTAGAGTATATATAGGTAGT
 62526  GCTTTAAATGGATTTAAACGTCTAAGTACTTATTATCAGCCTTCTATTCTAAGAAAAAAT
 62586  AGTTTAATCTATCAAAGTATATTAAAATATGGACATGAGAACTTTTCTGTCTTTATTTTA
 62646  GAGATTTGTGGAAAAACGTCTACTGTCACTAAAGATCGTATATTAGAAAGAGAAAAATTT
 62706  TACTTAGATTGGGCTTTAAAAACTTATGGTTTAGCTATTTTAAATATGCTAAATACACCA
 62766  GGGTCTAGTATGGGTTACAAACATACGGAAGAAAATTTATTAAAGATGAGTGAATTAAAA
 62826  AAAGGTGAAAGGAATCCTATGTATAATAAGATTAAATCCGATGCTTTTATAGCTCAACAA
 62886  ACTAGAGATAGATCGGCTGAAAATAATCCCATGTTTGGTAAGACTAAGTCTGAACAGACT
 62946  TTAGCTACGCTAAGAAAAATGATCTTTGTGTATGATGTTACACAAGATTATAAGTTATTA
 63006  GGGGTGTATCCTACTGTTATGTGTACTCGTTTATTTAAATTGTGTAACAATACCTTAAAA
 63066  AAAAGGATAAATAATAAGGAAATACATAATGGTAAATACTTCTTTTCGAAAGACCCTTAC
 63126  AACTCAGATGAGGTATAG
;     G-cox1-I8-orf245 ==> end
 63144  TTATTTGGTTAATATAGTATCTAATCACGATACTATTGTAAAATTTATAATGTAAATATT
 63204  ATATTTACATTATATTGACAGATTG
;; mfannot:     /group=IA (2.96e-10)
 63229  tataataaagctacaaggaattaggtttagttccccttataactaataaacataaggtaa
 63289  aaagaggatgaatttcaagaaagactgtgtagttaacttgaagcgaagcttatttttaag
 63349  gtacattaatatgtataattaataataagaacgttcaacgactagaagggaagtctttat
 63409  gataacaaccttccacgagtattctccgtcaattaaacttaataaacataatgacattat
 63469  agtattaagtaagacgatgacatagtct
;; mfannot:
 63497  GAACCCATGTGAAAACATGGGAATTAAAGGGTAAAATCCTTTAAAGTAACATAAT
;     G-cox1-I8 ==> end
;     G-cox1-E9 ==> start
 63552  TGGCCGAGAAGAATAAGTGATTACCCCGATGCATTTGCGGGTTGAAACTTAATTAGTAGT
 63612  TTTGGTAGTATCATTAGTGTGGTTGCTACTGGGTTATTCTTATTTTTAGTTTACGTTCAA
 63672  TTAGTTGAGGGTAAAGCTACAACTAGATATCCTTGATTAACGCCTCAGTTCTATAGTGAT
 63732  AGCCTACAAACACTATTAAATAGAAGCTACAATTCATTAGAATGAGCGTTAACTAGCCCT
 63792  CCAAAACCTCATGCATTTGTAAGTTTACCTTTACAAAGCAGTTTCGCTGCTGAACTAGCC
 63852  ACATTAGTTTGGAATCATGAGATTTTGGTAGCTACATTTGATCGGGGTATAGATGCTGCT
 63912  GTTAGTGGGGTTCATAGTATTCAACAATCTTTACCTATCTCTCAAGTGGCCACAGATGCG
 63972  TTAAACCTCTTTAGGGCGACTCCAGATATTGTTGTTACTGGAGGTGACTTACAATCGGAT
 64032  TATCATGATATGGGTTACCATTATCACAATTTAAAAATCGCGAATAAAGTTCACTATCAG
 64092  CTTGCGTTAAACCTTCTTAGATTAAAATATAATATGCCAACAGTTGAATTCGTTTAA
;     G-cox1-E9 ==> end
;     G-cox1 ==> end
 64149  ATATTATGTATAAAAACGCTGCCACGTCGAATAAGTGACTACGCGGACGCATTTGCAGGA
 64209  TTAAATTTAATAAGTAGTTTTGGAATACTTTTCTTTAAATAAAAGTAATAACTAATTTAA
 64269  GGTAAATTCTTCCGGTATTTATTTAAGGACAGGTTAGTAAGTAGTCAGACAAGGAAATGA
 64329  ACTGGACTGTTCCGACTTCTTTTACTTATCTTGGCTAGCTTAGATCTTGGCTAGCTTAGA
 64389  TCTGGGAGGCGCAAACTCGATCTTTAATTTTTCGAATAATCTTTGACCAAAGTCCTAATG
 64449  ATGGCTAGCTAGTACAGTATAATGTCAAAGTCGGGTGTAATGAAAGCCCTGAAAAGCGAG
 64509  CTGAACAAAGAAAACTTGCATTGGAAGCTGAAACAGACGCATAAAGAAGGGCTAGGTTAG
 64569  CTAAAAGGTGTTATAATATTAATAATAGTGAAGATACCTTTTAACATTATTTAACCTAAT
 64629  TATGCTCCTGTTCGTCCTGCTCCTTATCTTCCTAGTGCTCCTTCTCTTCCTGCTTCAAGT
 64689  GCTCCCAGTGCTACTTCTCTTCCTGCTTCAAGTGCTCCTAGTGCTACTTCTCTTACTACT
 64749  CCTGTTCCCCATGAATAGGATTCGTATCCGGATTCTTTAAATGGTCCGGGCGGTTTATAT
 64809  GGTATTACCACCTTGGTCTCCTAACTCTGGAAATTAATTTTTATATTATGTTTTTACTTT
 64869  ATGGTTTATTAGTTTTGGTTTCTTTATCTTAATAATTTGCTTAATTCTTTTATATTTGTC
 64929  TTAATTCTTTGTGATTTATTAATACCTAAAGGTTATGTTTTATACATTAAGGATATGTTG
 64989  TAGATAGGTTCTACATTTTGCTTGTCTTGTCTGCACAGCTAAAGAGATATATATTCTGGC
 65049  GAAGCTGGAGTGTGCCTTATTTCGTAGTAAACAGATAAAAAGCAGAGTTTTAGTAGTTCG
 65109  ATTCTCCAGTATCCCTGTGTTGTCCAGTTCCGTTAGCGATTTTTTTTTCTTTTTTTTTTT
 65169  TAATATATTTTTATTTATATATATATATTATTTTTGTAAAAAAAAAGAAAAAAAAAAGAA
 65229  AAAAAAAAAAGAAGACCAGACAAATTTAACGATATCTTTGTTTAAATATATTTAACTTAA
 65289  ACCTTAAAAAGAAGTATTAATTTCTTAATATTAATGTATTTAAATATAGAGATTTGAAAG
 65349  TTGTTACCTTATTGATTGTAGTATTATGCACCCTCTATAGCTTATATATAAAAGAATGAA
 65409  AATAAAAAAAAAAATAATGAAAATAAATAAAAAATAATATGTGAACTATACAGTTGTGTG
 65469  TGGTGTTAGTAAAGATCATACATATTATATATTTTATAAAAAAAAGATCGGTAGGTAAAT
 65529  TCGTCCTCTTTTTTTTTTATCC
;     G-nad4 ==> start
;     G-nad4-E1 ==> start
 65551  ATGTTACTTTTACTTTTATTAATAATACCTTTATTGGGTGTATTTACTATCTCTACGGGT
 65611  ATATCTTATAACTTAAGCGATTTAAATATTAGACGTATAAAAAAAATTGCTTTAACTGCA
 65671  TCTATTATAAACCTTTTGCTTTCTTTTTTAATTTTTATACTATTCGACGCTAGTAGTAAT
 65731  CAATTCCAATTTGTACTAGAATATCATGAAATAAGCTCTTTCGATTTTTACTTAGGGTTA
 65791  GATGGACTTTCTATATACTTTGTATTATTAACAACTATGATAACTCCTATAGCATTATTA
 65851  AGTAATTGAAAGTCTATTCAAGATAATGTAAGATCTTATGTTATAATTATACTATTGTTA
 65911  GAGAGCTTGTTACTAGCAGTATTTTTAGTGTTAGATATCTTATTATTCTATATTTTTTTT
 65971  GAATCAATACTTCCTCCATTATTTATATTAATTGGTTTATTCGGGTCAAATAATAAAGTC
 66031  AGAGCTAGTTTCTACTTATTCTTATACACAT
;     G-nad4-E1 ==> end
;     G-nad4-I1 ==> start /group=IC2 (6.46e-34)
 66062  tt
;     G-nad4-I1-orf424 ==> start /first_aa=Y /note=LAGLIDADG ;; evalue:8.5e-32
 66064  taccaaaagtgtaaaagagctaaacaccggggaagccctaaaactctagtaaccaaagtt
 66124  gtagaggaaacaaaacaaccggcctgattaatgcctcagggtatggtaatatcactagtt
 66184  ttctttttagaaaaactacttaaggtagtagatatgtgggtgatcgcggttctaagtcat
 66244  tctaaatttaaagtatataaatctttaaagattgtgagtgtaaaagagcaacgagtagat
 66304  ggttcttcaagttctagaaatttagaatttgtaaggtgtactctagtagctgggaaacca
 66364  gttttaggaagaaaatttcatactcattccagtaaatttatagctcaaagtaatatgtat
 66424  aaaaaatctatacatatgatcaattctaacttaaatccttgatttataacaggttttgtg
 66484  gacgcagatggatgcttcaccttaggttttttgaaaagtgatagatataaaatgggttat
 66544  caaatccaagctatatttaaaataaatttgcatgaaaaagattacaatttattatccaaa
 66604  attcaaaattattttggggtaggaaaaattacaaaacatggtaatgctagtatacaatat
 66664  acagtaagatctttaaaagatttagatataataatatctcattttgaaaaatatccatta
 66724  ttaactcaaaaatatgctgattatctgttatttaagcaaggtatttcattacttaaaaat
 66784  aaagaacatttatataaagaaggttttattaaagtactttctataaaagcttctattaat
 66844  ttaggtttatcggatgaattagaattatcttatcctgaagttaaacctatgaaaagatct
 66904  ttattaaataataaaagtattgcagatcctaattgaatagcaggtctagcaagtggagat
 66964  ggatgtttttttgtatctatacgtaattcaatcacaactaaaacaaaaaaagcagtagta
 67024  ttaaaatttcacattgttcaacatagtagagatactgatataatggaaatgttaatatct
 67084  actatagggtgtggtaaaattgaattagtattaaaacaatccgctgtatattttgtagtg
 67144  gtaaggtttaaagatatctttgaaaaaattatacctttatttgataattatcctattcaa
 67204  ggtattaaagctttggattatttggaatttaaaaaagtagctaatttaatgcataacaaa
 67264  gaacatattactgaacaaggtttatcgaaaattcaatctataaaattaaatatgaactta
 67324  tctagaaaactataa
;     G-nad4-I1-orf424 ==> end
 67339  attattggaattgccggttagccggtatgatttgaagtaatcctaaattaaataaaacac
 67399  aagaatagcttttattctttcaggataaggcgtaactcttgtgaaaacg
;     G-nad4-I1 ==> end
;     G-nad4-E2 ==> start
 67448  TATTTGGTTCATTATTTTTATTGTTATCTATATTAACAATATCTTCAATAATGGGAACTA
 67508  CTGATTTGGATGCGTTATATAAAACTAGTTTTTACTATTCTACACAGTTATTTGTGTTTT
 67568  ATGGTGTTTGTATAGCTTTTGCTATTAAAACACCAGTTATATTTGTAAATGGTTGATTAC
 67628  TAAAAGCACACGTTGAATCCCCTTTAGGTGGAAGTATATTATTGGCTGCCATTGTTTTAA
 67688  AGTTAAGTTTATATGGTATGCTAAGAATAATGTTACCTTTATTACCTAAAGCTTCTTTAG
 67748  CCTGTACACCTTGAATTTATTTAGTTCTAGTTATAACTATTATATACGCGAGCTTTAGTA
 67808  CTTTACGTACTACAGATATAAAGGAGTTGGTGGCTTATAGTTCTGTTTGTCATGCAGCTG
 67868  TTTATGTTTTAGGTGTATTTAGTAATACTATACAGGGTATTGAAGGTGGAATCTTTCTAG
 67928  GTTTAGCTCACGGGCTAGCGTCGTCCGGACTTTTCATTTGTGTTGGAGGAATTCTTTATG
 67988  ACAGGACACATACTCGTTTAATTACGTATTATAGAGGTATAGCTCAGCTTATGCCTGTTT
 68048  TCTCTATATTGTTCTTCATACTATGTCTAGCCAACGCGGGTACACCTTTAACTATGAATT
 68108  TTGTTGGTGAATTCATGTCATTGTACGGAGCCTTCGAAAGATTACCCATCTTGGGTACAA
 68168  TAGCTGCTTCTTCAATTGTATTTAGTGCTGCGTACACTATATTTATGTTTAACCGTATTG
 68228  TATTTGGGGGATCTCTTTCAAAATATTTTGAGAAATCTATGCCAGACTTAAATTTAAGGG
 68288  AGTTTTGTGTATTATTACCTTTAGTATTATTAATTGTATTGTTTGGTATTTATCCTAGCC
 68348  CTATATTAGATGGTTTACACTATTCAGTTTCATCTCTAATATATAGTAATTTTAGTTAA
;     G-nad4-E2 ==> end
;     G-nad4 ==> end
 68407  TTTAAAGTTATTATAATTCATTATTTTGTCCTAAGACATAGGAGCATGTCACAGATATAT
 68467  ATTACTTATAAGTAAAGATTAAATATTACTTACAAGTAAACATTAAAGATTTTTTTTTTT
 68527  ATTTCAATCTTTCAATAGTATCCCTAGATGTGCCAGATGCAACGGCTGTTTTTTTTTTAA
 68587  TCGGATGTCTTTTTCTCTTTCTAGCCTAAATTACAAAAGGTGAGGCTTAGCTTTTGTGCG
 68647  GCTAGGCAGCCAGAGTTATCTTTGTTTATTATCCTGTATGTGGTTAAGTTAACTTAGTTG
 68707  TTATAAAATAATTAACCGGATGGTGGTGGGGTCCAAATTCTAAATTTGTTTTCTACCTAT
 68767  TAGATGTATATAAATTATATATTAAGAGATCTTTTTTGTGCCCTGACCTCTGCTTCTAAT
 68827  TTTTTTGCCCTTTTTTTAATAAATAATCTTAGGGTTACTTCTTAAAAAAAAGGCAAAAAA
 68887  TTTAGGGGTAAGGCCAAAGCTGAAAATTAGGGGAGAAGCGTTATATTAGCTTAGTTTAGC
 68947  TAATATAACTTAAAGCCCGCTTACATATATGAATTAATGTTTAAGACTTTCACTAAAATT
 69007  TTGCCTTTTTTTTTAAGTAATTAGTAATTTTATTCCAAAAAATAAAGCACAGTAAATATA
 69067  GTTTAATCTACTAGAGAACTGATATATTAAATAATTTTAGCCTAAAAAAAAATTTATGGT
 69127  TTAAATTTTAGTTATAAAATGAGAATTTTTAAAAATCATCCTTTATTAAAATTGGTTAAC
 69187  TCTTATATGATCGATTCACCACAACCAAATAATCTAAGTTATTTATGAAATTTTGGTTCT
 69247  TTATTAGCTGTTTGTTTAGTTATACAAGAATTATTAAACAAGAAAACCTTTATTATCTAA
 69307  AGGCTAGAATAAACATGTTATAATAATGTTTACTTTTAAACCAGGAGTTATATACCTAAG
 69367  GTAGATAGCTATCTTAGACTAGGTAGGTATGTTGAAAGGATGTCGCTGGTCCTCAAATGT
 69427  TTAGGATTCCTTTATTAGATAAATAATAGTTATCTAATAGAAAACAATTTTTTTTTGTCT
 69487  AGGAAGCTTATTTTAATTTAAGGAATAGGCTGAGCTAGTTCCTTATAATTTAACCTTCAC
 69547  TATAATTTGTGTAGTATATAAACATATTAATAAAAACCCTCGTCATAAACCATAACTTAT
 69607  ATGTGGCTAAACCGTCCCGTAAGAGTAAGCAGCCTCTGCTCTTACAAATAAAAAAAAATC
 69667  TTACGGTT
;; mfannot:     /group=I(derived) (1.24e-08)
 69675  tgctggaaactcctttttaataggacaatcagcaggtaacctgctgtatatatttataca
 69735  gtagggtcttcagagactatgcgtaagatgtcctagaattatgaaataaaaaaggataaa
 69795  gatatagtcc
;; mfannot:
 69805  GCTTTTAATAGTAATATTAAGCTTAAGAGTGAGTGACAATAAGTTCTGGTTTAAGCTAT
;     G-orf308_1 ==> start
 69864  ATGCTAAGGGTTTTTATTCATAAATATTTTGATGGCAAAGTGAGGACTAAACAGGAGTTA
 69924  GCCTTAAAAGTATTTAATGGTGTTGAACGTACTAGCTTAAAAGTTTTAAGTAGTTCATCA
 69984  GCTTGATTTAATATAGCTTCTGATTATAATAAAGAGTTATCCTTTAGAATGGATCTTCTT
 70044  AATAAGCATCCGGATTTATATATGTATGAAGTTGGCTTTGAACAAGATATTTTCTTAGCT
 70104  TTATTAAAAATAAGTAGGAATTTAGTTGCCAATTATCCTTTATATTTTAAGTTTACAGAT
 70164  AATGGTAAGTTTATATTGAATATAACAACTAATAAAGTCTATCCTTTATATAGCGGAGAT
 70224  CCTTTGTATACCTTAGGCTGCCTTATACCCCAAGATATAAATATTCTAAAGATTAATCCT
 70284  AAAAATCCACTAAAGTCTACTTTAGTGGGTTCTATTACTCTTTACCCCGTAGATTGAACA
 70344  CCTGAAGAGCGTTTAGGTTTTGGTCTTGCTTATCTACATGTCAAAGTTCCTAAGTGAACT
 70404  GTAAACTACCGTGCAGAGGTTAAATCAGCCTTTTCAAATAATCTAGGTAATAAGTATTTA
 70464  TATCGAACAAACATATTTGTTCAAGTTTCCAATAATTTAGTTCGAAAAAGTAGCAAGGAT
 70524  TATGTAAAGTTACTTAACAATACAGTAGTAACTATTAAGGATCTTTATTTGCGTAGAGAA
 70584  TTTCAGGTATTCACTGGTGTATCGGATAATTTGGTTATTTTTAGCGTAGAGAGCCATATT
 70644  CAACCTTTAAGTTCATTAAGTTTTAAAGATTTAAACAGTCTTTATTCTGATTTTGAAGCA
 70704  CGTGATCAGAGGGATTTAGGTTATCATCAGTTTTGTTTTTGAGGGCCTATTTTAAATAAA
 70764  TATATTCTTTCTTTAGAAAAAGCCTAG
;     G-orf308_1 ==> end
 70791  TTTTAGTGTTTTGAGTACTACACTAGCTAAATAAGGAATTCTTCTTAGCTTTGCCGGCTT
 70851  TATTTTGTTTTCTACCTATTAATTGTTTATGAAATATATATTAAGAGATCTTTTATGAGC
 70911  CCTTTGCCTTTATTTTTGCCTTTTTTTTATAATAAAGTTATAAATATAAAAAAAAAGGCA
 70971  AAAATAAAAACTGGCAAAGGGCAATCGTGAAAAATTCGGGAGAAGCATTATATTACGTCT
 71031  TTTCTACTTGTCTAAAGTGCAGGGCAAGAAAAGCTTATATAATTTAAAGCCCGTTTACAT
 71091  AAACGAATTAATGTTTAAGACTTTCACGCTTACATTGAAAATATAGTTTAAACTACTAGA
 71151  GAACTTATATATTAAATATTTTTAGCCTTTAACTTCTAGAAAAAAAAAGTAAAATAAAAT
 71211  TTAAATTATAAA
;     G-cob ==> start
;     G-cob-E1 ==> start
 71223  ATGAGAATTTTTAAAAGTCATCCCTTATTAAAATTGGTTAACTCTTATATGATCGATTCA
 71283  CCACAACCAAGTAACCTAAGTTATTTATGAAATTTTGGTTCTTTATTAGCTGTTTGTTTA
 71343  GTTATACAAATAATCACAGGTGTAACTTTAGCAATGCACTACAACCCTAGCGTATTAGAA
 71403  GCCTTTAACTCTGTAGAGCATATTATGCGTGATGTAAACAATGGATGGTTAATACGTTAC
 71463  TTACACAGTAACACAGCTTCAGCTTTCTTTTTTATAGT
;     G-cob-E1 ==> end
;     G-cob-I1 ==> start /group=IC1 (1.23e-34)
 71501  cttatatgtagacttcgtctactttttttgtgtaatcctttatttactttaaatatacct
 71561  tgtactgaaaagtccacaacattaaatagtgatagacctaagctgcctttatatccagct
 71621  cgtaaacatagcagagcagtaccgtctccattacgtagacatagtagagggattaaatct
 71681  tttccccctctaccccctgtcccccatccttcttggcttcgcccaagaagtaggggggaa
 71741  aaggggggttggggataggtaaaagacttctagctgcagcaagtgaagcagtccatactc
 71801  ctaaccctcaaaacttagactccctttcgagtgaagactttgccgagtgattcagaggtt
 71861  ttgtcgatgcctctcctagacctacattccgttatacctccaaaattatacctcgcactc
 71921  caagattaattaccagatcagtatgcactttcaataagaaatatgataacgggttagtag
 71981  ttttaggttctaacttaacatctacagtgggtgaaaaatttactttacaacagttaagta
 72041  tgttgcaacttcctccttatcaatacagcgttgtaatagggttactcttatcagacggtt
 72101  ggttaaatttaggtaatgccagagctaaaaatgctagattaggttttaaacaatcgcccc
 72161  ctggggcccctcctaccccactagtggggacagggtgaaaaatattagctatgttttatt
 72221  tgtttttagcatattgtctcactactgtgcgagtatgccttgtctaaccaaaagtcgtgt
 72281  tcgagcgggaaagttgaatcaggatttcttcttcactactagatccatatcaagttttac
 72341  tgaattacactctatgttttatgttaataaagttaaagtaattccccaagatatttataa
 72401  tctactaacccccgttgctcttgcccatatagtaatgggag
;     G-cob-I1-orf123_2 ==> start
 72442  atgggagtgcagaaagacatggcttgctcttatgtacagattcttttacagtacctgacc
 72502  ccgctttccccgctgtccccgcgcgcgggaaagcggggacagcggggaaaggtaattaaa
 72562  ttaattaatgtgctttttataagatatccattagattgtactcttcgttttcacactcct
 72622  actcaacctcgtatttacattaaagaaagtagtatgtctaaattaatagcaatcgttgaa
 72682  ccctatgtgcatcactccttaacgtataaactatataagaatcacagaggtgaagtatct
 72742  ggtattcgaggtaagaacaaaaaaaaacatcggcacaagagttttagatgaaaatggggg
 72802  tataatatatag
;     G-cob-I1-orf123_2 ==> end
 72814  ctttccttctataaccgactgtgctttattttttagtgtggataaaagaactgttacaag
 72874  aagaatattcaagggttcttttacagagttcaacggaaaaattttaaaattcgagcatga
 72934  gatgaactagcggaggtagggttgttttttaatacaaaccattgataaccaccgttttag
 72994  actaattttcgccattagtcttcatattgacgaaacacctttggttaaatatattgcaca
 73054  aagattaggtgtcggtactttctctggcgaagcatccctttttttctttttttttcgtaa
 73114  aaataatatattataataaatatatgatagtaataaaaaaaataaaaaaaaaaggtggga
 73174  gagatctgtgaattatactgtttcaagtaaagatgctttacccttaattcttggtgtatt
 73234  ggacaaaagacctcttaatacaagcaaaaacttgaactacgtgatgtttagacaagccta
 73294  tgatatttattttttacgtgaatctactaaaatcacccctgaactaagtcaagaaatttt
 73354  cgctcttaagaaaaatatgaataaaaatagagtggagtttaaacaaccgatagaccacaa
 73414  tataaacattactccttattgactgcttggtttcaatttttttttctgttttttttatat
 73474  atttttatttatatatagattatttatttaaaataaaaaaagaaaaaaaaaagagaaggt
 73534  gagggttatttttccacaaataaaacaaactacagcttaagatttggtgttgggcaaact
 73594  tcacaggaaatagctgtactagaagctatcctgatatttttcttagccttaccagctaaa
 73654  cgttcttttgaaagaaagaattctaatcttgttagcctagctacatataaccaagccaaa
 73714  ggtcgggatcataaaccc
;     G-cob-I1-orf179_2 ==> start /note=LAGLIDADG ;; evalue:1.3e-13
 73732  atggcccagttaattataactcagagatattttatatctaacgttattataccttttttt
 73792  gacagtttaacttgactaagcaaaaaagctaaggattatactgactgaaaattaatttga
 73852  gatcttataaaccaaggttgacattttacggaggaaggtcaaaagcttatatatttaatt
 73912  accaatggtatgaataactctagattatctactaggtttacccctgtagaggatgtttca
 73972  ccttgagatgtgaaagaaagagccttaaaacttttatctctcccttcgaattatgaagta
 74032  caagcgaatggaaaaatattgttaaaatccttaggtacttatcttaaaggtagaggtaac
 74092  gttggtgttagtgtcttagatgccaagggtgaaatagtgtttaagtttaactctataaaa
 74152  gattgtgctttgtttttcaatgttcacactagaactataaatagaaggttagaaaatggt
 74212  tctttggttgagtacaataaccaaaatttggtattcaagcgtgaaatgcacttgccttaa
;     G-cob-I1-orf179_2 ==> end
 74272  tgccgggacacaagtacacagtaattacaagtaaaaaagtaaatctaattaaaatagccg
 74332  aaaataccgctaccttttgtgcaaagcaaggagcaattaaccagg
;     G-cob-I1-orf116_2 ==> start
 74377  atgtttggacctttgtggaggatagttgttaatcaactagctgactttgctccatacagc
 74437  acagggggtgatggactaagtaagagaattgagaaatctcttagggctatactgtgggtg
 74497  tgaaccacctgctataaatcatcaaactgcgggaaagccctaaagcaatttcaaccaagc
 74557  aagcatagtaatatcgtttgtggcacaggtaatgactcgtggtatggtaaaatcgaaatt
 74617  gatatccgaaaggaaatgggtaatctgcagccaagctcctatactaacaagtataggtgt
 74677  gcagttcatcgactagatgttggttggcattatcaggatgatagtgcttaa
;     G-cob-I1-orf116_2 ==> end
 74728  gatatagtcaaaccctactcgaaagagtacaggatagtagatagttcagcacatgagcaa
 74788  agaaataaggcaacgacctatgttggtatgtttcacacaacaaaccagcagggctctcag
 74848  cttatatatttattgtctttaaatgggtggtcattaaaaggagaatcggaggactactta
 74908  gggagaaggaccctaactcagcctgttttgtgggatttttactacaaatggtaaaagggt
 74968  agatttg
;     G-cob-I1 ==> end
;     G-cob-E2 ==> start
 74975  GTATTTGCACATAGGAAGAGGTTTATATTATGGATCATACAGAGCACCTAGAACATTAGT
 75035  TTGAACAATAGGTGTGGTTATATTCATATTAATGATAGTTACAGCTTTCCTGGGT
;     G-cob-E2 ==> end
;     G-cob-I2 ==> start /group=ID (1.82e-29)
;     G-cob-I2-orf308_2 ==> start /first_aa=L /note=GIY ;; evalue:8.2e-20
 75090  ttgtcaaatagccccaaaggatttaaattcaaccgtaacaacaacagcaatgaaaacaaa
 75150  ttcaactcttattatactagacctggtatttttacaagtgtaaataaatcaaatataata
 75210  ggtagaagacacttttctgtaacatctccgcgtaggttaattagtgaagagttaacgaaa
 75270  ttcatatccgaaaaaaacctggatcccgtttttatatatgaagatttatcagataaagct
 75330  gttaaatctagagttttgaaggatactcggggtcttagtggtatttatttaattttaaac
 75390  aaagtgactctggattattatataggatcagcttcaactggtagattccatgcgagattt
 75450  tctaatcatttattcaattttcatggtagtaaagtagttaaaaatgcagtaaagaaacat
 75510  agtatatcttgttttgcatttataattttagagttgtttcctgagatagtaaacaaagaa
 75570  aataataaaaaattattagatttggaagacttttacttaaaatctttattaccaaactat
 75630  aacatattaactgaagcgggttcaagctttggttataaacataacgaaactactagatta
 75690  aacatggaaactaaatatagtgaagagcgtaggctagcttttggtagtttaaataaaggt
 75750  aaaagcttctctccaagtactattgaagcaatgaaacaatctactttaaatagaataaaa
 75810  cctatttattcagaagagggtattcaaaacatgaaaaagaattgtaaagctatactggtt
 75870  tataatatggactatacagtatatggagaatttcctagtataacagaggcgtctaaatct
 75930  ttaggttgtgatcaaaaaacaatttatagggctttacaaacgccaaaaaagatattaaga
 75990  agacgttgaattgttaaatatgtttaa
;     G-cob-I2-orf308_2 ==> end
 76017  atattgttgtaggtttgagtttaaattatagtcctacgagtaaaaatttttatgcaattt
 76077  gtaaaaaaaaataaaaagtaaagtagaatagcccgacagggatattgaagaaatgtttaa
 76137  atttctttggcaatgttagtgaatacgatcaaagaatttgtagttttgttttatttagat
 76197  aaagactaaccttaataaaatatagaactaaaagttagagatcgtcggttatttatatga
 76257  tcgcaacaggctgggtcactgacgggtgtctgaaatgatgcttaatgcacagtcgaaata
 76317  tttagttatagaatatgactaatagaatatacgaattcaaagttattctagctttttata
 76377  aatgtcttttaatttatattaagtatatttg
;     G-cob-I2 ==> end
;     G-cob-E3 ==> start
 76408  TACGTTTTACCTTACGGTCAAATGTCGCTATGAGGTGCAACTGT
;     G-cob-E3 ==> end
;     G-cob-I3 ==> start /group=IB (1.63e-22)
 76452  taagtaagtaatagcagttgaaaaatatcactatatgctggaaactcctaaagccttata
 76512  tactgtaatattcgatattatggttaaaattatagccaactggccctccactctggtgaa
 76572  tagcttcgcttagccagagtggaggtaggatgtaacaatggacaatcagcaggaaaccgt
 76632  atcccgggttaggataacttgatcctagccggatccttagagactatacgtgatacatct
 76692  ttcttctttccatccctgttttatttggcaggtggagctcctgccttatttagattagtc
 76752  tggggagggataagtaatacaagaagagagtaaagatatagtccaaacattaaattgaaa
 76812  aatttagtgtaacctataactttattaggttatcaaatgtaaaattttcaggttcccact
 76872  atcaaaagtacaatgtgctattatcttgtatatattattttatactcttttagcacgttt
 76932  gtgggacagggttgatttgaaaggtttaagtattacttctttaattgttccttttagatt
 76992  attttcaactgttgagctagaaaataatcagggttcccatgaggtattactaaacttaaa
 77052  cctaaaataagtttagaatttattgaatgatttgtaggtatctgtgaagcagagtcctgt
 77112  tttttaccccccccccccccgtccccttaatccccactagcggggaaaggggggaagggg
 77172  gggggaaagcgtaaaaataaagaaggattagtagtaggttttgaatttgtgtttagaatt
 77232  gcattgcatcgtgacgaccgaggtgttttagaacgcataaaatgtaccttaggttgtggg
 77292  agacttagtacggagcgagacacattagtttttacaatatctcaactaagcgatattgag
 77352  aaaatcttgatccctttatttgaagaatttccattaaacacaactaaacatctagattat
 77412  ttagcctttaaaaaagcattttttatgttttttttcttattttttccccttttttagtta
 77472  tatatattttctgattacgtaaatagtattatataataataaaaaaaagggaaaaaatta
 77532  gaagcagtgaactaaataaaccagatttatattcagagattcttaaattaaaacatagta
 77592  tgaatactaaaagagtatctgatgttttacctagaggtcatgagataagaattacaggta
 77652  actatttagtgggtttactggagggtgatggttccttttattttaataaacaagatctga
 77712  ctgttcgtgcctcattggttactacaacagttaataaagtacttttagacaagatacgag
 77772  agtttcttctaaatcatttagacgaaccttctggtatattgggtagttgtactaaattaa
 77832  ttaatatcgcgccctaaaaatcggagatttttccagccctcccttaaaaattcggagatt
 77892  tttatagcagggctataaaaaatctccgattttttaaaggagtatgataaaaagataaaa
 77952  ggtggcaataaacctttctctatttttgaaatttatcaagtggattatatatgtaacatc
 78012  ctaataccttatttagataaaatacaatttagaactaagaagcataaggattatgttgat
 78072  tttagaagcttagcttttttaaacttagagggtaaatatcttacagaaaagggtagagaa
 78132  ctaatgattaaattagctgatactatgaataataacagattatccactaactctaacccc
 78192  ttaactctagatacgactactaagtcagaattagatctattgattaaatcaaaaccttta
 78252  atagatatagattctgaaggtagagctaagataatatccgaaaataaatatataagatct
 78312  acttatattattaaagctatttttcttttcccctttccccctttcccctttcccctgtcc
 78372  ccactagtggggtagagtggggatcagaggggatgggggttgagggttctatttcttatt
 78432  ttactaatggggtctctagtgctaaagctctacatgtaagtaataacactattttttttt
 78492  agttaaattagatatttatatactaaattaaagcaatgttcgtttttccctctaccccct
 78552  gtcccccatccttcttggcttcacccaagaagtagggggaaaaggggggggttggaaaga
 78612  gacacaaacacaaatttaaacctcatactttaaatttttgcttagatgcctttaaattac
 78672  aaccctgctgcggattatttttgcataattaacccttctattgaggaaggtaattatgtt
 78732  taaagttaaatcagcaaatttgaaaatggtttttttttgttggtatatatagaataagaa
 78792  gagtcagattaataattcttttttacaagtagcatacctactatgtatgtaatcgagctt
 78852  tagctttttttgcctgcactattttatttgagtaatgcagaaaaaaagccgcgccattgc
 78912  tttatttcacagtagaaaattttttcatatatagttatgtaactaaattaagttttggtt
 78972  gtgtcaggccacgtaccggaatcattaaatcaattaggttaccctgttatgaggttaatg
 79032  tattgctaatctcataactgctattaagtttttattagaaaacacagattttgataattg
 79092  ttcattttttattacacccgttgtaatttattcaaaccctgagaactctaaatcttttat
 79152  tttaaaagaaaataaagggaaagctggtatatatcgttgaactaaccaaaagaacggtaa
 79212  tacctatgtgggatcatctgtaagtttaagcataagactcgcaaactactttttaaagta
 79272  tgcaaaaaaaaagaaggagagcgcagaggaaatatggttatttacagggcctggttgaaa
 79332  cacggaccgtccgggtttttacttgaaatacttgagtattgtgatcctaaagatgttatt
 79392  actagagaacagtactatccaactctgttaaagcctgcttataacagtttaaagatagca
 79452  tattcaagtctaggttacctttttttttttctttttttttataaaaagaatatatatata
 79512  taaataaaaatttataaaaaaaaagaaaaaaaaagaaaaaaaatcgcatacaaaggaggc
 79572  tattgctaaagtggtcgcagcacataaaaagcgtgagctttcagaggaaaccacggctaa
 79632  gttaagaagtaacttagtcgaattgaatgccaaaaaagggttttttgttgaggcaatgaa
 79692  tattgagacaaatagtactaccgtatgttattctctccgggaggcggcaaaggcttttaa
 79752  cactaatcataatacaattcgtaattatgttaaaagcaaaaaactttacaataagatata
 79812  ttatttcactgttaaaaataaatctacagagtaatttatctatcttttaatttagtaaat
 79872  gatggtaaacctatcaaaaataaagaaggtttaatatcagctcttttatttttgcctttt
 79932  ttttataagtagttttattactacgtagtaataaaattataattataaaaaaaaggcaaa
 79992  aatttagtaaaaagaattaaagcctattctccttagtcttctacctataattaaaataca
 80052  accacattattttaaactattagcttattggtttatag
;     G-cob-I3 ==> end
;     G-cob-E4 ==> start
 80090  TATTACAAACCTTATGAGTGCTGTACCATGAATAGGACAAGATATTGTCGAGTTTCTTTG
 80150  GGGTGGCTTTTCTGTGAATAACGCAACTTTAAACAGATTCTTTGCTTTACACTTTGTATT
 80210  ACCTTTCGTCTTAGCAGCTTTAGCGTTAATGCATTTAATAGCACTTCACGATAGTGCTGG
 80270  TTCTGGTAATCCTTTAGGTATATCAGGTAACTATGATCGATTAGCTTTTGCTCCTTATTT
 80330  CCT
;     G-cob-E4 ==> end
;     G-cob-I4 ==> start ;; mfannot: no intron type identified
 80333  gcgagctttattgggaaaatagctcatttgtgggtataatcgccaaactccggggacccc
 80393  ttaaagcttcagataccaagctagattacttaccttgcaggcttgttatagcctgtaagg
 80453  tagccgaaagggtctaagtggacggagtaattgtccgtgtatggtaataagtttgaagat
 80513  tattctgcaagattagcagaagaataggcaatcgcggatctaaatcagtatttacttttg
 80573  aacatagctcctctcccccctacccccctgtccccatgcgaagttgggggaaaaaggggg
 80633  ggttaggggaatagggcttgctccgctagcatcaataataagttggtagccagtgggagt
 80693  ttgttaataaaacccagtttatttatcctttagattaacgggtaaatactgtaaaagagc
 80753  aacgagtatacggtggttaatacaataaaagtaatattttgcaatataagcaaaataaag
 80813  ttgtatttaagatgtattctacaggttatacctttcttgtctaatgtaacgacaaggggg
 80873  gggaaaattcgcaagaagcctatagccagaatcccttcttcaaataaataaaaactttct
 80933  tttttattaggttagtatatagccctgattcagaggctccttactttacgtattcttatt
 80993  cctttatgtataggtgtatgtatttatagtaagaaactacacataattttttttcttgaa
 81053  aataaactaaaaattaaatatacactaactctggcgcagcactggctcgccaatgaataa
 81113  aaaaaaattatggtatatttaacgataaatctggtagccgtgagacgagtctagttctat
 81173  tcgcagttgtagcaacaaggtagctgttttaaatcaccatcagtctttggcaggtcacga
 81233  gtacacgtgttttagcacgctgtctagtgaaataggggtgagaagattttcttctagttc
 81293  ctccactttatctctgatccccgcgcagcggggatcagagaaggggttagctgatttaaa
 81353  gactgctgaattagctctaattaaagctattcaggggtataaggggccatctacttcttc
 81413  tggatcattcagagagcttgccaacggtgtatttcaagctgaaggttgtgtatcagcttg
 81473  atttaatggaggactcttgaagatatctcctgtggttagtttaggacagaattattcctt
 81533  ggaatctctggctttttttgttcgattgtatcatgagctggggaaaattggaaagttggt
 81593  cgtgagactaggtggtggaggtccgcaggggaatattttgattgtatgacacttgactaa
 81653  ttgagatttaatactatccgttgtgtcaagatatttttccgggctttatggggaaaaatt
 81713  cagggcttttaaattactaccagatctttataagttaaaatctaatttggacactgatga
 81773  gaataagatcttactagttaaattagtttattctttaacttctgctggaaaagcccgaaa
 81833  attgtcatggcaagacaaactcaatagtctgagtttagtcgatttaaagcctaaactagt
 81893  tatttcttacccgaatttttttttgatcctcaaaaaaaaataagagcactcaagcgcctt
 81953  cttttttatttcttttgggtttccttttaggagatggatctatatacattagaattcgt
;     G-cob-I4-orf215_2 ==> start
 82012  atgggaagatctggatctccgagctttatacctaacataataatatttcagaaggctgat
 82072  gcaaacgcaactcttgtttttggattactctccatgtatctgaatagtataggtgtaaaa
 82132  gctatggttataacacccaataaagctgggcaaacaagtcttagaattgagggagttata
 82192  gccgtgggtctcttaatacctttgtttagagagtacttcagtttaggctattgaaagtct
 82252  aatagtattaagatgttgttagatttttatatgtatcatactgctggagcacagacttac
 82312  cagatggggttaaacgcggttttggctcttttgtataaagatattaataagcgtacaaca
 82372  actctggatgagtacaaacaagttgtaggagattattttaaacttgtagatagcaagtat
 82432  aaatcaggtcaccaacatattacacctattactaagagtagacaacacgcgggttgaata
 82492  gtcgatttctctgataagttattatggcttaatggtcagaagctaagcaagattaataat
 82552  aaatctttcttgtttacaacttgcggttcggatcacaaagctctagaggcagcaatttct
 82612  taccgagattccattttgcactcacatttaaaagaatttactggttaa
;     G-cob-I4-orf215_2 ==> end
 82660  cttttcaagaaagcaaaattaaatcataagagggttttatccttttatttgaccgataaa
 82720  tttggtggccgtg
;     G-cob-I4 ==> end
;     G-cob-E5 ==> start
 82733  ATTTAAAGATTTAATAACTATATTTTTATTTATAATAATATTAAGTATATTTGTATTCTT
 82793  TATGCCCAATCTCCTTGGTGATAGTGACAACTATATAAT
;     G-cob-E5 ==> end
;     G-cob-I5 ==> start /group=IC1 (1.13e-35)
 82832  taggaactttaattatataattattttatcttttattttaacatatgtaaaaagagtttc
 82892  catggctaggcttagccatttggaaaatgcttttactttatatccaactatactttcatt
 82952  atttgaattaaatctcttaggtttcgctagctctgcaattaagtatgttagatattatac
 83012  taccttccataaccgcagtgccgatgctaattattctacaaaggtttttcttcttaatcc
 83072  ttggtttataactgggtttcaattttttttttctttttttttattataatatatttttat
 83132  ttatatatatatatatatttttagaaaaaaaaaaaggaggaattaaaggtaattttagct
 83192  catttttgtatttatcccttaataacacagaagaaggctgatttttaattatttaaacgt
 83252  attgttgaaataatgcatggcttctaattttttgccttttttttataattataatttaat
 83312  tattacgtgataattaaactatttatttaaaaaaaaggcaaaaaaataaaggatgggtat
 83372  aacaaaactattgaaggtattcaaaatattgtaaatattagagcatccttgaataatggt
 83432  ttatctgaagcattaaaggaagctttccctaatattgttcctggggttaaacccttaata
 83492  gtaaatctcagggaaccccggcgcctgaatgattagcaggttttacaacaggtcgataaa
 83552  aaaagaaaaaaaagaaatataatatatttttatttatttattcttcttctggcgattttt
 83612  ttttctttttttatcgggttgtttctcggttaatataaggaaaggtagtactaaaatcgg
 83672  ttttcgagtagaattagctttcgtattaacacagcatactagggatgaggaactactgat
 83732  aagtttgatttcttactttggttgtggaagttattacaaacaagctaattgtgattatgg
 83792  gcgatttagatatgataattttcgatatatttatgaaaaattattacctttttttaaaga
 83852  acataatgtcagaggtgtaaaatacttagatttccagagttgatctgaaatagctgacat
 83912  tattagtaataaagctcatctaacgtccgaaggtttatttcatattcaaagcattaaggc
 83972  gggtatgaatcgtaatagaacagatgtttagttttaatattgtctttaccatagacagta
 84032  ggatatttcaatagttagctatatatttgtccttcctgttttctaaggtatattgtttgt
 84092  gcgctctatttgtgagagcgcaggcgtgaggtttaccctctagattataggtattataac
 84152  tagttataatagatggagatagcgataattgtataaatatgaaaagctagttattgtcag
 84212  aatgaacttctggcattaaaccatcaaattgcgggaagtccctaaagcaatttcaaccaa
 84272  gcagacgtggcaacacagtttgtggcacaggtaatgactcgtggtatggtaaaatcgaaa
 84332  ttgatacatgtaaatgaatgggtaatccgcagccaagcacccttactaacaagtatgggt
 84392  gtgcagttcatcgactagatgttggttggcttttttactctataataaaatggcttaagg
 84452  tatagtcaagccctattcgaaagaatacaggaacctttttgacgataaagttccgttaaa
 84512  tggataggtttgtgctttatatatatttttttttctttcttatactttttataattattt
 84572  cttatctataacagagtttaaaagataaagagtaaaaaaaaatggtagcctctattcagg
 84632  ggtaaagccctaatagtattaattataaagtaattttatagctaactttacgatttgttt
 84692  attttatatgagaccccgtactgttccccgctaccggataagtagggtatataatggatt
 84752  attttttaatctataaagtaaaaataaaggtttggtttattggtttttttattttgtttt
 84812  taattcattgtttaatatggtatgttatatgttatatgctacatacttggtggataggta
 84872  gaaaagggttatataataataaagaattaattttatgcacttaattaaaagcatcttatt
 84932  ataatatagtgaactgcaaattagggaagttgtaggaatttttctacacctattttaatt
 84992  tcatctttattagtc
;     G-cob-I5-orf176_1 ==> start
 85007  atgttgtttatccctatctatgggtgactaaagtcacatggctatatatctttgccacct
 85067  aaacattatttagttcaccatagtagtataagccctgtttattttacgcttggtttactc
 85127  tttggtacttatgtacttgctcagccaggaatctgggtatattctttgcaaatgccagaa
 85187  gtagtagggattactagtactgcagtagtaactagtactcatgtagtaacaagtattaca
 85247  actatgacagagtttatgactactactgcaaccgccttggcttcagtagcaccctcgtgt
 85307  gtagtttgcccccagcaagttacggggctttctgtagtattaaaagcagttttgactgct
 85367  gtaagtcttatagtaggtacaggttacaatatagtatctcttgctttgcaaaacattact
 85427  ccctttagtatatatatattatatatgactgtaggattagctgtaactattagtactgtc
 85487  tcttttggtgtatccactaatttaatatcttctgacattaccgggacttaa
;     G-cob-I5-orf176_1 ==> end
 85538  ataggtatataacaataattaatatataaaatatgttaaatcggtaaaaccgtagtctta
 85598  gttaacatctaaaagatatttttaacagggtggttcatattatacaaataaacattatat
 85658  aattaatgtaatatattagggcatatctg
;     G-cob-I5 ==> end
;     G-cob-E6 ==> start
 85687  GGCTAATCCAATGCAAACACCACCAGCGAT
;     G-cob-E6 ==> end
;     G-cob-I6 ==> start /group=IA (7.09e-19)
 85717  a
;     G-cob-I6-orf518 ==> start /first_aa=G
 85718  ggtaaaacacttttatgtttattaccaatatttacgaagtattctaaagcaaacgtatta
 85778  gaaaaaagcagaacaaaggatggcgaagcggggcaatatagttctagtgaagacaattta
 85838  aatatagtttatcccagcaacgctggaagtgatgatagtatcaaaggctttattacaata
 85898  aataataaaaaacaagaaattacaaaattagaacttactaatttaattgaatatactaag
 85958  aaatctattaatactaaatcaatagtatacgacaataattataaacataattttatagaa
 86018  ttagccaatggtgtattccaagctgaagggcacatgggtggatattttccttcttctcat
 86078  gcagttacttttagacctattgtttatattagtcaaaatgctagtgatacaagcatagag
 86138  tttttagttcttttgtggttattttcaggtaaaaagtttgaatttattatatttcaaaat
 86198  gaagggtctaaacactttcatataagactttttagccgtaattgagagtttataatacac
 86258  aaaataatcccttacttctctttagtatatggtgacaaatataaaggttttattaagctt
 86318  aaggatatatataatctccataaaggatctaatattttaccagagactaaagttaaagtt
 86378  ataagtttggcgtatagcttggtaaattctctcgcctttcccacctaccccctgtccccc
 86438  tacgaagctggggggaaaagggggggtggggggataggagtaaaaaccctttctaagaat
 86498  gaaaagctattggcagttttaggtgaaactatccatagtgtatattctagtaatacatac
 86558  cctgataataatcagcccttgagtttattatatatattggggtttttattagggaatggg
 86618  aattttgatataagaattagagacaccaaaactggtgtctgatttatacctaggatacgt
 86678  ttagaacaaaaacagactttagataatagtaatttatttaatattatggttgaatatctg
 86738  aagaaattaaatattgaaggttcaataagtaaatctccaaaaacccctttatcaagtcac
 86798  attgtttttactattgagaacaaggcatctataggtaattttcttaaatctattgaaaaa
 86858  catagagaactgtttttttggaaaaactcacaaataaataaagttatcaaatcctttata
 86918  attctttctgtagctgctagacattgaaaacaaagtcaaatagctttagttaaattttta
 86978  tacaatgatcacgacaataatcacgaattcagtcttgatcattgacttaaaagattagat
 87038  aatttgtatggttcaaccaacagatcaggtattatttcaaatgagttctatatttccctt
 87098  tctaaagataaagcatgagcagtaactttaccagttgctttaaaaataaagccaaaaact
 87158  aaatatttcttttttaaaacgtttagtgattccaaagaaggagcattaaatgcagctgta
 87218  aactatcgaaatactcaattgaataattggctgttatataatggatttagaatataa
;     G-cob-I6-orf518 ==> end
 87275  tacattttaactgttctgcctggattcccgcgctactatttcatagaacccccccccccc
 87335  cctttttttctatttgtgtttatatatccgtgtttcaaagggcgacgtttttttttttcg
 87395  cttgctgtttcctcttcctttatctccggaggagattaggaggggatggaaaaaaaaaaa
 87455  caccagtcgtcttagagctctttttttttttttaggggggacaaggatatgagttgcttt
 87515  gccgaatatagctttagatattatcccgttaaatattaaacataagattcccgtactgtc
 87575  gccttaaatgtaaaaattaaggaaaaaaagggtgaattgcatagataactttacctagcc
 87635  tgaaggcttgcgtagctaaccttggctgcgaagctagcggggttagctacgctagttaat
 87695  atttacttatttaaattttaatgtcttacgcagggagtctatatgcagcgaaacttgtta
 87755  taagcctttattgtaaacgatacgtaaatactacgctttataatatactaacaagaacgt
 87815  ccaacgactagaagttgaatagcttagataataaaacttccacgagtgcccttcattttg
 87875  ctttttgtataaaaagaaatgatgacatagtctgaaccattttgagaaaaatggaaataa
 87935  ataaataataatctttatgttaacaaatttttg
;     G-cob-I6 ==> end
;     G-cob-E7 ==> start
 87968  AGTGCCGGAGTGATATCTTTTACCTTTCTATGCCATACTAAGATCTATACCTAATAAGTT
 88028  ATTAGGTGTTATTGCTATGTTAAGTGCTATTTTAATCTTATTAGCTATGCCTTTTACTGA
 88088  TTTAAGTAGAAGTAGAGGTATACAATTTAGACCTTTAAGTAAAATAGCTTTCTATATCTT
 88148  TATAGCTAACTTCTTAATATTAATGGTATTAGGAGCTAAACACGTGGAGTCACCGTTTAT
 88208  AGAATTTGGACAAATAAGTACAGTTATTTATTTTGCCCATTTCTTAATTATAGTGCCTTT
 88268  CATTAGTTTACTAGAAAATAGTTTAGTAGAATTAGCTGGATTAACAACTTCTGTTAATTA
 88328  CAGCCAGTCGTATCCCTTTAAAAAGTAA
;     G-cob-E7 ==> end
;     G-cob ==> end
 88356  ATGTGCGGTTACTCTTGTTGGCTTAGGCCTACGCCGTTCTTTTAGTTCTACACCCAAACT
 88416  TCGAATATATGAAGTGGAATCAGTACTTGAGGGTCAACCCCTTCCTCTTCCTTTATCTCC
 88476  GGAGGAGATTAGGAGGGGATGGGTAGTACCGAAGTTTTAGTCTTTAAACGCTTTAATCTG
 88536  CAGAGATACTTGGATAGTGTTAATAATGCAAAATCTAGATTAGATGTGATTTCGGTAGAA
 88596  ACACGCCCAAATAAGAATACAACGATTGCACCCCCGGTTTTTTTTTTTTTTTTTTTATTA
 88656  TAAATAATATATATAATAAAAAAAAAAAAAAAAAAGAGAGAAGGGGATAGTAAATATCCC
 88716  ACAACCGTTAGTCGAAATAATGTAAACGGTATAATTAAGGAGTTAGTTGCTGATAAAAAT
 88776  AAATCTCGAGAGAATATTCAGAATCAATTAAATGCAACCCAAATGCTTATTAATAATAAC
 88836  AACAATAATAACAATAATAACAATATTAGAAATAATAACCATATTAGTAATAAGAACAAT
 88896  AACAATAATAATATTTAAAAATGAAAAAAGGTATTAGTAACATTAAAAATTATATTCAAA
 88956  CATTGTTAGCAGGAGTTTTAACTAGATTACGTGGCTATACTAAAATTCAAGGTTTCATTA
 89016  CTTTACTTTTATTTGTTTCTTGCCCAAAATTGAGATAAATTCTAGCGTCTTTTTTAGCTA
 89076  CGGTTACGGTATTAGAATATTATCCTTATTTATTATAAATTATCTCTACTTCTATTTTTG
 89136  TTGTATTTACTGCGATTGTTATTTATTTAGTTACTCTTATTTTTACATCCTTTAAAAAAG
 89196  GGTGAGGATTTAGCGTAGAGTTTCTTTTGCAAAAGGAGGGTTTATCTAACCAGTTATATA
 89256  GTGAATATTGTGCTATTTCTTTGGAAGATTTAGAAGTATCCGCTAAAATTAATGGTTTAT
 89316  ATTATAAGGTTCCTGAACTTCTATGAGTAGAATTAAGAAGTGCTAAATCAGATTGTTTAT
 89376  TTAAAAACTATCATACAAAACTTACCTTAAAGGTTTTAAATATAAGAAAGGTTAACTACG
 89436  ATAAATTTATAATAGTAAATAATAGAATTCTCCCGCTGTCCCCCCCCCCCCCCCCCCCCT
 89496  CATCCCCGCTGATCTCCACTCTACCCCACTAGTGGGGACAGGGGAAAGGGGAAAGGGGCA
 89556  AGGGGAAAGCGGGAGATTTATTAAATAAATAATGAGCTTGCTTACCTACGGATCATCAGA
 89616  CATCTTTTATTTTACCTTTCTAGGCTATTTTAAGATCTATACCAGATAAATTATTAGGTG
 89676  TTATTGCAATGCTTAGTGCTATTTTAATCCTATTAGCTATGCCTTTTACTGATTTAAGTA
 89736  GAAGTAGAGGTATAAATATTTTATAGCGCGCGGCTAGATGATAAAATTAATACCATACTA
 89796  ATTTTACCAGATAACTCCCTCAGACTAGGTATTTCAGGTTAGGCTAATCAAGTCAACCTT
 89856  ACACTACTATCTGAGGGACAAAGTTCTAGTTATATGTATATTGAGCTGTTTGAAATAGTC
 89916  AATACACTACGTCCATACCTAGTGTTGCCGATTTAGAATACTTGTTATAAATTACTTATA
 89976  TTAGTACTCTGGGTAGCTTTGGCTACTTTTTATATATTTATTCTATATAAAGAGATCTTT
 90036  TTCTGAGGCATAGCCAAGAGGGCAAATACGGGCTTTAGCCCTAAAAATCTAAAGCCCGTA
 90096  TTTC
;     G-trnS(uga)_2 ==> start
 90100  GGGATATGCTCTAGAGGGTTCTAGGTTTGGATC!TGA!GATCTTAAACTAGGGGTTCAAT
 90158  TCCTCCTTATCTCT
;     G-trnS(uga)_2 ==> end
 90172  GTTTATATACTATGGCTATTATCTGTAGCATGTAGACTCTAAGTAATATTCTATAAGTAG
 90232  TAGGGTTCCTTATATTTTAATCATTATAAGTATATAGATGAACACAAACCATCAATCCAG
 90292  GCAAAATACGCATTTTTGAGCCTTAGAATACATAATAAATTTTCTTAAGTTATGATTAGA
 90352  TGTAGAGAACTAAT
;     G-atp9_1 ==> start
 90366  ATGTTACAAGCTGCTAAAATTATAGGGACAGGTTTAGCTACTACAGGTTTAATCGGTGCA
 90426  GGAGTAGGTATTGGGCTAGTGTTTGCGGCATTAGTCTTAGGAGTAGCTAGAAATCCTTCG
 90486  TTAAGAGGACCTTTATTCTCTTACGCTATATTAGGTTTTGCTTTTGCTGAAGCAACCGGT
 90546  TTATTTGCCCTTAGGATGGCATTTTTATTATTATACGTAGCTTTAGCGGATTTTTCTTTT
 90606  GCTGTGTTAGCGGCTTTATTTTCCCAGTTAGAAGTCTTATATACTAGTTGTAGCCTAGAC
 90666  AATATGGATGTTACTTTATATTTAACTCCACTAATAGCAGCTAAATTAGACCAATTGCCT
 90726  AATCATAGGCAATTGGCTAAACATATTTTTAATATTAAACCTATATCCAAACCAATCGAT
 90786  TTAGTTTTACCTATATTTAATTTGCCTTGTACATACGTTTCAGATATTAACAATAGAATC
 90846  GGTATTTTTAATGCACATAAGGAACTATCAGGTTGTGATCCTAGCTATCTGGATATATAT
 90906  AAAGTAGTTTTAAGGTTAATGGCGAATTGCTTAGCAGCAAGACATCCTGAGTTTTTTAAA
 90966  TTAAGTTCATCCCTCTACCCCCCCCCGTCCCCCCCCTAA
;     G-atp9_1 ==> end
 91005  TCCCACTAGTGGGGAAAGGGGGGACGGGGAAGGGAAGGGGTGGTTTCATTACAAATAAAA
 91065  CCCTTAGTGTAACGGTGGATTTAAATACCAATAATGTTTCAGAATCTTTAGTTTTATTAG
 91125  CTTTAGAGGACGTAAACCTTTTAGTTTGAGACAATAAAACTCAAGATTACGCCTTGCGTG
 91185  CTTCTGTTACATTATTTCCAATTGGTTGAACAGTGCGAAGTAAACTTGATAGCCCCGTCC
 91245  CTCCGGGAAGGGGTGATTTACATAAGGCAGTATCTAATTGAGGTCTAATTTGAGCAGGCG
 91305  CTGCCGAGAGT
;     G-orf119_1 ==> start ;; mfannot: TTG upstream: 91178
 91316  ATGTACAAAAAGTGGGGTACCGATCCTTCGAGGGTTTTTACTAGAACTGGTGTCTTTATA
 91376  CTGGTTGGACAAAACATTGTCATTAAATCTAAAGAGGACAAGTGAGACAGTCTTAAAAAA
 91436  AATGTTTCATCCGTAGAGGATTTATATTTTAAACGTGAATTTCAAGTGTTTAAGAAGTTA
 91496  CCTGGAACAATTAGTGCTTATTATTTCACAGTCTACACTAGTATATTACCTGTTAATAGC
 91556  CTGGATAAGCTCGAATTAATATCCGCGTACAAGTACATGCAGAGAGTTACAGGTAAAAAT
 91616  GATTTTCGTGGTGTAAAATCGTGAGGTCCTGTTTTAGAGGCATACTTAAAAGATAGTTAA
;     G-orf119_1 ==> end
 91676  GCTGTCACTTTGAGGGGGGGGGGTCTAGTAGTGTACGCAGCTTAAAAGTATATTGAATAA
 91736  TAGCTTTTATTTTTATTTTTAATTCCCCCTGTCCACTTTTTTTTTTTACTTATAACCTCA
 91796  TTAAGTATTTTATACTGTTTAATAAACATTCTTGTTTTTATTACTGGATGCCAACCTTTT
 91856  TTTTTAGAGCCTAAACCAGTCTTTAAGACTGGTTGTAATAAGCGTGGCCTCTGGCAAATG
 91916  GCCATGTTTGTTAT
;     G-trnR(ccu) ==> start
 91930  CTCTTATTAGCTCAAGGGTAGAGTTGGATATT!CCT!AATATCTAGATCTAAGTTCGAAT
 91988  CTTGGATAAGAAT
;     G-trnR(ccu) ==> end
 92001  GATATATCCATAGCAAAATGGGTATATTTTTTCACGCTTGACAATATTTATATATATAAA
 92061  TACTCTTAAATAATAGGTAGCTTTAGATAGTGTTATTTAGATATCTTTAGTTTAAATCGC
 92121  CCCCTGGGACCCCCGACCCCCCCCTCCCCCCTTTTCCCCCAACTTCTTAGGCGAAGCCAA
 92181  GAAGGGTGGGGGACGGGGGGGTAGGGGGAATGTATTTAAATATATTCTCACTTAAGCTAT
 92241  TTTAATAAATATTGTTAAAAATAAAATATATGTTATAAAAAGAATATTTTATTTTTAATA
 92301  AATTTACATATTATATAAATAA
;     G-nad1 ==> start
;     G-nad1-E1 ==> start
 92323  ATGTTATATTCACCTACTTTAATCTCAGTAATTGAAGTTCTATTAGTCACTGTACCTGTT
 92383  TTATTAACTGTAGCTTATGTTACAGTAGCCGAAAGGAAAACCATGGCTAGTATGCAAAGA
 92443  AGATTAGGTCCTAATGCTGTAGGT
;     G-nad1-E1 ==> end
;     G-nad1-I1 ==> start /group=IB(3') (7.48e-04)
;     G-nad1-I1-orf120_1 ==> start /first_aa=P /note=LAGLIDADG ;; evalue:3.1e-16
 92467  ccgttaaaccttaccattaaatttatcctaagtactagacaaaacagtaattactgtgtc
 92527  cctttgattaataatagtttcaaaaggggcaaaataataattcgcagattctttaataca
 92587  tcttcagcagcttctactacccttctgctttcaggagcaaagcccctcccctactgaata
 92647  actggtttcgtagacggtgagggttcatttggaattcaagttgtaaaatcgtcgttgtat
 92707  cgtctgggatgaactgtggaaccgtcatttaaaattagtcttcataaaaaagacctaagg
 92767  gtcttggaagatataagaagttgctgggggcggtgtaggaacaataatacccctaggttc
 92827  taa
;     G-nad1-I1-orf120_1 ==> end
 92830  tgctatacaatttcgcgtgcgatcaataaaggaattgtccgtagttataaatcacttgga
 92890  taaacacccactaattacacaaaagcgagcagactttatactttgatgccagataataaa
 92950  gatgattcaacgaaaggaacacttaacgcagaaggggctaatatctattgtaaatcatcg
 93010  tgctagtataaatttaggtctttcgcctcaattaaaagaagcttttcttaatactgtacc
 93070  agtatagagacctttggttgtagatctagtcattagataccctcaatgattaggaggatt
 93130  tacaagtgctgaaggtagtttttttgttaatgtgactaagtctaagacacacttcacctt
 93190  cggagggataccaagtaagattaaagtttcaactaactcaacacatggctttgctaggga
 93250  cgaacaaataataagaagcttagtggagtttttcggttgtggtaatgtttatcttagtag
 93310  agagtcagttaattattgtgcagagtattttgctgacttgactgaaaaaactataccctt
 93370  ttacaataaacatgctattattggtgttaagtatctagatttttcagatttttgtcgggt
 93430  agctctaccctttttttttatttttttttataaaaataatatattataataaataaaaat
 93490  atattataataataaaaaaatataaaaaaaaaaggtgaaagaaaagaaacatcgaactca
 93550  attagggttagaccaaatacgtctgattaaagcaggtatgaattacggtagattagatta
 93610  gagcaaataaaaatttgctggactttttaggttgaagataaaagaatatgcgaattataa
 93670  cagctctggttatgataaagctataagcgcattgtttcaaaatagaaaagcccccattaa
 93730  acctttcaaagaaaatgttgtaagtgtctgtaaagatttattgtcttcaactactctcaa
 93790  tacatttttaaggatctaaaaggtaaaggggggtatttatatttttactttcaaaagtaa
 93850  cccagatatttattacattggtagggctaaagatttccaaaagagatttaaaagccatct
 93910  taatattaaattaaaggataattccatctatttgctaacactatcggttgagatagattc
 93970  gaattttctgtaatcgaaatttgtagtctagatatccaatcacaaagagaaaactatttc
 94030  ttgcctaaatatttacccttattaaatactatatttaaaagtaatttaagtgacactcaa
 94090  acttacaattctttatatgaagtattaaaacttagacaattaaaatcaaactttgagaat
 94150  aaataccaaggtatttacatttatctttacgaatatgttaacggagaattaggcactaat
 94210  tatacaacatacagtagtattaatgagctatctagttacttaggagtagctagagaaact
 94270  ttgagtatatatttgaatacgtatgtaccctatagaaatagcttgttttaacccttaaaa
 94330  tagaatcctttggtcttgtagataaactaattagtgatgctacacaagggttagaatttc
 94390  gtactatagctaaaaaggtgttaaggtactctatagaagcagatggtactatacttaaaa
 94450  catcatatgaatctaaaggtgcagtagctaaattcttaaatgttcaacacggaattatca
 94510  ctagtcatctggataaatgagttaaaggaggtctgcttcttttgcaaaaggggggggggt
 94570  aattatgtatttagctgtgaattagatagtttagagttagaaaaattcagataaatatct
 94630  ttattaagaaagtttaataattgcagagtatgagcttataatgcttcaactttagaacta
 94690  ttatcctagcgaagccatcatttagtagt
;     G-nad1-I1-orf119_2 ==> start
 94719  atgcaaaaagctgcagactattttaatatagattacagatatatattaaatcacttggat
 94779  actaagttagctactataaagggtggaaaattagtcttattatttagccatgaattaagt
 94839  caatcagatatagaattattattaaataatccccaaaaatctgttaatgaaactgtttct
 94899  gtatgggtatataaaagtgttaagggtaagttaatatcattaacttacaacaaacctact
 94959  tatagttctagattagaagcatctaaagaactacaaatgagcactaaaacaaataataaa
 95019  tatttagatacgcataaagagtatcaggggttattttttttttacagtgttgctttatag
;     G-nad1-I1-orf119_2 ==> end
 95079  taatggaaaaggtttaagtaaagtgtgagaaactttatttggcctctggcaaaagcgaac
 95139  cttttgctcaaaatcatcaaattgacgggaacaccttaaagcaatttcaaccaagcaaac
 95199  gtggcaacacagtttgtggcacaggtaatgactcgtggtatggtaaaatcgaaattgatg
 95259  cacgaaaggaaataggcaatccgcagccaacctcctaatatttgtttttcacgctaccct
 95319  tatcccctttcccctgtccccactagtggggtagagtggggatgaggggaaaggaggcat
 95379  atcttttttttttcaaaaaataaagcccggtccctgcttctaattttttgcctttttttt
 95439  ttatgataataaatctatatactaataatcagattatttcttaaaaaaaggcaaaaaaaa
 95499  ataaggggaaaagaaaaaaaaataggtgtgcagttcatcgactaaacgttgattggtatt
 95559  aaaataggagtaaactagaatttaatgcttaagatatagtcagaccctacttgagaaagt
 95619  acagggtataaatattatacctgttaaatggatagttaattatataactgtttaggaata
 95679  aagtcctatgactcaacctatattatacatataaatggttaaattaggatgaattcg
;     G-nad1-I1 ==> end
;     G-nad1-E2 ==> start
 95736  TATTATGGATTGCTTCAAGCAT
;     G-nad1-E2 ==> end
;     G-nad1-I2 ==> start /group=IB (1.60e-16)
 95758  tt
;     G-nad1-I2-orf132 ==> start /first_aa=K
 95760  aagggcaaaaacataattagacattatcatacaacaaatagattatattatttaaacgat
 95820  gcgctaaataaagctaaatgtgcagcagaggcgttacatttagaagctataaaagaatta
 95880  tatagagatagagctgctccagtaaaaatatttgatagagatttaattgcaacttgctct
 95940  agttttttggatctaaagggaagatctttatttttacaagatttaggagacaaaggtgga
 96000  atttatttaatgcaatataaatatgattctaacatatattacatagggagaactaaaaaa
 96060  tattcagatagatttagatctcacgttaaacacaaattaaccgataattccatcttttcg
 96120  cgaatattgttgggtgagattccttcaaattttctgtag
;     G-nad1-I2-orf132 ==> end
 96159  ttgagatttgttctccttcattatttccccttttttagttataactattttattattacg
 96219  taaatagtattatgtaataataaaaggggaaaaattagagcaaggaatgaaataaaatag
 96279  gtttttacaagaatatttaccaatattaaacactagttttgtatctagagatacagataa
 96339  gaaagtatacacgtctttatgggatatattagagttaaatcgtacttcagatgtattaaa
 96399  taatgatggaattattcctatttatgtgtataaatatagtaattctaatttagataaaag
 96459  ctatgtattgtataatagtatccataaggctaatgaatataccagggtaagtcgggatac
 96519  aataaaaagatatattaatacaaacgtaccgtgtaaaaatttattattttatagtaaacc
 96579  tctagataactttgtattaacaaataaattaattaaaaatacatccttttccccctactt
 96639  cgtagggggatgagggttaaatctagattctgctagtcctaaagaggtttgagtatattc
 96699  attaccggctactgatagggctaacttaggtaaacctgtgagagagctaaaagtagatta
 96759  cttttcttccttctctttcccctgtccccgctagtggggtaaagtggggatcaggggatg
 96819  ggcctataaaaaaaaagatataatgtatttttttttttttattcttattactattttttt
 96879  ctttttttattgagtgtccgagtatttaaatgtttctcctaaaatattaattcttatgta
 96939  ggtaattgaaaaccagaagacttacaagggtattatttattcaatcaacctttaaatgaa
 96999  aaggaagtccaagatttaatagaattaatctcaagagaagttataggccataaaactaaa
 97059  gtatgggcttacggagctaaaacacttaaattaaaaattaataaataattccgcttttga
 97119  tagtatgaataaaactggtgattacttcaatgtagattatagagcgatattatcgtactt
 97179  agatactaaattagctgttaataaaaggggtatcctggtttatttatttacttcagaact
 97239  tagtgctactgtaagagatgaacttttaaataatttaactttagccaaaaatgttactac
 97299  tgctgtttgagttcatagaaaacaaggtgaaaatcttgtattaataaatgaaaacttacc
 97359  tacttatgtttcaaagcttaaagcatctactgatttaggtattagcacaaaaaaataagt
 97419  aaaatacttaatacgggtgaattatataaagatttcctattctatagtgaaaaacaaaat
 97479  taacttatttaattttttctatctaattcttttcaggcttatctcgttaaactgtataat
 97539  ttaaaatgataattatatttatgtctgcaagtgccatataaataaagaaagaaaaatctt
 97599  aataacattccttatatttcacacaggaatttctttatatttatatgcaaataaaactat
 97659  atgctggaaactcctaatattaaaaatattagggtaatcagcaggaaaccgtaactaagt
 97719  ctcctgccaaagtggctggaaacttagttgtatgttcttaaattagactaagttcatagt
 97779  taagggctcctcaacgactacacgttttacatccatcttgtctaattagtagggaaatag
 97839  agcgatgatgatatagtctactccatatggtaacatgtggctaaagaatattatagttta
 97899  actgtaatatctttcaaaaaagg
;     G-nad1-I2 ==> end
;     G-nad1-E3 ==> start
 97922  TTGCGGATGCCTTAAAACTTCTTTTAAAGGAATATGTTTCACCTACACAAGCTAATTTGG
 97982  CTTTATTTTTTCTGGGTCCTATAATAACTCTTATCTTTTCATTACTAGGTTATCTAGTTG
 98042  TACCT
;     G-nad1-E3 ==> end
;     G-nad1-I3 ==> start /group=IC2 (5.33e-34)
 98047  taggattatagggtaatatagtcaaactccggggaggtcctaaagcttattttaccaagc
 98107  tttaatcgaaaggttaaaagtggatgaactaattactcatgtatggtaataaaaaataag
 98167  atactatttagagtaatggatgatcgcggatctaagtcagcaatatatcgggctattgct
 98227  gtaaaagagcaacgagtaaacggctatagatatttacatagtttgggtaatatatttaag
 98287  atgtattctaacgagcttagaaataagttatggtaaaaaaattgtacactaaaaatttat
 98347  acgattcaccgttaaatggttctaattctttaaatgttaatattcgtcgttattatggta
 98407  cattaagtgataataaacataagattgacgatttacatcttggtccttgatttatcactg
 98467  ggtttagtgatgccctataaaaaagaaaaaaataaatataaaaataaatataaataaaaa
 98527  ttacatttcattcttttttttctttttttattgggttgtttttcttgtagtgttataaaa
 98587  agttcctcttataaattaggttgagaagttcaatgaaattttcaaattaaattacatgtt
 98647  aaagattttccaattttattaagaattcaacatagtttaggggaataggtgttataagta
 98707  gtaaccaatcttcttgtgcctttagagtaagaaaactaaatgagctaatagaattagtta
 98767  aaaatttggataaatatcctttaatttatctaaaaaaaggggattatttattatttaagc
 98827  aaattgtgtctattatgtagtggaaagaacacattactttagaaggtttacaaaagattg
 98887  taaacataagagcaaccttaaattttggtttatccaaagaattacagttaatgttccctg
 98947  aaactattccagttccccgtcctccttcttttttacttttttttattattataatatatt
 99007  tttatttatatatattttatttttataaaaaaaagataaaaaaaaaaaggaagagaaact
 99067  tgtgtaatcccacattcagattgaatagctgggtttacaagtggtgagggtaatttctct
 99127  gtttccttagacaagggtatatttaaatctctattgtttaaaattactcagcatgaaaaa
 99187  gatgaggtattgttaactgcaattaaagaacattttaattatggatattgttgtttaaga
 99247  aaacaagaaaacacaatagattttaaagttacaaaattttctgatgttaatgtaataatt
 99307  atacctttctttattaatagtccgatgttaggtgttaaatctttagatttcaaagattga
 99367  tctttagtctcggaaatggtaaaaaaaggggaagatagattagaagatggttctattaaa
 99427  ataagagagattcaaaggggaatggatagggggagaagtatgtaaatttatacagtgtat
 99487  agtttttttttg
;     G-nad1-I3 ==> end
;     G-nad1-E4 ==> start
 99499  TATGGTCCTGGTTTAGCTTTAAGTGATATTAATCTGGGTATACTTTACATGTTAGCCGTT
 99559  TCTTCTTTATCTACCTACGGAATACTATTAGCGGGGTTTTC
;     G-nad1-E4 ==> end
;     G-nad1-I4 ==> start /group=I(derived) (1.22e-05)
 99600  a
;     G-nad1-I4-orf112 ==> start /first_aa=N
 99601  aatttccaattttctgccaatttacacactaaaaatactcaaatctgccagtccgaacga
 99661  agtttatccagtcctttagtatttaggagcttgcatataaaatacgtaagtgaacggcag
 99721  agccggtatgtctataatgtatccaagccaatatttagggtaagcagaataccggtgaat
 99781  ttaagccggtacccatcactatcttttaattcatataaacgttttattcacacctctcaa
 99841  gacaatatctataacagtgatgagaataaggaacagtatatccatgatcttttctttttt
 99901  tttattttttttatttatacaaataatatatatatataa
;     G-nad1-I4-orf112 ==> end
 99940  ataaaaatatattaaaataaaaaaaataaaaacgggtagggttgctccggttataccttt
100000  cgatcgaaatctaataaaaggcttttgtttaaattacactggtaagatctctaaagcaaa
100060  gttccttgaagaatgaggttcaaaagctggtatttatcttatagaatacaaacactaccc
100120  taatatctattacataggtagaacaaatttattctaaaaaatattgtttgagcattccaa
100180  agcagaatcccagagtaaattccaccttttc
;     G-nad1-I4-orf148_1 ==> start /note=GIY ;; evalue:8.8
100211  atgtgtttaactggcatagagcattttaacattcacatactagaggtctgcgctgatttc
100271  cccctactacttataggtactcccattttattcccccagcttcgcagaggcgtccttgtg
100331  aattatggtctttgtaatggttgcataggagggaaatcagtatccctgagaggtctaaat
100391  agtttcctgggtaatattcaacctagacgtcttttttcggtttctagatatttatctgct
100451  tcatcagtggtaccacctaaactggcaatggcatatgaaaatgctggtgttgatgtggag
100511  cgtatattgctagagaataaaggtaaagctggtgtatattgctgaataaatttactaaat
100571  caaaagtgtaatataggaagtagtactaatctaagtagaagattaaaaacttgtattagg
100631  atttccttcacccctaatccccactag
;     G-nad1-I4-orf148_1 ==> end
100658  tggggataaaggaggaaacacagattaaaaccaatggaagtataatttacagagccttgc
100718  taaagaacggttattctaactttagcttagaaatcttggagtattgctcaccaggaaata
100778  cgacccttagggagcagtattatatggatctgttaaaaccgcgccctgcggcctccagcc
100838  ttgaaaaatctccggtttttagggctataaaaattatccgaatttttaaaggagtgaata
100898  taatatattaaaaactgcggggtcttttctaggtttcaaacattctgaagaaactataaa
100958  aaaatttagaatacaatcacccaaacaacaagaacaattaaaaatactcaactcgaggcc
101018  agaaaatattgcacggcttttgggt
;     G-nad1-I4-orf114 ==> start /note=GIY ;; evalue:0.0084
101043  atgagcaaagctagaagtaaaagagtagaacttttagatactttaaatagtacaacgacg
101103  gtttattcttctattgtcgaagccgcacgggcaattgggtgtgatcccggtacaatacgt
101163  tacgccataaaaaatcttcaggaaaataaaatttccacgctgataaaggctaggtataaa
101223  ctggtaactaatggattagaacaagttgaagcggtagaatttaattacttcttgaaagta
101283  gaagtattggatactttgactagtgaaagtaccgtttaccattctattagtgaagcgggc
101343  agagccctaggttgtgctactgtatacgtatgaaaagctttataa
;     G-nad1-I4-orf114 ==> end
101388  aattatgacaaaggagttaataaacttgtaaaaaaccgatatacggtaaaacgttgtaat
101448  gagaaaagttaaacttatacactggctattttaatttatatggtctttatttttataagg
101508  gaaagctcttgctccgcagggtgggaattctgcttgctttccttttttcccccttttttt
101568  aagaaacaatttttataatacatagatagttatagtttatataaaaaagaaggggaaaaa
101628  aggagggagaaaggtatgctacactaaggtcggtactggtccgcagtccagtctatagga
101688  gaaagtgaaaaataattagtgtgtaatattgaatgggtggggttctactacagtgagtaa
101748  gtagtagtcacacgtcctggtacttcagacttcgcaggactactatgtcacgtcagcata
101808  aaaagggtgcttgtacgggatccttctattatataggaggggtatattcgatggtgctac
101868  ccttttctgcgtagtctattaagtccgagggtgtgtactcaccaagaaaataataagccc
101928  cttaattacgtgagtaattaataatacaccgaattaatttcaaggataacttatattaat
101988  aagttaatttgaagcgaaacctagtaagataataggaacgttcaacgactagcagatata
102048  aatttgctgccatgaaaattcgaggtctatacactgaggaataaatttaatatcggaggt
102108  ggcttcttgtcccttgcttgtttgacaagcaaggaacaaggggggggggagtttcacagc
102168  ctataatacttaatcaaaagcttcctgttttgtcctaattttttgccttctttttagaaa
102228  aaattttatggttacgttgtagattttttataattataaaataaaggaaaaaaattagga
102288  cacaggaggacaaaataatagtatttaattttttcctgatattaagagacatatatacag
102348  atgttatagatcatgacatagtctgaaccacatcgtgagatgtggaattaatatttaatt
102408  atattaaataacaaaattggaag
;     G-nad1-I4 ==> end
;     G-nad1-E5 ==> start
102431  TGCTAATAGTAAATATGCTTTCCTGGGTTCCCTTAGAAGTACAGCACAGTTAATAAGTTA
102491  TGAATTAATTTTAAGTTCTGCTATATTACTTGTAATAATGTTAACAGGTAGTTTAAATCT
102551  TACGGTTAATATAGAAGCTCAAAGAGCTATCTGATTCATAGTACCCTTATTACCTATATT
102611  TATCCTATTCTTTATTGGATCTATAGCAGAAACTAACAGAGCTCCCTTCGACCTGGCAGA
102671  GGCT
;     G-nad1-E5 ==> end
;     G-nad1-I5 ==> start /group=IB (2.06e-17)
102675  atttctttattactctaaaagtaataattaccaatcaagactaaagatttggcctcttta
102735  aatatcgctatatgctggaagctcctaaagctttagatacgtttgtggatatctttaccc
102795  atcccccaccgcttcgctcgaagatgtggggggtgtatagataaagctgaataaatttac
102855  gtgaaaattcttaaagatgttacaatgagcaaccagcaggaaaccaaagtaatgtttatt
102915  acatgtagaatccgtttcttttttttttttattagaaatgtatcctctaaacgttggtat
102975  cctcagagactacatgagataatgcgaaaatttttattttttgtatatgatatagtccat
103035  acatatatgaaagtatatgtggtaaatgaaaataagccaagtccagtttaataaaactta
103095  caggaataaccacaataatattggtggtactatctgacgtagaaattattctacgtccaa
103155  cccttcaagtttaaatacacctacacctgttttaactataagcaatttacaggataaaga
103215  taacatattatctcatcgtgagcttctagtttttccctttttttattattatacaatact
103275  atttatgtaatagttatatatttataactaaaaaaaggggaaaaacgcataaaggaggta
103335  tatacagttttacctataaagttaatggaaagcaatatataggaagcgcaaaagatttat
103395  atttaaggttaaatgaagacttatctaaaagaaattctaactgtgctttacatcttgcta
103455  tattaaaatacggtctagaaaatttcgacttctgtatttacgaatatcttacttatgtaa
103515  ataaatcttccagttttaagttattaaccgatttagagactatgtatataaagaaatttg
103575  aatttaataatttatataattttatgcagactgctactagtttagaaggttataaacata
103635  cagatgcatcaaagcaaaaaaatgataagaaggcttgaaaacaaaattaaccatcctttt
103695  tgagaaaagcatcatgacgaggctactaagggtttaataagtaaacctggacctcttaat
103755  cctatgtttggtaaaacacatacggaaaaactccagagcttatgagaagtaaaaaggtta
103815  aatatcctaatggtgtaggtatgtatgggttggatgacaaacttataaaaagtttcagtt
103875  atgcctctgatctagcaaaagatctcaacgtatctaaggttactgtaagtaagtatataa
103935  ataaaggtttggtttatgaaggaaaatactactttaaaattaacacctttaagcaataat
103995  tttccgaccttttgcaatttag
;     G-nad1-I5 ==> end
;     G-nad1-E6 ==> start
104017  GAGTCGGAATTAGTTAGTGGGTTTATGACGGAACATGCTGCAGTAATTTTCGTCTTTTTC
104077  TTCCTGGCTGAGTATTCGTCCATCGTTCTTATTTGTATCCTTGCTAGTATCTTGTTCCTA
104137  GGTGGTTATCTGTTTAATTTTGCGCCTTTAGTTTATTTAACCCAATTCTGAGATTTTGAT
104197  CTCTGGTTGAGTTTAACGGGCAATGGTTTCAGTGACCCATCTTTATACCATCCTTTACAG
104257  GAAGGGTTAGTTAGTGGTCTTGTCCTGGGGGTTAAATCTTGTGCTCTTATATTTGTATTT
104317  GTGTGAGTAAGGGCATCCTTTCCTAGAATTAGATTCGATCAGTTAATGTCTTTCTGTTGA
104377  ACTGTCTTGTTACCGATAGTTATTGCGTTTGTTATATTAGTTCCTTGTATTTTATATAGT
104437  TTCGAAATCATTCCTAGTAATATCTCATTATTCTAG
;     G-nad1-E6 ==> end
;     G-nad1 ==> end
104473  TAATATCCCTTTTTTTCTATGTTCGTTTAAATATAAATAAAAAAAAAAAGACATATATGA
104533  CTATTACCTTTATTTTTATGCTAGTTTTAGTTCCTTGCACCCTGGATAGTTTTGAAATCA
104593  TTCCTATGAATGTTTCTTTCTTGGCTGTACCTTTTATTATAAAGAGGGATTCTTTACAAT
104653  AAATT
;     G-orf259 ==> start /note=GIY ;; evalue:6.7e-29
104658  GCCTATAAAGATGAAACAGAAGATTCTGTTTCAATACTTGCACATGGTGTTTATAATAAT
104718  CTCCAAGATAAAGATACTCTAATATTAATCAAGAAAGATCTCGTAAAAGTAGGGGGTATT
104778  TATAGTTTTGTGCATAACGAATCTAAGAAACAATATATTGGAAGTTCTATGGATTTAGCT
104838  CGAAGAATACTTGAGCATATAAATAATAAGCATTCCAATTTACATTTACAACGTGCTATT
104898  AGTAAATACGATTTAAGTAATTTTTCTTTATATATACTAGAATTGTTACCTGCTGATGAA
104958  GACTTAACAAGCGAAGAGTTAAGTATTATATTAATTAAGTTGGAGCATAAGTCTTTAGAT
105018  CTTTTTAAGGATAAATATAACATTAACCCTAATGCAGGTAAGACGAGATTAGGGGCTAGA
105078  CACTCAGAGGCAACTAGAGAGTTAATGAGCCAGTTAAGGAATGGGAATCCTACTAATAGA
105138  ACGTATAGTTCGGAGGATCTCGCACGAATGAGCGAGAGGGTAAAAGGTAGTAATAACCCT
105198  ATGTTCGGGAAGTCTGTCACTGAAGAGAACAAGAAACTAATTTCTGAATTCTTTAGCAAA
105258  TCTGTTTATTTATATGATGCTAATACCTTGACACTTATAGCTCGTTATTCTAAGCATAAA
105318  TACTTAGTAAAAGATTTAGGTATTTCCCCTAAGACACTAATTAAATATAATGATTCTGGG
105378  CTAGTATTTAGGGATAAGTATATTATATCTTCTACTGAATTAGAGCCTAAGGATACATAA
;     G-orf259 ==> end
105438  TTATATTTGCTTACTATACTATTATGTTGTTTACTTAGTTTGCTTACTTCGCTATAGCTA
105498  GGGATCCGCCTTGGCTTCGCCTCAGCACATACTAATTAGCTAGTTATATTTGTAATTAGG
105558  CTTATCCCTTACATTGTTTTTGTATAATAAATAAATGTAAGGAAATATAGGGAGAAAACA
105618  TAAAATAAATTAGAGTACTTATTATGGTAAAGCCCTTTTGCAGATATACAGATTATATAC
105678  ATAATTTAACTAATTAAAGTTTATTTTCAGATGCCTTAAATAATTATGTTAGGCTTTAGC
105738  TCCATGCCAATTTTTTTCCCTTTTTTTATTATTATATAATACTCTTTAGTAATAAGATTA
105798  TGTTTATAACTAAAAAAGGGAAAAATAAGTAAGAATAGGTGTAATCTCTTGTCATGTATT
105858  ATAATATTGCTTTGTGTAGTAGAACTAGGGCCTCTTGCCTAGAATACGCTTGGACCCTTT
105918  AATGTCCTTCTCTTGTACTGTTCTATTACCAATTGTTATTGCTATCGTAATGTTAGTTCC
105978  GTGTATATTATATAATTTTTAAATCATTCCTAGTAATATCTTATTATTCTAGCTCATTAG
106038  TTTAAGTAATAGCACTAAAAGTATTTTATATAGAAGATTATGTTAGAAAGATTATTAATA
106098  GTGTCTAGTTAATCTAATCCGAAATGTAAATATCCCAGTGATATTTTCTAATCATACTTG
106158  TTTTGTAATGCTTTCGTTTAATTTTGGTTTATATAGGTCCACCTAAATTTCAAGGATTTG
106218  TAACTCTACCTTTACATGCTTCACGGCTACAACTATTCCTTTTTTTTCTTCGTTTAAATA
106278  ATAATGCATAAAGTAAAAAAAAATTAA
;     G-atp8 ==> start
106305  ATGCCACAACTAGTACCCTTTTATTTTATAAATCAAGTAACATTTGCCTTTATCTTATTA
106365  ATAGTGATGATATATGTCTTTTCAAAATATATTTTACCTAGATTTGTGAGATTATTTATT
106425  TCTCGTGTTTTTATAAGCAAGTTATAA
;     G-atp8 ==> end
106452  GTTCTTTTTTTGCTTGTAGCATTGCTCCATCCTCTAATTTTTTCCCCTTTTTTTTTTACG
106512  ATAAGAAATCTCTATACGTAATAATAAGATTATTTATAAAAAAAAGGAATAATAAGGGGA
106572  AAGCAGGGTGCTATTATGTCTTTTCTTATTCTAAGCTTTATCTCTCCTTTTTTTCATTAG
106632  GAAAAATAGGTCAGCTATCTTATGCTGAATAAAAAATAATATCTCAGAAACTCTCGTAAT
106692  ATTATTAGATAAAACCATATATATAATCCTCTCCTTCCTACCCTTATTCTGCCCCGATTT
106752  GTTCAAATAATAAGCCCTAATTCTAAAAATTGTTTCACTACTTGCTATGCATTTATATGT
106812  AGGCCAAGACTTATAATGTTGATATTTATTCTCTATCTAGTGGTGTGTGGGTTACTAGGG
106872  ATGGGAAATATTGTGATCTTACTAAAACAATGCTCTCTTATTTTTTTTTTTTATTTGCTC
106932  CGCACACTAGTGTGGGATCTTGTAAGAATAGTAGAGACGGATTATATAACCATTAATACA
106992  GCTAGTACTCGGAATGGCTCTAATAATACAGCTAGTTATACTAATACTAAAAATAGATTA
107052  GTTATAATCATAACATTATTAATAATATTAGTACTTGCATTTGTATTATTAAGGATATTA
107112  TAAGATAAAGCAATATTATCTGATAAAGCAATATCATTTGATAAAGCAATGTTAATGGAT
107172  AAAGCAATATTCTTAAATAAAGCAATATACTTTATTTTTTTTTTTTATCTTTTGTTCGAA
107232  TATTAATGGAAAAAAAAAAAA
;     G-orf101_1 ==> start
107253  ATGTTTAATTTAAATTATACTCAAATACCTAGTCCTTTAGATCAGTTTGAAATAAGAAAT
107313  CTATTAAGTTTAGATGCACCTGCCACCCTGTCTGGGAAACAGATAATGTGGGTAA
;; mfannot:     /group=IC2 (5.82e-36)
107368  aactaccaaattccggggacgccctaaagcttctggtaccaagctttaattgaaaagtta
107428  taagtggctgaactaattactcaggtatggtaacaagtcagaagatggtggaaagagaaa
107488  tgggttatcgcggatctaagtcagtaatggattgccatcccacaagccaaaaacaaaaat
107548  ctatactgtaa
;     G-orf101_1 ==> end
107559  aagagcaacgagtatacggtagttgacgtattcctttacgtttaagatatactctaat
;; mfannot:
107617  GGGTTTCGCAAGAAACTATCCAGTAAAAATCCCTTCTAATCGTATGTTTACAACAAGACC
107677  ATATTCCACGAATAAAATAGCCCGTCTATCTGCAATGAACAATTATACTAACTGCAGCAA
107737  ATTAAACTTTATTAATCCTTTCTTTATTACTGGATTCACCTGTCCCCCTACGAAGTAGGG
107797  GGGAAAAAGGGGGGGGGGGGACAGGTGTAGGGG
;     G-orf49 ==> start /note=LAGLIDADG ;; evalue:9.8e-08
107830  GGGAAGGGTGAAGGATCTTTTATGATTTCAATTATAAAGTCTTCTGCTTATCATTTGGGT
107890  TGAAAAGTCCCAGCTCGTTTTGTTATAACTCTGCTTAAGAAAGATTTAGAGTTAGTTAAA
107950  AATATTCCATCTTTTTGGGGGGGGGAATAG
;     G-orf49 ==> end
107980  GAAATATTGACCCTAAGGGTGAGGATTTAATTCAATTACGTGTTACATCTATAGAACAAA
108040  TAATTA
;     G-orf111 ==> start /note=LAGLIDADG ;; evalue:5.8e-18
108046  AGGTTATTATTCCTCCTTTTTGATATGTATCCACTTTTAACTCAAAAGAGAGCTGATTTC
108106  TATTGATTTAAACTTGCAGTTAATATTATGAATGCAAAGGAACATCTTACTTCAGAGGGG
108166  CTACAAGAGATAGTTAATATAAAAGCATTCATGAATAAAGGTTTATCTAAAGAATTAGCT
108226  GAAGCATTTTCTAATACTGTTTGTTTATCTAGACCTTTGGTAGCAGGACAAAAAATTCAA
108286  GATCCCTCTTGACTGGCTGGATTTACCTCCGCTGAAGATTGTTTCTATATTAAACACCGT
108346  GAAACTCCATATAAATCCCTGCCTGCAAAGCGGTAG
;     G-orf111 ==> end
108382  GAGGCGCGAGCTCTAGCTACGCCCGGAATATGGGAGAGTAGAAAGATAGTGGAGTTAGTC
108442  TTTATAACAACTCAACAATCTAGGTATAAGTACCTGATGGAAAATCTCGAGGGTTATTTA
108502  GAATGTGGAATATTGTCCGCATAAAAT
;     G-orf71 ==> start /note=LAGLIDADG ;; evalue:2.1e-08
108529  TATGCGGCTTATTATACTTGCTCTAAATTTTCAGATATCTCTGAAAAAATTCTCACATTT
108589  TTTAGTAAATATGATAATTTAGGTGTGAAATGCGAGGATTTTAAAAGTTTCTGTTCTGTT
108649  AGTGAAATGGTTAAATCCAAAAATCGTCTTACTAATGAGGGCTTTAACCATATTCGTGTG
108709  GTTAAAGCTAATATGAATGTAAGATCTGTAAGATAG
;     G-orf71 ==> end
108745  AGCTTTATTTCGGCTGTGTGAACAAGCCGTCATTACAATAAAATATTCTGGGGCGGACAT
108805  ATATGCTGCAGCAGGTATACTTCGTAGTAAGCCTGCAAGGCAGAAGAGCTTTACCCCTGA
108865  CCTAAGTTGAAGAAAGGGTGGTCAG
;     G-atp6 ==> start ;; mfannot: alternative ATG start pos 108935
;     G-atp6-E1 ==> start
108890  TTGCACAGGCTTGTTGTAAATTTATTGAAGATAAATTTTATCGCCATGATATTAGGTAAC
108950  TTACATATATCATTAACAAATATAGGATTATATTTAACAATAGGTGGTTTATTAATATTA
109010  ACTTTAAGTGTATTAACAACTAACTACAATAAAATAGTAAGTAATAACTGATCCATAAGC
109070  CAAGAATCTATATATGCTACTGTACATAGCATAGTAACAAATCAAATAAATCCTACAAAA
109130  GGACAAGTTTATTTCCCTTTTATTTACACTTTATTTATATTTATTTTAATAAATAACTTA
109190  ATCGGAATGGT
;     G-atp6-E1 ==> end
;     G-atp6-I1 ==> start /group=IB (2.61e-16)
109201  t
;     G-atp6-I1-orf109 ==> start /first_aa=R /note=LAGLIDADG ;; evalue:4.1e-11
109202  cgaccaaacttcctttaccatactactgaagataaatttaaattaactggtcagggacat
109262  gttaataatgtgagccttagactaggatatttaagtacgataagtaataatattctaagt
109322  aaattttcggttaagcggtattctactacttcttttagtaacaataaagacacctcttct
109382  cttgttcttaacccttactatcttactggatttatagatgctgaaggatgttttaatgtt
109442  tctatccttaaaaacagtgaattagtaacaggttgacatattagaccttcgtttcaaata
109502  tctttacgcactaaggatagagcttattag
;     G-atp6-I1-orf109 ==> end
109532  aaaaaattcaaaccacattaggtgtgggtagcatatataaacacggtaagaattccttgt
109592  attatcgtatatttggtttaaaaaacttaagtgtaattataaaacctttagagaattttc
109652  ctttacttactcaaaaacaagctgactatcttttatttaagcaggttgttgaattggtga
109712  atcaaggagagcatttaactacccacggtattttaaaaataattaatctaaaggattcac
109772  ttaatggaggtttatctgaaaaattgaaggaagaatgattaaaggttactccagctatta
109832  gacatttggttttacctacttcactgaaatataagcaatggctgataggtttcagttttt
109892  tttcttttttttttatatttttatttatatatagattatttatataataataaaaaaaga
109952  aaaaaaaagggagggtgaggggtctttccttattgttactcaaaaacatgaagataaaac
110012  atgggtgtctttaagattcaccttaactcaacatattcgtgataaagctttattggagag
110072  tatggtggagtatttcgggtgcggtaggtgttatcctaccgctactcgaaaggaagtatc
110132  tttcattgtctcaaaccaaaaagagatatttgatacgattattcctttatttcaaaaata
110192  ttctttattaggtgataaacgacaagatttttcagattttgttaaagtagccggattatt
110252  aaaatctaaaactcatcttactaaagatggattagaattggttaatactattaaaagtaa
110312  tatggccagtagaagaaaaaccctttccgattcttaacacgaaaatatagtaaattatct
110372  tacttgcttatatttagatattataaaatatttattatctatgtcttatggtagaggtta
110432  caaggggcctgcgtattattataagttctttttttatggttgggctctgccccttatttt
110492  ttttttttccttttttttgaataaatagtttaattactacgtggtaattaaactatttat
110552  tcaaaaaaaaaggaaaaaatttaaagcgagagttccctttcgtagaagacaataaggtta
110612  gacaatattctactactcctagatatagtattaaggatactaattcctactaccttcatc
110672  cttattatattacaggatttgtagatgcagaagggtgttttactacttctatcgataaag
110732  atagtagaatgtggacaaaatggcaagttaaagctatttttagtatctctttacataata
110792  aggatataaaaatactagaagcaatacaaagaacatgaggtgtaggtaaaatatacaaac
110852  acggtaaagattcagtagcctatcgtgtgagttctttaaaaaatttcagagtaattataa
110912  atcatttggataaatatcctttaataactcataaattagctgattatcttttatttaaac
110972  aatccttggattatttcgaaagaaaagaacatttaactgaggagggttacttaaattagt
111032  tggtctaaaatatgttttaaattgaggtctatccgaaaaatttaaagaatcctttcctaa
111092  cctcatgcctgcagtaagacctgtgattaaacctactaatatccaaaatattaattggtt
111152  aattgggttttccttttttattttttttattataatatgtttttttatttatatatatat
111212  attactgtttataaaaaaataaaaaagaagaaggtctataaaaaaaaaaagaatatacga
111272  tattttttgtttatttattcttctttttctttttttggctaagcaaaaaaaaagattaga
111332  agccagcgcttaaaaaatcggagattttttctaggccttcagccttgaaaaatctccgat
111392  tttttagggcgccggaagttatggcgattttttttctttttttatcgggatgctttatgg
111452  ttgttgtccaaaaatcttaaagccaaatagcaagatataatgtaagtttaagctttacaa
111512  ttactcagcatactagagattctgtcttatttgatagtttattagattatttcggttgtg
111572  gtagatgttatttaagccgtaatgaagtaacatttattgttgcaactttttccgatataa
111632  ataataagattacacctttatttaataaatatcctttactaggtattaagcaagaagact
111692  actgggattttttaaaagtagcctccttaattggatctaaagaccatataaccaaggagg
111752  gctgcttggctggaaattataaacatggttaaaagtaatacgaatagtaaaagaatacat
111812  taagttatttaagcactgtttatattagtatgttaaaatcttagttagataaactaactt
111872  ttatgctgagttatactctggtttcgtagagttttggcttatttatctagcttggctata
111932  ggggacataagcaaagccgtacttctcttattttatttttagctttggctagccaaccgt
111992  agtaggattgtactgcaaaataactatgactgctcttttttttttttttttttccctttt
112052  tagttataaacataatcttattactaaagagtattatataataataaaaaaagggaaaaa
112112  aaaaaaatacaggaagggaagagaaatctaataataatacgttaaatttcaccatatgct
112172  agaaatttctaatgctttagatactgtatttggataaattaagtaaaaattctaaagata
112232  aaacaatgaataattagcaagataccctaaaaatcttttcggttataagaggaatcttca
112292  gagactaaacgtgaaatgctgcttatattctttaatgtagtagtaatgatatagtccaac
112352  ttgttaagtctatatatgtcttatcaggtag
;     G-atp6-I1 ==> end
;     G-atp6-E2 ==> start
112383  TCCGTACAGTTTTGCATCTACAAGTCACTTTGTCTTGACTTTTGCCTTAAGTTTTACAAT
112443  AGTTTTAGGTGCGACTATCTTGGGCTTTTCTAAACATGGTTTAGAGTTCTTTTCTTTATT
112503  AGTTCCAGCTGGTTGCCCCTTGGCTCTTTTACCTTTATTAGTTTTAATAGAGTTTGTTTC
112563  CTATTGTGCTAGAAGTATATCTCTGGGATTAAGATTAGGGGCAAATATCCTTTCTGGCCA
112623  TATGCTATTAAATATCTTATCTGGTTTCACTTATAATATAATGACAAGCGGGTTAATATT
112683  CTTCGTAGTAGGTTTAATCCCTTTGTCTTTTATTATAGCTTTCTCGGGTCTAGAACTGGG
112743  TATTGCGCTAATTCAAGCTCAAGTATTCGTAGTTCTAACTTCAAGTTACATAAAAGATTC
112803  TCTAGATCTGCATTAA
;     G-atp6-E2 ==> end
;     G-atp6 ==> end
112819  TGTCTTCAACTTGTTTTATATTTTCTAATTCTTTACCTTTATGTCTACATAGAGATTATA
112879  CTACAAATTATTTAAACGGTAAACCAATACTCTATCCAGGACATCCTGTGTAAAGTTTAT
112939  ATGTTAGTATTTTAGAATATAAAGCTAAAATAATAAAACACCCTACAGATAAATCTGGAG
112999  TATATATGTGAATCCCTACGTAATCC
;     G-orf113 ==> start /note=GIY ;; evalue:5e-17
113025  AATAAAATCTATTTGGGTAGTTCTATAAACATCGGTCGAAGATTTGCGGGTTATTTTAAT
113085  AAGTTTAATTTTAGTAAAAATAAAACTATGACTATTTGTAAAGTACTACTTAAACATGGA
113145  CATACTCTATTTTCATTTTCTATACTTGAATATTGTGACGCAAATAACCGAATTGAAAGA
113205  GAAAACTATTATATAAATTTATTAGAACCCCTTTATAATGTTCTAAAGGTAGCTCGTTTA
113265  CCCACCTACTGGTTTAAAGAGTGAATAAGTAAAAGAAAATATGAGTTTAGCCAGTCATTA
113325  TGCTTATTTTGTTCTCATTATAGATATATTGGAAAAGCCTAA
;     G-orf113 ==> end
113367  ACCCTTGTGATTTCCTTCTTTAAAGGCGGCTAGTTTACATTTAGGTGTATCTCTTCATAT
113427  GCTTAATAAGTCTATAAAACCCAACTAATAATAACGAAGGAACAACAGACCTTTTATTAG
113487  AAAGATATACTTTGGAGATTTTAGAAGATCCCTAAAATAAAGTTAGCATGATTAAAGGAT
113547  TGAGTAAGGCTCTAATGGGGGGGTTACAGATGTATTAAATGGTAATAATTCTATGAAGTA
113607  TTCCTCTACAAATGCTTTTGCATATGCTATCGACGCCCATGCGAATAACGTAAGATCTTT
113667  TCTTTCAAGAATAAAAAATCCAGGTAAACTGTCTTTCTACAAAGGTAGATACAGGCTAGA
113727  GTTAATAAACGATGCAAATTATATTCCTTTATCTTTACCTATAGAAATCGAAGTTACTGA
113787  CTTAGAAACAGGAGTTACTATGGGTGGGTTATTCTACTACTAGTGTGGCAGCCAAAGCTT
113847  TAGGTATAAATAGAAAACTTATCTTGAACTATCTTCAGAGGTAAAACCCCTATTTTAGGT
113907  TAGTATGCTTTAAATTTAGTTGGTGATTTGTCTGTAAAACCTATTAAATTAAGTCTTTCT
113967  AAAAAATATCCTCGTAACTATTATAGAAACTAATGATGTATTTAAGTTTTTTTCTGCGAA
114027  TCAAGCTTGTAGATCATTAGGCTTATCTGTGGCTAGTGTGTCTCGTGGTTTAAACGCTCA
114087  ATCTACTAGACCTGTTAAAAAGAGATATATTATTAAACGAGAGGAAGATAAAGATTAGTA
114147  GTAAAACATAAGCTTGTTTTATTTAAACCATATATAAAGATTAGACTTAAACAGAGCTTG
114207  CGCCGTACTTTAATAGTTTTGTTCTATTTAAACACAGAGCTTGCGCCGTATTTTAATAGT
114267  TTTGTTCTATTTAATATTGTATTTAGCCGGGACAAGCTTAGTGTTAATTCTATGCTTCTT
114327  GGATTAAGGCAGAAGCCAGGCTATGTATACATAAATAAAATAGAGGGTGGTG
;     G-nad4L ==> start
114379  GTGGGAAAACAAAAAAAAATAATAATTGTGATAAGTTCCCTGAGCTTTGATGATATGTTA
114439  GGCCAAACCTATGCAATATATATAATTGCAATAGCTGGTGCAGAATCGGCTATATAG
;     G-nad4L ==> end
114496  GTTTAGGTCTTTTAGTTGTAATTTATATAGGAAGTATCGCAATAGAATATAAATAATGTA
114556  TTTAGCTATAATAACTCTACCTTTATTAGGATCAATAGTTGCCGGATTTTGGGGTAGAAA
114616  AGTCGGAGTTAGCTTATTTAAGTTTATTTACCTTTATGTCGATAATATTTGTGACAATCA
114676  TGGAAATATTGGGATTAATTGGAACTAGGGCTAAAGGTTCTCCTTACGAGGCTAAGAAAA
114736  AAAAAAGCAGACAGAAATATTTCATTAGGTTTAAGATTAGCAGCTAGTAGAAAAAAAAAA
114796  GTAAGAGTAGGTGCCTCACTTTTATCGTGTTA
;; mfannot:     /group=IC2 (3.05e-37)
114828  aagagccaaactccggggaagccctaaagctctaataactaaatataagtagtaaactac
114888  ttatccggcctcgttaatggctgagggtatagtaatatcattagagattctagtaatagg
114948  aatgggtaatcgcggatctaaatcagtaatattttaaacgattactgtaaaagagcaacg
115008  agtagacggttcttcaagctctagaaatctagaatttgtaaggtgtactctagt
;; mfannot:
115062  CGCCGGCAAACCCGGTTCTTGTTTTTACCCCTCCTGCATTGTTCACTTAATTTAGACAGG
115122  TTATGGGAGAAACTAGATAAATCCAGATTAAAGGTATCACAATAGCCTATCCTCAATTAT
115182  AATCTTTATCCTTGTGGTTTTTATTCCTTCTATCCACTCCAGAGTCGAGTAGGTAGGGGA
115242  GTCGAAAAGGCAAATAAAGATAATAACCTATATTATTATTTATGGACTTATATTATCTTT
115302  CGGTTATTTCGTATTATGTATAGTTTAGTATTTAACACTTAGAAGAAAGGATAAAGTATA
115362  TAAACACCTTAAATAAAGGGAACAAAGTTTATATATACCTTTAAAGAAGGGATAAAGTTG
115422  TGTACGACTTCTATTATATTCTATTAAATATTATACTCAGAGATCTTTACGCACAACATC
115482  TTATTATTTTTACCTACATAAGGTTAGATCACGTAATCTGTTAGATCAAACTCCAAATTA
115542  TGCCTTCACAAAAATAATATATATATATATATATGAAAAAAAAAAAGGAAAAAAAAAAGA
115602  GGATCTGGATGAACACATTCTGAAGCTACAAAAGAGAATATACGTATCGCTGCTTCTAAG
115662  ACATTCAAATCTTCGGAGTTTTTAACTAAATTGTCTAAAGGTCAATCTAGTGGTATCAAA
115722  GTTGAGGTGACGGATTTGGAAACAAATATTACTACTACTTATCATGCCATTAGAGCTGCA
115782  GCCCGAGCTTTATATTAGGACAAAAGATGCATTGAACACTACATTTACTTGGAGCTGGGT
115842  TATCCTGCAGTTTTAGGTATATATACTTTTTAATTAAACTCAGATGACGAAAGTACAAAT
115902  TTAAAGGATAAACGAGTTCAGAAAACTTCTATGTAAGTGGAGGTTACTAATGTCGACACT
115962  AAAGAGGTTACAATATACTCTTCTTTGCGCTGCGGCTACTAATACCTTATGTTTAATTAA
116022  AAAGTAGGCAAAATATAAGTCGTTACAAGAACTATACTGAAAAATAGCCGTATAATATAT
116082  ATTAACTCGATGAAATTGTGGTTTGTTTATTTGTGAACAAACTACTCCATATTTTATCTT
116142  TCATTAAAACTTATCCTTCTGGTATGGAAGAGAAATTAAGTTTAAACTCATCTATTTATA
116202  CTCCAAATAGGTTTCATGGAATTCGCTGTCAAATACGAATTGGGCTTACATCCACTAATT
116262  TAAGTAGTACACACTTTACAGGGAAAAGATACATAGGAACTATCTCTATTTTATCTGAAC
116322  TTGAACCTGTTCTAACTTATACTAATCCTGATGAGCATAATGGATGGGTCGCTAAACAAA
116382  ATAAAGATAAATAGGTGTTTACCGTTGAGTTCATAAAGATTCCGGCAAAAGTTATATAGG
116442  TTCTTCTTTGTATTCTAGAGCGGTGGGTAGACCTTTTTTCTACTCTAGATAAATAATAAA
116502  TT
;     G-orf50 ==> start /note=GIY ;; evalue:2.3e-07
116504  AAAAACCCACCCAGTGAAAGCCTTACTCCTGCTGTTATATACCCAGATGCTTATATGGAC
116564  AAGTCTCTTATACTCCAGGATAATAAAAATAAAGCCGGAATTTATCCTGGAGTTAATAAA
116624  GTGAATGGTAATAGCTATATCGGTAGTAGTTAA
;     G-orf50 ==> end
116657  AATCTAACAGATAGGTTTAGAAAGTACTATAGCTTTAGGTATATTTTCTTAGTATTATTA
116717  AAAGGTAAAGCCTAATCTATAGTGCTATTTAAAATTATGGTTTGAAAACTTTCCAGTATA
116777  AATAATAGAACACTGTGCGGCAGAAAATG
;     G-orf127 <== end
116806  CTATAAGCAGAGAACAATATTATATTGACCTTTTTTTTTCGAAAAAAAAAATTTTTTTTT
116866  ACCCGCATATAGTATACTGACTACAGCAGGTTCAAGACTTGGACATATTCATTCTGAGGG
116926  TGCCGGGCTTAAATTGAGTAACTCACCTAAAGGGCGTAAAATTTCTGAAGAGACTAAATA
116986  ATTACTTAGTCTTGCGTAGAAAGGTTTGGATAACCCTAATTTTGGTGTAATACATAGTAA
117046  AGAAACAAGAGCCTTAATTACTTTAGCCAAATTAGGAAAATATTTTCTTTCAGAATCAAT
117106  GGTATCAAAAATGAGTGTAGACAGTGGGACATCCCTAAGAGTTTTAGACTTAAAAACAAA
117166  TGAAACTTCCGTGTATCCTTCCAT
;     G-orf127 <== start ;; mfannot: TTG upstream: 117195
117190  AACCAAAGCGGGAGAAGCTATGGGAGTTTCCTGCCATATCCAAAAAGGTTTAAAGATACC
117250  ACCCCCCCCCCCCCCCCCTCTCTCCTCGAACGTAGTGTTGGAAGTGGGGTTTATTTAAGT
117310  AGGAAACGTACAACTCCATTTAGAGGTGTTTACCCTTTTTTAATTAATTTGAGTTATCTA
117370  GCATGAGAAAAAGTGGGTACAGTTAATATATTATTTGTGTGAGTCAAGCCAGTATTTCTT
117430  TATACTTAAAAGAAAATAGAGCTAAACCTTTTAAAGGTAAATATTTATTCAAATTAGTAT
117490  ACTAGAATACTGTGGCATACGCCTCCTAGCTTCGGAGGAGGACTTTACTCGGAGACCTTA
117550  TA
;     G-orf292_2 ==> start
117552  ATGGAAAAATATAATAATAAAAGTTTACTTATGTTAATAAATAACATAATTTGAGGATGA
117612  ATTTGTTGAACGACTTTCAGGTCATATGCTATTAAATATCCTATCCGGTTTCACATACAA
117672  TATAATGACAAGTGGAGTAATCTTTTTCTTCTTGGGTTTAGTACCTTTAGCTTTTATTTT
117732  TGCTTTCTCGGGTCTTGAGTTAGGTGTTGCTTTTATACAAGCACAAGTGTTCGTGGTTTT
117792  GTCTTCAAGTTATATACTGGATGCCTTGGATTTACATTCAATTTATATTTATTTATATAT
117852  AATTGTATTATAACTTTTTTTAGGTATAGTTGAGTAATACCTATTATTATTTTTATATTT
117912  AATATTATTATAACCATATTATTTTCTTTAGACTTACATATGATGTGTAATGCATTTTTA
117972  GGTGAATATTTAAATATGCTGAGTATTAATGATATGTTAAACCCAGAGTCTTCCAGTGAC
118032  AATAATCCTGGCGGTAACCACTCGGGGTCAGACGGTAACCACTCCGGACCTTCAGGTAAC
118092  AACTCCGGTGGTAATGGTCCCGACTCAGGGAAGAGTGTTCCTGAGGCTGATAGTGAAGAC
118152  GTGCGTAGCAGTGTCGAAAGTAAATTTCGTATACAACACGATTATAACAAAAATGTATCT
118212  ATTAGCATTAGACCTGATGTTTATTCACATGAAGGTGCAGGTAGGTTGAATCAGGGTGAA
118272  ATAGACTATCTTCACAGAAACGTACATTTAAATCCTGCTTGGCATTATAGTATGGCTAGA
118332  GGCAAGATCTTACGTAGGATAGGTGTTAAAGCTGCTACTGGAGTGATAAAAGTTACAACC
118392  ACTGATATAAGATATATGTCTAGATTTCCAAATAAGTAA
;     G-orf292_2 ==> end
118431  GAGTTATAAAGCAAGCTAAGTAATATTCTAGTTAGTTAATCTATAGTATATTGTTAGTAT
118491  TTGTTCTTAGTTGCTTTTAAGTGTATTTAAGTATATCGCTTATAACAACTCTTGGCTCTG
118551  GCTTCGCTAGTATAAACCAATTTAATAGTCCAAAAATATTTTATTTGCTAAAGGCTAACC
118611  TAAACAGGTTATAATAGTAAATACTAATAGGACCGGAGGCTATATATTTAGGGGGTTGAC
118671  AGTCGCTCTGCGTGTTTTACCAGCCGGGTGAGTCCGGCCCAGGATTAATTTATAATAAAT
118731  GGTTTTCTACCTATTAATATGGTTTTATATATTAATAGATCTTTTATTGGCCCATTCCCC
118791  TTTTTTTTCCTGCCTTTTTTTTTATCTTATGATTGCGTATAGAGATTTATTAATATAAAA
118851  AAAGGGAAAAAAAATTTTTTAGAGGCTGGGAAAGGGCCAAAGCTGAAAATTAGGGGAGAA
118911  GCGTTATATAAGCTTAGTTTAGCTGTTATAGTTTAAAGCCCCTTTTGTTCCCTATTCATC
118971  TGGCTATTTAGGGATAAATGACACAAGGCTCCACCGTATTATTTAATTTATCACTGAATA
119031  GGAGAAATATTGGTGATCAGTCTTGATATTTAGCCCAGTGAAAGTAAGTTGCTGCAATAG
119091  TCCTTAACTTTGTGACATTAATAATTGGATCCGCTTCAGATCCTACGCAAGCGGAGGTTG
119151  ACTATTCCAATTGTACAGTGTTAGATTGCGACATTAGTATTCGCGTTATTCCTAATATCA
119211  ATACCATTTAGTTAATAAAAAAAGTTATCCAGATTACTTTTATCAAACACCGTACGAAAG
119271  GTGATTCTTGGTTTGTGAGGTACGAGTGATAGAAGATATCTAGAAGGTCTCGAAATATTT
119331  CGAGATCTTGCTTCTAAAAAAAAATGAATTATTTCTTCTTTTTTCTCCTTTTTTCTATTT
119391  TTTATTAGTAATGTAATGTTATGTTGTGTGAACCATTATTAGTGTTCACGTTCTTTTTCT
119451  GAGGCATAGCCAAGATGGCAAACAGGGGCTTTATTCTTTTAGTCCTAAAAGAATAAAGCC
119511  CCTAATTCGGGTATGCTCTAGAGGGTTCTAGGTTTGGATCTGAGATCTTAAACTAGGGGT
119571  TCAATTCCTCCTTATCTCTGTTTATATGCTATGGCTATTATCTGTAGCATGTAGACTCTA
119631  AATAGTATTTAATAGTAGTAGGGTTCCTTATATTTTAATTATTATAAGTATATAGATGAA
119691  CACAAACCACCAATCTAGGCAAAATACGCACTATTGAGCCTTAGAATTTAGAAGTAGTTT
119751  TCTTAAGTTATGATTAGATGTAGATAATTAAT
;     G-atp9_2 ==> start
119783  ATGTTACAAGCTGCTAAAATTATAGGGACAGGTTTAGCTACTACAGGTTTAATCGGTGCA
119843  GGAGTAGGTATTGGGCTAGTGTTTGCGGCATTAATCTTAGGAGTAGCTAGAAATCCTTCG
119903  TTAAGAGGACCTTTATTCTCTTACGCTATATTAGGTTTTGCTTTTGCTGAAGCAACCGGT
119963  TTATTTGCTTTGATGATGGCGTTCTTATTGTTATACGTAGCTTA
;     G-orf588 ==> start
120007  A
;     G-atp9_2 ==> end
120008  TGGAACAGGTTTCAGGTATTCTTACCTTGAAGATAGCAAAGCTAGCGTCAGTATATGAGA
120068  TAAGGATGGCGTCTTTAATTGTTATACGTAGCCCAATGCAACAGCTTTGGGGTTTGCTAT
120128  CTTCAAAGCTAGCGTCTCGTATATGAGACCTGTTGTGTGAAGTATTTATTATTATACGTA
120188  GCTTAATGGGACAGCCACCCAGACCTTTAGGGTTTGTAATATTACCATTGCAAAGCAACA
120248  TTTTTTTTTATATTTATAGTATCATTAAAAACGTCCTACTGTGAGCTAAGAATTTTTCCC
120308  TCGCAATTGCTGATTACTATGCTACGCTTAGCTTGCGCACGCAAGCTACACTTTCATCTT
120368  ATATTGCTTATTGTTTTGTTGCTTTTTCTCCTTGGTTATTTGCTAATGGTTTGGCAAATT
120428  GTTTTGTGGGTAAACTAAATAATAGAGCTTATTCTTATTATTCAGTGTCCTCGACTAAAG
120488  TTATGCTTAATAATAGCTTAGTGGTTTGGCATAAGAGAGATACTGCATTGATTCATAGAG
120548  TTGAGACGAGACCTAATTTAATGTGGATTACATTAAATGCTAGAAATTTTTCTGCTACCC
120608  CTTCATTATCTAGCTTAAATAAAAATAACCTTAGAGTTATTTTTAGTAAAGAGACTTTAT
120668  TTAAGCATTTTACTAAAAAGAATCTTTATTTTGGAGTAGGTGGTATTATTATAATAACTC
120728  TTATTAGGTTATCAGGGCTTCCTGGTTTTATACTTCTATTTTTATTTGATTCAAGTGCTG
120788  AAGGAGCTAAATTAGCTTTATCCAGTACATTAGCCTTACCTTTTAGATTAGTGGTTAAAG
120848  GTATTATTGATGGTTTACTTGATGTGTGGGATGACGATGCTAATAAAATGACTATGGGTG
120908  GTGATTTACCTGATAATAAACCGCCGTATAAACAAATTGATCCTAAAAAATCTCCTGTTA
120968  GTTCTATGAATGATAATCAAGAGGTAACTACTGACAATAACCCTGGTCAATCGTCAGGTG
121028  GAGGATCTACTTTTAAAAAAGGGTCTGGTACAACTTATACAGAAGGAGATGTTAGTGTGA
121088  ATATTAATATTATGCCTCCTTATCAATTAGCACAAGGTGTTAAAAAATATGGATGGGATT
121148  ATCTATTAAATATTCTTGGAAACAGTCTTTCTTCTGGGAAAGTAACTGAGAGGGTAGATA
121208  TATGTTTTACCATAAAAAATTCTAATGGGGATAAATATTTAATGGGTATGCGTTATGATT
121268  TAAGGACTTTACCTCTAAATCATTCTTTACATCCTGATAATAATAGTCCGATATTTAGTC
121328  TTATTGATAAAACAAATGCAAGGACTATTACGAAACACATAATCTCTATTGATGATACTA
121388  CAGAAAATTTTGTACCACACCTTTGAAGTGAGCAATCTAAATTAGCTGGACGTAGATCAA
121448  ATGAGGATGTAAAATTAAATCTAGATAAATATCCTAATGTACTTGATTCAATGCCTGAAA
121508  GAATGCAAATAGGTAATCTACTTCGTAAACAAGATAATAACCCTGAAAATAACACAAGTT
121568  CTAGCCCTAGTACTCAAACTACTCAACCAGAGAGTCAGGGTCAAAATATTCAACCTACAA
121628  CCAGTACAGGTGCTCCAGCTACTCAAGCACCAAACCAGGGTCAACCTACCACTAGTAGAA
121688  GTAATTCAAATCCAAGTTCATCTGCATCAGTGTTAGGTAAACATAAAAGAAGTTATTCAA
121748  CATCTACTCGTGGTTGCTATAAATAA
;     G-orf588 ==> end
121774  TAAGAGAGCTTTTTCTCCCTCCATTTTTTCTTCCTCCATATCTCTGCCCCCCCCCCCCTG
121834  GCTTATCCTTCTGCTAACAATTTACTACGTAGTGTGGCTTGTAATGGCTAGACGAAGCCA
121894  GCCCCCGTTGTAAACAAGAGATAATTTTCTTCTACCGCTCTTTCTTTGTCTAAGCGGTCT
121954  TATCCTACAATATCACCAAGTAAACTAACTATTAATTCGAGTGAGGATAAGATAAGTTTT
122014  ATTAATGGAGAGTCTATATTATTTTTACCTTCTATATGTTTAGTAGATAATAGTGTGAGC
122074  AATTATACAAAGGATGAATATGGAACCTGGTTATAAATATAGCTTAGTGAGAAGTTAAAT
122134  AAAAAAGGGGGTGAGAATCTAATTTTGGTGTGGATATGTCATACAGTGGTAATATAGAAA
122194  AAGGGTTTAAAGAAGTAGCATTATTTAGTATAATGGTCGTGGATAAATTACTTCGTTAAT
122254  ATCTTAGTCCTTAAGGTCGTGATTATTTTTATAATAATATCTTTATTATACAAATAATAA
122314  GATTATTAATTAAAAAAAGGAAAAAAAAAACAAGGAAGAAAAGGATTGTGGTAATAATAA
122374  GGGTTTGAGTTCGAATGTAAAATTTGAAATAAATTCTCAT
;     G-orf107_1 ==> start ;; mfannot: TTG upstream: 122378
122414  ATGCTGAGTGCTTCTGCTTCTGCTTCTGCTTCGCTGCCATCGCACTGTTACAAATTTCCA
122474  TTAGGTTTTTTTTCCTCTTCTCCTCATTTTTCACCGGGTGGGAAAGGAATCTCCCAAATT
122534  ATTAGTGTTCGTGTTCGTTACTATTCGCATTATACCTTTTCTCCCTCTTCTACTGCTCTT
122594  TCTTTAAAAGATAGTAAGAAAATTAAAAGTTTAAAATTTTCAAGAGATTACGGCGTTTTT
122654  ATTCTGAAGATCTTAAGAGTTTTTAGAAAGATTTATATTTTTCTAAAAAATTATCTAAAG
122714  ATGTTGACTAGAGTATTTTATTAA
;     G-orf107_1 ==> end
122738  AAGTTCGTAAAAACAAGCTTTATTTTAGGATAGATATTAAGCAAAACCATTTCATTTCGT
122798  TTTTAATTCTATCGATGATTATTCATTCGAAAGATTGTTTTATCGTACAATCGATAAAAA
122858  ATTCTTGAAAGAAAAAAAAAAACTAATAAAGATATCTTTTTAGTTAAAGGCTAGTTTAAG
122918  TATGTTATAGCAATGTTTATTAAATCCAGAAGTTATATCTTTAAGGTAGATAGCTATGTT
122978  TAGGGGCGGGGAGGGGCCCTGGAATACTTATGAATTTAGGTATGATTTTAGAGTTGTTTT
123038  GGGTAGGTTAAGCGAGAACCGCCTAATTTTAGGCTTAACTAAACGTAAAAGTACTATATG
123098  AGTATAAATCTGATGTATTAGTTAATCGTAATATATGTGCTACTGTAGAAGAGAAATAGT
123158  TTCTAGCAGATCCCTGGCAAACTTAATTGGACGGGTAATTGGGCTCGTTACTCTCCCCCT
123218  TTGTAAATTAATATGCTGCCTTTAAACTGGGGTCTGGATCCTAGGTATAAGAGGTGGACC
123278  CTGGGATGGATAGCCCACTAAGGCACACGGTATGTCGACTAGGCTAACCACTGCAGCCCC
123338  TCGAGCCCTGCAGGGTATCCTGGAATAGAGGAGAAGAAATCCCCACTCTGACAGCTGACG
123398  CTCAATCTCAGTATTGAAACCCATTAGAGTTATTTTAGTAATCTACGGGTATTAGTATCT
123458  CGGTGGTAGGCTTAAATAATAGCGCGTAAAGGAGGAGACAGATTAGGGTGGGAAAAATAG
123518  AAGTAATTTACAGAGGACAAATCCTTCTTCCTAGTCTCTTTCTTCTCTTGCACTATATAT
123578  ACTACCCCTTCCACTGTACTTGCACTAATTCTTTTCCTTCCCTGGGGCCGCGCTACTTCT
123638  TAAACTACACTTGCACCTATAACTAGTGCAAAGACTTAAGCTTAACTGGGCTTAAGCCTT
123698  GTCAATATACAGCATAGAAAGAAGTACATCCTTCTACAATGGTGTATATTTACAGTAAAT
123758  ATAATATATTAAAATCTATATGTTTAAACTATTACAGTAAATATATAATATTAAAATATA
123818  TATGTTTATATATGTTTAAACTATTAACAGTATATGTATAAAAGTAATAGGGCTCTTAAA
123878  TTATGTATATTTTATAGTGTAAGGGGAAGAGGAAAGGGATATTAATTAATATATATATAT
123938  TATAGGGGTTCGTAAAGAATATGTCTGCTTATTCTTCGGTTTAGTGCTCATGACATATAT
123998  GGAAAAATAATAACTTGGACTTTTATTTGTAATATATAAGACATTTTTATCTAATCTATA
124058  TAAAGTTAACTGTTTTGATAGTTATCTAATAAAATGTATCCTTTGCCAGTTAATTAGTAT
124118  AAATTAACTTTAAAAGGAAAATGTATATATTTGGTCTGAATATTTATTAGTAATACAGAT
124178  TAAAATAAAGAAGATAATTATTTATAATAGCCTGGCTTCTAATTTTTTGCCTTTTTTTTA
124238  TAATTTGATTAATTATTACGTGATAATTAAACTATCCCCGCTGTCCCGCTGTCCCGCGCG
124298  CGGGGACAGCGGGGAAAGCGGGGTTTGTAAAAAAAAAGGCAAAAAATAAAGAAAAAATAG
124358  CTTTTTATTTTTATTCTGGCCCTGCCCCTGTCATCGTATGTAGTGGGTACAGTAGGGTTT
124418  ATAATAAGGGATGTATAATTTTTTTTTACGTCAAAATGTTGGACAAATTTTTTATAAAAA
124478  GACTAAAGAATAAAGAGTAACTGTTTATACTTAGGTATATTATTTGGTTTAACCTAAAAT
124538  TTGATTTAAATAATATATATTTAATTAGTATATTTGATATTTAATCCATTAATACCAGTA
124598  ATCTAAGTCTTTTTAGTTGCTGCTCCCCCCCCCCTTTTTTTTGTTATAGACTATGTTATA
124658  GGGTTTTTAAGAAAGTTTAGCTTTCATACTTTAAAGTATATA
;     G-trnK(uuu)_1 ==> start
124700  GAGACCTTAGTTTAAGGGTAAAATACGAGACT!TTT!AATCTTTGTTATATGGGTTCGAA
124758  TCCCATAGGTCTTA
;     G-trnK(uuu)_1 ==> end
124772  AACTTAAACACTTTTTGGGTTTATTTTTACAGTTAAAAATTAA
;     G-trnG(ucc)_1 ==> start
124815  ACGGCCATAGGTTAATGGTAGACCTTTCGTCT!TCC!AAGCGATTTGTGTCGATTCGAAT
124873  TCGGCTGGCCGTA
;     G-trnG(ucc)_1 ==> end
124886  A
;     G-trnD(guc)_1 ==> start
124887  GGGTTAGTATTCTAATTGGTAAGAACCTTCTTT!GTC!AAGGAAGTGTATATCGGTTCGA
124945  GACCGGTTTGACCCG
;     G-trnD(guc)_1 ==> end
124960  TATACTTATATAGAATAATATAAAGTAATTA
;     G-trnS(gcu)_1 ==> start
124991  GGAAAAGTTGTTATTGGTAAAACGAGATATTT!GCT!AAATATTGTGTTCTACACCTGGA
125049  TGTTCGAGTCATCTCTTTTCCG
;     G-trnS(gcu)_1 ==> end
125071  ATTTAATAGAAAATATAAACAGTATACTTTAATATTAAAATATA
;     G-trnW(cca) ==> start
125115  AAGAGCATAGTTTAACGGTAAAATCTGAAGCT!CCA!AACTTCACCTTCTCAGTTCAAAT
125173  CTGAGTGCTCTTG
;     G-trnW(cca) ==> end
;     G-nad2 ==> start ;; mfannot: alternative ATG start pos 125048
;     G-nad2-E1 ==> start
125186  ATGGTAATCTTTTCGATATTATTTTTAATATTATCTAACGCCGTCAGTTTGAGGCGAGAC
125246  AAATCTATACTTTTTAGTAGAGTAGCTATCACAGTTTTACTTTATTCTTCTTTAATTGCT
125306  TTTTATAGCTTATACTTTTGTTTAGATAGTGGTATAGGTTTATATGGTGGTTTATTCCAT
125366  GCTACCACTACAACACATGTTTTTCATATTTTTATCTTTATAATCAGTGCTGCAATTTTA
125426  CAATTAACAGCTTTTTATCCAAGAAAAGTGTGAATAGCTGAATATTCTTCAATAAGTAAG
125486  TTGTTATTATATAACTTTCTTTACTATAGATCAAAAATAGTAAATAAAATGGGAGAGCAA
125546  TTTAAAATCATCGAATACCCT
;     G-nad2-E1 ==> end
;     G-nad2-I1 ==> start ;; mfannot: no intron type identified
;     G-nad2-I1-orf450 ==> start /first_aa=E /note=LAGLIDADG ;; evalue:1.2e-22
125567  gagcgacaatatgggatattgtcaatattatggggcaaactgtcaaactccggggacctc
125627  ctaaagcttatgattccaaatctggttgaattataccgcggtggctgacctaattactca
125687  ggtacggaaacaactcataagatgacccttcgtattaccaggttaactacaaaatttctt
125747  tcgaaaatgtaccaagggttattacgtaagggctgaaaaaatacgaaattttcagtcgaa
125807  agatcaatggactatcgcggatctaaatcaaactacatgtttgtaaaagagcaacgagta
125867  gacggcagttgatacaccgggttatacccagtgtatttaaggtatactctaagagggttc
125927  gagagaatatcctgagctggaatcccttctaaccaaattataaataaacgactatattca
125987  acaactaataattcaaaaaatattgttccaccaaaattatctgctatagaccaatgtagt
126047  ctgaatttaaacccttggttcatcacagggtttatagacggtgatggttcatttactgtt
126107  tctactgctaagaaaaaatccggtacaggttgaaaaattcaaccagtattaactatcggg
126167  ttagacctaaaagatttagatcttttggtccgaattaaagctttctttaaagtaggtaag
126227  atttataccagtacaagggggataatttattataccgtaggttctacaaaagatttaata
126287  aaatatattttacctcattttgacaaatatcctttagctactgctaagttaaaagattat
126347  ttggtatttaagaaaatactacttcttatgcaaaaaggagaacataaatccttacctggt
126407  ttattaaaaatcttttcactaagggctattttaaacaaagggctaccggttataataaaa
126467  agcgaatttcctggtcttatccctgctaatctcccagaatttaaggtatcctctgacttt
126527  aaccctccttggttatcgggatttatagctgcagaagggtctttctttatttctctttat
126587  aaggatgacaaaagaaaagctgggtacgcagtaagtctagcttttagtttaagtcaacat
126647  gtaaaagatatagagttactagaaagacttgctaaatacttaaattgtggtagaatcagt
126707  gaagccagaaatcgtgaaacagctgaatgaattatcagcaggtcggacgatattaaccta
126767  aaattgattccattcttaacaaattatacactttcaggagtaaaactattagattttgag
126827  agatttaaaaaagcgtctattttgatagaaaataaaatgcacttaacaccagaaggtgtt
126887  atattaataaaagctattaaagatacaatgtag
;     G-nad2-I1-orf450 ==> end
126920  aataggtaattgtgtttatagaaaggttaagctggcttagtatgattttaaggttgtagt
126980  tgtattcatggattaaaagttaattcttcatagattaaaagttaattatttagagtttgt
127040  atgataaatccagttacttcg
;     G-nad2-I1 ==> end
;     G-nad2-E2 ==> start
127061  TTAATATTATTATTTATTATAACTGGAGCTATATTTTTAGTGTCAACTAGTGATTTAGTT
127121  TCTATTTTTTTATCTATAGAGCTGCAAAGTTATGGACTATATTTACTTAGTACATTGTAT
127181  AGAAACTCAGAGTTAGCCACAGGCGGTGGTTTGACGTACTTTTTATTAGGT
;     G-nad2-E2 ==> end
;     G-nad2-I2 ==> start /group=IC2 (1.80e-35)
;     G-nad2-I2-orf149 ==> start /first_aa=V
127232  gttcggcaatttaggacattgctattatgcctcatactaccaaattccggagacccccta
127292  aagcttatggtaccaagctatagttgaaaggccgctagtggctgaattaatccttcaggt
127352  atggtaataaatcataatatgagtgaaaacgaaatgggcaatcgcggatctaaaccagtt
127412  acaaatattaactaccaaaatcaaaggttaaattctgtaactgtaaaagagcaacgagta
127472  gacggtagtaggtactttccagagtatttaaggtgtactctaatgggctttgaaagaggt
127532  tatcaaaccagagtcctatctaaccaaataagagtgtgcacaagcgagagatttaataca
127592  actaaagttcaacaaagtactgcaattaacaatccgaatattaacacaatcaatcctaac
127652  tggttaaccggtttcacagatggcctataa
;     G-nad2-I2-orf149 ==> end
127682  aaaaaaaaaagaatataatatattttttattcatttattcttcttctggcgattcttttt
127742  ttctttttttatcgggttgtttctctgtaggtattttcaaaaataacaacaaagtgggtt
127802  gacaagtaaaacttggatttgaaatctatttacatctgaaggatcagggtatcttggagc
127862  agattagaaactatttaggtgtaggtaatatttatctaaaagataatttaaataaagcac
127922  agtatcgtgttcagtctactaaagatttagccaaaattatctaacattttgatcaatacc
127982  cttaataacccaaaaactagcagactatcaactttttaaagaagcatattatctagtatt
128042  agataaagaacatttaaccctttcaggactacaaaaaattgtagcaattaaatcatta
;     G-nad2-I2-orf154 ==> start /note=LAGLIDADG ;; evalue:6.8e-16
128100  atgaacctaagtttatcagatgagttgaaagcagcctttcctaacacaagtaatggtttt
128160  cagattaaacgacctttagtcctagataaaactgttacagatccttatggattatctggt
128220  ttcatttcaggagaaggttgtttttatgtaggtttagctaaatctgcaacgaataaatta
128280  caggaaggtgtacagctagaaatgcaaataactcaacatagcagagatgaactattaata
128340  agaagtttgaggaatttttttggttgtggaactgtttctgcaaagcggggtactaacgtg
128400  tatagatatcgagtaagtaaatttttagatctgacagataaagttataccatttttaaat
128460  aaatatcctatcctaggtgtaaaatctagagattatgatgatttttgccatgtcgtgagt
128520  atcatgaagttaaaacagcatttaacaagggaaggattagaataa
;     G-nad2-I2-orf154 ==> end
128565  atacgggatataaaagccggaatgaaaacaggaagataaaatcattataattaactgcac
128625  agctctattacataacatttgtatgataaatctggtcaccatg
;     G-nad2-I2 ==> end
;     G-nad2-E3 ==> start
128668  GGTTTAAGCTCTTGTTTTATACTTTTAGGATCTAGCTTGCTATATGCAAATTCGGGTACA
128728  ACTATCTTAGACGGTATATACGTTATTACTAGTTTAAGCGATATAGGAAACAATGGTCAT
128788  GCTTCCGCAGAGAATATTTTGTATTGATATAAACCTTATTACATCAATTTTTCTTTACTA
128848  ATTATGAGCGTAGGATTCTTATTTAAAGTTTCTGCCGCACCTTTTCATTTCTGAAGCCCT
;     G-nad2-E3 ==> end
;     G-nad2-I3 ==> start ;; mfannot: no intron type identified
;     G-nad2-I3-orf156_2 ==> start /first_aa=D
128908  gatagatgatttgggaaatcatcaaaaacactgtcgtcatgtttgcggggccaattacca
128968  aattccgggaacaccttagaacttaaggtaccaagctatagttgaaaaactatatgtggc
129028  tgaactaattactcaggtttttttctcgcttatttactaaataagcgagaaaataaggta
129088  acaagccttaagacttctgaaaagagagtaggttatcgcggatctaaattagtcactagt
129148  ttatctctttttcctttagtgttatatagcttgctaatttttgcccctattgtacactat
129208  tttgttatcttctttatctatttgcctgtattgtatttttttaatagtgttacctatatt
129268  aaactatggtttagatgttctattttccttataaaaaaaagcctttgatatttgtcatac
129328  aaatttctcttctactttagctttactagtatatgctttatattcttataa
;     G-nad2-I3-orf156_2 ==> end
129379  aaataacggctttatctatagtcctaaggaagca
;     G-nad2-I3-orf120_2 ==> start /note=GIY ;; evalue:2.1
129413  atggacagacagacaataaaaaacgctggcttcctttataagagtagcttaataccctcg
129473  aaatcatcatcaccattattctcagccatagacggatctcgtgtatattctactaattct
129533  ttcacggtcctaccgtcttttacgccggtaaaagtctatgtaaatgctgataaagataag
129593  atcctaatactaaaagaaaataaaggtaagtgtggtatatatcgttgaacaaatataact
129653  aatggtagaagttatgtaggtagcagtgttaatctagagagaagattgaaatgtcattat
129713  aacatttatttcttagaaacagctataaaaaaaggaagagcctggtttatagtagtttgc
129773  taa
;     G-nad2-I3-orf120_2 ==> end
129776  agcatggttattctaattttactttggatatattagagtattgtgattcatccgaagctt
129836  tacaaagagagcaatattatattgatttgttaaaaccaagatataatcttttattaatag
129896  ctggttcccggttaggttccaaacattctgaagaagtaaaagccaaaatatctgcttcgg
129956  caaaaggcaataaaaacggtacaggaggtaaaggtcgtatacgagcagatggtgcaggaa
130016  gtcctagtgtacccctagaactacttgataaggaaacaggtataaaaaaaaagatatcct
130076  tcaatgaacgaagtagggaaagccttgggtgtacccatcccctcctaatctcctccggag
130136  ataaaggaaaggaagtattataatgtacttttctataaatagccagaagccttataaagg
130196  gaggtatttaatgcaaaaattagctggcaaataaacaataaaaaaaaagtttttctaaat
130256  tatggctataaaagagcaacgagtatacggtaattgatacggggcgaagcgcccgtattt
130316  aagatgtattctattagatttcgagagaaatcgtttagtaaaaatcccttctaaccaaat
130376  tatgcaaagacgactttatacaaatagtaataatataaaccttaaaacatattcttttct
130436  tagcctacctagatttgttacaggatttacagatgctctataaaaaaaaaaaaaaagaat
130496  ataatatattttttatttatttattcttcttctgacgattttttttttctttttttatcg
130556  ggatgtttcaccattatcgcacgtaaatcaactaaaagtagaactggttgaaaaatcgaa
130616  gctaattttattatcaatccaatttcccccccccccccttttttttattattatacaata
130676  ctatttacgtaatagttatatattataataaaaaaaggggaaaaaagataaaagagatgt
130736  taaactgttaaaagatattaaaggcttttttggggggtataggtcgagtaggtaaagaga
130796  gaaatggtagttgtgattttacggtcagttctttagaccaaattattacaggaatccttc
130856  ctcatttcgataaataccccttagtctatcagaaacttgcggattatattctatttagag
130916  aggttgttatgattatgaagtaaggtggacatttaacatctgaaggtttaaaagctattc
130976  ttaatattagagcttctattaacagaggattaactcccgcattgaaagaagcttttcctg
131036  attatgttcct
;     G-nad2-I3-orf133 ==> start /note=LAGLIDADG ;; evalue:3.1e-26
131047  atgactagacctttaattgacgtacacaagttacttccactccatccttgttgaattgca
131107  ggatttgctgccggtgatggttctttcatggttaagttgagagtggataaggattataac
131167  gcagggggtcgtgttgagttggcttttgttttaactcaacatgtccgtgatctgcctctt
131227  attaaatgtttagcggattactttggatgtggacagttttattcttataaggattatgcg
131287  gaatttaaatgtcgtactttcaacgacatccatgaaaagatcttacctttttttcttaaa
131347  tatcctatacttggtgtgaaatcaaaagatttcgaagattgagttaaggttgcggggatt
131407  attaattctaaagctcatcttactaaggaaggatttgaataa
;     G-nad2-I3-orf133 ==> end
131449  attcaattgattaaggctggaatgaatagaggtagatataataatgaataattttagatt
131509  cttcataatacattctagccgcaggctataaaaaaaaaaaaaaaaaattaaatattttta
131569  atgcctttgctccttattttttattttttccctttttttagttataaatataatcttatt
131629  actaaagagtattatataataataaaaaagggaaaaaaaatacaacggctagtttttatt
131689  tttatttataaatatacagatagaaatgttttgttctatattatctttgtacatagttgt
131749  taagctaatttgtatgataaattttactcccaag
;     G-nad2-I3 ==> end
;     G-nad2-E4 ==> start
131783  GATGTGTATGACGCCATTCCAACAATAGTTACAACATTTGTAGCTATTGTAGCTAAGATA
131843  TCTATATTTATATTTTTCTTAGAATTAGTACATTACACTAGCAATTCTTTATTTTCTTTC
131903  CAATATAATTGAACTACAAGTTTACTAGTTAGCTCTTTACTTTCACTAGTAATAGGTACA
131963  GTAGTAGGTTTAACACAGTTAAGGATAAAAAGATTATTTGCTT
;     G-nad2-E4 ==> end
;     G-nad2-I4 ==> start /group=IC2 (6.05e-35)
132006  atagtacccatccctctctactgttaataggggtatagagaatgcgcgcattctctatat
132066  tattattcccgttcattaatatataaataagtagagatgaggaattgtgagcttaactgt
132126  caaactccggggaaatcctaaagctctgataactaagctttttaaggaaactttaaaagt
132186  ggcctcgttaattgcagagggtatagtaacatcattagagattcttcgtgcagatcaaga
132246  aatggactatcgcggatctaaatcagtaatagaacataataattcaacttactcttgagt
132306  tatttatctgtcattgtaaaagagcaacgagtagacgacagttgttgtatgtaagtaacc
132366  gtagccacggtgtttcatacaattaaggtgtactctttgggaaatagacggagcgtacct
132426  ccgcctaaaagacaatattaaatctacagggtgagaaaaatcttttagttccaatcgtcc
132486  gtatttacattcagccgctgtccctagtagacttttattgggtggcagcaaatgaagtgg
132546  aaaatttttaaataaattaagacccaattatttaatttcattatcttctaaatctaatct
132606  tggtctggtaagttccttaataatatataaagcgcagtttagttcaatttcttaccttag
132666  cacatct
;     G-nad2-I4-orf226 ==> start /note=LAGLIDADG ;; evalue:1.5e-29
132673  atggttaggttttacagtactcaacctttttctcttacgaataataaaaataatgtccag
132733  cagttggatggaggggtccttccaccttgatttatttcggggtttgcctttattttttcc
132793  ttttttttaataatcattttattattacctaataataaagttataattataaaaaaagga
132853  aaaaatttagctgagggaagttttgttattatcgttagaaagagtgttaagtctcgttta
132913  ggttgacgtgtggaggcagtattccggatcggactacacaaaaaagatttagctctttta
132973  aaacagatacaggcttattttggtgggataggaagtattgtaaaacaaggtgaagatgtg
133033  tatgcttaccgagtaagttatttaaaagagatattgagtcatattttaccccatttttac
133093  aaattccctcttattacaaaaaaacaaggggattatcttctttgaagggaagtagtttta
133153  aagatggaagctaaagagcatctgaatatggatggtcttcaagctatagttaatatacgg
133213  gcatctattaatttagggttgtctgaagagctaaaaacagcttttccttacactgttgta
133273  gtacctagaccaataatcgagaataagaaccgggctatcccgcatccggaatgagtagcc
133333  ggatttgcgacaggtctataa
;     G-nad2-I4-orf226 ==> end
133354  aaaaaaaaagaagaatagaatgtatttttttatttatttattattattatttatattctt
133414  ttttctttttttttttgtgtttctatatcttagccaaaaaaggtcgtaatatagtaggag
133474  tagggtttacgttagtcttccaagtgtctcaacaccttcgtgatgaaggaatcttaatga
133534  gtttagtagattacttttcatgtggtagatatgttcaacgtaaatctacggaatgaggac
133594  attactcttgtactaaatttgccgacaattacagtatcaaagaattttttgataaatatc
133654  ctatacgtggtgcaaaagctaaggattttgcagattgaactaaagctgcgaaaattatta
133714  aaaacggaggtcatcttactatagaaggtgctactgaaattaataaccttaaagcaggga
133774  tgaatacaaatagaacggaagatttgaattacatagcttaataatattaagcggggcact
133834  ggtcctaaattaaatttattttatagtgtttaaatttttcatttgtttaattattccttg
133894  ttctagattttattatattgcagatagcaggtttaatactatgttcttatatcaataaac
133954  tagttagatcaggaagcaattgggttttattctttattagtctattggagtaagattggc
134014  ctcacactaaagataaattatttatggtcttggactataaattttatcttagattaagta
134074  tccacataggatgctgattaaccttccaattatatttatgctattaattggtttaaagtt
134134  ctaactcaatatctttttttaaagtataagaggatggaattttaattaaaggaattattt
134194  aatattttctcaag
;     G-nad2-I4 ==> end
;     G-nad2-E5 ==> start
134208  ATAGTACTATAAGTCATGTTGGTTTTATATTACTAGCATTGAGTATTAACAGTATAGAGT
134268  CTATTCAAGCCTTCATATTTTACTTAATGCAATACTCAATTAGTAATTTAAATGCCTTCA
134328  TAATTTTAATAAGTATCGGTTTTTCTCTTTACTATTACGTTAACGATAATGAAGAATATA
134388  AAGAATTAGCCGATAAAAACAACTCACCT
;     G-nad2-E5 ==> end
;     G-nad2-I5 ==> start ;; mfannot: no intron type identified
134417  gagggggagggaggcgctagctcgtcatagggaaccctcccacattgggtataaacaatc
134477  aaattccgggaacacccttgaactccaagcaccaagtcgcaggggaaaccttgtcgatgg
134537  atgaactaatcactcatgtaaggtaataaccttggaatccttcgaaagaagtgtgggcta
134597  ccgcggatctaagtcagtaatattaaccctgagctctagcttgcatagtttttattagag
134657  aaaaaaacgcaactactaaattatccatcttgtctagatggaggttaaaaggaaaagagg
134717  agctatatttatattactgtaaaagagcaacgagtagacggttgttggtacggtaaaaac
134777  tttatatataccgtatttaaggtgtactcttactaggttttcgaaagaaatctatagtca
134837  aaatccatcctaaacaattaaaagttatttacatacggaagtaactacctttaagcttat
134897  aacatcaactcctgagtatagtcctcctggagttaggaaataagcttgtattgaatactt
134957  accgtcggtaggcttgcctactttgtatacaatacaaaaatgattatattaccttcctgg
135017  atgcaataaggttaggagtttcttttgtcttagatttctatatttgtatggtaaatttga
135077  tgaagtg
;     G-nad2-I5 ==> end
;     G-nad2-E6 ==> start
135084  ATACAATTAATTAGTCAACTGCAAGGTTACTTTTACATAAACCCTGTCTTAGCATTAAGT
135144  TTTACTATTACAATTTTTTCTTTTGTGGGT
;     G-nad2-E6 ==> end
;     G-nad2-I6 ==> start /group=IB (1.00e-12)
135174  atagttgaatgcccatgttttggttaatatatatgtagaattcttactagagcttgtcgg
135234  ttaccagcctagctctttgcttgctagttgtaaaataagcaagctcttttataacaaggt
135294  tattttaagtagctatacaaggccccgtatattattaatagcaaaaaaaaaatatccact
135354  atatgctgggaagttctaatgctctgaatactaatattttatattagtaaaaattttaga
135414  gtgtattaatgaacaatcagcagaaaactactcataaaaggatttatataacctttagta
135474  ggattctcagagactacacgtgatacattaggctgtatgtaagcttaatgaaaatatagt
135534  ccaaattaatttttagattccttattttttatctaagctcaaatttgcgtacgtttctaa
135594  cccggagtgtaagaagccacccgtaaatagtccctattctttttttagtaatatatttaa
135654  tagagctctacagaggggttttaacctatctaataaaagatactattcaattaatagtac
135714  accagttgttaattcaaataagggacaattaggtccctacttagcgggtttaatcgaagg
135774  tgatgggcatatttatgtatcttcagtaggtaacttatcaacaaaaaaaatatgaccatc
135834  ttatatcgaaatagcgtttgatattaaagatttacagctctttatccaaataaaggaaaa
135894  tttaaagggtggttatttaaatattaggcctaatgggcaaagtggtagattaactattaa
135954  aaaacgtgatattttaataaacctggtaaaattaattaacggtcattttcgtacaccgaa
136014  aattgaagctttacatcgtttaattaaagatttaaataaaaatagtagtgaaatcccttt
136074  actcggtttagatcctatacctttagtagaatctgcttgattatctgggtttttagaggc
136134  agacggttatttttatttaaactgaaaattaaataaaaatgatttacctatcggaataac
136194  ttattatttatatattagtcagaaacagaattatgaaagaaaagtcgattcttctgtaaa
136254  cgaaagtcatttttctcat
;     G-nad2-I6-orf106 ==> start /note=LAGLIDADG ;; evalue:8.9e-37
136273  atggagaatattgctaaactacttagtagtagagtaatatccattgaaagaaaaaggact
136333  acaggtattgaaaagctatatgttgtaagaacagataaaaaagattcgaaggttattatt
136393  ttggagtatttaaataaatttcctttgttcggttataaatcttttgctcataaaaatttg
136453  caaaaaattcaggatttaattctaagcagagagcataaagagctagatggaaaaattaag
136513  ttggagaagtatactgaaaacatgaaaaaagatgtacgcgatatagagttcacacattta
136573  gataaattctatcaaaattaa
;     G-nad2-I6-orf106 ==> end
136594  aaag
;     G-nad2-I6 ==> end
;     G-nad2-E7 ==> start
136598  ATACCGCCTCTAATAGGATTCTTTGCGAAACAGATGGTTTTAAGTGCTGCTTTAGATAGT
136658  GGTTACGTATTCCTTACATTAGTAGGAATATTAACAAGTGTAATAAGTGCAGTGTACTAT
136718  TTAAACATAATAAAACAAGTTTTTTTTGAAAAACCTGAATATAAATTAAACCCGGAGATA
136778  GTAAATATAAACTTACATGGTAGTATTATTAAAAAGAATGTTTTAATTAAAAAATTAACA
136838  TTTAAATTAGACAATATTGTTTTATCTAGTTCTTTAACTATAACAATTTCTGTGTTAACC
136898  TTAATAATACTATTATTTATATTTACCCCACAAGAGTGATTAAGTATGGCTAATATATTA
136958  GCATTAATATTATTTAACACTTAA
;     G-nad2-E7 ==> end
;     G-nad2 ==> end
136982  ATGACAAGTACTACTTTTTTTTTTGTATTTATACCTTTATTAGCAGTTATATTATTAGCT
137042  GTTAATCTTATCTTTGCCCCACACAATCCTATTGTTTGATTTGGGAAATAAAAATTTTGG
137102  GATA
;; mfannot:     /group=IC2 (3.76e-35)
137106  aactatcaaactccggggacaccttaaagcttttgataccaagcatttattgaaaaataa
137166  attgtggatgaactaatcactcatgtatggtaataagtcataagatgaacgaaagtgtaa
137226  taggcaatcgcggatttaagtcaaagaagggtggtaatgccttatttgtaaaagagcaac
137286  gagtagacggtagttggggcggaaataattttccgcccttaatatgtactctagt
;; mfannot:
137341  GGGTTTCGAGAGAAATTATCGAGCCAAAATCCCTTCTAACCAAATAAATCTAATAAGAAA
137401  TTATTCTCAACTACTATCTAAATTAACTCTAAATC
;     G-orf195 ==> start /note=LAGLIDADG ;; evalue:3e-38
137436  CATGATATATCACCGGGTTTGCTTTATTTTTTTTCCTTTTTTTTTAGAGATATTTTTATT
137496  ATCATGTATATAGTTTTATTATCATTAAAAAAAAAGGCAAAAAATTTAGGTGAAGGCTCT
137556  TTTATGTTAACTATAATAAAAGATAAAAAATATAAATTAGGTTGACGTGTAGTTTGCAGG
137616  TTTGCAATTAGTTTGCATAAAAAAGACTTAAATTTATTAAAGGGCATTAAGGATTTTTTG
137676  GCAGTAGGTAATATATCACTTATGGGGAATGATGCAGTTCAGTATAGGGTAGAATCTTTA
137736  GAAGGTTTAGCTCTTATAATTAATCGTTTTGATAAATACCCATTAATAACTAAAAAACTC
137796  GCAGATTATACAATATTTAAATTAGCTTATCTTTTAATTAAAAATAAATACCATCTAACT
137856  GAAAAAGGATTATTGGAACTTGTGGCTTTGAAAGCAGTATTAAATAAAGGTTTAAGTCTA
137916  GACTTAAGTAAAGCTTTCCCTAACATAATACCTAGTTTAAGACCTGAAGTTCCAACACCT
137976  AAAATCATAAATCCTTT
;     G-orf159 ==> start
137993  ATGATTAGCTGGATTTGTGGACGCTCTATAA
;     G-orf195 ==> end
138024  AAAAAAAAAAAAAAGAATATAATATATTTTTATTTATTTATTCTTCTTCTGACGATTTTT
138084  TTTTTCTTTTTTTATCGGGTTGTTTTAGTGTTACAATATTTAAATCGAAAACATCTAAGT
138144  ACGGAGAAGCTGTTAAATTAAGGTTTATTTTAATCCAAAATGTTAGAGATGAAAATTTAA
138204  TGAAGAGCTTAATTGAATATTTAAGATGTGGGTACACAACTTTAGAAAATAGAGGTACAG
138264  TAGATTTTAAAGTAACCAAAATTTCCAATATAAGAGATGTTATCTTTCCTTTTTTTTACA
138324  AATATCCCTTACAAGGTGTTAAATCTAAAGGTTTTGCTGATTTCTCCATAGCAGTAGATC
138384  TAGTGAGCAATAAAGCTCATTTAAGTAAAGAGGGGTTAGATCAAATTCGTATAATTCAGA
138444  ATAGAATGAATACGAATAGAATAG
;; mfannot: G-nad3 ==> start Def by similarity
138468  TTTAA
;     G-orf159 ==> end
138473  GAATAAGATTTGA
;     G-nad3 ==> start ;; mfannot: alternative ATG start pos 138705
138486  TTGTTAATTATTTGTAAGATTAATTTGGTAACAACGTATCAAGAAAAGGATTCTGTTTTT
138546  GAGTGTGGATTTCACTCGTTTTTGGGTCAAAACCGGACTCAGTTTAGTATCTCCTTTTTT
138606  ATTTTTGCTTTATTATTTCTTTTATTTGATTTAGAAATTCTTTTAGTTTATCCTTATGTA
138666  GTTAGTGCATATACAAATGGTATATATGGTTTAGTTATAATGCTAATATTCTTTTTAGCT
138726  TTAACATTAGGTTTTGCTTTTGAATTAGGTAAAAACGCTTTAAAAATTGATAGTAGACAA
138786  AGCTTTACTTTACTTGACAACAAATCTAGTAAAGTTGTGTTTATCTCGAGAGTGTTTAAT
138846  ACAGAGGGCATTATATCTAAAAAATAG
;     G-nad3 ==> end
138873  TCATGTTAATAAGTATATTTATTTAAGACAGAATAATATTCTTACTTAATAGTTCTAAAT
138933  ATTATATAGTTGTATACAATATATGCTGTACATAAATTTCTATTATTAAGGTTTTTATGT
138993  CTATTTAGAAAAATTATATGTTATACTCAGTAACAAAGATCAAGGGATGAGCGGGAGGGC
139053  TTACAGGGTGGGTGCAAGAAATAATAATTATTTTATTTTACTAGCACATCCTATAGTAAA
139113  CAGATACCTGTTATTATAGTTGGTCTTTATCCTACTTCTAATTTTTTGCCTTTTTTTTTA
139173  GATAATAAATCTATATACTAATAATAAGATTATTTATACAAAAAAAAGGCAAAAAAAATA
139233  AGGGTGCAAGTAAACCTTAGACTAATCTTTAAATATTTTAGGTAAAACAATTTATTAGCT
139293  AAAGGCTAATCCAAAGATACTATAATAGTGTTTACGATTAAAACCAGGAATTATTCAGTA
139353  AAGGTAGAGAGCTATATTGAAGGTAGATAATTATGTTAATGGGCGGGGTGGGGCCCCTTA
139413  AAAGTTAGGTTTAAAATACTCTTTATATAAATAGATTATTAAGCCTAACAATAAAATCGG
139473  AAGCTTAGGTGTTTCAATTTGCCCTTCACCTGTTTCTTTTTAGTAAGTGAAAAAAAAAAT
139533  ACAGAATACTTAGGATAAGGTTACTTCTTTTTTATATCTAAAATAGAAAAAAAACATTTT
139593  TTATAAATATAT
;     G-cox2 ==> start
;     G-cox2-E1 ==> start
139605  ATGTTTAGTTTATTAAATTTAAGTTTTCTTAATAATTGTGATACGCCTAGACCTTGGGGT
139665  CTATATTTTCAAGATAGTGCTACACCGCAAATGGAAGGTCTAGTTGAATTACAT
;     G-cox2-E1 ==> end
;     G-cox2-I1 ==> start /group=IC2 (1.51e-37)
139719  gaaatttaacaaaattgtgtgcaagagtcaaactccggggacaccctaaagctctagtaa
139779  ccaaagtcagctaggaaacagctagaccggcctgattaatgcctcagggtatggtaacat
139839  ggctagagatgacagtaatgtaaatgggttatcgtggatctaaatcagattatatttgtc
139899  tgtaaaagagcaacgagcagacggttcttcaggatcttagttagattctgtaaggtgtgc
139959  tctagtcgctgggaaaccagtttttgagagaagctttagcttatttttttttaataggct
140019  ttagtccatttttttttcctttataattattattattaatgatataaatttcttatattt
140079  ataaaagaaaaaaaaaatagcaagctagtacgtttttaagtttatgccgtaaaaacgggg
140139  agatgtctaagggcagtttgctttagtctcaatttaatactatgaactcttaatatatgt
140199  acctcttctgttgagctagcaaggaacgtatcttttattacatataataaaaaaaaaaaa
140259  aagaggcgtaaataaaggtactatataagagtatagtgtattagataaatatacggaaaa
140319  ggttaaaaataccaatgggttagacccttttttttgttattggcttttcggacggtgaag
140379  cttgttttcatctagctatagggaaaaattctaagtataaaaatggctattatgttaatc
140439  cagggttctctatagttttacagggaaaggatataggattattggaaaaatacagtcata
140499  ctttggtgggattggtacagtaggattcaaaaaggataaatttgctcagtttagagtttt
140559  ttctatcgaagatttaaaggtaatcataaatcattttgacagttatcccttgataactaa
140619  aaaaaatattgattatatactttttaaggaagccttagagttaattaaaaccaaaaaaca
140679  tttaactaacgaggcttttagcaaaatcgttagtataagagcttct
;     G-cox2-I1-orf192 ==> start /note=LAGLIDADG ;; evalue:1.2e-28
140725  atgaataaaggtctaccggaaagcttaaaagtagcctttccagatgttatccctcataca
140785  atacctttagatgtatcttcaaaaataatccggccaaactgagtcgtagggtttacggaa
140845  gctgaaggttgtttttttgtaaaaatagcatacaacaaaattaaaggtaaacctagtgtt
140905  aagttaggtgttcaagttactcagcatagcagagatacttcgctaataaacagttttact
140965  ttttcctttaattgtggaagagtagaaaagcatttaggtgcgtcagctgttaattttgtt
141025  gtggctaaactgtctgatataactgaaaatgtaattcctttctttgataagtatcctcta
141085  ataggatctaaagctaaggattataaagattttaaaacggtagctaagttgatgagatct
141145  aaagctcatctaactgaagaaggactggaggaaatagccaaaattaaatccgaaatgaat
141205  ttttcaagagaacatctcttatcatcctttatttttttgcctttttttttgccttttttt
141265  tataaatactttaattatcacgtaataattaaattctaa
;     G-cox2-I1-orf192 ==> end
141304  ttataaaaaaaaattagaagacaaagaggataatcagtaaaaatttttataattagaatt
141364  aagtttaaatgttagattgatttaaacaagcatggtctagattaaagttcacgtattaca
141424  aaataaaatctcttttgtattaggtggctatatttcaactacagatatttttccgtcttt
141484  atataaatctgccatgcctgggcagacctaggccacctaaagttaatgcatgtaactcaa
141544  aattaaagttacccatgtatacttatagtttttacaattatatttattataaaataatta
141604  tttttggttaattatagctgtatgcagggacg
;     G-cox2-I1 ==> end
;     G-cox2-E2 ==> start
141636  GATAACATTATGTTCTATTTAGTTATAGTCTTATTTGGTGTAGGATGAATAATGATTTCT
141696  ATTGTAAGAAATTATACATCCGTAAATTCACCTATAAGTCATAAGTACTTAAATCATGGT
;     G-cox2-E2 ==> end
;     G-cox2-I2 ==> start /group=I(derived) (1.78e-05)
141756  attaatgtgccaactcacaagtgttcaaataatagtcataaccactccttaaatcgcccc
141816  gtatataatttttccgtcattaattttttaaaagaacgtgcttattctacctcttcaagt
141876  tcaaaagataacc
;     G-cox2-I2-orf148_2 ==> start /note=GIY ;; evalue:8.3e-23
141889  atgaatttaaccatgataaatttatcccttctaaattttgcctttttttttaatcgtaat
141949  tttattaaaaaaaaaggcaaaaataatgtgcaggtaatttatgaagatgccttttccatg
142009  agaaaggcaatcttaaaggataatgcatgtaaagctggaatttatatgtttactaataaa
142069  accactggtgatatatatgtgggacaatccattgatcttcgtaaaagattcctgaactac
142129  tttaatctaagttatataaacaagaggaatgaacttgtaataaatagagctttaataaaa
142189  tatgggtattcaaaattttttctgactattttagagtattgtgatatatctgatttggat
142249  attagagaacagcattactttgatactcttaaccccaaatataatattcaaaagatagct
142309  ggaggtagttctagaggtttggtctag
;     G-cox2-I2-orf148_2 ==> end
142336  tctgaggaaaccaaagacaaaattagtaaagccttaaaaggagtttataaggaggataaa
142396  gcttactgatatggccgtaaaacggacgacgcaaccaagaaacttatgagctcaaaaaga
142456  aggggtaagcttaatcctttatatggtaaatcacatagcgatgaagctaaagagctaata
142516  agacaaaaggcgttaggtagaaaatactctgaagagaccaaattattaatgagtacaaag
142576  cgtggaaatcctgtaaatatatatgaaaagttttcattttgtccccttttttttcccctt
142636  ttttttattataaatataatcttattactaaagagtattatataaaaataaaaaaagggg
142696  aaaaaataaagggggaagagggtttaaatcaataggtagtttagtttccttatctttttt
142756  tggcttaagccaaaaaaagattagagaagagcaggtaagtttttagatattagtggtagt
142816  actgttataagttatatgagatctgggacggtatcattttttttttttctttttttttta
142876  tatattttatttttatagatatatattattataaaaaaaaagaaaaaaaaaaagagaaga
142936  cagatataaattttcatctaagtaatgatgaaagaatattttaataactatgagtaagtt
142996  taatttcactatatgctgtaaactcctaaagccttagataccataaagaaaataaaaata
143056  ggctttatcggtaataactctgaaggatgatggcggcggccgctttgcacgtacgctcgc
143116  cagaatggattatcagcagggaacctagggtaaataccttagtagaatccttagagacta
143176  tacgtgaaaaccatgggggtaagacatagtccggttaagtatgaaaatacttaagtttta
143236  acactaatagatggttattctcgtgcgaaatttttcccttttaagttaaaatttatatct
143296  cctttgagacattactctcaatcgagcgcaccttttccttcaagcgaggatgacttaact
143356  acttctagtacgacatctaaaggtgttcaatctgaaaatccacttaatgacaacaaactg
143416  atggtattctataaagatttcgttacaatgaaacgtgtaattatagaagaaaatagtggt
143476  aaatctggtatatacttgattactaacattcaaagtggagatttctatgtgggacaagca
143536  ggggatttggctaaaaggtttaaagattataccaaccctagctatcttacaaggataaca
143596  gatggagtcaattccataatagggagggctttgaataaatatgattactcgaatttttct
143656  ttacagtattagaatattgtaatatctcggatttaaacacgagagaacaatcttattttg
143716  atgtgttaaatccgcgccctaaaaatcggagatttttccagccctcccttaaaaattcgg
143776  agtattttatagccctgctataaaatctccgaatttttaaaggagtgtataaaatatttt
143836  aaaaaaagtaggtggtcttcctcgtggtatcacccgaagtttggatacccgaaaccttat
143896  gagtattaagaaggcaggtgaatctaatcctttatttggtaaacttcatagtaattatac
143956  taaagaccttatcaggcaaaaagctttaggtagaaagcactctgaagataccaagttatt
144016  aatggcttctaaaaaaggattttctattgatgtatacgaaaagtgtacaaatattactga
144076  aggggaattaaaaaaaatcggtagttttatttcctaatctttttttggctcaagccaaaa
144136  aaagattagagaaaagctggggattttttaggtattagccatagtactgtgcgaaagtat
144196  ttggattcaaatgaattgtttaaagacaaatataagttcacaagttcaggctcttctttt
144256  attttttccttttttttataattatagtttaattactacgtagtaattaaactatttata
144316  aaaaaaaggaaaaaatttagcctaagataaacctcctttatttttacttttttacggtat
144376  tgttgtaagatgttcaaggttagggtttgccaaatcgattcggatggatgttactcatac
144436  ttaatttagagtgtgaacaaggagatgtatagccatttattgtgtcaataaattg
;     G-cox2-I2 ==> end
;     G-cox2-E3 ==> start
144491  ACATTGATAGAGTTAATATGAACAATTACTCCTGCCATAATTTTAATTTTAATCGCCTTT
144551  CCATCTTTTAAATTATTATATCTAATGGAT
;     G-cox2-E3 ==> end
;     G-cox2-I3 ==> start /group=IA (1.01e-17)
144581  taacactttagtccactatacaaactcataattgtatggttaaagaggattaatttcaag
144641  gaaggctgaaaagttttcagtctatttgaagcgaagcttgttgttagaggtagatcttca
144701  gctaatgctgatgacgaacaagaacgttcaacgactagaagacaaaatttatctacaatg
144761  ataatcttccgttgcttttgccacagcatacttatatatttttttttttatttaagacaa
144821  aaatgaataaagctgtaggtggtagctagaatatcctccgttaatgaatttatacttagt
144881  tcgagataagtttactaagtattattgtaaatttaggttagatttttctggaccagtttt
144941  tagacggcccattgtcctaggccaacaaataaaatctacttaatataacgaagacatagt
145001  ctgatccttaccgagagataaggagttaaagaataaaatatttaactaacataagtgaac
145061  attaaccagagctctacaatgtcagcttctcctgctacgcagggttatatgaatggtaga
145121  cctaaattattaatcttaaaaaaagatacttgctcaaatataagaaggcatatccaccaa
145181  attataccacaattaccaataaggcctaccagagaatttagtttagctgtcgcagcagcc
145241  agcgtgactggaagtagggaagaaataggtactctttctagcgagatgagggattttt
;     G-cox2-I3-orf121_2 ==> start /note=LAGLIDADG ;; evalue:4.1e-17
145299  atgagtgatttttatgagcgattagctggttttactgatgcagagggtaatttctatata
145359  attgttagtgggagttgtgcctttagatttcagattaatttggataaagacgatatagat
145419  gtgttatattatattcataaaacacccgggtttggagaagttcggtcctaccataatttt
145479  tcatcttttactgtaacaagacttaaagatatagcacaattacttaaaatatttgctcaa
145539  tatccacttcaggttcaaaatggcttaattatagagacttttctaaagcttttgagcttt
145599  attctaacccttgtgcttctttttttttttcctttttttttatcgagaataaatctatat
145659  acgtaa
;     G-cox2-I3-orf121_2 ==> end
145665  taataagattatttctaaaaaaaaggaaaaaaaaaataaagaggggctgagatactaaaa
145725  tatgttttaataattaaaaacggtatgaaccggtcaagatctgattttacaatgccaaac
145785  tctaaataaattcgcataactccttactgattactagggtttatagaaggagaaggttgt
145845  tttagcattaataaacgtaacaattttcgattagatttcagtttatgtcagtcttctaca
145905  aatcttcaattgttggaaaagata
;     G-cox2-I3-orf168 ==> start /note=LAGLIDADG ;; evalue:1.1e-07
145929  atgatttgtcttgagaatctacctagcgaaggaaatatcgagggtaattgtgtaggcgct
145989  ttgggtatttctaatgcaagagctaataaccctaatcatctgcctagtactagaattgag
146049  actacacgtatcccatatataaccaatatttttattcctttcttagaaagtcttacttga
146109  cgtagtaagaagcggtctgattttcaagattgaaatagtatcttattattaaaagaacaa
146169  ggccatcatttatcggaacaaggtgtcaaattaatagatctccttttaagtcaaatgaat
146229  aacaacagactttccacggcttctagtcacccaactgttgataggacgcttttactcgct
146289  gaaattaacctcttaattaatggaccttctaatttcgagttaaggaatggaaggaaatga
146349  gtaatttcattgaagaagtattataactcttctctgtgacggagccaaaagaaacatttg
146409  tgtaatcattacggatgaaaagggtaa
;     G-cox2-I3-orf168 ==> end
146436  taatttacattcctttgactcccttgcggactgtgctaaatttttagttgtgcaccctga
146496  tactgtttccaagagaataattaaaggcatacccttttttaccagaaaatagaagggcct
146556  atattaaaaaagaggaagttagtagttaagtatattcttttatctcttcgaagatggagc
146616  gctaaacgatgattgtgctttgggctccggcctagatagagaagtagtgctctttatttt
146676  tcatcctaaagctcatagttatatgctctttcctgtgcaagtttacatttaagctttctc
146736  tagatatacttctagcgaagcaatggaaaaggtaaataattgtgggtatattttggttgt
146796  tttagtctaaagtgtaatataaaagttattattcataaaatataaatgacagtgaaaatg
146856  ttaatatttaatatgatataacaaatatg
;     G-cox2-I3 ==> end
;     G-cox2-E4 ==> start
146885  GAAGTGAGCGATCCCGCCATGTCTGTATTAGCAGAGGGTCACCAGTGATATTGAAGTTAT
146945  CAATACCCTGACTTTTTAAATACAGATAATGAGTTTATAGAATTTGATTCCTACTTAGTT
147005  CCAGAATCAGACTTAGAGGAGGGAGGTTTGAGAATGTTAGAAGTAGATAACCGAGTTATC
147065  CTACCCGAGTTAACACACGTAAGATTTATTGTTACAGCAGCTGAT
;     G-cox2-E4 ==> end
;     G-cox2-I4 ==> start ;; mfannot: no intron type identified
147110  gaaattgagggcctttagcaagctcctcttagcgtcaatacactgtcaaactccggggac
147170  accttaaagaccttctaactaaacgttcatttcaaaaggttgaacgcggccatgttaatg
147230  accatgggtatagtaatatcagaaggtatatacgaaagttaaatgggttatcgcggatct
147290  aaatcacctagttaccttatttggtcattctacaattatattgacttgacgcttcactag
147350  tgaagcaagaaaatattactaaggtacactccagaattatggtgtgtagtaggttgtaaa
147410  agagcaacgagtagacggtagtgatctataataggaaatacagaggtttatactcaacta
147470  ttataaattaaggtgtattctagtcgacctctaaaatggtcgttgagtttatagctatac
147530  ctaaaatcggataacttttgattatattttcgtttttatgaccggccaaatacccatatc
147590  gactagcagcggaagctctaatgaacagaaaataatgtaatcgtaaaacttttagattat
147650  ggaaaagtaagctttcggttagacaaaatttttctcgtccaactctaggtgttaaa
;     G-cox2-I4-orf273_3 ==> start /note=GIY ;; evalue:6.3e-16
147706  atggatgcctacccaagtcagcttaacttagttactgtccttagatgcagtaccctgttt
147766  aaaataagaataagaggagaaattgcatgcatgaataaaaatgaccgtcgtttttattcg
147826  gataatagtaatagtcgtatcacaagtgaagtacttaatgaagtactagttaatcaaggt
147886  gtttctatcacacaagaggagctgaataagctattaaatattaaaggtgtaacctttgac
147946  ttacccttaaatagtcaaacatattcagctttatttggtttagtcggtagacctaaaacc
148006  agaaagcgtaaagctggtatatatatttttacacaccttctaacaggtagaaaatatgtg
148066  gggtcaagtaacagtctttcaagaagattagagcaatattttaatcctaaccctgtattt
148126  actaaggaatatggtttattgcttcctttaattaaaaaagaagggttttctgcttttaag
148186  ttggaagttgttgttatgcctaatccggaggatatggaattaacctcagactattacttt
148246  ttgtttttggaacaatattacttgcttaatagtaaatttaacttaaatactcaaagagtt
148306  gttaatttcagagttaaccagggagttactgtttatctctatgatattgaaggtaagatt
148366  ttatattacactgcgaattccttaaatggattgaaagcagatttaggtgtacatcatgct
148426  accagtacaaaatgtataatttataaaaaaaaaaaaagaatgggatatattttttattta
148486  tttattcttcttatttctattttttttttctttttttattag
;     G-cox2-I4-orf273_3 ==> end
148528  gggtcactttatctaaattcttttataattacagatcaactcaaaccagctgcaaggagg
148588  gctggtttatctttagatgagttatctaagcttattttggataaaaaagctttattttta
148648  aaccaagatttttctatgaaaaccagtaaattaatctatattaaacaagatgttacagga
148708  gtaaaaccaattttcctagtataatatcattagttaaacactttgagagtatggatatta
148768  aggctaaccgtaataagatagctagttgtttaaataccaacgagtcctatttaggttaca
148828  cttattatactggtataagctagatgttcccatactgatctagagttagatggtaaatct
148888  ataagcacaaatattgtaaagggtggaatttataaaggactccactcccctgaatataaa
148948  aattaatctgttttgtgactttccactatatccttgttacgcttgcgtaatttagccagt
149008  acgacacagttgtcgtaattctgcaccgctaggtagccaaccctacacggcaggtttcac
149068  ctgccgtactaagtaggtgacctgctcatagttgagagagtgccgggaaagtaatataag
149128  aataaagtatttagatcatggtaaagtaaactttcg
;     G-cox2-I4 ==> end
;     G-cox2-E5 ==> start
149164  GTTATACATTCTTTCGCCTGTCCTGCTTTAGGTATTAAATGTGATGCATAA
;     G-cox2-E5 ==> end
;     G-cox2 ==> end
149215  AAAAAAATAAGTGTAGGCTACTTATTAATTGTGCAATAAAG
;; mfannot:     /group=IC2 (1.34e-37)
149256  aagagccaaactccggggaagccctaaagctctagtaaccaaagtctcccaggaagcagg
149316  tagaccggcctgattaatgcctcagggtatggtaacatcactagagatgacagtaatgta
149376  aatgggttatcgtggatctaaaccagaatttgtctgtaaaagagcaacgagtagacggtt
149436  cttcaacttttatagttgtaaggtgtactctagt
;; mfannot:
149470  CGTCGGGAAATCCGGTTCTAGGAAGAAATCAAGTAGATAGGCTTATCTATCTATAAAGTA
149530  AACCTAAATTAAAGTTACTACAACAGCCTTGGCCTAACAACTATTTAGGATAAAGTTGTA
149590  ATTCGATCCTAATTTAAACCATGTGTTTAAGGGTATAAACATGGTAAAATCTAGAATAGC
149650  CGTGATTATGGGTATTATCCTTTTAATTATAACCTTAAAATTTTTAATGTACTTATACAT
149710  AGTCGCAAAACTGTCATCAACCTTAGAAGACAAACTTAGTATAAGTAGACAGGTACGACC
149770  TAGTATAGGTAATAAATTACATAGAATGCCGCGGGCCTCTTATATATTAAACGCAAAAGT
149830  GGAATGGTTTAAGAC
;     G-orf344 ==> start /note=GIY ;; evalue:1.3e-18
149845  CGTTTGCAAAGTGTAAGTGCATTAAACTCGGTTAGATTTGAGTCGAATGCAGCTACAGCT
149905  CTTTACAATAGTAAAACACCTCGTTCTCAACATCTAGTTCAAGAACATATAGTCAAAGGT
149965  AACCCTACTAATAGCGAAGTTATTAATAGTGTTTTACTTAATCAAAAAGTTGCTATATCT
150025  CAGAAAGAGCTAGATGAACTTTTAAGCCTTCCAAGCGTAAAATTCGATTTACCTTTTTCT
150085  GATGAAACATACCCTTCATTATTAGCGTTAATAAGCAAACCACGTTCTAAACGTAGTAAT
150145  CCAGGAGTCTATATTTTCACTCATAAATCTACAGGTAATAAATACGTAGGTTCAAGTAAT
150205  GATTTAGCTAGAAGATTTAAACAATATTTTGACAAATATCTAGTGTTTGCTAATAAAAGT
150265  TATGGGTTATTAATGCCTTTGGTTAACCAAGAAGGATTAAGTGCCTTTAACTTACAAGTT
150325  ATTGTAGTATCTTCTACTTATCCTAAGTATTCACACTGCTTTTTAGAACAATGCTTTTTA
150385  TTAGACAAAAGTTTTAACTTAAATACTCAAAGAGTTGTTAATTTTAGAGTTAACCAAGGA
150445  CTTAAAGTGTTTTTATATGATTTAGATTGTAAAACTTTATATTATTCAAGTAACTCTTTA
150505  AATGCTTTCTGTGCGGATTTAGGAATACACAGCTCATCTTATAGAAAATGTATATCCAGT
150565  GGTGTTCCTTACTTAGGTTTATTTGTTATTTCAAATAATTTAATAGAGGATGCAGTACCA
150625  GCTAATTTAACTGAATCTGAAGTGGGTGAGTTATTAGCTAAACGTAGAAAAAAAAAATTA
150685  AATAAGCAAGCTATAGATTTAGGTAAAGTCATAGAAGTATTTGATAAAGATACCAATGAA
150745  AGAAAAACTTACCCTTCTACTTATAAAGTTGCATATAGATTAGGTGCTACTAGAACCACA
150805  ATTAGAAGCTATATTAGTAAAGGTAAAGCATACAAGAATCGTTATTATTTAAAATTTACT
150865  GACAGTAGTAAGTAG
;     G-orf344 ==> end
150880  TCGAAAATTATAAGATATTATGTAATTACGGTATTATACGCTGGGAGATTTATTAGGCGA
150940  CGTTAGGTCGAAGTTGTAGCACGACCCAGGTAGAAGTGGGGGCTGAGAACCCCTATATAT
151000  ATATATGCCTGGTTGTGGGGAGATAATATTATTATGTCCCCACAC
;; mfannot:     /group=IB (1.85e-08)
151045  taaaccgtcaaattgcgggaaagtcttaaaagctgtttcaaccaagtaagagtggtaaca
151105  catcttatggcacaggtaatgactcgtggtatggtaaaatcggaatagatgcacgaaagg
151165  aaataggcaatccgcagccaaccaccttcgccttatcctatagataagcgaccaactttg
151225  ggcggcgaagctttcgccccctaaattaaagctttaattcaataaataaattataatagt
151285  ctggtcgtttgcgcctaaataaagcgcaggcaaaggtgggcagttcatcgactaaatggc
151345  ggttggtttttagcattatctactaaatatatgctaattaacttaagatatagtca
;; mfannot:
151401  AACCCTATCCGAGAGGATACAGGATAATTTATCTATCATTCCTAAGCTTACCCTGTGAGG
151461  AGCTTTAAGATTCGTGGGTAAAAGTCTGTATTATATTAGACTAATTACCTTTCAAGTGAA
151521  GAAATGAACCCGAGATAAACTTAGAAAAAAGTGTAGGTTATTATCCGTTAATTGGATAAT
151581  TTGTGCTACCTTATTTCATGCACTCTTTGTTTAGGGGGGAGGTATCCTAACTCGTCCCTG
151641  TAAGTTTATTCAGTTTTATAGGGCAAAAGGATATATTTGATATTAAATAAAGTATTTTTT
151701  TACCCTGACCCTAAAGGATTGCCTGTCCCCCCATCCCCACTAGTGG
;     G-orf520 ==> start /note=GIY ;; evalue:5.2
151747  GGAAAGGGGGAAAGGGAAAGAGAGAGTATTTTGCAGTTGGTATTTCACCTCTTTTTTTCT
151807  TTTATTTTTCATTGCTTCGCTAGAAAAATACAGCAAGGGAGGGAGTTTAGTACATCTTCA
151867  TTTTCGCTTAAACAACAGAAGAGGTCAAATTTGGATAGTCTTTTGGATTCTTTTCCATCA
151927  TTGTCTGAAAATCTATACTTGTACATTACTAGTCCACGTCATCCTAAGATCAATGAATGT
151987  CACGAAGTATTGTTAAGAATGATGCATAATAGTATTGCCGATCCTGTAGTAAAACTATTT
152047  ATAAAAAATAATTGCTTACATCTAATGTCCTTAGATAAATATACTAAGGAAATAAATCCA
152107  AAAGATTTCATAGATTATCCGATAGATGGTCCGGATAAACAAGGACATCCTAGTTTGTAC
152167  GCAGGAAAGTCAGGTTGTTATGCTTTTTTGTGTTTAAAGACTGGTGATTACTATGTAGGA
152227  TCGGCTATTTGTTTAAATACCCGTTACAAGACGCATAAGGTTAGAAGTAGCAGACCTGAA
152287  AGAGGTGGTTCTACTTCTTTGTATCTTTCAGTTCGAGAACACGGCTGGCATAACTTTATT
152347  TGAAGACCTCTTATAGTTACTAGTAACTATATAAACAACTTTATTAAGCAAAATCCCGAA
152407  CATGAATTAAGCTTAGAATCATTGTTTATATTACGATCACTTACACAATTTGAGGCTAGA
152467  TTATTTGAACAAGTTTTGTTGACTCAATTTAGACCCAAATTAAATAGTAACTATACTGTT
152527  GTATTTCCTTATAGTAATAAGGAAATAAGTGCTTATATAATATTTGAAGGTTCTAAACCT
152587  CTAGAAGTAAGAGTGGGAGATAATGCCGAGTTTTCCATGAAATTTTCATCAAAGAACAGA
152647  GCGGCTGTTTCATTAGGAATACCTAAAACTACTTTAGATAGGTACATTAACTTAAAAATT
152707  TTCACAATATATAGCCCTGTTTTAGAGATGGATGTTTACTTAATAGATCCTTCTAAGCCT
152767  TTATCAGAAGATTCCCCTAGTTATACTACTACAGACGGTGTGATGACTATAACAGGAGTT
152827  GATTTATATGCTTTGGCAAAAGGTAAACTTTTTGCTCTTTCACTAGACAAGAAGTCTCTT
152887  TTTGGTATTTATGATAATCCAAGTAAAGCTGCTATGAGTTTAGACGGTAGGTCGGATAGT
152947  AGGTATATTAGTAGATATATTAATCTAGAGCGCCCTGTGGCAGTGGGGGAAGATAAAACA
153007  CCTGTTTATTTTATCATGAACCCAGATTGAAAAACGGATATAATAGGACGGATAGCTGCT
153067  CGACCAGGTGAACGGAAAAAATCTGGTAGGTCTAGATCTATTGTTTTAGTTGATGTGTTA
153127  AATAAAAGTGCATTAGTTTTTAGTACAGTATCAAATATGTCAAGGTATATAGGTAGAAAC
153187  GCTCTTACGGACACAGGGTATGTCAAAAAATACATGAACCCTACTAAGCTATATAAAGGT
153247  CGTTATGAGTTTCATTACCGAGACGAGTTTACAGGGACTATTACAGGTAAGGGTTCCTTG
153307  TAA
;     G-orf520 ==> end
153310  ACATCACTTACGAATGAATAAGGATCTTGCCTTCCGCAAGCTCTCCTTTAAGTAGGGGGG
153370  GGGGAAAATATCCCTCCTCTCAATTTAATAAATACACAAGGTGTAGATAGAAGTTATCTG
153430  TTAAACGGATAATGCAACGCGATTTACGTTATTCAGGGATAAGTACCCTAACTCGTCCCT
153490  ATAAGTACCCAGGGCAAAAGGGGTAGATTTGAGATTAAATCAAGTATCTGTTCTTATAAA
153550  CAGAGAAGGAACATTCTATGGTCTTGAATAATGGCCAAAACTGTAGTGAACCTATGGTTA
153610  AA
;; mfannot:     /group=IC1 (1.11e-36)
153612  aatcctcaaattgcgggaaacccctaaagaaatcttaaccaagtaagtatggtaacataa
153672  cttatggcacaggtaatgactcgtggtagggtaaaatcaagatttattattcaatgggca
153732  atccgcagccaagtgccaaatatataatatttggtatgcagttcatcgactagacggtgg
153792  ttggtattattagtattaataatgcttaagatatagtcaagc
;; mfannot:
153834  CCCACCTGAAAAGGTGCAGAAAAATATTTTAGTGGGTATTCATTATATTTTTGGTTAAAT
153894  AGATATATATTAATTCGTTAATTATATTTAGGGGTCTCTACAATAGTTTGCTAAACATAT
153954  TTTAATGTAAAAAAAAATAAAAATTTAATATAACACACATGAAGCATTTGTCTTTCGTAT
154014  CCCATATCCCTCATCACAAAGGGAAGCTACGGAGTAAGACTATTGTAGTATTTTCATGAT
154074  AAGATTAGTAGAAGTCT
;     G-orf131 <== end
154091  TTATAATAATCCGTTTATATTTGATAAACGTATTGGATTAGGTTCTATAGCAGCTATATC
154151  TTTAACTAGATATTTTATGGGCTCCTTTGCTCCGCATAACAAAAGTAGATCTTTTAGTTC
154211  CATTAGACCTTTGGCAAATAATCCAGAGTCTTTAGCGTTAGAGCATATCAATAGCGGAAA
154271  ACCTACTACTTCATTAATTATCCATAAAATATTATTGAATCAGAATTTATTAGTTACTGA
154331  CTCTAAATTAGAAGAATTATTAAAAGTTAAAGGTGTAGAACTGGATCTTCCTATATCTAC
154391  ACCTGAAAATAAATAACTTTTAGCTGAATTAACGGGTAAATCTCAATATAAAGG
;     G-orf135 ==> start /note=GIY ;; evalue:7.9e-20
154445  TTTTCAGGTATATATATCTTTATACATAAAAATACAGGTCAT
;     G-orf131 <== start
154487  AAGTACGTAGGTTCATCTAATTTGTTAAGACGTAGAATGGGTTACTATTTTAAAGGAGAT
154547  TTCCCTTTAATGGGTAAATTTTTACCCTTACTCCAGAAAGATGGGCAAAAAGCTTTTAAA
154607  TTAATTATACTTAAATTAGATAGTAATATATTTAGTAATCAAGACGCTTTAATATTAGAA
154667  CAGTATCATTTATTAAATAAAGAATTCAACTTGAATGCTTTAAGAGTTGTTAATGCAGGA
154727  TCTTCAAAGGGTGATCCTGTATATGTTTATGATTTAACTTGTAGTACTCTTTATTATCAC
154787  GCTAAATCTAATATTGAATTAAAAAGAGTGTTAAAAATACATACTGAAACTAGTAAAAAT
154847  ATGTAG
;     G-orf135 ==> end
154853  ATTCTAAGTTACCATATCTTAATAAATTCTTACTATTAAGCTATCCTATACCTACTGCTC
154913  TAATAAGCAATCTTTCGGAGGATGAGTTAGTAGATAAGGTGCAAAAAGAAAGACGTGATA
154973  GCTATATTTTAGGTACCCGTAGAAGTATTTCAGTAGAATTAGAAATTAAAGAAGGAAATA
155033  CATTTGTAGATTATAGAGGCCAAATTTATAACTTTGATTCAATAACATCTTGTATTGAAT
155093  ATTTAAGAAAATTAGGCTTAACTATTAAAAGAGGCACTCTTACTAGATATATAAACAATG
155153  AAAAAGTGTTTCATAATTTCTTATGTAAATACTCAGATAAAGTTTTACCAGATAATTTTG
155213  AAGAAGTAGGATTAATTATGG
;     G-orf116_1 ==> start
155234  ATGAATATAAAAACTAAAAGTTGATACAGACTACCGCTAAAAAAAATCGGAGGTTTTTTT
155294  TTAGCACGGGTCGACTTAGATTTATTAAAAGTTAATAGAAAGAATAAACCTATCTTAGTA
155354  AAAGGAAAAAATTTTGAGCAAAATTTTGAAAGTATTACAGATACAATTAAATTCTTTAAT
155414  ACTTTAAATATTAAATTAGACAGAAAAACTCTATATATTCGTTTAAAATGGCTCCCATCC
155474  CCCCTCATCCCCATTGATCCCCACTCTACCCCCACTAGTGGGGACAGGGGAAAGGGGAAA
155534  GGGGAAGAGGAAAAATATATAAAGATTATTATTTTGCTTATAAATAATTAG
;     G-orf116_1 ==> end
155585  ATAAAAATATTATCTTTTACGTATATAGCAATATAAATTAGCCCATTACATTAGATA
;     G-orf152 ==> start /note=GIY ;; evalue:6.3
155642  AACGTGGGTTCGCAATGTTCAGCTTTCCTCTTCATAGTAAGTACACCTCGGTATAGTACA
155702  GGTTCTCTGTTCTCTTGCGTAGGTTATGGTCAGAAGAGAAGCTATACTGCTAATAACTAT
155762  ATAAATAAACTTAATAAAAAAGTCCAGACTGAGTTTGACCTTTTACCCGATAACTCTGTA
155822  ATTAAACGTTCAGAATCTTGGGTTTCTTCTAGAGTGGTCTTGTCATGTTCAGATGTAATT
155882  GAAACATTATATGGGTTAGTTGCAAATAGAGAGATAAAAGATTATCATCATACACCAGAA
155942  AGTTTACATGTGCCAGGTATATACTGTTTTTTGAGCAAAGATGGATTATCCTTTTATATA
156002  GGGTCATCTTTGAATATGCATACTAGATATACACGGCATTTATCTAATTTAAACCAGCAT
156062  TCCAATAAACGTAATTATGAGGCTAGCCCTAAGTTTTAG
;     G-orf152 ==> end
156101  AACTATATACGTAAACATGGGCTAGATAATTTATCTACCCCTGCTTCGCCAGGCAGGGTG
156161  TTTGTGGGCAATTAAAAACTACCCTGGT
;     G-orf121_1 ==> start ;; mfannot: TTG upstream: 156162
156189  ATGTTCACTGGTTTCAACCTTTCTAAGGAAGAAACCAGTTTTTTTACTATATTAATGCAA
156249  TTAGATCTTCTAATAACTGAGCAATTCTTTTGAGATACTTTTGGTCTTTCCTTAAATGTT
156309  GCTCCAATGGTTGGTACGAGAGAAAGTAGTATATTATCTGATGAGACTAAAAAAAGAATG
156369  AGTGATGCTCACCTAAACTTAGATATTACACTTTCGGATGACCAATGACAAGCCATTAGA
156429  GCTAAAGCTAGTGAAGCTTGAGCTAAGGAAAGCTTAGGAAGCCAAAGAAGAGAAGTTATA
156489  AGTGAATTTCATGGTAGAGCTGTCCTGGTTAAAGATTCTGATCAAAAAGTGATTGGAGAG
156549  GTTTAA
;     G-orf121_1 ==> end
156555  CTCTGTGTTAAAAGTATCGGTATATCTTGGGGTTAATCGTAATAAAATTAGTCTTTACCT
156615  GAAGTCTGGAGATTTACTCGAGAGTAAACTAGGTCCTGTTTTATTACAAGAAAAAGGGAG
156675  CCCAACTAGTAAGCGTTCCTATGAGATTCGAGTTTTGGATCAAGATAGAAATCTCTTGGC
156735  TAGTTATAGTAGCTTAAGGGCTGCCGCGAAAAGTAGGGATCTTTCGCCCTCTTCTATTAG
156795  CACGACCTATTTAAATAAGAATAAGCTATGTAAAGGTAAACACTACTTTATTAGCAGTTA
156855  ATAACTTTAAAAGCTTTTTTCTTTTTACTTCCTTATATATATAAATGTTTTTTCGTCTAA
156915  AATAGAACTACTAGTGTTTACCTGTCGTCCTTTTTTTTTTTTCCTTTTTTTTTATATTTT
156975  AACTACCACGCGGTAATTAAACTATAATTATAAAAAAAGGAAAAAAAATTAGGGTAGTTA
157035  TTCGCATATAAAAAAAATTTTTTTTGGTTTACATTAAGATATTGTAGAGTAATCGCAATG
157095  TAGCGAGATCTGTGGGATATTACACTCAAGTATGCCAATTGTGATAGAATCAGTGAGTAT
157155  GGAAAAGTTTTTGTCGTGGCTAGAAGAGCAATAATGGAATTTTATATAGATAAATTATTA
157215  TTTCTTGAAAAGGGTTTAGAGGGATTTAGAGATTTCAACGTAAATATAAACTTTTTTTTA
157275  CCCTATTTTGAGCTTAGGTTTTTTTATAATATTCATCATGGCTCTTTTAGCTTATATCAA
157335  TAATATGGATTCTGATGGTAATAACTAGGATTTAAGACAAAGACACTTGATTATTTCAGA
157395  TTGAGTGTCGAGAACTGTACCTAGATCTAGAAGGGACGACATCTTTCATATAAAATTGGC
157455  CATACAATGTTGCAAGAATTTTCACCAACCAGCTAGAAGAAAGCTAAATGCCTACTCGAG
157515  TTCAGCTCTGTTTTCTGGTTGTAAATTAGATCCCGTTGAACTCGCTAGGTTAAACCAAGC
157575  TGGTTTAAATGCGAGTCAGTCTGGTGAATTAGCAAGGAATAATTATTCCTTCCAAAATGG
157635  TCTAATTATAAGAACAACTATTTATAATAATAACCACCGTATTACAAAAGCCTATTCTAC
157695  TCTAGAGTTCATAATGTTGATTCATAATAATGATCATTAATTTAAAGAAATATTTATTAA
157755  AGGCTAACCTAAACATGTTATGATAGTAAATACTATTAAAACCAGAAGTTGTAGAGTAAA
157815  GATAAATATTATCTTGAAGGTAGATAATTATGTTAAGGGACGGGCTGGGCTCGATTGAAA
157875  TAGGTATAAACACTATTATAAACGGAGGCTATAAATTTATGGCTGATAGTCACGCAGTGT
157935  CGGCGAGTGCGAATATATCTTTAAGGTATATCACTATGTTAAATATAGGTGGGGCCGCCT
157995  GATTACTTATAATACCTTTATAACATAAGAGCGGTGTTTATTTAATTTAAAAGATTTAAA
158055  CTATTAAATTCCAATTACATGCCTTATTCCAGGGGTTTTAACTATGAAATTGCGACTTTA
158115  TCTTAGGAGAGCTAGACTTCACGAGCTTAATCCAAATAATTATGGACCTTTACCTAATTG
158175  TTACAGTTTAGATAGATAGATACCGGTCCTGTTTATTTATTTTTTTTTTTTTTTTTTTTT
158235  TTTTTTTTATTTTATTACTATGTAGTAATAAAGTTAAAAAAAAAATAATACAGGTAAGCG
158295  AAAAAGGGGTAAATAGCTTTATATAAAGCTAAATATAACATGACATTATCCGTCCATATA
158355  TACAGTTATAATTAAGCCAAAAGATCTCTATAACAATAAATATAA
;;     G-nad4L ==> start ;; First ATG found at 158457 HMMmatch = 4,90
158400  ATATTTTGTAATGATGAAGAGCTTTATATTAAATGATTAACAATAATAATAAATAAAATG
158460  AGTTTATCCTTAATACTTTTTTTAATCGGAATTTTAGGTTTTGTTTTAAATAGAAAAAAT
158520  ATTATATTAATGCTTATATCAATTGAAATAATGTTATTAGCTATTACGTTCCTAATTTTG
158580  ATAAGTTCCCTGAGCTTTGATGATATATTAGGCCAAACCTATGCAATATATATAATAGCA
158640  ATAGCTGGTGCAGAATCGGCTATAGGTTTAGGTATTCTAGTTGCTTTTTATAGATTAAAC
158700  TCTTCTCTTTTTTTTTTACTGTCTATCCCTAATTC
;     G-orf126 ==> start /note=LAGLIDADG ;; evalue:8.7e-11
158735  TTTTTTATTACGGATTTTACTTGTAAAATCGTAG
;;     G-nad4L ==> end
158769  ATAAAAAAAATAAAGGCCATACAACTTATTCGAAAACCGTCAACAAGTTTAGCTTTAAAA
158829  GAATAGCAAGATGCTATTCTACAATGGCTAAGAATAACTATACTACTAACCAAACTAAAG
158889  ATTCTTCAATTGATCCTTGATTTATTACTGGGCTTTTCGATGCTGAGAGTTCTTTTGTTG
158949  TAACAATCTTAAAAAATCCGAGGTACAAAACAGGACGGAACGTTCAAGCTAGAGTTCAAA
159009  TAAAAATGCATGAAAAGGATAGAGTTTTAATCCAGTCAATTCCAGAATTTACCCTTCTAT
159069  ATTTTGGCTTTTTTTTTTTTAATTATAATTTAATTATTACGTGATAA
;     G-orf126 ==> end
159116  TTAAATTATCCCTGCGCGCGGGTGACCCCGCTGTCCCGCTTTCCCCGCGCGCGGGGAAAG
159176  CGGGACAGCGGGATTTATAAAAA
;     G-orf157 ==> start /note=LAGLIDADG ;; evalue:2.8e-20
159199  AAAAAGGCAAAAAATAAAGGAGCTATAGGTTATGCATCTAAACTTAATAATAGTTCAGCC
159259  GTAGAGTTTAGAGTTAGTACTTTAAAAGATTTAGTTGACGTAATTCTTCCTCATTTCGAT
159319  AACTACCCTTTAATTACCAAAAAACGTTCTGACTATCTATTATTTAAACAAATTGTTTTA
159379  CTTATGTTAAATAAAGAACATAATACTTTAGAAGGTATACAAAAAACAGTTAATATTAGA
159439  GCCTCTCTTAATACGGGTTTATCTAAAGATTTAAAAGAAGCATTCCCTATGACTATTCCA
159499  GTTACATTAAACCTGGAAAGCATAATTAAAAATAATAACTTACATCCGGAGTGAGTAGCA
159559  GGGTTTTCCTCGCTACTAATTTTTTTCCCTTTTTTTTATTATTATATAATACTCTTTAGT
159619  AATAGAATTATATTTATAACTAAAAA
;     G-orf156_1 ==> start /note=LAGLIDADG ;; evalue:1e-14
159645  AAGGGAAAAAATAAAAAGGAGAATCTAA
;     G-orf157 ==> end
159673  CTTTTTTATTGCTTGCGCTTCTGTTACCTAGCGAAGCAGGGAAAAGAAAAAAATCTAAAA
159733  CTAAGAGTGGTTTATCTACTTCTTTACGTTTTTCAATAGCTCAACATTCCAGAGATCTCT
159793  TATTATTAGAAAGCTTTGTTAATTTCTTTGGAAGTGGCTTTGTAATGAATTATAAAAAAC
159853  GTTTAGTATGTGATTTTATTATTACAAATATTGATCACATAGTTGAACATATAATGCCTT
159913  TTTTGGATAAACACCCAATATTAGGGTCAAAGCACTTAAATTGCTTAGATTTTAAGAGTG
159973  CTTTGGCATGCTTCGCCAGCCACAGTATATTATTAAAAATAAAGAACACTTGAATGATTG
160033  CTTCTGTCCCCTGCCCCCTGTCCCCGTCCTTCTTGGCTTCGCCCAAGAAGTTGGGGGAAC
160093  AGGGGGGGGGGGGCAGGGGGTAG
;     G-orf156_1 ==> end
160116  GGAAGAGGGCTAGGTTTAGAAGAAATTTTACAGTTAAAAAGAAGAATTACATTACTTTGC
160176  TCGAATAAGGCTATGAATAATCACAGTATTGTAGACGGCACAGAGAAATTAGATCAAAAA
160236  AGGTAGAGTAAACCTCTGTCTAGTCATTTTTTCAATATGGCAA
;; mfannot:     /group=IC1 (4.38e-38)
160279  aaccttcaaattgcgggaaagtcttaaagacaaatctaccaagttaatacagtaatgtga
160339  ttaatgggacaggtaatgactcgttgtacggtaaaaacgatttgtatgaagaaatgaagt
160399  agatcatccgcagccaaacaccaaaaactactgctcgttcaagtggatggtgcgcagttc
160459  atcgactaaatgtaggttggtaaataattatatacttgcgaagccatctacttttttttt
160519  tgttttgaagaaaagatgggataaaaattatttgcttaaggtatagtcaggc
;; mfannot:
160571  ATAACCGAAAAGTTATGGGAATACCCTAGCCAACCTAAGGGAATAAATAAAATTCCTATG
160631  GTAAAAGGGGAAAACGAAGAGGAAGTATCGCAATAGAATATAAATA
;     G-nad5 ==> start
;     G-nad5-E1 ==> start
160677  ATGTATTTAGCTATAATAACTCTACCTTTATTAGGATCAATAGTTGCCGGATTTTGGGGT
160737  AGAAAAGTCGGAGTTAGCGGTGCACAATTTATTACATGTTCAAGTGTAATTGTAACAACC
160797  ATACTAGCAATCGTAGCTTTTTTTGAAGTAGGTTTAAATAACATCCCCGTGTCGATAAAC
160857  CTTTTTAGGTGAATAGATAGTGAATCACTAAATGTTTTATGAGGTTTCCATTTTGACAGT
160917  TTAACAGT
;     G-nad5-E1 ==> end
;     G-nad5-I1 ==> start /group=ID (1.40e-14)
160925  g
;     G-nad5-I1-orf445 ==> start /first_aa=Y /note=LAGLIDADG ;; evalue:0.0011
160926  tattatgtgtgtatatgatttcttttatatacagatgctgtgttggtgggaatccaactg
160986  tataaggtgattttggtcaatagattttgttcaagtggcggttttctttgcaataattca
161046  ggtatggatcatctaaatattaaatctcgaaatctcttgcttgcccacaaagatatttct
161106  tgtcggctagacaggcaaaaaaggtactatagtagtactggcggagctatacaacctctt
161166  tcttacgaaaaaggttctctctgctccagcttcgcagggtctgaagaaaattttcatcta
161226  tgattcgtagggttctcggatgctgaatcaagtgtttctattaatcctatattaaaaaag
161286  gataaagtaaggatatctagtttttctttcatgtttaaggtagcactgccttcttaccct
161346  aagcatgtacgctacgcttccagtacctctaatgcctttactccaatttccttacatcca
161406  ttatgagttaccgggtttgtcgatgctgaaggtagttttattatcggagtccggaaacag
161466  aaaggatgtacaggatatcgtgcaactgcacttttgaccatacatttacatattaaggat
161526  ttacatttattgtacaaaattcaaagctttttcaaagtaggaagggtacacgagagcaaa
161586  acaagtgcaagttttacggtagaaagatttgaggatgttattaacgtaatcgttccacat
161646  ttcaagaaatatcctttagaaagtgctaaaagtattgatttttacttatggagtaaatgc
161706  gtagaaataatggcaaataaagaacacttagtcttgtcggggttaaagaggttagttaga
161766  tttaaatctgccttaaataagggtctgcctgaatatttaagtaacaacccttgtttttca
161826  gatattatggaaaggccagtgtttaaagttagtgctgagcctcttaacccctactgaatc
161886  agtggtttttcagaaggagatgcttctttctatgttactatctctgaaaagtctaatcag
161946  gtaagaatgttttatgctataaaattaaataatagagaaacacctcttgtgtttaaaata
162006  caagagttctttaaaggtaagggttatattgtacacgataagaataatatggtgcaatat
162066  agtatagtttcaataaaagttatcaatgaaactgttattcctacctttgatacttatagg
162126  ttttctggaaataagctttctaattatttagtttgaaaagaaatattggggatgttgaac
162186  tccaaagcacatttaaccgctgaaggtttagataaaattagagattttaaatctacactt
162246  aatatatgaaaagattag
;     G-nad5-I1-orf445 ==> end
162264  ttttttataatgtagcattagtgacgcgttttgttgtaaaaaggaaattgtagatgaggg
162324  aataatatttaggggtttactcttattcgaataagagagagctttctagttaatattcaa
162384  aaaataaatgtaatttaaaacattagtgcgtagtgcgtagcagggacgatttaggtgttt
162444  tatattatattcatagtaagttagccgtaggtaatgttcgattatataaaaatgaatgta
162504  tatttaatgttacagacaaggagggaataaaattactaatttctatctttgataagtaca
162564  accttaatacaactaagcacctggattatttagactttaaggaagctttttattcataca
162624  tacatagagatgaaaattttaatgttgaattagttagtgatacaatattagaattgaaaa
162684  ataat
;     G-nad5-I1-orf281 ==> start /note=LAGLIDADG ;; evalue:3.3e-32
162689  atgaatactaaccgtgttaactttgatcggctagataattctaaaattgtaattactaaa
162749  agctgacacttagggttcatagaaggagatggatccttttttgtctgagataatttaatg
162809  cccgttttttgtatagaaataaccggagtacaacttgacgttttacttaaaataaaggaa
162869  tttttggaaaggtctctgggttttgacatatatagtttatataaattaaaaaactcttct
162929  ttcataactgtaacaacactaaaagctagaaataatagtaaaagtagcgtagctcttact
162989  attaagaatgttagagttttaaataactatttggtgccttttttagaggatatgacattt
163049  ttaactaaaaaaggtaaagatttcaaggattttaaaattatttgtgaagttgttcataac
163109  ggggcatacagaaaagatgatataaaaaatttaatcttaaagttatcttacacaatgaat
163169  atttaccgtttatccactaatacggcacctactgctggcgaagcaggcctatccttaagt
163229  aaagacgaaaaatataagctaatttttgctacaccgactgtcgaacatcttcgcgatggt
163289  cgggttagagatattctcacacgaaaaggaatacatcaacaaaccagttgtgtatatgag
163349  atacgtgaattagatggagaagtgttaatggcaaacactttatcagaagctgcctccatt
163409  gtaggtgtatatcctgatactttaagtaaatatttagatgtagaaatgccaggctcagta
163469  gaagatagagttacactgaataatcataagattagaagagttcctgtatttaacccgttt
163529  gcatag
;     G-nad5-I1-orf281 ==> end
163535  taatatgtacttttttttttattagtcaaaagctttttagattagttgtctctgctacta
163595  aataggcagccgtatttgtatcgtctttatataattgtatagatgtaaaattaggtctta
163655  tgctccgaattataagcagctgctttaggtactagtttcagagataagtgtttataaggg
163715  ttgccaactcggtaggcataggtagtattgcttatctccttaaaaggaagctaataaaaa
163775  ggtaagttattacgaaaaccgtaccactacctcctttattatgatagagagataaaaatc
163835  tcaccgattgtaggggaggtagggtcccacatgagctagggtttcctatgggtcatcgtc
163895  gtggttaaagtcgaattagaacaaatattccataaatctagagggattgggtaagattat
163955  agtcctacaattctatacttatacaataaggtgaaaacggttaataagatcttaaaggga
164015  aaaacctgtgttttttctacttaaagaccgtcggcagatataaatgtcgctacagactgg
164075  tccacctacgtagagctaaatgctcgtgaatgtacagtcggcccctataacgagtgcgat
164135  atcgtaaggaggaaagattatctcaacaacactacgcacagtggatagcctattcacatt
164195  aggtcataaactcttaaatgtgatttcaatttatataaacatctgtctatttatttttat
164255  ggtgatatgagtatctgtttcaattcaattggggagatatgtctgccctgccgtcgaacg
164315  tagttatgacaggggggtttatatttgaagatgaaatcgcgtcaattagggctg
;     G-nad5-I1 ==> end
;     G-nad5-E2 ==> start
164369  GTCAATGCTTTTACCGGTTTTAATCGTTTCTTCTTTAGTGCATATTTATTCCATAGGATA
164429  TATGAGCCATGACCCT
;     G-nad5-E2 ==> end
;     G-nad5-I2 ==> start /group=IC2 (2.54e-29)
;     G-nad5-I2-orf346 ==> start /first_aa=R /note=LAGLIDADG ;; evalue:1.1e-36
164445  cgaggtcgcgtaaagggaaaacgcgtctatgggggtaaattgtcaaactccggggaggtc
164505  ctaaagcttaaggtaccaagctataactgaaaagttataagtggctgaactaattactca
164565  ggtatggtaataagccttaagaagagtgaaagcaaagtggattatcgcggatctaaaata
164625  gtaatactaaatagtattactgtaaaagagcaaagagtagacggcagttcatcgattaag
164685  ccacatttaatcgatttaaggtgtactctagggggtttcgaaaggaacagaggtgtaaaa
164745  ctcggtttcaatatgcaacaaggttgaaactcctatgtcaaggtcccatctaaacaattc
164805  gatttaaaagaattctctacctgtgattctgctcacgctcgcgcagtaaatcctggggtc
164865  tgatctggtttaatagatggtgagggttcgtttggtataacggtagatagaagtaaaaca
164925  cgtcaattaggttgacgtgctctattaaagtttcaattaggtttacatacaaaagatctt
164985  aatatattatatctattacaacaacatttggctggtattggttctattcatttagctaaa
165045  aagcgaggtatagttgattattcaatagactccattgaagatttaaataaatttattctt
165105  tatttagataaatacccgttattaactcaaaaagccgcggactttttattatttaaacaa
165165  gcggtaaagcttgtaaataataaagctcatcttactgttgaaggtttaaatcaaatagta
165225  aatataaaagcatcgatgaatttaggtctatctgagatgttgaagtcagagtttgctgga
165285  tatactccagttgaaagacctgtaataaattcggataatgtctatttagacccggattgg
165345  atttcaggttttgtcagtgctgaggggaattttgatgttcgtattccatctacgaatagt
165405  aaattaggttatcgagtacaattgagatttagaatatctcaacatagtagagatcttaga
165465  ctaatggaaaaattagtttaa
;     G-nad5-I2-orf346 ==> end
165486  tattttgggtcaggaaaggtatacaaatatggtggtaagtctgctgttagtttaacaata
165546  gtggactttacagatattaccaatataatggttccgtttttcaataaaaaccctattata
165606  ggtataaacctctatgattatcttgactgatgtaaaattcagattttaatggttaatcgt
165666  gctcatcttacgattgaaggtgtacaatccattagagagataaaatctggtatgaacaca
165726  ggtagaagtttttaagattaataacctttgttaatatcaaacacccaataaatcagttgc
165786  aggatgaatttgacttaaaag
;     G-nad5-I2 ==> end
;     G-nad5-E3 ==> start
165807  CATAATCAACGATTTTTTAGTTATTTAAGTTTATTCACTTTCATGATGATTGTGCTAGTA
165867  ACAGCCAACAATTTCCTACTTATGTTCGTGGGTTGAGAGGGTGTTGGAATCTGTAGTTAT
165927  CTTTTAGTAAGTTTCTGATTTACTAGAATAGCAGCAAACCAAAGTTCTATATCTGCTTTG
165987  TTAACTAACAGAGTGGGTGATTGTTTTTTAACTGTTGGTATGTTCGCGGTACTGTGATCG
166047  TTTGGTAACATCGATTACGCTACTGTATTTTCATTAGCTCCTTTTGTTAGTGAAAACATT
166107  GTTACAATTATAGGTATTTGCTTATTAATTGGTGCTATGGCTAAAAGTTCTCAAGTTGGA
166167  TTACACGTTTGATTGCCAATGGCGAT
;     G-nad5-E3 ==> end
;     G-nad5-I3 ==> start /group=ID (1.03e-26)
166193  acctctatggaaatagtcgtaaacggccatataacagtcgcgaaaatatcgctatggtaa
166253  ggttaggtcgtagaaccatatcagtgatatagcaaggattaaaccaaatatatcacgtaa
166313  atatggagaatccagacacttctggacttaaaagcaacttaggtgaaaacggtcaagacg
166373  ttccgtagtcaagaccgtcgatattttaacatatcgctacagactgggtcaccacggggt
166433  gtctgaaatgatgctgaatgtacagtcgaaagctctatttatttgacaggtgtaatcgga
166493  ggaaaatttccatagacaggcttagaccttatacaccgtgagctttg
;     G-nad5-I3 ==> end
;     G-nad5-E4 ==> start
166540  GGAAGGT
;     G-nad5-E4 ==> end
;     G-nad5-I4 ==> start /group=IB (6.32e-20)
;     G-nad5-I4-orf247 ==> start /first_aa=W
166547  tgattaaaaattaagctcatatttaaaaatctcatttttggcgtttcagccattaaaagt
166607  tctactaataattatggtttaccgtacggagtaaagcgttactatgttagccacagtagt
166667  acgataaaaagaagtctccatacaaccgcaggtaagcctgttaaacctcttgtttgggtt
166727  tacggtttacaagatttgtctctagtaacaggagctccttttaaacctaaattggaatgt
166787  gccaaagttttaggtattaaccgtggttcggttgcagcttatttagatgcagacaagaca
166847  tttaagaacaaatgaatatttagtaccactatcttatctaaacaagagatatctaaatga
166907  gctgttccatcagaggtttgggaaataatcactggggaattactaggggatggtcatata
166967  agatatgatcctataaaggctccacgggttaatggtagactagaattcacattttcagct
167027  aagattctacattatgttaaatatttaaaaaatgacgttttagcttttatttgtgtagag
167087  tctgaacctacacctttaccaaaccttgagcttactggcatagaacctacacaatactgg
167147  ttttctactaaacgtttgtctactatttctgacctacatagtgtttggtataaagaaata
167207  gaaggtaaatatgttaaaagattgcctttaaacatagcagacttattaactcctctcggt
167267  atttggggtaactatattttataa
;     G-nad5-I4-orf247 ==> end
167291  cgattactttttagtggttacttttttcttgatggttactttttgtattagtaatgcgga
167351  tgaaaatctcattcgcattaaaggtcgagtcttgtaaagacttaataccgacaagcgact
167411  acctttcgaagggttaatcgaaatacggctgggctaacactccacgtatcgatgttaata
167471  ggattaagatactggcaagatcggtgtcaaaagagttgccgagcaagtctcggctggacc
167531  tggtggagacaccagtaatctaagaagtgagctgggtaaatattatttatcttgacccac
167591  gctaggtaaacatgaaaactttaatctgagtcagacgagtattatatctttcagaagaag
167651  gtagagacggcagtgttccatacgttactcataaaggtaacagtaatggttaggacctgt
167711  gttgaaaataggagggtgataaaaggccattcttctacttaaagtacgaatttcatgata
167771  aacaaacatgaatagaaagtgaagagtatggtttttccaagcataccagcactagcttta
167831  tcgacatttaatatatataatttaaagttactaaaacattcaacaaaaacgtaattaaac
167891  aagaaattttcgcaagtgataaagtggttacccctatatttgtttacgataatgccgatc
167951  ttttaaagctgcaaagtctttcggaaaataaaggaaaatcgggtgtgtatcgatgaacaa
168011  ataaaactaatggtaaaacttatgtaggtagcagtgtagatttaggtaaaagactagcaa
168071  aatactataatcttaattatttaagttcaaataaattgttaattagcaaagccttaataa
168131  ggtacggttatgcaaatttttctttagagattttggagtattgtagtcgttcagatgtat
168191  tattaagagagcaatactaccttgatttttttaaaccggaatataatcttttaaaggttg
168251  ctggttcaaatttaggttatattcacactgaaaatactacagctaaaatgcgtgatagta
168311  gacttaattataccgaagaacaaaaagctatacttataaatcatttgaaaattcataatg
168371  ctagtccggctcaaacagagaaaagcagacaacgtctaatagattataataagtctaagg
168431  gagtacaagttgaaattacagatacaacaactaacgagatttcgtcttattcttctttta
168491  gggaagctgctggtgctataggatgtgtgcatcgtactcttcttttagctgaaaaaagac
168551  aaaaggaaggaagttctaaacttatcaaaaagagatatttggtaaataccttaggaagag
168611  aattctgttcttgtactagatccttaacacaagctgttagtaacgataatcaagtaaaag
168671  aattgttttacaaggaaggtacgctattttcttcgtctcctccttgtgaagtaatgcctc
168731  cttatgcttcaccagcttcacctagcaaagcagatgtgttatcgaaggatatcacaccac
168791  aaactattgcttcgttaatcatgggggatggttactttgcggatggttgtgtaaaaatat
168851  gtacagataactttactgaacaagaagtattagacttaacacaggttttatcgaataaat
168911  ttgcaataaaagctactgcaaacaaacgtactaactctaatggtaaagttttgtgaagaa
168971  ttagaataagtaaatccagtatggaaaacttaaaattattagtgggtccttatatgacgc
169031  ctgaaatgctatataaattaggggtaaaaaagtg
;     G-nad5-I4-orf316_2 ==> start /note=LAGLIDADG ;; evalue:1.1e-45
169065  atgtgagacgagtttagggctttccttaaacttcactatatgcgggaacatcctgtaatt
169125  cttggtccactcaagagagatttcttgctcggaaaaattcaagaacagggacaatccgcc
169185  ggaaacttaatcaaaggcttttattcagaagcacaaggttgaggttcctcagtgactaca
169245  cgtgaagcatttatattaaaagataatatatttaaattttggtttataggatttgttgaa
169305  ggaaaagggtctttcataataaataaagatggctgtttagtatttaaaataacacaaccc
169365  agcccagatgctcaagttttgtttaacataaaaaaaagtctagcctttggtcttataaga
169425  gttcaagataaaataaataacactcattgctatagagtagaagataaacaaggattattt
169485  aaaataatatctattttcaatggtaatttatttttagatagccaaaaagaacaatttaag
169545  ttatgactggctgcctataattacaaatataaggaaaatattacttatctagacaataat
169605  aacaaacctggtttatctaactcttggttatctgggtttactgatgcgttaggttgtttt
169665  acttgttcaatactcgacaaaccaataaagggtacctcagttaaattaagttatatttta
169725  acacaaaaaggtaattatgatcaaatacagttcttagctaacatcttaaggggtaaaact
169785  catttgatggatagccattctggttataatatgacagttaatactactaaattaggtcta
169845  accattaaatattttgacctttatcctttgaaaactaaaaaacatatagtttattttaat
169905  tgaaataaaatatatatgttaattgtgaacaaaaaacacttaactctggatggtttaagt
169965  cttataaaaagataccataaaaatttaaataggttagctaaagtaccttaa
;     G-nad5-I4-orf316_2 ==> end
170016  tacattaatataaatgaatatatagtccgaacagttgctaaagtaactgagtgtttttaa
170076  ttcatatatattaagaactaacgaatttg
;     G-nad5-I4 ==> end
;     G-nad5-E5 ==> start
170105  CCTACGCCAGTTTCTGCATTAATACACGCTGCAACTATGGTTACAGCGGGTGTGTATTTA
170165  TTAATGCGTTCAAGTCCCCTAATAGAATACAGTTCAACTGTATTAATACTATGTTTATGA
170225  TTAGGTGCTATAACTACTGTATTTAGTAGTCTTATTGGTCTATTCCAACAAGATATTAAA
170285  AAAGTTATTGCTTATTCTACAATGAGTCAGCTTGGTATGATGGTTATAGCTGTGGGTTTA
170345  TCTTCATATAATGTTGCCTTATTCCACTTGGTTAATCATGCCTTCTATAAGGCATTATTA
170405  TTCTTGGGGGCAGGTGCAGTAATTCATGCTGTTGCTGATAACCAAGACTTTAGGAAATTT
170465  GGTGGGTTAAGACCCTTCTTACCTTTAACATATTCTGTTATGTTAATAGCAAGCCTTAGC
170525  TTAGTTGCTTTCCCATTTATGACCGGGTTCTATAGTAAAGATTTTATTTTAGAATCTGCA
170585  TATGGACAGTTTTACTTTAGTGGTACAGTTGTTTACTTTATAGCTACGATTGGTGCTATG
170645  TTTACGACTCTTTACAGCGTTAAAGTGTTGTATATGACTTTTTTAGCTAGTCCTAATGGG
170705  CCCTTCCTTAGCTATAAAAATGCTCATGAAGGTGACTTATTTATAAGTACTCCCTTGATT
170765  ATATTGGCTCTGTTCTCTATTTTCTTTGGTTACATTACTAAAGATATTTTTGTAGGGTTA
170825  GGTTCAGGTTTCTTTGCAGATAATAGTATATTCATTCATCCTACACATGAAATTATGCTT
170885  GACACTGAGTTCGCCGTGCCTACGTTCTTCAAATTGTTGCCTTTGATGTTCACTTTATCT
170945  TTAAGTGCTCTCGCTATAATCTTTTCGGAGTTTATTCCGACTGCTTTAGTTCACTTCAAA
171005  TTTACGAGACTAGGATATAATGTTTTTGGGTTTTTTAACCAACGTTTCTTTATAGAAATG
171065  TTCTATAATAAATATGTTACGAGTTTTGTATTAAACACAGGGGGTATAACTACTAAGTTG
171125  TTGGATAAAGGTTCAGTGGAGATGATCGGGCCTTTTGGTCTTGAGAAAGGTTTAATGAAA
171185  TTAAGTCTTAATATTGCATCTTTAAGCACAGGTGTAGTTACAAATTACGCCTTATATGTT
171245  TTAATTGGTTTTGTTTCATATTTGTTAATTCTTTTTTTAGAATTAAATATGGATTTAGTT
171305  TTATTAATTTTACTAATTATTCCTTTTTCATTAATGCCTACTTTTTGGGCTAAGCACTCC
171365  TAA
;     G-nad5-E5 ==> end
;     G-nad5 ==> end
171368  CCACAGCGCGAGCAATGAAATTAAATTAAGGTAGTCTTCCTTATTAATTTACGATGCTAA
171428  TATAATAAGCTCTTTAGCGTAATCCTACGAAGTAATATGTGGATGTCGGCTTTGTTTTTC
171488  GTATTCTTTTATATGGGGATTAAGGTTTATACTGATTTAGAAGTAAACATTTTGCTTATG
171548  TTTTATCTGTAAGTATTTAGAAACCGGGAAAATAAGCTTTTTTTTTTTATTAAAGCCCCT
171608  ATAAATAAGCTATGCTTATCTTGTCCCCCCCGGAGGGGGGGGGGGGTGGAGTACCTGGTG
171668  TTTTATATAAACTCAAAGGATAGCACTTATCCTCTAGGTCTTATGTACAAACAAGATTAA
171728  TACCTTTACATTTATATTCGTTAACCTTACCCACTACGTCGCCTTTGGATTATTAATTCC
171788  CTAGATCGGTTTAAGATAGAAGGATGTATTTAGGAAAAAAAGGTATAATAAAAAGATCTT
171848  TTACGTTTTAAATAGTCCACTTAAACCTCATACTTTGTATGTTTACCTGTACAATCTGCT
171908  ATAGAAGGATTGTGTTAATTTAGAGCAATATTTTTTTTTGTTACATATAGTATAGGTGCT
171968  ATATATACGTATAGTA
;     G-rnpB ==> start ;; mfannot: Approximate position
171984  TAGGAAAGTCCGAAGCTTGTCCAACTAAAACTCATATTGAAGAGAGTAAAAGTAAAAATT
172044  TTGGTATTAAAGAGAAAATAAAGTCCATCTTTTTATAGTTATATTTATAACTATCCCCTA
172104  AATTTTTTCCTTTTTTTTAGAATAAATCTATATACGTAATAATAAGATTGTTTCTAAAAA
172164  AAAAGGAAAAAATAAAGCGGGAAATGTATTAATAAAAAGATTTATGTTTCTTTTTTTTTA
172224  TTATAGGCAGTAAAAGAAGGTTGTGAAACCCCAAGCCAAGGTTAAGCCTTATTTTAGTTT
172284  AATAACTAAGACAGGATCCGGCTTAA
;     G-rnpB ==> end
172310  ATGTATCAAAAAGTAATAACAACTTTGTGTTATTTTTATAAATATATTTATTCATTAAAT
172370  TTAATGAATAATTAGCGAATATTTTATTAGTAATGGTGTAGAAATTAGATATTATTTGTA
172430  TATGCTTGATATTCTTTTTTTTATACCA
;;     rns ==> ;; mfannot: start of 5'
172458  GCTTATTTGAGTTTGATGGTGGCTCTGAATGAACGCTGTCCAAGTGCTTGACACATGCTA
172518  ATCG
;;
172522  TACGTCTAATTTGATAATGTGGCGTCCAGTCACGAATTTAATTAGAAGTGGTGTACAGGT
172582  GAGTATTTAATATTTTGGCTGCCTTAAAGTGAGGTAAAATACCTTATAAATAGTGAAGAA
172642  GAAAGGAAGTTAATTTCCGCTTTAAGAGGACATTTAATATTTCGGATAGGTAGTAGTTGA
172702  GGTAATGACTTAACTAGCTTGAAATTCCGTAGTCGAGACTGAGAGGTCGATCGATCACAT
172762  TGGGTCTGAAAAAACCCCAATACGTATAG
;;     rns ==> ;; mfannot: corr to pos 358-392 of R.americana
172791  TACAGCAGTGGGGAATATTGGTCAATGGCCTAACG
;;
172826  GCTGAACCAGCAACTTGGGGGAATGTATAGCTCCGGCTAACTATTTTTAGTTTTTTACCA
172886  TAGTAAAAAATGTAAATATTATATATATTGTAAAATTATAGTATCGATTTATTCGAGTAA
172946  AGTTCTAGATAGAATACTGATTATGACTATTTTCTATTTATATG
;;     rns ==> ;; mfannot: corr to pos 485-571 of R.americana
172990  TCTTGACCAAATTACGTGCCAGCAGTCGCGGTAATACGTAGAAGACTAGTGTTATTCATC
173050  TTTAATAGGTTTAAAGGGTACCTAGACGG
;;
173079  TAAAATTAGTCTAAAATATGATACGGTTTTACTAGAGTTATATATAAGGAGGCGAGTATT
173139  TAAGGTGTAGAGTTGAAATTCAGTGATACCTTAAGGACTGGTAATGGCGAAAGCAACCTC
173199  TTATCTAATAAC
;;     rns ==> ;; mfannot: corr to pos 735-810 of R.americana
173211  TGACGTTGAGGGACGAAGGCTTGGGTCGCGAACAGGATTAGAGACCCTGGTAGTCCTAGC
173271  AGAAAATTATGAATGCC
;;
173288  ATAGATTAGAATATTTTTAGTTTATAAATGAAAGTG
;;     rns ==> ;; mfannot: corr to pos 850-965 of R.americana
173324  CAAGCATTCCACCTCAAGAGTAATGTGGCAACGCAGGAACTGAAACCATTAGACCGTTTC
173384  TGAAACCAGTAGTGAAGTATGTGTGCGACAAGAAGCGAATATTAGTAATG
;;
173434  TGGTGCGATCCCACTAGGCATTCTCTACCTAACACTACCTACACATGCTAGTCAGTAATG
173494  TAAAGTGTGAAGCTGTAGGGACAAAGTAGCCTGTCTTAAATGACAATGCAAATACAAAAA
173554  AACGTATTTTCAGGAGCTAGTGTAAGTAAGACAAGGAGAGCGAAAGTCAAGGTAGCAATG
173614  ACGCTTCGAAAGACTACTTATATCTTATATATTTATATGGAGTGTGAATTCGTGGAAGGG
173674  AATAGATTTTACATACTAATCTATTAGAGAAACCAAATTTCCACCGGAGTAAAGCTATCC
173734  TCCTAAATCTTACGCAAATTGTGCTAATATTTGAACTTGGTAACCCCTTTATCTTCAGCT
173794  ATAAACGAAGTGTTTTATAATATATCTAGATATTATAAAGCTATGCTTAATTATAGAAGA
173854  GGCAATATATAAGGTTTGGGTTTAGCCAAAGCCGAAGTTGTTGTATCGGGTAAAGGGAAA
173914  AGGAGAAGTTAAAAAGCAAAGGCCTAATATAAGATTTCGATTGAAGTTTTTCTTATATTA
173974  TGGATAGAATTTTATATATATTTTTTAGTTTGATTTTATTATTGTTGTACCACCGCCCCC
174034  CCCCCCCCTTTTTTCCCCAACTTCGTTGGGGGCAGAGGGGGGAAGATCTTATGTTTAAAA
174094  ACATATTCTTTTTTGTATGCATAAGACCTTGTATGCGTAAGACTAAACGCAACCCCTTTT
174154  TTCTCGCCTGTTTATTCGTCTATCCATTAGGTGGGAGACCGTCTTTGTTTAAATAATAAT
174214  AAAAAAAAAAATATATATATATATAATTTCTTTTATTTTGTGCAATATTATATATCACAC
174274  AAAATAGA
;     G-orf100_1 ==> start
174282  ATGGCAGACTTAACATGCGGCAAAATCTGATGAAAGGGTCTAATAGTGTGTTGTCTGATA
174342  AGACCCTTTTGTTTGCGGCGATGGCTGCTGCTAGGTGTAAACCAAAGATTTTTGTTT
;; mfannot:     /group=II (5.49e-13)
174399  gagccgtatgcgatgaaagtcgcacgtacggttcttgaaggg
;; mfannot:
174441  GGAAAGCCCGAGAGGGCCTACCTATCTTGACTATTTAATTCGTCGTTACGCGAAAAACCT
174501  TACCACAATTTGTATAGTATCCCTGAAAAGGTAC
;;     rns ==> ;; mfannot: corr to pos 1014-1044 of R.americana
174535  TACAAGCGTTGCACGGTTGTCTTCAGTTAATGTCGTGAGA
;;
174575  TATTGGTTAA
;     G-orf100_1 ==> end
174585  TTCCATTAAATTAACGGAAACCCTTGCTTTATTTGCAAAATATATAAATAAAGCAGTTCA
174645  CCAGTATAACGGAAATGATAACAGGG
;;     rns ==> ;; mfannot: corr to pos 1190-1252 of R.americana
174671  ACCAAGACAAATCATCATGGCCTAAATATTGTGGGCTATAGACGTGCCACATATTCCTAT
174731  ACA
;;
174734  AAGAGATGCGATAACGTGAGTATGAGCTAATCTAAAAAAGTAGGATAAAACA
;;     rns ==> ;; mfannot: corr to pos 1305-1411 of R.americana
174786  TGGATTGTAGTCTGAAACTCGACTACATGAATAAGGAATTACTAGTAATCGTGAATCACC
174846  ACGTCACGGTGGATTTAATCTCGGATAGGTACTAACTACTCGTCAG
;;
174892  GCGCCGAAAGAAGTATGTGCAATAAGTTTGGCTAAAATTATAATTTAATTCTAGATAAAT
174952  AGGTCTAGATATTATAGTCGAAGGTTTTCGTATGCGTGA
;;
174991  CTTTAATGGGTGTTAAGTCGAAATATGGTTCGTGTAGTGGAAATTGCACGGGATTAATTA
175051  TTATA
;;     rns ==> ;; mfannot: end of 3'
175056  AACAATAAAAAAAAAAGGGCAGTGCGGCTCCGCCGTACTGCCTCCAGCCTAGTTTGGTGC
175116  TGCAGAGATCTCTTATGCCAGTACTCGTACTGGCATAAGAGATCTCTTAAACCTAGTTCG
175176  AACCCAGGTTAGGCTCAAAAAACATTAAAAATGAATTCGGATCTTTCACGCTATAAATAA
175236  GAGTGTCTGGGCAAAGGTGCCAGAAACTTATTAGGGTTTAAAGGATAAAAAACACAATCT
175296  ACAGTGTGAAGAATAGGTCCGGTGTTTATCATAGAACTGGCAAGAGGATGCCTCCTCTTA
175356  GGGATTGTTTTAGAGGCATTCGTTGGAGGAAGAAGTAATGAAATACTCCAGAGTTATCAC
175416  TAGGGCAATAGTTAAAGACGATTACTATTATTTTAACCTTGAAACACTAGAATATGGCTT
175476  TATCCTTATTTCTTTTATCCTTTTTTTATTATTATTAGTATATAGATTTATTATCATAAA
175536  AAAAAAGGCAAAAAAAAAAGTTAGACGCAGAAGCAAAGTGTTGATTTTATTAAAAGAGAA
175596  CCATATTACCTAGCCGGGTCAGGCTATATTTATTTAAACTGAGTATAGTATCTGTCTTAT
175656  AACTGGTTCTAGCCTAAGTCGTGTAACAAGTGATGAAACATGTTTAAAATCACGTAAAGC
175716  TTGATTAGTTAGATTACATAACAACAATTTATGTGTTATTACACTAGGAGAATATACATT
175776  AGACACTCTGGGTGAAAGATTAGATGCGTTGGCATCTAATCTAGCTAAATTTTTGAAAAA
175836  TTTTTAGCTAATTACGGCTGGAAGTGTAAGCTAAGTAACTGCGGAGAGCCGTACTAAGAT
175896  ATTAGCTTCAACTAAAAGATCAGAAGCTGTTATAGTAACGGATTTTATAAGTGGAGTTTC
175956  TCTTACATACCTTTCGTCTAGAATAGCTGCAAATGTGTAAGGTATTAGTAATTATATAAC
176016  AAGGGGTAAATTAAACAATAATAATAATACTGACAAAGCATACCTATAAAGGTAGACACG
176076  TGGCAAATGGTGTTATGGATATTGCAGGGGGTTAACAATTAATGAAGGTAGACTGTAAAG
176136  ACATGTATATTAA
;     G-trnR(ucg)_1 ==> start
176149  TACGCGTTAGCTCCAAGGTAAGGCATTGTGTT!TCG!GCCACAAAGATCACAGGTTCAAG
176207  TCTTGTACGCGTTT
;     G-trnR(ucg)_1 ==> end
176221  AAATTATAGTCATACTAAAAAAAAAGTAATAAAATTAAAAGCTATAAAAGTATGACTTTT
176281  TCGGCCTCATCCTTAGGTCTGAAAAATCTGTCCTCCATTAATATAGTTTAATTCATATTC
176341  CTTTTTATAAAAGCAGTTACAGGTGTAATTTTTAGATAATTACACAGTGATAGAACCAAA
176401  TATAATAATCTAAAAAAAGAAAGAAAAAGCTTTTTTTATAGGACTGGTCTAGCTTATGGA
176461  CAGGGTTTATCTAGTGTCCTGTTTTATTTAATTTAATTTAATTTAATTTATTATTATGTT
176521  GTTTAATATGATGTAGATTTAACTAGTTTTGTAAAAAAAGAAAA
;     G-orf101_2 ==> start
176565  ATGATGTTACACTTTTCAACTCAATTTATAAACAGCTTAACCGACCAGGGTAGCGTGGCT
176625  CTTTTTGCAGAAGCTTTAGCTAATACTGGTGTTCCCGCGGTAGCTATCACAGAATTAGCC
176685  GCGGGTATTACCTATAGCTTCGCTATAGATGTCACTAGCTTGAATATGGCTGAGTGTTTG
176745  GATGCAGAAGATTTACCGGCACGTCGTGACAGCATTGGAATTTTCATCGAATGTAAGAAT
176805  ACTCAAGCTACTTATTTAAGATTATTGACAGCAAAAATAGTTAACAGTGGGGTATTTCGT
176865  ATGTAG
;     G-orf101_2 ==> end
176871  TTCGTTAACAGTTAAAAAGAAAAAAAGGTCTGCCTATATTAGAGTACAAGTATAGACTGC
176931  AGAAGATAGATAAATTGTGCCTGCTGAACGTTACAGTCTAAAAGTGGAGGGCTGCTTTTT
176991  TTTTATATATTATTTTTTTTGCTTATAAGAATGTGTGAAAAAAAAAAGGCCCGTA
;     G-trnY(gua) ==> start
177046  AGGAAACTTCCATGGTTGGTAAGATGGGTTGAGCT!GTA!AACTCAATAGTATTGTACTT
177104  TTAAGAGTTCGAATCTCTTGTTTCCTA
;     G-trnY(gua) ==> end
177131  TTGATAGTAACTTTTTATTATATAATATTTAGTTATTTATTAAAGTATAGATAATTAACT
177191  TTTTATTATATAATAATTAATTATATATCATTTAATTAATGTATTTAAATGATAGATATA
177251  AATTTTACACTCGAAGGCCGACTTGTTTTTCATTTATTGGTATCACGCTTACTGCTCCAG
177311  ACCCCCCCCCCCCCCCCCTGCGTCTTAAAATATATATCGTATATATCGTGGGAGCTATCA
177371  AAAAAAAAAAAGAATAAATATATTTTTTGTTTATTTATTCTTCTTTTTCTTTTTTTTGCT
177431  AAGCCAAAAAAAGATTAGAAGCCAGCGCTTAAAAAATCGGAGATTTTTCCTAGGGCCCCC
177491  TTCCCCCTTCAGCCTTGAAAAATCTCCGATTTCTTAGGGCGCCGGAAGTTATCTCTATTT
177551  TTTTTTTCTTTTTTTACCCTTCTAGGCTTCGCCCAAGGGGTTGTGGATATGTAAAAAAAA
177611  ATAATATAAAGTTAAGGTGTAATAAATAAAAATTTTATTTACTAAGTTTTATATTGTTAA
177671  ATGGTCCAATTTAGTATAATATATATATCTTTTAATGTCGTAGGACTACAAGGTCTTCTT
177731  TAGATAATCTTTTCTAGGTACCATTTGTTAAGCTAACGCGAGGATCTTTAGCTATCTATA
177791  AATAGGAGTTGAAAAGCACTCTCTCTGTTCTCCTAATCTCCCTTATATCCCGCGGGAGAT
177851  TAGGGAGATTAGGAAAAGGGGAGATACCGTGTTTAAGTCGTCGAGTTAAAGGATTATTTG
177911  TCTTTCTTTTTCTCCCTACTTGCAGGGAGGTGAGGAGGGGATGAGGAATAAATTTAACCT
177971  TATGTTCTTTCTTTTTTTTCGCTAGTAATTTAGTATATAAATTGTCAAAAGGTTTGTATA
178031  TAATTAATAAAACAAAATATTGTTTTAAAGCTTGCTTATACTGCTTGTATGGATGTTTTA
178091  CACTACCCCATCCTTTCCCTAATCTCCCTTATCCCCGTTAGTGGGGTGAGGAGGTTAGGG
178151  GAGGGATAGGATTAGTCCTCGATACTTTTTTTTTCTTATCATTAACCTATTTTCTCTATA
178211  TATTGATTAAATTAGATCTAATTTAAACTAAATATAAATGGTATTTATACTTATACTAAG
178271  TTTGGCCATTTGTTTTAATAAAACAAGTTATCAAGCTTTATTTTGGCTACATATTTTTTT
178331  TATATACAATTAGAAGGCAGAAGAGACTTTTTTTTTCTTATATATTCAA
;     G-trnN(guu) ==> start
178380  GCCTTTATAGCTCAACGGTAGAGCAAAATACT!GTT!AATATTTGGATAGATGTTCGATT
178438  CATCTTGAGGGCT
;     G-trnN(guu) ==> end
178451  ATGTATATTGTATATGTATTAG
;     G-trnR(ucg)_2 ==> start
178473  TACGCGTTAGCCAAATGGTAAGGCATTGTGTT!TCG!GCCACAAAGATTTACAGGTTCAA
178531  GTCTTGTACGCGTTC
;     G-trnR(ucg)_2 ==> end
178546  AATTTTATGTATCTTTTCCGAAACAAAGTGGTATCAGATGAATATTTTTATTTAAAATCT
178606  TGTTAAGCTAGACTAAATATACGCACTAATCCAGCAAGATTAAGAGATGATATAAAAAAA
178666  AAAAAGACCTGCTTAATGCTTTGTTATAAAATAAAATTAGAA
;     G-trn*(uua) ==> start
178708  AACGATTTAGTCTAAGTATAAGCCTTGTCTT!TTA!GCCACAAATATTGCAAGTTCAAGT
178766  CTTGTACGCGTTT
;     G-trn*(uua) ==> end
178779  AAATTATAGTCATACTAAAAAAAAAGTAATAAAATTAAAAGTTATAAAAGTATGACTTTT
178839  TCGGCCTCATCCTTAGGTCTGAAAAATCTGTCCTCCATTAATATAGTTTAATTCATATTC
178899  CTTTTTATAAAAGCAGTTACAGGTGTAATTTTTAGATAATTACACAGTGATAGAACCAAA
178959  TATAATAATCTAAAAAAAGAAAGAAAAAGCTTTTTTTATAGGACTGGTCTAGCGGAGGTA
179019  TATTTTTTATATAATTAATCATGATAAATTTAATTCTTTTATGAGAAGCTTTCACTAATA
179079  GTTTTAGGGCAGAA
;     G-nad6 ==> start
179093  ATGTTGGATGTTGCTTCATTATTTGCTATTTTTTGTGCTATACAGGTCATAATTAGTAAA
179153  AATCCTATTGTATCCGCTCTATTTTTAATCGGTTTATTTTTAAGTATTTCTGGTTATCTT
179213  ATAATGCTGGGTATTAATTTTATTGGTCTGTCTTACTTGTTAGTATACGTTGGAGCGGTA
179273  GAAGGGAAGACCCCAAAAAATAATCATGCCGCGTTGGTTAAAATCCAACCCCACAAGGTA
179333  CTTTTAATTATAGCTAGTTTTTATATTGTCGAATGTAAAAATATCATACTTAGCGTCATT
179393  AACAAATGTATTTGTGCAGCAGACTCTATATCAGTAAACCATTTAACTA
;     G-orf194 ==> start /note=LAGLIDADG ;; evalue:3.1e-24
179442  TGATATCACATTACTCCAGTCCCCTACACCTGTCCCCACCCTTCATGGTTTCGCCCTAG
;     G-nad6 ==> end
179501  AAGTGGGGGGGGGAGGAAAGGGGGGGTTGAGGGATGCGAAACTACGTATAAATCTTTTTG
179561  TTCCACTAGGACACCATGCTCTGTTTCGCCATTTTTGACTTCAAGAGATGCCATGGACTA
179621  CACGGAGGATGAAGAATATACTAAAACTAATTTACAAGACGTAGTATTTCTTAATTTATT
179681  TGTAGGATTCTCAGATGGGGAATCAAATTTCACTATAATTTTACATAAAGATAGTAATGG
179741  TATTATAAAAAATGTTGCTTTCAGATTTCTAATTGAACTACATGTTGATGATATTGATGT
179801  TTTGAATTATATAAAAAGTAAATTGAACCTAGGTAACAATATTTCAGTTTATGGGAGTAG
179861  TTGTAAATTTACTGTTACACATCCTAAAGATATTTCTAAATTAATATTTATATTTGATAA
179921  ATATAATTTAAATACAACTGAATATCTTGATTATCTAGATTTTAAAAAAGCTTTTATGTT
179981  ATATCAAGAGGAGCGCTGCACCGGGTTTAAAGAAAAAAAACATTAA
;     G-orf194 ==> end
180027  TTCCTAAGTTGCTAGGTTTAAAAGACGGAATGAATAGTGAGCGTACTAACTTTAGTTTTC
180087  CAGCAGGACATAAAATAAGCATAAGTGGCCCTGGATTACTAGGATTGCTAGGATTAATAG
180147  AGGGTGAAGGTTCATTCTATTTAGATAGAACTGGATTTAGAACTGTTTTTCCATGGTACT
180207  ATCTGAAGTACAACAACCTGTATTTAAGAAAATTAAAGAATATTTAGAGAATAATTTAGG
180267  TTTTGATAAGTATTCTATGTTTAAATTAAAATCTACCTCGGTTATAGCAATTAAAAGAGG
180327  TAAAGCTAGAAGTAATAGTAAAGCATAGGTAGGAATTACAGTTAAAAATACCCATGTCTT
180387  AGTTAACTATTTTATACCTTATTTGGATAAATTGACGTTCATTACTAAAAAAAGTCAAGA
180447  CTTCCATGATTTTAATGTTATTAGCACAGCTATATATAATGGAACTTATAGAGAAGATGA
180507  AGTTAAATCGTGTATTTTAAAATTATCATATATTATGAATAATTATAGGTTATCGACTAA
180567  CTTAGAACCAGAAGAAGTTACCAGTGGTTTGTCTATTGAAGAGATAGATAGAATATTAAA
180627  AGCAAGACCAACTATTATACACCTTGACGATGGTCGTCAATTAGATATTGTAACTAACAA
180687  AGAAGTGAATAGTAGTTGAAGTAATTGTGTTTATGAAATAATAGACAAGACAGGAAAAAT
180747  CTTATTAGCGTCTACTTCTTTTTTTTTCTTTTTTTTTTGTACAAATAATTTATATATATA
180807  AATAAAAATATATTAAAATAAAAAAAAAGGAAAAAAAAAAATCGGGAAGCAGCTGAAGTT
180867  TTAAGTGTCGATTTTAGAACGGTGAAAAGACATTTAGATTCGAAAGCCTTATACACCGAG
180927  GGATGTTACGCGGATATTCAAGGTAAAAAAGTTAGAAGAGTGCCTGTATTCTGTCCTTAG
180987  AATAGTATCTGAATTTTTATTTTTAGTGTAGTATCTCTAATTTATCTTTAGTTCTCACTT
181047  CCCTACTTCTGCCCTTTTGCAAAAGAAGCATGGAGGGGCGCAGAAAAAGACACGTACGCT
181107  ATATGATATATTTACAACTAAGTTTAAAAATTATTAAATAATTAAAATAACAGGAATTAA
181167  AAGAAGGCTACAACCGTATAATTCTGTACTTGTG
;; mfannot:     /group=ID (8.23e-17)
181201  ggaaaattaggtggaaacggtcaaagatacccattcaagaccgtcggcagttgtaaatgt
181261  cgctacagactggttcaccggggttgggttggaatacctgttctaatgtacagtcga
;; mfannot:
181318  TTTCTATAACGAGTGTGAAATCGTAAGAAGGAGAATTCTCAGCTTCATGCTACACACAGC
181378  ATGGTAGTAATTAATACGGCTCCGCCTAGAGAAACTCTTTTATAAGTATAAGGTTAACTA
181438  ATCGTTAGCCTTTATACTTAATTAAGTAAAATAG
;;     G-nad6 ==> start ;; First ATG found at 181502 HMMmatch = 67,197
181472  AATTGATCTATTTTATTTCTATTTATTTTAATGTTAATAAACGTTAGAATAAGTGAGCTA
181532  TTAACTGACACCAGCAATAGTATGCCTTTAGCTATTATTATTTCTATTTCTTTTTATTCT
181592  TCTGTACATTCTACAATACCCTTTAGTATTGTACCTTTTACTAGCTATATTTCAAAGATA
181652  AGAAAAACATTTAATGATATATTAGATATACTACAATTATATATTAGTGAAGGTAGAATA
181712  TCTATTACTAGTAATTTTACTGATACTAGTTTTATTACTACTAATCTTTGAGATGGTTAT
181772  TTGTCAGAAACTAGTCATATAACAAGCATAGGTAATATTCTTTACACTAGTTATAGTATA
181832  TGGTTAATAATAACTAGTATCATACTTTTGTTAGCCATGATTGGTTGTATTGTTATTACT
181892  TTAAAAAATGACAATTTTAAATAA
;;     G-nad6 ==> end
181916  ACTTCTTTATGTACATAATAAAGCTAACTCAGTATCAATTACTAATATGGAGACAGGTGA
181976  AGTAAATTTGTATAATTCAGTCCGAGATGCGGAAGGTATTACAGGTATATGAAGAGGGAC
182036  CTTAAAAAGATGCTGAAGGTAAGTAGCATCTTAAAGGTTTGAAGATAGTGTATCCTTTAG
182096  CATAGAGTTGGAGCCGGCTTCTCTAAATAACTATAAAACAAAGATAAGTTAAAAGAGAAG
182156  TAAATAGTGTGAATACCTAGTATAAAAATTTCTTTAACTGATAGTAAAATAAAAATTAAA
182216  GCTTTAGTAGGGACTAAATTTTTGCCTTTTTTTTATTAAATTATAACTATAATTATAAAA
182276  AAAATAAAGCACACGGATGCTAAAGCTTTTTGATTAACATACGTGTAAACAGAGACAGAA
182336  TTGGTTTATTATTTTCATTAGGTTTTAGTCTTGTACAACGCTCTAGATATACTTTGCTTT
182396  TTAGGCTATAACTAAATTTTCAGGTTATAAAGGAATTTTCAGGCTAGAAGTGGAGACATG
182456  GTTAGATTTAAAGTCGCGAGATTAACCTTTTCAGTTAAACTGGTGTATAATAATTAAGTA
182516  TCTAAGGTAGATTATCTTAGTATAAAAGAGTGTTATACCCTGAAAAGTATGCCACTAGGC
182576  ACTATGGTTATAGTGCCCCC
;     G-trnV(uac) ==> start
182596  AAGGGATTAGCTCAATGGTAGAGCAACCGTTT!TAC!ACACGGTCGGTTAGGTGTTCAAG
182654  TCACCTATTCCTTA
;     G-trnV(uac) ==> end
182668  ACCATAACCCGGTATTAATATAACTAATTGTATTAAAGGTTAGATTAGTATGGTGTTGAA
182728  CTTGCAACTAAATTAGACACTATTGTGTGTAAAATATAAGAAATATTGATTTAAGTCTTA
182788  CTATCTGTTTATGAATGACTAATTGTAATCTATATTCTTTTTCAGACCCTTTTTTTTCCA
182848  TTTGGCCCCAGGTATAGGGTAAGTCAATAATGCTTAGAGGAAAAGGATAAAAGTATTAAC
182908  TTCAGACTGTACTAAGATAGGTTGTTTTTTTTTTTCTTAAGAATATTGGAAGCTCTAGTC
182968  AGTTTCTGGCTGGTCAAGTTTTGGCTCCCATCCCCCCCCCCCTCATCCCCACTGATCCCA
183028  CTCTACCCCACTAGTGGGGATAGGGGAAAGGGGAAAGGGGAAGAGGATTTTATTTTTAAT
183088  TTTAAAGTAAACTATATGTAGGTTATAGTTAATATTGGATGCGATTTACTACCCTTAAAA
183148  GATTAAGACTAAATTAGGGTATTTGTTATGTAAAAAAAAATATATATATTATTATGTAAG
183208  CGACGAACCAAAAAAAAAATAAACAATTTAAAACAAAATTTATGGTTAGTCGCCCCTATC
183268  CTTCGGGGATATCCCCGAAGGATAGGGGCGACTAGTGTGTATTTTTTATGTCTTAACATA
183328  GGTACCAAAATATTTTTTTGTATAGAAACGATTATTTTTTTTAGGGTGTAATATAAATAT
183388  ATATTTTAATGTTTAGTGGATAAAAAGAAAAGA
;     G-cox3 ==> start
;     G-cox3-E1 ==> start
183421  ATGACAACTTTAACTAGAAGTAATTTTCAAGCTCATCCTTTCCATTTGGTATCGCCGTCA
183481  CCTTGACCTCTGTTTACATGTATTGCATTATTAACATTAACGACTACTG
;     G-cox3-E1 ==> end
;     G-cox3-I1 ==> start /group=IB (1.88e-13)
183530  gt
;     G-cox3-I1-orf380 ==> start /first_aa=K /note=LAGLIDADG ;; evalue:1.5e-33
183532  aaaccctttaatatgccagtcaattttcaaactatgtgctggaaaatcctattgtttata
183592  acagtaataataggactatcagcaggaaacctactaaatattatttttttagggttcttc
183652  agagactatacgtttaaatttctcttttgtgtcacgtatgtatttatgtttattttgttt
183712  tgtctattaataaaagcatccactgataattataaggatgctactagctatcttagcacc
183772  tataaagatgaaacaatatatgtttcatctattataaataagagtaggctttcacattac
183832  ttagctggtttaattgaagctgatggtactataataacacctaaaagcgaaagatcgccc
183892  aaaggtagactatattacccttctatccaaattgtgtttgattcacgtgatatgtcttta
183952  ggtttaatgattcaaaacacattaggcgacggttctctttcaaaaaaaaaaggagctaat
184012  gcttatgttttgacatttaacagccaagaaagcattgtgttaattgtgtctttaataaac
184072  gggtgtatgagaacacctaaaattaaagcattacatgatttaatggactgaatgaaagta
184132  tcagaatactcagacggaattatacctaagttacctttaaattgtgaacctttgggttct
184192  aatccttggcttgcgggatttatagatggggatgggcatttttcggtaagagctagtagc
184252  tcaaaaactaaacgagttaatcccgtagttgaatgtagacttgaattggtacaaagacaa
184312  gtataccacggcgatgccggtataagtaattatgaatttatgcttgaaatagctaagttc
184372  ttaaatagtaaactaggtgttgtaagaagtgattcagctcatcctcaatacagggtaaga
184432  actatcaatttagctagtaatataacgttatcaagctatttgactaaatatccattattt
184492  agtagtaagcatttgaactacttagactttttaaaagccttagagcttcaaaaagccaat
184552  agacttaacccaggagatgtcaattatttaaacaaagtaagacaaataaaagaaggaatg
184612  aataacaaaagaactcttttcttttgaagtcatttacgtgatttttacaaattagagaaa
184672  taa
;     G-cox3-I1-orf380 ==> end
184675  gatctagtcctatcctatgcgtaagtgtaggcgtatatacctcaaaagtccttagtttaa
184735  cccattaattcttaatcgttttcaaacttttttttcttttttttttattataatatattt
184795  ttatttatatttatatgttatttttaggtaaaaaaaaagagaaaaataagagggcgcaaa
184855  ctcggacttttttgaagctgggatccgttaacctagctatgggagtcaatccagtatatc
184915  aaaattttg
;     G-cox3-I1 ==> end
;     G-cox3-E2 ==> start
184924  TGGTATTAACAATGCATGGTTTTAGTAATGCAGATTATTTTTTAACTATTGCTTTTATAT
184984  CTGTTGTTTCTTCAATGTCGTTTTGATGAAGAGATGTTATATCAGAGGGT
;     G-cox3-E2 ==> end
;     G-cox3-I2 ==> start /group=IB (2.35e-17)
;     G-cox3-I2-orf337 ==> start /first_aa=K /note=LAGLIDADG ;; evalue:4.2e-07
185034  aaaatgtttttcaaaagtactatactgtctattgataatttgaatgtagctaaagctatc
185094  cctatcaaagatatagagaaagctttaaatatttataaagctaataataacaattctata
185154  ctagctacaaagaataatttaagtcattatttagctggcctattagctcctcaaaaccct
185214  gtaaatgtgcttctaactcctactcttagacgaataaaaccgtccgttacaacatctatt
185274  ataatagctagaagtagaagtatttctagacccaaaagtacttgtacggctttagtagtt
185334  tggggggtagatttgtattctggttttagaacgctcagattatccgaaattgagctaact
185394  atgtttagattgccggagtatccacgagcaattatagtgggtttattattatctgatggt
185454  tgattatcctatgctagcgctaatagtaagtctcctcgttttgggttcgaacaaacttct
185514  tctcagtcttcttatgtatggtctgtttatagaatgttatctcattattgttatagttta
185574  cctaagtttaaaattaagacccggaacagtacacaaacaagttctgtgagctttgttact
185634  cggagtttaccttgttttgtagagtttttaggttgtttttaccttgggggtaaaaaggtt
185694  atccccactgcagatatttatcatttattaactcctgtatctttagctcaccttgtaatg
185754  ggtgacggttcagctctatcctgtcccccccctttccccactagtggggatggggggaaa
185814  ggaataagaattagtactgattcttttactgtgcaagacgtagttagactaattaatgtg
185874  ttaataattaaatacaggcttaaatgctcgttacatatggcaaataacaaacctagatta
185934  tttattagttcgaagcccatggtcttattaatatctataataaatccctacattgtacct
185994  agtatgaaatataagttaaaaacaaaatcttcccaagatgtaaaaaagtcctag
;     G-cox3-I2-orf337 ==> end
186048  ggctgcaaggtatctctgacgcattatttcacaagcagggggttataatagaaaatacag
186108  cggtaatttcttatattgaacctgtaaaagaaatttgcattaagcatatattacctccat
186168  acttctatagcatttttattggtttacttttatctaaaggttgagctaatattcacggta
186228  aaacaaattcaaaggcacgtattaaattctgtcaaccttatattagtaaggaatatcttt
186288  attacatatttagagaaatacat
;     G-cox3-I2-orf142 ==> start
186311  atgtattgtgaaaaagacccctaccgttttaagagttattctctgaaaggtaaaccagta
186371  gatataatattaatatccacaagatggatgttttgttttatggatatttattctatgttt
186431  tatgtcaaaaatgtcaaaagagtgccttgcaatatatatgatcttttgacgccttcggtt
186491  ctggctcactgagtaatgagtgatggtacacgtttacaaggaagaggaataaaacttggg
186551  gctgactttaacggtatatttgatacaattaaattaataaatgtcttaaccattaaatat
186611  agattacgttgtaatttacaattagaaaaagataaacatagtatttatatttatcgttct
186671  tcattgaatactttatctataaatataaaaccttttatgttaccttgtatgtattataaa
186731  ttagtataa
;     G-cox3-I2-orf142 ==> end
186740  tgggcatatttctatatgctaatatatctattcctgctttaggtcgtatatatctattcc
186800  tgctttaggtaatacaactttaaaccgagtacttaaccctagaatagtttttacttcaca
186860  ttttaacaatttaggt
;     G-cox3-I2-orf176_2 ==> start /note=LAGLIDADG ;; evalue:1.3e-18
186876  atgtacgcctttatccaatcagagttaggtaatgtgggacgttttcaaattacaggtgaa
186936  aatattcttcgttatgttattggagataaggctggaattatgctttttattaacctaaca
186996  catggtaaacttagaacacctaagaacaaaagatttaatgatctaattaaagtatttaac
187056  gttaaatattctttagacatatcagaaagtttattagataattccgactttacaaacaat
187116  agttgatttacaggctttacggaagctgatggacattttggtattaagtatgtcgaaagc
187176  aaagctaaatcagatactcgtaaaaggtctgttagtgaaaatattagtctaaagtttaga
187236  ttagatcagcgttcatatgacaagcctacatcttcttctatgaaaccttttatggaaagt
187296  ttagctttatttttgtcttgtaaccttaaagattatactaacaataaaggtttagaagca
187356  ttatctctaagtgtattatcgatagaccccccccccccccttacaaagtag
;     G-cox3-I2-orf176_2 ==> end
187407  ggggcgatggtgtaaaatttattatggattattttaataagtatcccttattgggtaata
187467  agtctaatgattttaataaatgagagattgtctactatatgattatttctaaggaacatc
187527  ttactgaacaaggtagactaaagattagatctttgataggaaaattgtaaataaaagcta
187587  tataaaaattataaagacagtattgttacatttatgtgccctcttaaaatttaactaatt
187647  gctggaaactcttgttataactggacaatcagcaggaaaccaacggacggataaatatcc
187707  tagtaggatctacagagactatacgttaaagattaatacgttaactttagtatatttaac
187767  ctattaattaagatatagcccagtaatggtagaaagatattttttctatagg
;     G-cox3-I2 ==> end
;     G-cox3-E3 ==> start
187819  ACATATTTAGGTAACCACACGAA
;     G-cox3-E3 ==> end
;     G-cox3-I3 ==> start ;; mfannot: no intron type identified
187842  agacgttaaatctaaactatctttaactaatattaaagttaaaactcctttggatggagc
187902  tgggttttacctaccagtggcgaataatcgcggatttaatattagaagactttactgtcc
187962  cccctttccccactagtggggatgagggggtaaggggcaataaaccaactaggttattat
188022  cttgccggatcaattgaaggagatgggtccattatacttagaaaaggagaaagggaaaat
188082  atttctcctaagatagtttttacgcaatttttttttctttttttttttttttattttatt
188142  tttatttatatataggtattatttttataaaaaaaaagaaaaaaaaagggtaagaaagaa
188202  acacctcaccccccccccccttctaatcccccgtagggggatgagggggagtggtatgaa
188262  aatttacgaaaaattcttaatactggggttatatatgaagagaaaaaggagtatgtagat
188322  atagcgttactaacgccgatgctgcaataaatatagttaatctagttaacggtaaattcc
188382  gtacacctaaaatccaagttttacataaagctatagataaccttaatttatgacgttggc
188442  ttcgctagccaatatataaaaattacctttagataaaagtggcacccttcggaggacact
188502  aatgcttgattagctggcttcattgacactgatggtcatttctctattaaattaacaggt
188562  tgctacgcttcagatgactctgaaggccgaggtagaatacagtgtgtattctctcttaat
188622  caaagtgagtttaatagagtgactaaggagtcaaatgtttcttttatgacttatttggca
188682  gaattttttcaagttaatttgaactataaggtagaaaattcgccactttcgttttttttt
188742  cttttttttttattttaaattatttttatttacatatatattatttgttgaaaaaaaaaa
188802  gaaaaaaaaaagggaccagccaaaaaagttgtgttttttgctcaatctgatagaaaacat
188862  tatattattactacatatctaactaaacatcctctaatgtctagtaaacatctggattat
188922  ttatccttttttttaaggattaaattgtttaggtaaacgcttgactacagaataaatact
188982  tgaagtacgttctattaaacaatctatgaataagagtcgtactgagtatacttgagacca
189042  tcttaaaaatttttacaattagggtttaattaaactcaatcctatatggcagataaaatc
189102  tttttataattgcttcctttataataatttaactttaacgtttttctaggttggttccct
189162  ctagaatttataacttttatccttttttttatatatgataagaatattataaattaaatg
189222  actagagatttaatatttccatgtcaatcaattacctttatcgacatacttaggtaacca
189282  taccag
;     G-cox3-I3 ==> end
;     G-cox3-E4 ==> start
189288  CGCGGTACAGAGAGGGTTAAATATGGGAGTTGCTTTATTTATAGTATCAGAAGCATTATT
189348  CTTCTTAGCTATATTTTGAGCGTTTTTTCAT
;     G-cox3-E4 ==> end
;     G-cox3-I4 ==> start /group=IC2 (4.91e-35)
189379  aaaaataaattgtgaatagaaaccaaactccggggaagccctaaagccctaataactaag
189439  ctttttaaggaaactttaaaagtggcctcgttaattgctgagggtatagtaacatcatta
189499  gagattcttggtcttgatcaagatatgggcaatcgcggatctaaaccagatagctacata
189559  tctgtaaaagagcaacgagtagacggtttctcagtataaaaaaaaaatactgtaaggtgt
189619  gctctaagtgccaggcaaacctggtttttattgccctttttaaattatgtgaatacgata
189679  gttgaatctatacctggaatccagatttatccaaaagcccaattatctttattttctatc
189739  tttacttttgcggacaaaaaacccttgcttggctacgcaaaggaggtcaagcaagggttt
189799  tccgaatttagctctgcttcaactaatggcttgaatccttattgtatcactggtttactt
189859  tattattttgcctttttttagagatatttttattattatgtatattgttttattgtcata
189919  aaaaaaaaggcaaaaaatttaggggaagggtgtttttttgtaggtgttagtccagactct
189979  aaaagtaaaacaggttatagagtaaaagctagttttcaaattggtttacatataaaagat
190039  cttgccttattagaacaaattaaattgttctctggggtaggtaaaatatctaaattgggc
190099  gcggaatctgttcaatttagagtatatgcacttgaagacttaaaagttattcttcaccat
190159  ttcgataaataccctttattaactaataagcaatccgattatctactttttaaattagta
190219  gtaaatttaatgggagaaagtaaacattttactttagaaggtttaaataaaattatgtaa
190279  attaaagctgtgctaaacaatggggaagtatctgataatttgaggctagctttccctaat
190339  atagaacctattttaagaccagaaattagagatagaactataaaaagtttacactggtta
190399  gctggtttcaccgatgctctaaaaaaaaaaagaatataatatattttttattcttctttt
190459  tcttttttttgctaagccaaaaaaagattagaagccagcgcttaaaaaatcggagatttt
190519  tttctaggccttcggccttgaaaaatctccgattttttagggcgccggaagttatggcga
190579  attttttttctttttttatcgggatgtttctttgtagcattaaaaaaatcccagcatcta
190639  agttaggtgaagccgtatgattgagattaattttgactcaacatactagagatgaagatt
190699  tcctataaagtttaatttctactttaaattgtgggagatatatacctaagtctggctatg
190759  gtgaatttatagctgaaaaattcagcgatgttagcaataaagtgacacccatttttgaag
190819  aatttaaattacacggaataaaatctcagaattttgaggatcttgctcctttgcttcgca
190879  caacaaaaaaagtggctttgcttatgaaaaacaaagtacacttaactagagaggggctag
190939  atgaaataaagaagataaaagggggaatgaataaaagtagattaaactaacattagtata
190999  taaacataatataggattaaaaaaattaaaaaaaaattaatatgtgctttgcttgcttct
191059  ttcctttttttttgttcctttttttatgtaaaaaaaataaaaaagtaagtctgcgtagct
191119  ggtaacacatagttaatctaaaaacg
;     G-cox3-I4 ==> end
;     G-cox3-E5 ==> start
191145  AGTGCTTTATCCCCAACTATTGAATTAGGGGCTCAATGACCCCCTATGGGCATTGTACCT
191205  GTCGACCCGTTTGAACTACCTTTACTTAATACAGT
;     G-cox3-E5 ==> end
;     G-cox3-I5 ==> start ;; mfannot: no intron type identified
191240  agatcatactactatggatgtcttatatatcctagttgctgtgtgagtgtaagtctcact
191300  ctatacatttact
;     G-cox3-I5-orf161 ==> start /note=LAGLIDADG ;; evalue:6.7e-29
191313  atgcatattaaatttaactcctactatcttaacactatttttataaattcattaaaacct
191373  aaatctaagatgcattttagtacaaataatgatctaaacgtcgaactctataaatgattt
191433  tctggatttacggacgcaaagggaacatttatgatagtctcaccggttaaaggatttaat
191493  tttaaattttctataggtttgcatgcagatgatttaaacgtattaaaatatattaaagat
191553  aagttaggttttggaaatatatatactagtaataacacttgtcattttattgtaaaaaaa
191613  aaagaggatatcttaaaactaattaacatatttgacctttatttacttagctctactaaa
191673  agatttgattatttagacttcaaaaaagcatattgtttatatcaagacagagacgagtta
191733  actcaagtgttaataaatcaaatattagacataaaaataatatgaacaattctagcctct
191793  gcttaa
;     G-cox3-I5-orf161 ==> end
191799  attttttcctttttttataattagtttaattataaaaaaaggaaaaaataaagggcggag
191859  cccaaggagccaaaataaaaattttagggatcttactctgtgcctttttttttccttttt
191919  ttttataaagacttttctttttatgatatagatttgttataattaaaaaaaaggaaaaaa
191979  aaaaattagcaaaggaggcgctgaatttaatatttctaaagaatgattattaggatttca
192039  ttttttttttttataatatatttttatttatatatatatattctttttataaaaaaaaga
192099  aaaaaaaggaaggagacggttcttttagtcttagtagaaatactatggagcctgtatttt
192159  caataaaaccctcagaaagtcaattatctcttttaaatgcgattaaagaatatctgaaaa
192219  ataatctaggcttagacacatactcattaaataagttggaatattcttctgtaatatcac
192279  tcgggagaggtaaagctgtaaataacagtaaacctcttgccacattaactatataaaata
192339  cacatttttaagtaatgtttttatgcctttctttggtgaaagtaaattcatttctaaaaa
192399  aggcttagattttaaagattttagattaatttgccagggtatttttataggtgcttatag
192459  aacagatagaattaaaggtttatttataaaactgtctatgactatgaataactttagact
192519  ctcagactataagggagaagaagtaaaaattagtctggctgaaattaatgaaatatcagg
192579  tgcgtcagaaactattgaacatcttagtgatgtggcaattatttttttttccttttttat
192639  aacaatagtttaattattacgtaataattaaactatttattaaaaaaaaggaaaaaaaaa
192699  taatgctagagagttagatattaacacaaaaaaattgatacatggaagaccaagtagtag
192759  tgtttttgaaattttaaaaccctgcttcgccaaggagaaatctaaatgaaacccaattta
192819  gctgagtcagctaaagaaacaggtgtaggatttaagactttaaaaagacaactagataat
192879  catattcttgaagtagaatacaaaggatataaaataaaaagaataggagtaaaaaaaaat
192939  gtagtaagataagataggtaagatggaagagttacaatcgtacttacttaaaaatgtata
192999  gaaaaatcaggtgaaaacggttaaagtataccaagaccgtcggcagttgtgatcgtcgct
193059  acagactggttcaccggggttaggttgtaatacctgtccaaatgtacagtcgaactctat
193119  aattaggggagggggggggagggtagtcgtaatcagagtaggactactttatacccccta
193179  tgttgtgtagatattccccccgtaatatgagaggttaaaatctcatattggttcggtaac
193239  ttgacacacaatgttaaagtatacggacctagtaacaatctactttcaaattgagagtcg
193299  gactttactttatgtttagagttgaactttactttcaagcttagagttg
;     G-cox3-I5 ==> end
;     G-cox3-E6 ==> start
193348  TATTTTACTTTCTTCGGGGATAACAGTTACTTTTGCCCATCATTCTTTAATACAAGGAAA
193408  CAGAAGTGGAGCTTTAGACGGTTTAGTAGCTACAGTTCTATTAGCTCTAGTTTTTACTGG
193468  CTTACAAAGTGTAGAATACTGTGTTTCTTCTTTCACTATAAGTGATGGTGCATTCGGGTC
193528  CTGTTTTTTTTTCGGTACTGGCTTCCACGGGTTTCATATAATATTGGGTACTGCTTTTAT
193588  CGCAGTGGGTTTGTGACGTGTTTTAGCCTACCATTCTACAGACAACCATCATCTCGGTCT
193648  AGAATCTTCTATCCTATACTGACATTTTGTGGACGTGGTTTGGCTTTTTTTGTACCTTTC
193708  AATCTACTACTGGGGGTCGTAG
;     G-cox3-E6 ==> end
;     G-cox3 ==> end
193730  TAGTAGATTTAGAGCTAGGCTTGTTAAACGATGTATTTTTATCTAGTGTGGATGGAGTTA
193790  AAAATTATTCGTCATTGGCTGGGCTCAGTCATAATTGTCGACCCTTGGACCCCTATTCTG
193850  TTACTGGTTTGACAGACGCCCAAGGTAATTACACTAATGTTAAACATAATGGTGCCCGAG
193910  CCAAGTTTGACGGGATTATATTAAGGTTCAAATTAAAG
;     G-orf224 ==> start ;; mfannot: TTG upstream: 193750
193948  ATGTGGTCGGTTAATGTAGCAAAACTATTTGAACTACTATTTAGAGTTATCTTGGGGCAT
194008  GGTACGGATTCTTTTGTAGTTGGGTGGCTCGTTGTAGCTGAATTTTATAGGTCTAAATAT
194068  CCTCGTCTATCTAATGGTATTCTTTTGGTTCTTCTTTTTATTCTTGCTGTTTTGGCCTGT
194128  TGTATTCTTACAACAATACACAACCATTTACATAATGCTTATTTTGACCTTATAAACGGT
194188  CCAAGTGGGCCAAATGGGGCGGGGGGACCAGGTGAACCTGCTGGGGCTGGTGGGGCTGGT
194248  GGATCTGCCGGTCCAACTGGCCCTGGTGGGCCTGGTGGCCCTGGTGGACCAGGTGGGCCT
194308  GGTGGTGGTCCGCGTCTACCAGTAGCACCGGCGAGCGGAGGGGAAATTACTGAGAGATTG
194368  AAGACTGTATTTACTGAGTTAGATGAAAACAGATACGAGCAGGGCGTCGAACTTGAGGAT
194428  GAAGCACGGGCTCGTGCAGAAGGTAGAGAGGATCAAGCGCGGGTGCATCGAGAAGAGGCT
194488  GGACATTGACAGGTACTTATAGATAATGGTAGAGCTGAGGCAAATAGTCTCGTTGATGCT
194548  ACTCCCGATGGATATATTCCCAACGATAATCCTGGTGCTACTTCTGCTAGTAATAATGGT
194608  AATGGTAATGGATAG
;     G-orf224 ==> end
194623  TCATGTACTTTTTTTTAGTCTTTTGTTGCTTTATTTATTTCTTTTTACTATACTTTTTTG
194683  CACTATTTATACTCATCTAATATAACTGTTAAAGCCTAGGTTAGTTTTAATTATTTATTT
194743  TTTTTTTCACTGCTTCGCTAGGAGGGGGTCGAGTCTAGTGTACAAACTTACCCCCCCCCT
194803  TTTTTTGGATATTTATTTATATTTTTTTGTCAATCTCTTAAATAATATTTACCTCTCTTC
194863  CCCCTTTTCTTTTGGGCGGAGCCCCAGAGTCCGGCAAACTACTAATTAGTTATAAATACG
194923  TAGTACTTATATACTTATCCCTTATGAGTGTTTCAGGGGGGGGGTTAAACCCCCCCCCCC
194983  CCTGCTAACCATAAGGAAACCCGGGAGAAAGCATAAATTAAGGCTGGCTCTATGTATGTG
195043  TAGGCACTAATTTGTGATAAAGCCCCCCCCCCCCCCCCCTCACTTCTTTAACTAGCTAGC
195103  TTAGTAATTATCTACGCCAAAATAAACATATATAGTATATTGAATAAGCAAGAATGTTAT
195163  ATTTAATACTAATAATTAATATAATAATAAACTTTTTATCTTTACTGTTTGGTTATAAAG
195223  GCATATACTTTTTGCTTATCTCTTATCTCTTTTGCCTAGTAAGGAGTATAAGTATAAATA
195283  ATAGTCTAAGTATAAATAATAGTCTACTTCTTTTTTTAGAGTTATAATTATAAATTTGTA
195343  ATCAATTTATTAATTATTTCAAAAATATAATTTATAGTCAGTACACTATTTAAATATTAT
195403  ATAATAATAATATTCTTTTGTGGTTTTATTAGTAGTAAGATCTAATATGGCTTAATAGAA
195463  TATATATAAATATTTATAAGACTTAATAGCTAGATTAAACCAGTAGGTTTTTATTATTTT
195523  TGTACGCCCATTAATTTAGACTACTCGCTAAACCTATTCAGTTTCCTGTACTCTAATAAA
195583  CATCCTTTACCCGGGGGCAGGTATACTAGTCGTAAATATTGACAATTATTGACTGAAAAT
195643  ATTCCGGATCCTGAGGGATACTTGTTTTCTTCTTCCTTATGTCCATATACCCTTCAATGT
195703  TTCAGGGATAAAAGCCGTTTTGGTATTTTAAGTTATCTATTCAAGCGTTTTTATTCTAAT
195763  AGTCTCATTAGGTATTACTGTTCTAACTATACTATAGGGTAGTGTCCCGTTTCTTTTTCG
195823  CCTAAACTACTTTATACCTATAATTTCTTCTATGTACGTTCTATATTTTTATTAATAA
; G-orf225 ==> start ;; contain dpo
195881  GCAGACCAAAAATCTTTTAAT
;;     G-dpo_3 ==> start ;; HMM match pos. 889,1057 score 3.7e-48
195902  TATCTGGTATCTACTAGAGTTGTTTGTGATCACAAAACTTTATCAGATAATAAGTTTCTA
195962  ATAACTTACATGCCTCGTCCTTCTAAAGAGATATGTACTACTCATGGTTTAGACTATGAC
196022  AAAGTTATTAAACAAGATTTTAAATCGGATGTAGAAAGTCTTAGTAATTTTTCGGATATT
196082  TCTATAGCAGCTTCTGCAGCAATAACAGCCTACGCTAGAATACATATGAGTTCTATAAAA
196142  ATAGACATATTGAATAAAGGCGGTAATATATATTACATGGATACAGACTCTATTGTTTGT
196202  GATGTAGAATTAGAGGCTGACCTAATAGGTATTGAATTAGGTAAATTTAAATTGGAACAT
196262  CTAGTTGAAAAAGCTTATTTTATAAGTAATAAAACATATTGTTTAATACTGAAAAATGGT
196322  GATTTCGCAATTAAATCAAAAGGTGTATTTAGTAAAGACTTAATACCCTTTGAATTTAAA
196382  ACCATGCATTATAATAATACTAAT
;;     G-dpo_3 ==> end
196406  ATTAAAACATCTCTTCACCTTTCCCCTGTCCCCACTAGTGGGGACAGGGGAAAGGGTGTG
196466  TGATTTTTTCTAAGATCCATCCCAAAATCCAGCAGCTCTTTTTTTAGGGAGGCGTATCCC
196526  GAAAAACTTCGACAATGAACCTCGTCTGGTAAA
; G-orf225 ==> end
196559  TAGCACACTTCATCATCAACAAATTTGCTTACATCTTCTTTAAGTTTTTGCATGCACTCT
196619  TTAGCTCCTCTCGTCTTCTCTTTCTTTCGCTACGTGCATGATCAACCATGTCACCGAGTT
196679  TCACAGGTCGTTCAACTTCCTTGGACGATAGGGTAGCTGGTGCTCGACGATAATGCCGCC
196739  CCACTTTTCTCGCAAGAGATCTCACTAAAACAGTTAGAATTGAACCAAGCCGAGAGCAAC
196799  TTTTACTTACTCCTCATTACCTTCTTTGAAGGTAAATCCAGATTATCCAGAACGACCGAT
196859  TCTTCTCTCATTCTCTGCTTTGCCGGAGAGGTCACTCTACAGGGAGCATCCACTTCTTCT
196919  AAGTTTTTGCCTTTTTTTTATTTGATTACTACGTAGTAATAAAACAACTTATAAAAAAAA
196979  AGGCAAAAATAAAGGCAGAACAATATTATACCGATTAGAACCTCCTGAAGAGGGATGGCG
197039  AGGCAGACCATCATGTTTCCACGAAATTCCTTAAAAATCTATTAGTATTATCAGACGTGT
197099  GTATAGCAAGAAAGATTTGCTTACTTCTATCTTCAGAGACTTGGGTCTGAGGGTCTATCA
197159  CATCCCGTTGCTCCGCTAGGGAAGGAAAAAACTCTGATTAAACGGTTCTTTGCGCAGCAC
197219  ACCAATTGTTGGAGAGGAAGAGGTAAAGCTTGAAGACTCCATAGTTTCGAGTCAGAAAAA
197279  AAAAATAATCATCCGCAAATTTATGCCACAGCACCAAGATGATGAAGACAAACTAAAAAT
197339  ATTCGAGGATAAAATAATTACTTAGTAGAAGAACCCTCCGCACATAGTTGGGAATTATGC
197399  AGGATAAGTTGAC
;     G-orf108 ==> start
197412  ATGAAAGGTTGAAACTCTGATGTAAAGACTTGTGAGTCATTTACCCTGCCTTTCCTAGCG
197472  AAGCAACACCTAGATAAACTTCTTACGTGGCTGCCTAAAAAGCTAAGACTTATGATTCAC
197532  TTATCCTTGCAAGTAGTTTGGTTGGCTAAAGTGCTAAGACTTATGACTCACGTATCCCTG
197592  CGAAAATGACTTGGCTGCCTAATATGCCAAACTTCTGACACATCCAACCTTGTGACCAAC
197652  AAATTGTTCAGCTGCCAAGAATTATGACTCCCTGACCCCTTTGTAAACTATCAGCTGGTT
197712  AGAGTTATGACTCACTTACCCTTGTAA
;     G-orf108 ==> end
197739  ACGATCAGCTGCCAAGAATTGTGACCAATAAGTTTTCAGCTGCCAAGAACTGTGGCTCAC
197799  TTATGCCTACAGCAGGCAGTAAAATAATCCCCTCCTACTTCTAAACATTTATTGGTCATC
197859  CACCTAACCTGAAATTTTTAAATCAGCGTGTGAAACTGAAAATATAAATAAAGGCATGTT
197919  TTCCCCTCTTATTCTTTTTTTTTATCCAACTCAAACCATTATATCTCCAACATCAACTTC
197979  ATTGTCAATCAATTATTCGGCCATCTCAACTTCATCCTCAATCCACTATTCCTCCTTCAA
198039  CAAAGACCCCCTCCAACCAATTATAATGCCTATCCCGCCTTTACTGAACCTCCGGGTCTT
198099  CAAGTAGCTCATGCTCGAAATTTGAACCCTCCATCTTTGCGTGGACGACAAGTAGCATAC
198159  GAGCATCATGTCGGTAGCTGGGCGACGACTAAGATTGCTCAGCATTTCATCCTTGATAAA
198219  TGGTTAATAACCCCAGAGCAAGCCCTCCCTGCCGCCAATACCCTAGGAGGAGCCGATCTG
198279  GTTAAAACCAGATCTCGTCGTAGAAGAGGCATACCTGGATAATAACGATCCAACACCCAA
198339  ACTGCGTCTTCATGTGGCGTTTAAGTTCAATAAAGTGCCAGGAGATCGCTTTGAGAAGGC
198399  GTTGCATTAATTAAAACTTTCTATTGGACAAACCATATCTGAGATGGG
;     G-orf107_2 <== end
198447  TTATGCCACGAACACCGATCGCTTTGAAGTTTTTGCTGTTGTTATGTGCGGCGAGAGGAT
198507  TGGTTTTTCGAATACCATCACGATGAAGGTAACTTGGAGGAGGAAGACCTGGCTAACTTT
198567  GAGGGTTTTGTTTCCCTTACACAAAGTTATGATATAATGGGTAGCCCGAGCATTATCATG
198627  CAAAACGGAGACATACCTGTGAACCTCGAAAGGCTCTACCATGATTTCGACAGGTTGAGA
198687  ACTCTGGCTGGTCAAACCCAACAAGAAATACGGGATAATGCAATGCGATACTCAACACCT
198747  TGCATCTTCAACATAGGAAGTCAT
;     G-orf107_2 <== start
198771  GCGAAAGAGGTTGAATATCTTTTCAATTGCATCCAGTATAATGTTGCTAGAATTTCGGTA
198831  TAGGAAGACGAGGCTAGAGGTTTTTTTTGTTGGGATAAGGATTAGGATGGTTAATAAAGT
198891  GAGAATTTGACTTGTGTGAATCCAGGTTTGTGGGTTTTATTGGATGGGTCTTGTTAATTT
198951  TGCTTATTATATTCTCTACTGTCATTACATTGTTATCTTAAAACGTTAAGTAGTTATTTT
199011  CAACAAATACACTATTACTTGTTAACAATCATGCTACAATATTCACATAAATAACCAGAT
199071  TTTTTTTCTTGGATTAGGTTTAAAACAGGTTGAATTTTTAAGAAAAAACCCCAACTTTTT
199131  GGTTGGGGTAAAAAAATATACAACTTTTTGTCATATGTTTTTTTTTGTTTTATAAGCACT
199191  AATTAGTTAAAGTAATATATAACTACTATTTGATATATCATTAATATCTATTTTCTCTCC
199251  TTTAACACTATTAATATCTGGGTATTTAAGTACTCTTCCGTCTATAAGAGTAATAGCTTT
199311  TTTTTTTCACTATCGAACTGGTTTTCTCCATATGCATTCTTAATATTATTTAAGATTTCA
199371  TTATTCAATTTTTCTAGGTAGTTATTGTTAGAATAAATATAAACAGATTTTAATTCACTA
199431  AGCAATGTACTTACATTATCAGCTGTAACACTGTAACAGTCATGAATAGAGTATAAGTTC
199491  TTAACTGTAACCCTATCAATTTTAAAGAATGAATCAGCAAATAAAGTTAAGGAGGCTGCG
199551  TCAATAGAATGTATTAAAATAGGCATAAAGGCATTCATTTGTTTACTTCGATTAAGTTTG
199611  TTTTTATCTACAATGTTTAAAACAAAAGTGTTTTTTAAATATGAAAAAGGTTATATACGT
199671  ACTTCACTACTTTCTAAATAACTTTGTTTTACGACAAGTCCTGTAGGAAGAGTTCAAGGT
199731  ATAGATATTCCTAGTTCATAACAAATTTTTGCAACTTGTTTAAGATAAGACATTAATTTC
199791  TTTAGTTTAGATAAGTCTCTATGTAAAACTACTATATTTATATAGGAAATCCCTATATAT
199851  AAAAAGGTGTAGATTAAATTGTATATGTTTAAGTATAGCCCTGCAGCAGCAGCTTATCCG
199911  AAGGAGTGCGCGCCTGTTTTTCAACTCTCAATTTTACCTTACCTACCAAGTAAGCAGCGC
199971  TAATTTTTAAGTTTATTCCTGGATTTATATTATATTAGTTCTAATGTTTATTAGTAGTAT
200031  ATAGTAAAAATTAAAATGCCTTGTGATAAACATGTTATTATACGTTTCTTCAGCAAAAAT
200091  AACTTCTTTACCCTTGTGATGGCGTTTATTGTCATAAGTAGCTTAAAAAGAATATTTAAA
200151  AAGAAATCTTGTGTTTCTAATTACAGGATGCCAACTTTTTTTTCTTATAACCTGATTAAG
200211  TCTTTAATACTGTTTTAATAAACATTGCTCTTTGGCGGAGGCTAGCAATGTTTATTAA
;     G-trnR(ucu) ==> start
200269  CTCTTATTAGCTCAATGGTAGAGCAGGATATT!TCT!AATATCTAGATCTGAGTTCGAGT
200327  CTTGGATAGGAAT
;     G-trnR(ucu) ==> end
200340  AATATATTACTAAGCTTATTCGCCCCCTGGGGCCCCTTTCCCCTTTCCCCCCTTTCCCCT
200400  CTCCCCTGCCCCCACTAGTGGGGTAGAGTGGGGATCAGTGGGATGGGGGAAGTAATATAT
200460  ATCTTTTTTTTTCCGCCTTTAACAATTAGGAGATAATATACTAAAAATAATAAAT
;     G-trnK(uuu)_2 ==> start
200515  AATATTTTAGTTTAAGGGTAAAATACGAGACT!TTT!AATCTTTGTTATATGGGTTCGAA
200573  TCCCATAGGTCTTA
;     G-trnK(uuu)_2 ==> end
200587  AACTTAAACACTTTTTGGGTTTATTTTTACAGTTAAAAATTAA
;     G-trnG(ucc)_2 ==> start
200630  ACGGCCATAGGTTAATGGTAGACCTTTCGTCT!TCC!AAGCGATTTGTGTCGATTCGAAT
200688  TCGGCTGGCCGTA
;     G-trnG(ucc)_2 ==> end
200701  A
;     G-trnD(guc)_2 ==> start
200702  GGGTTAGTATTCTAATTGGTAAGAACCTTCTTT!GTC!AAGGAAGTGTATATCGGTTCGA
200760  GACCGGTTTGACCCG
;     G-trnD(guc)_2 ==> end
200775  TATACTTATATAGAATAATATAAAGTAATTA
;     G-trnS(gcu)_2 ==> start
200806  GGAAAAGTTGTTATTGGTAAAACGAGATATTT!GCT!AAATATTGTGTTCTACACCTGGA
200864  TGTTCGAGTCATCTCTTTTCCG
;     G-trnS(gcu)_2 ==> end
200886  ATTTAATAGAAAATATAAACAGTATACTTTAATATTAAAATATA
;     G-trnW(uca) ==> start
200930  AAGAGCATAGTTTAACGGTAAAATCTGAAGCT!TCA!AACTTCACCTTCTCAGTTCAAAT
200988  CTGAGTGCTCTTG
;     G-trnW(uca) ==> end
201001  TTACTTTATAACCCTTTTTAATTAAGCATAGTATCACCCAAGTTAAGTTTATAAATACTT
201061  TAAAATAACTGCTTCTATTGCTATCACTAAGGATTAGGGGATACATGTGTGTTGCACAAG
201121  CCAGTTTGACTTGTGCAGGGAAAACTAACAAAAAAATAAAGCCTTTTACTTAATTAATCC
201181  ATAACATATTATAGATTAAATTAGTAACCCTATCCAATAGATAGGACAATTGGTCTATTT
201241  CTTAGTTAAATTAAAAATCTGCCTGCCTCTTCCCCAACCCGTGAAGCAGCCGCCCTCGTC
201301  GGGAGAGGGGCGGCTGCTTCACCCTGCAGCTTAAAACGTATATATTTTAAGATGTGAGGG
201361  CGGCTTCTAATCTTTTTTTGGCTTAAGCCAAAAAAAAGATAAGGGACACATGATAAAAAA
201421  AAAAGAAAGTAAAGCCAGCTCTAAAAACTCTTATGTTTTATTGAATTTACAGCTTAATAC
201481  TTACTATCTTTCTTGTTCAATCATGGAAATATGCTTTAAACTAGAAAACTGAGGTGTTAA
201541  GTAATTTTAGCCTTTTACTTATTTTTTTTTTCCTTTTTTTGTTATAAACATAATCTTATA
201601  ACTAAAGAGTATTATATAATAATAAAAAAAGGGGAAAAAAAGAGGAAAAAAACAAGTGTT
201661  CTTGAAATTTGGATTATAAATGGAGAATTTTTAAAAGTCATCCTCTATTAGTATTGGTTA
201721  ACTCCTATGGGATCGATTCACCATAACCAAGTAACCTGAATTAGATCTGAAATTTTTGTC
201781  CCCTTTATTAGTCGTTTGTTTAGCTATACAAATAGTCACAGGTATAACTTTAGCAATGCA
201841  CTACAACCCTGGCACATTAGAAGCCTTTAATCTCGTAGAGCACACATAGCATTGGTTACG
201901  TTTTTTTTTTTTTTATTATAATATATTATTATTTATTATAATATATAATAAAAAAAAGAT
201961  GAGAAAAGGGTCGAGACCAGGATACTTATATTGCACCTACTTCTTCTATAGCATAAACTA
202021  GATCTACATCTGCTGCTTATACTCTTCCTACCTCTACTACATCTACTTCTAACTCGCCTT
202081  CTTTTACTTCAGCTATAGATTTACAAATGAAATGCCCTGTGTATTTTACGGTATAGATTA
202141  AATTCCTTATCAATTAATGGGCCAGTAGCATAGCTACTTGGGCATAAATTTAGTTTTAAC
202201  CTTAAGTTTAAGATTACTATGTTTTATTATAAATAGAATTGAACTATATGTTTATTAGTT
202261  AGCTATTTATTTTTACCAGTAATAGTTCTAGTTGTAGGTATGTCATCTTTAATGTCATTC
202321  TTTGCCTAACTGGTTGTTTAAGTTCTTGTTTATCCTAATATATTCTTTAATTAGTTGTAA
202381  TATAAATATTCTAAACATTATCCCTTACTATTATAAGTAGGAGATTTATGTGACATAACG
202441  TAAGTTAGATCCCTTAGTATAATAGGTTATGTAAATATGGTTAATTAATCTTATCTGTGT
202501  GATTTTAAGGTAATA
;     G-trnI(gau) ==> start
202516  GGTTCCTTAGCTTAATTGGTAAAGCGTATTCTT!GAT!AAGGATGTGTTCGGAGTTCAAG
202574  TCTCTGAGGAATCA
;     G-trnI(gau) ==> end
202588  ATTTAAGTGTATTATGCTTAATGATAAAATGCTGAATAATCTCTTAAATTTAATCTTTAA
202648  CTTATTAATGTTAACTAGTTAGTAGCTAATCTATAACTATATGCTACTATAA
;     G-trnS(uga)_3 ==> start
202700  AGAGAATTGGCTGAGTGGTTTAAGGCGGTAAGCT!TGA!AACTTATTTGATTTAATAAAT
202758  CACATCCGTTCAAATCGGATATTCTCTG
;     G-trnS(uga)_3 ==> end
202786  TACTTTAAATAAAAAAAAAAGAAATA
;     G-trnP(ugg) ==> start
202812  CGGGTTAGAGCCAGGTTGGTTAGGCGCCTCATT!TGG!GTTGAGGAATTGTTATGTTCGA
202870  ATCATAATAACCCGA
;     G-trnP(ugg) ==> end
202885  AGTGTCTTGCTAATAATATTGATTAATATTAGTAATGTGATAGATATCAAAGCAATGTTT
202945  CTATACAAGGGAATAAATTTTGTATAGGCAAGTATATAAAGAAACTATTAGGAATATCTT
203005  GCTATGTATTAAAGAGAGTTTTTTAATTTGTGCATCTAATTTAAAAT
