# Supplementary material for: Global Characterization of Fungal Mitogenomes: New Insights on Genomic Diversity and Dynamism of Coding Genes and Accessory Elements
Source: Front Microbiol. 2021 Dec 1;12:787283. doi: 10.3389/fmicb.2021.787283 (PMC8672057; doi:10.3389/fmicb.2021.787283)
Supplement: Supplementary File 1 — de novo annotation files of the 685 mitogenomes investigated in this study. Annotation was performed with the Mfannot program. [file Data_Sheet_1.ZIP › Supplementary_FileS1/CP046241.1_Malassezia_furfur_isolate_CBS14141_mitochondrion_complete_genome_mitogenome.mfres]

		Masterfile modified automatically by mfannot version 1.35
		on Thu Dec 24 16:12:01 2020 by user pfonseca on host LGCM-PROC
		- Gene Totals: 128
		- List of genes added:
		orf100 orf101 orf102
		orf1021 orf107 orf112
		orf113 orf1145 orf116
		orf117 orf1194 orf1202
		orf1208 orf1213 orf122
		orf1246 orf126 orf128
		orf129 orf130 orf138
		orf141 orf1417 orf142
		orf1428 orf143 orf1450
		orf1482 orf1558 orf158
		orf160 orf162 orf169
		orf174 orf177 orf180
		orf189 orf190 orf200
		orf206 orf208 orf215
		orf220 orf228 orf233
		orf234 orf236 orf238
		orf240 orf242 orf244
		orf250 orf252 orf254
		orf256 orf257 orf259
		orf265 orf266 orf267
		orf268 orf272 orf273
		orf278 orf279 orf280
		orf281 orf282 orf290
		orf294 orf320 orf329
		orf333 orf334 orf340
		orf346 orf347 orf348
		orf355 orf360 orf364
		orf366 orf375 orf400
		orf404 orf410 orf413
		orf423 orf425 orf426
		orf428 orf443 orf456
		orf474 orf482 orf483
		orf494 orf497 orf499
		orf500 orf507 orf525
		orf526 orf534 orf540
		orf545 orf547 orf548
		orf572 orf597 orf610
		orf638 orf646 orf665
		orf675 orf676 orf677
		orf680 orf692 orf702
		orf726 orf792 orf805
		orf807 orf853 orf910
		orf916 ycf37
		end mfannot
>CP046241.1 Malassezia furfur isolate CBS14141 mitochondrion complete genome gc=4
	G-orf1450 <== end
1 CGCCCGCGCGCCGCGGTGGTCGTCAATGCTCGCGTCCAGGCGCACCAGCGTCGCGTGGAA
61 CGCCGCCCAGGGCGCAAGGGGCGCATTGCGCGCCGCCCCATCGATGTCCACGGCGTACGC
121 GAGCAGCGCGAGCGTGTCGCGCAGCGCGGCGTCGTCGCTGTCGTCGTCGTCGTCGTCGTC
181 GCGCACGGCTGTCGCACCGAGCACCTCGGTGCAGAACGCATGGGCGGCCGCAAGGCGGTC
241 GGCGGGCACGCTGGATCGGCCGGTCGCGAGGCACAGCGCGGCGTCGGCCCGCACACCGCG
301 CACGGCCGAGGAGCCCGGCATCGCACGCACTAGGCGCAGCTGGTGCGCGCGCGGCAGCCG
361 CAGCCCGACGTGCACGAGCGACGCAACGAGCGGTGCAGCAGGCACCGTCGCGAGTACGCC
421 CC
	G-orf675 <== end
423 CTACAAAGTCCGCGGACGCGACCAACGGCGGAAGTGACGCGGCATACAGTACGAGGAGCG
483 TACATAGGTTTGGTGATGCGACGTCGCACGGCATCGCGCTGCACGTCTCCCATAGCGCAA
543 GCACGGCCGGCGTCGGCGCACAGGGTATCGGGGAGCGCTCCTCGCGGGGCTCAAGCGGCG
603 CTGAGCGCGTGCCCACATGCGCGGCGTCGGCGCCGAGCGCGCGCATGGCTTGCGGTAGTC
663 TATCCCAAAAGACCGCGCGCACCTCATCCTGTGTACGGGCAAGTGCCAGCAATGCGACGT
723 GCGCGCTGTGCCGCCGCGTCGTGATCCGCTCGTGCACGAGCCATGTCACGAGGGTCTCGC
783 GTGGCACCGCGAGGGTCGCGGCGGTGCCCATCGCGAGGCGGGTATCGAGGGTAGTATGGT
843 CGCGCGCGAACGCGGCAAGTTCGGGAGGCCACGCAGGAGACAGTGCGGTGCGGCGACGTG
903 GTCCATAGCATAGGCGGCGGCGCGCGTGCTTGGCGTGGTGCGAATGCGCCGCGTCGCGCT
963 CAAGGAGGCGGAGCAGCTGGGTATGGTCGCCGTCGGCAAGGGCCAGCGGCACGGCGGGGT
1023 GTGGCGCGTCTTGCGCGACATGCGTCGCATTC
	G-orf1208 ==> start
1055 ATGCGGTGCTGCGCTGCGGCGATTTCGTCGGCGATGTGTGCGTCGTGCTCGGCAAGCGCG
1115 TCGACGTGCGAGAGGCTCGCGGTATCGAGTCCCTTGCGCCGGAGCGCGTGCTTCTGGCGC
1175 AAAGAGTGTCGCAATGGACCGCGGTGCGGGTGTGCGTGTGGGTGCGATGACCGGCTGCGG
1235 GCGTCCGCGCTGGCGTTGCACGTCGTCGCTCGCCGGCTTGGTCAGGCTGAGCTTCACGTT
1295 GTAGCGCGGCGCGCCGCTGCGCAGCGGCGCGGCGTGGCCGCTTTGTGGGAGACAAGTCGA
1355 GCTCGAGATCGCTCTCGTCGGACGACGCATCGAGCACCTTGAGACGCAGCGCGCTGGGCG
1415 ACACGATGTCGTCGTCGATGTCGTCGTCGGCTGCGGCCGCACGGCGCCGTGCGGCCGCGC
1475 GGATCCGGTCGCTCGCCGAGACGGGGGACGGCGTGGCAGGGTGTGCGACTGTGTTTCCTG
1535 ACTCGATGCGTGTGCCGTCGTCTAGGAGCCACCGACCTCGTCGCCCGGGTCGGACGTAGG
1595 CACCGCGCCGGGGTGC
	G-orf1145 ==> start
1611 ATGCGAGGACCTCCACACGCGGCGAGGCGACGGCCGCAAGCGGCGCTTGGCCCGGTCCGG
1671 TGGGGGTGGGAGGAGGCCTCCACACCAATCGATGCGCGTGCAGGAACGGCAGGTGCCCCC
1731 CACTCTCCCCCCTTTTTGAGTTTTTTGGCGTGACGCCATCGATTGCGCCCTCCACCTGCC
1791 GTCGACGATTGTGCGGACGGAGAGAAATCCATCCTGCGCGGCGCGACGATGTCCGACCTG
1851 CTGGACGGTGCTGTGCCCGAGCGGCACAGGGCACAGTTCAAAGTAAAGGGCATGACGTGT
1911 GGCGCATGTGTCGCGAGCATCGAGACGATGCTCGGCCAACAGAAAGGCATCGAGAGCGTG
1971 AACGTTGCGCTGCTTGCCGAGCGCGCGGTGGTCGAGTACGACGCGGGCGCCGGGTGGACG
2031 CCCGAGAAGATTGCGGAGGAAATTGACGATATTGGCTTTGAGGCCGAGGTGGTCGAGGAG
2091 AAGAGCACGGAGCACGTCACGCTGTCCGTGTACGGCATGACGTGTGCGTCGTGCACGTCG
2151 TCGGTCGAGCAGGTGCTCGCCGGGGTGCCTGGCGTGCTGTCGGCGAGTGTGTCGCTCGCA
2211 CTGCAGCAGGCTGTGGTGCACTACGACAAGCGCGTGACGA
	G-orf807 ==> start
2251 ATGTGCGTGCGCTCGTGCAGGCGATTGAGGACGCAGGCTTCGATGCGCTGCTGGCCGATT
2311 CGCGCGACACGTCGCAGATCAGCAGCCTGACGCGCATCCAAGAGGTGCTCGAGTGGAAGC
2371 GTGCGTTCCTCTTCTCGCTGGCGTTTTCGGTGCCGGTGTTTTTGCTGAGCATGGTGCTGC
2431 CGCAGATCCGCGCGTGCCAT
	G-orf675 <== start
2451 TCGGTGCTCGACTGGCAGGCGGTACGTGGGCTGTACCTGCGGGACGTGCTGTGCCTCGTG
2511 CTGACGCTGCCCGTGCAGTTTGGCGTGGGCCGGCGGTTCTTTGTGCCCGCGTGGAAGGCG
2571 TTCAAGCACCGGAGCGCGACGATGGACACGCTCGTGATCCTCGGCACGTCGGCGGCGTGG
2631 GCATACAGTGTACTGGCGATGCTTGTGGCGATGGCGTGCCGCGGGGAGGCGTGTGTGCGG
2691 CCGACGACGTTCTTTGACACGTCGACGATGCTGATCACGTTTGTGTCGCTCGGGCGCTAC
2751 CTGGAGAATGCGGCGAAGGGCAAGACGAGCGAGTCGCTGACGCGGCTCATGCGCCTGGCG
2811 CCGAACAAGGCGACGATCTATACGGAGGACGGGAGCACGCGCGAGGTGCCTGCCGAG
	G-orf525 <== end
2868 CTACTGCACCCCGGCGACGTGGTGCGTGTCGTGCCCGGCGAGAAGATCGCCGCGGACGGT
2928 GTCGTGGAGCGCGGGCAGAGCGCAGTGGACGAGAGCATGATCACGGGCGAGTCGGTGCCG
2988 GTCGAGAAGAAGGCGCGCAGCCAGGTGATTGGCGGCACGGTGAACGGCAGCGGGACGTTT
3048 GACTTTGTGGTGACGCGCGCGGGCAAGGACACGAGTCTGAGCCAGATTGTGACGCTCGTC
3108 CAGGACGCGCAGGTGAGCAAGGCGCCGATCCAGGA
	G-orf1021 <== end
3143 CTATGCGGACAAGGTGGCGGGCATCTTTGTGCCGTGCATCCTCGCGCTGAGCGCCGCGAC
3203 GTTTGTGGGCTGGTTCGTCGTGGCGCACTTTCTGCCGGCCGCGTGGCAGCCGCCGCTCTT
3263 CCACCGGCACGGCGTGAACAAGGTGCTGGAGTGCTTCAAGCTGTGCATCAGCGTGATTGT
3323 CGTGGCGTGCCCGTGCGCGCTCGGGCTCAGCACGCCGACCGCGATGATGGTCGGCACGGG
3383 CGTCGGCGCGGCGAACGGCATCCTGATCAAGGGCGGCGACTCGCTCGAGGCGGCGTGCCA
3443 CATTGCGCACGTCGTGTTCGACAAGACGGGCACGCTCACGCGCGGCGCGCTGCGCGTGCA
3503 GGCCGCGTACTGGCTGCACACGCCGGGCGGCGCGCAGCAGCTCGACGCGCCGTGCGGCGC
3563 GCACACGCAGCGCGACGTGCTCGCGATGATGACGGCCGCCGAGGAGAAGAGCGAGCACCT
3623 GCTTGCGCGCGCGCTCGTGCTGTACGGGCGCGCACACCTCGGCGACACGCCGCTGCCCGA
3683 CGTCGCGCACTTTGTCGCGCAGCACGGCGCGGGCATCCGCGCGGGCGTCGGCGGCGCCGC
3743 GGTGCTCGTCGGCAACGCGGAGCTGCACGGCGGGCAGGCGGCGCTGCTCGCCTCGGCCGA
3803 GGGCGGGCCCCTGCTGCACTTTGCGGGCGAGCACGAGGAGAACGGGTGCACGGTGGTGTA
3863 CGTGAGCGTCGACGGCGCGCTCGTCGCCGCGTTTGCGCTCGCCGACACGCTCAAGCCCGA
3923 GGCGCGCCAGACGGTGCAGCTGCTGCACGACCTCGGCATCACGTGCTCGATCATGACGGG
3983 CGACACGGCCGGCACGGCGCACGCGGTCGCCGAGATGGTCGGCGTGCCGCCGACCGCGTG
4043 TTTGCCGAGCTGTCGCCGAACGGCAAGATGGTGCTGCTCGAGCGCGAGCGGCGCGCGCTG
4103 CGCGACGTGCCAGCGGCGCCGCGCTCGCGCTGGGCGCGCGCGCTCGCGCGCCTCGGCTGG
4163 GCGCCCGGCGCGGCGCGCACGGGCCTCGCGATGGTCGGCGACGGCGTGAACGACTCGCCG
4223 GCGCTCGCGACCGCGGACGTGGGCATGGCGCTGTGCTCGGGGTCGGACATTGCGATCGCC
4283 GCGGCGTCGATTGTGCTGATGCGCGACGACCTGCTCGACGTGCCCATCTCGCTGCTGCTG
4343 TGCCGGCGCAT
	G-orf1450 <== start
4354 CTTTGCGCAGATCCAGCTCAACTTTGTGTGGGCATCGATGTACAACCTGGTGATGGTGCC
4414 GCTGGCGATGGGCTGCCTGCTGCCGTGGGCAT
	G-orf525 <== start
4446 CTACATGCACCCGATGATGGCCGGCGCCGCGATGGCGTGCAGCAGCATCAGCGTCGTGCT
4506 GAGCAGCCTGTCGCTCAAGTGGTGGACGCGCCCCGAGGCGACGGTGCGCGCCGCGCCCCC
4566 CACGCTCCTGCACGCGGCGCGCGACACGCTGCGCAGCGCGCTGCGCGCGCTCGCGACGCG
4626 CACGCAGCGCCCAGACCGCGGCGCGTACACGGCGCTCGAGATGGCCTAG
	G-orf807 ==> end
4675 GCCTTAG
	G-orf1208 ==> end
4682 CGCACCGCCCGCACCGCGAGCAGCTTCTCGGGATACACGCCGGCGGCC
	G-orf916 ==> start
4730 ATGTCGTACGGCGCGAGATGCCGCTCGCCGCCACGCACCA
	G-orf348 <== end
4770 CTACGTTCCATACCCGGTTCCGGAACCCAATCTGGGCCAAGTGCTCGCCGCAGTGCCGCG
4830 CGACGTACAGCAGGTCGTCGCGCGTGTACTCGGCGGCGGAGCGCACATGCGACATCATAT
4890 GCACACTGCGTAGTCGGGAAAACTTGGAAAGCAGCGCCGCGAGCCGCGCCACGTCCGCCT
4950 CGAACAGGTGCACCACGAGGTCTCGAGCACGCCCGACAGCGCCGAGCACGCGAGCATCTC
5010 GAGCTGGTACAGCGACACGCCCATCTCGAGCACCCATAG
	G-orf1145 ==> end
5049 GCGGCGCAGCGTGCGCGCCGTGCGCCCAAAGATGAGGCGGCGCACGAGCGACGTGCTCAG
5109 CGCGGGGCTCGCGGCCGCCGCCGCGCTCGGCACCACCGCGACCTCGGCCGTCGCCGCACT
5169 CGGGAGCGGCGCCGAGCGCACGGGGTGCATCGGCACCGGCGCCGGCGCCGGCGCGGCGCC
5229 CTCGCCGTCGCTGCCGAGCGCCGGCGGGCTCCCACTCCGCGCGTACAGCGTGAGCGAGGC
5289 GAGCGCGTCGCACCCGCCCACGAGCTCCGCGACGCGCGCAAAGAACGGCGCGACGTCCTC
5349 GGCGCGCCCGGGGTAGGTCAGCGTCAGCGCACGCACGCCGTGCGTGTACGGCGCGAGCTG
5409 CGCGAGCGCCTCGGGCGGCATCCCGATGCCCTCGAGCGCAAGCGTGTCGAGCGCGCCCGC
5469 CTGCGCAAGGCGCACGACCCCGCGCCGTGCACGTTCTTGCATCCTACGAGCGTGAGGCGC
5529 CGCAGCCGCGCCGAGGCGGCGAGCGTCTCGAGCAGCGCGTCGGTAATCAGCGCCGAGTTC
5589 TGCATCAGTCGGTAGGCACACACGCACC
	G-orf692 ==> start
5617 ATGCACAGCACACTGAGCGCCTCGAGCGGCGCGGCGCGCTCCACGATCGCCGCGAGGTGC
5677 TGCACCAGACCCCGGTCTGGCAGCACGACGTGCAGCTCACGCACGCCCGGCGGGAGGCGC
5737 GCGGCGAGCAGATCGGGCGACCACAGCCGGCTGTTTCCGGTGATCTCGAGCTTGCGCAGC
5797 TCGTGCAGGTGCGCAAACAT
	G-orf348 <== start
5817 GGTATCGAGCAGGCGGTCGTTCAGACTGCCGTCGCGCGTCCAGCACAGCTCGCGCAGGTG
5877 CACGGCGGCATGCAGCGTGCGCACGATCTGCTCCTCGAGCTGCTCGAGCTGCTCGGCAGG
5937 CAGCCCAAACGGGTACACACGGAGCTCTGGCGTGAGTGTGCGCACGAC
	G-orf572 <== end
5985 CTACCCAGGATCCGCACCATCCGCGCGAGGTGCGGCGCGTCGGCGAGCGTGCGGAACACG
6045 CGGATCACGCGCAGATGGTCGCGCAGCCACAGCCGCTCGTACAGCCGCGGTGTCGCCCAC
6105 GCGCCCCACACGCGCGACACACGGCAGCACGCCGCGAGGTCGCCCACGCGCCACGCCAGC
6165 GCATCCAGCACGCCAGGCACCAGCTCGCACGGCCACTCGCGCAT
	G-orf1021 <== start
6209 GGTGCGTGAGCGTCACGTGATGGCCTCCTCTCTGCACTTGCTCCGACGATGGACGTGGGA
6269 CGCGGTGCGTGGAGCGCACTGCGTGCGCTGTGCACGCCCATGCGCGCGGCGGTGCGCACC
6329 TATGCGACGGCGCCGCCGCCGAAGCCCGTCAAGATCAAGGTGCCCAAGGTGCTCCCGTAC
6389 CAGCAGACGCGCAAGCAGCTAAGCGACCGCAAGGTGTACCT
	G-orf545 <== end
6430 CTACTCCAAGTACGAGCGCTCCTGCGCGAGAGCGAGCTCGTGATCCTCTTTGAGGCGGAG
6490 AACCTGAGCGTGCCGCTCATGCAGAAGGTGCGCAAGCAGATGCACTCGATTCCGTTCCCG
6550 GCCGAGGACCAGGCCCGCCTCGACGCACTCAACGACGGCGCGTGGACCCTGCCGCCCACC
6610 GCGCTCACCACCGCCCGCACGGGCATCCTGCGCCCGTGTGCCGCAACGACACGGCCGAGT
6670 GCGTGCAGCAGCTCCAGCCGTACCTGCGTGGGCAGATCGTCATGCTCACCACGCGTGTGC
6730 TCTCGCCCGACTACATCGGCAAGGTGCTCCGCGCGATGGAGCGGCCCGTCAAGCAGGCGC
6790 GCGACGCGATCGACCCGCAAAGCGGGAAAAAGGCGCCGCGCCTCGCGCCTGTCGCCGCCG
6850 TGATTGAGCGGCGCAAGATGGTCGATGCGTCCGGCCTCCCGGCGCTCACCAAGCTGCCAA
6910 GCCTCCCCGTGCTCCAGGCGCAGCTCGTGGGTCTCCTGTCGATGCCGGCACAGCAGCTCG
6970 CAGGGATCCTGTCGCAGGCGGGTGGCGGCGAGCTCGTTGCAACGCTCGATGCACGCCGCC
7030 GCGACCTCGAAAAGGGCGGGCAGGACAGTGCGTAGTGCACTTGATATACCTCTGCATAGA
7090 CGCCGTAGCGTGCAAGGCGCCCGCGCGGCACAGGCCGCCGTGGGATGCGCGCTGGACCAC
7150 TGCCACACCCTCGCGCTCGCCGCGCCCTCGCGCAGCGCTCACCCATCCTCCGCCTCCGCG
7210 CACCTCCACACGATGGGCGTCCCTGGCCTGTGGCCGGCGCTCGCGGCGCGGGCGTCGACC
7270 GCACGCTCGCCGAGCTCGCGTGGGCGCATTGGGACGGGCCAGGCGGCACCCACGCCCCAC
7330 TGCGGCTCGGCATCGACGCGTCGCTGTGGCTCTTCCACGCGCGCAAGGCCCAGGGCGGCA
7390 GGAACCCCGCACTGCGCGCCCTCTTTTTCCGGCTCGCACGGCTCCTGCGCCTGCCCGTCG
7450 TGCCCGTGTTTGTGCTGGATGGCGCACATAG
	G-orf916 ==> end
7481 GCCCGCGTTCAAGCGCGACGCAGCCGTGTACACGGGCACGCACGCGATCCAGGCGCAATT
7541 CTGTGCGATGCTCGACGCCTTCCGTTTCCCGCACTGGACGGCGCGGGCGAGGCCGAGGCG
7601 GAGCTCGGGTGGATGAACCGCGTGGGCCTTCTCGACGCCGTGCTCACGGACGACGTCGAT
7661 GCACTGCTGTTTGGTGCGCGTGTCGTCGTGCGTAA
	G-orf692 ==> end
7696 CCACGC
	G-orf494 ==> start
7702 AT
	G-orf572 <== start
7704 GGCGCAACGACGACCCTATCGATGGCACCGACGACGACGACGACGACGCCATTGTCCGCG
7764 CCGCCGTGTACGATACGCGCTGCGGAACCTGGGCGCTCGACGCTGACGGCATGGTGCTGG
7824 GTGGCCGTGCTTGCCGGTGCCGACTACGATACCCGTGGCATGCTGCACTGCGGCGTCAAA
7884 CCGCCGTAGGACTTGCCGAAGCCGGACTCGGCGCGCGGCTCTTGCGCGGTTTTCGCGACG
7944 CGTACGACGCCGAGCGAGACGCGACACACCCGTCCGCGGCCTGGACGGCGCACGTCGCGG
8004 CTTGGCGCGTCGAGCTCTGTCGCGAGCTCGCGACCAACGCGAGCGGCCGTCTGCCGCGGC
8064 GCAT
	G-orf545 <== start
8068 GCCGAAGCTGGCCTCGGACGTTGCGCCCGATTTCCTGTGTTCCGCCGAGGCGCGGCGTGT
8128 GCTGGCGAG
	G-orf346 <== end
8137 CTACGTGTGGCCCCATACCTCGGAGCGCGACCTGTGCGTGCTGCAGATGCACGGCGTGTG
8197 TGCACCGGTGCACCAGTCGACCTCGGCGGCCTCGCGGCGGTAGTGGCCGCCCACTTCCAG
8257 TGGACGTCGGCGACGCCTTGCGCAGCGGTTCGTGCGGCTCGTGTTCCCGGGTGTGCTGGT
8317 ACAGGAGCTGCAGCGGCATGCACAGACGCACGACGACGCACGTCCGGAGGCATACGCTGC
8377 GGCCTCCGCGCGCCCAACGCGGGGCGCCGTCGCCACGAGTCCATCCAAGGGCCGGCGTAC
8437 CGCGCCGAGTCCGACGACGTCGCCCATGCGCGAAATTACGGCATACTTTGCGCGCGTGCA
8497 GGCGCACTCGCCGCCTCGGGCACGGCGCTCCTCGCGGTGCTTCAGGCACACGCAAAGCGC
8557 ACGACGTCGGTCGGCACCGAGGTGCGTGTGTCGTTCGACCCGGGCGCCTACCTCGCCCAG
8617 CTGCCTGGCGCAGCGTCGGCCGATGTGCAGGCGTGTGTGGGTGCCTGAGCGCCTGTTGCT
8677 CGCAGCTGGTACGCCGGAGCGTGCCGTGTACCGTACATACGAGGCGCAGCAGCGCCGCAA
8737 GCTCGCATCCCCGAGCAAAAAGGCGCGCGCCGCCGACCAGCCTGCGCTTACCGCATTTTT
8797 CCAGGTGGAAAAGGGAGTGCCAGCGCGGGGCGCAAAGAGGCAGCGCGCGCCGGTACACAG
8857 CAGGGCATGGCTGTGCGGGCGGGCGTGGGCGCAGGCAAGGGTCGCGGTCTGTGGCGCCCG
8917 CGCCGTCTGCAGCGCCGGTGCCGGCGGTGCCGGCGGAGGCCGCCTCGGACGTCTTTGGCG
8977 TCGTGCGTGCCCCGCCGCAGCGTGCGCCCCGCGCACCACGACGGCCGCACGGCCACCTGC
9037 GTCGCCCGTTGCTGCACCCGAAACGCCTGAGCAAGTGTTGAGTTTGTGGGCATGCGCGCC
9097 GCCGACGTCTCCGGCGAGACGTCGGTCTCGAGTGTCGAGTCGCCGCGTGCGCTGCTCCTG
9157 CGCGTATGTCGGCCTAGTCAT
	G-orf346 <== start
9178 ATCTCCTA
	G-orf425 ==> start
9186 A
	G-orf494 ==> end
9187 TGTACATTAG
	G-orf500 <== end
9197 TTATGTATCCGCACTACGCGGCGCCGGCTCGCCCTCCGCGCAGCGTTTCCATCGCCGCTT
9257 GATCCACTGAATAGGCCCGACGGGGTATCCATCGAGGAACGGCGGGCGCAGGGCGTGGAG
9317 CAGGCGCCGTGTCCGCGACCGCTGCGGCGCGCGCTGCAGCACGGGCATCGCCGAGG
	G-orf547 ==> start
9373 ATGGCTCGAGCAAGTACGCGAGGTTTTGGATGGACCAGAACAGCCCTCGCGCGAGGTGTC
9433 CTTGTGCGACAAGTAGCTGGTCAGCCCGAATTTTTCG
	G-orf597 ==> start
9470 ATGCGCCTGCGCAGGAGCCCAAACGACACCTGCGAGCGCACGTCGGCGGCGGTGAGGCAC
9530 TGCGTCGGTGCGTGCGGCGGCACGTCCACGCGGTTCTCGGTGAAGCGTATTCCTCGGTCA
9590 CAGCGAGCACCGTCGTATGGTCCAGGTTGCGCGTCCAGATCGACATGGTGCGCGGCGCAC
9650 CGTTGCCCGGGCTGGGCGGCGAGAGGTCGACTTCGCTCTCCTCGAGCACCATGCCTCGGT
9710 ATTCTTGATGATGTTCTTGGGCGCCCAGCTCGGCAGCGAGCCGCGCTTGAGCAGCAGGCG
9770 CGACGTGCACAGCACGAACGACGGCGGCCGTGCGGTGTCCGCGGAGCGCGCTGCTCGATG
9830 TGGCGGTCAAGGACATCGACGGTGAGCACATGCGATGCCTGCGGGTTCGGGTATCGCAGG
9890 AAAAACGCCTGTACGCACGCCGTCCAGGGGTACGGGAACGGCGTCTCCTGCGAGAAGGTG
9950 CGCACCATGGCGGGCGGGGCAAAATTTGGCGCATTTGCCAGGTGGAGCTGGAAGGGGTT
	G-orf375_1 <== end
10009 CTATTGGC
	G-orf1213 <== end
10017 CTATGCACCGCCGCCGCCCATCATGCCCCGCATCATGTTGCCGAGACCACCGAGGCCGCC
10077 CATGTTCTGCATCATCTGCTGCATCTGCGCCATGTCGGGCATCGCGCCGCCGCCCATGCC
10137 CGGCAGGCCCGGCATGCCGCCCATCGCCGCGAGAGAGGGGGGGATCTGGCCGCTCTGCAT
10197 CTGCTTCATGAGCTGCTCGCGCCCGCCCGGCTGGCGCAGCATCGCCTTGATGTCGGGCGG
10257 GAGCTGGCTCTGCATCTTCATCACCTGCTCACGCGACATGCCTGGCGGGAGCATCGGCGC
10317 GCCGCCCGTGCGCCGCCCGCCCTGCATCTGCTTCAGCCAGCCCTGCTTGCCGCCATCTTC
10377 TTGACCATCTTGGCGATGGTGCGGTACTGCATCAGGAACTCCTCGACCTCGCGCACGGAT
10437 GTGCCGCTGCCGCGCGCAACGCGATAG
	G-orf425 ==> end
10464 GCACGCGCAGTGAGGCGCATCTTGGGCTTGGGCTTCGGCGCGTCCTTCGACTTGGGCTCA
10524 ACGGCGCGCGTCTTGATCGGCACCATGAACGGCGAGCCGTCCGAGTCGAGCTCGGCGGGC
10584 GTCATGCTGTCGGTGATGTACAGCATGCTCTTGAACTTGTTGCTCGCCATGGCGTCGCCG
10644 TTCGCGCCGGACATCATCTGGTTCATGCCCGGGATCATGCCCGCGAGCTTCGACAT
	G-orf500 <== start
10700 CGGCCCATCTTCATCAGGCTCGTGATCTGCTCGCGCCAGTCACGCAGCGTAAAGGTGCCG
10760 CCCTCTTGGATCTTCTTCATCATGTCCTTCTGGCGCTCCTGCACCTCGGTGTTCATCTGC
10820 ACCTCCTCGACCGTGTCCATGAGGCCGGTCAGGTCGCCCATACCGAGCATCTTGGAGATG
10880 AACGGGCGCGCACGGAAGGGCTCGATGTCGTGGATGTGCTCGCCCGTACCGATAAAGATG
10940 ATGGGCGTCTTGGTCGACGCCACGGCGGAAATCGCACCACCGCCCTTCGCATGGCCGTCG
11000 AGCTTGGTAACGAATAG
	G-orf547 ==> end
11017 CGCACCGTACCCCGCGGCGTCCTTGAACGCACGGCTCTGTGCCTCGGCGGCCTGGCCGAT
11077 GCTCGCGTCGAGCACCATGATCGTCTGTGTGGGCTTGACGGCGTTGCCGATGTCCACCAT
	G-orf375_1 <== start
11137 CTCGGTGAAGAGGTCCTTTTCCTGCTTATGCCGGCCGGACGTGTCGACGATGATGATGTC
11197 AAACTTGTTGCGCTTGAATGACGCGACACCGCCCTTGGCGATCGCCACCGGGTCCGTCTC
11257 GGTGTAG
	G-orf597 ==> end
11264 GAGCCGTAGAACGGAATGGAGGCCTTGGCGGCGTTCTGCTTGAGCTGGTCAAACGCGCCC
11324 GCACGGAAGGTGTCCGCACACACGAGGCCGACCTTGTAGCCGCGCTTCTTGTACCACAGC
11384 GCAAGCTTGGTGCACGACGTGGTCTTGCCCGAGCCCTGCAGACCGACAAACCTGGGTTAG
11444 CCCGCGGCGACGTAC
	G-orf534 ==> start
11459 ATGATGACGTTCTGCTTGCCCTTTTCGAGGCGGTGTGTCGTTGTGCCCTCGCCGGGGTCG
11519 ACGAGCTTCACGAGGTGGTCGAACATGACGCGCTGCACCTGGTTCTTGCGCTGCGCGTCC
11579 GAGAGCGTATCGCCCTTCTCCTGGAAGAGCGCGCGCACCTCGGCCTTGACGTTCTGCCGT
11639 AGCGACTGCACGAGCTGTACGTTGACGTCGCTTCCGAGCAGTGCATTGCACACATGCTTG
11699 AGCAGTGTGTCGATCGTCCCCTCGTCCACCACGGGCTGGCGCTGCAGGTCGCTGAACGCC
11759 TGGTTCAGGCGCTTGCCCAGGTCCGCCAACACCATCGTCGTCGAAGCCAACTGACAAAGC
11819 CTCCACATGACCATCCCCCGCCGGCTCCTGGGTGCGTCGCTGGCCTGGCGGGTGGTGTGT
11879 GTGTCGCTGCTGCTCGTCGCGGCGCACGCACAGCAGGCCTTCGATACGTCTGGCGAGCTC
11939 GTTCAGTATACGTTTGCGCAGCATGTAGACGAAGCCGCGTGGAATACGTGGGCCGTGCCG
11999 TTCGTGCGCTGGGACACGGTCTACTTTGTCGCCGCCGCCGCGCACGGGTACACGTACGAG
12059 CAGATGCTCGCGTTCCAGCCCGGGATTGTCGCCATGCTGCGCGCAGCGGGGCTCGTCGGC
12119 GCATCGGGTGCGTGGAGCGCGACGCGCGCCGTCGTCGTTGGCACCCTCGCGGCGAACGCT
12179 GCGTCGACGCTCGCGCCGCTCCTCCTCTTCTGGGTCGTGCGACGGTGGACGACGGAGCGC
12239 GTCGCTGAGTCGGCGGCGATGCTCTCGATACTTGCGCCGGCCAGCACCTCGGCGCTGTCG
12299 GCGCCGACACCTGAGCCGTTCTTTGCGCTGTTTTCGCTGCTTGGCTTCCTGGCGCTCGGC
12359 CCGGCGCCAAATGCGTACGCGCGCCGCGCGCTGGCCGCCGCGCTGTTCGCGGTCGCGACA
12419 TGCTTCCGCGCGAATGGCGTGCTGCTCGCGGGCTACCTCGTGTGGGATGCGGCGTGGGCG
12479 ACGCGGCCGCCCAGCGCACGTGTGTGGGTGGGTAGGGTCGTGGGTGTGCTGCCGCTCGTG
12539 GCGCTGTGTGTGCTGCCCTGGGCGCTCTTCCAGGCGTGGGCGTATGCGCGGCTGTGCACG
12599 AGCGGCACGATTTCGCCGTGGTGCACGGCGCGTGTGCCGCTGGCGTACAGCTACGTGCAG
12659 TCGACGTACTGGGACGTGGGTCTGTTTCGGTACTGGGCCGTGGCGCAGGTGCCCAACTTT
12719 GTGCTGGCGGCGCCTGTGCTGGCGGCCGGCGCGGCGGGCGTGAGCGCGTATGTGGCGCGC
12779 GTCGGGCCCGGCGCGCTCGCGCGTGCGGTGCTCGTGCCGTGGCGGCGCTCAGAGGTGGCA
12839 GGCCTTGCGCTGCTTCCGTACGCGCTGCACACCGCCGCGCTGCTTGCGCTGCTTCTGTTT
12899 GCGAGCCACGTCCAGATCGCGCTGCGGCTGTGCACGCCCGGAGGCATGCCGTTTGTGTGG
12959 TATACGGCGGCGGCGGTGTGCCCGCCGCGCGCGGCGCTGCGCTACCTGTGCCTCTATGGC
13019 GCGGTTGCTGGCGTGCTATATGCCGGGTTTTACCCCCCCGCGTAA
	G-orf534 ==> end
13064 TGTACA
	G-orf360 <== end
13070 TTAGGTAGTCGGAGCCATCTCGATGCTCTCGGCGTCGCCCGGCTCGAGCGTGGGCTCGCG
13130 GAAGCCGACGCGCATCTCGCGCTGGATCGCCATACGCTCAGCGAACAGGATGCACAGACT
13190 GGCGTGCACAAACATCACCGTCCACCAGTACAGCGACACGGGCAGGGCGCCGGCGACGTA
13250 CGAGGTCACGATGAGGTGCAGCAGGTGCATGGTACACACAAAGTCGAGGACGTGGGTCGG
13310 CTTGCGCACGAGGTAGTACAGCACCTGCACGTCGAAAAACACGGTCAGTGCCCACGCAGC
13370 GGTGATGGCCCAGCCGCGGCGGCTGTCGTGGGT
	G-orf329_1 ==> start
13403 ATGCTGCCACTCCCACTGCTCGAGTTGCAGCTCTTGCAGCGACACAGCGCTCGTCGCCGG
13463 CACTGTGAGCACGCTGTTCTGTGCCGGCCCCGCGTCCGACTCGTTCCACACGTACGCGGC
13523 GGGCGGCAGTGTCCGCACGGTGCCCTGGTCGCTGAGCCAGAGCGTGCCGGCGGTCCAGTT
13583 GGCGACGGCCGCGCTCTCCTGGGGCGTGAATGCGGCAGGCGTCGTCGTGTTCGTGGACGT
13643 CTTGGCCCAGTCCCAT
	G-orf1213 <== start
13659 GTCGGCTGGCTCGCGAGCTCGCGCCAGTCGATGAGCATGCCGACCTGGGCCGGGCCGCCC
13719 TCGAAGCGCAGGGCGGCGCTCGCGGTAAAGATGGAGAGCAGGGGTGGGACGAATGCGGCG
13779 AGCAGGATGTAGTGG
	G-orf456 ==> start
13794 ATGCACTGGATCGCACAGATCTGTGCGACGATCCGCAGCGGGTCCCACCCGTGCAGCGTC
13854 GACGAGAGCCGCAGCTCGGCGAGTTTCATCGTCGTGGCCAGCAACCTCCACCTGCGATGC
13914 TTCGCGCGCTGACGATCCAGAATCGGCAGGGGAAGGTGCGCCTTGCCAAGTTCTACGCGG
13974 CGTACACGCCCGCTGAGCAGGCGCGCCTGCTCGCCGACGTGCACCGGCTGGTGGTGCCGC
14034 GCGACCAGCGCGCGCAGAGCAACTTTGTCGAGGTACGCTGCGCCCTTCTCACCCGCCCAG
14094 TACCACGACCACACC
	G-orf540 <== end
14109 CTAGTGTATCGCCGGTATGCGGGCCTGTACTTCTGCGCGTGCAT
	G-orf360 <== start
14153 CGACGCAGAGGACAACGAGCTGGCATACCTCGAGGCGATCCACCTGTTTGTCGAAATCCT
14213 CGACGCGTACTTTGAGAATGTGTGCGAGCTGGATCTCGTGTTCTACTTCTACCAGGTGCG
14273 CGCGGTGCTCGACGAGGTGTTCCTCGCGGGCGAGATCCAGGAGACGAGCAAGTCGGACGT
14333 GCTTGCGCGCCTCGAGCAGTGTACGTCGCATACGCTCATGCAGTGGGGCGGCTCGG
	G-orf443 <== end
14389 CTAG
	G-orf329_1 ==> end
	G-orf375_2 <== end
14393 CTACGGGCAGACGCCTGGCGCGCACGGAACGACTGCGTTCCGTTGTGTCGCCATAAATCT
14453 TCGAGGCGGTAGCGCGCGCGCGCAGACGCGGTC
	G-orf638 ==> start
14486 ATGACGTGCACGACGCACCACCCTGCGTCGACGAGGCACCAGTCGCCGCTCCCGCGCGAC
14546 GCGACGCTCTTTTGCCGCGCACGGCCCGCGGCGAGGTCCGCCGTCGACACGAGGCCCTCG
14606 AAACGCACGGGGTGCTCCTCGACACGCTCTGCGGGCGGCACGGGCGGCGCGCTCTCGAGC
14666 GGCACGTCGCCACGCAGCGCCGCGAGCTCCTCGTGCTCGCGTGTCGATGTGGCCGACGCC
14726 TGCAGCAGCTTGGCGCGCCGGTTCTGCCGCGCGGCCGCGTCGGTCGACGGCCGCCAGCGC
14786 GAGCGCAGAATGCGGCGCACGCTCTCGGGGCTGATGCGGAAGCGCCGGCTCAGCACCGGG
14846 ATGCTGAAGCGCTCCGGGTCCGAGGCGTGCAGCAGACGCAGGCCGTGCTGCGCCTCGTGC
14906 GACAGGCGCGTCGACGGCGTCCATCCGTCGGGGAACTTGCGCGAGAGTGCGATTTTTTGG
14966 ATCTGCCAGTCGGGCAAGCGCATGCCGAGCTCGTGCTCGATGCGCGACACGCCGGCAGGG
15026 CGCGGCGTCGGCTCGGGGCGCTCGTCGCCGACGACCTGCGGCGCGCCGAGGAACTGGTCG
15086 AGCGTGAGCTCGGCATGGGTATCGCGCGCCGGCGGGCGCGTGTGTTTGAGCTGGGTGAGC
15146 ACACAGGCAACGTACATAG
	G-orf456 ==> end
15165 GTGCCAATCTCGGTCGCGACGTGGCGCACAGCACCGACGCTGTCGCCGCGGACCTCGACG
15225 ACAAAGATCCAGTCTTGGGCGCCCTCGGGCACCTCGTCGCCGCCCGGCATGGGGCGTATC
15285 ACGGCAAGCGGCGATGCACGCACGACGGCGCCCCACTGCTGGTCGTCGACATCGCGCAGG
15345 TCTGCAGGGCGCGCGAGCAGTCCGTGCATCGGTCCATTGATGCACAGGTCGATCAGGTTC
15405 GCGACGGCCGGGGGCAGGTCGGTCGTCGCCGGGAGGTACGGCGGGATCCACGCGATGGGC
15465 GCCGCGGTGTGCACGCTTGGAACGGGCTCGGGCACGTCGACCACCTCTTCCTGCAT
	G-orf375_2 <== start
15521 GAACCACGGCACGGCCGCCGGCTCCTCGCGGGGTCAGCGGCGCGTGGCGGCGCCGGTCCG
15581 GTGGCGGGGGTGGCGAGCGCGCGGGTGCGTCGGGCGTGCGCACCGGCCCGGGCGGTGTGG
15641 TGCGGCGCATGCGCGGCAGTGCGGCAGCGGCGCTCGTGTGCACGCGCGCGCGCGCCCACG
15701 GCGCAGCAGCGGCGGCGCAT
	G-orf443 <== start
15721 CTTCGCAGCAT
	G-orf540 <== start
15732 CGTCGCGGCGCAGCGGGGGAAAAGGTCACGTGCACGGGACCTCCGGCGGCGGCCGCGACT
15792 TTGTTCTTGCCTGTTTGGCGATAGGTGGTGCAGGATGCGTACGTGCGGCGACTGACGCAG
15852 CGGTCAAGGAATTTGAGACGCCGTACCCTCTGATTGATACCGACCCGCACTTTAAGCGTG
15912 TGGTGAACAACTTCCGCCCTCGGA
	G-orf499 <== end
15936 CTACACCGTGTGGGCCGGCACGACCGCCGCGTTCCCTGGCGCGCTCTTCCTGATGGGTAG
15996 GTCGACCTGCTGACGCAGAACAAGCGTCGCCGACACGGGCACGCCGCGGTCTCGGCACGT
16056 CGATGCGCTTTGCGACGGTGCTTGGCGCGATTGGCGGTTTCCTGTACGCATACCAGCGCT
16116 CGTCGTGTACGTACGGAGGGTTGTGCGCCCAA
	G-orf334 <== end
16148 CTAACGCAGTCCGCCTGTGGGGCTGGAGCGAGAACGAGCCGGAGCAGGAGCGCGCCAAGG
16208 CCGATGCGGCTGCAGGTAAGGTGCCCGGCATGGGCGACAGCCGTCTCTCGCCCGAGATGC
16268 AGGGCGTCGCGTTCCGGAACAGCGTCTTTTCGCAGCTGAGTCTGGGTACGTCGGCATTGT
16328 GGCTCACACGCAGCGGTCCTGCCGTGGTTCAACTTTGTGAACCACAAGTACCACGAGCCG
16388 ACCAAGTCGGAGTAG
	G-orf638 ==> end
16403 TCGTTTCGTAGGCATACGGCGCTGAACTACCAACGGCTGCCGCGCACGCGTGTGTGTGT
	G-orf1417 <== end
16462 CTATGGGTTGGGCAGCGCAGTGATCGCCTTGGCGAATTCCTGTAGGAGTCAGGGGGGCGC
16522 GGTGCGGGCGCCAACGTACCTCGTTGTCCGGCTCAAACTGCTGGCCGAGCAGGAAAGCGG
16582 CGCGCGCCTCCTCGTTGCGCTGCAGCCCCGCGAGCGCCTTGCCCTTGCGGAAGTGCCCCT
16642 TGCCCCAGGCGCGCTTGATCTTGATCACGGCGTCTGCGTCGCAGAGCGCCTCGATGTAGG
16702 CGCCCGCGCTCGCGTACGCGGCACTGCGGTTGGCGAGCAGCATGGACAGCTCGTCACACA
16762 CGAGCTCGCTCGCCTCCCACATGGGCCGGCTCGAGGCCATGGCGACGGCCATCGTATAGT
16822 GCTTGATGGCGCCCTGCCAGTCCTGCTGCCGGAAGCGCCCGTTGCCCATCTCCTTGGCCT
16882 GCATGATGTTCTCTGTAAGCTTTGTCTGGACGATGTTGGGCGGCGGCGGGTAGGGCGCCT
16942 GCGGCGGCAGCATCGAGGTCCAGCGCGCAAGCATGTTGAGGACGTAGGTGTCGTGGCCCT
17002 GCGCCGCGACCGTCTTCTTTTCCAAGTCGAGCACGAACGGGAAGTACTGCCCCTGGTCG
	G-orf366 ==> start
17061 ATGGCCACGAGCTGCGGGTTGCCCGACGCGTCCGTCGCCGCGATGTTGGGCACGCTGCCC
17121 GCCGGCTGTGCTGGTGCGCCGGCGTCGCTCAT
	G-orf334 <== start
17153 CGATTCGAG
	G-orf910 ==> start
17162 ATGCGGAGCGCGCGATCACGTGCGCCGGGCTGCATCTCACGACG
	G-orf320 ==> start
17206 ATGCTGCGAGTTGCTCCGCTGGTGCGTGCGGGCGTGCGTGCGCGTGTGCCGCTGCGTGCG
17266 GCGTGTGTGCGCGCTGCGCCCGTGCGCCTGCTCGCCACGACGCCTGTGCGCCTGCGCGAG
17326 GCGCCGCCGACCGCCGACCCGCTCGGCGCGGCGCCGAGCGAGGCGCAAGGCAAACCTTCG
17386 CAGGGCGTGTCGCGCTTCTGGAAGCAGGTGCGCGTCGGCCATGCGCCCAT
	G-orf499 <== start
17436 GTCGGCGGACGCCGACGAGCACTTTACCGTGCTGCTCGACAAGCGCCCGCTGCGCACGCC
17496 TGGCGGGAACAAGCTCGCGGTGCCCGCGGACCACCCGATGCTGGCGTGCCTGATTGCCGA
17556 GGAGTGGGACACGCAGACGCAGGTGCTCAAGCCGCACTCGCTGCCGCTCACCTCGCTGAT
17616 GGCGCGCGCGATCGACGGGCTGAGCACGGACAAGGGCCACAAGGAGGTCGAGCAGTACCT
17676 GATGCGCTACTTTGACACGGACGCCATCACCTTCCACGAGGCGCAGCCCGAGACGCTTGT
17736 GCGGCTGCAGCGCGAGCGCTGGGACCCGATCATTGCGTGGGCGAAGGAGTTCTTCCAGAT
17796 GGACGTGTCGGTCGCGCACGGCGCGCTGAGCAACGCGCAGCCGGCCGCGTCGCGCGCGCG
17856 CGTCGCCGACGTGCTGTCGGCGCTGCCGCCGCTGGAGCTGGCGTGCATGGAGCGCGCGGC
17916 GATGACCACCAAGTCGATGCTCACGTCGCTCGCGATGCTGTACAAGCGCGTGGACGCGGA
17976 GCAGGCGGCGCTGGCCGCCGAGGTCGAGACCGCGAGCCAGGCGTCCGTGTGGGGCGCCGT
18036 GGACGACTCGCACGACGTCGACCACGCCGAGCTGCGGCGCCAGCTCGCGGGCGTGTCGTG
18096 TGCGCTGCTCACCACCGAGCCGGAGCTCGTGGCGCGCTTCGTCGACGTGCTCCACCGAAA
18156 ATATAG
	G-orf366 ==> end
18162 CTCGTAG
	G-orf320 ==> end
18169 CTCTCGCCCCGGCTCCTGC
	G-orf507 <== end
18188 CTAC
	G-orf1246 ==> start
18192 ATGCGTGCA
	G-orf853_1 <== end
18201 CTACTCGTCCTCGTCCTGCGCGGAGCGCACCGCGGCCGGCTCGACGGTGATGACGAGCAC
18261 CGCGCGGCGCACCCAGCACCGGCGGCGCGTGTACTTGCCGATCCCGTTCACGCGGTTCAG
18321 CTTTTCCCACGAGTTGCCGCCGTACTGCCAGCCCTCCGGGTCGACGTCGGTCGCGTTCGA
18381 CGCGAGCGACGCCGGGCGCGCCACCGACGCAAGCTCCTCGGGCAGCTCCTGCTCCGCGCT
18441 CTGGAGCGCCGCGGCCTCCTGCTTGTCGGGCGCGGGCCCCTTGGACGCGGCGTCCGTCGC
18501 GGCCTTCAGCCGGTCGGTCGCGTCCAGCACGGCGCCGGCGTCGTCGACGTGCTTCTCCTC
18561 CACGAAGCGCGTGCTGAGCCGCTGCGCCTCGGACGCGGGCATCGCCGACGCCGGCGTGTA
18621 CACGGTCGAGGTGATCGACTGCGCGCCGGCGACGCGCCACTCGAGGTCGACCCAGTGCCA
18681 CTCGGCGGTGCGCACGTCGTCGCGCCCCGGCTTCGCGGACGACGGCACGCGCGTGCGCGT
18741 CGTCGCCGGCAGCGTGAACGACGACGGGGGCGCCACGGCATTGTTGTCGCCGTCGGACCA
18801 GCTCGGCCGCTCGTTGGGGAGCAGCGCGGCGGTCCAGTCGAGCCCGATCCACCACCGCTG
18861 ATTCTCGTAGATCTCAAACTGGAACACGGTCTCGTGCGTCGCGGCGTGGCGCGTGTCCTG
18921 CACGAGCGCCGTCGAGGCGCCGCGCAGCTGCTTGGGGGCCACCGAGCGCCAGAAGGCACT
18981 CACGTTCTCGCTGCCGCTCAGCACGCGCACGGCGCCCGTCACGATGCGGCGCACGAGCGC
19041 GCTGCGCCACAGCGCGGCGCGCAGCAGCGTCGCCCACGGCGAGCACCACGTCAGCGCAAT
19101 GCACCCGACGGCCAGCAGCACATGGCGCACGCTCAGTGCGGCGATCGGGAACGGCGGGAA
19161 GACCTGCAGCGCCAGCGGCCACTGGCGCACGTGGAGCGCGCGCACAAGCGCACACGCGTG
19221 CGGCAGGACGTGCTGCGAGAGCGCGGCGCTCGTCTTGGCGCCCGCGTCGTAGAGGCGCGG
19281 CGCATGCGACGCGGCGAAGGCCGCGGCGTGCGGCGCCGCGCGCGTCGCGACGTAGTTGTG
19341 CACGGCGGCGACCGGCGCGCTGCGCGCAAGGTGCCCGAGCGTGGTGTGCACGTAGTAGTA
19401 CGGCAGGAGCCACTGGCTCGGGGGGAGCATCACGAGCAGCCAGATGGGCCACGACGCCAG
19461 CAGGAAGACGACGAGGTGGTGCGTGCCGACGCCGTGCACCTGCGCGTGGAAGAGCGCGTG
19521 GAGCGGGTAGATGAGCGTCTCGCACACCGCCGCGACAAAGTCGGAAATGTCGCACAGCTG
19581 CGCAATCGCCCGCTTGATCTTGCGGCTCGTCGCGCCGTCGTCGGTCGACGGCGCATGGCC
19641 AGAGACGCGGCTGAAGGAGCCGCGCAGAGAGAGGTAGCCGATGTACGCGAGGATCACGAC
19701 CTGCGGCGCAT
	G-orf507 <== start
19712 ACCGCAGCACCTCGTAGCCGTACAGACACGTCAGGATGTAGCCGAGCAGCAGCAGCCACG
19772 ACTGCACCCGCTGCCGGTAGCCCCCGCGCCACGTCGCTATCACGAGGAAAGCGTGCACGG
19832 CGTCGATGGCGGGGCCCATCGCCACCAGCAGCTGCATCATGCTCGGCGGCACTCGCTCAA
19892 TAA
	G-orf910 ==> end
19895 TGTCCATCA
	G-orf665 ==> start
19904 ATGTCATCGTCTGCACCGACTTCTTGGCGCTGCGCTCGCCCAGCGCGTCGGACCGTTTGC
19964 CGGACATGGTGGGGTAGTCGCACCACCTCCACACTCCGGCCGCACGCACGACTGCCGGAC
20024 CACGTGGCACTACG
	G-orf410 ==> start
20038 ATGGCCGAGGCGCCGTCGTCGCAGGCGACGCGCACGCGCGTCGCCGTGCTCGTGTCGTTC
20098 GTCGTGGTGATCGTCGCGGCGCTCCCGGTGTGGTGGCACACGACTACCATCACGCGCCTG
20158 CCGCTGCCTGTGCAGCCCGTGCGCGCGTGGGAGGATCGCGGTGTACGTCTTTGGGTCGAC
20218 TGACGCAGGCTTGCCCCGTTCGCGCCGCTGTGCGCGTCGCGCTTGCGCCGCACGGCGTTC
20278 CGCTCAGCGCAGATGTGTGCCGCGCACTCGAGCACCGCCTCGGTGCGCTTGACCCCGCGG
20338 ACGCCGCGTGCATCGACTGGCACGTCGAGGCAGACGCCTGTGCCGTCGATGCAGCGACGG
20398 CCGACGCACCGCGCGCGTCGCACGCGGCCGCCGC
	G-orf329_2 <== end
20432 CTACACACTGCAGCTGTACCCGCAGCACGCGTGCAACGACACCCTCTTTTCCGTTTGTGT
20492 CCCGGACGGCGCTTCCGATGACGCCGTGGCCGACGCCGTCGCGGCGCAGCTCGCGCCGCT
20552 CCAAGTCGACGCCCGCGCGACGCACGACCTCGCGCGCATCCAGTACGCCAAGGTGGTCCG
20612 CATCGTCTTTTCGCTGCTCAACGAGGACGCGAGCAGCGGGGGCGCCGCGAGCGGATGGGA
20672 CCTCCAGCAGGCGCTCGCGGCGCTCGAGCAGCGCGACGGAGCAT
	G-orf1417 <== start
20716 TGCCGCCTGGCCTTGCGCCGCTCGCGCCGCTCGCACGTCTGCTGCAT
	G-orf853_1 <== start
20763 GCG
	G-orf676 <== end
20766 CTACGTGATGTGTATGACGTGCAGCTCGAGAGCCAGGTGCAGTGGTATGCGCCGCTGGAG
20826 TTTGCGCCCACCGCCGAGGCCGTCGCAGTCGAGGCGCCTGATGACACCGAGGCGGAGTCG
20886 GCGTCCGAGGCCGAGGCCGCGCCCGAAGCCGCCGGCGTGCCTGCCGATGCGGCTGTTGTC
20946 GAGACGGCGGACGCGGCGCATGCCGGGCCTGCCGATGCGGCCGTTATCGAGACGGCGGAC
21006 GCAGCGCATGCCGGCTCTACCGTGGCCGTCGCGTCGGCGGCGCCTGTGCCGCCCCACGTC
21066 GAGTACTTTGCGTCGCTCGACGACGTGCGCGTGTTCATCAATGCGGCGCAGTGGAGTCTC
21126 GAGTCGTACGGGCTGGCGGATGCGCCGAGCAACGCGACGGCCCACGCGCAATTCGCCGAG
21186 CAGACGCTGCACATGGTGCTCTTCCTCCCGAGCGACGCGCACCGTCCACTGCGCATCCGC
21246 GACCCTGTGACGCAAGCGACCATAG
	G-orf410 ==> end
21271 CGAACCCCGCATGGCTCGTGCCGCAGTGGGGCGGCGTGGTGATCTGGAACCGCGCGGCGT
21331 CGGAAAGTGGCCTGGCGCCGCCGCTGTCGCTCGACGAGCTGGCGGAGCCGCTGCGCCTGT
21391 TTACGGCGCAGCTCGCACAGCTGCTGGGCAT
	G-orf329_2 <== start
21422 TGCCGAGCCGCACCTGGTCGGCAGCGAGACGACGCTCTACCTTGCCGTCCAAGGCCTCTT
21482 GTGGCGGCGCACGCTCGAGGCGGTGCGCAGCACCATCGAAACACTGAGCAGTACGGTGCG
21542 TCTCGTCGACAAAATCCCGAATCTCGGCGTCGACACTACGGTGCGCGACGAATTTACGCG
21602 TGCGCTCGAGCTGCTCGACGAGGTACGTGTGTGTCTGACCCAGCTCGATCACGCCGTGCA
21662 CAACACGACGCGCGGCACGTCGTTCCCCGAGGCACTCGACACGGCGTTTGCCGCGCAGAC
21722 ACACGCGTCGCGCGCCTTTTTTGACCCGAGCATGCTTGCGATGCTCTATTTCCCCGACGA
21782 GCACAAGTATGCGGTGTATACCCCTTTGTTCGGGCCGCTCTTTGTGCCGCTCATCGTGGC
21842 GGTCGTGCGCGAGATTCGCCGCCAGCGTCGCTCGGCGCGCACGGCCCCCACGCTGACTAA
	G-orf665 ==> end
21902 TTCACCACAACGCGTAG
	G-orf340 ==> start
21919 ATGTCGCGGCGTAG
	G-orf1246 ==> end
21933 AGAAGAACAGGACCTGGCACGCGTCTTGGCCCTGTCCATGCACGACTCGCCACACGGTTC
21993 CGCGCACGCGGGCGAGCACGCGTCGCCGCCACGCCGGTCGCCACGCCGCGCGGACGCCGC
22053 GCGTTCGCCTGCTGCGCAATCGCACGCGTCGCCGCCGGCGGCTTCGCTTGCTCGGCGCCG
22113 CGCACCGCCCGCGGAGCCGGCACCGACCGTCGTTGAAGACGTGTTCCAGTCGCGTTCGAT
22173 TCCACCCGAGGCACGCGCAAGGTCCCAGCGGAGCACGCCGAGCAAGAAACGCACGCGTGA
22233 CCGGGACGCGATGAAGATCGGCAGCGACGTCTTTGCAGCCGAGTCGGCGGAGCCTGCGCG
22293 CTCGCCCGCACCCAAGAAGGGCAAGCGCACGCGCGCCGCGG
	G-orf482 ==> start
22334 ATGAGGCTGCACAGGACACAGCCCAAGAGACTCGTGCAGCGGCGACTACCGACGCGCCCG
22394 AGCCTCCTACGCCGCCGGCCGACGAGGCACAGGAGGCCAGCGTGCCCGACAGCGGCGTGC
22454 CGACGGATGCCGCTGAGGAGCACCCACCGCCGGCTTCGGAGGAGGGCCAGGAGCCTGGCA
22514 CAGCCGAGGCTCAGCCGCCTGCCGACGAGCCCGCTGTGCGCGAACCCGCTGCACCGGCGT
22574 CCGAGGCCGCAGGTGCAACCCCAGCGTCCCAGTCCACCGTCCGCGGTGCGTCCCCAACGG
22634 CGCCTCTCTCTGCGCAGGATGCGCGTCGGCGCCTCTTTGGAAAACGTACGTCATCGTCTC
22694 TATTCACACAGCACTCCCTACCCTGCTGGCGCAGCGCAAAGCGGCGCCGACCACGAGCCG
22754 TTCAGCCGGGCTGCAACGGACGACGCGGATTCCTCCGCTGCAT
	G-orf676 <== start
22797 ACGAACCGAAAACCGCCGCCGCCGCCGAAACCGCGCGCGGTATCTTCCAAGCCCAAGACG
22857 GACGAGCCTGCGGGCTCGGACGACGAGGAGCGTGAGCCCGAGCCCGAGATCGACTATGAA
22917 AACGAAGGGTTCTTGTAATTACTAG
	G-orf340 ==> end
22942 TATACAGGTCATCAATCATCAAAAGTTGTCGGTGCGCGTCGTATACGCCGAAATGTCAAC
23002 GTCGGGGAAGGGGTCGTCACTCATGCGCATCGGCTCATCGTCGGACGACGCGCCGGGCAG
23062 GTTGTACATCCCGAATGCACTCGGCGACTCGCGCAGCGGCGGCATCGACTTGGTCGCCTG
23122 GAATGGCCCCCGCGACGGCAGTGGCCGCATCGTGCGCCCCGTGTCGAGCGGCCGGTTTTC
23182 GATATTCGTGTGCGACGCCGGCCAGAACGAGTCGTCGTCGTCAAACGCATTCGCGAGGAT
23242 ATTGTCCGCGTCGTCGTCGTCCAGTCCGCGCTTGGGCGCAATGACGTTGAGCGACGTATT
23302 CGCCGACTCGGTGTCCGACGACCACTGCGAGAACATGTTGGCGTCTTGCGACGACGGCGG
23362 CGGCATCGCCGTGCCGCGCAGCGCGCCGGTCGGCATCGTCGCGGTGCGTCCCCACTGGTG
23422 GAAGCTGCTTTTGACCTCTTGGAGCGTGTTCTGTGCATTCGTAAAGTGCCTGGGCGCGCC
23482 CAGCTCCGAGGCGCGAGGACCACCCGCATACCCGCGGTTCACGTCTGGGTGAGTGTGTGG
23542 CTACGCACTGGCACGGATCCGCCAGCTCATAGACTGCAGCTGCGCCTGGATCTCGGGCGG
23602 AATGCTCGCGTATTCGGACGAGGTGCGCGCGAGGCCACGCCCCTCGTGCTCGCGCTGGAG
23662 CACATCGTTTGAG
	G-orf428 <== end
23675 CTAATCGCACGCTTGCTCATGGTCATCGTGGCGCGCAACGCACCAGCGCCGCGCGGCGCG
23735 CCGCTTCACGGTGCGCACCGCGCGGCGCGCATACGCGCCGCTGATTAA
	G-orf482 ==> end
23783 TTCGTGGGATGCACGCGCCGCGTGTCGCGTGCAGGTGCGTGGAGGTGCACCGAGGGCCAC
23843 CCACGGCTGCCGGGCAAGGAGGGCAGGGCGCGAGGCGCCC
	G-orf423 ==> start
23883 ATGCTGCGACTGT
	G-orf474 <== end
23896 CTATGCTACAGAGCTTACACTTCGAGGTCGTACGCGAGAACGTCTGAAGAGGTGTGAGTA
23956 AGCGCTCCCGGGGGCGGCGGAACGTACCGTCGACGTTCGGGATGAGGTTCATCTTGGCAA
24016 AGCTGCGGTCAGCCGAGCATGTCGCACGTACTCCTTGTGGTCGTTGTCCTCCTTGTACCG
24076 CTCCAGGCCCTCGCGCGTGCGGAAGACGGTGTACAGGCCGTAGTTGAATCCATGCGCACG
24136 GGCGTCCCACACCGGCGGGCCCCACTTGAGCTGCAGCACCTCGTCCTTGGTCACCTGAAG
24196 ATCGCGCAACGTCTCGAGACGCGCCTTGAACTCCTCGAAACCGTTGGTGAGGACCTGCTG
24256 CTTGACCTTGACGAGCACGATGTGGACGTACACCATGATGGGGAGGAGACAAACCGCCCG
24316 CGGTCCACGTGAGCTTATTTCCGAGACGCGCCGGGGTCGGTGGAGGCCCGCACTTTCGCC
24376 TCGTCCCACAGGTCGCGCTGGCCATACACGCCGGCGACAATGGTCAGCAGCATCCACGCG
24436 CCAGATTCGCGTTCGGGCGCATACGCATCGGCCATCGCAGTGCCTCGCGCATGCGCGGTC
24496 CGGTAGTTCACCAGGAGCGTCGTGCATGTGCGTCCCAGCGCGCGCAGCCCTGCGATTTCC
24556 TCGCTGAGCAGCCGCCGGTCGAGGCGCGCGAGGAGCGCAAAGAGCCATTGTGCATGGAGT
24616 GGGTGGACGGCATGCCACATCGAGGTATCTTCGTAGACGCGCGTAAAGTAGGGCTGCTGC
24676 GTCCACTTGCGAATGTACTGAATGAGTTTCAGCGTGTCGGACTGCGTCAGCATACGACGT
24736 ACCGTGTCGAGCGCCGCAATGGTGCGCGCCTGCGGTGCACAGTAGACAAATCCATAGTTG
24796 TCCACGAGCGGGTCGCCCGTCGGCACCTGCTCGACCGCGCCGTCG
	G-orf526 ==> start
24841 ATGTCCCCTTCGGACGCACTCTCAAACGCTTCCGACTCGTCGATCTTGCCCGTCATTCTC
24901 CGCTTTTCGTCGGCATTGGGTGCCTTGCGTCCATGCAGGAGATGGAACCAGGCAGCCTCA
24961 T
	G-orf428 <== start
24962 CTGACACGGCAGGGATGCGCGTGCGCGGTGCGTGGGGTGGGGGTGTAGAAAGGATCTGGG
25022 GTCAGTCGTCGGGCACGCACCTTGTGCAGGCGCTCGTAGCGCTGCAGGAACACGGTCCGC
25082 CACTTGGCTGTGGGCACAAACCCTGCCGTCTGGGCGGGCGTGGATGGCGCAGACGGCGCG
25142 TCGGCCACGCTAG
	G-orf423 ==> end
25155 GACGCTCCACATGTTGTGCACTGTACAGGATCGGGGGTTGCAGATTCGCTTCGCGTCTGT
25215 GTGAGGTATCGCACGTACCGCACCATCGCCAGATACTGCTCGCCATCCAGCGGCACGCCA
25275 TCGAAATCCAGCGGCAGCGTCGCGACGGGGAGGCTCGCTTGGCCAT
	G-orf474 <== start
25321 ACTCGCACCGGGCGCCCGGCCGCACCCCACGACCGTGCATCGTGCTTCTACGCTCGTGCG
25381 CTCGGCCGACCAATTTTTTTGAACGCCGCGATGCCCAAACGCAAGGAACGCGAGAGCGAC
25441 GCGGTCGAGGCCGAGCTGCCGCTCGCCAAGTACCTCGCGTCCACAGAGAAGCGCGTGCGG
25501 GACCGCGCGATTCGGTCCCTATCCGCCTTTTTGCTGCGCAGCGCGCAGGAAGGCGGCCTG
25561 GCGATGTCGCCGCTCGAGATCGCCAAGCTCTGGAAGGGCATCTTTTACTGCTTCTGGATG
25621 TCGGACAAGCCGCTCGTCCAGCAGGCACTGGCACAGGAGCTAGCGAATCTTGTGCTTTAC
25681 GTGGCTGGCCAGGGAGCTGACGTCGAGACGGAGCTGGACGAAAAGCACAGCGAGGCGCGT
25741 GCGCTTTCTGCGCTCGACTTTTTCC
	G-orf548 ==> start
25766 ATGGGTTCTGGGTGACCATGGAGGCCGAGTGGCTCGGTATCGACAAGTTCCGCATCAACA
25826 AATACTACCTACTGATGCGGCGAATGGTGCATGCTGCCCTTGTTCTGCTGCAGACGCATG
25886 GCTGGAAGGAGCCGATCCTGCAGCGCTTTGTGCTGGTCATGGGCGGCAAAGACGGGCCCC
25946 TGGCCGCGAACAATGTGCGTGTGCCTGAGAGCATCACGTACCATGTGTGCGACATCTTTC
26006 TCGACGAGCTCGAGCGTGTTGCCCAGGCAGAAGAGGGGAGAATACCGATGCTGCCGCTGC
26066 TTATTCCCTTCCTGAGCCTGGCCGCGAAGAGCACGTCGAAGCGCGTGTACGAGCGTGTGA
26126 TGGGCAGTGTCATTACGCCGTTCCTCGATGCCGCGCAGAAGGCGATCCGTGGCAAGGAGA
26186 CCGACTACCCTGCGCTGCTCGCGCATGCGGCAATTTCTACGGAGGACGATGGTGACGAGG
26246 AGGACGAGGATGACGAGGACGACGACGAAGAGGACGGCGACGACGACCAAAAGCGCATCG
26306 CGAAGTTGCGGCGCAGCATTCTCCGCGCCGCATTCATGATTGCGAGTGGGTCTGATACCT
26366 ATGCGCCGAGCCGCCGGAAACTGTACGCGCTGTGGCAGGCCGAGATGCAGCCGTAG
	G-orf526 ==> end
26422 CGCGTCCATCGATCTGTTTAGTCATAGAAGGCTTCTCCAGAGCCTGTGCGCACTTCTTCT
26482 GGACATGGACGTGGAGAGCGCCGAGGCGACGCAGCGGCTGGGCCCGTCGTTTTCGACGTC
26542 GTTGATAGCGGGTGCCGCGTCAGGCATGTCGGTGGATCTACTGTTCTACCCGATCGACAC
26602 CATCAAAACCCGGCTGCAGAGCGCGCAGGGCTTCTGGAAAGCCGGCGGCTTCGCCGGCGT
26662 GTATCGGGGTATGGGCAGCGTCGCTGTCGGCAGTGCGCCGGGTGCATCCATCTTCTTTGT
26722 GACGTACGAGTCGCTGAAGTCGTATCTCTCGCGCACCTTCTATCCCGGCCATGCGAAGGA
26782 CGCCAAGGCGATGTCGCCGTTCGTGCACATGACCTCGGCGTCGATCGCCGAGGTTGCGGC
26842 ATGCCTCGTGCGTGTCCCCACCGAGGTCGTCAAGTCGCGGCAGCAGACGGCCGCGTATGG
26902 CCGCATCTCGTCGCTAACTGCGTTCCGGCAGGTGGTCGCCGGCGAGGGCGTCGCAGGCCT
26962 GTATCGCGGCTTTGGCGGCACCATCCTTCGTGAGGTGCGTCGACGTACTCACCCAGATTC
27022 CGT
	G-orf646 <== end
27025 TTACGTGCATCCAGTTCCCTCTTTACGAGTTCCTCAAGCACAAAGCTGCGGGACGCACCA
27085 AGGAGCCGACGTGGTGGCAGGCGGCGGCGACGGGCAGTATCGCGGGCAGTTTTGCGGCGG
27145 CCGTGACGACGCCGCTGGATGTGATCAAGACGCGCATCATGCTTGCCAAGGTACGTCGCG
27205 CACAT
	G-orf1558 <== end
27210 TTACACAGACGCACGCGGGCGAGGCTGCCGTCGACACGCGCATCACCGCGACGCTTTCGC
27270 GCATCGTCCAGCAGGGCGGCATCGGCGCGCTCTTTGCCGGTGTCGTGCCGCGCACGCTAT
27330 GGATTGGTCTGGGCGGTGCCGTGTTTTTGGGGACGTTCGACGTGGCTGCCAAG
	G-orf483 <== end
27383 CTACTGGAGCCGAGCGTCTTTGGCAAGTAG
	G-orf548 ==> end
27413 GTCCGT
	G-orf426 ==> start
27419 ATGCATCGCGAGCTGCTCGACGACATCGAGCACGAGGTCATCGTGTCCCCACTGCGTCGC
27479 GAACGAGATGCCCACGGGCAGCGCGACGCCGTCGTCGTCCTGGATGGTCTGCGTGGCAGG
27539 TGCACTGAGCACCGGCACGCCCGCGAGGTTCGCATACGTCGTGAGCGCGTCTTGCGCGCA
27599 CTCAAATGCCGCGTCCTTGTCACCGCGCACGGCATCGAGCCAGGTGCGGGGCAGGCGCTG
27659 CGCCACGGCAAAGCGCCCGCCCTGCGTAAGGATGTCCTGGAGCAGCGCGCCTGTACGGAG
27719 GGCCGCGTGCTCGTCGAGCGTTGCAGCGTCGACGGGCGTGCCGTCAGGCTGCGTGTACCG
27779 CAGGTTGGGCTCGTTTGGCGGCAAAAACACCACAGGGTACAGCTTCAGGTCCGAGAGCAG
27839 CTGCAGCGCCCGCAGAGGGTCCGGGCCGTGGAGCATCTTGTCGACCTCGATGCCGAAGCG
27899 CTCGCGGCTCACCTTGGTGCGCAAGTGGTCGCGCAGGTCGTGTGCTGTGCGCTCCGCCTC
27959 CTCCTGTGTGACGCCCGACGTGGCTTCGCCGCGCAAACACCGCCAGATGTCCTCGTGGAT
28019 GGTGTAGCCGAAGCGGCTCGCGAAGCGCACACACCGCAGGATGCGCAGCGGGTCGTCTGA
28079 AAACGTCGTGACGGGGTCCATGGGCGTGCGCACGACGCCCGCAGACATATCCGCGAGACC
28139 CATCTCGGTCCAGTCCTCGACGCGGCCGGTGTGGACGTTGTAGAAGAGCGAGTTGACGGT
28199 GATGTCGCGCCGGAGCGCGTCCTCGAGCGGCGTGCCGAACGACATGATCGGGATGCGGCT
28259 CGTGCCGACGTACTCCTCCTTGCGCAGGTTGACAAAGTCGAGCTCCAGGCCGAACACGCG
28319 CGCCGTCGCCGTCTCGAGGTTTTTGCTCTGCTCCGGGTTCGCGGCGATCTTGCCGATCTG
28379 GCTCATGGCGACCTGTGAGTCGCCTGCCAGTTCCGCGAGCTCCGAGGCGAGCGAGGATGT
28439 GCGGAACGCGTCGGTGTCGAGGTACGCGCGCAGGAAGAGTGCAAAGGTATAGCCCGTGAG
28499 CGTCGACAGCGACACGTCGAGGTCGTGCGACTCTTGCTGCAGCAGCTTGTCGCGCACCCA
28559 CCCGCCGGCGATGCGCGCCTCACAGCCGAGGTCGGGCGCGCCGAGCCCCGGCTTCTGCAG
28619 CGCGGCAAACGCGCGCGCCTCGCCGTCGACCTCCACGGAGGGGTTCGTCTCGGTGATCCA
28679 CCGGCACGTCGCGTCCAGTAG
	G-orf426 ==> end
28700 GGCGCACAGCACGCGCTCGGTGGGGGAAAGCGACACACTGGCTGTCATGGGGGTATGTAG
28760 GAAGCGGCACACACGCGCGCGATGTACAAGTCCTCGTCTCGCTGCTCCTCGCCAAGCGTG
28820 TGTCCAGGCCAGCAT
	G-orf483 <== start
28835 GCGCTGGGCGACAACTCACGTGCGATGCTATGTGGAGTCCTTTTCGGGGGCCACGGCCAG
28895 GTCCCACCGCGGCGCGTCGATCGGCGTGCCGGCCTCGACAAGCGCGCTGCCGTCGTCGTC
28955 GTCGTCGTCAT
	G-orf646 <== start
28966 CTTGGACAATGCCACCGAGTCCGCTGCGTAAGTAGAGAGACGTACCGTACGACCTGCCAG
29026 TGCTCCTCGCCGACCGCAACGCTGCGCGCTAGAGCGACGCTCTTGACGACCTCGGCGAGG
29086 TGCCGGCGGTGCGCATGCGCACGTAGCGTACGTAGGAGGAACGGCTGCACGTCGCGTACC
29146 GGCCAATTAGTCGGCAGCCGCGGCAGCACGTCGGCAAGCACAAAGTGGTTGGCGTACCGG
29206 TTGAGCAGGCGAAGGAGCGCCGGACGGACGTAGTCGCTGGCCTCATCGAGCTCGCCATGG
29266 TCGAGGTACAGCG
	G-orf1202 <== end
29279 CTAGGAGCGTGCGCAGCCGCCGCGACGCATGTGCGCACTCGGGCTTCGCTGTGCGCCGGT
29339 CGACCAGACGCGTGTACGATGCAATTTCCGTGTCGTCCGCCAGCTTGCGCGTCGCGTCGA
29399 GCGACAGAACGTGGCCGTCAACACAGAACGACTCGGCAGACTGCGCATCGCGCACGTCAA
29459 GCGCAACGACGCGCAGGGCCTCGGTGTTGCGCCCCATGCGCGCGAGGACAATGGCGCGCT
29519 CGAACGCGAGTGCTTCGTGCGGCTCCAGCAGCGCAAGGGTCGCTCCGAGGTCCAGCGCTT
29579 GGGAGTGGGCCAGGAGCACCATGAGCTTGATGCGCGAGCGCGCACCGTCGACCGACGCGT
29639 GCTGCGCGACATGCGCGGGCCAGGTGCCGTGCGCCGGCACGTAGGGCGGCACCCGCTCTG
29699 CGCCGTCCGCGGCGCGCTGCACCAGGCGGGCGCATAGCTCGGCGTGCTGTGACGCGACTT
29759 GCGCCGCACTCGTAAACACGATGTGCTCGAGCAGCTCCTCGGCGGCGCACGCATCGAGCT
29819 GCCGGAGCGCACGTAGGACGCGCTCGGATGCCGCGCCGTGGTAGTCGATGCGGCGCAGCA
29879 CCTGCAGCCCCCGCGGCGTGTCGTGACGCGCGAGCCATAGCCCGGCCGGGATGAGGTCGT
29939 CGGCGTGCGTCAGGTGCTCCGTCGCCTCCGCAATTGCGTCGAGCGACGCACTATCAACAC
29999 GATCCGACAGCTGGCCGTCGTACACGTCGCGCAGCAGGTGCAGCGATGCGGCGTGCCGGC
30059 CGTGTGCGCCGAGCGTCTGCGCGAGGAGCACGTAGCGGTGCGCCTGCCGCAGGACGCGCT
30119 CGGCAACGTCCACCGGCGCGCCGGCTGCGTGCGCCTGCAGTGTCGCGGCCGGTGCATTGG
30179 GTGCGCGGTCCAGGCACAGCGCAAGGAGCGCCGC
	G-orf610 ==> start
30213 ATGGTACAGCGGCTGGGCATGGCGCTCCAGGGCCGCCTCGAGCAGAGTCGCAAGCATCGT
30273 CGCGGCGCGCGCGGCGAGCTGTGCACGCAGCATCCTG
	G-orf400 ==> start
30310 ATGCCCTTGTCGTCGCGGAGCGCAGCGCCGTACGTGTGCCGCAGACTTGCGTCGATGGCC
30370 TCGTCGACCGCCGGCACGGCGCGCCATGCGTCGCCGAGAGCCGCGTACGTCTCGACGTGC
30430 GTCAGGCGCAGCAAAGTGCGCAGGCGCGGGTATTTGTCGAGGACGAGGCGTACGTCGGTG
30490 CGTGCGCGGACAAAGAGCGGCAGTGCGAGCGCAAACCGCGTCGCGCGCATGTGCTCGAGG
30550 GCGAGGAACGTCGCGGCGATGCACGCCTCGTCGTCCCACGCGGCATCCGCGGCAAGCGCC
30610 GCCGACGCGCCCGCCCAGTCATGCGCGCGCATACACTGCCATGTCGTGGAGCTAGCCGTA
30670 GGCCGCACAAGGCACGCAAGCGTGCGTTTCGCGCCGAGCAACGTCTGCACGGGCCGGTGA
30730 TGCGTGGTATGCGCCGCGGCGGGGAGCGGCAGAGGCGCCGCGTCCGCATCATCGCTATCT
30790 GTGTGCTTGGGCGGCACGGGCGGCGCGCCGACCTCGATCGTAGTGCGCGCGGCATCGACG
30850 CCCGAGCGCTGCGGCAGCAGTGCAGCGGACGCCGCGATGTGGAAGAGGTGCCGCGGCTCG
30910 GTGTCGGCAGCGACGCTGAGCTGCTGCACGCGCGCGAGTGTGTGCAGGTCGTGCACCTCG
30970 ATGGTGTCGTTGCGCAGCAGCGCAATGACAAACGGCCCCTCGACGACCACGGCGCGCGGA
31030 TGCGCCGGCCACTCGAGCAGCTTATCGGTCGGCTCGCCGTCGACGCGCAGGAACGCGCCG
31090 AGCGTGCCCGCGTTCGAGTGGCTCGTGATGAGGAACGCGTGCAGCCCGTTGATGTCGACC
31150 GGCACGATCGACGGCCGCACGCGCGCCGAGGACACGTCGGTGCTCTGGGAGATGGGCAGG
31210 CCAAGCGGCGTCTGTGTGCCCGAGTCGAGGTGCACGAGGCTGTACTCGGACGGGGTCGCG
31270 AGGCACACGCGGTCGTCGAAGCGCCGCGCAATGAAGGCGTCGCGGGCGATCGCGATCTCC
31330 TTGACGGTCGCCCACCCCCGCGCCTCGAGCATGAGGAGGACGAGCTTCTTGCGCTTGAGC
31390 AGGCACAGACTCACGAACCCCAGCGCGGCGTCGTCGTCGTGGCCGGTGTCCGGCCCGTCG
31450 GCAATCGCCTGGACGCCGCGAATCGGTGCGAGCGCGGGCGGTGCGGGCGCGAGCTGCGGA
31510 TAG
	G-orf400 ==> end
31513 GTATAAAAGCGCAGCGTGTTTTCTGGGTCAGTCTGCGACGTACCACACAGCACCGCAACG
31573 AGCTCGAGCGGGGCAAACACGACGAGGCGCTCGATCGGCTTGCCGGTCGGAGACACCTGC
31633 ACGCTGTGCACGGCGTGCCAGCGTGCGGCATGCGGCGCGTCCGCGCCGGCATCGGCCGCG
31693 TCGCTGCCGGCGTCTGGCCGGGCGAGGGTATAGTGGTGAACGAATCCGTCGCTCGACGCG
31753 AGGTACGCGTGTGTATCGTGCACGGCCGCACACCGCAGCACGCGACCGAGCTCTGCGGGT
31813 GATCCCGGTGTGGCATGGCGCGGCAGCACGGCCGACGCCAGCGGCTCGATCGCATACGCG
31873 GCGCGTGCGCCCAT
	G-orf1558 <== start
31887 CGTGGAGCGGGGTGGGACCTCCACCTCGGCGACCTACAGGCGCTTGAGCGCTGGCCTATG
31947 GACAGGGGAGGCGCGAGCGAGCCCGAGTCGCCGCGCAAACACACGGAACACGAGGTGTGC
32007 GGCGATGAGGGCCAGCACTGCATAGGCGACCATGCATAG
	G-orf610 ==> end
32046 CGTGGACGACGGGACGGCGCCGAGATACAC
	G-orf792 ==> start
32076 ATGCTCGAACGTCAGGTCGAACACGAGGGACTCTGCGTCGTGCGCCTCGTGCGGCGCCGC
32136 CCAGCCGAACACGCGCTCGGCAAAGCGCAGCAGGCCGTGCGTGGCGCGGGCCGGCGCGGT
32196 ATGGAGCGGCACGCCCGTAGCGTGTGCGGTGATTTGCACGAGGAGCAGCTCGCACGGCCG
32256 CGGCGCCGGCGCTGGCTCGCCGCCGAGCATATCGGACGTGTGCACGTCGATCGTGAACGT
32316 GGCCGGCACCTGCATGT
	G-orf702 ==> start
32333 ATGAGTAGGATGGACGTACGTTGGCGGGCCACGAGACGCGCAGCTGGTAGCGCTGGGTGA
32393 GGAACCAGCGCACGGACTCCGGCAGCCGCAGGAGCGCGGCGTCCCACCACCCCGTTTTCC
32453 GCTGGTACACGTGTACGCCCGTCTCGAGGTCGTCGTAGTCGGGGTACAGCGCGACCCATG
32513 CGCCTTGGGAGGTGCGCGGCAGGTGGAAGCGCCGGGGCAACGGCGACGGCGACATGGTCG
32573 GCCTGCGTCAGCGTGTATAC
	G-orf355 <== end
32593 CTACCAGCTCTTCGACAGGAACTTGGAATCGACGCCTGGTACATTGTTGCGCAGGTCGCA
32653 GAGCAGCGGCCCTACCGTGCGGATTTCCGTGTTGGCCTGGGCGCCCGCCGCAGCCAGGCA
32713 CAGCAGAAGCGCTGCGCCGCGGAGGTGCATCACGAACCTCCACATTGAGTCGGCGCGATG
32773 GGACATGGGACGAACGACAAGCTGTTTGTCACGCCGTCGGAGCACAGCGGCGTGTATGGC
32833 CGGCATGGCGCAAGCACCGGTGCACGCAAGGCCGAGGCGGCGGTCGTGGTGCCAT
	G-orf1202 <== start
32888 TCGACATGTGTGCGCTGACGCACGAGGCGTGGCGTACCCCGGCGTGTCTGCCCGACGAGG
32948 GGCTGGTGTATGAGCGCGCAAACCTCGAGGGGTTCCTGGACAAGTACCATGTGAGCCCCG
33008 CGAGTGGGCGCCCTGCGTCGCGCGACGAGATCCTTGCGCTGCACATGGCGTGCAACGAGC
33068 GTGGGCGGCTGTACGACCCCGTGTCGTGCAAGGAGCTCACCGACCACAGCCATCTCGTCG
33128 CGGTCAAGCCGACGGGCAACGTGTTTCTGTACGACACGGTGCAGCAGCTCAACCTCAAGC
33188 CCAAGATGCTGCGCGATCTCGTGGACGACACGCCGTTCACCAAGGCGGACCTTCTGACGC
33248 TCCAGGACCCGCATGACCCGGAGCGGCGGACGATGCAAAAGCTGTACCGTACGTATG
	G-orf805 <== end
33305 CTACGTGTGGGCTGACCTTCAGACGTGCAAAATAAGCTGACGCTCGCGACCACCGAGCAG
33365 GCCGACGAGGTACACATGTCGACCGGGAGCACCCGCGCGCTCCTGTCGCAGGTGCGGCAG
33425 CACTCGGCGGCGGACGATGCGCCGAAGGAGGTGCCGAAGGAGGCGGCGTCGGGCGCGGGC
33485 GCCGCGCGTGCGCCGCGGCTCAGCAACCTGTCGACCGGGCGCACGGCCGCGTCGTTCACC
33545 TCGTCGTCGCTCACGCCGCGCACCAAGACGGAGCGGATCGAGGTGGACGAAGAGGCGGAG
33605 ATGTTTGACCACGTCGCGAGTGCGAGCAAGCACCCCAAGGCGCTCGTGCGGCTCAT
	G-orf355 <== start
33661 GACCAACTTTGGTGCGCTGGATCTCGAGCTGCACGTCGACAAGGCGCCGCGTACGGTACG
33721 TGTGAGCGCGACGCTGACGCAGTG
	G-orf404 <== end
33745 TTACAACTTCCTGGAGCTGTGCCGCCGCGGGACGTACAAGGATACCCTGTTCCACCGCAA
33805 CATTCCCGGCT
	G-orf677 <== end
33816 TTATGCTGCAAGGTGGCGACCCGACCGGCACGGGCCGTGGCGGGCAGTCGATCTGGGGTA
33876 AGCCGTTTGAGGACGAGCTGGTGCGCCCCGGCGCGTTTCGGCACACGGCGCGCGGTGTGC
33936 TGTCGATGGCGAACCGCGGCCCGAACACGAACGGCTCGCAATTTTTTGTGACGTACCGCG
33996 CGACGCCGCACCTCGACACGAAGCACACCGTGTTCGGCCGGCTGGTCGGCGAGCCGGGGA
34056 AGAGTGCGTCGTTCCGTACGCTCGATGCGCTCGAGAACGTGCCGAGCGACGACACGGACC
34116 GTCCGCTGCGCGAGATCCGGGTGTTCGAGACCAACGTCGTGGAGGACCCGTTCGAGGCGT
34176 ACAAGCAGCAGCGCGACGCCAAGTACCGCCGCGAGCACATGGACGACGCCGCGCGTGCCG
34236 AGCGCGACGCGAAGCGGCGGAAGCGCGACGAGGACCGGACGACGTGGCTCGGCACGCGCC
34296 TTGCGGACGGCGCGGCCGCCGAGCCGCGGCAGTCGAAGCTGCCCGCGCCGCGCGACACAC
34356 ACGGCCTCGCGGGCCTCGGCGCGCCGCGCGCGGCGCCGGCGCCGCGCACCAAGGCGCGCC
34416 GGCTCGGCGACTTCTCGCAGTGGTAA
	G-orf702 ==> end
34442 TAGCACGTGGTAG
	G-orf792 ==> end
34455 CCACGTGGTGGTGGCGTGGTGCCCCACAGCGTCTTCCACG
	G-orf680 ==> start
34495 ATGGCGTTCCAGTCGATGCTGTCCGGCGCGGAGTGCAGCACGTCGAGCAACACGCTGTCG
34555 CAGTTCCTGAAGCATGCGCAGACCGACCGCTCGCTGCAGCAGGACGGTATGCGCCCCGCG
34615 GACGGTGCGGGCGCGCCGCGTGCGCAGTTCCGCACGCGCCCGGCCGGTGCGGGGCCGGCG
34675 CCCGAGATGGAGGCGTTTGCGCAACCCCGGGCGGGCGCGCCGGCGTTTGACATGCACGCG
34735 ATGCGCGCCGAGATGGAGGCGATGCGTGGCGCAGGGGCCCCGGTAGCACATGCCGGTGCG
34795 CCGCCGTCCGCGTGGGCGCACGAGATGCAGCGGCCGGCGGCGGCGTCGGCGCCGCAGCGC
34855 GCGGCGCCCTCGCACGCGTGGAGCGAGCAGTTTGCCGCGCGCGGTGCGCATGCGCCGCCG
34915 AGCGGCGCGTCGGCCGCCCAGCATGCGCCCGAGCGCGCGGCCCAT
	G-orf404 <== start
34960 GGCGGTCCGACGCACCGCATGCCGATGGGCATGCCGATGGGCATGCCGATGGGCATGGGC
35020 ATGGGCATGGGCATGGGCATGCGAGCGCCGCCGGCGAGTGAGGCGCGCGGCGAGCGCATT
35080 GTTGAGCTGGACGATGCGCAGTGGGAGGAGCAGTTCCGCCGGCTCGAGGAGAGCACGCAA
35140 GGCAAGGGCAAAGGCAAGGAGCCCGAGGCGGCGACGGCGGGGCCTGCGGACGCGCCGCTG
35200 AGCGCCGAGGAGGAGGCCGCGGAGCACGCGAAGCTGCGCGAGTTTGAGGACCGGCTGGGC
35260 ACGACGTTCCGCGACGCGAACCCCCGGTTTGAGGAGCTGTGGAATGCACTCAAGGACCCC
35320 AGCGTGCACAAGGGGAACGACGACCTGGCGCAGTGGGAGGAGCAGCTGATCCAGGCGATC
35380 CGGGAGGAGGACCCGTCGCAGTCGACGCACCCCGGCGGCGGCCTGGGCCCGGGCGAGCTC
35440 GGG
	G-orf1428 <== end
35443 CTAAACGAGACGGACGGGCTGGGCGAGGCCGAGGAGCGCCTGCGTCCGACGCTCAACGAC
35503 GTGGACGAGCACGGCTTCCCGATGCTCGGCGAGTACACGT
	G-orf333 ==> start
35543 ATGCGCCCGCGAACCCGTACGTGGACCACCCCGCGCCGTTTGCCGAGGGTGTGCGGCTGC
35603 TCGAGCACAACGGGAGCCTGACGGATGCGGCGCTGCTGTTCGAGGTGGCGACGCAGCGCG
35663 ATGCGGCGCCGCAGGCCACCGACGAGATCCAGCGCACCGACGCCGAGCGGAGCCGTGC
	G-orf413 ==> start
35721 AT
	G-orf805 <== start
35723 GGCAGCGGCTCGGCGAGTCGCAGGCGATGAACGAGCACGAGGAAAAGGCGATCCAGGCGC
35783 TGGAGCGCGCGCTGGAGCTCGACGCCAACAACCTCGGCGCGTATCTGTCGCTGGCGGTGT
35843 CGTACAT
	G-orf677 <== start
35850 CAACGAGGGCTACGACCAGGCGGCGAACGCGACGCTGCTGCGCTACCTGCACCGCACGCA
35910 CCCCCACCTGGCACCGTCGCCCGAGTTCCCCGCGCTGCGCGACGACGCAACGAACCCGTG
35970 GGCGCGGCTGAGCTAC
	G-ycf37 ==> start		/ori= mito
35986 GTGCGCGACCTCTTTTTGAAGGCCGCGCGGGAGAATGCGGCGAGCGGGCAGATGGACGCC
36046 GAGGTCCAGGTGGCGCTCGGTGTGCTCTTCTACTCCTCGTCGAGCTACGACCAGGCGCGC
36106 GACTGCTTCGAGGCCGCGCTGCAGTCGCGCCCGGACGACTTCCAGTTGTGGAACCGGCTC
36166 GGCGCGACGCTCGCCAACGGCGGGAACCCCGAGCTGGCCACCGAGGCGTACCACAAGGCG
36226 CTCGAGCTGCGACCCACGTTCACGCGCGCCATCTACAACCTGAGCGTGTCGTGCCTGAAC
36286 CTCGGCGCACACCACCAGGCCGCCGAGCACCTCCTGTCGGCGCTGACGCTGCAGCGTGCG
36346 CAGCCGCTGCCCGACACGGCCGACGGGCCGACGGAGCGCGCCGCGCCGCCGCTCGCCGCG
36406 AGCAAGGAGAGCGAGAGCCTGTGGAGCACGCTGCGCAGCATCTTTGTCGTGCTCAACCGC
36466 ATGGACCTCGCGAATGCGTGCCACGTCGGCTCGGACCTGCAGCAGTTCCGCGACGCGGGC
36526 TTTGATTT
	G-orf347 <== end
36534 CTAG
	G-ycf37 ==> end
	G-orf680 ==> end
36538 ACCGTAG
	G-orf1194 <== end
	G-orf333 ==> end
36545 CTACTTGGCAAGCGACACGCACACCGCACGCACCGCGGGCGCAAACTGCTTGCGCGTGAC
36605 GCGCGCGTCGCGCTGCGTATACGCGGCGCAGAAGGCGTCGCGCGCCGCGTCGACGCCGCG
36665 CACGGCAAGCGGCGCGAGGTCGACGCCGTGCTCGTGGTGCACTGCGAGCGCGTCGCCGAA
36725 CGGCGAGCGCGCGTCCGGCGCGTACACGAGCAGCTCGCGGTGCGTGCGCCCCGCGTCGTC
36785 CTGGAAGCCGGCCAGCACCACCACGACGTCGAGCGCGCGCTCCGTCGCAAAGGTGCGCAG
36845 CGCGTCGAAGAGCGCGTCGCTGCCGTCGCGCACGAGCGCCGCGAGCGGCTCAACGGTGCT
36905 CGACGTGCCGACGCGCC
	G-orf853_2 ==> start
36922 ATGCGCCGCCGCCGCGCGCATCGCACTCGAGCAGCTTGTAG
	G-orf413 ==> end
36963 TCGCGCCGGAGCTTCTGGGGGACGCTCAGGGCCGACACGTCCGACTTGGCACGCACCAGC
37023 TCGTCAAACAGCGCGGCCTGCGCCTCGGCCGTGGGATACGACGACTGCCGCGCGAGGAAC
37083 GTGCGCGCCGCCTCGTCCGCGGCCTGCACCTTGCCCGCGTCGCGCGAAAAGTTGTACGTG
37143 TCGATCAGCACGGCGCTCAGCAGCAGATCGGCCATCGCGGGGGGGAGCGGCGGCGCGGGC
37203 GGCAGCCGCGGCGCAAAGTACGTCGTGAGCACACTCGCGCACGAGCCGGCACGCTCCGGC
37263 GGCACCACGACGCGCGCATCGGCGCTCGTGTGCGCGCCCTCGTCCAC
	G-orf726 ==> start
37310 ATGGTGGTCG
	G-orf1482 ==> start
37320 ATGATCGCCGCGACTTGCGCCGCGCGGAACGCATCGCTCACGCGATTGTGGTCGACGAGC
37380 GCCAGCACGGCGTCGGCACCGAGCGCCGGCACCTCGTCCACACACACGAGTGCCTCCGGG
37440 TCGACGCGGCACTTGTGCAGCATCGCCAGGTTCTCGGGGCGCAGCACGAGGTCCGCGCGC
37500 GGCGTCTGCACCACCGGCACCCACTGGGGGCCGCTCGGCTCGGCGTACTGCGACAGGAAC
37560 GCAAAGCCAATCGCACAT
	G-orf347 <== start
37578 GCGAGGCTATCAAGGTCGCCGGCCTCGTTGCCGAGCACCCAGTGTGTTGCGCCGAGTGCA
37638 GCGAGCCCCTTGCGGGTGCGCAGGAACGCAGCGAGCGGGGCCGAGGCCATGGTGTGGGGT
37698 ACGAAGATTCGCTCCACCCCGCGCACGGCCAGGCCGACAAAATACGCCGCTTTTTTTTTT
37758 TGCACGCACCTCCACCCAATCCGCCCTGTCGACCATGCCGCCGGCCGCCGCGGAGGGATT
37818 CGAGGCGTTTGCGCACCTGCTGGACGCGCGCCTGCTGCGCGCGCTCGCCAAGCTGGGCTA
37878 CGGCACCCCCACGCCCGTGCAGCGTGAGTCGATCGAGCATGCTCTCGGCGGCAACGCACG
37938 CGATATCCTTGCGCGCGCCCGCACCGGCAGCGGCAAGACGCTGGCGTATGCGCTGCCGCT
37998 CCTGCAGAAGATTCTGGCGGCGAAGCGCGCGACAAGCAAGGCGTCGGAGAACTACGCCGG
38058 GACGCGTGCGCTGGTGCTCGTGCCGACGCGTGAGCTCGCCGAGCAGGCGCACCGCCAGCT
38118 GCGCGACGTCCTGACGTACTGCCACGACGAGGTGCAAGTCGCGAACCTCGCGCGCTCCGT
38178 GAGCAATGCGGTGCAGAAGCTGCTGCTCTCCGAGAAGCCTGACGTGGTGATCGCGACGCC
38238 CTCGCGTGCGCTCGCGAGCCTCAAGTCGGGCGACCTTGTGCTTTCGTCGACGCTCGAGAC
38298 GCTGGTGATCGACGAGGCGGACCTCATCTTTTCCTACGGGCACGACGAGGAGGTCAAGGC
38358 GATCCTGCGCGATGGCTATCTCCCCCGCAAGTACCAGACCTTTTTGATGAGTGCGACGCT
38418 GAGCGACGACATCGAGACGCTGCAGGGCCTCGTGCTCAAGGAGCCGGTGGTGCTGAAGCT
38478 GGAGAACGACACGTCGCTGGCGCAGCAGCTGCTGCAGTACCACGTGTACACGTCCGAGGA
38538 GGACAAGTTTCTGCTCACCTATGTGATCCTCAAGCTGCGCCTGATCCGTGGCAAGTGCCT
38598 CTTGTTCGTGAACGACATCGACCGGTGCTTCCGTCTGAAGCTCTTCCTGGAGCAGTTTGG
38658 GCTGCGCACGTGCGTCTTGAACGAGGAGCTGCCGGTGAACAGCCGCTTCCACATCGTCGA
38718 GGAGTTCAACAAGGGCAAGTACGACTACATCATCGCGACCGACGCCAACGCGGCCACGGG
38778 CAAGACGACCGAGTACGGCGTCTCGCGCGGCATCGACTTTGTCGCTGTGGCGTGTGTCAT
38838 CAACTTTGACCTGCCGACGTCGACCAGCGCATATACCCACCGCGTCGGGCGCACGGCCCG
38898 CGCGGGCAACACCGGCACGGCGCTGAGCTTTGTCGTGCCCGCGGACGAGTTCGGCAAGAA
38958 GAAGGCGATCAGCTGCCCGACGTGCCGCGACGACGAGGCCGTCTGGGCCAAGATTGTGCG
39018 CAGCCAGCAGAAGGCGGGCCTTGTGGGCCCCGAGGGGATCCCCGTCTGGCGCTACGACCA
39078 AAAGCAGGTCGACGCGTTCCGCTACCGCATGCAGGACGCACTGCGCAGCGTCACCAAGGT
39138 CGCGATCAAGGAGGCGCGGATCCAGGAAATCAAGAACGAGATCCTCAACAGCAAGGCGCT
39198 CAAGGCGCACTTCGAGGAGAACCCCAAGGACCTCGAGTACCTGCGCCACGACCGCGCGGT
39258 GCACCCCGCGCGCGTGCAGCAGCACATGCGGCACATCCCGGCGTACCTGCGCCCCCGCAT
39318 CGCAGCGATCCCCGGCACGGCGCAGGACGCTCGGCCCGTGGGCTACGTGCCGAAGCACAA
39378 GCACACCAAGGGCCGCGCCAAGGCGGGCAAGCCGCACGGCAAGCCCGCGGGGCGCGCCGC
39438 GGGCGCCAAGAAGAAAAACGACCCGCTCCGCAAATTCCGCTCGTAG
	G-orf853_2 ==> end
39484 GCCGTAG
	G-orf726 ==> end
39491 TCGCGCACGTCTCCCTCCACACGATGAGTTACTGGGGCAGCCTGCTGAGCGCACGCGCCG
39551 CGCCGGCGCCGAGCGCGTCCGACGCCGCGGCGGCGCGCGATGCGGGGCTGCTCGCATCTG
39611 CGCGCGAGCAGTGGGACACGATTCGCGTAGGTTGGACCGCTCACCCAGTCGTTTCTCGCG
39671 TCGCCCGACCGCCGCGCG
	G-orf329_3 ==> start
39689 ATGCAGGGCGGCGTCGACCACACGGGGATCCCCGCGTGCAT
	G-orf1428 <== start
39730 GGACCAGCTCGTGCATGTGCTGCTCACCGAGGACCGGCTGTCGACGGATGCGACGCTCGG
39790 CGCATGTATGGAATTTGTGCTCGAGCAGGACGGTACGCATGACGCCTGACACAGTCTTCG
39850 AAGAGCTTCTTGGTCTGTGCCTCGCCGACGAGCCGCGCGGCGTAAAGCGCGCCATGGTTG
39910 CCATGTTCACCAAGCTCGTCGCAGGCATGCACCCCGCGTTCCTTACGCACCAGGGGGTGC
39970 TCCGCGTGCTGGCGCAGCTGCTGCACCACGGCATCCACACCGACCTTGCGGCCGAAGGAG
40030 ACGACACCACCGACGCGCTGCTCGACCTCTTGTGCGAGATCGCCGCACACCTCGGCACGC
40090 AGCCAGGCATGCTGCGCTTGCTCGTTGAGCTCGGCACCAT
	G-orf1194 <== start
40130 GCACACGGCTGCACAGCCGCACGACGCGTTCCCCGTGTTTTCCTATCTCCTGCAGCACCT
40190 ACACCACCCAGGCGCACGCGGTTTTCGCGTACGCACCGCGACGCTCGCATTTCTCCAGGC
40250 CCTACTGGACGCAG
	G-orf497 ==> start
40264 ATGCTGCGCTGCTTGTGCTCGTGGTCCACAGCCGCCTCGCCGAGTCGCTCAGCACCGCGA
40324 CCGCCGCGACATACGGCCTGCTGCCGATGCGCCTTGACGCTCCGCCGGACGCTGCGCAGC
40384 CCCTTGGCGACGCCGAACGCGCACAGCAGTGGCGCAGTGTCGTCGAGGCATGGGCGGATG
40444 TGGCGTTCGTGCCGGAGCTGTGTACCTTCTTGGACCTCGTGTGGCTCACGCAAGTGTCCA
40504 TGCACGTCTGTTCGAGCCATACCCGCACCGAGGCGTCGTGCATCGACCAGCTCGAGCAGC
40564 TGCGCGCCGACATCCTCGAACACTTCCGATCCACGTTCCTCGAGAGCGTTGTGCACCCGT
40624 CCGTGGCGGGATGCAGCCTGAGCGAGGGCAGTGGGCCCGCGGTGCTTCTGTATAG
	G-orf329_3 ==> end
40679 TGCGCTGCTCTTTA
	G-orf364 <== end
40693 CTATGCTGGATCCGCGCGGGCCTCTGTCGCAGGTTGCGTGCGCCGCGCAGGGCGAGCGGC
40753 CTCTCAGCGACGTCGTGGCCGAGTGCATCGCCGCGGACGAGGCGCCGCTTGCGGTACGCA
40813 TCCTGGCGCTACGCCTCGCAGCGCTGTACGTGCGGCGCCTCCAGCTCCAGGATGTGACGC
40873 GCGGCGCTGAAGCACAGCGGCCCACACCGCCATCCCCCACGCCGGTGCTCGCCGCACTCA
40933 TTCATACGCTGCATGCGCCCCGCGCGCCGGCGGCCCTGAGCGATCGACTGGCCGTGCATC
40993 TCGCCGAGACGGAGCGGTGTATGCGCATGGACCCCGACTACCGCTTTGCCGACCGCATCG
41053 TACCGACGGCCGACGGCGTCGAGCTGCGCCATGCGATTCTCCAGCAGCCCATGGATCTGC
41113 ATGAGCACTTCTTGATACCCCTGCTGACGCAACTATGCTCCCTCTTTGTCCTGCCGCTCG
41173 CACTCAACGTCGAGGTGACCAGGGCTCTGGCGTTGCTGTGCCGTTCGCCGTACGTCTCGC
41233 TGGACGGCGTGCTGTACTCGAGCAGTACGGAGACGCCACCGCTGCTCCTGAGCGTACTCG
41293 TGCGCCTCACGCAGCAGGTGTGTCTTCGCACTGAGCGTGTGCCGGACTTTGGTTTCTACC
41353 TCGCGCAGCGACGGAACCAGCAATGGCACCTATCCAAATCCTCCGCCGCCACCAGCGATA
41413 CCCACGGCCTGCTCGCCGAGGCGCACGCGGACCAAAACGCGCTTGCAGCACTCCAAGATA
41473 CCCTCGACACACAATCTCCCTTGCCAGCGGCTGACTACGACCTGCAAATGGAGCTCGACA
41533 CGCCTTCGCTGCCGCCTGCCTCCCGCGCCCGCCTCGAGCCTGCCCGGAGCGGTGCCGAGC
41593 ACCTCCTCATGTACGTTGGACCGTGCGTGGTGCCGGGCCTACCACCCTCGGTCGTCGTGC
41653 CGTGCCGGCGCCCTTTGCTGCACGTGCTGGACAACATTTTGCTCCTGGACGAATTTCTTG
41713 TGGAGCTCGCGGCGATTCTGCAGCTGCGCGTGGCCTGGGACGTAG
	G-orf497 ==> end
41758 ATCCTTCGTAG
	G-orf1482 ==> end
41769 GTGGAGGAATCCGGCCCAT
	G-orf364 <== start
41788 GCGCCATGCGTCGCGTCGCTGGATGCGCGCGTCGGCACCGGTCGCGATTGCCGCCTACAT
41848 AGTGTACGTGGCGATCAACTTACCCAAGATTCGCCTATTATGTCACGATCTACGAGCATC
41908 TGTGTACGTGTTCCGCTAATGCAGGGGGACGTGTCTGGGCTCCTTACCGCGCGCGAGCCA
41968 CTTTTCCTGACGGCGCCTCGGTGGTGTACGCAGTCGTGACACATGTTTTGCTCGCAGAGG
42028 TGTGCATCATCTACTTTCGAATCTATTGCGCACGCTCCGTCGTCGTCGATCCCGCTGCGT
42088 ACCTC
	G-orf290 ==> start
42093 ATGCGTTACGCCCAGCGGTCCCGGGGCTGGGTGTCGATGCTCCGCCATGCCTGCGGCCCG
42153 GCAGCCCTTATCCTGCCCACGCCGCCTCCCGAATGGTCCGGTGCCGATGCCAAAGAGCCG
42213 TTTGTTTTCCTAGCCGACAGATCGGGCAAGCCCGTACAGTGCTGGCGAGACCGCTGCAAA
42273 GGGCATTGGAGAACACCACGAATGCACCATTGCGGCGCGTGTGGGCAATGCCGGCTCCTG
42333 CTGGATCATCATTGCGTATGGGTACGTGATTCCCTGACCCAGTTTAACAATTGCTTGACC
42393 GTCCCGGACTCTATAGGTCCATTCCTGCTGTTCCTGCTCTTGGTTCCCGTCCTCATTGTC
42453 TATGCTGAGTGGCCCTTGTTTCCCACGGCATGGACACATACCCGGCATCTATGGACCGTG
42513 GCAAGGACCGATCCCAGCATTGCCCAAGACCTCCTGGACCACTGGTGGAGCTGGTGTCTA
42573 GGCCCGGTGCCTCGTTATGTGGTTGCCCTGCTCTTGGGTACGCATCGCCGCCTAGCTTAC
42633 ACAGCTCACCGCACTGCACGGCAGAAGGACGCGCACGACGGCGTCCCTAGTGATGCTGCG
42693 GTGAGCCCCTCGCTGAAAACGCCTGTCTGTGTAACGGTCGGCTTCCTGTTTAGCGTGTTC
42753 ACGCTCGGTATGTGCCCTTTTTTTAACGGTCAGGTTTGCTGCTTTCTACGCTCTACTACG
42813 CATGGCAAGGAAAATTTACGGCCGAAGTCCAGCACGAGCGCAGAATCGAGAAGCGAGCAC
42873 GGCATGGCGTGCGCTTTCCTGTTCATGAGCAAGAACCTCGGCTATTCTTATGCATACCGA
42933 CCGACCGCACTCACAGCCAGTGCACGGAATTAA
	G-orf290 ==> end
42966 ACACCACAACGCGTTCTGTCCATCGGCGTGCCTATCTCGCTTCGTATATTGGTCTGCAGC
43026 CGGCTGCACCCTATAATATAATCCCGCAGCAGCGAGGTTCCAGTATGCTGCTTACAAACT
43086 ATTGAAAGCAATCGAGTTAACAATCCGGACTTGGAGCGGAAGTACGCATTGTCACCCAAC
43146 GTTCTTTCCTATGAAATGACCAATCCTTGCACAGAGATTTAGGGTAATGATGCTACCAGA
43206 TAATCATAGCTCCTTACGCTTTTATCGATCGGATCAGATTAATTTTAAAGCTTTTTTGTG
43266 CACGCCTAGCAACATTTCTGCGCCAAATTAAGATTCTGACGAATAGAATCGCTCCCTGTG
43326 GAGAAAATTTTGTCGTGCAGGCCACCCTAGCTAGAGAAACCTATCATGCTGACAGCAAAT
43386 GTCATTTCTTCTTTGACAGTTGGCAGAAACCCCTTCCCGGTAGAATAGCTGTTGTGCTGG
43446 GACAGATAACATAGTTTATCTATATATACAAGTGCTACACTTCATTACGCGTTTTGTGAC
43506 CACGGTCGAGCTTCAGCAGGATGATCCACGGTCCCAATTCCCCCGACGCGCCGACCAAGA
43566 AACAGATCAAGGCAGCCCAAGGACCTCATGATCAGCCTGACTCGCAGCTCTACCTTTTCC
43626 CGCTTCGGATGACCTATCTCATTGCCGCCATTATCGGTGTCGCTGTGCTTAACCATGCAC
43686 TTCGT
