# Supplementary material for: Global Characterization of Fungal Mitogenomes: New Insights on Genomic Diversity and Dynamism of Coding Genes and Accessory Elements
Source: Front Microbiol. 2021 Dec 1;12:787283. doi: 10.3389/fmicb.2021.787283 (PMC8672057; doi:10.3389/fmicb.2021.787283)
Supplement: Supplementary File 1 — de novo annotation files of the 685 mitogenomes investigated in this study. Annotation was performed with the Mfannot program. [file Data_Sheet_1.ZIP › Supplementary_FileS1/NC_036377.1_Naumovozyma_dairenensis_strain_Y-1353_mitochondrion_complete_genome_mitogenome_g3.mfres]

;; Masterfile modified automatically by mfannot version 1.35
;; on Sun Dec 27 03:36:21 2020 by user pfonseca on host LGCM-PROC
;;    - Gene Totals: 35
;;    - List of genes added:
;;      atp6                 atp8                 atp9                
;;      cob (2 introns)      cox1 (3 introns)     cox2                
;;      cox3                 orf290               orf341              
;;      orf491               orf779               rns                 
;;      rps3                 trnA(ugc)            trnC(gca)           
;;      trnD(guc)            trnE(uuc)            trnF(gaa)           
;;      trnG(ucc)            trnH(gug)            trnI(gau)           
;;      trnK(uuu)            trnL(uaa)            trnM(cau)           
;;      trnN(guu)            trnP(ugg)            trnQ(uug)           
;;      trnR(ucu)            trnS(gcu)            trnS(uga)           
;;      trnT(ugu)            trnT(uuag)           trnV(uac)           
;;      trnW(uca)            trnY(gua)           
;;
;; end mfannot
;;


>NC_036377.1 Naumovozyma dairenensis strain Y-1353 mitochondrion complete genome gc=3
     1  TAATAATATATATTAATAATAAATATATAATATATAATATATAATCTATATAGTACCGTT
    61  ACTCCTTCTTTTATTTATGAACATCGTGAGTAAATAAAATAATGATAGGTACTATATAAT
   121  AGAATAATTAAATTATAATAATATTATATAAATATATAATATATATATATATATAAATTA
   181  TATTATTAATAATTTTCAATATAATATATATTTTAATTAGAATATATATATATATATAAA
   241  TTTATAAGCAATATATATATATTTTAATAAATATATATATATTTCTTTATTAATATATAC
   301  AATATTATATAATTATTCAATAATAATAATAATAAATAATTATAAATAATCATTTTTAAT
   361  AATTATATAATTGAATAATAATAATAATAATATATTAATCACAATTATTAATTAATAATT
   421  AATAATCATAATATATAAATATATATAATTATATTATATTAATATAATTATAATATATAA
   481  TAGTTAATAAAATATTATATTTATAA
;     G-cox3 ==> start
   507  ATGACAAATTTAGAAAGAAGTAGATATCAACAATTTCCATATCATATAGTAATACCATCA
   567  CCATGACCATTAATAGTATCATTAGCATTATTATCATTAGCATTAACATTAGGTTTAACA
   627  ATACATGGTTATATTAATAATTTAAATTTATTATATTTATCATTAATTGTATTATTAATA
   687  AGTATAACATTATGATTTAGAGATGTTATTGCAGAAGCTACATATTTAGGTGATCATACA
   747  ATAGCTGTAAGAAAAGGTATTAATTTAGGTTTCTTATTATTTGCATTATCTGAAGTATTA
   807  ATTTTTGCAGGTTTATTTTGAGCATATTTTCATTCAGCTATAAGTCCTGATATTATTTTA
   867  GGAGCTCAATGACCTCCTGTAGGTATTGAAGCTATTCAACCTCTAGAATTACCATTATTA
   927  AATACTGTAATTTTATTATCATCAGGTGCAACTATTACATATAGTCATCATGCATTAATT
   987  AATAAAGATAGATCAAAAGCTATGTCAGGATTATTAATTACATTCTGATTAATTGTTATT
  1047  TTTGTATCTTGTCAATATATTGAATATACTAATGCTATGTTTACTATTAGTGATGGTGTT
  1107  TATGGATCAGTATTTTATGCTGGTACAGGTTTACATTTTATGCATATAGTAATGTTAGCT
  1167  ATTATATTAGGTATTAATTATTGAAGAATGAGAAATTATCATTTAACAAGTGGACATCAT
  1227  GTAGGATATGAAACAACTATTATTTATCTACATGTATTAGATGTTATTTGATTATTCTTA
  1287  TATATTCTATTCTATTGATGAGGTGTTTAA
;     G-cox3 ==> end
  1317  TATAAATAATAAATCAATAAATAATAAATAATATTCATATTAATAATATTATAATAAATA
  1377  TAAATAATAATATAATAATAATATAAAATTATTATAATAATAATTATATTATATAAATTA
  1437  ATAATATATAATAATAAATTATATAATATTATTTATTATTTTTATTTAAGGTAGAATTAT
  1497  TATATTTAATTGAAATATATTTATTATAATAATTTCATAGCCCCTCTTCCTTTATGGAAG
  1557  ATATGGGGTGACACTTTTGGATAAGGTAAATATATATATATATATAAAAATAATAATAAT
  1617  AAATATTAATGTATAATATTTATAATATATATTTACTCATAATTATGATTATTAATAAAT
  1677  ATCAATAATATTAATAAATTAAATAATATATATATATATTATTGAATAATATATAATATT
  1737  AATAAATATTAATATATATTATAATAAGTATATATTAAATATAAATTATAAATAACTCAA
  1797  TATTAAAAGTAATAATATTATAATAATTATTTATATATATACATAATAAAATATAAAAAT
  1857  AATTATATAAATATAATAAATGTCAATATATATAATAAATAAATAAATAAATAAATATAT
  1917  ATATATAATTCTCAATTAAATAATATATATATATTAATAATAAATATTTATATAATTATA
  1977  AATATTTTAATATAAATATAAGGTATAATATATAAATATAAGGTATAATATCTAAATATA
  2037  AATATAAATACAATATATATATATTAATAATTAATTAA
;     G-trnL(uaa) ==> start
  2075  GCTATTTTGGTGGAAATGGTAGACACGATACTCT!TAA!GATGTATTACTTTATAGTATG
  2133  AAGGTTCAAATCCTTTAAATAGCA
;     G-trnL(uaa) ==> end
  2157  TAATAAATAATATATATCATATAATAATAATAATATAAAATATATATATGTAAATATTAA
  2217  AATAATATATAATTATATTCAATAATATATTATAAATAATTAATAAATAAATAATATAAT
  2277  AAATATTATTTAGATATTTTATATAATATTTATTAAATATATATTAATAAATTATATATT
  2337  CTATTTTATAAGAGTGGTTCATTATTATGAATCGTATATTAATACACCTTCAGAGAGGGA
  2397  GTATATGTCTATTCTCATGTCCTCTTGCCAAGATTAATGATTAATAATTAATGATTAATG
  2457  ATTAATGATTAATTAGGGGGGGGGTGGGCAAATGAATCATAGACTTCTCTTTTCTGAGAG
  2517  GTCCACAATTCATTATAAAATAATGAATCGTAGACTAATACCCCCCTCTCCGAGGGGGTA
  2577  TATGCCCACTCTTATAGGGGGGGGCCCTTAGGGGGCCCCCTTAA
;     G-trnQ(uug) ==> start
  2621  TGAATCGTAGACTAATAGGTAAGTTACCAAAAT!TTG!AGTTTGGAGTTTGTTTGTTCGA
  2679  ATCAAACCGATTCAA
;     G-trnQ(uug) ==> end
  2694  TATAATATAATATAATATAATATTAATAAATAAGTAAATAAATAAAGTTAAGTTTTATTA
  2754  ATATATATATATATATATATTA
;     G-trnK(uuu) ==> start
  2776  GAGAATATTGTTTAAAGGTAAAACAGTTGTCT!TTT!AAGCAACCCATGCTTGGTTCAAA
  2834  TCCAGCTATTCTCA
;     G-trnK(uuu) ==> end
  2848  TTTAATATAAAATATAATAA
;     G-trnR(ucu) ==> start
  2868  GCTTTCTTAGCTTAATGGTTAAAGCATAATACT!TCT!AATATTAATATTCCATGTTCGA
  2926  ATCATGGAGAAAGTA
;     G-trnR(ucu) ==> end
  2941  TATATTTATAAGAAATATAA
;     G-trnG(ucc) ==> start
  2961  ATAGATATATGTTAATGGTAAACTTAATGTCT!TCC!AAACATTGAATGTGAGTTCGATT
  3019  CTCACTGTCTATA
;     G-trnG(ucc) ==> end
  3032  TAATAAATAAATAAATAATAATATATAATATAATAATATATATATATATATAAATAATAT
  3092  ATTAATAATATTTATTATAAATATATTTATAAATATATTATTATAAAAA
;     G-trnD(guc) ==> start
  3141  GGATTTATAGCTTAATAGTAAAGTACCATTTT!GTC!ATAATGGAGGATGTCAGTGCGAA
  3199  TCTGACTAAATTCG
;     G-trnD(guc) ==> end
  3213  TAAATATATATAATAATAATTTTATATAAACATAGTA
;     G-trnS(gcu) ==> start
  3250  GGAAAATTAACTATAGGTAAAGTAGATTATTT!GCT!ATGTAATTGAATATAATATATTC
  3308  TTATGAGTTCGAATCTCATATTTTCCG
;     G-trnS(gcu) ==> end
  3335  TATAAAATCAATAATATATATATATATACATATATATATATTAATAAAAA
;     G-trnH(gug) ==> start
  3385  GGTGGATATATTTTAATGGTAAAAAATACGCTT!GTG!GTGCGTTTATTCTAAGTTCGAT
  3443  TCTTAGTATTCACC
;     G-trnH(gug) ==> end
  3457  CTTTCCCCATTTTAATAATAATAATAATTATAATAATAATAATAATAACTAGGAGGGGTT
  3517  CTATTAATTATTAATAAATATTAATTAATAAAATTCTATTATATAATCCCTTTGATTAAT
  3577  ATAATAGAATTATAATATTATTAATTAAATGAAGAGTCCCCTGGTCCTCTTAGGATATGA
  3637  GTTCCATAAAGAGGATTATTAATAAATAATATAATATAATATAATATAATATATTATATT
  3697  AATTATA
;     G-trnM(cau)_1 ==> start
  3704  ACTTGTATAGTTTAACGGTTAAAACATTTGTCT!CAT!AAATAAACAATGATAGGTTCGA
  3762  TTCCTTCTACAGGTA
;     G-trnM(cau)_1 ==> end
  3777  TATATAATAATAGTAATAATATAATTAATAAATATTATAATAATTCAATAAATTTAATTA
  3837  TTTCATATAATATATTTATAGATTATAATTCTCAATAGAATAAAATTAAATAAGGGTCTT
  3897  TTTAATTATTATTATTATTATAATTAGAGGAATAGTTTTTCTTATGATAATTATATAAAT
  3957  AAATATAATAATATATATATTATATATATATAATATTAATAAATATAATTAATATATATA
  4017  TTAATAATGTATATAATATATTAATATGATAATTATATATAATAAATTAATAAATATAAA
  4077  TATATATATATTGATATTTTAATATAAATTTATATATATTTAATTAATATCAATAATATT
  4137  TATAATTATTGAATATATAATATTTCTGAAAAGAATTATATATTAATTAAATAAAAATAT
  4197  AGCCAATGTTCTATATATATATATATGATCTCTTCATAAATAGTTTATTCAATATAATAT
  4257  TATATATTATGTATAATATAAAATATATATATATAATAAATATATATGATAAATATATAA
  4317  ATACATAATATATAAATACATAATATATAAATATATATATAATATATTTATATAATAAAT
  4377  ATATATATAATATAAATATACAAGTTATTTAATTAATATATATATTATAAATAATGTATA
  4437  TAATAACATATATATATAAAAATATATACTTTATTATTGAATATTATATAATTAATTATA
  4497  ATATTATTATAATAACTATTCCATCGTTCCCTCCCCCTGCTAAGCAGGGGGGGGGGGGGG
  4557  AGGTATAATGATATAGTAGGGGTAATATATAATATATATATAATATATATATGATAATAT
  4617  ATAAATATATGTGATAATATATAAATATATATGACAAATTATAAAAATATAAGTATATAT
  4677  ATATATAAATTTTAATATAAATTCATATATATATTTATAATAATTAATAATAAGTTCGAA
  4737  TCTTATTATTAATATAATAAATCAACATAAATATATTTAATAATTATAATAATAATTATA
  4797  ATTATATATAATAATTATGATAATAATATAATATAAATATAAATATTATATATAATTTAT
  4857  TATTAAGTATTCTTAATAATAAATTTACTTTAATATATTATAATAAGTAATAATCATAAT
  4917  AAAAATATAATAATAATTCTATAATATAATATAATATAATATTTTATATAAATTAATATA
  4977  TATATATATTGGATAATATATAATATAAAATATTAATATTAATTAAATACAAATATACAT
  5037  TAATAATTATATAATATATATATAAATAATATATATTAATAATAATATTAAATAAATAAA
  5097  TAAATATATATATATAAATTAATATATATATATATATAGATTATAATAAATATATAATAT
  5157  AATATAATTATTATAATATATTTATTATATGTATAATTGAATAAAAATACCATAATAATA
  5217  A
;     G-rps3 ==> start
  5218  ATAATGAAATTAAACTTATTAAAATTATTAAATAATCATAATAATAATAATAATAATAAT
  5278  AATAATAATAATAATAAATTATTATTAAAAAATATATTATTAGAATTAAATAAATTAAAT
  5338  AATAATAATCTTATAAATAATATTAATATAAATAAATATAAAAATAATAAATTACAAATT
  5398  ATTAATAAAATTAATTATTGAATATTACAAATATATAATTATAATCATAATAATGAAATT
  5458  AATATAATAATAATAACAAATATAATTAATAAATTATTATATAAAATATTAAATATATAT
  5518  AATAATAATAATATTATAATTATTAGTAAACCTATATATAAAATATCTTTAAATAAAATA
  5578  ATTATTCAATTTTATTATTATAATACTACTACTAATAATAATAATAATCAATATTATACT
  5638  AATATATTATATAAATTAATAAATCAATTAAATAATAATAATATAAATAATCAATTAAAT
  5698  AATATATTAAATAATATATTAAGTAATTATATTAATAAAGATATTAATATTAATATAATT
  5758  AAATTAAATTATGTATATATAAATAAAGATATTATAAATCAATATATAATTAATATAAAT
  5818  GGTAAATTAGGTGATAAATCTAATATAAATGATATATTAAATAATACAATATTTATAAAT
  5878  ATATTAAATAATATTATACCATCAAGTAATAATATAATAAATAATAATAATATTATAATA
  5938  AATTATATAAATTATATTAATAATATAATTAATAATAATAATAATAATAATATTAATGAT
  5998  AATAATATAAATATAAATATATTAATATATAAATATTTAACAGGTTGAACAATTATATTA
  6058  AAAGGTAGATATACTAAAAATATAACTAGAACATCTAAATTTATTTTATATAATGGTAGT
  6118  AATAAAATTAATATTTATATGAAAAATAATTATAAATTAAATAATATCTCAAATAATATA
  6178  TATATAAATAATATAAATAATATTAATAAAAATGGTAAATATAATTTAAAAGTTAAATTA
  6238  AGCTATATTTAA
;     G-rps3 ==> end
  6250  TATATATATAATAAATTCAATAATAATAATAATAATATTCATAATTATTAATATATAATA
  6310  TATATAATAATAATAATATAAATATAATAATAAATAATATATAATATATATATTTATAAT
  6370  AATTATAATAATATTTATAATAATTATAATAATTAAATTAATTTTATATAAAAACTATTC
  6430  TATCGTTACTTTCTAGTATTATATTACATTACATTACATTACATTACATTACATTACATT
  6490  ACCTTTGGGGAACTATTTTATATTAATAAATTTTAATAAATAATTTCTCATTTAATATAA
  6550  TGATAAATTATATAATAATATTAAATATAATAATTATATTAATATAATATAATAGCTTCT
  6610  AGTTTTATAAAAATATTCAGGATGAGATATTTTTAATTAATTAATTAATAATATATTTAG
  6670  TATCAAATAATTTATAGAACTATATAATATATTAAATAAACAATATATAAATAATAAATA
  6730  TATAAATATATAAATATATAAATTGATTATTATAATATTTATTAAATATAATATATAATA
  6790  TATATACATATATAATATATATATATATAGATATATAAATTAATATAAAATATTAATAAA
  6850  AATATAATATAAGAGAATATATATATATATAAGTATAATATATATATAAATATATAGCCC
  6910  CCCCCCCTTAAGGGGGGGGGGCACGGAGATAATAATAAAATAATAAATATAAAATATTAT
  6970  ATAATATATATATAATAATTATTATATAATATATATTATTATATAAATATTTAAATA
;     G-trnE(uuc) ==> start
  7027  GATCTTATCGTCTAATGGTTACGACATCACCTC!TTC!ATGTTGAAAATATCGGTTCAAT
  7085  TCCGATTAAGATTA
;     G-trnE(uuc) ==> end
  7099  TAATAATAAATCAATAAATAATAAATACCATTATAATTTAATAAATATATATAAATATAT
  7159  ATATTAATAATTATAAAATGATCATATTTATAATAATATATAAATATAATTATAACTCAT
  7219  AATAAAATAATGAGAACTTATTAATTTAATATTTATTTAATATAAATAAAATAATTAATA
  7279  ATAATTAATTAAGAAGTATATATTATATTATATAATATAATATAATATAATATAATATAA
  7339  TATGATTGAATACCTTTATCCTTATTTTTATTAAGAAAACTATTCTATTGTTCCACCCTT
  7399  TCTTTTAATAATATAGAGGAGGGGCTATTAATAATATATATAGGATATAATGTAATAAAT
  7459  AAAAAATATCAATATTCAAATAATCAAATATAATATATAATATATTATTAATATATTTAT
  7519  CATAAATATATTATAATAATAATATTAATTATATATTATGATTATTATATATATAATAAT
  7579  TTAATAAATAAATATATATAATAAACATTTATATTAATTAAATAATTATAATAATAAATA
  7639  TCTATATATATATATATAAAAATATATATATATATAATAAATAATTCATAATAATAATTA
  7699  ATATAAATGAATATATATATATAATATATAAATAAATAAATAAATATATATATATAAATT
  7759  AATAATATATATATATAATCTTCTGTATATATTATATATATATATAATCTATAAAT
;     G-cob ==> start ;; mfannot: alternative ATG start pos 7809
;     G-cob-E1 ==> start
  7815  ATGACATTTAGAAAATCTAATGTATATATAAATTTAGTTAATAGTTATATTATTGATTCA
  7875  CCACAACCATCATCAATTAATTATTGATGAAATGTAGGTTCATTATTAGGTTTATGTTTA
  7935  GTTATTCAAATTTTAACAGGTGTATTTATAGCTATGCATTATTCTTCTAGTATTGAATTA
  7995  GCATTTAATTCAGTTGAACATATTATAAGAGAAGTAAATATAGGTTGATTTTTAAGATAT
  8055  GCTCATGCTAATACAGCATCATTTTTCTTTATGATAATGTATATTCATATTGGTAAAGCT
  8115  TTATATTATGGTTCTTATAGATCTCCTAGAGTACTATTATGAATTGTAGGTGTTATTATT
  8175  TTTGTATTAACTATAGCTACAGCATTTTTAGGTTATTGTTGTGTTTATGGGCAAATATCA
  8235  CATTGAGGAGCTCTTGTTATTACTAATTTATTCTCAGCTATTCCATTTGTAGGTAAAGAT
  8295  ATCGTAGCATGATTGTGAGGTGGGTT
;     G-cob-E1 ==> end
;     G-cob-I1 ==> start /group=IB(3') (1.14e-04)
  8321  a
;     G-cob-I1-orf341_1 ==> start /first_aa=N /note=LAGLIDADG ;; evalue:3.1e-55
  8322  aatttagaagacctttattatagtaatataatattaaaaaaatctgttttatgctggaat
  8382  atttttatattattaattgattactattttattaaattaataattttaaataaaaataat
  8442  atagtaaaaatatcaattaataaaaaacaatccgcagtaattaaaaataaatcattaatt
  8502  attcagagacttaatagtaattatttattaaataatactattatttatgataaaaatcat
  8562  aaattaaatacagataatcctatttatgcatatattgttggtttaattgaaggtgatggt
  8622  tgaattacaattactaaaaaaggaaaatatttattatatgaaataggtattgaattaaat
  8682  aatagagatattcaattattacataaaattaaaaatattttaggtgtaggtcttattatt
  8742  actagaaaaagaaaattaaaaaatggcctttataatgaaatagtaatttatagaattaga
  8802  aataaagatcatttaaaaaatattattattcctatttttgataaatataatatattaaca
  8862  aataaacaatatgattatttattttttagaaaatatttattaaataatgttaaatattat
  8922  gaagaattacctttatatattagaccaaaatatttaatatatacagtaaatgatattatc
  8982  aataaagattatttaccttattgattagttggttttattgaagctgaaggtagtttttca
  9042  gtttataaacctcttaaaataaactctaaagtagctagttttgaaattagtcaaacaaat
  9102  agttttgaattaatagaagctattaagatttatttaaaagtatcacaaaatatttatcta
  9162  gataaatataataatagtagaataatacttaaaaaaatcagtgatatttgtaatattatt
  9222  aattttttacaaaataatcctgttaaattattaggttataaaagtttacaatataattta
  9282  tttttaaaactattaagacttatacctaattatataaaatatatagatattccacaaaaa
  9342  tattaa
;     G-cob-I1-orf341_1 ==> end
  9348  tatatataacaaatatgtataaaggattaagatatagtccaaacaataaagtaatatatt
  9408  gatttatatatttataatattaaatatataatatttttttattg
;     G-cob-I1 ==> end
;     G-cob-E2 ==> start
  9452  TTCAGTAAGTAATCCAACAATTCAAAGATTCTTTGCTTTACATTATTTATTACCTTTTGT
  9512  AATTGCAGCTATAGTTATTATGCATTTAATAGCTTTACATATTCATGGTTCATCAAATCC
  9572  ATTAGGTATTACAGGTAATATAGATAGATTACCAATGCATGGTTATTTTGTATTTAAAGA
  9632  TTTAGTAACTGTATTTGTATTTTTAATTATGTTCACATTATTTGTATTTTATATGCCTAA
  9692  TGTATTAGGT
;     G-cob-E2 ==> end
;     G-cob-I2 ==> start /group=IB (6.50e-22)
  9702  caaaaatttatggcccttacaatcatattgattgtattaacatgtgctatttgctggaaa
  9762  atataatattta
;     G-cob-I2-orf341_2 ==> start /note=LAGLIDADG ;; evalue:6.9e-47
  9774  ataataaatataaattataataatactataacaattaaatatttatttaattatgtaagt
  9834  aattttattaaaaattctaatatagtaaaaatttattataattatcataatcagccggaa
  9894  actaaatataatgaggctcctggtagagccgggagttcaatctatttaaaaggttcctca
  9954  gagactacacgcacacataaatatatattaaaaaataatgtaacttttaataaaattgaa
 10014  agttatttattaaattcatgtataaattatacactatcaacttttaataatgaagatatt
 10074  aaatttaatcaatgattagctggtttaattgatggagatggttactttggtattaataaa
 10134  aataatagtatttcttgtgaaattattatagctttagaagatgaacctatattaacagaa
 10194  atccaaaataaatttggaggttctattaaattaagatcaggagtaaaagctattagatat
 10254  agattacaaaataaacctgctttattaaaattagtaacagctattaatgataatattaga
 10314  aatactaaaagattagtacaatttaataaagtatgtaatattttaggtattgattttatt
 10374  gcccctattaaattaactaaagataatagttgattaataggattttttgatgctgacggt
 10434  actattaattattattatcagaataaaaatgatataacaaaaattagaccacaattaact
 10494  atttctgttactaataaattttatcaagatgtacaagattttgcacttgtattaggaggt
 10554  aatatttatttttataaagctcaaaatggttattataaatgatctattaatagagaagat
 10614  ttacatactatttattataactatcatatgttaaatccatcaaaatcatataaaggtaga
 10674  agattatttttaattaaaaaattttatactttatataatttaaaagcttttagagctcca
 10734  gttaattcaatattaaatcaagcatgattaaaatttgataataaatgaaaaaataatatt
 10794  atttaa
;     G-cob-I2-orf341_2 ==> end
 10800  ataataaaatatatatttatgaagatatagtccatttttattcctttttggaaaaaaag
;     G-cob-I2 ==> end
;     G-cob-E3 ==> start
 10859  CATCCTGATAATTATATCCCAGGTAATGCATTAGTACTACCTGCATCAATTGTTCCAGAA
 10919  TGATATTTATTACCATTCTATGCAATTTTAAGATCTATTCCTAATAAATTAATAGGAGTT
 10979  ATTCTTATGTTCAGTGCTATTTTAGTATTATTAATTTTACCATTAACTGATAGAAGTGTA
 11039  GTAAGAGGTAATAGTTTCAAAATATTATCTAAATTCTTCTTCTTTTTATTTGTATTTAAT
 11099  TTCTTATTGTTAGGTTTAATTGGTGCCGTACATGTTGAAGTGCCTTATGTATTAATGGGT
 11159  CAAATCTCTACATTTTTATACTTTGCTTATTTCTTAGTATTTATTCCTATTATTTCTATT
 11219  ATTGAAAATATTTTATTTTATGTTGGTTCTAGAAACAATAAAGA
;     G-orf491 ==> start /note=LAGLIDADG ;; evalue:2.7e-13
 11263  AGATTTAAAGTAA
;     G-cob-E3 ==> end
;     G-cob ==> end
 11276  TTAAATACAAATTTCATAATTTAAATAATATTCAACCACCTTTTTATAATAGTATTAGAC
 11336  ATTATAGTACTAAAAATACTAATATTGTATATCTTAAAGATTATTTAGTAAAACTAGATT
 11396  TAATTGAAGAAGAATATAAAAAATTATATATAGATATTAAAAATAAATATAATTTTAAAG
 11456  ATTTATATTCAGTATTAGATTTAAGTGAAACAACAGTTAATGCTATTATTGATAAATTAA
 11516  TTAATTATGAAATTTGTAGAATAAATAAATTAAATGGGATTCCTTTTATCTCTATAATTA
 11576  ATAGAGATAATTTTGATAAACATTTTACAGGCTTTTTTGGTGGTGAGGGCCATTTTGAAT
 11636  TAAAGTTAGTAAAACTATCTCTTCAAGATAGTCCTATTTCTAATGGAATGGAAACTAATG
 11696  ATTTAATTATTGATACCTCTATTATAAATAATGAAAATATATTTAAAAAATTTCTAGTTA
 11756  GAATAACTATTCAATGTCATTGAGACGAACAATTATATTTAGATATAGTAAATAAAATTT
 11816  ATAATGGGTTAGATAGTAAATTAATTTTCAAAAAAATTAGTAATGATAGTAAATATCATA
 11876  ATATTATAACTTGTCTAGTATCAATTCATAAATTTACTGTTTTAGAACATATTTTTATAC
 11936  CAATATTTAAAAATAAACCTATTTTAGGTAAAAAATATAATGATATAATTTTATGATTAA
 11996  ATGCATTAGAATTAGTAATAGATAATAATCTATCTCTTGATAATATTAAAAAAGCTATTG
 12056  ATTTAAAAAATCAAATAAATCTTAAAAGTACATTTAATGATTTAAGTTTACTACTTGAAT
 12116  TTTATAATAAAATATTAAATTTACAATATATTATTGGATTTTTTGAAGCTGAAGGAACAT
 12176  TTTCAATTAGATATATAATGAATCTTCATTCCTTTGGTATTTCTATAAATATTACTCAAA
 12236  AAAGAGGGTCAAATTTATTAATAAAATCTATATTAGAATATTTATATAATTTACCTATTG
 12296  ATTCTAATTGTAAAATTAAATTAGATAATCTAATTCCTAAAATAATTGACAGAGCTGATA
 12356  AAAATCAAGTTATAATTCAAATTACTAATTTAGACAGAATATATTATTCTGTTATACCTG
 12416  CTTTAGCTAAAGAAAAATTCTATACAAGAAAACAAATTGATTTTGTAATATTTATAATTG
 12476  GTATTATTATGTTAAAACATGGTTTACATTATATTCCTGAAGGATGAAAATTATATCATA
 12536  CTTTAAGAGAAAATATAAATAAATATAGATATTATACTAATAATGTAGGTTTACCTACTT
 12596  TAAAAGATATTATAGATATTTTACTATTAAAACCTTTACATGATACAACTAAAAATAATA
 12656  GACAAAATCTTAGTAAATATAAAAGAGTTTATTTTGATATTAATAAAAATATAAAAATTT
 12716  ATACACCTATTAAATTAAAATAA
;     G-orf491 ==> end
 12739  TTTATATTGACTTTGTAGCTTTATAGAAATATCCTCCAAAAGAGGTGATAATATTCCTTT
 12799  TTATATGTCATGTGGAAATTCCCTATGTATTGATGGGTCAAATTGCCACATTCTTATATT
 12859  TTGCATACTTTTTAATTATTGTACCTGTTATTTCAATAATTGAAAATGTATTATTCTATA
 12919  TTGGTAATAATAATAAATAATATATATTATTAATATATATATATGTATTAATACATAATA
 12979  TTTAATTAATTTAATAATAATATATTAATATAATAAAATAATATTCATAATTATATATTT
 13039  ATTTATATAATATTATATAATATAATATAATATAATACAATACTCATAGGACTTTTATCT
 13099  CCCCTCCTCTATTAATCTGAAGGAGGGGCTTAATTAATATAATATAATATTAAATTAGGA
 13159  GCTGTATAATAATATATAATAAGGCTTTTATAATAATTTTATAAATATTAAATAAATGTA
 13219  TATATTAATATTTATATTTCATAGGACCCCTAATTTAAATTAAAATAAATAAAAATAAAT
 13279  ATGGGGGCCCCCCTTAATTATAATTAAGGGGGCCCCTTTACTTTACCTTTACCTTTATTT
 13339  TTACCTAATGGGAGCTATATTTATATTTATATTTATATTTATATTTATATTTATATTTAT
 13399  ATTAAAAATAGAGCCCCCCCCTTACGGGGGGGGGCACGGATGAGATTATAATTATAATAA
 13459  TAATAATAATAATTATAATTATAACTATAACTATAATTATAACTGTCACTATAACTATTT
 13519  TATAGTATTATTACAATATTCTACTTTTTTTATTAATATATTAATTAAAGGAATATAATT
 13579  AAATAAATAATCTAATAATAATATATATTTATTTATAAAAGTAATATTAATATAATATAA
 13639  TATTATTAATATTCATTAATTAACTATATATAATAATAATAATTATGATTTAATATATAG
 13699  ATATTAATTGAATATTATTTAATATAA
;     G-trnM(cau)_2 ==> start
 13726  TGTAATATGATGTAATTGGTTCAACATATTAGGTT!CAT!AACCTAATTATATACGTTCA
 13784  AATCGTATTATTGCAA
;     G-trnM(cau)_2 ==> end
 13800  GTATTTATTATTAATATAATAATTATGTAAATATAATATTAAATATTATAATAATTAAAT
 13860  ATATTATATATAGGAAAATCATGTATATACAAAGTAAATAATTCATAATAATAATTAATA
 13920  TAATCTAATTATTATTATATAATTATATAATAAATAAAGTAATAAACATAAATAAATAAT
 13980  AAATGTAATATAATACTTAATAAATATATATAATATTAATTCATAATAATATATTATGAA
 14040  TATTATTAATATATATAATACTTAATTAATTTTCTATCTATATCATCTCTTCTTTATCTT
 14100  CAAATATAATAGACTATTATTTATGTATTATAAATAGGTAAATATTAATAATATATTTTT
 14160  AATAAAATCAAAAATATTAATAGTTATATATCTATAACATAAATGTGTTTAAATATAATA
 14220  TATTTAATTATTATAATATTTATATAATTAAATAATTCTTAATATTAATATAATAATAAA
 14280  AATATACTTATAATAAATTATATAAAATATATATTAACATAATAATTTAATTATTATCAT
 14340  AATAATAAATATATATATATAATTTATATATTTTAATTAATATATATAATATATTAATAA
 14400  TATTTTCATAAGGATATTGGGTTATTTAAACCCGGTAATAATTATATTATTATTATATAT
 14460  ATATATATTATA
;     G-trnP(ugg) ==> start
 14472  CAGATAGAAGCCAAATGGTTCGGCACTTTCTT!TGG!GTGAAAGATTTAGTAAGTTCAAG
 14530  TCTTATCTATCTGA
;     G-trnP(ugg) ==> end
 14544  ATAATTAATAATAAATAAATAAATATAAATAATAATAATTCATAATATAAATAATAATTA
 14604  ATTTATATTTATAATAAATATATATAAATATATATATATATATATATTAATTGATTATTA
 14664  TTATTAATTTTAATAATAATTAATAATTCAAATAATAAGATATATATTTTTATATTATGT
 14724  GTTTAATTTATATATATCTATTTATCTATAATATATATATTTTTTAATACTTGAATATAT
 14784  TATATAAATATATTCCTTCTAATTATATATATTTAGTAATAATAAATATAGATATATATA
 14844  CATATATTATATATATATAGATACTTCTTCTATATAAAATAAAAATAATATTATTTTTAA
 14904  ACCTATTATATATATATATAATATTATATAATTATATTTAATATTTAAATAATATTAATC
 14964  ATTTATATAATATAATATAATATAATTAAATATAAGATATACTTATAATATAATTTATCT
 15024  CTATAAATAAAAATATAAAAGTAATATATTATTATTAATTTATATGTTATATTTTACAAA
 15084  ATTAATTATATGTAAATAATAACAATATAATATATTTAACATATTAACTATGATAGGTTT
 15144  ATATGAAAATATATTATAGTATATATAGAAATTAATAATTTCGATAATAATAATATAATT
 15204  TATATATATATATAAATAATATATATATAAATATAATAAAATAATATTTTATAAAGTAAT
 15264  AACTTAAATAATTAATATATATTTAATATATATATATATAAAATTTAATATATCATCATA
 15324  TATAATATATATTAAATATATAGCCCCCTCCTTAATATTAATAAGGGTGGGGGGAATACG
 15384  TATGAGATATATAGGTTTTAATAATTATTAATAAAAATTAATCATAAATAATATAACAAA
 15444  CA
;     G-cox1 ==> start
;     G-cox1-E1 ==> start
 15446  ATGGTACAAAGATGATTATATTCAACTAATGCTAAAGATATTGCAGTATTATATTTCATA
 15506  TTAGCATTATTTAGTGGTATAGCTGGTACAGCTATATCATTAATTATTAGATTAGAATTG
 15566  GCTGCACCAGGTTCTCAATATTTACACGGCAATAATCAATTATTTAACG
;     G-cox1-E1 ==> end
;     G-cox1-I1 ==> start /group=II (7.95e-16)
 15615  gt
;     G-cox1-I1-orf779 ==> start /first_aa=A
 15617  gcgcctctcagtgcgtattcttcgatgttatattcaattataaccgtattactattcgtt
 15677  ttaataataatattaaaatacgtaaaccatatgactaacctagctaaggctaacttagtg
 15737  ggaacaatagcatgtcataaaaaggaagtgattagtgcttcttgaggtaagtgttacatg
 15797  attaggttaacaaacttcttacaagtctctatcaggattacaatttcctcgcatcatttg
 15857  gatgaggtaaactatgcaattgaattatacgttgaggttcaatcgtcatgaatagatagt
 15917  ttagatagcacaagcagtgtgaaagagatgaaggatctaaataacacatatggagatacg
 15977  aaaagggagggattgactgaaagaggaaactcttgagttaacagaggtatcgtagtatcg
 16037  aacattcaacaaaaattgaattgcttacaaattagacaatatagtactaatagtaaacta
 16097  gaaaagggtaccagtacaataagaactaaggaactaaatacttcgaatttaatacaatta
 16157  gttcaattacaaaatgataatataaataaggatcatattaatcataacttaatggacatt
 16217  attaaagatattgatgttttaattatatcttatgataaaatcaaaagtaaatctggtaat
 16277  ataactaaaggtactaataatgaacttttagatggtttaagtaaaaaatacttaaataaa
 16337  ttatcaaatgaattaggatctggtagattcaaattcagtcctataagaattattgaaatt
 16397  cctaaaccaaaaggtggtataagacctttaagtattggtaatccaagagagaaagtagta
 16457  caagaggctatgagattagtattaaatactatctttgatcctaaaatatcagaacattca
 16517  catggatttagaataaaccatagttgtcatacagctgtatgagaagtaaggaatatattc
 16577  tccaaagtaaattgatttgtagaagtcgatttaaaaaaatgttttgatacaattcctcat
 16637  gaattaattatgaatcaattaaaaaaatatattcttgataaagctttcttagatttaata
 16697  tataaattattaagagctggttatattgataataaaggtatattccataatacaaaagtg
 16757  ggtgtacctcaaggatcaattgttagtcctttattatgtaatgtagtattaacattagta
 16817  gatgattgaatagaaatatttatgaatcaatttaataaaggggaaagaagaaaaataact
 16877  aaagaatatagaaaatatagtagacagattgaaaaagctaaactatttagtgaaagaatt
 16937  agattacaaaaattaagaaaagcatctggaactgtatttatcataaatgatccgaatttc
 16997  aaaaggatgaaatatgttagatatgctgatgatatattaattggagtaattggttccaaa
 17057  gctgattgtattataattaaagaagaattaagtaagtacttagactctttaggtttaaca
 17117  ataaataaggataaaaccttaatcacttgtgctagtagtaaacctgctagatttttaggt
 17177  tatgatatttcagtaactccttatagtaaagaacctacagtaacaaaacattttccatcg
 17237  agaactattagatctagacatcctactagaattattttaaatgctcctatcctagatatt
 17297  gttaatagattaaccattaatggtttctgtaaaaataataaaaatggtagagtaggtttt
 17357  cctacaagagttggtagatgaatctatgaagaacctagactaattattaataatttttta
 17417  gctattggatatggtattttaggttattataaattagcaactaattataatacattgaaa
 17477  catagattatgattcatcttattctattcatgtgtattaacattagctggtaaatataga
 17537  ttaggtaccataagcaaaactattaaaaaatttggatttaatttaagatttagagatgaa
 17597  aataataaagttattgcagagtttcttagagattgttttgataaaattgtacatattaag
 17657  aaccatggacaatacttgttcaataacaaagatagtaatattaaccctttcgaatatatt
 17717  gatcaaataaaatatagattaccaactgctaaagctgcattagataaagcttgtgtagta
 17777  tgtaattctacagataatgtagaaatacatcatattaagaaattaataagagggaaattg
 17837  ataataaaagattatatgtatggaagaataattactataaatagaaaacaggttccatta
 17897  tgtaaaaattgtcatattaaagttcatcaaaataataataaatatggtcccggtttataa
;     G-cox1-I1-orf779 ==> end
 17957  tataattagtaataatattgtatggagagccgtatgaaaggaaactttcacgtacggttc
 18017  gggaaggactcttttatatgtgaaaacagataaatttgttacttcat
;     G-cox1-I1 ==> end
;     G-cox1-E2 ==> start
 18064  TTTTAGTCGTAGGCCATGCTATTTTAATGATTTTCTTTATAGTTATGCCGGCTTTAATTG
 18124  GAGGGTTCGGT
;     G-cox1-E2 ==> end
;     G-cox1-I2 ==> start /group=IB (3.30e-18)
 18135  aaattatatcaattgccgtaatatattaacaatatatttataacatcactatatgctgga
 18195  aattctattaaatataattataataataattatatagccccccccctttatggggggggg
 18255  ggggcacggatgagataatcagcaggaaacgctaataataattataatcttaatctataa
 18315  tttagatataataaattataataaaattattaattaggttcctcagagacttttaataaa
 18375  aattagatattttatttatgaaataaaataatgcgtgatgcattttatatatatatatat
 18435  tatatataaattgaagatatagtcctaattatatagaaatatataatataaatg
;     G-cox1-I2 ==> end
;     G-cox1-E3 ==> start
 18489  AATTATATGTTACCCTTAATGATTGGTGCAACTGATCTAGCCTTTCCTAGAATTAATAAT
 18549  ATTGGTTTTTGATTATTACCAATAGGATTAGTATGTTTAGTAACTTCTACATTAGTAGAA
 18609  GCTGGTGCTGGTACTGGTTGAACTGTATATCCACCTTTATCATCTATTCAAGCTCATTCT
 18669  GGTCCTAGTGTTGATTTAGCTATTTTTGCATTACATTTAACATCAATTTCATCATTATTA
 18729  GGTGCTATTAATTTTATTGTAACAACTTTAAATATAAGAACTAATGGTATAACTATACAT
 18789  AAAATGCCTTTATTTGCATGAGCTATTTTTATTACAGCATTCTTATTATTATTATCATTA
 18849  CCTGTATTATCAGCAGGTGTTACAATGTTATTATTAGATAGAAACTTCAATACTTCATTC
 18909  TTTGAAGTAGCTGGAGGAGGGGATCCTATTTTATATGAACACATTTTTTGATTCTTTGGT
 18969  CATCCCGAAGTATATATTTTAATTATCCCTGGATTTGGTATTATTTCACATATTGTATCA
 19029  ACATATTCTAAAAAACCTGTATTTGGTGAAATTTCTATGGTATATGCTATAGCTTCTATT
 19089  GGTTTATTAGGTTTCTTAGTATGATCACATCATATGTATATTGTAGGATTAGATGCTGAT
 19149  CTTAGAGCTTATTTCCTTAGTGCTACTATAATTATTGCTATTCCTACTGGTATTAAAATT
 19209  TTTTCATGATTGGCCACTATTTATGGTGGATCAATTAGATTAGCTCTACCAATATTATTT
 19269  GCTATTGCCTTTTTATTTTTATTCACTATAGGAGGTTTAACAGGAGTAGCTTTAGCTAAT
 19329  GCATCATTAGATGTAGCTTTCCATGAT
;     G-cox1-E3 ==> end
;     G-cox1-I3 ==> start /group=I(derived) (7.23e-09)
;     G-cox1-I3-orf290 ==> start /first_aa=T /note=LAGLIDADG ;; evalue:9.6e-47
 19356  acattaaaacaacaaaaaaaatataaaaaaatacaattattaaaaaataaattacaatat
 19416  agaaattatagtcttaataaattatttaataaagatgattatattaagtctttttttgtc
 19476  ggtttatttgatggagatggtagtattcaagttaatcattgaagatctcttaatttacaa
 19536  tttagattagtaattaaattaaaaaatttagaacttaattttaatatattacttaattta
 19596  agtaatcatttaggcggtaatattaaaattctaactaattttgtattatgagtattaaat
 19656  gatagtaaaacaattatactatttatttcaatatttaaaaaatatccattattaacagaa
 19716  cataaaagattacaattagcttttataaaatctatatatgaaatttataaaaaagataaa
 19776  aaattagctttaaatttatatataaatgatagaaataataaatttaatcctaatttatat
 19836  ttaaaatattataatataaattatacattaataaataattattcttctattatttatcct
 19896  aattttaaatatattgacaatactaatctatttgaatatcattattttaatagttgattt
 19956  agtggttttactgaatctgaaggttgttttgtaaatagaactagtaaagattattcattt
 20016  atgattgcacaaaatgataaaaagttaatagaatttattaagaattattttcaaattctt
 20076  aatattttaagattagttaaaaatctatatgtattagaaacatatagaaaagataattta
 20136  aaattatttattaatttttttaataaatataaattacaaggtaataaattaaatcaattt
 20196  aattgttgaaaaaattatattaataataaataa
;     G-cox1-I3-orf290 ==> end
 20229  gtgtcatgttgtcaattcactataataaaatattttaaatattttattggttatattaaa
 20289  tataatatagctaacgatgaaatcttatttatgaagatcataatgtaatcttttttttta
 20349  taataaataaataagataatatcgtgggaacctttatatataaaggacaccgtagagact
 20409  acatgtgaattaaatattatagtttacaaattttacacttggttataatatttaaagata
 20469  tagtccaatcctttacgtgagtaaagttaaatag
;     G-cox1-I3 ==> end
;     G-cox1-E4 ==> start
 20503  ACTTATTATGTTGTAGGACATTTTCATTATGTATTATCTATAGGAGCCGTATTCTCATTA
 20563  TTTGCAGGATATTATTATTGAAGTCCTCAAATTTTAGGTTTATATTATAATGAAAGATTA
 20623  TCACAAATTCAATTCTGATTAATTTTTGTAGGTGCTAATATGGTATTCTTACCTATGCAT
 20683  TTTTTAGGTATTAATGGTATGCCTAGAAGAATTCCTGATTATCCTGATGCTTTTGCTGGT
 20743  TGAAATTATATTGCTTCAATTGGATCATTTATTTCAATAATTTCATTATTATTATTTATT
 20803  TATATTTTATATGATCAATTATTTAATGGATTATCTAATAAAATTAATAATAAATCAGTA
 20863  GTATATAATAAAGCACCTGACTTTATGGAATCTAATAAATTATTTAATATGAATAATATT
 20923  AAAACATCATCATTAGAATTCTTATTAACATCACCACCAGCTGTACATTCATTTAATACA
 20983  CCAGCTGTACAATCATAA
;     G-cox1-E4 ==> end
;     G-cox1 ==> end
 21001  TAAATAAATCAAATTATAATAAAATATATATATATATATAATGTATAAATAATATATATA
 21061  TAATAATAATATATAATAATAATATTCATAATATAACATATTATAATAAAATTCCCAATT
 21121  TTATATAATATTATATAATATAATATAATATTTAATATTTTATATTTTATTGGGATATTA
 21181  TAAGTATATATTTTATTAATACTTATTATAATATTATTTTCTTATTCTTTTTTTTTATAG
 21241  AATTTATTTATTATAAAAATTATTTAATAATAATTCAAATAATAATAAAATATTTCATAT
 21301  ATAATAATTTATAATGTATATATTATAATATAATATATATATTATGTTGCCATAATAATT
 21361  ATAATATTATAAAGGCTATATATATTATTACTTTCATATAATTAATATAATTATTAAATA
 21421  AATTCTCAATTATATTATAATTATAATTATAATTATAAAAAATAGAGTTTTTTTATTTAA
 21481  ATAATATATGAAAATATTAATATAATTATTGTTTATAATAAAAATATATAATTTATACTT
 21541  AATATTATTATATTAAAATATTAACTTATTATTAAATAATTAAATAAGTAATATATAAAT
 21601  AATATAATAATAATAATAATTATTATTATTGTATAAATTAATTAATTATCTAAAAATAAT
 21661  AATAAATAAT
;     G-atp8 ==> start ;; mfannot: alternative ATG start pos 21656
 21671  ATGCCACAATTAGTACCATTTTATTTCATAAATATAGTAACATATGGTTTTATTTTAATT
 21731  TTAGTATTATTAGTATTGTTTTCACAATACTTTTTACCTATAATTTTAAGATTATATGTA
 21791  TCTAGATTATTTATTTCAAAATTATAA
;     G-atp8 ==> end
 21818  TAAATAATTAATTATAATATTATTATATAATATTAATTTAAATACTACTTAATTATTTAA
 21878  TAATTAAAATAATGTAGTAGATATATTTTATATCTTTAATATAATAGCCTAAATTTATTT
 21938  ATTTATAAAAATCAAAATAAAAATAGCTCTTAAATATATAATTTTAACTTATTAATAATT
 21998  ATCATAATAATAATAATAAAAATATTATTATTATACCCTTATTTGTATTATTAATAATAA
 22058  TATAGGTATATTATATAAGTATTTAATATATATTATAATAATTTATATTATAATACTCAT
 22118  TCTATTTCAATTAATTTATTATAATAAATAATTAATAAATTATATATTATATTTATTAAT
 22178  AATATATATAATTGATAAATATAATTAATTATTTAATTATTGAATAATAGATAGAATTAC
 22238  ATTATTTTTATATTGATTAACTATTAGTTAATCAAAACTATATATTAATATAATTAAATA
 22298  AATAATTCATTTAATATTTATTTATTTAATTAATATCATTAATATAATAATATTAATAAA
 22358  TCCATATATTTATATATTTAATTTATAATATAGCTTCTATTAAAATTTTATTAAATAGGT
 22418  AATTCTATAAATATTTATTAATAAATATAATAATTTTATATAATAATTAATAATAATATT
 22478  ATTAATATATATATATATAATATATTTATATAAATTAAATATTAATACTTATTAATTAAT
 22538  TAATTATAATATATAAATATAAGGTAAATATTATATAATATTATAATTTATATATTTATA
 22598  TATTTGTTAATAAATATATATATATATAAATCAATTATTAGTCATCATTTAATATATAAT
 22658  ATATTAATTATATCTTTTAATTAATATTAACTTCAATATAATATAATTTAACATAATTTA
 22718  TATTAAAAATAAAGTAGCTTCTAATAAGCCCCCCCCCCCCTAGAAGGAGGGAGTAGATGG
 22778  GGTTCTATGCTATGAGGTTAATTTCATTTAATAATAATAATAATAATTAAATAGATATAA
 22838  TATATATTATATAATATATAATTATATTATTGTATTATTTATATTTTTATATTTATATTT
 22898  ATTTATAATAATATCAATAATATATTTATTATTTTATATATATTTTTATATTAATATTTA
 22958  CAAT
;     G-atp6 ==> start ;; mfannot: alternative ATG start pos 22839
 22962  ATGTTAAACATTATAAATACATTTATTAATTCACCTTTAGATCAATTTGAAAATAATCTA
 23022  TTATTAGGTATTATAACACCTTTTATAAATTTAAATCATTTCAATATTACAACATTTACA
 23082  TTATATACATTAATTGTATTTAGTATTATTTTATTATTATATATAATAACTAATAATAAT
 23142  AATATAATTTTAGGTTCAAAATGATTATTATCACAAGAAATAATTTATGATACTATAATT
 23202  AATATAATTAAAAATCAATTAGGAGGTAAAATATGAGGTATGTATGTACCTTTAATTTAT
 23262  ACATTCTTTATAATTATTTTAGTATCTAATTTATTAAGTATAATTCCTTATTCATATGCA
 23322  TTAATAACACAATTTTTATTTGTAATTTCAATAAGTTTTATAATTTGATTAGGTATTACT
 23382  ATTTTAGGTTTTTATAAACATGGATTAGAATTCTTCTCATTATTTGTACCACAAGGTACA
 23442  CCATTAGTATTAGTACCATTATTAGTATTAATTGAAATATTATCATATATTATAAGATCT
 23502  TTATCATTAGGATTAAGATTATCGGCTAATATTATAGCTGGACATTTATTAATGGTTATT
 23562  TTAGGTGGTATAATTTTAAATATTATGACTATTAATATTATTTATAATATTTTAGGTATT
 23622  TTACCTATAAGTATTGTATTAGCAGTTTTATTATTAGAATTTGCTGTAGGTATAATTCAA
 23682  GCATATGTATGATGTCTATTAATGACATCATATTTAAAAGATGCATTATTCTTACATTAA
;     G-atp6 ==> end
 23742  TATATAATAATTAATATATAATTTATTCATCATAATTTAAATAAAAATAATAATATTCAA
 23802  TATATATAATATCATATCCTATTATTAATTTAAATATTATATAAATTATTATCTATAATA
 23862  ATATATCGATATTTATTAAGAAATATAATATAGAGAGCGGGATTATTAATTATTATTATA
 23922  ATATTTAATAATTATTATATATTATATTTAATAAACAATTATATTATTAAATTAAATATT
 23982  ATATTGATATGATTAATATATAAAATATAAGTAATAAATTCAAATATTAAAAATAAACAA
 24042  TATTATATATTTTTATAATAATTAATATATATATATTTATATATAATTTTTATTAAAATA
 24102  CTCTCTCAAGTATTAAATATAAATATTAAATAAATAATATACATTATATATATTTATATG
 24162  ATAATATAAAATATAATTATAAAAATAAAATAATAAAATAATTAATATATATATACAATG
 24222  TTATTAAATATATTTATAATATAATAATATTATAATAATAATATATTATTAATATTATAT
 24282  AAATATTAATATAAATATTATTTAATTATTATTATATTTTATTTATTATTCTTAAGGAGA
 24342  TCCCAAGCTTATTAAGTTCGAGAACTATCTTATTAATTACTTCTAGATATATATAATATA
 24402  ATATAATATAATATTATATAAATATAGTTTAATTAATATAATAATAAAGTCTCCAATTAA
 24462  ATATTAATATTTAATAAGGCTCCTTTTAAGTTCCAAAACTTATTAACTCTATGAATATAT
 24522  TAAATTATAATTAGAAGTAAAATTAATTAAAAATATTAA
;     G-cox2 ==> start
 24561  ATGTTAAATTTATTCAACATATTAAACATTATTAATAATGATGTACCTACACCTTATTCA
 24621  TGTTATTTTCAAGATTCAGCTACACCTAATCAAGAAGGTATTTTAGAATTACATGATAAT
 24681  ATTATATTTTATTTATTAGTTATTTTAGGTTTAGTTTCATGAATATTATTTAATATTGTA
 24741  AGAACATATTCAAATAATAATATAGCTTATAAATATATTAAACATGGACAAACTATTGAA
 24801  ATTTTATGAACAATTTTTCCAGCAGTAGTATTATTAATTATTGCATTTCCTTCATTTATT
 24861  TTATTATATTTATGTGATGAAGTTATTTCACCAGCTATAACTATTAAAAGTATTGGATAT
 24921  CAATGATATTGAAAATATGAATATTCTGATTTTATTAATGATAATGGTGAAACTATTGAA
 24981  TTTGAATCATATGTTATTCCTGAAGATTTATTAGAAGAAGGTCAATTAAGATTATTAGAT
 25041  ACAGATACTTCAATTGTTGTACCTGTAGATACACATATTAGATTTGTAGTTACAGCAGCT
 25101  GATGTTATTCATGATTTTTGTATTCCTAGTTTAGGTATTAAAGTTGATGCTACTCCAGGT
 25161  AGATTAAATCAAGTATCAGCTTTAATTCAAAGAGAAGGTGTATTTTATGGACAATGTTCA
 25221  GAATTATGTGGTATTAATCACGCGGCTATACCTATTAAAGTAGAAGCAGTATCATTACCT
 25281  AAATTCTTAGAATGATTAAACGAACAATAA
;     G-cox2 ==> end
 25311  TAATATATAATATATATATATTATTGAAATTTTATTTATAATATTCATAATATAATTTAT
 25371  TTTAATATAATTCTTATATATAATATCTTAATAATTATTATTATAATATTAATATTAATA
 25431  TTATATTTATTTAATTTAAATAATAACTAATAAAAATTATTCTATTAATAATATAATTAA
 25491  GTAAATATATTTATATATTATACATAATTCATAATAATAATTAATTATTTCTATTCCAAT
 25551  TATTATAATTGATAATATATTTTATTTTGATTTATTATTATTATCATGTTGTATTTTTAT
 25611  TATTATAAACTTATATAATAATATTATATAATTACATAATATTTTATATAATATAATATG
 25671  ATATATATATTATATTTAATTATTTATAATATATATATATATTATAAAAATACATAATTT
 25731  ATTATATATTATTTTATTTAATAAATATTAATAAAAATTTATATAATTAATTATTGAACT
 25791  CGCAGAGCCCCTAGGAGGGAGCTATTATTATTATTACTCATAGGACCCCCCCGGGCCCCC
 25851  TATTTTATTTTATTTTATTTTATTTTATTTTATTTTATTTTATTTTATTTTATTTTATTC
 25911  TATTAATAGGGGGCCCTTTATTTAATTTTTATTTTAATTTTTATTTTATTGAGAACTCAA
 25971  TTAAAATATATTATTTTAATATAATCATAAGATATATTTATATAAATAGTATATTTAATA
 26031  ATATAGCCTCTATTTTATTTTTATCTTCGAAAAGTAAAAGCTTGATAAGAACAAATAATT
 26091  GTCTTTAATAAAGTATTTATTAGAAGTTCTATATTCAATAAAATTATATTAATGAATAAT
 26151  ATAATAAAATTATATTATTATTTATTCAATATTATTATTATTATTATTATTATAATGATA
 26211  ATTATTTCTTTTTGAAATACCTATGATTATTATAATATAGCTTTATATTTTCTGTAAAAA
 26271  TTTTATTTATTTAATTGGTATAAATAATAAAGAATAAATATTCAATATAAAATTATAACT
 26331  TTAATATAATTATTATATATAATAATTATATTAATATTATTTATATTTTAATATTAATTA
 26391  ATTAAAAAGATATATTATTATATTTTTATATTAATATATTAATAAATATCAAATTATATT
 26451  AATTTATTATTATTATGATAAAAGCTCCCGGACCTATTAAGCCTGAGACCCCATGTGAAT
 26511  ATATTATTTATATATTATGAATATTATTTATATGATGATTTTAAGATTTAACCTTTTATA
 26571  TATATTATATTATATTATATTATATAAAAAGTTATTGACCTAATATATTTATTATCTACT
 26631  AGGTCTCCTTTCTATTAAAATTTTATAACTTTATATTTAGAAGTTTAATAA
;     G-atp9 <== end
 26682  TTAAACTGCAAATAATAACATAAATGAAATCATTAAACAGAATAATCCAGTGGCTTCAGA
 26742  TAATGCGAAACCTAAAATCGCCATAGGGAATAAAGTATCTCTTAAAGAAGGATTTCTTGA
 26802  TACACCATTAATTAAAGCAGCGAATACGATAGCAATACCAATACCAGCACCAATTAAACC
 26862  TGTAGCAGAAATACCTGCACCAATATATTTAGCAGCTAAAACTAATTGCAT
;     G-atp9 <== start
 26913  ATTATATTATATATTAAGTATTAAACTTATATTAAATAATTTATATTATATATATATATA
 26973  ATTTATAATATTAATTAATTTAATTAAATTATATAATTTAATATATATATTATTTATTAT
 27033  TTATTTTATTATTATTATGTTATTATATAATAATCCATAATATTTATATATAAATATATA
 27093  TTATGAATAATTATCATATAATTTATATTATTATTATATTTATATTATGTAAATATATAT
 27153  ATAAATTGAAATATTTATTATTATGATAATTTATTTATATATTATTATATTGTTGAATAT
 27213  ATTATTATTTAATATTTATTAATAATAATATACTATATAATTAAATATTATATATAATTA
 27273  TATTATTATTATTATTATTATTAATATATAAATATATTATTAATATATTATATTATATTC
 27333  TTATGTAAATTTATTATTTTTATTAATATCTATAAGAAATATATTATAATTTATATTACT
 27393  TATATATATACTATATATATTAGCCTATATATATTATATTATATATAATACCTCATCTAT
 27453  GGCCCCCCCCCCTATAAGGGGAGGGGCTATATTTTTATTAAATTATATATTTATATTGAT
 27513  ATATAATATATATTACTCATATAGGAGCCCCAAATATAAAATAAAGCTATTAAATTATAT
 27573  TATTTGATATTATTATATATATATATATATTGTTAATATATAGAATAAATATATTATTAT
 27633  TATAATGTTTTAATAATTAAATAAATAATAAAAATAAAGATTAATATATTATAATTAATA
 27693  ATATTATACAATTATTATTATTATTATTATATATATATATATTGATAATTATTTATTACT
 27753  TAATATAATATTTTTATATTATCTCCTCCGTACACTCCCCCCCACAAGATTAATTAAATT
 27813  TAATTTAATGGAGGGGCTATATTTATATTCTATATAATATATCCAATATTTTTATATATT
 27873  TATGATAATATTTGGATAGATATTATATAATTTTAATAATGATAATTATTCATAATATTA
 27933  TTGTTATAATGAATTATATAATTTAAATAGATCCTAATATAATATAAATAAGGTCTCTTC
 27993  TAAGGGGCTGGGATCCTTAATTAAGTTAAATTATGAGGATGATAATATAAATTATATCAA
 28053  TAATTATTATAAATATTTATTATATATTATTTATTTAAAATATATATTATATATTATTAT
 28113  TATTATTATATGTGATAATATATATATATAGTATTTTATTAATAATACAATCTCATCCGA
 28173  GCCCCCCCCCACAAAGGGGGGGGGGGCTATATTATTAATATATATAATAAATGTTATTTA
 28233  ATTAAAGCGGACTCCTACCTACGGTGTAGGGAGGAGGGTGTACCTACGGTTTAATTAAAT
 28293  AATAATCTATATATTTATACTACTTAATATAAATATAAAATATTAATTAAATAAATATTA
 28353  ATAAATTATATAATAATTATACTTCTTCTATAAATTAATATATTTACTAATTAATATTTA
 28413  TATAAATTAATTATTAGTCCCGCTCCCCATATCTATATCCATATCCATATCCATATCTAT
 28473  ATCCATATCCCTTGAGAGAAGAAAGGGGCGAGATGATAGAATAGATATTTTAATAAAAAA
 28533  TAATAACTAATTTATATTTTATTAGTTTATTATTCTCTCCATGTCCCTTCCCCCCCCCCC
 28593  CCTAGGGGGGGGGGAGGCAATATTTATATTATTATTAATATAAATAATTATCTGACACGT
 28653  AGTATTAATACTACATGTAGATATAAATATGTATATGATAAATATATAAATAATATATTT
 28713  ATTATATAGAATATAATATAATATAACTAATTATAAGTAATATATTTTATATATTATAAT
 28773  TATTATGAATAATTATATATATATATATATTAAATATTATCATAAATTAATAATATAAAT
 28833  ATTAAATATATATTATTATATTAAACATATATATATATATATATTGACATTAATTATAA
;     G-trnY(gua) ==> start
 28892  GGAGGGATTTTCAATGTTGGTAGTTGGAGTTGAGCT!GTA!AACTCAATGATTATATATC
 28950  TTCATAGGTTCAATTCCTATTCCCTTCA
;     G-trnY(gua) ==> end
 28978  TATATTAT
;     G-trnN(guu) ==> start
 28986  GTCTTTATAGCTTAATGGTTAAAGCCTCTCACT!GTT!AATGAGATAATATAAGTTCAAT
 29044  TCTTATTGAAGACG
;     G-trnN(guu) ==> end
 29058  TTATAAATATATTTATTTAATATATTTTA
;     G-trnA(ugc) ==> start
 29087  GGGGTTATAATTTAATTTGGTAGAATACTTGCGT!TGC!ATGCAATAAATATGAGTTCAA
 29145  GTCTCATTAACTCCA
;     G-trnA(ugc) ==> end
 29160  TAATAATAATTATAATAATAATATAATAATAATTATAAATTAATTTATTTATTAATTTAT
 29220  TTATAGGACTGAAATA
;     G-trnI(gau) ==> start
 29236  GAAACTATAATTCAATCGGTTAGAATAGTATTTT!GAT!AAGGTACCAATATAGGTTCAA
 29294  TTCCTATTAGTTTCA
;     G-trnI(gau) ==> end
 29309  TGCGAGGCATACCCTTAAGGGTACGCCAACACTAAAACCTATTGTCCGGCAGAGCGAAGT
 29369  CGGACTATTAGTTTCATACAAATAATTCTTTTTATTAAGCATATTATAAATATCTGAAAT
 29429  AATAATAATAAATAAAATATAACATGTATAATGTATAATATTAATCTTTATAATATTATA
 29489  TTATATTAAATACTATAATAATTATTATTATAAATAATTAGCTTCCAATAAAATAAAATA
 29549  AAATAAAATAAAATAGGGAGCCCGGGATATTATAAGATTAAATAATAAGAATATTAATAT
 29609  CAATATATTATTAATATATATATATAATATTTATATAATAATTAATTAATTTAATAAATA
 29669  TTCAATAATATTAATATAATCAATATATACATATATATATATTTATAATTTAATTATTCA
 29729  TTTATATATATATTTATCCCATTATATAATTATTTTAAATATAAGTATGGAATAATTAAT
 29789  AA
;     G-trnS(uga) ==> start
 29791  GGATGGTTGACTGAGTGGTTTAAAGTGTGATATT!TGA!GCTATCATTAGTTTTATAAAC
 29849  TACGTAGGTTCGAATCCTACACCCTCCG
;     G-trnS(uga) ==> end
 29877  AATATAAACTCTAATTATATAATAACTGAAAATATTATATACATATAATAATAATAAATA
 29937  TAAATAATAAATAATATTATATTTATATAATAATATTATATAATCTCATTATTAAAAATA
 29997  ATAAATAAATAAATAACGAAATAATATATATTATATTATAATATTAATATAGCCTTTTAT
 30057  TTATAATATATATATAAATCAATAAAATAATAATAACTATATAATATATATTTATATATT
 30117  AATAATAATAATAATAATAAATATTTAATAATTATAATCTTATTATAATTTATAATATAA
 30177  CATTATAAATATTATATATTATTCATAATAATATATTAATATAATAAAAATAAATATTTT
 30237  TATATTATTTTATCTATACATTATATATATTATATACATTATATATATTATATACATTAT
 30297  ATACATTATATATATAGGAAAATAATAAATATATATTAATTAAATATTTATCTTTGCTTT
 30357  ATATAATTATTTAATTAAATAATAATAATACGAATAGGAGATTATTATTAATTATATATA
 30417  TACATTATAGTCCATTTTGTAGTTAATAATAGGGTAATTAAGGATAATATAATAGACAAT
 30477  ATAATATTATTTAATAAGTATATATAAATATTGATATTAATTAATTAATTATTACTTGTA
 30537  ATTATTATTATAATATATAATAATATATATTCATAATAAAATATTATAATAATAAATAAT
 30597  AATAATATATATTAATTTATATATATATATATAATATTCTATAATTATTATTATTTCTAT
 30657  TTTATTATCCCATTTTTTTTATATACTTTTATAGAGGTACTATTTATAATTATAATAGAT
 30717  AGATATATAATTTATAAGTATAATATAATAATAATATATATATAACCCTCTTCCCTAGGG
 30777  GGGGGGGGGGGGGAAAGTATGGAAAGATAATAAACAATATAATATTATAATAATTAATTA
 30837  ATATAAATTAATAATAATTAATTTATATATATATCTAATTATAAGTAATATATTAATTAA
 30897  TATTTTTTATATTAATTATATAATAAGTTAATAATAAATAA
;     G-rns ==> start
 30938  ATACTAAAGAACATGATGTTGGTTCAGATTAAATGCTATATAAGTACATTACACATGCAA
 30998  ATCAAACATTTATAATATATAATATTATAAATATGTGGTGTGAACGTGAGTAAAAAATAG
 31058  ATATATAAGAACTATAAATAAAGTTAAATGCTTTATAATATATATATATATAAATTATAT
 31118  ATATATATAAAAGAATATATTATTATATATATTTGTTTATAGTCTAATCTATAATGGTTT
 31178  AGATAGTAGGTATATTAATAGTTATACCTAGTCTACGATCCATAATCAATAATTAATGTT
 31238  ATAATGATCACGTTGATAATTAAATATAATCAATATCTATATGATACAGCAGTGGGGAAT
 31298  ATTGAACAATGATCGTAAGATTGATTCAGTAACTTATAAGAATGAGATATAATAATAATA
 31358  TAAATATATAAATAAATATATTTTATATATATATATATATATCAATTGATTAAAAATAAA
 31418  GTTCATAAATAATAAAAATAATGATATAAATTAATTTAAATATTAAATTTTAAATATAAT
 31478  ATAATTTTATTATATTATTTTAATAATCCTTGCTAATATTTGTGCCAGCAGTAGCGGTAA
 31538  TACAAAGAGGGTAAGCATTAATCATAATGGTTTAAAGGATCCGTAGAATGAATAAATATC
 31598  CAAATTTTAGAGTTAATAATATTTATTAAAGAATTATAATAGTAAAGATTAAATAATAAT
 31658  AATAATTATAAGACTGATATATGTGTAAATATTAATAAAATATTAACTGACATTGAGGGA
 31718  TGAAAATTAAAGTAGCAAAATAGATTCGATACCTATGTAGTTTTAATAGTAAACTATGAA
 31778  TACCATTTATAAATAATAATAATATTTATAAATAAATGAAAATGTAAGTATTCCACCTGA
 31838  AGAGTACGTATATGAAACTCAAAACAATAGACGGTTATAGTCAACAACAATGGGGCATGT
 31898  TATTTAATTCGATAATCCACGACTAACCTTACCATATTTTGTATATTTAATATATATATA
 31958  TATATAATATATATATATATTATTTACAGGCGTTACATTGTTGTCTTTAATTCATGCTGC
 32018  AAAGTTTTTGATTAAGTTCATTAATGAATAAAACTCCATATATATAAATATAAAATTATA
 32078  TATATTATTATATTATTAATTAATATAATTAATAGGAACTAAGACAAATCATAATGACCC
 32138  TTATAATATGGGCTATAGACGTGCTATAATAAAATAAAAATCAAGTTATATAATATTATA
 32198  ATCAATCATAATATAATAAATAACAAAAAATATTTTAATCTTTAATATATTTATATATTA
 32258  TATATAATATGAATTATTATCTGTAATTCGATAATATGAAATAAGAATTGTTAGTAATAC
 32318  ATAAATTAGTATGTTATGGTGAATATTATAACTATTTCGCACTAATCACTCATCACGCGT
 32378  TAAAAAATATTGTTATCTAAATATATATCAAATTTATATAAATATTAATTATTTATATAT
 32438  ATTAAATATATAAAAGAAATTATATTAATTAATGCGAAGTTGAAATACAGTTACTGTAGG
 32498  GGAACCTGCAGTGGGCTTATAATTATC
;     G-rns ==> end
 32525  TTTAATATTCTTCCAATAATAATATAAAATAATAATATAAAATATATATATATTATATAA
 32585  ATATTATCATAATATAAAATATAATAATTATATAAAAATATTATTATATAAAATATATAA
 32645  TAAATATATTAATATTATTATAATAAATATATAATAAATATATTAATATTTATTAATTTA
 32705  TATAAATATATAATATATATTAAATTAATGTATAATTATATATATACATAATATATAGTA
 32765  AATATTAATATAAAAATATAAATATATACATATATATTTATTAATATACTTTATAATTTT
 32825  ATTAAAGATTCCTTATTTTAATTAAATAAAAGCTATATTAATTAATTAATAAATAAATAA
 32885  ATAATAATAATAATATATATAAACATATACATATAAATATATATATATAATAAATCAATA
 32945  ATATATTTATATATAAAATATCTATATATAAAATATATATAAATATATCTTATTAATATA
 33005  TTTCATCTATACCCCTCCCCCCATAAGGGGAAGGGTATATTATAATAATTATACTCTTTT
 33065  CAAGATATTATATAGTATTGTATTATATAGTATTATATTATATTATATTATATTGTATTA
 33125  TATTGTATTGTATTGTATTATATTATATTGTATTGTATTATATTGTATTATATTATATCT
 33185  TATGAAAATTATAATAATTAATTATACATATATATTTAATTAATCTCCTCCGTGCCCCCC
 33245  CCCACAAAGGGGGGGGGGCTATATGATAAATATATAAATAATAATTATAATAAATAAATA
 33305  ATAAATTAATAAATATATATATTATTAAAATATATATATATTACAATATATAATATTAAT
 33365  ATTATGTATAGTTTTATATATATTATTATGAAGTAGAATTATTATCTTAATATATATATA
 33425  TATATAGATATTTATTAATAGAAATAATAAATTTATTAATAATTTCTGTCTATATATTAA
 33485  ATATTATCATATTATAAAATAATAATTATAATAATAATTATAATAATATTATATAAATAT
 33545  TAATATATTATACAAATATTTAATATATATATAAATGATAATATAAAATTAATATATATA
 33605  ATAAAAGTATTATGTTATAATATATATATATATATATTAAAATATAATATGATAATATTA
 33665  TATTATATAGTATAGTATACTATAGTATAATATAATATAATATAATATAATATAATATAT
 33725  ATGTTGTATAATATAATATAATATAATATAGTATATTTATATTATTAATATTTTTATAAT
 33785  TATATAATTCTCATTCACTAATATTAATATTATATATAGAATTAATAAATATTAAATAAT
 33845  ATACAAATTAAATATATATTTTTATAATATCTCATAGGATTCCTTATTTAAATAAAAATT
 33905  TAAATAAAATTTTAATTGGAAGCTATATTTTATTATATCGATATAATAATTATATTAATT
 33965  CTCATCTGATAATAAAGAATAGGTATAATATATAGATATAATAAGATAAATTAATTAATG
 34025  ATAAAGTATATATATAAATATATAATAAATATTTAATAATATAATTAATAATAATAATAC
 34085  AATTAATAATGATTATTATAATATATATATATAATATATATTGAATATATATATATAAAT
 34145  AAATGAATTAATATATAATATTAAATTATATTTAATAAATATTTAAGTTATTATTATTAT
 34205  ATTATAATTATATAATAAATAAATATATAAATATATATATAAATTATTAATTAATGATAT
 34265  AATATTATTAATATATATTATAATGTATAATATTTATGTATAATGTATAATATATATATA
 34325  TATAATATATATAATATTAATATATAATGAATAATTATATATAATATATAATTTTAATAA
 34385  ATGTATAATATATATATATATATTTAATAAATATATAATATATAAAATATTTAATAAATA
 34445  TATAATAATATATTATTAATTATAATATATAATATGTATAATAAATTATAATGTATAATA
 34505  TATATAATAGAAATGTATAATATATATATAATGTATAAATATATATTATAATATCAACAT
 34565  ATATATATTATGTATAAATATATACATATACTTATATAATATATAATCCCTTGATTATAT
 34625  TAATAATTATATTAATTTATCCTTGTTATTATATTATAATATTAATATATATTATAGTAT
 34685  TATATATATACTATATATATAAATATATATATTTATAGAAAGCCAAAAAGTTATAATATT
 34745  ATATATATATTATGTATAGATATATATACTATTATATAATTATTATTATTTTATTAAATT
 34805  ATATTGATCTTATATTATATTTAGTATATTAATATATTATAGCCCTCTCCCCCTTATGGA
 34865  GGATATGGGGGGGGTACTTTTGTATGAGGTAATATTATTGTATAATATATAAATAATATA
 34925  TATATATATATAATTGTATAATATATCATATATAACATATATAATACCGTTGTTCCTTCT
 34985  TTTATTTATGAACATCGTGAATAAATAAAATAATGATAGGTATTATATAAATAAAATTAT
 35045  GTTATAATAATAATATATTAATAAATATATAATAATAATATATATAAATATTAAATTAAT
 35105  AGAAAAATATATAATTAGTATATTTAATAATAATTTATACTTTATCTAATTAATTATAAT
 35165  TATATAGTTCCCCCCCCGCAAGGATAGCACTTTTGTATGAGGTAATAATTATGTATATTC
 35225  AATATAATTAAATAAATATCATATAAATATTATATAATAATAATATTATTAATAATTATT
 35285  ATTATAAATATAATCAATTCAATAATATAATAAATATATATATATATGTATATATTAATA
 35345  ATATAATAAATATATATAAGTGAATATAATAAATATATATTAGTATATATATATATATAT
 35405  TGAATAATATAATAATAATAATAAAATATATAATATAATAATAATAATAATATAATTAAT
 35465  AATTAATAATTAATTATAATGTATAATATTATATATATAATATATATCATATGATAATAT
 35525  ATAATAAATATATATATATAATATATATAATATGTTTTATATATATATTGTATAGAATAT
 35585  ATATAATATTAATTAAGGTTCAGATATCATTATATTAATCTATATATAATATCTAATAAT
 35645  AAATATATAATAATAATAATAAACATTATAAATATATTTTAATTATATTATATAATTAAG
 35705  TTATATATGTATATAATAAATATAAAATATAATATATAATATATATAAATATATATATAT
 35765  AAATAATAATATTATAAAATAAATATATATATATAATAATTAATATAATAAATAATATAA
 35825  TTTATATATATTTATTAAATATATTAAT
;     G-trnW(uca) ==> start
 35853  AAGAATATAGTTTAATGGTAAAACTATTGACT!TCA!AATCAATCATTAAGAGTTCAAAT
 35911  CTCTTTGTTCTTG
;     G-trnW(uca) ==> end
 35924  TAAAAATAATAATAATAATTAAAAGTAATGATAATAGATTTGAAATAATTATAATATAGA
 35984  TTTAAAGAGATAATCATAGAATACAATAAATCATAAT
;;     rnl ==> ;; mfannot: 5' +/- 50 nt
 36021  CTATATATATATATAAATATATATATAATATGATAAATTATTAATTACTTTATAATAAGT
 36081  ACATATTTATAATATATAAATATGAGTAAATAGGTTACTAATAAAATATACAATATATTT
 36141  TTAATACCTAAGGTAAACCATATATAATATAAATAATATTATAAAAAATAACTTAGTGAA
 36201  CTGAAACATCTAATTAACTAAAGGAATAAAAATCAACAGAGATATTATAAGTATCGGTGA
 36261  GAGAAAATAATATAGTCTATAAGTATTATGTATAATATATAAGAATAATATAATAAAGGG
 36321  TATACAATATCTAAGACTAAATACTATTAATAAATATAAAAAGTACCGAAAGGGAAA
;;
 36378  GTATAATAAAATGGTTATTTTATAAGCAATCATAAATAATAATATAACATTATTAATGAT
 36438  GTACCTTTTGTATAATGGGTCAGCAAGTAATATATATATGCAAAAATAATTTATAATTAA
 36498  TATGTATTTAATAAGTATATATATATTGACCCGAAAGCTAATGATCTTACCATGATAAGA
 36558  TATATAAATGATCGAACAGGTTGATGTTGCAATATCATCTGAATAATTGTGGTATGATAG
 36618  TGAAAGACTTAACTGATTAGCAGATAGCTGGTTTTCTATGAAATATATATAAGTATAGCT
 36678  TTCAATAATCAATTATAATAATTATATATAATTTTAATATATATATATAATGTATGGTAC
 36738  AGCTATTAATATAAATTAATATATATATATATTTATATATATATATATTATGAATTAGGG
 36798  AACTATAATAGTTTTATTAATAATATTAAATCTCGAAATATATTATTATAATATTGAAAA
 36858  GTCAGATTATATGCGATAAGGTAAATAATCAAAAGGGAAACAGCCCAGATTAATATATAA
 36918  GGTTCCAAATAATATAATAAGTGAAATAAATATTTTAATATTATAATTCAATCAGTTAAT
 36978  GGGTTTGATAATAACTATTTTTTAATGAACATGTAACAATGCACTGATATATATATAAAA
 37038  TAATATTATAAAATAAATATATATAATAATATATATATATTTATAAAATATATAATATAC
 37098  GGATCTTACAGCCCCCGGGCGAATGATCCGTCCCCCCCTCCGGAGGGACGGATCTTATTT
 37158  ATTTATTTATAAAAATTTATTTATTTATAAATTAATAATAATTATAAAACCGAATATTTA
 37218  AATATTATTATTAATATAACAATAATAATAATATGGTAATAGAACATCTAATGAAATAAT
 37278  ATATAAATGTTTTCATTTATATATAATATATAAATATTAATATATATAAATTAATTAGAT
 37338  AGAGAATGCTGACATGAGTAACGATAAAAAGGTTTATAATCCTTTTCACCTAAAACATAA
 37398  GGTTTAATAATAAAAGTACGGCCCCTAATTAATATATGAATATAATTATATATAAGATGG
 37458  GATAATACTAAATAATTAATAAAAATTTTAATATATATTATAATATTAAATATTATAATA
 37518  AATTATATATTTATTTTATATTAATTTATAAAATATTAACAAGAAAATAAATTATAAATA
 37578  CCGTAATGTAAACCGACACAGGTATGTAAGTAGAGAATATGAAGGTGTATTAGTGAATTA
 37638  TGGATAAGGAACTCGGCAAAAATAGTTCTAAAGTTAGATAAGATAATAAAAACAAAGTTG
 37698  TACAACTGTTTACTAAAAACACAGCACTTTGCAGAAATGTAAATTAAAGTATAAGGTGTG
 37758  AATTCTGCGTGCGACAGTGAGCTTTATTATATAATACTTCAAGTTATATCAATAACTAAG
 37818  AAGTTATGTTTATGGAAACATATGTTCACCTAGGCATGCTTTAGTAGTAATATTTAAGTA
 37878  TGAAGCCCTAGGAGTAAATGTAGCCCTAATAGGGAGCAGAACAGGATCTGCATGATTAGC
 37938  GTAAGCGAATCTAGTGGTTAAAATATCGTAAGCAAGTCTCTTAATAGAGAAGGAAACAGT
 37998  GAGGTAGAAATTGCAGAGTAGTCTACTCCATTCACGTTAATATTTCCCGGTATAAAATTA
 38058  GGAATCTAAACAGATCGTCAACGTATATAATAAGGTACCTGGTAAGTCCAATAACTACTC
 38118  AAATAAATAAGAGAGGTTGTTTATATTAATAAAGAGCAATATCAGTTAATGGATAAAGGA
 38178  TAAATCAAAAAAGCTAATGGCTTCTAGTAATAAGAAGTATAGATATTCCATATATTAGTT
 38238  CGAAAGAATGCTGACTTTGATATAAGGTAGTAAATCTACTAATCTGTTTTTTATGAATAT
 38298  TATTTTATATTCCATTTCGCATTCCCTATAATATATAATAAATATTATATTTAAATTAGG
 38358  TAATATCATAAGATATTATTCTACTATAGATTCATCAGAATTTAATTAAATTAAATTAAA
 38418  TTAAATTTAATTTAATTTAATTTAATATAGGGACTAATTTAAATGTATCTCTTAAATGAG
 38478  AAACTATTAAACGGGATGAATTAAATAATGAAATAGCATATTTACAAAACAAATTAGTAG
 38538  AGGCGACTATAGATAATAATCTAACAATAATAACTGAGATTCAGAAAGAAATTACTGAAT
 38598  CAATATGTAGTAAATTATTAGCAGTAAACCAAGTTTATAAAAATAATGGTAGTCAAATAG
 38658  CAAAAGTACTGATAGTTATTATTGAAAGAATAAAAATTCTAAACAGCCAAATAAGATATA
 38718  GCTATCTAAAAAGATTACTGCTC
;; mfannot:     /group=II (1.99e-16)
 38741  aagccgtatgccatgaaagtggcacgtacggtttcaaacggggga
;; mfannot:
 38786  AAATCCGTGAGGATCTACCTATCGTGACTCCATGTTTAACATATAAAATATATAACTATA
 38846  AGGTTATATATATAAGTTTAATCAAATAGCAGCCTTATTATGAGGGTTATAATGTAGCGA
 38906  AATTCATTGTCTACTAAATATAGTCCTGCATGAATGAAGTAATGATACAACAACTGTCTC
 38966  ATCCATAAGCTAAGTGAAATTGAAATCGTAGTGAAGAGGCTATGTATTTATAGTTAGACG
 39026  AAAAGACCCTAGTGCGACTTGTAAAGTCGCGCGGAGTAATGTATACAAATATACCATACT
 39086  AGCACATAGTATGAGCCTAGTTAGACATGCATTTTTAGTAATGAAATTGTATGGAGCTCT
 39146  AATGACAAAGGTAGCGTACACATAATAATGTACGAGCTAAGGCTGGACATATAAGATCAA
 39206  CGTAAGTGAACTTGGTATCTTAAAACACCGTAAATCGGTCCATGAAAATGGAATGGGGAT
 39266  GTAAGAAGATCGATTAGGGATAGAACTTCATGTGTTTACGCTAAAACTCATCGGTGAAAA
 39326  ATCAAGGATCTAAGTATGTCAAACGTATTCCGTGCGAAACAAGGTAAGCCTTATATTTAC
 39386  TGTATATCTCTATAGATATATACAGAGGCTACTTATAAAAACTGTTTTTTACAGAAGGAA
 39446  ATAGTAGTAACTAATAGAAGGTAAAAGATGTAAGAAAAAGCGAATGCATAATAGTAATAA
 39506  TTATGATAGAGCCAATGTACAAATGTACAAAGGATATACTCTTCTCGAAAGAGAGCTAAC
 39566  TTCCAAACAGGTAATACGCTATCATTTTATCCTTGGAAAATATAAGTATTAATAATGTTG
 39626  TAAAACAATATGATCTCAAAATTTATCGTATACTATAAAAATATAGTAGATCAAACAAAA
 39686  AACTACTATAGTGTAGATCATTATGAATATTGAAAAGGTAGAAAAATAAAAAAGCTAGTA
 39746  AGGATCAAATATGATCCAAAAAAGTATTGCTC
;; mfannot:     /group=II (4.33e-19)
 39778  gagccgtatgcgatgaaagtcgcacgtacggttcttaccggggga
;; mfannot:
 39823  AAACTTGTGAGAGTCTACCTATCGGAATTGCAGCTTTACTGTAGTTAGACAGATCGAATA
 39883  ATTATATATTATATTCAGAATATTAAGTATATATATAAAATATAATATATTTTATATAAT
 39943  TGTTTAAATAAAAATGAGATGCTTATTGTAATATAATAATTATTCTAAACTTAATAATAT
 40003  AATATTTAATGATAAAATTCTTAAATATGGTATATATATATAATATTTTTATTATTATAT
 40063  ATATATATAATAAGTGACAATCTCTAATTGGTAGTTTAGATGGGGCGTCTTGTTCAGCAA
 40123  AAGTATCTGAATCAGTCCATATATAATAATATTATATAATTGAAAAATAAAATATATATT
 40183  ATATATATTAATAATAAAAAATAATATTTATATTTATATATATATATTTATATATATATT
 40243  TATATATTTATTATAATAATAGAATAGATATGTACAGTATAAATTGTCTGGAAAACAATA
 40303  ATTAATTAATTAAAAAAATATAATGGTATAACTGTGCTATAATTATAACACAAACAAGTG
 40363  AAATAAGTACGTAAGTATGGCATAATGAACAAATAATACTAATTGTAAAGATTATTGATA
 40423  ACGAATAAAAGTTACGCTAGGGATAACAGGGTAATATAACAAAAGAGTGGATATTGTAAG
 40483  TTATGTTTGCCACCTCGAT
;;
 40502  GTCGACTCAACCTATCCTCTTGGTTGTAAAATCTAAGAAGGGTTTGACTGTTCGTCAATT
 40562  AAAAGGTTACGTGAGTTGGGTTAAATACGATGTGAATCAGTATGGTTTCTATCTACTATA
 40622  AATAATATTATCAAATTAAGCCTCATTATTAGTACGCAAGGACCATAATGAATTAACCTA
 40682  TGGTGTATCTATTGATTATATAAAATAATATAATATATTTTATATTATTTAAATATTAAT
 40742  TTATATTTTATATATAGTCATAGTAGATAAGCTAAGTTAATAAATAATAAATATTGAATA
 40802  CATATGAAATATGAAGTAGTCTTAATAATAAGATAATAATAATAATAAATATTATAAATA
 40862  ATATTTATTAAATTGATAATTTTATACTAAAATATAATTATATATATATATAATATATAT
 40922  ATATATAATAAAATAGGT
;;     rnl ==> ;; mfannot: 3' -20/+180
 40940  TTTATATATTAATTATAATAAAATACTAATTTATCAATTATCTATATTATATCTAATCTA
 41000  TTATCATAATATATAATATAATATATAATATAATATATAATATAAATATACATATATAAT
 41060  ATAAATATACATATATAATTATTAATATATTTATTAAATTATAATTATTATTTAATATAA
 41120  TATTTATTTTAATTATTATTATTATATATATAAATATTGAAATTATTATAATATTATTTA
 41180  AATTATAGATATTAATATAATAAAATTTATTATAAAATATTACTATTATATCTTACTTAC
 41240  TTTTTATAAAAACTATAAATATTAATATAAATATTAATATTAATATAAGTATAATATATA
 41300  TATATATATGTATATATATTAATTTTATTAATTAATTATATATTTATTAATATAATATAA
 41360  ATTATTATAATATGTTTATAATATTAATAATATAATATATAATATATAATGATAATATAA
 41420  TATATTTTATAATATTGATATTAAATTATATAATAATAACATAATTAATAATAATAATAT
 41480  AGATTACTAATAAGACCTTGAGTCCTTATGATGGTCTACTTAATGTAATGTAATGTAATA
 41540  GGAATTTTATAATTATTTTAATATTTATATAAATATAAATAAATATTACCAATATAAATT
 41600  AATTATTAATATAATAATATAATGGGTAATATAATAATAAATAATATAATAATATAAATT
 41660  AATAATTAATATAATAATATAATGGATAATATTATAATAATTAAATATATCATATAATAT
 41720  AAATATATTAAATAAAATAATAAATATAAATACCTTTATATTTATATAATATAAATCATT
 41780  ATAATATATTTATAATATTAATAATTATAATAATAATAATTATATTAAATATAATATAAT
 41840  AATATAATATTTATATAATATTGAATATTATATATTTAATAAATATAAATATAAATAAGT
 41900  ATATATTAATATATCATTAATTAATATATAAATATAAAATATATATATTATAAATGTATA
 41960  TGATAAATAAATATATAATAAATATATATATAATAATATATATATATATAATATAAATAT
 42020  AATAATTATATAAATTATAATATAATATAATTATATTGAATATTATTAATAATTATATTT
 42080  ATTAAAATAATTATATTGAATATAATAATAATAATAATAATAATAAATATATAAATAAAT
 42140  AATATATATTCAATAATGTATATATTTAATAAATATATATATATAAATAAATAAATAAAT
 42200  AAATAATAAATATATATATATATTAATAATAAATTATAATATAATTATTATATAATTATG
 42260  ACTTATTATAGAAATATTTTATA
;     G-trnT(ugu) ==> start
 42283  GTTATATTAGCTTAATTGGTAGAGCATTCGTTT!TGT!AATCGAAAGGTTTAGGGTTCAA
 42341  CTCCCTAATATAACA
;     G-trnT(ugu) ==> end
 42356  TATTATAATAAATATATAATATATTATAATAAATATATAAGATATAATAATAAATATATA
 42416  ATATATTATAATAAATATATATTATAATAAATATATAAATATATATTCATTAATAAATAT
 42476  ATAAATATAATAATTATATATATATATTGAATATATAATATATAATATATAAAATGTATA
 42536  ATATATAAAATATATAATATATATTTATACTTATACATATAATATTAATTATATAAATAT
 42596  AATAATAATATAAATAATATTTACTTATTAATATTTATATAATATATATATAAAAAGAGT
 42656  TATTTTATATTTTATTAAATGTCAAATAGTAATAAATAAATAAATTTATAAGAGATTATA
 42716  TAAATATAAATATAAATATAAATATAAATATAAATATATGAATATATATTAATAATATTT
 42776  TTATAAAATAATTATAATAATATTAATATTATAATAATATTGATATTATAATATTATTGA
 42836  TATAATAATAATAATAATAATATTATAAATTAATTATATTATTATTTAATAATTTCAATA
 42896  AATAAATAAATAAAATAAATTTTTATAATATAATAAATTAGATATATATATTAATATATT
 42956  AATATAATTTAATATAAATATATATATATAAATATAAATATAAGTAATATATTTTAATAT
 43016  ATATATTTTTATATAAATATAATAATGATTATTATTATATTATTATTA
;     G-trnF(gaa) ==> start
 43064  GCTTTTATAGCTTAATGGTAAAGCAATAAATT!GAA!GATTTATCTATATGTAGTTCGAT
 43122  TCTCATTAAGGGCA
;     G-trnF(gaa) ==> end
 43136  ATATATA
;     G-trnT(uuag) <== end
 43143  TGTAAATACTAAGATTTGAACTTAGATAATATGCAC!CTAA!AAACATATATTTTAACCA
 43201  ATTAAATTATATTTAC
;     G-trnT(uuag) <== start
 43217  TTATTATTTTATTATCTTCATAATACCCCCCAAGGTTTTAAGAGTTCCTTTAATATAATG
 43277  TAATGGGAGCTATATTATTATATTTTCTCATTCGTGCCCCCCCATATCCTCCGTAAAGAA
 43337  GGATATGGGACTATATTATAAGTAGGTATAAATATATATAAAAAATATAATATATACTAT
 43397  TTCTTATATTTTTATTAATATATTATTAATATATTTAATATATATATATCTATATATATA
 43457  TAATAATAATAATAATAATAATTTATAAAATATTTTATATTTTATATTTATATATATATA
 43517  TAATAATAATTAAATAATAATATTATAATAATATATATAATTTAGATTATTAATTATAAT
 43577  AATATATAATTATTATAATTATTATATTAATATAATTTTGATAATTATTAATTAGCTCTC
 43637  AATTAAATTAAATTAAGGTAAATTTTTATA
;     G-trnC(gca) ==> start
 43667  GGAGATGTTGTTTAAAGGTTAAACTAATAGATT!GCA!AATCTACTTATTAAGAGTTCAA
 43725  TTCTCTTCATCTCTT
;     G-trnC(gca) ==> end
 43740  ATATATATATAATAATATAATATTAATATAATAATAATAATAATATAATATTTATATAAT
 43800  ATATTTTATTATTAAATTATTAATGATTTATATATATTAATAATTATAA
;     G-trnV(uac) ==> start
 43849  AGGTAATTGGCTTAATGGTTTATAGCATTCGTTT!TAC!ACACGAAAGATTATAGGTTCG
 43907  AATCCTATATTACCTA
;     G-trnV(uac) ==> end
 43923  TTAATATTATCCTATATTGTTATACTTTTTTTATGAATATTATATTATATTATATTATAT
 43983  TATATTATATTATCTCATCTATGTTCCCCCCCCCCCCCGTAAGGGGGGGGTTATATAATT
 44043  ATAATCTTATTATATAGTATAAATAATAATATAATAAGATAAATAAATTATCAATATATT
 44103  TAATAATTAAATAATAAATATTAATATGAATATTTAATTATTATATTTATATTAATTAAT
 44163  ATGTATATATATTCATAATATATATATATTTATTATATATTATAATAATTATATAAATAT
 44223  ACATATATATATTTTATTAATATTATTATATTTAATACTTAAAATATTATGAGTTATTAT
 44283  TATATTAATATATTATATTATTAATATATTCAATATATTATATATATATATTTAACATAT
 44343  ATATTTTATATAATATATATATTATTATATAATTATCATATAATTTATATTATTATTATA
 44403  TTTATATATTATATTATTAATATATTCAATATATTATATATATTTTAATAATATTATTAT
 44463  AATAAATGCTTTATATATATATTTTTATTATATAATTAATATTTATCTATTATATTATAT
 44523  TCATTATTTAATTTATACTTAAATTGATATTAATATAAATATATTCAATATATAATTATA
 44583  TTATATAATTTATATATATATATATATTAAATATAATTATAATATTATATATATATTATT
 44643  ATAAATATTAAATATATATTATCATTATATTATTATTATCATTATTATAATATTTAATAA
 44703  TATAATTAAATGAGTAATATTATATATTATAATATAATATTATGTAAACTCTCCTATAAA
 44763  TATTATATTATATTATATTATCTTTTCTCTTTATTTATTAATTTATTTAAAAATAATTAA
 44823  TAAATATTAATAATTTTATAATTTATATTATTATTATTCTATTATTATTATTTAATAATT
 44883  ATTAATATATATTAATATTGAATATATTAAATATTAATTTTATAATTATTAATCTATTTG
 44943  ATAAAATCTATATTTATAATAAATATAATAATAATAAATAAGTATATATATATATTATTA
 45003  ATATAATATATATTCTAATTATTATATTATTTATATAATATATTTATTGATAATAATAAT
 45063  TATTATATTATTATTATTAATATAATACCCTTAATTAATATTATTATATATTAATACCTC
 45123  ATAATTTTATAGCCCTTATTAAGAGCTATATTAATAAACAATACTTAATTATATCAAATC
 45183  TCAATATATATAATTATAATAATTATCATTATTAGAATATTATTATTATGTTAATAATTA
 45243  ATTAATTAATTAATTATATTATTAGTATTATTTATTTTATTATATAAATTTTAATATAAT
 45303  GATTATTATATCAAAACCTGAAATTATTTGTATATATTATAAATATAATAATAATTAATA
 45363  AATAAATATATATATATATATTATAATATTATATATATTATTTCATCCAAAAGTGCCTCA
 45423  CTGTAAGATTAAGAGGGGGCAATATAATTATTAAATAATATTAATTTTATCAGAGGAGAA
 45483  ATTATTATTTATTAATTATATTACTAAAATATACTTATTATTATAACTTAAAAATATTGT
 45543  ATATATTTATTAAATATTGACAATATAATATTATATCAATAAGATAACATAATAAATTAT
 45603  ATAATTATTTTATTAATATATTACCTCATCTGTGCCTCACCCCTCCCCCCCCCGTAAGGG
 45663  GGGGGGCTAAATATAATTATAATTATAATTAATAGATAATCTGATTAATATTTAATTAAC
 45723  CTGTAATTATAATTAATTATTATATAGAAATTATATTGCTATTTATTATTAATCTTCAGA
 45783  GATATATATATTTATATGATATTCAACTTTTATAGGAGTATTATTTATTATTAATATATA
 45843  TATTACCTCATCCAAAAGTAAAAGTGTCCCCATAAGATTTATTTAATTTAATGGGGGGGC
 45903  TAGAAGTAATATAATAATTATTTATATATTTATTATTATATAATTAAATAAGATAAACTA
 45963  TAATTAATATAATTATTTAATATATTAATTATATATATTTATAATATATTAATAATTACG
 46023  ATTATATTTAATATATAATATATATTATATATCTACCTATTATATCCTCCCACCCTACTC
 46083  CTCTATCAGGGAGTATGGATATAGATATAGATATGGGACGGGACTATTACATTTATTAAT
 46143  TGATATTTATTAATAATATAGCCCCCCCCCCTTTGTGGGGGGGGGCACGGATGAGACCTT
 46203  ATAATTAATACAATATATTCTATTATTAATATAATTCATATTATTACTATTACTATAATT
 46263  ATAACTATTACTATTACTATAATTATAACTATTATTATTACTATAATTATAACTATTACT
 46323  ATTACTATAATTATAACTATAATTATAATTATAATTAAAGTGAGGGGTCTTATTTTATTG
 46383  AGAGCTATTATATAACTATTATAAATATTATTACTATATATAT
