# Supplementary material for: Global Characterization of Fungal Mitogenomes: New Insights on Genomic Diversity and Dynamism of Coding Genes and Accessory Elements
Source: Front Microbiol. 2021 Dec 1;12:787283. doi: 10.3389/fmicb.2021.787283 (PMC8672057; doi:10.3389/fmicb.2021.787283)
Supplement: Supplementary File 1 — de novo annotation files of the 685 mitogenomes investigated in this study. Annotation was performed with the Mfannot program. [file Data_Sheet_1.ZIP › Supplementary_FileS1/NC_045194.1_Amanita_pseudoporphyria_mitochondrion_complete_genome_mitogenome.mfres]

;; Masterfile modified automatically by mfannot version 1.35
;; on Fri Dec 25 05:08:37 2020 by user pfonseca on host LGCM-PROC
;;    - Gene Totals: 49
;;    - List of genes added:
;;      atp6                 atp8                 atp9                
;;      cob (1 introns)      cox1                 cox2                
;;      cox3                 nad1                 nad2                
;;      nad3                 nad4                 nad4L               
;;      nad5                 nad6                 orf156              
;;      orf176               orf232               orf349              
;;      orf376               orf443               orf479              
;;      orf797               orf91                rnl                 
;;      rns                  rps3                 trnA(ugc)           
;;      trnC(gca)            trnD(guc)            trnE(uuc)           
;;      trnF(gaa)            trnH(gug)            trnI(gau)           
;;      trnK(uuu)            trnL(uaa)            trnL(uag)           
;;      trnM(cau)            trnN(guu)            trnP(ugg)           
;;      trnQ(uug)            trnR(ucg)            trnR(ucu)           
;;      trnS(gcu)            trnS(uga)            trnT(ugu)           
;;      trnV(uac)            trnW(cca)            trnX(gaug)          
;;      trnY(gua)           
;;
;; end mfannot
;;


>NC_045194.1 Amanita pseudoporphyria mitochondrion complete genome gc=4
;     G-cox1 ==> start
     1  TTGAACTGGTTAAATTCTACCAATGCTAAAGAAATAGGAACTCTTTATTTAATTTTTGCA
    61  ATATTTGCAGGAATGATAGGAACAGCTTTTTCTGTTCTTATTAGATTAGAATTGTCTTCT
   121  CCTGGAGTTCAATTTTTACAAGGAGATCATCAATTATTTAACGTAATAATTTCAGCTCAT
   181  GCCTTCATTATGATCTTCTTTATGGTAATGCCTGGTTTAGTGGGTGGATTCGGTAACTAT
   241  TTCTTACCTATCCACTGTGGAAGTCCAGATATGGCTTTCCCTAGATTAAATAACATTTCA
   301  TTCTGGTTATTACCACCTTCATTAATTTTATTACTACTAAGTTCATTAGTAGAAAATGGA
   361  GCTGGAACAGGATGGACTGTTTATCCTCCTTTAGCTGGAATACAATCACACTCAGGTGGA
   421  TCAGTTGATCTAGCTATCTTCAGTCTACACCTTGCTGGGGTATCTTCTCTATTAGGTGCT
   481  ATTAATTTTATAAGTACAACTTTAAATATGAGAACTAATGGTATGTCTTTACATAAATTA
   541  CCTTTATTTGTATGGGCTATTTTTGTTACAGCTATACTATTATTATTAGCATTACCTGTA
   601  TTAGCCGGTGCTATTACAATGTTATTAACAGATAGAAATTTTAATACTAGTTTCTATGAC
   661  CCTGCAGGAGGTGGTGATCCTATTTTATATCAACATCTTTTCTGGTTCTTTGGTCATCCT
   721  GAAGTTTATATTTTAATTATCCCAGGATTTGGTATTGTAAGTCATATTGTATCTACATTC
   781  TCAGGTAAACCTATATTCGGTTACTTAGGGATGGTTTATGCTATGTTCTCTATTGGAATA
   841  TTAGGTTTCTTAGTATGGAGTCACCATATGTTCTCAGTAGGTCTAGATGTGGATACAAGA
   901  GCTTACTTTACAGCAGCTACTATGGTTATTGCTGTGCCAACTGGTATTAAAATCTTCTCA
   961  TGGTTAGCTACTTTATACGGAGGTAGCTTAAGATATAATACACCATTATTATTCGTATTA
  1021  GGATTCATAGCTTTATTCACTATAGGTGGATTAACTGGAGTTGTTCTATCTAATGCTTCA
  1081  TTAGATGTAGCTTTCCACGATACTTACTATGTAGTAGCTCACTTCCATTATGTACTATCT
  1141  ATGGGTGCTGTATTTGCACTATTTGCTGGATTCTACTATTGGGCTCCTAAAATTGTAGGT
  1201  AGAAATTTCAACGATTTCTTAGGTAAAATTCACTTCTGGACACTATTTATTGGGGTAAAT
  1261  TTAACTTTCTTCCCTCAACACTTTTTAGGTTTAGCGGGTATGCCAAGAAGAATACCTGAT
  1321  TATCCAGATGCATTTATTGGATGGAATGCAATTTCTAGTTTCGGTTCTTTAGTATCAGTG
  1381  GTAGCTACTGTTTTATTCGGTTATATTATATTTGATATATTTGCTAACCAAAGTGTTAGC
  1441  TCTTATAACCCTTGGGCTGTTCCTTCTTACTTTACAAGCGAAGCTCAATATAACAATGAA
  1501  ACTCAATCTACTAATACTTTAGAATGGACTTTAGCTAGCCCTATACCATTCCATGCTTTC
  1561  AAAATGTTACCTTTACAATCTTAG
;     G-cox1 ==> end
  1585  GTAAATAACTTATAAATTTTATATTTATATTAACCCCCAATACTTTTTTTAATCCAAAAC
  1645  AAAATGATAAAAATTTTTAATATTTTAAGTTAACCATTATTTATCAAATAATAATTATAT
  1705  ATTTATTACAGATATTTTTTATCTAATTCATAGGTGTAATTAAATTACAATATAACATAG
  1765  ACATTTACTCAATTATATTTCCTTTCTATATATTCTCCCAATATTAACATTTAATAGTTT
  1825  TTAAGTTAGTAAAATTATTTTTAATTTTTTAAAAGAAGAGCTAAGAAAATTAGTTATTTT
  1885  TTTACTAAGGATACTATAAATAAAATTACGATTTATAATTAATTTTGATTCTAACTTTGA
  1945  ATCTTAAAACTAAATAAAAATGGGTCTCAATTGAAAGAGAAAGAAAATATCGTAAAAATC
  2005  GATACCATAATTAATAAGTAAGTAATATTAGCTATTCTAAGTTTTATATCTAAAAAGGTG
  2065  ATATTATATACTTAGAAAAATATTCCTCAGTTTATATAATAAAGTATCCTAATATAAGAA
  2125  TATGTAATAATGAGCTATCAATACATAACATCATAGTTTTATATTCTTCACCTATAATTT
  2185  CCTCTGTTTTAAATAGAAAATAGATTAAAAATAGTAGGTGAAATTGAGAAATATATTAAA
  2245  TGAAGAGATTCTATTTTATAGAATCAGTATTGAAAAAATATAGTATAAATTATATTTAGG
  2305  TAATTTCATTTAATTAAAATAACATCGAATTAAATATTAAAATTTAATTAAAAAAACATA
  2365  AAAATGATT
;     G-rps3 ==> start ;; mfannot: alternative ATG start pos 2368
  2374  ATGATAACAAATAAAGTAAAAAATAAAAATTCTACCCTTAGTTTAAACTTTACA
;; mfannot: G-rps3 ==> start Def by similarity
  2428  CAGGCCAATAATAAATATTTAGAAGGTAACCAATCTTTGATTCCAGATAATAATCTGCAA
  2488  AGATTATCTATAGATAGAAGAATTTTACCTTTATTCCGAATTCCTATACTTAGACAAAAA
  2548  TTTCAAGAAATTGAAGAAAATAATAAAAATTATATTCTAAATAAATCATCTTCTAATTTA
  2608  CTATTAAATGAGAGAGTAGGATTGCATTCTCATACTAATTTAAATAAAAAATTAACTAAT
  2668  CAAGTATTAAAATTATTTATTAAAGGAATAATTTTATATAATCTAAATTTAAAAAGCTTT
  2728  TTATTACATGAAAATAAATTAAATTTAATATTAAATATCAAAAATGATAAAATATATAAA
  2788  TTAGATACTAAAATATCAATATTCTTTAATCGTGTAAACAAATTATTTTTTTTAGACACA
  2848  AAAATTGTATTACCTAAAATTAATATTAATAAGAGAAAATCAATCACTAAAAAAAGTGAT
  2908  ACGTTATTTGTTAGTTATTTAAAAAAAGGTATGTATAATATACAAACACCTCTCAGAAAT
  2968  AGAAAAGATATATTTACTGACATAGGATTTAGAAAAGCGTTATTTATTCATAAAATTTCA
  3028  AGAAAAAGAATAAGTAATAATATAGTAAATAATAAAGATTTAATAGAACTTGGAAAAGAA
  3088  ATTATAAATGATTTAGACTATCAAATTGCTCAATATAAATTATTAATTAATAAAATTAAC
  3148  AATAATAATAAAGTTTTAGATTTATTACGAAATACTTCTTTATTATATTTAGATACTAAT
  3208  ATTAATAATAAGAATAGTAATTTTAATTACAATCTAATTAATTCTAATGTTAAAGATAGT
  3268  GAACAATTAAATTATACAACTTCTAATCAGTCAGTGGATCGATCAGGAGAAATGAATTAT
  3328  AAAAATTTAGTAATAAATAAAATATTTAAATCAGTAAATAAAACAAACAAAATTCAAATA
  3388  GAACATACAATTAATTCTATAATTGAAAATAAAGAATTTAATTATAAAACTGAATCAATT
  3448  TCTATAGATTCTAATCCAATTTCTATAGTTTATGGAAATACTGCTTTAGCAGATAATAAT
  3508  AATTCTAAATATCCAATTATTAATAAGTATTTAAAAGCAATTAGTAAATATAATATACCT
  3568  AAAAACGGTATATCTATATATTATTCTAATATAATAGGATATGCATTTAATAATGAAACT
  3628  AATAAACTTATTAAAGATATTTATCATTTATTAGCTTATTCATTTAAATCTATGTATTGT
  3688  TTAATTAGTAAACCTGTATTAGTTTTTACATCTAATAAAATTATAATTCAATTATTTTAT
  3748  TACTTATTTATTCCAAATATTATGAAATCTAAAAAAATTTATAATTTAAAAAATAAACGA
  3808  AGAAAAAATTTAAGATTTGACTTAACATGGAAAAAAAGAAGAAGAAAAATCAAACTACTT
  3868  TATAGAAAATTTAGAAAATTTAATATTAACAGTAGAGTAAAATTAAGAAAATTATATCTT
  3928  TTCAATATTACTAAAATTTTTCCTGATAAATTTAAAAAATTATGTGAAATTTTAAGTAAT
  3988  CTATTTAAAAAACCTGTTGAATTAGATTTAATACGGTTACATTACCCTTATAATGATAGT
  4048  AATATTCTAGCTAACTTCTTGGCTATTATGATTAATAGAATTAAATTAAGAATTATTGCT
  4108  AAAAAATTATTTGGTAAAGCTGTTCTTAAAAATAAAAAATTCAGTAGTACAAAAACTAAT
  4168  AAATTTAATAATATACCTGCATACTTATCTGGTATTAATATTAAAGTGGCGGGACGATTA
  4228  TTAAATAATAAAATTGTTCCTAGAAAAACTGTAAAAACAATAAAAAGAGGAGCAGTAGCA
  4288  ACTGGAAAAATTAATTATCTAGATGTAGCTAAATATACTAATAAAAACAAAAGAGGTGCA
  4348  TATAGTATTACAGTATCTTCTGGACAAAAGTTTTTTTAA
;     G-rps3 ==> end
  4387  TTTCTAAATTAACCACTTAATAAAATACAAATATCATTGAATTAATCTTTGTTATATTAA
  4447  TATAACCCCACCCTTCTCAACTTCCTTTGACTATGAAGGAAGTTTGACTACACTTTCTAA
  4507  AATAATTACATTTTTCGTCCCTCCTGTTTTGGAAAGGAACATAAATATTTAAGTAAGGTA
  4567  ATAAAAATTTACTTTGCTACTTTAATATTAAGATTTCCCCAGAAATAATTTTAATATATT
  4627  AAGATTAAAATAAGTATCTTTAA
;     G-trnD(guc)_1 ==> start
  4650  GGGCCCTTAGCTTAACAGGTAGAGTACTTAATT!GTC!AATTAAGGTGGTCCCAGTTCGA
  4708  ATCTGGAAGGGCTCG
;     G-trnD(guc)_1 ==> end
  4723  TGAAAATAAAGTAATTTAAAGTATTAATAAAGTCGTTTATAATGATAAAATACGCTTTAT
  4783  TAAAAAAAGAATTAATGGTTTATAAACTCAAGTACCTCTATAGCCATTACATGATTTAAG
  4843  TTCTTTTTTAGTAAAATATTTCCTTTTTAAAAAAGATTAATAAATGAAACAAAACCGTCT
  4903  ATAATAAACTTTCATTTAAAAATAAATCTAAATATTATTAATGAAAAACAAGATCTTTCT
  4963  TCTACAAATATAAATTACTAAACTATTTTTATACTAACATAATAGTGATAATCCTATCAT
  5023  TGTATAATATTAGTGAGTAGCTAAATATACTTAATACATCTAAAGGATCATCTATGTGAT
  5083  TATTAATATTATAATTTCACGCTAATTATTGAAAATTAATTGTATCTATTATTAGTATAA
  5143  TTGGTTCTAGTCTGTGGTTAGTTATTAAAATTAATTCATTTTTATTTTAATAGTTAGTTA
  5203  AATATAATAACTAAAAGAGATTATAATACATTTTATATAATATATTATAAGAATACACAA
  5263  AGATGAATCTTAAGATGCAAGTGTACTCAATTGTTTTAGTAAATGAATTAATTTCATTAA
  5323  AGGGGAAATTATATCATCATTCTGTATACTAGCTGCCACACTCCTTTAGGTATTTAACTT
  5383  TATTTTGTCGGTTAAACAACTAGAAGAATCCATTTCATTAAAATTCTTTGCTAGTCTTGT
  5443  AAGTTTCTTCTTGAGAGATTTATTCTGTCTTAAACTTAGTTAGCTTACTACCTTTCCACA
  5503  CTTTTCTTTATTAGGGGTTTGTTACTAGCCTTTTTATTTTTCTTCCTTCATTAATAGTTG
  5563  TGTAGACTATTGTAAAAAGGGGTGTTCTATAATAGGAATTATAACTGTAACCGGCTTTTT
  5623  AAAGGCTTAAAAGTCTCTCAGGGGAAAAATAAGGTGAAGAGGGTGAAAAATATATACTTG
  5683  GAAAGGTTGAAACATAATGAGTTGCACCATGCATTTAGCTCTTACAGGTTGTTTGTAAAA
  5743  TGTGATTTATTTATATAATTATATATAAATAGTAATGAATCAAATAATAAAAATTATATA
  5803  TAATAATAATTTGACTATATACCTTACCCTAATTTCTATCCCTTTTTAGAATAGGTCTGT
  5863  TATTTAACACATAATATTTTATAATACATCTTAGCTATTATTCATATTTCTATCACTAGT
  5923  GGAGTATTTTTCTAGTGAGGAACTTACTATGTTAATCCATTCTTGATTGTTTACTTTTTA
  5983  TATTTGAAAAAGAATAGACGGATAGGATAAAATCGTACTTTATGATTTAAATCATTTTAT
  6043  TTTCTTCTATTTTAATATGAAGATATCTCCCTTTTTCACTACTGTGTTACCCTGACTTCA
  6103  AGTTAGATAGGAGAGAGTAAGGGAGAATAGCTATAAGAATAAAAAATTCTAAATAGAATA
  6163  AAAATTATTGTAAGAGGAAACAGTAAATTAAGATTGAGAATTAAAAATTAAAA
;     G-cox2 ==> start
  6216  ATGTCTTTATATCTTTCAATTTTTAATACAATTTATAACGATGCTCCACAACCGTGGCAA
  6276  TTAGGCTTCCAAGATAGTGCTGCACCAGGTTTTACAGGACTTGTAACATTACATAACACT
  6336  ATTGGATTTTATTTAGTTGTAACTTGTTTCGCAGTAGCTTGGGGAATATTTTCTATAGTA
  6396  TATTACTATAGCTCAAAAAGAAATCCTATAGCACATAAATACTTAACTCACGGAACTGTA
  6456  TTAGAATTAATCTGGACAATAACACCAGCATTAATCTTAATTGCTATTGCTTTTCCTTCA
  6516  TTCAGATTATTATATTTAATGGATGAAGTAATTTCACCTACATTAACTATTAAAGTAGTA
  6576  GGACACCAATGGTATTGGTCATATGAATATTCGGATTTTGTAACAGATAGTGGTGAATCT
  6636  ATTGATTTTGATTCATATATGATACCTGAATCAGATTTAGAATTAGGTCAATTCAGATTA
  6696  TTAGATGTAGATAATAAACTAATAATTCCTGTAGATTGTCATATTAGATTAATTATAACA
  6756  GGTGCTGATGTAATCCATTCTTTCGCAGTACCTTCTTTAGGACTGAAATTAGATGGTGTG
  6816  CCTGGTAGATTAAATCAAGTTTCTTTCTTAACAGAAAGACCAGGTACTTTCTATGGTCAA
  6876  TGTTCAGAAATTTGTGGAGTTTGGCATGGATTTATGCCTATAGTAGTAGAAGCCGTATCT
  6936  CCTCAAGATTTCTTAATATGGGTAGATTCAGCTTCTCAATAA
;     G-cox2 ==> end
  6978  TAATTATTAATATAATAAATTAATATTTATCTCTTTAAAAATATTGGAAAGAAAAATATT
  7038  TAAACGATTAATCAAAGGTATTAAAAAAGGGGCTATCCACGCCGACTTTACCTAATTAAA
  7098  TTCTTAAATTTCAATCCCATCCTATTAAAGCTAATGATTTACTATCACTAGTACAATAAA
  7158  TAATTAAATTTTTCTGAATAATTTTCATCTCAATAAATTTTGAGTGTCGTATTCTGTACT
  7218  ATATAATAGTAAAGCTTGTATAATATTAATTCTAGTTATATAAATAAGAATATTAACGTA
  7278  GTTAATACCGGAATGTTATAAAATTTATTTCAAATATTGTTATAAATATAACTTTATATA
  7338  CTTAACCCCCCATAGTTGTATTTATAGAGTAAGAAAAAAATTATTAAAAAAAAATATTTT
  7398  ACAGAATAAGATAAAATTAAAATATCTTTAAATATAATATATAATATTAACAGAAAGATA
  7458  ACAAAAGATAACAAATACAGATAATAAATACGAAATAATTACTTACATTTACTGCGGTAT
  7518  TTTTATAAATTACAAATAAAAATGATTATAGGAAATTTAAGTAAATCGAAACACTCACAT
  7578  AAAAT
;     G-orf479 ==> start
  7583  ATGGTTAAATTAATAAACACTAATATCGATATATTAAAAAAATCCATATGGATCTCTTTA
  7643  GAACTTCTAGTAAAATTTATCTCTAAATACTTTTTAACTGAAACTTTCTTAAGTAAAGCT
  7703  TATTCTTTCCAAACTAGATTGGCTAATTTAAATCGAATTCTAATATTACAATTCTATCGA
  7763  ACAACTTTTCAAACTAGTAAGGGTAATGAAGAAAATGTAAAAAAAATATCTACAAAATTA
  7823  AGTACAAACAGATATACTATTTTCTTTTTAACTCTAAGTAAAAAAATATTAAAAACAGTT
  7883  TATAATATCCTATACTATCTGATATCTAGATATAAATATTTTATATTATTTATAAATGTG
  7943  ATCTATATTCTTAGTTTAGTTTTAGATTCTTATCTAGATAGTTCCATATCCTCAGTTTTA
  8003  ATTAATAAATTCTCTAATATAGTAATTATATCTCTAATAAAAAATTTTATTTCTAAGTTC
  8063  ATTATAATATTTACCTATTTATGCCACTTAGGAAACATATCGAATATAAATATAACTAGT
  8123  TATGATATAACTTATGTTAATTACTTAATTCCTTTTTTCATAATCCATCTAACTTTATTA
  8183  CTAATAGTGATTGGATATTTATTTTTTTTATTAAAAATAAAGGTTTTAGTTGATAATCTA
  8243  TTTATTAAGTTTCTATTTAAACAGATAAATTTAATTAAATTTCTAAAAAATTCCTTTTTA
  8303  ATAATTTTAAATTTACTAAATCTAGATATAATGGAATACTATTATAATTTTAACAAAGTT
  8363  ATTTTAAAAAATATGGTTACTTTATCTTTAACAGGGAATGAATTAGTATTAAGTGATCAG
  8423  AATCCGGAAGGGATAACATCTGTCCAGAATTCGTCTCCTTCAGATGATTTACCTGGAGAG
  8483  TCTTTCTCTAATCTTACTGTAACAGATACAGGTGATGAGGCTTCTGAATTAGGTTTAGAT
  8543  ACTCCTTTATCTAATAGTACGATAGCCGTAGATTCTGAAAATAATTTATTACCTACAGAA
  8603  AATAAAAATTTTTTTGAATTAAGTAGAGAAGATAGAACTAAACATATAATTAATAAGTTT
  8663  GAAGATAAAGGTATGAATGTTGCTTATTATACGATTACTTGGTTAATGGAAAAAATTACT
  8723  TTAAATACGGATGGTAATCTAAATAATGTGGATCTCCTAATAGATAGTTACTTACTTGAA
  8783  ATGCTGAATTTAGAAAGAAAAACTAAACTTAAAAGCTTTGCCTTTCATAGAGATAAACCT
  8843  TTTCTAATAAATTTAGTGCATAAAACACCTCTAGAATACCCTTATGTCATTCCAGCTAAA
  8903  AATAATTTAACTGAAGCTGATTTGTATGATTTGAAAGACGCTATTTTTAAAAATGGTGCT
  8963  GAAATTTTAACTGAAAATTCAGAATATGAAGCTGAATTAAAGTCAGATGAAAAAAAATAA
;     G-orf479 ==> end
  9023  TATTTCTTAATACTGACTCCAAATATTACATTGTAAAATATATATTAGGTAATATCTTAC
  9083  TTAAAATTTTTAGTATTTTTACTATAATATATAATGAAATAATATTAAATTTAGTATCTT
  9143  TACAACTCTACCTATAGAGTAACCTATTCGTTGTGATAATAAATTTTTAGTAAAAATTTA
  9203  TTTAGAAAGTAAAATAATAAGATTATTATTAACTGCTAGGTATAAAAGAATACTAACAAA
  9263  GTTAGTGTCGAAATATTATTAAAAATATTATATTTTTATCTAATTAAAACATAGTATTTT
  9323  ATACTTATTAATCCCCTCCAATATATTTTATATAACTATAGAGTAAGAAAAATTAATTTA
  9383  AATTTAATCAAAATTAAAACTAAAAATAAAAAAATTAACAAAAAATTAACAAAAGAATTA
  9443  AAATTAAAAAGACAAACAAAAGATAACAAATACAGATAATAAATACGAAATAATTACTTA
  9503  CATTTACTGTGGTATTTTTATAAATTACAAATAAAAATGATTATAGGAAATTTAAGTAAA
  9563  TTGAAACAAAAATAATATAAAAAAAGAAAAGTCAG
;     G-nad4 ==> start
  9598  ATGATAACCTCTTTGATACTTATTCCAATTATAGGATCTCTATTAATATTACTATATCCA
  9658  GAAAGCACAGATCAAGGTAAAAATAAACATACCTTAAGTATAAAACAAATAGCTCTAATT
  9718  ACTTCATTAATTAATTTTTTTATATCTTTATTTATTTGGTATCAATTTGATTCAAATACA
  9778  ACTCAATATCAGTTTGTATCAGAATTTAATCAATTAAATTTTTGTCATTTAAATTTTGGT
  9838  GTAGATGGAATATCATTATATTTTGTATTACTAACTACATTTGTAACACCGATTGCATTA
  9898  TTATCTAATTATGCTAATATAAATAAGAATTTAAAAATTTTTTTAGTATCTTTTTTACTA
  9958  TTAGAAAGTTTACAAATATGTGCTTTTGTATCATTAGATTTATTACTTTTCTATGTTTTC
 10018  TTTGAAAGTGTATTACCAATATTATTTATAGTAATTATAATATTTGGTCATGGTAATGAT
 10078  AGATTTAGATCAGCTTTTTTATTATTTTTATATACTTTAGCTGGAAGTTTACCTATGTTA
 10138  TTATGTATTTTAGTAATATATAGTTATATAGGATCAACTGATTTCCAATTAATTTCTTTA
 10198  TATGAAATTAGTTTAGATAGTCAAAAATTATTATGGTTAGGATTTTTCTTAGCTTTTGCT
 10258  GTTAAAACACCATTATATCCATTTATTATATGGTTACCTAAAGCTCATGCTGATTCACCT
 10318  TTAGCTGGTTCAATCATTCTAGCAGCTACTATATTAAAATTAGCTACTTATGGTTATCTT
 10378  AGAGTATTAATTAATTTTTTACCGGATGCTACTAATTATTTCAATCCTTTAATACAAACT
 10438  ATTGCAGTTATTGCTATTATTTATGCCAGTTTATCTACTATTATACAACAAGATACCAAA
 10498  AGATTAATTGCATATAGTAGTATCGCTCACATGGGTGTTGTTGTTCTAGGTTTATTCTCT
 10558  AATACAATTCAAGGTATTGAAGGTGCTATACTATTAGCTTTAGCTCACGGTTTTGTATCT
 10618  CCAGCTTTATTTATTTGCGTAGGTGGTATCATATACGATAGAACGGGAACTAGAGTAATT
 10678  AATTATATTAGAGGATTAGTAACTTATATGCCTGTATTTACAATTTTATTCTTTGTATTC
 10738  ACATTAGCTAACACTGGAATACCTCTATCTCTAAATTTCCTAGGTGAACAATTATCATTG
 10798  ATTGGTATTTGGATACAAAATCCTATAATAGCTGCTTTAGGTGCTACTGGTATAGTATTA
 10858  TCTGCTTGTTATTCTTTATTTTTATTTAATAGATTATCTTATGGGAAATTATCGCCTTTA
 10918  TTAACACCAGTTAAAGATTTAAATAGAAGAGAATATTACCTATTAATTAGTTTAATTATA
 10978  CCTACTATCGCTTTTGGTATATTACCTGATGTATTATTAGATTCTCTTCATACTTCTGTA
 11038  TCTGCTTTATTATTCTTTTCTTAA
;     G-nad4 ==> end
 11062  TATGAAATAATTACTTTATTATCTAATGTAAGAAAGAAAATAATGAATATTAGCTTTAAT
 11122  TTTTATAAATTATATTATTTAATAGAAATAAGGAATTAATATGTTAAGTAATTTATAAAT
 11182  TATAACTATCTCTATTTTTTTATTATATAAATTATTTTATATATATTTATAATTATAGAT
 11242  ATAAAAAGCAATTAAATATTATTTCTTAATTAATTTAATACTATCACATATAATTTTAAT
 11302  ATATCTCTACATAACCCCCTAATAAGATATTGTCTTAGGAGAGTAATTTAAAAAATATTG
 11362  ATATAGAGCAATTAAAAGGTGAGTTTGGTAATTATAAATATAATCATATACTATATAATT
 11422  CAAATTATATAATTGAATTATATTGATAAAATCTCTAACTCATCTCTCTTAATTAAATCT
 11482  TTAAATAAAGAATATTTTATATTAAGAGAGATATCTATATCTTATGTATATAAAATATAA
 11542  GATATAATATATTCTGATATTAGGTTCTAATCCACTTAGTTACAGGATATATATTGTTTT
 11602  ATTAAGTAATTTACTTAATTAAAATTTAAAGAATGCAAAGTCATCCTGCCTTTAGTTATA
 11662  CTTTATTATCTAAAGGTCACTTTTTCTAGGTTAAACCTGCTACCCTATAAATAATATTAT
 11722  ATCTCTTTATTTCTAATTTTACTTGTACATTTTTATTTCTATTTATCTCTGTATACTAAT
 11782  ATATCACTCATTACCACTAGTCATAAGGAAGTAAGAACACATTATAACAATTTCTTTACC
 11842  TATACATTCTACTAGAATTCTATGTATAATTATTTATAATAGTAAGGCAGAGAGTTGTTA
 11902  ATTTCTCTTAAGTATAAATAATTATATTAGAATACTTCAACCAATTCACTAGTCACTTTT
 11962  TAAATGATATTATAGGTAAGTAAAAATTAGAATAAAGTTAAATATTATAAATATATGGGA
 12022  GAGTTCTTATACGGAAATTAATAGTAAAACTCTAAGCTTTAAGCCTTTTATCCTTATCTA
 12082  TTATACTGAGTAATTATATTTTATCTAAATGAAAGTAATTGAAGATTTAAATTAAATAAA
 12142  TTTTATAATTTTAGATTAGATATGAGTAAATTAAGTATAAATATAGAGCGTTAAATTTTT
 12202  ATTTTTTAATAAAAGTTCTAAGATTATTTGTTCCACCTGCTGCCCTTCAAACCTAATTTA
 12262  TTTTAAATGTGAAAAGTATATCTATAGGAATACTCGAATAACGGTAAGGGTGGTGGTAGA
 12322  AATCTTTTGTTATAGAATAATAATTAATAAAAATAAATTATACGCAGGCTTAACAAGAAT
 12382  AAAATAACA
;     G-nad6 ==> start
 12391  ATGACAACTTTATTTATAAATTTATTAGCCTTTGGTACATTATTATCTAGTGTATTTTCT
 12451  ATTACGTCTAAAAATCCAGTTATTTCAGTAATTTTTTTAATTTCTACTTTTGTTCAAGCA
 12511  GCTGGGTATTTAATTCTTATTGGTATTAATTTTATTGGTATTTCCTATATTGTAATATAT
 12571  GTGGGTGCAATAGCTATATTATTCTTATTTGTAATTATGATGATAAATATTAAATTAACA
 12631  GATATTTTAGAAACAGGAACCCAATATACCAAAAATTTACCTTTAGCTATAGCAATAGGT
 12691  TCCTTATTTATATTTATTATATTTACTATAATACCATTCAATTTTAATAATGTTCCAGCT
 12751  TTATCTTTTTTATTAGATAAAATTACATATTTAAATAGTATCTTATTAAACTCTACAGAT
 12811  GGAGTTGTATCTATTAATTTAATTAATTCTATTGTAAATAATTATTTTGCAACTTCATTG
 12871  TCTGATGTTATTATTACAGATTTCCAACAAATTGAAGTTTTAGGTCACGGTTTATATACT
 12931  TATGGTGCTGTATTATTAATTACTTTAAGTGTTATATTATTATTAGCTATGTTTGCTACA
 12991  ATTATTATTTCTAAATCTAAATAA
;     G-nad6 ==> end
 13015  ACAGAATAAAAACACAATAAATTAAAAATTTTTAACCCCTACCCTTTTTAAATCTCCTTT
 13075  TTACTATCTCCGTATAGAAGGTATATTTTTACTTGTGTAGGGTAGTTATTATTAAATTAA
 13135  AAATAAATTTTAATATAATCCTTATTTATATTTCACTGTATAAATACTATTAAATTCATG
 13195  TTTTTTCTTTATCTATATTATTTTAATATTTATTTATTTTGAAATCTTATCACTTCAAAC
 13255  TTATCTGCAAAAATAGATAGACGGAAAAGGTGTGTGGGAAATATGTGGAGTAAGTAAGGT
 13315  ATCTTGAATAATTTTAAGTATTAGCAATTACCTGTAAAATAATGGAGTAAAATTTTATAT
 13375  ACGCCTTTTGTATTATATCTTATAAATGTCTCTGAACTTATTTAAAATAGTATATTAATT
 13435  GTTGAATATCTAAAAATTTAAGTATATATAATTAAAGATAAGTAGAACAGAAAAAGTTAA
 13495  AGTATTCAAGGTAAATTTTCAATACACCCTCCTAGGTTTATTTTTATTGAATAAAGTAAT
 13555  GGTTGATTTTAATTTTAGTTTTTGTTTCATATTTATTATAATAAATTTTGATTATAAAAG
 13615  AGGCTAAGAA
;     G-nad2 ==> start
 13625  ATGATTTTTATATCTATTTTAACATTAATAGTGGCTAAGGCCCTTCCATCTTTAAATATT
 13685  AAATTATCTCCAGTTTATTTTACAAGAATATCAGCTATAATTTTCTTATATGCCGGAGCA
 13745  TTATCATTTAATACTCTATATATTCAGTCAATTGGATCAGGTATAGGTATATATAGCGGA
 13805  TTATTCCACATAACACAAGTATCTCAATTAATAGAAGTATTTCTATTAGTAATAGGATCT
 13865  TTAATATTAATAGCATGGCCTTTAAAACAAAATACAGAAAATACAAGTATAATACTAAAT
 13925  AGTTATTCTACAGATTATTCTTTAATAGTATTATTCAGTACATTAGGTTCATGTTTATTA
 13985  ATATCTTGTTCAGATTTAATTTCAATGTATTTAAGTATAGAATTACAATCTTTTGGTTTG
 14045  TATATATTATCTACATTATATAGAGAATCAGAATCATCTACTTCTGCAGGTTTAAAATAT
 14105  TTCTTATTAGGTGGTCTATCTTCTTGTATAATATTATTAGGTTCAGGTATAATATATGCT
 14165  TATACTGGTTTAACAAATTTCGAATCAATATATAGTATAATATCAGTATCAGGATATAAT
 14225  TATATTTTACAAGGATTAAGTTTAGGTTTAATTTTAATTTTAGTAGGATTTTTATTTAAA
 14285  ATAGCAGCAGCACCTTTACATAATTGGTCTCCAGATGTATATGATGATACACCAACCATA
 14345  GTAACCATATGGTTAACTATAATGCCTAAAATATCAATTATAATATTATTATTAGAATTA
 14405  CATACTCAAATAGGAATAATAGGAGGTGAAACTAATCTAATAATCAATACAAGTGGATAT
 14465  GCAGAATTGTTAGGTTCATTAAATTTAGAAACAATAAGTAATCTTTCAAATATAACATCA
 14525  CACTCTTTAATTAGTATAGTAGGTGATTCATCTATGAATATCTTAAAGAATTTATTATTA
 14585  ATAAGTTCATTATTATCATTAATAATAGGTACAGTAGTAGGTTTAGCACAAACAAGAATA
 14645  AAAAGATTATTAGCTTATAGTACTATATCTCATATTGGATTTATTTTATTAGCTTTAGCT
 14705  ATTAATACAGAACAATCTATAGATTCACTAATTTTTTATATTATTCAGTATACAATAACT
 14765  AATTTAAATATATTTTTAATTATAATAGCTTTAGGTTATATAATTAAATCTTCTTCTAAT
 14825  AAAGATTATACAATGAAAGATATTAAATATATTTCTGAATTTAAAGGTCAATTTTTCTCA
 14885  AATCCTTTACTTAGTCTTAGTTTAGCTGTTTGTTTATTCTCTATGGCAGGTATTCCTCCT
 14945  TTAATGGGTTTCTTCTCTAAACAGTTTGTATTATATTCAGCAGTACAAAATGGATATAAT
 15005  TTTATATCAATTGTAGCTATACTAGCAAGTGTAGTAAGTGCTTCTTATTATTTAAAAATT
 15065  ATAAAAGTTCTTCATACATCACCCGATAACGAAGAAACAACTTCATTAGTAGAACAAAAA
 15125  TCAGTGCATTCTACTCAGGTGAAAGAATTAAAAAGTCAACTTAAAGAAGGTGTTAATGTA
 15185  GGTGTGCAAAGTACTATCTTAACAAACTTCCATAGTTATTTAATATCTAGTTTAACTTTA
 15245  TCTATTTTATTATTTATTTTCAAACCTACTTTAATCTTAAATAGTACACAATTACTGTCT
 15305  TTATCTCTATTTAATTTCTA
;     G-nad3 ==> start
 15325  A
;     G-nad2 ==> end
 15326  TGAGTAATTTATTTTTTCTATTTATTTTTATACCTATTTTATCTTTAGTTTTATTAGCTT
 15386  TAAATGTTTTACTATCACCTCATAGACCTGATGAATCTAAAGTTTCTGCTTATGAATGTG
 15446  GTTTCAGTCCTGTTTATGGACAAACTAGATCTACTTTCCATATTCATTTTTACTTAGTGG
 15506  GAATGTTATTCTTAATTTTCGATCTTGAAATTCTATTATTATTCCCAATAGCAGTAACTT
 15566  TATACCAAGTTTCTACTTTTGGATTTTGTATAGCATTAATATTCTTTATTGTATTAACAA
 15626  TAGGATTTGTATTAGAAATTGGTTCAGGTGCTATCCAACTTTCAAATATTAATTTAGAAA
 15686  AAGAAAATAATTAA
;     G-nad3 ==> end
 15700  TAGTAGTATATTTTCAGGTTAAAATTTTTTTAAATTTTATTTTAAGCCCCCTCTTCTCCT
 15760  TTGTTCTCCTATAATAATTTTATTTAGAAAAGATGATAGATGGTTAAATACCATTTAGAT
 15820  AGATAATTGGGATGATATGAAATACACTTTAACTTTTTAACTAATATGAAAGATTTAATT
 15880  CATTTATTCTCAACATTATTTATTGTGTCTATACAATGTCTTTATTTGTATATACAGTTC
 15940  TTTTTATTATCTATTTTAAGAAATAGAAGGAAATAAATTAGGTCAAAATTTTAATATAAG
 16000  AAATATTTTACAACAGTATTATTTATTCATTAATTTTGTTTTATTAATTGAGAATTTATC
 16060  TGCAATAATATTTGCAGATATTTACAGTTTTAGCTAGAATAATTTCCTCACCTTTTTCTT
 16120  CTAATTAAATTTTATTCCCTAGTTACAATACTATGTGATATTTTAAATTATTAAAATATA
 16180  TCAAGGAACTTTCCATCTTCTGTGTAGAGGGTAGAAAAAATATTTTTAATATCTAGTATA
 16240  CAAAAAGATAGAACACCAAATCATAAAAGTCCAATAAAAGTATCGATGACAATATTGTAT
 16300  AACATCACA
;     G-rnl ==> start
 16309  AATACATATCATAGAGATATAAGTAATTCAAAGGGGTTATTAAGGAAAACTACTGCAAAT
 16369  TTATAAAAAAGGAGGTATAGCACCAAAAGCTTCAGAAAGAATATTTATGTTCTTTCCAAA
 16429  ATATGAACAATATAAGCGATCCTAAGGTAAACCTTTATAAAAATTACTTCCTGAAGTAAA
 16489  ACATTTTATTAAGGAAAGGAAAGGAAATCAACCGAGACTCCGAAAGTAATGGTGAGTGAA
 16549  ATCGGATTAGCCTAAAAATCTTTAATAATTGAATAATTGATATCTTGCCTATAATCTTTA
 16609  TAAGAAAAATAAGTAGGGTAAATTAGTTAGCATAATTTATTACATATAAATAAATGTACC
 16669  ATAGAAGGTCAAACACAAAAGTCCTGTAGATTATTAAAGAGTACAAAATAAAAAGTACGA
 16729  TGAGAGATAACTTGTCGGAAAATAGGGGAACCATCCTCTAAGGCTAAGTATTATAAATTT
 16789  AGCGATAGTGAAAAAGTACTGTAAAGGAAAAGTTTGAAAAGCGAGTGGAATACAAAAAGT
 16849  GAATTATTAAATAATTACTATGTAAATATTTTAATAATGAATCGGTGAAATAGATCTTGA
 16909  ATTAGTAACTCTATAAGCAGTCGAAATTCAACTTAAAAACATACAAGGTAAATGAATGAC
 16969  GGCGTACCTTTTGCATAATGGGTCAGCAAGTTAATAGGAGTAGCAAGGTTAAAAGCCCTA
 17029  GCGAAAGCGACTGGACTATATTATAAAATAAATTATTTTATAAAAAGATAGTGATGGATA
 17089  AGTTACTTCTATTAGACCCGAAGCCAGGTGATCTTACCAAGACCAGATTATAATGGATCG
 17149  AACGGGTGAATGTTGCATAATTCTCCGATGAGTTTTGGTAAGCGGTGAAATGCCAATCTG
 17209  ACCTGGTGATAGCTGGTTTTCTACCGAAACATATTTAAGTATGACGTCTACACAAGATTT
 17269  ATGGAGGTACAGCAAGGCAATTCCCAACAAATATAAAATCTGTTATATCAATAACATAAT
 17329  TTATACGCGTTTAGGTTGCGGGGATCTCGAAAATCTTACCTTTGGAAGCGAATCTCGGAA
 17389  TTACATAAATTGATGGTAGACATTCAGACTACTCATGCTAAGTTGGGTAGTCAAGACGGA
 17449  AACAGCCGTGAACATAGATCAAGGTCCCAAATGATTGTTAAGTGAAATTAAGGACGTAGC
 17509  ATAATCGTATACAGCTGTGAAGTGAGCCTGGCAGTCGCTACTTTTAATGAACGTATGTAA
 17569  CAACGCATCAGCAGTTATGATCGTGGCGCCGAAAATTTAACGGGTCTTAAACAATCAACC
 17629  GATATCGTGTTGGTTAAGAATATATTTACAATATCCTAATTATACTAAAATATGTTCTTG
 17689  ATCTAGGTAGTAGAACATTCAGTCTAACCAATAATAAAATAGTGTTTCATTATTTTTAGG
 17749  TTACTGAAGAGAGAATGCTGACATGAGTAACGTAAAAAGAAGTTATAATACTTCTCGCCG
 17809  AATACGAAAGGGTTGCAAATTGGAAAGGTTAATCCATTTTGTGTTAATGCGGCCTCTAAG
 17869  GACCAAAACCAAAGTTTTGGCTGATGAGTATAAAATAGAAAGTCCATAAAATTTAAAAAT
 17929  GGACCAGGAAAATAATATTTTGTTAAAAAATTACTACCGTACCCTAAACCGACACAGGTT
 17989  CGTAGGTAGAGTATACTAAGGCGTAGAGCTAAAAGTTGTTAAGGAACTCGGCAAGTTCAC
 18049  CTCATAAGTTAGACGATAAGAGGTACCATTTATGATTTTAATTATTAAGACCTCTTTATC
 18109  TTCTACGAGGATTTAAGATTAATAATAATTGATAGATAGGTGGTGGCACAGAATCGGAGG
 18169  CCCCGACTGTTTACTAAAAACACAACACAGTGCAATCATTAATGTGATAGTATACTGTGT
 18229  GAAATTTGCCCAATGCCATTAATATAAAAGCGGTCATAGGAAACTGTGACTAATTGAAAA
 18289  TCTGGTTAATAGCGGTCTTAACCATGAGGATCCTAAGGTAGCAAAATAAATTGGCCATTA
 18349  AATGTGGTCCGGTATCAATAATGTAACGATGGCCTCACTGTCTCTACAACTTGCTCAGTG
 18409  AAATTGAATTACGCGTGCAGATGCGCGTTACCTCCAGTGGGACGGGAAGACCCTATGCAG
 18469  CTTTACTGTAGTTAGTTATCACATGAATCTAGAACAACTTTAATTAATAGTGAATAGGCA
 18529  AATCGATAGATATATAGTGGAAACCTTATAATTTAAGTTGGGTTTGTGTTTACCTTATAA
 18589  TCCATTAATTTCTATATTACAAAAAAATATAGATAAATTAGTGGTATAAAGGGAGAGTTG
 18649  ACTAATTGGCAGTTTGACTGGGGCGGTCGTCTTTAATAGAGTAGCAAAGTACAACCAAAT
 18709  ATTTATTTATATACGTAATATCTTATTTATACTTAAGATATTAAAACAAATAACTTTCCC
 18769  TTTTGATAAGGACTGTCTGTAAAATGACAATAAATTTGAAAGGGTGTAAAAATTTTAACT
 18829  AAAACAAAACTTTGTCTTTACTTCTTTCTATCACTCCTTCCAAATACTGGTAGGTGGTGT
 18889  AAGATACTATAGAAGAAAGAGACTTAGTCATTCTTAACTAAATTTTATTAAGGTATGGCT
 18949  AGAAATTGAATGGAGATCAATCAACCAGTGAAGGGTTGTGTAGAGCTCAATGGCGGAAAG
 19009  CATGCTTAACTGAAAGACTCAAAAGTCGCACAGATACGTAAGTAGGGCATAGTGACCCCT
 19069  CGCTATAGTATGGAATAGACGGGGATCAATTGATAAAAGTTACGCTAGGGATAACAGGCT
 19129  GATAGCCGACGAGAGTACACATTGTCTCGGCTGTTTGGCACCTCGATGTCGACTCATCCT
 19189  ATCCTCCGGGGGAAGAAGCTTGGAAGGGTTCGGCTGTTCGCCGATTAAAAGGGTACGTGA
 19249  GTTGGGTTTAATACGACGTGAGTCAGTATGGTCCCTATCTTCTGGAGGGACAAGTAGTAA
 19309  AAGGGGGCAGACCTTCTAGTACGAAAGGACCAATAGGCTGTGTTTCTCTAGTGCACCAAT
 19369  TGTTTGTACTTTTTGTAAGGGACCTTATCTCTAAAGAGATATAGGGAAAATCCTTTTTAA
 19429  CTTTTTTGCGAAAAGTTTTTACTCAAAGCCTGAAAAGGTAATGAGAAAAAGGTAACAAAT
 19489  AGGAAAGCATAGTTGGGTAGCCACAAACATAATAGATAAGTGCTGAATGTCTCTCAAGCA
 19549  AGAATCTAACCCCTAGATACTAATAAAATGGATCTCTTCTAAAAATAATATATTTTTATT
 19609  AGAGTATAAACCATTAATTAAGAAATAGAACATTTCTAGATAGGCTGCAAATGTACGTAT
 19669  TGTAAAA
;     G-rnl ==> end
 19676  TATTTAGTTTAGCAGTACTAATTTATAAAGAAACTTGATGTTAAAGGTTGTAACTTTTTA
 19736  TTTAAATTTAGTTTATTTATAACACCCTTAAAAAGAATAGCTACATAGCAAAAATTGTGG
 19796  AGCTAGTTATAAAATTTATAGTTAAATATAAGCATTATTATGGGAATATTTTTATAAATA
 19856  TAATTAAACTATAGCAGTAAAGTAGTATATTATAATTATTAATATCTTTACTATTAAAAT
 19916  AGTAGGGCTGTTTATTTATTTATTACTTTTTTTATTTTTAATCTTATTAATATATAAGAT
 19976  TAATATATATTTTTTTAAAAAAGATTAGTTTCTATCTAACACAAAAATCTAGACCGGTTT
 20036  TATATACTGATTTAAGATTATAACGTTTCTATATTTATTTGTTCTAACCTTAATTCTTCC
 20096  ATTATTAGGTTAGAAACATTTACCAAATATTAAGTTAGATCTTATTACATCATATTTTAC
 20156  AGTTAATGAAAAAAAGGCATTTCCCTCAACCATTTAGGCAATGGTACTTTTCTTACTTTT
 20216  GTCTAAGAGCCAGAGATACAGTGATCGGTTAATTTTATTTATGTTTTATACGAATCATTC
 20276  ATTTTATTTGGTATTTATAAAGTTTAAAATTCTTTTTTTAAACGAGAAATAAATCTGTTA
 20336  ACTATTAAATTTAACTCTATTAAAAACTTTTAGAAATTTAAAGTTTTGATCTTATATTTT
 20396  ATTCTAATAATAATTGAATTTAAAAGAAGGAGAAATATTTAAATCTATCCCTTCTTATTC
 20456  TTAATTAATATTTATAATAGTATAAAATTATGGTGCTTTAAAAATAAAACTAATCTTAGC
 20516  TCGTTTAAACATTAAAGAATGAACCTATAAACCTTAGTTACTTACATTCTATTTTCTTCT
 20576  ACTCTTAGAACTAATCAGGGATTGGAATTGTTGGAAAGATATTATCTATTAAATTAAAAA
 20636  TAGATAAGCTATTTATTACTGAATAGCTAGTATGAACAAAAAAAAAATAGTTTAAGTTTA
 20696  TTTAAAAATATTAGTATATATAATTATATTTCTTAAAATAGTCAGTGTCTTTGGGATTAT
 20756  AATTAATATTTTATTCTTTATATAAA
;     G-trnC(gca) ==> start
 20782  GGGCTAAGTTTACAGATGGTTCTGTAGTAGACCT!GCA!AAGTCTTTCTCTTTAAGGTTC
 20840  AATTCCTTCTTAGCTCT
;     G-trnC(gca) ==> end
 20857  ATTATCTTAGATTTTAATTTTCTTATTATTATAAAATTAAATACAGATTGTAAAATTTGT
 20917  AAGTTATATCTTTTTAGTATTAAAAACATATTTTTTATAATTTACCTTTTCTTTGTGCCT
 20977  TTTTTTAAATAATAAAATTTATTATTTTTGTAATTATTTTTATCTAA
;     G-trnR(ucu) ==> start
 21024  GTTCTCTTAGTTCAAATGGTTAGAACTACATTCT!TCT!AAAGTGTTAATTTTGGTTCGA
 21082  GTCCAAAAGAGAACT
;     G-trnR(ucu) ==> end
 21097  ATATATAGGTTTCTATTGATTATTTTAACATAAATATAGTAATACTGGAGTAAATTAGAA
 21157  TTAAATATGAGTGTTATAAAATATAAAAGGAGTTAAGTTATACAAAATAATATATAAACT
 21217  TTATAATAAATAAAAATGT
;     G-trnI(gau) ==> start
 21236  AAGCCTATAATTTAACGGTTAGAATAATTTCTT!GAT!GAGGAATCAGTAGAAGTTCAAA
 21294  TCTTCTTGGGCTTA
;     G-trnI(gau) ==> end
 21308  AAATAAAATTATTTATATAAATCAACAAACAAACATATAATACAAAGAATATAATTATTG
 21368  TTATAGTGTGTAAAATTTAAATGAAAAAATAAAAAAAGAATAAATTAAAACTTATTAACT
 21428  TTATTTTTAGATAATTCTTATTATATTCTATTTTAGAGTATAGGTTAAATAAATATTTTA
 21488  TTATACAGTTAATAAAAATTTAAAAGTTAAACACAATTTACTTGATTTTATATCAAGACT
 21548  GTATAAATTTTAAGTACAGTAATTTTCATTAGTATTTTAATGAAATATATCTATATAAAG
 21608  ATATAAAATTCATACTTGTATAAATAATATCTAATATAAAAATATATTCAAAATAATGAA
 21668  AATAATTATAGTAACTCAATATTAAAAATAAATGATAACTCCAAATTTA
;     G-nad1 ==> start
 21717  ATGTCATCGATTATAGATGTAATTTTTAATTTAATAGATGTTTTATGTGTGATTCTTCCT
 21777  ATCTTATTAGCTGTAGCTTTTATGACTATTATAGAAAGAAAACAATTATCAGCACATCAA
 21837  AGACGAGTAGGGCCTAATACAGTAGGTTATTATGGAATACTACAACCTTTTGCGGATGCT
 21897  CTAAAATTAATACTTAAAGAAACAGTAATACCATCTCAATCTAATAAAGTACTATTTTAT
 21957  TTAGCTCCAGTATCTACCTTAGTATTTAGTCTATTAGGTTGGGGAATAATACCTTTTGGA
 22017  CAAGGATTAGCTATATCAGATTTATCATTAGGAATTTTATATACATTAGCTTTATCTTCA
 22077  TTAGGTGTATATGGAGTTCTATTAGCTGGTTGGTCTGCTAATTCTAAGTATGCTTTTTTA
 22137  GGTTCTTTAAGATCTACTGCTGCTATGATTTCATATGAATTAATTTTAAGTTCTGCTGTA
 22197  CTTATTATTATTTTATTAACAGGTTCTTTAAATTTCACTACTATTATAGAAACTCAACAA
 22257  GCTATTTGGTTTATTGTTCCTTTATTACCTGTTTTTATATTTTATTTCATAGCAATTTTA
 22317  GCTGAAACTTCTAGAACACCTTTCGATTTACAAGAAGCTGAATCGGAATTAGTTGCAGGA
 22377  TTCTTTACTGAACACTCTTCAGTTCCATTTGTATTCTTCTTCCTTGGAGAATATTCTTCT
 22437  ATTGTTTTATTTAGTTGTATAACATCTATATTCTTCTTAGGTGGTTACAATATGCCTGAA
 22497  TTATTTGTAAATGATTCTTTAATTAATCTTCAGTCTATATTCTTAGGTTTGAAAACTTGT
 22557  ATTTTCTGTTTCTTATTTGTATGGTTTAGAGCTACTTTACCTAGATTAAGATATGATCAA
 22617  TTAATAGAATTATGTTGGTTAAATCTGTTACCAGTGGCCGTTGCATTTATTATTCTTGTT
 22677  CCTAGTATCTTAGTTGCTTTCGATATTTCACCTTATTAA
;     G-nad1 ==> end
 22716  ATTATTTTTTTTAATAATAACCCCACATCAATTTTGCTTCACTTACTTTATAGATAAGTA
 22776  TAAAATACTACCTTAAAGGATAAGAATAAGAGTGTTAAAGAAAATGACCAGTTTGGTAAA
 22836  CTAGGATAAGAAGTGTAAAATTAATTTATTATAGTAATTAGAAAGTAAATATCTAACACT
 22896  TCTTAGCTACCTACCTATTTAATAATAGGAGTTTTATCTATATTATCAGAATATAAAAAT
 22956  ATAATATTATTTTTATATAAAAATAATATACCACTTTTGGCTTATCTAGCTATAATTCAG
 23016  AATCAGGATTATTTATTTTAAGGTTTTCACTAGTGATATTTTCTTTAAGTAAAGACAAAT
 23076  AAAGAAAATATGAAAACTGAGAAGATGATTTAAGATTAAATGATCATAAAATATGAGTGT
 23136  ATAAAATATAAAAGGAGTTGAGTTATACAAAATATATATATTAATAAATAAAAATGT
;     G-trnX(gaug)_1 ==> start
 23193  AAGCCTATAATTTAATGGTTAGAATAATTTCTT!GATG!AAGAATCAGTAGAAGTTCAAA
 23251  TCTTCTTATGCTTA
;     G-trnX(gaug)_1 ==> end
 23265  TAATAAGATATATAAAATATTTAAAACAAAGATTAAATTATTGTTATAGTGTGTAAAATT
 23325  TAAATTAGTAAGAAGTATCAATTATTTTATTATAATTTGTTTACTATTATAGAAGTAAAC
 23385  TTTAATAATAGTTATTCTTATTTTAATAATAAGTGTAATTTAATTATTAAATAAATAATA
 23445  AAATAACAAACAAAACGAGTGAATTCGGTTTGTACAAATTATATACAAATATCTCGATGT
 23505  AAGTATCGAAGTTTTATCCTTAAAATTATGAGGAATAGAACTGTTTTAATTTATTTATTC
 23565  TGAAATACCCTCTCTTTTTAATAAAGGGTAATGAGAATATCTTCTCCTTTTTACAAGTAA
 23625  TGTAAAATTTTATAAATAAGAATTATAAATTAAAATGAATTAATTAATTAAATTCAAATA
 23685  ACAACAA
;     G-cob ==> start
;     G-cob-E1 ==> start
 23692  ATGAGATTATTAAAAACCCACGTATTACTTAGAATATTCAATTCTTATTTAGTAGATTCG
 23752  CCTCAACCAGCTAATATTTCATACTTATGGAATTTTGGATCTTTATTAGGTACCTGTTTA
 23812  GGTATACAAATCTTAACTGGAGCTTTCTTAGCAATGCATTATACACCTAATGTAGATTTA
 23872  GCCTTTAATAGTGTAGAACATATAATGAGAGATGTAAATAATGGTTGGATTATTAGATAT
 23932  ACACACGCTAATGTTGCTTCATTCTTTTTCATCTTTGTATACATGCACATAGCTAGAGGA
 23992  TTATATTACAGTTCATATAAAACACCTAGAGTTTTAGTTTGGTCTATTGGAGTAATAATT
 24052  TTTATCCTTATGATAGCTACTGCTTTCTTAGGTTATGTACTTCCTTATGGTCAAATGAGT
 24112  TTATGGGGT
;     G-cob-E1 ==> end
;     G-cob-I1 ==> start /group=ID (4.26e-39)
;     G-cob-I1-orf232 ==> start /first_aa=K
 24121  aaaattgtgccccaaatgcttgattattccaatgaaaacttaataattttatcttataca
 24181  acaccaatatttaaacctaaaactagagcaataaaaaagataggtccacataatcaagaa
 24241  gtaatatcagtaataataggatctttactcggcaatagttgtgtggaaaaatatggagaa
 24301  gggactagaataaattttcaacaagaagaatcaaatatggaatatttaatgtggtttcat
 24361  aaattcttttctgaaagaggttattgttcaaatattaaacctaaatttgaaaagagaata
 24421  gggaaaaatggcaaaattagatatttctatagaataaaaacatttactttcactagtcta
 24481  gaatggattagagaaatgttttataaaaatggaataaaaatagtaccattaaatatagat
 24541  gaatatttaactcctttagctttagctaattggattcaagctgaaggatccgtattttcg
 24601  gctggattaaaaattagtactaatagttttactattcaagaaatagaattcttatgtaaa
 24661  atattaaatgaaaaatatcaactaactactaaacctcattcctcaggtgtaccaaatcaa
 24721  aatattatatattttcccaaaaattctctgaataatttatctaaactagtcaaaccatat
 24781  gtggttccttcaatgagatataaattaaatagttattaa
;     G-cob-I1-orf232 ==> end
 24820  tttaaaatcaagtatagtcctattatttcactatgtaatttatacaaaaaaatagtttct
 24880  atataatagaagaacgtgacaacgttcttggagatttatttataatttatctctggcaat
 24940  attagtgaaaacggttaaataaatagcttttgtttatagaccgtcggtaatgtatattat
 25000  cgctacagactgggtcactaatgggtacctgtaatggtgcttaatgtacagtcgaaatct
 25060  tcatttaatttttaaatttagaaattttattttaaatgttcaaggctttatgtaaatcct
 25120  tattaggtaataaagtacagataagtaaaataaaaagcatcagaaaaaaataaatgttct
 25180  aattaagcttataaaattataacttagtatatcataactaactaaatagttatataaact
 25240  ttaattttatcttggatggatatatattataattaactgatttattttacttgttagatt
 25300  aag
;     G-cob-I1 ==> end
;     G-cob-E2 ==> start
 25303  GCAACTGTAATTACTAACCTTCTATCAGCTATACCAGTGTTTGGTCCAGATATAGTAGAA
 25363  TTTGTTTGGGGAGGTTTCAGTGTAAATAATGCTACATTAAATAGATTCTTCTCTCTACAC
 25423  TATCTATTACCTTTTGTATTAGCTGCTTTAGCCATGGCACATTTAATTGCTGTACATGAA
 25483  CATGGATCTAATAATCCAAATGGAGTAGCTTCTAATAGTGATAGAATAGCTTTCCATCCT
 25543  TATCTAATATTCAAAGATCTTGTAACTATATTTGCATTCTTCTTAGCTTTATCTGTTATA
 25603  GTATTTTTCTATCCAAATGTTTTAGGACACTCAGATAATTATATTCCAGCTGATCCAATG
 25663  GTAACTCCTGCATCAATTGTTCCTGAATGGTATCTATTACCTTTCTATGCAATTTTAAGA
 25723  TCAATTCCAAATAAATTATTAGGAGTAATTGCAATGTTTGGTTCACTATTGATTTTATTA
 25783  ATATTACCTTTAACTGATGTTTCTAGAATTAGAGGAAATCAATTTAGACCCGCTATGAAA
 25843  TTAGCTTTCTGGTTCTTTGTTGTTGATTTCTTTATATTAATGTGGATAGGTTCTCAACAC
 25903  CCTACTACACCTTTCGTGGAAATAGGTCAAGTAGCTACTGCATTCTACTTTGCTTGGTTC
 25963  TTAATTATAGTACCTCTAATTGGACTAGTTGAAAATACTTTATTTGATACTGCTTTAGAA
 26023  AGTAAATAA
;     G-cob-E2 ==> end
;     G-cob ==> end
 26032  AAATTTTATAAAAATATAAAATTATAATAACCCCCTCATATATTTCATATTTCTAATACA
 26092  TAAATAAACTAGACACAGTGCTATTTATCTGGATAATGACTGTTATTAATATAAGAGAGT
 26152  CATAAAAAAATCTACTACTTAAACTTCACACAATTAAATGAACCTAATAATATTTATTAA
 26212  TTTTAAAATAGATAACTGCAAATTGTAAATTAATAAATGAATTTCAAAGATATAAAACTG
 26272  TTTTCAGAAATTAAAATATAATAAAAAAATATAAAAGA
;     G-trnH(gug) ==> start
 26310  GGTAGAATTAGTTTAATGGTAAAATTACGTTTT!GTG!GCAACGATGTTCAGAGTTCGAT
 26368  TCTCTGATTTTACC
;     G-trnH(gug) ==> end
 26382  CTTTAAAAAATATAAATATTAGGTAAAAAGTCAAGTGGAGTATGTTTACTTAAATAAAAT
 26442  TTTGAATAAGTTTAAAAAAAGATAGACACAATAACTAATCTATCCACCTTAAAAGAGTTA
 26502  TTAAATATTGTGTTAAACAAATAAAATACGGATAATAAAAATTATCTAAATT
;     G-rns ==> start
 26554  ATCAGGATGAATTTAATTTTGGTTCTGATTGAACGTTTTTCAGTAGTTTTGAGACATGCA
 26614  AATCGTTATTCTTAGAAGTTATATGTTAAAAATATAAATAGTAACTAAATTTAATATAAT
 26674  ACCAATAAGAATAAGGTGTAAAGGTGAGTATTGTAAATAAGATATCTTATAGTCTCCTTA
 26734  ATTCGGAGATATTTTTACTTCTGGAAAAATTCCTATTTACTATTTATGGATAAGTCTATA
 26794  TCAATCTATATATAACCATCGATAGATTATTATATATTAATAGGTTGATATACAGATGAA
 26854  GGATACTTATTAGAGTATTATAAAATATAATCTTTATTTATAAAGAGATAGATTATTTTA
 26914  CTTCAATAAGGACAAGTAAAAAGATAAATTAGCTGTTTATCAAGAAAGGAAAGTTTCTGC
 26974  TATAAGATTCGATTTATTTTGTTTAAAGGTAGTTGGTAGGGTAAAGGCCTACCAAGCCTA
 27034  CGATCAAAAGCCAAGTTTGATAGAACAGATGGCCACATTGGGAATGAAATGCCCCAAGTA
 27094  GTATAAACTACCAGCAGTCAAGAATATTAGTCAATGCTCGCAAGAGTGAACTAGCTAACT
 27154  GAAATCACATGAAAATATAATTGTATTAATTGTGATAAGGTAAGGGAAAAAACTGATGTT
 27214  ACCTTACTATTAGTGTTGTCCAAAACTGGTGCCAGAAGACTCGGTAAGACCAGAAACGCA
 27274  AACGTTAATCGTCCTAATCAGGCGTAAAGGGTATGTAGGCTGCTTTTAATATTTCTATTT
 27334  AAAATAGCTCTGAATTTTAATCAGTTAAATAGAGATACAATAAAAGCTAGAATCAAATTG
 27394  AGGATAAGCCAAATAATACTTAGAGTAGGGATGATATCCATAGATACTAAGGGGAATACT
 27454  AAAGGTGAAAGCTTTTATCTACTAATGATTGACGCTGAGAAACGAAGGTGAGAATAGGAA
 27514  ATAGGATTAGATACCCAGATACCTCTCACTGTCAACGATGAATGGTGGTTTGTTAGTTTT
 27574  AATAAAAACTGATAACGATGCTAACGCGATAACCATTCCGCCTTGCGAGTACGGTCGCAA
 27634  GACTGAAACCAAAAAAATTAGTCGGTCTCGAAGCAAACGAAGTGGAGCATGTTATTTAAT
 27694  ACGATAGTACGCGTAAAATCTTACCGGTTCTTGCATAGCCATTTTGTATACAAAGTTAAT
 27754  TTAATTTTGTTGCTGAATGAGTAGTAATTTAATCATTTTAGGTTAAATTATTCGTTTACA
 27814  GGTGTTGCATGGCTGTCGTCAGTTCGTGTTTTGAGAAGTTAGGTTAACTCCGCTAACGGA
 27874  CGCAATCCCTGTTGTTAATTTATACTTAACAATTAATGAATTTTATATATTTTCATTTGG
 27934  GGCTAAGACAAGTCGTTATGATCCTTATGAACAGGGCTATAGACGTGCTACAAAAACTTT
 27994  TACAAAGTGAAGCAAAACCAGACCCTTGTATACTAGGGTTTATACCTTTACCTATTTAAG
 28054  GGTAAGTTAATATTTAATTAATTATTAGTTTAAATTTAATTAAATAATAGGGTCATAAGG
 28114  AATAGCTAATCATCAAAGAAAGTTAAATAATTAAATTATAAACGGATTGTCGCCTGGAAT
 28174  TCGGCGGCATGAAGAAGGAATTTCGAGTAATCGTTGATCACTACGCAACGGTGAAGATGG
 28234  AATTCGGGATGAACTAACTGTCTGTCACTGGGAAGGAGCTTAAATTGGGGGAAACTGCCA
 28294  CGAGGTTACAACTTAAACATAGGTATACACTTATTAATAATATCTGCAATATATTATTAT
 28354  TTTTAATCTGCTACAAGATTAAAGCTAAGTGTAGTTTCTTTGCTATTTATGATATTTTTT
 28414  ATTATAAATTTGTCTTTTATTTAAAAAAACACCTTTGTTAAGCTAATTAGTATCAGTTAA
 28474  CCCAATTGAGTGACATTTCAAAAGTCATAGCAGGGTAGTGGTACTGGAAAGTGCTGCTGG
 28534  AAAATAAAGTAT
;     G-rns ==> end
 28546  CGGAATTTAACCCCCCTCCAACACCTATTTTTTTATTTTAACAACTACCTTAACGACTTT
 28606  AAGAAAGAATCTTTCAATCATGGTAGAATGAATATGAAATAATGGCTGTAGGAAGATATA
 28666  CCTTTTCATTTCTATTCTGTTTAACATCAAGTGAAGAGTAAAAGGGGTTAGATATAATAT
 28726  AATACATTTAAAAATTAAACAA
;     G-trnV(uac) ==> start
 28748  AAGGAGTTAGCTGAGTGGTTTAGCAATAAATT!TAC!ACTTTATAGACAGAGTTTCGATT
 28806  ACTCTACTCCTTA
;     G-trnV(uac) ==> end
 28819  TTTTAAAATTTAAAAAAATTTAACTAATAAATTTCACCTTCTCTTACAAACATTAAAGGC
 28879  CATCTTAATTAAGACTTGTTATCTCTTAATTTATTATTCCTTCAGATATATTAAGCTTCC
 28939  GGCTATTCACTTATTATTAATATCTGCTGATTTATCTTGGGGAGAAGGAGGGATAGGAAT
 28999  GATTCCCTTCTATTATTGGAAGTAGGTTTTTAATTATAAAAATTATTATAAATAAAAGGT
 29059  TCTAAAATTAATAATATAACTTAATTTTTATAAATAAAAAGTTCTATTTTTAAGACAAAA
 29119  GTTTATACTAAAATAACAATAAGTATTTACCTAAATAGTAGGATAGTTGTATATACCTAT
 29179  AAATTTTAAATAAAAATTTACTATAAAAGTAGTTTATAATTAATAATTCTGATTATATTT
 29239  TATATGAGAATAAGTTAAGCAGCTATATATTATATTTATGCTGTTTTATTTACTAATTTT
 29299  ATATTTTTAATAAAATTTGTTTAAATATAAATTTATAA
;     G-trnL(uag) ==> start
 29337  ACGAGTATGCCGAAATTGGTAGCCGGGTGAGTCT!TAG!GAACTCATAATTTTTTTATTG
 29395  TAAGAGTTCAAGTCTCTTTACTCGTA
;     G-trnL(uag) ==> end
 29421  ATAATCTAATAAGATTATTTAAAACTATCAAATTTACCCCTTTTGTGTGTAAATACACAA
 29481  CCGATATTGTATTAATCCTGTACTGTTAGTTTAGAATAATCCAACCACAGAATTATTTAT
 29541  ATTAACTCAGTATAGTCTATATTTTAGCTTAATATAAAACGTAACCTTACTATATTCATT
 29601  GGAAGGAGATAAGAAAAACGAAGTAACCTTAATTTTTTCGATTAAGGTTTATATAATTTA
 29661  ACTTTAATTATTTTTAAAACTAAAAGAGTATTGAAAATAAAACACTTTTTTTTTTAATTA
 29721  ATTTTTTTTCTTCCTTTATTATTTTAATATGTTAGACGCTATCTATAGATATTTGTTAAT
 29781  ATC
;     G-atp9 ==> start
 29784  ATGTTAGCAGCAGCAAAATACATAGGAGCAGGTTTAGCTTGTTCAGGATTAATAGGAGCA
 29844  GGTGCAGGAATTGGTACTGTATTCGGTTCATTAATTTTAGCTACAGCTAGAAACCCTCAA
 29904  CTTAGAGCACAATTATTCACTTATGCAATCTTAGGATTCGCTTTAGCAGAAGCTACTGGA
 29964  TTGTTCGCTTTAATGATGGGATTCTTATTACTTTACTCATAA
;     G-atp9 ==> end
 30006  TTATTTA
; G-orf443 <== end
 30013  TAAAAATTTGTATAAATTAAGTAATAATTTATAAACTCTTACCCCATTTATTATTAATAA
 30073  AAATTTTACATTTAAATTATGTATCAAAAAGGAGCTACATCTATTAAAATATATATGTAA
 30133  CCCTACTACATTTAATGTGTGTTTTAGAGGAAAAGATTT
;;     G-dpo_1 <== end
 30172  TCCTTTATTGAATGATTTATACCATTTACTTTGAGTAAGATTTAAAGATTGTTTATTTAA
 30232  TAATAAATCTTTAAGTGAATCGAATTCTACTTTATCTTTAAATCCTTTGATTTTTACTAT
 30292  TTTGGATTCATCAGTTAAGATGCCTCCATACACTTTAGGTGCAATAGATACAAATTCCGT
 30352  AAAGATATTTTCTAGTTTTAACCCACCTAAATTATTATGTAATAAATCTTTATATTTAGT
 30412  TGTACTTAAATCAACTTCTGTTACAAATGAATCTGTATCTGTATATAATACAGGAATATC
 30472  TTCATCTAATAATATTGGTGCCATTATTACTCTTGCATAAGATGTAATAGCAGCAGCAAT
 30532  TGCAACATTAATATCTAATGTATCAACTAATTTTTTATTAATTACAAAACTTTTTGAAGT
 30592  ATCTTCTACATTAAATATATCATATATTGGTAACCCTTTATTTAAAATGAAATTATCTAT
 30652  TTCTTTATTAGATATTAAATTGAATTGAGATAAATCAGGTTTTAATCCGAATCTACCATA
 30712  TAATGAATTCATTAATATTTTACTAATTAAGTACATAGGGTCTGTTTTATTTACAGATTT
 30772  TTTAATTTCAAATAAACTATTTATATATTCATTAAAAATTACTTTACTTTCAAATCTGTA
 30832  CCCTTCAGTGATTGATTCTTCAATTATTCTAATTTTATTATTAGTTAATCTTGAGTATTC
 30892  TAACATTTCTGGCAAGAATACGTGTTGATTTTTAAATAAACCTGTAGCACACAGGGTTTT
 30952  GAGCTGACTATTTAAATTAATGTGTGTTTGATATACTGGTCTATTTAAAGTAGGATCAAC
 31012  AAATATATCACATTTTATGAAAGAAGAAATTGTATCTGAATGTAAATAATCAATACCTGT
 31072  GTTAGTTTTAATTGGATTACCTATAAAATGATTTATTAGTTTAACGGGTACTTTATAATT
 31132  ACTCATTACAGTTGGATACAGACTTATAAAATCATATAAATAAGTTATCTTATTTGAATA
 31192  TAATTTATATACATCAACGTGTCCTCCAGTATATGATTTTCTTATAAATGTATTAATATT
 31252  CCCGTTAATTTTATTGATTTGAATTTTCATATATTTTGATTTAAAGATAGCAAAGGATAT
;;     G-dpo_1 <== start ;; HMM match pos. 683,1072 score 8.7e-77
 31312  TAAATTTGTATCTGAAACAAGTGAATATGATGA
; G-orf443 <== start ;; contain dpo
 31345  CTAACTTTAATAGCCTTGTAAATGTTTTGATGGCATACTACATACCTCCTATTGTATGTA
 31405  AGAATTTAACCAGTTCGATATTTATCCCCCATTTACGGGGATTTA
; G-orf797 <== end
 31450  TGGAATAATGTGATAAGGTTTTGTAGT
;;     G-dpo_2 <== end
 31477  TAAAGAATTAAAATCAATAATTCGCTTATTTTCATTCATTGATAAAGTATAGGGATTATT
 31537  TTTAATATTAATTGACCCATTTTTAAATGATTTAAACCATTTTGATTGATTTAATATAAT
 31597  ATTTTTATTATTAAATAATAAATCCTTAAATGTTTCAAATTCTATTTTATTTTTAAATCC
 31657  TTTAACTTTAATTATTTTTGAATCATTTAATAATATGCCTCCATAAACTTTAGGAGATAT
 31717  AGCTATAAATTCTTTAAAGATATTTTCTAGTTTTAATCCACCTAAGTTATTATGGATTAC
 31777  ATGTTTATATTTAGTTAATGAAAGATCGATTTCCGTTACGAATGAATCAGTATCTGTATA
 31837  TAATACTGGTATACTTTCATCTAATAATAACGGAGCCATAATTGTTCTAGCATATGCAGT
 31897  AATTGCAGAAGATATAGCGACATTAATATCTAATGTATCAATCACTTTATTGCTAACTAT
 31957  AAAGCTTTTATTAGAATCAATCATTTCAATTATATCACTTACATGTAATTTATTTTCTAA
 32017  AATAAATGTATCAATTAAATGAGTATCTACCATTGAAAATTGTGAGAGAGCTGGTTTTAA
 32077  ACCGAATCTACCGTATAACGAATTCATAAGTATTTTACTAATTAGATACATAGGATCATT
 32137  TTTATTAACTGATTTTTTTATTTCAAATAATGAATTTATATAATCATAAAATATATTTTC
 32197  ACATTTAAATATATATCCTTCAGTGATTGATCCATCAATTATTCTAATTTTATTATTAGT
 32257  TAATCTTGAATATTCTAACATTTCTGGCAAGAATACGTGTTGATTTTTAAATAAACCTGT
 32317  AGCACACATGGTTTTGTTATTTATGCGTGTTTGAAAAACAGGTCTATTTATACTTGAATC
 32377  TACAAATATATCACATTTAATAAAGGAAGCTAATTCATCAGAATTCAAGTAATCTATTGA
 32437  ATAATTAGCATCCAAAGGATTTCCTTTGAAATGATTTATTAATCTAATAGGTAATTTAAA
 32497  TTTACTCATTACAGTTGGATACAGACTTATAAAATCATACATATATGTTAATTTATTACT
 32557  ATATAATTTGTATGCATCTACGTGTCCTCCTGTATATGAGTTTCTAATAAATTGGTTCAC
 32617  TTCCCCTTGAATTTGCTGAATTTTAGTTTTCATATATTTTGATTTAAAGATTGCAAAGGC
 32677  TAAGGATGGTAAAGTTGGATACTTATGAATATTTAATTGATATCTGTTATATATTAAGTG
 32737  GGCAAATGTAAAGATTATAAATGCAAGGGATACAGTATCTCTTTCACAATAAGATGTTAT
 32797  TCTATCATAGAATTCAAGTTCACTTAATTCATTTCTATAGTTTTCATTTAATAACAACTT
 32857  AAGTAAAGCCTTATTATTCATTTTCTGAAGTTCAGGATTATCTTTCAAGAACGTTTTACT
 32917  AAGTTTTTCCAGAGAGGATAAAAGAAGTAGTAACGAGTCGTGGAATTCTATGTAATATCT
 32977  GTATTTAGTTCCGGATACTCGCCCGAATCTCATTTTTACGGATATTATTTTGTTATCTTT
 33037  AATCAGAGGATCGAGTTTATAATCATATTCTTCACACATTTTTACTAAGGATTCAAAGAT
 33097  AAGTATTCCATCGAATGAGCTGAAATTATGTGCATATAATACATACTTATGATATTTCTT
 33157  ATTTAAATATTGTATGAAGTGTTCTTGTATAATTTTTATTTTTTCATCTCTGGGAAATGA
 33217  AGGTTCATTACTTTTAGCTGGTATGTTTTCTACTATATCTTTATATTTTTTCAATTGTAC
 33277  ACTTGTACCTTGTCTTTCATAGAAATCATAGGAAGATAAAACAACTGGTTCGAATAATAC
 33337  TTTATCACCTTCATTTTTCAACGAATCTAAGTTGGTAATAGATTCAAGATCGAAAGTAAT
 33397  AAATTTATATAGATCTTCCATAGAAGTTTTAGACCCATGACTCATAGGTTTTAGAAATCC
 33457  TTTAGGTTTATTATTAACATTGAATTTTTTAATTAATAATAACTGATGGGTTAAACCATC
 33517  AATTATATATACTTCATTGGATTTAGACATTATAGTTCTTTCGATCAGTAATTCTTCTTC
 33577  TAATTTAGGAAGTAATACTAATTTATCTTTGAATTTATATATAACAATGGTTGGATCTTC
 33637  CTGTAGTGAAATTATTACTTCAGATTCATTTCGATTAATTTCTTTAAT
;;     G-dpo_2 <== start ;; HMM match pos. 369,1097 score 1.6e-104
 33685  TAGAAATCTATATTTGATAAAGTAATCATCTGATATTGATTCATCGGAAACATTTTTATT
 33745  TAGTTTCTTGAATTCTTGATGAAATCTGTGAGATCCTGCAAAAGCTAAGGGTAATTTAAA
 33805  TATACTTAGTGGATTCATGTACTTTATTTTTGTTTCATT
; G-orf797 <== start ;; contain dpo
 33844  TTAATTTTTCTAATTCATAGTTGTTCATGAATTTAATAAATTTGTCTTTATTTAATTCAT
 33904  TTCTCTTATGTTCACTAAGCAATTTTTCTATTATATCCTTGTTATGTAATTTCATCAAAT
 33964  AAGGCGAATCATATAAAAAGGTTTTTTA
; G-orf376 <== end
;;     G-dpo_3 <== end
 33992  TAGTTTATCTAGTGAACTTAGCAGAATTTGAAGTGAATCATGGAATTCTATATAATATCT
 34052  ATAACTGTTACCAATTTTACCAAATCTAACCTTTAAGGATATTAGTTTGTTACCTCTCAT
 34112  GACCGGTTCTAATTTCAAGTCTGCTCTTTTTGTTAATAAAACTAATGATTTTAAAATAAA
 34172  TATTATATCAAATGTACTTAAATTATGTGCATAGATTGTATATTTATGATATTTGCTATC
 34232  CAAAAATTGAGATATGAATTCAGCAAGTAGTGATATCCTATTATCTAATCCTTCAATATA
 34292  TGAATTATTGAAATTATTACTAGAATTCATATTATCATGAACATTTCTCAGCCACCTACA
 34352  ATATATCTTATTATTTAAAAAATCATAAGCAGATATAATTATAGGGTCAAAGTATACAAA
 34412  ATCACCATCTTTTTTTAATATATCAGTATTCGTAATTGATTCTATATCCATTACGATAAA
 34472  CTTTCTTAAATTATGATCGTATTTTTTAGTAAAGTTTTTATCAGTTTTAATCACTGATAG
 34532  AAATCCCTTGACTTTTTGTTGGTTATATTTTTTTACTATTAGAATTTGATTGGTTAATGT
 34592  ATCAATTATATATACTTCATTCAATTTACTCATAACAGTTCTTTCAACTAGAATTTCATT
 34652  TATTTCTAATTTAGGTACCGTAATTAATTTATCTTTTAATTTATAAATAGTGATTGATGG
 34712  ATCTTCCTGTAATACAATCTTTACTTCACATTCTAATGGATTAATTGTGTTATATAGTAT
 34772  TTTATATTTAATATAATAACTTGATAGATTTGTATCTTCTGATACATTATTATTTAATTT
 34832  TACGAAATCTATGTGAAATTGATGAGATCCCGAATATAACAGTGGTATTTTAAATATTGA
 34892  TAATGGATTCATATATTTAATATGAGTGATTGAATCTTCTTTAAAATTATAATCTTGTTT
 34952  TTTATCTGCTATATTTTGAATGGGTAAATTTAA
;;     G-dpo_3 <== start ;; HMM match pos. 300,583 score 5.1e-21
 34985  ATCATTATCCAATGTATGATCTAATTGATAATCCTGTGGATAAATGTGCCATGCAAATAT
 35045  GATCGAAACAGCTTTTAATTCTTCCGAGTTATAGTCTTCACTTCTTAAATTTA
; G-orf91 <== end
 35098  AGAAGTGCTTAAATAAAATAGTTCT
; G-orf376 <== start ;; contain dpo
 35123  TTATTATCTATTTTATGAAGTTCTGG
;;     G-dpo_4 <== end
 35149  ATTATCATGCAAGAATAACTTGCTTAGTTTATCCAGAGAGCTTAAAAGTACTAAAAGCGA
 35209  ATCGTGGAATTCAATATAATATTTAAACCTTGTTTCAGACTTTCGTCCAAATCTTAGTTT
 35269  CATAGAAATTAATTTATTATCTCTTACTAAAGGTTCTAGCTTATATCCGTTTTCATCTGC
 35329  AAGATATAATAATGATTCTAGAATTAAAATTCCATC
;;     G-dpo_4 <== start ;; HMM match pos. 526,591 score 6.6e-12
 35365  ATTTAAAAT
; G-orf91 <== start ;; contain dpo
 35374  TTAAGATTAATATAAAATTATAATTTCCAAAATAAAAGTATGGTGAAAAATGTTATAATT
 35434  TTATATTAAAAACTATATAATATTGTAATAAATTTTCACCTATTATAACATGTTTCAAAT
 35494  TTAGTGTAGTTGATATCACCTTACTATATAGTGTTTGGTGATACAAAATATATAATATAT
 35554  CGATATTAGGAATAAAACAAATTTTTTAATATATTTTTCTTCCTTTATTCTTCTAATAAT
 35614  CTTAGACGCTAAAAAAAAATTTTTCAATTTATGAGAAATGCTTAATCTAATAGTTTATAC
 35674  AAATGATTTTAATAATTTATTTTCTTGTGCTAATCTTAATTTAGATCAGACATTTATAAT
 35734  TGGTTTATTATTTTCTTACATTGATCTATTAATAAAATTTGCAGTTAATTTTTTATCTGA
 35794  AAATTATATTATAATTATCCCTTCTGCATTTATTTTATTAGCTGGTAGAACTGCGGGTAA
 35854  AATAATTAGAGATATAGGTAAATTAGGAACTGGCGGATTAGCAATAATAGGTGGTGTAGA
 35914  TTCAGCTTTAAATATATATGATAGAATAAAAG
;     G-orf176 ==> start
 35946  ATGCTAGTGGAAGTAGTTCTGAATCTAATGATAATGAAAAAGATCAAAATAATGATAATA
 36006  AAGATAAAAATGATAAAAATAAAGGCAAAAATGAACATAATGATGAAAATAAAAAAGAAA
 36066  ATGAAAATGAAAATGAAAATGAAAATGAAAATGAAGAAAACAAAGGTACAAAATAAAAAA
 36126  TTTAAAGATTTAAAATATAAATACAGTGGAATAGTACCATTACTCTTTAATTTAATTGGA
 36186  AAGGAAATACCTATAGATGCAGAACCCATAGTAAATTATAGTTTTAATATATTGATATTA
 36246  TCAATTATAGCTTTGGTTAGTTTTATAAATTTGATAGGCTATTATACTTCAATTTATTTA
 36306  ATTAACAAATATAACATAGATAATAGATTTCCTAAATATAAAAAAATTATAAATTATTAT
 36366  GAAAAAACTAATATATATTTTATATATTTTGAAATAATATTGTGTTTATTGGCATTAATT
 36426  AGTTTAATAATATTAAGTTTAATGGTATTAGGGATCTTTACTATATTTTAA
;     G-orf176 ==> end
 36477  ATATTTTTTAAATATTAAATATGATTAATATCCCCTTATTAATTATAATTAGTGGTCAAT
 36537  ATATCTAATCCTTTGGGTTTATGTTTACAAAATATATCTAGTAATTATAAATAATAAAAT
 36597  AACCCCAAATTTTAAAATTTAAAACTTATAATTTAAATAGAAAAGGAGGGTATAAAGATT
 36657  AATTTTTATTGTTATTAGTTTCTCGAATAAATTTAATATCTTCAGATATTAATCTACATT
 36717  ATTCACCTTTTCTTGCTCTAATTTTTTAAATAAGAATAAGTAAACAGTCATAAGCGTTTA
 36777  GTCCCACTTTCTTTATCCTATGTACTATTAAATTTATCTAATACTTACTTTCTATTTTCT
 36837  ATTTTAATTTTATTTTCTGAATTACTATCTTCTGAAGCTGCAGGTAGAATATCTATATTT
 36897  ATTAGAACGATATCAGCGACTATAAGTCTTAACTTATCTTAGGTATGATTTGATTTAGTA
 36957  TTCTTATTAGATAAGGGTATATACCACCTACCATATTTAAATTTTATAGCCTGTTATATA
 37017  TAATAAGGTGTTTGTAAATATTGTAGCATTTAATCTACGTATGTATTTTCTATTATAATA
 37077  TTTATACATTAATATCTAGATTTATAAGTTTAAGGTTCTAACTGACAGGATCCTAAATTT
 37137  TTTTTAAAATAATTATTAGGTTTTTCTGTAATATTTTTAGAGATATAAAATAAATTATAT
 37197  TAAAACCTTTTATAATAATCTCTCTCTCTTAATATATTTCGACAATTATATATTATTAAA
 37257  ATAAAAACGAATAATTAAATATATTCAAATAATTAGTGAATAATAATATTATTTTTAATA
 37317  CTTTTGATTTAATATCAAAATTCTGGAGGTAA
;     G-trnM(cau)_1 <== end
 37349  AGCCGAAAAAAGGAATTGAACCTTCTTTTTACCGTC!ATG!AGTGGTATGTTTTCACCAT
 37407  TTAAACTATTTCAGC
;     G-trnM(cau)_1 <== start
 37422  TGAATTTCACTTTTTGTATTGAATAAGTCATAAGGTAAGAAATTAACCTAATAATACCTA
 37482  ATGATACTTAATATTTGATAATATTTAGTATGGTTATTAAGGTTTACAATTTGTGTTAAA
 37542  TTGGAAGGATTTGTACTTAATCCTTCAACCTAACTTAAAAATAGAATAGGGTTTACCTAT
 37602  ATTGTTAATCAAATAAGAGTTAGAATATCTATAAAACTAATTAGGTATGTTTTATTTTTA
 37662  ATTGTAAACAAAAGTAACAAAGTCATTTTATTAATAAATTTAATTTACAATTATATAAGT
 37722  TGTAACACTCAATTCATATTATTAGAATAGAAGATTTACTTACCATCGTTTTGATAAGTT
 37782  ATAAAATAATTCAGTGTAAAGCCTTCTCTATAAAAATTAAAAGTGTTTAAAACTGGATGT
 37842  ATCTAAATATTAATAAGTTGGGATATAGGAGTCAGAATTAAAGAACTTTAATTTTATATT
 37902  AAAAAATAATAACATACTTAAGTGTTAGATATATTTATTCTATTCCTATTTTTATTTATT
 37962  TTATATTGAATGAAAAATAGATTTTAAAGTTAAAATATTCTTTTCTAGATTCATATTTTC
 38022  CACAAAATTAATTTTGTTATTAAATTATATCCTTAAATAACCTAGGACCTTCCTTAATTT
 38082  TTTTAATTAATCATAAACCTTATTGTAGTTGAAAGAGGTTTAATTTTATAAAGATTAATA
 38142  TTTTTTTAAATTACAGATTTAGATATCTTAACTAACTCTTTTAAATGTAAAACCTAATAG
 38202  ATTAGTTTAATTCTAAAAATATTCTTAATTTAATATACTAATTTATTAGCAGAGATTTAA
 38262  TATTTTAAGTTAAATATTATTACTAAATATAAATTAGATTTTAATGCTATACATAGTACC
 38322  TTGATTACCTAATAATTCACTAATTTTAACATTTTAAAAATAAAATTTACAATTTCCTTT
 38382  TTTCATACATATATATATTTCCAAAGATACAAGGAAAGGTGAGTTTTAGGGGATAAATTC
 38442  AAGAAGAAAAACAAATAGCTAAACAATATAAAATTTGGAGTACAAAAACGTAATAAATAA
 38502  TAACCAGGTATATAGGCAATAAATATATACACCTATATCCTTAAATAGGCCTGAGACAAG
 38562  TAACTATAACCTCCCCAAACAAGAATGGTAATTCGTAGTTTCTCTCATCTACCTAAGGTA
 38622  ATAATTAGCTAGGATAAGAGCATTAACACTCTTATAATTGTAAGATGGGGTGGTAGGACG
 38682  TTCTATTTGTGGAGAAGAAATTTTATTCTTCACTTTATAAATAAAGTACTAAAAAGCAAT
 38742  TTTAGGTAATTTCTATTATTTGCTTTAT
;     G-orf349 <== end
 38770  CTATTTATTTTTGTAATATTCTATCAGCCCATCATAGTTTTCTATAATGAAGTCTAAATA
 38830  ATGAATAGATAAAAATGTAGCACAAATAATTAAAATTAAAAAACTTATTACAAGATAAAA
 38890  TCCATAAATTTTTAGGTAATTTAAATTTTTAATATAGAACTGAACTAAGAATTTAGGAAA
 38950  GAATTTTAATAAAAATATTTCAATCTTATCTACATTTAGATTAGACAATATTAAATAATA
 39010  TAGTACTAATAAAGAAAAAAACAATGCTAGTACTTCGAAAGCTTGAATGTATTTTAACAA
 39070  GTCTAAAAAATCGTTCCCTGTTAAATTTAACATTTCCTTCATTGCGGTTTCAATAGGTAA
 39130  AAATGATTTATCTTTCCCAACATTTTGAGTAAGATTTCCTGTAATGTTGGCTGCTCCTAT
 39190  GGCCATTGTACCTAGTGCTACTCCGCCTGCTAAAGTTGCAGTCTTTCCAGCTATACTTGG
 39250  AACATGTTTTGCCACTCTTGATGCTGAGGATAAAGCGGTAGCCATAAGGATACCATCCCT
 39310  AACTCTTCCAGCATAATCACCATGTGAAGATTGTGAAAACGATTCTTTAGATTGTGATGC
 39370  TCCACTAGTACTGGTTGTAGTACTAGTATTGGTTGGGCCTGTAGTATTTTTGTTATTAAC
 39430  TGGTTCTGTCCCTGCACTAGAACTATCTGTTTGAGCCGTAGTAGCTGTATTATTACTACT
 39490  ACTATTTACATTAGTAGAATTCACATTCTCAGTTATTGTTGACTCAGTATCAGTTCCTAA
 39550  AAAGTGGTAAATCATATGAGAAGGATCAGTATGAGGTATTAGATAAGTATCTAATAACAG
 39610  AATTATACTTAAATGGCTGGTTAAGGCTATAGTCATGTATATACAAAATATTAATAAAGT
 39670  TAAGTTTATAAAACTGATTTTTTGTGTTAAATACAATTTATTTTGTAAATAAAGACCTAA
 39730  ATTACCTCTTTCGATATTAGTATATAAGTGAATACCTATATAATACCAAAAACTAAATTG
 39790  TGCAAGGGTTTTTAAGATTAATGTTATCAT
;     G-orf349 <== start
 39820  ATTATTTGAATTTAATTAATTAATTCATTTTAATTTATAATTCTTATTTATAAAATTTTA
 39880  CATTACTTGTAAAAAGGAGAAGATATTCTCATTACCCTTTATTAAAAAGAGAGGGTATTT
 39940  CAGAATAAATAAATTAAAACAGTTCTATTCCTCATAATTTTAAGGATAAAACTTCGATAC
 40000  TTACATCGAGATATTTGTATATAATTTGTACAAACCGAATTCACTCGTTTTGTTTGTTAT
 40060  TTTATTATTTATTTAATAATTAAATTACACTTATTATTAAAATAAGAATAACTATTATTA
 40120  AAGTTTACTTCTATAATAGTAAACAAATTATAATAAAATAATTGATACTTCTTACTAATT
 40180  TAAATTTTACACACTATAACAATAATTTAATCTTTGTTTTAAATATTTTATATATCTTAT
 40240  TA
;     G-trnX(gaug)_2 <== end
 40242  TAAGCATAAGAAGATTTGAACTTCTACTGATTCTT!CATC!AAGAAATTATTCTAACCAT
 40300  TAAATTATAGGCTT
;     G-trnX(gaug)_2 <== start
 40314  ACATTTTTATTTATTAATATATATATTTTGTATAACTCAACTCCTTTTATATTTTATACA
 40374  CTCATATTTTATTTACTTTATTTTCA
;     G-trnD(guc)_2 <== end
 40400  CGAGCCCTTCCAGATTCGAACTGGGACCACCTTAATT!GAC!AATTAAGTACTCTACCTG
 40458  TTAAGCTAAGGGCCC
;     G-trnD(guc)_2 <== start
 40473  TTATTTAAATATATAATATGATTATATATCTAATTTTATTAGAATAACTTATTCTTTTAT
 40533  TCTAATTAGAATATAATTTATATATTAATATATAAGATTTATCCTTTAAAACTCTTCTAT
 40593  CTGATTTTACAACTTTCCTCTACTCTCAATCCTATGAATAAAGGAATCTTACAAATAAAG
 40653  TAACGAATAATAAAGATTTATTAAATTAATAGTTACTTTATTTGTAGTAAAATCATAAGC
 40713  CTTACTCTAATTAATTTTCCTATCTAAATTAAGTAATGTTAAAATTGAGATTTAAATATT
 40773  AAATTATACAAATGAAGATTGAAATATATTCATTTAATCAAACATCTTTACACACTAACT
 40833  ACTTATATCAGTATAATATATACATATATTAATTAATTTGTTTTTTTCC
;     G-trnW(cca) <== end
 40882  CAAGAGTGAGGTGATTCGAACACCTACCAGTGATTT!TGG!AGATCGCCATACTAACCAA
 40940  TTAATACTACACTCTC
;     G-trnW(cca) <== start
 40956  TATATTTAATTAATAAAACAAAAATTTTTTTATTATATCTTAATTATATAGTATTTTATG
 41016  TTATATTGTTTCTTTTAAAATATCTCCTTTTAATAAATTAAGCTCTAATCTTTGAATAGG
 41076  AGTAGTATTTACTTTAACATTAAATATTTACCATGATCATATAAACTGATTTCCTTTAAT
 41136  CTTTATTCTAAGTTAAACTAATAAATAGTTAGTATTATTTTTTGTAAAAATACTAAAGAG
 41196  TATTTAATTCCTATTCTTTATTTTAATAATTCCACAAACCCTAACCTAGAAAGGTAAAGT
 41256  AGGAATACTATACACCTTTTCCCTGAAATTGGTAAGTATTAAATGGGTAAATTTTAAATA
 41316  AAAATTTATAGTTAACCAGTTAAAGTGATAGGTATAAAATGGAGATATATATTATTCTAA
 41376  AAAATAATATAATTTTAGAAAGGGGATAAATATTATACAGAAACTAAATTTTTTTATATA
 41436  AAAAAATAATTCTCTATTTATAGATAAGTTTTATTTTTGGTAAACATCTAATTAAGTATA
 41496  TATAATATACGATATAAACAAATATTTTTTAAATTAACTTAGTTTAAATATTAAAAATTA
 41556  A
;     G-cox3 <== end
 41557  TTAGGCTCCACCCCAGAAGTATACGGCTACAAATAAGAATAACCAAACTACATCCACGAA
 41617  GTGCCAGTAAAGTATACTAGCTTCAAAACCTTGATGAGTAGATTTAGTTAATTGGTAATT
 41677  AATAATTCTAATGAATCCTACTAAAATAAACAATGTTCCTACTATAACATGTAAACCGTG
 41737  AAGACCTGTAGAAGCGTAAAATGCTGAACCATAAACACCATCAGACATAGAGAATCCAGC
 41797  TTCAGAATATTCATAGTATTGTAATAAAGTAAATGCAATTGCTAACACAAGTGTTAAAAA
 41857  TACACCATCAATAGCAGCTTTTCTATTACCAGCTATTAAAGCATGATGTCCATAAGTAAT
 41917  GAAAGCACCACTAGATAATAATAAGAAAGTATTAAGTAATGGTATAGCAAAAGGATCTAA
 41977  TGGAGTAATTCCCATAGGAGGCCAAGAACCACCTATTTCAACAGCAGGAGATAGACTAGA
 42037  GTGGAAGAAAGCCCAGAATACAGATAAGAAAGCGAAAACTTCACTAACAATGAAAAGTAA
 42097  TATACCTATCATTAAACCATGTCTTACTTCTTTAGTGTGGTGACCTAAATATGTCCCTTC
 42157  TGTAATTACATCTCTAAACCATAAAGTCATACCAAAAACAGTTAAAATAAAACCTATTGT
 42217  TAATACTATTCCACCATTCAAGAAACCATGCATATATAATACTGCACCTACAGTTAAATT
 42277  TAATAGTGAGAAACTAAGTAAGATAGGCCAAGGAGAAGGACTAACTAAATGAAAAGGAAA
 42337  GTATTGAAATTTAGTTACATAATTTTTCAT
;     G-cox3 <== start
 42367  TCTTTAACTTAAAATTTATTACTGATACCAAGATCTCATGTCCTTTTTATATCAAATGAT
 42427  TTGTAGCTCGATCAATAGGATAAATCATTATAAAAAGATTGGATTAAAACATTTTTATGT
 42487  TTTATCTTGATTACTTAAACTAGGAAATATCTCCTACTTTTAATACCTTCTTAATTAATT
 42547  AAATTTTATTCAAATCACGGTATTTATATTCGTGTAATACCTTATATATTACAGTTATTA
 42607  GTTATAATTATAAAATGTCTAGATATCAAAAAAAATAAAATTTTAATAATAAAAGAGACA
 42667  GAAAATTATAATTTGTTTAATCTAAAATTTAAAAAAGTAAAAATAACTAAAATTAAATTA
;     G-trnA(ugc) ==> start
 42727  GGGGGAATCTGATAATGGTAATCAGTTGTATT!TGC!ATTACAAATATGATAGTTCAAAT
 42785  CTATCTTCCTCCA
;     G-trnA(ugc) ==> end
 42798  TTAATAGATCAACTATACTTCAATCAATCATTCTATAATATAAATCTACTGTTGAGGAAA
 42858  AATATAATGGAAAGACAATAGTTTAAATTTATCTAAAAATAAAATCGATTTATCTTTTTC
 42918  TTCAATAAAATAAATTAGGAAAACCAACACTCTTAAAGCTATATATACTATATCTGATTA
 42978  GATAAAAGTGGAGTAAAAATATATTCTTCTAATTTAAAAATACTAAGAATAAGATAATAA
 43038  CTACTACTCATATAAGTCTATAAAATATTCTTATTAAGCTAGGAAACAAAATTAAAAATT
 43098  TTCCTTTTTTAGTAAAGTAAAAAAATAAAGTAAGAATAATACTACAAATAAACATATTTA
 43158  TTAATTCTGCTTATCATTTTAGAAGGAAATTATATACCAAATAATCACTATTCCTTCGGA
 43218  TTGTAAGATTAATAATCATTTAATTTACAATTGAATGTATACCCTTTTTCTCTATTATAC
 43278  GAATTGAGAAACTTCAATTAGAATTTTAAAGTATTAAAAAACTAGGTTAAGTAGTAGATA
 43338  AAAATAGCACAGTTCTTATTCTTCACTTAAATTTCTAATATGATTTCTGATGCTTTAGTA
 43398  GGTAACTAGATTAAATATATTTTTAGCCTTTATATTATTCATAATTTTTAGATATTTTTA
 43458  TATATATCCTTAAGGTAGGTGCTTGAATATTCCAGATTAAATTTATTTTTTTTTATTCTA
 43518  GTTTATTAAAGTAAAATTAATTTTTAATAAAAATATAAAAA
;     G-trnF(gaa) ==> start
 43559  GCCTCGGTTGCTTAGTGGTCAAAGCGCTATACT!GAA!GATATAGATATGGGAGTTCAAT
 43617  TCTCTCCCGAGGCA
;     G-trnF(gaa) ==> end
 43631  AATAAAAGACAAATTTCTTCGAAGAAACCTCTTATCAAGAAAATATTTCTAGGAATTCTT
 43691  CAATTTCATCTAGTTTAACCTACCTTAGGTTAAAATTATAGAATATAAATATAAATTA
;     G-trnT(ugu) ==> start
 43749  GCCGAAATAGTTTAAATGGTTAAAACGTTATCCT!TGT!AAGATTGAAATATTGGTTCAA
 43807  TTCCAGTTTTCGGCT
;     G-trnT(ugu) ==> end
 43822  TTATATAATATAAAAAAAGATCAAATTAAATAATTTACTTTTCATATAATAATAGTAATT
 43882  AATACTCAATAAATAAAATCATAAAAGAGATAAAATTAATCCGATGTTTT
;     G-trnQ(uug) ==> start
 43932  TGAGTTGTAGTTTAATTTGGCAAAACACCATTTT!TTG!GTAATGGCTTATATCAGTTCG
 43990  AATCTGGTCAACTCAG
;     G-trnQ(uug) ==> end
 44006  TTCTAATTCTGACATAAAAAATCAAATACTATAAATAGTATTGAATATATAGTAAATTAA
 44066  CTATATATATATATATGTCTTATAATTTTGTTTATTAATTTGAAATTATAGTACTAAAAG
 44126  TATTCTTACTTAAACAGAAGTATAGTATTTTTATATTTTTCATTTTAAGAAATTAAATA
;     G-trnK(uuu) ==> start
 44185  GAAAGCAGAACTCGAGTGGTTGAGTGTCCCTCT!TTT!AAGGGGAAAGTCTTGGTTCAAG
 44243  TCCAAGTGTTTTCA
;     G-trnK(uuu) ==> end
 44257  AACTTAAAACACTAAGAATAGTATATTCCACTGTAATGTATACATATTTTGGATTTTCCT
 44317  TTAATTAAAGGTTGACTCTATTCACGTATCCTAAAAACTACAGACTACAGTCCCTTATTT
 44377  TTATTAACATATTATAGATTCTTCTTTTTTAAGGGAAAGAATAACAATTATTTAGGTTTG
 44437  TATGGGCTTTATTTGTTTCATATCATACTATAATGGAGAGGTAATAAGATGAGATTCACT
 44497  TTAAGTTTATTTTGTGTATTATAAATAATTTTTCTTCAATTTTAATTAATTAAAAGAAGA
 44557  TATATAAATATATATATAGTAAAATATAATTCTTTTTTAGTGATTAATATACTACTATTG
 44617  TTGATTACTATCTAAAGTAAAAAGTATACAGTATCTCCTTAACCATTTAAACTTTATCGG
 44677  GCTTTTTATTCATAATATCAATATATATTTAAGAAGAAGGTATTAAAGAGTGATAATTTA
 44737  ATAAGCTACTGGTAAATACAAACTAAAAAATTTAATTAAAATTTTAATAA
;     G-trnY(gua) ==> start
 44787  GGGCAGGTGATCCGATTGGTAATGGTGATTCTCT!GTA!AAAGAATTGGTTAACAGCCGT
 44845  AAAAGGTTCGATTCCTTTACTGCTCA
;     G-trnY(gua) ==> end
 44871  ATAAATTTAAATTAATATATTATATCAATTAAATCAATAATTTTAGTTAAATGAAACTAA
 44931  AATAATATTAACATAAACCAAATATTAATATTCTTAAGAATATTAGTATTCTAATTAGAA
 44991  ATGAAACTTTTTAATAATTTTTCTTAATCTATCTTAACAAATATTATATATTATTTTTCA
 45051  TGTTAGTATTTATATTATTATTATTATAATTATTATTTTTAGTAT
;     G-trnM(cau)_2 ==> start
 45096  AAGACTTTAGCATAATGGTTAATGCAGTTCGCT!CAT!AATGGATATTATAAGGGTTCAA
 45154  ATCCCTTAGGTCTTA
;     G-trnM(cau)_2 ==> end
 45169  TTGTATTATTATTAGTTTTATACCTATATTTTAAAAAGATTGGTTCCCATTTGTTAATAT
 45229  TTTTATTATATTCTACATACTTAAAATTAAAAAGGGGAGGACCTACCAGGGAGGTGTAAG
 45289  GATATATTAATTAACTAATTTTATTAGTTTTACCTTATTACTGAAATAAACGAATTCAGA
 45349  AACAGAATATTTAAATAATAATTCAATTAATAAAAGAGACAGAATTTTTATCTAGGAATT
 45409  AATTAATATATATATATACAAATATATTTGGTGCTAAACTGTCATTTTTCCATTACATGT
 45469  ACTCGTTCCTTACCTAATTTAAATTGAGTAGAAGAATTAGTAAGTTATGTCTAAAAATAT
 45529  AA
;     G-trnS(uga) ==> start
 45531  GGGTACTTGGTCGAGTCTGGTTTATGGCGTTCGTCT!TGA!AAACGATTACTTCTAAAAA
 45589  AAGTCGTGAGTTCGAATCTCACAGTGCCCG
;     G-trnS(uga) ==> end
 45619  TGAAAATAATGTTTCTCCTTTTTTTATTTTAATAACTAATTGAGAAAAACTAAGTATAAA
 45679  AAATATAAAAATCAAGTTAAGTGATTAAAAGTAATGATTGAATGC
;     G-trnP(ugg) ==> start
 45724  ATGGTAGAAGACAAACTGGCTGGTCGCTTTTTT!TGG!GAAGAAGTATGTAGCGTGTTCG
 45782  AGTCACGCCTACCATA
;     G-trnP(ugg) ==> end
 45798  ATTAAAATTTCCCAATAATATATATAATAATTATAATAATATTAATATATTTTAATAATA
 45858  AATCAATATTTAAATAACTTTTTGATATTAAAAAATATCTTTTCATTACTTTATTGTTAA
 45918  TAGATGGGAATATAATTAATAA
;     G-trnN(guu) ==> start
 45940  GGTCTTATGGCTGAGTGGTTTAAGCGAAGTACT!GTT!AATACTTTTTACAAGGGTTCAA
 45998  ATCCCTTTGAGTCCT
;     G-trnN(guu) ==> end
 46013  AATATTGTCATAATTTAAAAAATTATTAAATAATAATTCTATTAAAGTGTCGTTTAATAT
 46073  CTATCTTAATGATATTACATATATAAAGTATTTAATATAAATAATGTCTATATATTAATT
 46133  AAATTAATCTGTCATAAGATTATTTATTTAAATATATACAACATATTTAAATTTAAAAGA
 46193  GGAGTTTAATATATAAAAATTAAAATTTTTTTACTATAATAAAAAATATTATAAA
;     G-trnL(uaa) ==> start
 46248  ACGAACATGTTGAAATTGGTAAACAATCTCCTCT!TAA!GCAGGAGTGGAAGTGATTCCT
 46306  TAAGAGTTCGAGTCTCTTTGTTCGTA
;     G-trnL(uaa) ==> end
 46332  TCCATGCTTCAAAGATAGTGTTAAATTATTTTAATTTAAAAATCAAAACTAAATTAGTAT
 46392  CTCATTTTTATTAATTTATTTAGATTAAAAAATCTTACCTTTATTTACATATAATATTAT
 46452  GTATAGATGTAAGTAAATTAAAATATTA
;     G-trnM(cau)_3 ==> start
 46480  AGCGAGATAGTGTAAAGGTTTGCACAACAGTCT!CAT!GAACTGTTAGTTTGGGTTCAAC
 46538  TCCTAATCTCGCTA
;     G-trnM(cau)_3 ==> end
 46552  ATAAAATTAAATAGAATAAAA
;     G-trnE(uuc) ==> start
 46573  GGTCCTTTCGTATAGTGGTTCGTACAGCTCCCC!TTC!AAGGAGCAAGGATCAGTTCAAT
 46631  TCTGATAAGGATCG
;     G-trnE(uuc) ==> end
 46645  CCTTAAATTATATTATCTTCTCAATTAACTTAAAAGAAGGTATATCTAGAGTTTTAATTT
 46705  ATCTGAACTTTTTTTAATTAAAAAGGCCCATATTGGCATCACTATAACTCAATTCTATTC
 46765  TTCGATATTATATCTACCACACATCTCCTATTGGATGTGATAAAGGGGTAAGGGTATGGA
 46825  GTGGGGACAGGTGGAAAATAATGAAAGGTATAGCAAGGAATGATAGAGATATTTATATGG
 46885  AAGAGTCTTAATTAATAAAGTCCGTTATTAATGAATAATAATCGGAAATGGTGTTAAATT
 46945  TTCAATAAGAAAAATTATTGAGATTACCAAGAAAAATAGCTAGCTATAACGAAAGTAATT
 47005  GCAATACTTTCTTAATCAGACAAGTCTGGATTAAGATACTCTCAATATCTCATTAAGAAT
 47065  AATAGTATATATTACTATATGCGCTTACCTAAAATTATTTCCCCATTATTATGCTACTAA
 47125  TTTTCTCCTCAATCAACTACATAGTTTCGTTATATCTACTTATTTAAAATAGAGTACTAC
 47185  CTAACATTTTAATAAAATAAAATTGTAAGACGACGATACTATATAAATAGTAGTATAGCT
 47245  GATAAAGGTAATTATAGAACAAGGGTGGGGAAGGTTAAAACAATAAGCAGAGATAGTTCT
 47305  TTAAAAGAGCATCATACAAATACATATTAAATA
;     G-atp8 ==> start
 47338  ATGCCTCAATTAATACCATTTTTTTTCTTTAATCAAATAGTAATTGCTTTTTTAGTATTA
 47398  TTTTCTATAATCTATATCTTTTCTAAATATATCTTACCTCAACATACATTACAACAAGTA
 47458  ATTAGAGTTTATATAACTAAATTAAGTAAAAAAAATTAA
;     G-atp8 ==> end
 47497  TAAAAATAACAATAAATAAATATTATAATAGTATATAAATTATAATATTTATAATCCCCC
 47557  TGTTATACAGTAAATTAAAATATTAGTTTTCTATTTTTCCTATTTATAATAAAAGAAAAA
 47617  TTTTATTATAAATTAGTATTTACTCAATTAAAGTACAACTCTCGTACTACAAGATACTAA
 47677  AGATAGTAAAACAAATTAAAAAGTAATAGGGTTCAATATTTTATATTGGTTCTATTTTTA
 47737  TACTTTAAATAAAATTATTAAATTAAAAGTTATTTTAAAAGTAGAAGTATAAAAATGTAC
 47797  TTTTTTCTTAGGACGAATATAATACTTATTCCTTTGTAAAATCAATTTGTTTACTAGTTA
 47857  TTACTTATAATAACTAGTTTAAGATAAGATATTAAATATAATAATAATATATTTATATCA
 47917  ATATTTTTATTTTATATTGTAAAATTTATAAGGCAATGAAACTATTGCAAATGAATTTCC
 47977  CAATTATTAAAAAAGTACAGATAGATTCTATAACAGAATCTTTAACTCTCTCACTAGATG
 48037  TGGGTAGAAGTAATGACTAATTATATTAAAATAAGCATAATATATTTTATAATTGAAAGA
 48097  TAATAGGAATTAATAAGTGTATTCGTCCACGAGGGATAAAAAAATTATTCTGCATTTATT
 48157  AACTGTAACTAAAATGAAAAATAAAAACGTAAACA
;     G-nad4L ==> start
 48192  ATGAATCTATCAATAATATTATTTTTAATAGGTATTTTAGGTTTTATTTTAAATAGAAAA
 48252  AATATAATACTTATGATCATAGCTATAGAAATAATGCTACTAGCAGTAACGCTATTAGTA
 48312  TTAATAAGTTCATATGGTTTTGATGATAATGTAGGACAAACCTTTAGTATCTATATTATT
 48372  TCAATTGCTGGTGCTGAATCTGTTATCGGTTTAAGTATTCTAGTTGCTTACTATCGATTA
 48432  AGAGGAACTATCTCACTAAGAACATA
;     G-nad5 ==> start
 48458  A
;     G-nad4L ==> end
 48459  TGTATCTATCAATTATAATTTTACCTTTATTAGGATCATTTATTTCAGGATTTCTAGGTA
 48519  GAAAAGTAGGAGTTACTGGTTCACATTTTGTAACTTGTACTTGTCTAATTTTATCTTCAT
 48579  TATTGATGACAGTAGCTTTTTATGAAGTAGGATTATGTGGTTCTCCAGTACATATTAATT
 48639  TAGGAAGTTGGATCAATTCAGAAATAATGTCAATTTCTTGGGAATTCTATTTTGATCAAT
 48699  TAACAGTATCTTTAGGATTAGCTGTTTTATATTGTTCTAGTTTAATTCATATTTATAGTA
 48759  TTGATTATTTATCTGCTGATCCTCATAATCAAAGATTCTTCTCTTATCTTTCAGCCTTTA
 48819  CAGCTGGTATGTTAGTATTAATTTGTGGAGGAAATTATTTTGTAATGTTTGTAGGTTGGG
 48879  AAGCTATTGGAGTAGTTTCTTATTTATTAATTAATTATTATTTCACTAGAATACAAGCAA
 48939  ATAAAGCAGCTATGTTAGCCTTTACTCTGAATAGAGGAGGAGATATGTTAATGAGTATAG
 48999  GATTCTTTGCAATATTTGCATTATTTGGATCTTTAAATTATTCTGTAATATATTCTTTAG
 49059  TACCTAATATTAATGAAACTGCAATTACTATAGTAGCTCTATTATTATTAGGAGGTGCTT
 49119  TAGCAAAAAGTGCTAATATTCCTCTTCATTCTTGGTTACCTGGAAGTATGGAAGCTCCTA
 49179  CTCCAGTTAGTGCATTATTACATGCTGCTACTCTAGTTACAGCTGGAATTTATTTATTAT
 49239  TAAGAAGTTCTCCAATATTAGAATTTAGTCCTACAGCTTTATTAGTAATAACTTTAATAG
 49299  GATCTACTACAGCTTTCTTTGCTGCTACTTGTGGTTTATTACAAAATGATTTAAAAAGAA
 49359  TTATTGCCTTTAGTACTATATCTCAATTAGGATATATGATGATGGCTATAGGTTTAAGTC
 49419  AATATAATGTAGCTTTGATGCATACTGTAAATCATGCTTTCTTTAAAGCTTTATTATTCT
 49479  TAGGTGCTGGAGCAGTAATTCATTCATTTGCAGATCAACAAGATGTAAGAAGAATGGGTG
 49539  GACTAATTAAATTTTTACCTTTCACTTATTCAGTAATGTTAGTAGGATCCTTAAGTTTAT
 49599  TAGCTACACCTTATCTAACAGGATTCTATAGTAAAGATTTAATATTAGAATTAGCATATG
 49659  GACAATATAGTTTCAGTGGTATGTATGCATTTATATTGGGTTCTATAACAGCAGGTATAA
 49719  CTGCATTTTATAGTTTTAGATTAATTAGTTTAGTATTCTTAACTACTCCTAATGGTCAAA
 49779  AACAATCTTATTTAAATTCTCATGAATCTAATATAACTGTTATTATTCCATTAACTATAT
 49839  TAGCTTTATTCAGTATATTCTTTGGTTATGTCTTCTCTGATTTATTTGTTGGAGTGGGAA
 49899  CTGATTTCTTCGGTAACTCTTTATTTAATCATCCTAATAATATCTCTATAATTGAAGCAG
 49959  AATTCTCTATTAATCCTGTAATAAAATTATTACCAGCTATATTAAGTCTAACTGGTGCAA
 50019  CTTTAGCTGTTTTATTGTATCATAAAGCACCTGAAATTATTATAGGTTTAACTGATACTT
 50079  CTTTAGGTAGAAAAATTTATAGCTTCTTAAATGGAAAATATTATTTTGATGTAATCTATA
 50139  ATCATTATATAGTGTCTGCGGGATTACAACTTGGTTATATAATATCAAAACAAATAGATA
 50199  GAGGTGCTATCGAATTATTAGGACCTTATGGATTATCTAAAGCATTTACTAATACTGGAA
 50259  TGAATATAGCTAAATTAGATACAGGAATTATAACTACTTACTCACTTTATATTACAATAG
 50319  GTTTACTTTCTTTATTATTCTTAGTTTTCGCTCCTGTATTAATAGATACTTCTATGATTA
 50379  GTGAAATAAGATTAATTATTATATATTTTGCTTCATTAATATTAGTTTTATCTCCTTCTA
 50439  AAAATTAA
;     G-nad5 ==> end
 50447  TACTTTATTTAATAGTTCTCTCATTTCATTATATAAGAAGAAATAATATTCCTTCTATAA
 50507  TAATCATGTAAATAGAGTCCAATTATCATTTCTAAGGAGTAATAATGTAATTGTGGAAAC
 50567  AATTTACAGAGTAGATAGTAATTAATTATAGTTATAATACTAATCAGATTTAAAACTAAT
 50627  CTTTAATTATAAATTAAAACTAAAGTTTTAACAATTTAATTAGTTATTGTTAATTTAATT
 50687  AAATCCCCCTATATTCTAAATTACATCTAGCTAGAATATTCAGTAGTTTAAATTAAGTAT
 50747  TATTATTTAAATAAATTAAAACTTTATAAAAATTAATGTTTTTACATTATTAATTAAAAA
 50807  TTCAATGTGATATCACATTTACTTACTGTTAGTAATTCATTTAATAAATATTATAACGTA
 50867  ATATCTACGTATTTATATTATTTTTTAATGGAGTATACATATTTTATTTCATAAATTCTT
 50927  TTTAATGTAAAAGTAAGTTATATATT
;     G-trnR(ucg) ==> start
 50953  ACATCTTTAGCTGAATGGTTAAAAGCGTTTGTCT!TCG!AAACAAGAGAATATTGGTTCA
 51011  ACTCCAATAAGATGTC
;     G-trnR(ucg) ==> end
 51027  AGAATTCTTATTAGAATTATAATATTTTTTATACTTAAATATAAAGTCTTTTTATATAAT
 51087  AAAAGTTATATATTTACTTAAACTTTATTGAAGGCTTTTTATATTTTCTTTCACACACTT
 51147  ACTATAAATCAATGGAAAGTAATTAGATATTTTCGTATTGATATCCTTTATTATAGGAAT
 51207  ATATGAGTAAATTGTAATTCTATCTATTTAAAAGGAAGTTAAGTAAAAAAATTCAAATAA
 51267  ATAAAAAATATATTAACACCCAAGAAAAAAAAAATAAACAATAAAAATACAGTTAAAAAT
 51327  AATTATTTTATA
;     G-atp6 ==> start
 51339  ATGAAACAATTTTTAGTTTTATCACCCTTAAGTCAATTTGAAGTTACTAATTTAATAGGT
 51399  TTGAATGCTCCAATACTAGGTCATTTAAATATTACTCTAACTAATTTAGCTTTATATACT
 51459  TGTTTTATCTTATTAATTGTTATAGGATTACATTTATATGGAAATAATGAATCAAATTTA
 51519  ATTCCAAATAAATGGTCAATATCTTTTGAATCTTCTTTTGCAAGTTTAAGTTCAATGGTT
 51579  AGAGAACAAATAGGATCTCACAATGAAGTATATTTACCTTTCATTTACTCTTTATTCTTC
 51639  TTTATTTTAGTGGGTAATTTAATTTCTAACGTTCCTTACTCATTTGCAGTTACAGCAAGT
 51699  GGAGTAGTTTCACTAGGTTTAAGTTTAACTATCTTTATTGGAGTAACTATTTTAGCTTTT
 51759  TACATACATGGTATTAAATTCTTCTCATTCTTTGTACCAGCTGGTACTCCTTTAGGATTA
 51819  GTTCCTTTACTAGTTTTAATTGAATTAGTTTCATATTTAGCTAGAGCAGTTTCATTAGGA
 51879  GTGCGATTATTTGCTAATATCGTAGCTGGTCACACTTTATTAAAAATTTTATCAACATAC
 51939  CTATATCAATTATTTACAAAAAGCATAATTGTAGCTGTAATTACTTTAATTCCTTTTGCT
 51999  ATCTTCTTAGCATTAGTTGGATTAGAATTAGCAGTATCTTTAATTCAAGCTTTTGTATTT
 52059  ACATTATTAGTATGTTCTTACCTAAAAGATGCTATCGAACTACATTAG
;     G-atp6 ==> end
 52107  AAATTAGTTTAGACAAAAATAAATTAATTATATCATAAAATATATAAACTCTAGTTTTGA
 52167  GCATATATTACAAATTTATGGTATTTCTTATCCCCCTTAAATAATGAAATTTAATAATTT
 52227  AAACAATTATAATTTAGATATTTAAGGTTAATTCCTGTTATAAAGTTACTATAAAATAGT
 52287  ATAAAGTGACAAATATTTTAATATTAGCTATCTTAATTAGTGGCCACCTCTATTATTTTA
 52347  TCTCCTTATTTAAGGAGAATATTGATTCCACTTTCAAGGTTAATATTACTTATTTATCTA
 52407  TTTAAGGTTTGTTTATTAAGGATGACAGTAAAAGGTAGGTGTGGAGTCTACCACTAACCC
 52467  TTTTCTGTCAATATCTACTCCAGTTCCTTAATGGATTTCATTACTAAGTGGTTATATCTA
 52527  AATAAAAGAAGGTGAAATTA
;     G-trnS(gcu) ==> start
 52547  GGAATAGTGTTCATTGGTAAGATAAGACAATT!GCT!AATTGTTCGGGTGTTAGCAGCCC
 52605  TTAGGTGTTCGATTCACCTCTATTCCG
;     G-trnS(gcu) ==> end
 52632  TTAAAAACAAATTAATAAAAATAATAAAAAATCACTTTAACACAAAAGTATAAAAACAAC
 52692  TATTAGCTAATTTAGATATTAAATTTTTTATAAATAAAAATA
