# Supplementary material for: Global Characterization of Fungal Mitogenomes: New Insights on Genomic Diversity and Dynamism of Coding Genes and Accessory Elements
Source: Front Microbiol. 2021 Dec 1;12:787283. doi: 10.3389/fmicb.2021.787283 (PMC8672057; doi:10.3389/fmicb.2021.787283)
Supplement: Supplementary File 1 — de novo annotation files of the 685 mitogenomes investigated in this study. Annotation was performed with the Mfannot program. [file Data_Sheet_1.ZIP › Supplementary_FileS1/CP006487.1_Saccharomyces_cerevisiae_YJM456_mitochondrion_complete_genome_mitogenome_g3.mfres]

;; Masterfile modified automatically by mfannot version 1.35
;; on Sat Dec 26 18:31:39 2020 by user pfonseca on host LGCM-PROC
;;    - Gene Totals: 47
;;    - List of genes added:
;;      atp6                 atp8                 atp9                
;;      cob (2 introns)      cox1 (6 introns)     cox2                
;;      cox3                 orf107               orf116              
;;      orf236               orf291               orf316              
;;      orf319               orf335               orf346              
;;      orf384               orf473               orf777              
;;      orf785               rnpB                 rns                 
;;      rps3                 rrn5                 trnA(ugc)           
;;      trnC(gca)            trnD(guc)            trnE(cuc)           
;;      trnE(uuc)            trnF(gaa)            trnG(ucc)           
;;      trnH(gug)            trnI(gau)            trnK(uuu)           
;;      trnL(uaa)            trnM(cau)            trnN(guu)           
;;      trnP(ugg)            trnQ(uug)            trnR(acg)           
;;      trnR(ucu)            trnS(gcu)            trnS(uga)           
;;      trnT(ugu)            trnT(uuag)           trnV(uac)           
;;      trnW(uca)            trnY(gua)           
;;
;; end mfannot
;;


>CP006487.1 Saccharomyces cerevisiae YJM456 mitochondrion complete genome gc=3
     1  TTCATAATTAATTTTTTTATATATATATTATATTATAATATTAATTTATATTATAAAAAT
    61  AATATTTATTATTAAAATATTTATTCTCCTTTCGGGGTTTCGGCTCCCGTGGCCGGGCCC
   121  CGGAACTATTAATTAATAATAAATTATTATTAATAATTATTTATTATTTTATTATTAAAA
   181  TATATAAATAAATAAAAATATTAAAAAGATAAAAAAATAATGTTTATTCTTTATTATAAA
   241  TTATATATATATATATATATAATTAATTAATTAATTAATTAATTAATAATAAAAATATAA
   301  TTATAAATAATATAAATATTATTCTTTATTAATAAATATATATTTATATATTATAAAAGT
   361  ATCTTAATTAATAAAAATAAACATTTAATAATATGAATTATATATTATTATTATTATTTA
   421  TAAAATTATTAATAATAATCAATATGAAATTAATAAAAATTTTATAAAAAAGTAATGAAT
   481  ATTCCTTTTTAAAAATACCTTCTTAATTAAATAAAATAAAAAGGGGACTTTATATTTATA
   541  AAGTAATTATATTATTATTATTATTATTATTTATTTATTTATTTTTTTTTTATTATTTTA
   601  TTATATATATTATATATTAATA
;     G-trnP(ugg) ==> start
   623  CAGATAGAAGCCAAAAGGTCAGGCGCTTTCTT!TGG!GAGAAAGACCTAGTTAGTTCGAG
   681  TCTATCCTATCTGA
;     G-trnP(ugg) ==> end
   695  TAATAATTTAATTAAACATTAAAAAAAAATATATATATTTATCATAATATATTAAATTTT
   755  ATTACATTACATTACAAATAAATACTTTTATTTTATATTTATAAAAATATGAACTCCATA
   815  TTATTATTATTATAATTATTATTATAATTATTATTATAATTATTATTATAATTATTATTA
   875  TAATTAAAGAGTTTTGGATACCAATATGATATAATATGATATAGGATCGAAACCCCTCAT
   935  TTTATCATTTATTTATAATATTATAAATAAAAAAATATTATATGTTATAATAAAATTAAT
   995  ATCATAATATATTATATTATATATTATATTATATATATATATATATATATTCTTTTATAA
  1055  AATTTATATTCTTCTTATTAAAATTTAAAATTAAAAATTTAAAATTAAAAAGGGAGCGGA
  1115  CTTTTAATTATATTTAATTATAGTTTTTAATCATTGGTTGAGATTTCAAAATAAGGTATA
  1175  ATATTTTATATTATTCTTTAACAAATATTATATTATATTATAAAAAAGATATAATATTTA
  1235  TATATTATTATTAATATTATTTTTTCATAAACTTATAATTTTTATATCATTATTTATTAT
  1295  TATTTTTAATTTCAACTCCTTTTGGAGGTTTCTATTTTACCTTCAGCAGAGACTTTCTAA
  1355  TTATAATTATATATATATAAATTTAAATACATTTATAAAAAAGTATATAATATAATTATA
  1415  TTATATATAATAATATTATTAAATGAAGTATTCTTTATTATTAATTATAGGATATCTGGG
  1475  GTCCATTAATAATTATTATTGTAAATAATAATAGGGACCCCCCCCATTATCTAATTAATA
  1535  AATATATAAATAATCATTAATAAATATATTAATAATTATTAATAAATATATAAATAATCA
  1595  TTAATAAATATATAAATAATATATTATATTATAAAAATATAATAATAATAATTTATTATT
  1655  AAAATATAATAATTTATTATAAAAATATAATAATTTATTATTAAAATATAATAATTTATT
  1715  ATAAAAATATAATAATAACTCTTTTCGGGGTTCACACTTTTATAAATAATAAATAATAAA
  1775  TAATAAATAATAAATAATAAATAATAAATAATAAATAATAAATAATAAATAATAAATAAT
  1835  AAATATTAGTGTTCACTAATAAATATATAAAATAATAATTATAAAAATAATCATTATTAA
  1895  AAATATTATTAATTATTAAATTAAATACAATTAATATAATTTAGTTGTTTATATAATTTT
  1955  AAATAATGTTTATATCAATTTAATAAAATTAAATTTATAGTTCCGGGGCCCGGCCACGGG
  2015  AGCCGGAACCCCGAAAGGAGTTTATCTATATATTATAATAACTATATGAATTTAATTATT
  2075  AAAAATAATAAAAATAAGAAATTTTAATAAGAAGTAATATTTATTATATAATATATAAAA
  2135  AAAATATATATATATAAAAATATATATAATAAGTTTTATTATAATATATATTAAATTAAT
  2195  TATTATGAGGGGTTCGGTCCCCTTCCGGGCCCCAATTCATCTCATCTCATTTTATTTCAT
  2255  TTCAATATCATCTAATCTCATTTCTTTATAGATTTTACATATATATAAATATAAATATAA
  2315  GATATTCACATTTATATATAATATAATATAATATAATATAATAGATATTCATTCCTCTTT
  2375  GATTAAACTAATAATTAATAATTAATAATTAATAATTAATAATTAATAATTATTCAGTAG
  2435  AACTATTATTAAATAATTTATAATTTATTATTTATTAATATATTTATATAATATAATATA
  2495  ATATAATATTATTCATACTTTTTATTAATATAATATAATATTATTCATACTTTTTATTAA
  2555  TATAAAGAAAAGAGTTTCAATTATTTATTTATTTATTTATTTATTTTTTATAAAAATAAG
  2615  AATTAATTTAAATAATTTATTTAATGAAATTATTAATTATAAATAAAAATAATAATTTTT
  2675  AAAGATGTAATATAAAAATAAATATAATATAATTTAGGATAATTATATAAAATATTTATT
  2735  ATATATAGTTTTCTATAAGGATTTTAAAAAGTGATAATATAATATATAATATTTATAAGT
  2795  TATTTATATATATATAATTATAATCTTATTAATTATTTATATATATATTTAATATTATTT
  2855  TTTATATAATTTTATATTAAAGTATTATAATTATATATTTAATATTATTTTTATATAATT
  2915  TTATATTATTTATTTATTTATTTATTTAAAAATATTATAATCATATATTTAATATTATTT
  2975  AATATATTTTATATATTATATCTTTTATTGATTTATATATATATAGATTTAATAAATATA
  3035  TATATATATATATATATAAATATTCATTATATATTTATTATTATTATTATTATTATTATT
  3095  TATTACTATTTTTTATTATATATTAATAATATATATATTATTAGTTATGGGTATCCTAAT
  3155  AGTATATTATTATTTTTAATAATAATTTATGATTTATGTATAATAAATAAGTAGGGAATC
  3215  GGTACGAATATCGAAAGGAGTTATATATTATTAATTATTTATAATTATTTTATATATTAT
  3275  TAATTATTTATAATTATTTTATATATTTATAATTATTTTATATAGATAGGATAGATAGGA
  3335  TAGATAGTATAGATAGGGGTCCCATTTATTATTGAAAATAATAATTATTAATGGGACCCG
  3395  GATATCTTATTGTTATTAATTTATATATTATTCATTATTATTAATATATATTTAATATAA
  3455  TTAAATATTATATTATATTATTTATTAAAAAAAATCTATTACTTATTTTTTTTATTAATA
  3515  TATAAATTATTTATATAATTTATCATTTTTATTTATATATTATTATTTTTTATATATAAA
  3575  TTAATATATATATATTATATATATATATACTTTTTTTTTTTTTATAATATATCTATATAT
  3635  ATAAATTAATATATTATATTTTTATATAATATATTATTAATTATTATTTTAATTTTCTAT
  3695  TCTATTGTGGGGGTCCCAATTATTATTTTCAATAATAATTATTATTGGGACCCGGATATC
  3755  TTCTTGTTTATCATTTATTATTTTATTAAATTTATTATTATTTTTAATTTATATTTATAT
  3815  TATATCATTAATTATATCGTTTATACTTTATATTTTATTATATAATATATTATATTCTTA
  3875  TAATATATTTATTGATTATATTATAAAATTTATTCTATGTGTGCTCTATATATATTTAAT
  3935  ATTCTGGTTATTATCACCCACCCCCTCCCCCTATTACTTATATATTTATAAATATAAATC
  3995  TAACTTAATTAATAATTTAAATAATATACTTAATATTTTATAAATAAAAATAATTATAAT
  4055  CTTTTTTATAATTATATATAATAATAATATATATTATCAAATAATTATTATTTCTTTTTT
  4115  TTCTTTAATTAATTAATTAATATTTTATAAAAATATATTTATAAATAAAATATATTATTA
  4175  ATAATATTATATAATATAATAATAATATAATAATTTTATATAAATATATATTTATATATT
  4235  AAATTAAATTATAATTTTATTATGAAAATTATATCTTTTTTTTTATATTTTTATATAATA
  4295  AAAATATGTTATATATATATTAATAATAAAAGGTAGTGAGGATTAAATAAATTATATAAT
  4355  AATTATAACTCTTAATTATAAAATAAATATATATATATATATAAGTATCCATTTTCATAA
  4415  AATCTTTTAATAAATATTAATAAATATTAAAAAAATAATATTATAATATTTTTGTATATA
  4475  ATTCAATAAAATTCATTGGAGGGGTAAATAATAATAATTTACTAATGGCAAATTATAGTC
  4535  TTAAAGGTTTTTATTTTATTAAATTAATAAAATAATAATACCATTTATATATTCCATTAT
  4595  ATATATATATTTAATAAAAATAATAATATTATTTATATATTTTATTATATATTATATATA
  4655  TTTTATATAAAATAATAATAATAAATTTATATTTTTATATATTATTATTAAATAATAATA
  4715  ATATAAATAACTCCTTCTTAAGAATAAAAAGGGGTTCGGTCCCCCTCCCGTTAGTACACG
  4775  GGAGGGGTCTCTCACTCCTTCTTAAAAAATAAAAAGGTGGAAGGACTAATATAATTTTAA
  4835  ATAATAATTAATACTTTAATAATAATTTGTATTTCTTTATTATTAATATATTAAATATAA
  4895  TAATAATTAATATAATTACAATATATTAATATTATCAAATATTAATAAATATACTTTTTT
  4955  ATATAATTTATTTATTTATTTATTTTTTTTATTAAACTAATTATAATTGTAATTGTAATT
  5015  TCGAAAAGGGGGGGTGGGAGTAAATATATATAATTTATAATCTATATATATATATATATA
  5075  ATTTCTTAATAAATATTAATAAATATTTATAAAAAGAATAATTTATATTTATAATATATA
  5135  ATTTATATATTTTATTTTTATTATACAATTAATATAAAATATAAAATATAAAATATTAAA
  5195  TATTAAATATTAATTTTTATAGGGGTTATATAATAATTATATTTATAATTATATAATATT
  5255  AAAAAGGGTATTTTTATAATTATTACATTTTTATTTTATTTATAAAAATATTAATTTTAA
  5315  TAAGTATTGAATACTTTATATAATATAAATATTAATTACATAATTAATAATTAAATAATA
  5375  TTTAATAATATTATTTAAATTTATTATTTATAATTATTTATTTATAAAATTCTATTTTTA
  5435  TTATTATTATTTTTATTTTATTATTAAAAATTAATATAATAATTATTAATATATTAAAAA
  5495  TCTTTTATTATATTAATATTTATAAAAAAGTATTTAATAAAAAAAGATGTCTAAATTTAT
  5555  AAATTATATAATATTATTAATTTATATAATAATAATATTATAACTTTGTGATTGTCAATT
  5615  TAGTTAATCATTGTTATTAATAAAGGAAAGATATAAAAAATATTCTCCTTCTTAAAAAGG
  5675  GGTTCGGTCCCCCCGTAAGTATAAGTATACGGGGGGGTCCCTCACTCCTTCGGCCGGACT
  5735  AATTTAACTTTTAATATTAATATTAATATTATTTATATTTTTAATATATAAAAATAAATA
  5795  ATTTTATTTTTATTAATAGTATATTATATAAACAATAAAATAGTATTAATTATAAAAAAT
  5855  TTATATAAAATATATATAAATTTATTATATATATATATATTAATATTTTAATAAAGTTTT
  5915  TATTATAAATTTATTTATTTATTTATTATAATATTAATAATTTATTTATTATTATATAAG
  5975  TAATAAATAATAGTTTTATATAATAATAATAATATATATATATATATATATAATTATATT
  6035  AGTTATATAATAAGGAAAAGTAAAAA
;     G-rns ==> start
  6061  ATTTATAAGAATATGATGTTGGTTCAGATTAAGCGCTAAATAAGGACATGACACATGCGA
  6121  ATCATACGTTTATTATTGATAAGATAATAAATATGTGGTGTAAACGTGAGTAATTTTATT
  6181  AGGAATTAATGAACTATAGAATAAGCTAAATACTTAATATATTATTATATAAAAATAATT
  6241  TATATAATAAAAAGGATATATATATAATATATATTTATCTATAGTCAAGCCAATAATGGT
  6301  TTAGGTAGTAGGTTTATTAAGAGTTAAACCTAGCCAACGATCCATAATCGATAATGAAAG
  6361  TTAGAACGATCACGTTGACTCTGAAATATAGTCAATATCTATAAGATACAGCAGTGAGGA
  6421  ATATTGGACAATGATCGAAAGATTGATCCAGTTACTTATTAGGATGATATATAAAAATAT
  6481  TTTATTTTATTTATAAATATTTAATATTTATAATAATAATAATAATAATATATATATATA
  6541  AATTGATTAAAAATAAAATCCATAAATAATTAAAATAATGATATTAATTACCATATATAT
  6601  TTTTATATGGATATATATATTAATAATAATATTAATTTTATTATTATTAATAATATATTT
  6661  TAATAGTCCTGACTAATATTTGTGCCAGCAGTCGCGGTAACACAAAGAGGGCGAGCGTTA
  6721  ATCATAATGGTTTAAAGGATCCGTAGAATGAATTATATATTATAATTTAGAGTTAATAAA
  6781  ATTAATTAAAGAATTATAATAGTAAAGATGAAATAATAATAATAATTATAAGACTAATAT
  6841  ATGTGAAAATATTAATTAAATATTAACTGACATTGAGGGATTAAAACTAGAGTAGCGAAA
  6901  CGGATTCGATACCCGTGTAGTTCTAGTAGTAAACTATGAATACAATTATTTATAATATAT
  6961  ATTATATATAAATAATAAATGAAAATGAAAGTATTCCACCTGAAGAGTACGTTAGCAATA
  7021  ATGAAACTCAAAACAATAGACGGTTACAGACTTAAGCAGTGGAGCATGTTATTTAATTCG
  7081  ATAATCCACGACTAACCTTACCATATTTTGAATATTATAATAATTATTATAATTATTATA
  7141  TTACAGGCGTTACATTGTTGTCTTTAGTTCGTGCTGCAAAGTTTTAGATTAAGTTCATAA
  7201  ACGAACAAAACTCCATATATATAATTTTAATTATATATAATTTTATATTATTTATTAATA
  7261  TAAAGAAAGGAATTAAGACAAATCATAATGATCCTTATAATATGGGTAATAGACGTGCTA
  7321  TAATAAAATGATAATAAAATTATATAAAATATATTTAATTATATTTAATTAATAATATAA
  7381  AACATTTTAATTTTTAATATATTTTTTTATTATATATTAATATGAATTATAATCTGAAAT
  7441  TCGATTATATGAAAAAAGAATTGCTAGTAATACGTAAATTAGTATGTTACGGTGAATATT
  7501  CTAACTGTTTCGCACTAATCACTCATCACGCGTTGAAACATATTATTATCTTATTATTTA
  7561  TATAATATTTTTTAATAAATATTAATAATTATTAATTTATATTTATTTATATCAGAAATA
  7621  ATATGAATTAATGCGAAGTTGAAATACAGTTACCGTAGGGGAACCTGCGGTGGGCTTATA
  7681  AATATC
;     G-rns ==> end
  7687  TTAAATATTCTTACATAAATATTAATCTAAATATTAATATAAATATAAATATTAATAGTT
  7747  CCGGGGCCCGGCCACGGGAGCCGGAACCCCGAAAGGAGAAATATAAATATAATATATTTT
  7807  AATATAATATAATATAATATAATATATAATATATTATATAAATATAATATATAAATAATA
  7867  TAATAAAATATTTTAATATATATATAATATAATATAATTATTATTATAATTTAATATAAA
  7927  TTATTATTATAATTTAATATAATAAATAAATAAATAATTATAATTATAATTATAATTATA
  7987  ATCTCAATATATAAATGATAAATTATTATAAATACGAAGGAAATAATTGATTTTTAAAAT
  8047  ATATTTAATAAAATATATAATATAAATTATACTTTTTTGTTATTATATAATAATTATATT
  8107  AATATATTTAATAGAATTAAACTCCTTCGGCCGGACTCCTTCGGGGTCCGCCCCGCGGGG
  8167  CGGGCCGGACTATTATTCATTTTATATATTAATGATAAATCATTAATTATTATTAATAAA
  8227  TTTATTTATAATATTTAATTTTATATATTATTATTTATAATAAAAAAAATTATATTATAA
  8287  CAATTTAATTTTAATTTTAATTTTTATTTTTAAATTATAAAATTAATAATTTATTTGTTT
  8347  AAATAAAATTTATAACTCCTTCGGGGTTCGGTCCCCCTCCCATTAGTATAGGGAGGGGTC
  8407  CTTCACTCCTTTGGGGTCCGGCCCGCGGGGCGGGCCGAACTATTAATATAAATAAATAAT
  8467  AAATATTTATAATAAAATAATATACATCTTCTTTAAATAAATAAGGGGACATTATAAATA
  8527  GTATATAAATATATTATATCTTTTTTATTATTATTATTAATAAATAATAATAATAATTTA
  8587  TATATTTATAATATATTTAATAGAATGTATTATAATTATTACATATAATTATTATTATTC
  8647  ACTTCTTATTAAAAATAATACTCTATATAATTTATATAATTTATTTTAATATATATATAT
  8707  TTATATATAATATAATATATATATTTATTTATTATAATCATTTTTTTTTACTTAAAATAA
  8767  AACTTATTATAATTTATATAATTTATAATTTTTATATAAAAAAAATAATTATATAATTTT
  8827  TTTTTTATTTATATAATAATAATATTATTTGTTATATATTATATATATAATAATAAATAA
  8887  ATAATAATAATAATAAT
;     G-trnW(uca) ==> start
  8904  AAGGATATAGTTTAATGGTAAAACAGTTGATT!TCA!AATCAATCATTAGGAGTTCGAAT
  8962  CTCTTTATCCTTG
;     G-trnW(uca) ==> end
  8975  ATAATAATAATAAAAATATGTATTTATTTAATTATTTTAATATTTCTCCTTTCGGGGTTC
  9035  CGGCTCCCGTGGCCGGCCCCCGGAACTATTAATATAATATAATATAAATATTCATTTATC
  9095  TTTTTTTTTAATATTCTTAATTAATTAATTAATATATTAATTATAAAAAATATATTATAA
  9155  TTTTATTATTAATAAGTATAAATATATTATTAATAATAATTTATTAAAAATATATTATTA
  9215  TAATATATTAATATATCATAATTATAATCAATATTATATTATTTAATTTTATAATACTTA
  9275  ATTATTAATATATTATTCATATATATATAAATTAAATTAAATTAATTATATTGAATATAT
  9335  AAATATATATATATATAAATATATAAAAAATTATATAAATTATTTTAAGAAAGGAGTGAG
  9395  GGACCCCCTCCCGTTAGGGAGGGGGACCGAACCCCGAAGGAGAAATATTATAATATATTT
  9455  AATATTTTATTTTTTTTTTATTTTAATTTATTAAATAATTTAATAATTAAATAAATTAAT
  9515  GATTTGATTTTATTCTATTATTATTATATTTTATTATATAAAAATAAATAATAAATAATA
  9575  AATAGTATGATACAATTTATTAATAATATAATTATAAATTATAAATAATAATTTATTTTA
  9635  ATAATTCTAATATAAATAATGATAATAATTTTATCATTATGAACTATTAATATATTAATC
  9695  TATTAATATTCTTTGATATTTATTTTTATTTAATGAACATCTAATTTAATTTAATAAAAT
  9755  AGTCCGGTCCGCCCCGTGGAGGGGGCGACCTCGAAGGAGATATGAATCTTTAATATAAAT
  9815  AATCATAAATTCTAAATATTAGAATTATTATTTTATCTTTTTATTTATTAATAATTAAAT
  9875  ATAAATTATTATTAATAATAATTATAATATTCTCCTTTCGGGGTTCCGGCTCCCGTGGCC
  9935  GGGCCCCGGAACTTAAAAATAATATTAATAAAAAATTATACAATAATAATAATAAATATT
  9995  CATTATTATTTAATTAATATCTCCTTTACTTATTTTTCCTCCGTTAGGGACTTATTATTA
 10055  AGTATATTATTATATACTACTTAAGATTATATATATAATATATATATATATTATATATAA
 10115  AATATAAATATATAAATAATATAAAAATTAATAAAATAAATAAAATAAATTAGTCCGATC
 10175  GAATCCCCTATTTAATTAAATTAAATTAAATTAAATTAAATTAAATTAAATTAAATTAAA
 10235  TTAAATTAAATTAAGAAAGAGATAAATTTATATAAAATATTATTTATAATTAATTATAAT
 10295  TAAATTATAATATAATATAATATAAATAATAATATAATAAAAATAAAATAATATTAGATT
 10355  ATATTATATAATTTATATAATTTTTAATAATAATAATAAATAAGTTTATTTATAATTATA
 10415  AATATAAATAAAGAAGGTATTATATTTTATAAAATATAATAATAATACAAAATTTATATT
 10475  TTAATAAATATTAATATAAGTTTAAAGTTCCGGGGCCCGGCCACGGGAGCCGGAACCCCG
 10535  AAAGGAGAAATAAATAATATATTTATAAAAAATTAAATAAATAAATATTATCTATTTAAA
 10595  AATAAATATAATATAATATAATATAATAATTCTAAATATAAATAATATTTATTATAATTA
 10655  TTATAATAATTGTATTATTTATTAATAATATATATAATTATATTAAAACTAATATTACAT
 10715  TATTTTGTATATTTAAACAATTAAATTGATTATTCTTATTTGTAATCTTTATTTATTTTA
 10775  TTATATCTTATTAATGATAAATTATAATTATTATTAAAATAATAATTTACTTCTTTTGAT
 10835  ATAAAAATAAAATAATATTAGAAAATATATTATATTTTTATTCCTTCCTATTAAAGGTAA
 10895  AGACTCGATTCTCATAATTAAATTTATATCCTTCGGCCGGATTAATTTATTTTATTTATA
 10955  TTTATATTTATAGTGAATACCTTTTTTAATATTTATTTTTAATATTTATTTTTAATATTT
 11015  ATTTTTAATATTTTATTTTTAATAAAATATAATCTTGTAAGTAAGAAAAGAATTTCGGTG
 11075  ATTGGAACCTTGAAAGGATAAATTTCTTATTTATTATAATATTTATATTAATAGTTCCGG
 11135  GGCCCGGCCACGGGAGCCGGAACCCCGAAAGGAGTATTATTAAACATTTAATATATTATA
 11195  TTAATATTTAATTTAAATGATTAATATATTATTATAATAATATTTATTTTATATTAAAAT
 11255  ATTATAATTAATATATATATATTTATTTTAATAATATTATTATTATTATTATTATTATTA
 11315  AAATTATTATTTTTATAAATATATATATATATATATATATATTATTTTTATTCTTATATA
 11375  AATTATATAAAAAATATATATAATATATAATTAATTAATATATATTATTTAAATTATATA
 11435  TTATTTAAAATACTTTTTATATTATATCTTCTTTAGATTAAAATATAATTATTATTTATA
 11495  TTATAATTATTTATGAAATATTATTCTTAAAATAAAAAAGAGGTTTAGACTATATATTTA
 11555  TTATTTATAAACTTATTATATTATTTATTATTAATAGTTCCGGGGGCCGGCCACGGGAGC
 11615  CGGAACCCCGAAAGGAGAAATAAATAAAATAAAAAATAATAAATATTAATATTATTAAAT
 11675  ATTATTTATAATAAATATTAATATTATTAAATATTATTCATATTAATAAATTTTATTATT
 11735  ATTTGTAATATATTAAATATTAATAATATATATATTATTTATTATAATGAAAACCTATCC
 11795  TAAATTATCCTATCATATAATATCATATCATATTATATCATATCTTATTATATGATATAT
 11855  AAAGTATTCACTCTATATGAAGTTATGATTATTATATAAATCTTATTTTATTTTTATTTT
 11915  TATTTGGACTAATAATAATTATAATAATAATTATTGATATGTTCTAATATTAATAAATAC
 11975  ATATCTATATTATAATATAAATATTCATTTCTTACTAATAAAAAGTTTTTATATTCATTA
 12035  TAATATAAATATATAAATATATATAAATATTTTAATAATTATAATTATATTAAGATATTA
 12095  TAAATATATATTTATTTTTTTTATAAAATAAATAAATAAATAATTAATTAATATTTTTAT
 12155  ATTATAACTTATTTTTATAATAATAATAAGTATTTTATTTTTATTATATTATTATATTAT
 12215  ATAATTATATATATATATTAATTTTAATTTAATTAATTAATTAATTGGTATTTGGCATAT
 12275  AATATCAATTAATTGTAATTCTTATAAGAATTAATTAATATGCTTTTTATATAATTTATA
 12335  CTTTTATATTTATATTATTATTATTTTTATTTATTTATTATTAAAATATAATAATAAATA
 12395  GTCCGGCCCGCCCCGCGGGGCGGACGCCGGAGGAGAATTATATTTTTATATAATAATTTA
 12455  TATTTCTATATATATATATATATATTATATATAAATATTATTATATATATTTTTATATAT
 12515  ATTATAATTATATTCATTAATATTTTATTATAGTGGTGGGGGTCCCAATTATTATTTTCA
 12575  ATAATAATTTATCATGGGACCCGGATATCTTCTTGTTTTTATTTATTATTTTATTAAATT
 12635  TATTTTAATTATTTATTTATAATTTATATTATACAATTTATTATTTCGTTAATACCTTTA
 12695  TTTATATTATATAATATATTATATTATTATAATATTATTTATTGATTATATTAATACATT
 12755  TAACTAATGTGTGCTCTATATTTATTGAATAGTTTGGTTCTTATCACCCACCCCCTCCCC
 12815  CTATTACTTATATATTTAATACTAAAAATATAACTACATTACTTTTTTAATATATATAAC
 12875  AATATATATATATATATATATTAATTATATAAAATATAATACTCTATATTAAATATTATT
 12935  TTTATCAATATTTATTTATATAATAATAATAATAATCAATATTAATTATTTACATATATA
 12995  AGATTAATATTATTTAATATATTATGAATAATTTAATTAATAAATCTTTAAATATTATCA
 13055  TAAAAATATAAATTAAATAATTTCTTATTTATAATAAAGAATAATAATATATATATATAT
 13115  AAATATAATAAAGAATGTAAATAATATATATATAATATAATATAAAAAATATATATATAT
 13175  ATAAATATATATATAATATAATATATAGATAATAATATTTTTATATTAATTTATTTTATT
 13235  ATTAAGTAATGAATAATATAAAATCAATATATTAAATAATATATTTATATTAGTTCGGTT
 13295  TAGTTGGTATTTTGTAATGAGTAAAAAGTAATATATAATATTAAATAATAAGTATTGATA
 13355  TAAGTAATAGATATAATAATAATATTATTAATATTTTATATAAATAATATTAATAATATA
 13415  GATTATGAAAGAGAGTATTAATATCATTAAATATATATATATGTTATATAATTTAAATGA
 13475  TTTTAATATATATATATATATTATATTATAGATTATGATACATTTATATAAATAATATAT
 13535  ATATAAAAATTAATTATACTATTACTTTATAATATAATAATATTTATTTATAAAGATATA
 13595  AAAGAATTGTTTAAAGTTATAACTAAAATATTATATAGTCCGGCCCGCCCCCGCGGGGCG
 13655  GACCCCGAAGGAGTATTCATTAATAATTAATATTATAAATTCAACTATTGTTATATTTAT
 13715  AAATAGAATAATATATTATTATCCTTTAAGATATAACAATAATTATTTAAATTAAATTAA
 13775  ATTTAATTAATTTTTAATGAATATAATAATAATAATATTATTAAAATTAATATATAAAAA
 13835  AAAAGTAAAA
;     G-cox1 ==> start ;; mfannot: alternative ATG start pos 13791
;     G-cox1-E1 ==> start
 13845  ATGGTACAAAGATGATTATATTCAACAAATGCAAAAGATATTGCAGTATTATATTTTATG
 13905  TTAGCTATTTTTAGTGGTATGGCAGGAACAGCAATGTCTTTAATCATTAGATTAGAATTA
 13965  GCTGCACCTGGTTCACAATATTTACATGGTAATTCACAATTATTTAATG
;     G-cox1-E1 ==> end
;     G-cox1-I1 ==> start /group=II (5.16e-14)
 14014  gt
;     G-cox1-I1-orf777 ==> start /first_aa=A
 14016  gcgcctctcagtgcgtatatttcgttgatgcgtctagcattagtattatgaatcatcaat
 14076  agatacttaaaacatatgactaactcagtaggggctaactttacggggacaatagcatgt
 14136  cataaaacacctatgattagtgtaggtggagttaagtgttacatggttaggttaacgaac
 14196  ttcttacaagtctttatcaggattacaatttcctcttatcatttggatatagtaaaacaa
 14256  gtttgattattttacgttgaggtaatcagattatgattcattgttttagatagcacaggc
 14316  agtgtgaaaaagatgaaggacctaaataacacaaaaggaaatacgaaaagtgagggatca
 14376  actgaaagaggaaactctggagttgacagaggtatagtagtaccgaatactcaattaaaa
 14436  atgagatttttaaatcaagttagatactattcagtaaataataatttaaaaatagggaag
 14496  gataccaatattgagttatcaaaagatacaagtacttcggacttgttagaatttgagaaa
 14556  ttagtaatagataatataaatgaggaaaatataaataataatttattaagtattataaaa
 14616  aacgtagatatattaatattagcatataatagaattaagagtaaacctggtaatataact
 14676  ccaggtacaacattagaaacattagatggtataaatataatatatttaaataaattatca
 14736  aatgaattaggaacaggtaaattcaaatttaaacccatgagaatagttaatattcctaaa
 14796  cctaaaggtggtataagacctttaagtgtaggtaatccaagagataaaattgtacaagaa
 14856  gttataagaataattttagatacaatttttgataaaaagatatcaacacattcacatggt
 14916  tttagaaagaatataagttgtcaaacagcaatttgagaagttagaaatatatttggtgga
 14976  agtaattgatttattgaagtagacttaaaaaaatgttttgatacaatttctcatgattta
 15036  attattaaagaattaaaaagatatatttcagataaaggttttattgatttagtatataaa
 15096  ttattaagagctggttatattgatgagaaaggaacttatcataaacctatattaggttta
 15156  cctcaaggatcattaattagtcctatcttatgtaatattgtaataacattggtagataat
 15216  tgattagaagattatattaatttatataataaaggtaaagttaaaaaacaacatcctaca
 15276  tataaaaaattatcaagaataattgcaaaagctaaaatattttcgacaagattaaaatta
 15336  cataaagaaagagctaaaggcccactatttatttataatgatcctaatttcaagagaata
 15396  aaatacgttagatatgcagatgatattttaattggggtattaggttcaaaaaatgattgt
 15456  aaaataatcaaaagagatttaaacaattttttaaattcattaggtttaactataaatgaa
 15516  gaaaaaactttaattacttgtgcaactgaactaccagcaagatttttaggttataatatt
 15576  tcaattacacctttaaaaagaatacctacagttactaaactaattagaggtaaacttatt
 15636  agaagtagaaatacaactagacctattattaatgcaccaattagagatattatcaataaa
 15696  ttagctactaatggatattgtaagcataataaaaatggtagaataggagtgcctacaaga
 15756  gtaggtagatgactatatgaagaacctagaacaattattaataattataaagcgttaggt
 15816  agaggtatcttaaattattataaattagctactaattataaaagattaagagaaagaatc
 15876  tattacgtattatattattcatgtgtattaactttagctagtaaatatagattaaaaaca
 15936  ataagtaaaactattaaaaaatttggttataatttaaatattattgaaaatgataaatta
 15996  attgtcaattttccaagaaatacttttgataatatcaaaaaaattgaaaatcatggtata
 16056  tttatatatatatcagaagctaaagtaactgatccttttgaatatatcgattcaattaaa
 16116  tatatattacctacagctaaagctaattttaataaaccttgtagtatttgtaattcaact
 16176  attgatgtagaaatacatcatgttaaacaattacatagaggtatattaaaagcacttaaa
 16236  gattatattctaggtagaataattaccataaacagaaaacaaattccattatgtaaacaa
 16296  tgtcatattaaaacacataaaaataaatttaaaaatataggacctggtatataa
;     G-cox1-I1-orf777 ==> end
 16350  aatctattattaatgatactcaatatggaaagccgtatgatgggaaactatcacgtacgg
 16410  tttgggaaaggctctttaacacgtggcaacataggttaatttgctatttcat
;     G-cox1-I1 ==> end
;     G-cox1-E2 ==> start
 16462  TTTTAGTAGTTGGTCATGCTGTATTAATGATTTTCT
;     G-cox1-E2 ==> end
;     G-cox1-I2 ==> start /group=II (1.19e-16)
 16498  gt
;     G-cox1-I2-orf785 ==> start /first_aa=A
 16500  gcgccgtttcgcttaatttatcactgtattgaagtgttaattgataaacatatctctgtt
 16560  tattcaattaatgaaaactttaccgtatcattttggttctgattattagtagtaacatac
 16620  atagtatttagatacgtaaaccatatggcttacccagttggggccaactcaacggggaca
 16680  atagcatgccataaaagcgctggagtaaaacagccagcgcaaggtaagaactgtccgatg
 16740  gctaggttaacgaattcctgtaaagaatgtttagggttctcattaactccttcccacttg
 16800  gggattgtgattcatgcttatgtattggaagaagaggtacacgagttaaccaaaaatgaa
 16860  tcattagctttaagtaaaagttgacattcggagggctgtacgagttcaaatggaaaatta
 16920  agaaatacgggattgtccgaaaggggaaaccctggggataacggagtcttcatagtaccc
 16980  aaatttaatttaaataaagtgagatactttagtactttatctaaattaaatgcaaggaag
 17040  gaagacagtttagcgtatttaacaaagattaatactacggatttttccgagttaaataaa
 17100  ttaatagaaaataatcataataaacttgaaaccattaatactagaattttaaaattaatg
 17160  tcagatattagaatgttattaattgcttataataaaattaaaagtaagaaaggtaatata
 17220  tctaaaggttctaataatattaccttagatgggattaatatttcatatttaaataaatta
 17280  tctaaagatattaacactaatatgtttaaattttctccggttagaagagttgaaattcct
 17340  aaaacatctggaggatttagacctttaagtgttggaaatcctagagaaaaaattgtacaa
 17400  gaaagtatgagaataatattagaaattatctataataatagtttctcttattattctcat
 17460  ggatttagacctaacttatcttgtttaacagctattattcaatgtaaaaattatatgcaa
 17520  tactgtaattgatttattaaagtagatttaaataaatgctttgatacaattccacataat
 17580  atgttaattaatgtattaaatgagagaatcaaagataaaggtttcatagacttattatat
 17640  aaattattaagagctggatatgttgataaaaataataattatcataatacaactttagga
 17700  atccctcaaggtagtgttgtcagtcctattttatgtaatatttttttagataaattagat
 17760  aaatatttagaaaataaatttgagaatgaattcaatactggaaatatgtctaatagaggt
 17820  agaaatccaatttataatagtttatcatctaaaatttatagatgtaaattattatctgaa
 17880  aaattaaaattgattagattaagagaccattaccaaagaaatatgggatctgataaaagt
 17940  tttaaaagagcttattttgttagatatgctgatgatattatcattggtgtaatgggttct
 18000  cataatgattgtaaaaatattttaaacgatattaataacttcttaaaagaaaatttaggt
 18060  atgtcaattaatatagataaatccgttattaaacattctaaagaaggagttagtttttta
 18120  gggtatgatgtaaaagttacaccttgagaaaaaagaccttatagaatgattaaaaaaggt
 18180  gataattttattagggttagacatcatactagtttagttgttaatgcccctattagaagt
 18240  attgtaataaaattaaataaacatggctattgttctcatggtattttaggaaaacccaga
 18300  ggggttggaagattaattcatgaagaaatgaaaaccattttaatgcattacttagctgtt
 18360  ggtagaggtattataaactattatagattagctaccaattttaccacattaagaggtaga
 18420  attacatacattttattttattcatgttgtttaacattagcaagaaaatttaaattaaat
 18480  actgttaagaaagttattttaaaattcggtaaagtattagttgatcctcattcaaaagtt
 18540  agttttagtattgatgattttaaaattagacataaaataaatataactgattctaattat
 18600  acacctgatgaaattttagatagatataaatatatgttacctagatctttatcattattt
 18660  agtggtatttgtcaaatttgtggttctaaacatgatttagaagtacatcacgtaagaaca
 18720  ttaaataatgctgccaataaaattaaagatgattatttattaggtagaatgattaagata
 18780  aatagaaaacaaattactatctgtaaaacatgtcattttaaagttcatcaaggtaaatat
 18840  aatggtccaggtttataa
;     G-cox1-I2-orf785 ==> end
 18858  taattattatactattaaatatgcgttaaatggagagccgtatgatatgaaagtatcacg
 18918  tacggttcggagagggctcttttatatgaatgttattacattcagataggtttgctactc
 18978  tac
;     G-cox1-I2 ==> end
;     G-cox1-E3 ==> start
 18981  TCTTAGTAATGCCTGCTTTAATTGGAGGTTTTGGT
;     G-cox1-E3 ==> end
;     G-cox1-I3 ==> start /group=IB (8.50e-36)
;     G-cox1-I3-orf335 ==> start /first_aa=N /note=LAGLIDADG ;; evalue:3.5e-37
 19016  aaccaaaaaagatatgaaagtaataataataataatcaagtaatagaaaataaagaatat
 19076  aatttaaaattaaattatgataagttgggaccttatttagctggattaattgaaggtgat
 19136  ggaactattctagttcaaaattcatcttcaataaaaaaatctaaatatagaccgttaatt
 19196  gttgtagtatttaaattagaagatttagaattagctaattatttatgtaatttaactaaa
 19256  tgtgggaaagtgtataaaaaaattaatcgtaattatgtattatgacttattcatgattta
 19316  aaaggtgtatatacattattaaatattattaatggatatatgagaacacctaaatatgaa
 19376  gcatttgttagaggtgctgaatttataaataattatattaattcaacaacaattctacat
 19436  aataaattaaaaaatatagataatattaaaattaaaccattagatacatcagatattggt
 19496  tcaaacgcttgattagctggtatgacagatgcagatggtaatttttctattaatttaata
 19556  aatggtaaaaatcgttctagtagagcaatgccttattattgtttagaattaagacaaaat
 19616  tatcaaaaaaattctaataataataatattaatttttcttatttttatattatgtctgca
 19676  attgcactatattttaatgttaatttatatagtagagaacgtaatttaaatttattagta
 19736  tctcttaataatacgtataaactatattatagttataaagtaatagtggctaatctatat
 19796  aaaaatattaaagtaatagaatactttaataaatattctttattatcatctaaacactta
 19856  gattttttagattgatctaaattagttattttaattaataatgagggtcaaagtataaaa
 19916  cttaatggtagttgagaattaggtataaatttacgtaaagattataataaaactagaact
 19976  acgtttacttgatctcatttaaaaaatacatatttagaaaataaataa
;     G-cox1-I3-orf335 ==> end
 20024  ataaattattattactttcttcccctccgaatccgtaatatatttacggatatataatct
 20084  cgtagtgtaaaaggtgtaacgagattattaataagttgccgtaatatattgtaaaatata
 20144  ttattattacaacactatatgcgggaaaaccctaaagtcataatataatattatccccac
 20204  gagggccacacatgtgtggccctcgcggggtatggaaaatttaattaagttataaatgta
 20264  ctatagtattaaaaattattatgaataatttccccacccccatgcgaagcatgggggggg
 20324  tataagtatggacaatccgcaggaaaccaaataataaataatatcctgaacaaagtaagt
 20384  gaaggagatatcttaaaatatatataatatatattttataaattattacgtaggatcctc
 20444  agagactacacgtgttgcacccattatattatgtataatgggttgaagatatagtccaaa
 20504  tataattgaaagattataataaaatg
;     G-cox1-I3 ==> end
;     G-cox1-E4 ==> start
 20530  AACTATTTATTACCATTAATAATTGGAGCTACAGATACAGCATTTCCAAGAATTAATAAC
 20590  ATTGCTTTTTGAGTATTACCTATGGGGTTAGTATGTTTAGTTACATCAACTTTAGTAGAA
 20650  TCAGGTGCTGGTACAGGGTGAACTGTCTATCCACCATTATCATCTATTCAGGCACATTCA
 20710  GGACCTAGTGTAGATTTAGCAATTTTTGCATTACATTTAACATCAATTTCATCATTATTA
 20770  GGTGCTATTAATTTCATTGTAACAACATTAAATATGAGAACAAATGGTATGACAATGCAT
 20830  AAATTACCATTATTTGTATGATCAATTTTCATTACAGCGTTCTTATTATTATTATCATTA
 20890  CCTGTATTATCTGCTGGTATTACAATGTTATTATTAGATAGAAACTTCAATACTTCATTC
 20950  TTTGAAGTAGCAGGAGGTGGTGACCCAATCTTATACGAGCATTTATTTTGATTCTTTGGT
;     G-cox1-E4 ==> end
;     G-cox1-I4 ==> start /group=IB (1.87e-21)
;     G-cox1-I4-orf316 ==> start /first_aa=Q /note=LAGLIDADG ;; evalue:2.5e-47
 21010  caaacagtggcccttattattatattaataatatataatgatatgcatttttctaaatgc
 21070  tggaaattattaaaaaaatgaattacaaatattataagtctattatttaaagccttattt
 21130  gtaaaaatattcatatcttataataatcagcaggataagataataaataatcttatatta
 21190  aaaaaagataatattaaaagatcctcagagactacaagaaaaatattaaataattcaata
 21250  aataaaaaatttaatcaatgattagctggattaattgatggtgatggatattttggtatt
 21310  gtaagtaagaaatatgtatcattagaaattctagtagcattagaagatgaaatagcttta
 21370  aaagaaattcaaaataaatttggtggttctattaaattaagatcaggtgtaaaagctatt
 21430  agatatagattacttaataaaactggtataattaaattaattaatgcagttaatggtaat
 21490  attagaaatactaaaagattagtacaatttaataaagtttgtattttattaggtattgat
 21550  tttatttatccaattaaattaactaaagataatagttgatttgttggattttttgatgct
 21610  gatggtacaattaattattcatttaaaaataatcatcctcaattaacaatttctgtaact
 21670  aataaatatttacaagatgtacaagaatataaaaatattttaggtggtaatatttatttt
 21730  gataaatcacaaaatggttattataaatgatccattcaatcaaaagatatagtattaaat
 21790  tttattaatgattatattaaaataaatccatcaagaacactaaaaataaataaattatat
 21850  ttaagtaaagaattttataatttaaaagaattaaaagcttataataaatcttctgattca
 21910  atacaatataaagcatgattaaattttgaaaataaatgaaaaaataaataa
;     G-cox1-I4-orf316 ==> end
 21961  attatttaataaagatatagtccaaattatatatatataatatatatatatataacaag
;     G-cox1-I4 ==> end
;     G-cox1-E5 ==> start
 22020  CACCCTGAAGTATATATTTTAATTATTCCTGGATTTGGTATTATTTCACATGTAGTATCA
 22080  ACATATTCTAAAAAACCTGTATTTGGTGAAATTTCAATGGTATATGCTATGGCTTCAATT
 22140  GGATTATTAGGATTCTTAGTATGATCACATCATATGTATATTGTAGGATTAGATGCAGAT
;     G-cox1-E5 ==> end
;     G-cox1-I5 ==> start /group=IB (1.27e-15)
;     G-cox1-I5-orf346 ==> start /first_aa=M /note=LAGLIDADG ;; evalue:1.8e-32
 22200  atgaaagctcaagtgtcgttatatatggtaacgtatatattattatttaactgtatgccg
 22260  gaaactttatactattttaataataatgataatattattaaaataactaaaataatagtc
 22320  cgcttattattaatatatttggaaaaatctattattttatttagatattttataactaat
 22380  aataaacaatcggcaagtaacttttatttttcttctataaaaattaataaaaaaacaatt
 22440  cttaaaaatcatttaaatgatataaatgaaataaaaatatcagaacataaacctttatat
 22500  aaaagattaaaagatgatgaaatattaggttattatttagcaggtttaattgaaggagat
 22560  ggtcatatcggcgctaaatatattactattgctattaattataaagatattaaaaatgct
 22620  tattatttaaaaaaattaattggttatggtaatattagaagatactctaatactgataaa
 22680  gctgtaagtttaaattttgattctaaagcagctatattaagagtatttaatttaattaat
 22740  ggtaaattattaggcccttataagcataaacaattaattgataataaatacgatattaaa
 22800  tttaatactttaattaaacctatcgctaattttaatttatgagataacccctgattaact
 22860  ggttttactgacgctgatggtagttttggagtatatatttataaatcaaaaactataaaa
 22920  ataggatataatgtaaaaattatatttagaattaaacaaagacatgttgatttattaaaa
 22980  catattcaaaaagctttagatggtagtatttctttatttaaaataaaatcagtagttgga
 23040  ggttataattattcagctcttaattttaattctattaaaaattgaattaaatattttagt
 23100  ttatatccaccattgcataatagtaaatatattctttttattaaatgatataaagtttgt
 23160  tatttatttgataataaattacatttaactaaagaaggattagataaaattaaatctatt
 23220  aaaaggaacttcagagactag
;     G-cox1-I5-orf346 ==> end
 23241  tacgttaaatatcctatatataaaaattaagcatttaatcctttattatatataaaatat
 23301  atatataatataaataattatcttatttatttttattataaataagtttataggataaag
 23361  atacagtccatagttaataaggttgtttatataatataatataatataatataatataat
 23421  atataaaaatatatatatataaaataaaatataatataatataatatatatataatataa
 23481  tataatatatatataatatatataatataatataatataatataatataatataatactt
 23541  gttattggtcgaaaaataatatctcactttaattagaattataattataatttaaatttt
 23601  aaagtatatatattataaaaattataaaacttattcatccttatttaatattattatata
 23661  tttatgataataatatttaagtg
;     G-cox1-I5 ==> end
;     G-cox1-E6 ==> start
 23684  ACTAGAGCATATTTCCTATCCGCACTGATGATTATTGCAATTCCAACAGGAATTAAAATC
 23744  TTTTCTTGATTAGCCCTAGTCTACGGTGGTTCAATTAGATTAGCACTACCTATGTTATAT
 23804  GCAATTGCATTCTTATTCTTATTCACAATGGGTGGTTTAACTGGTGTTGCCTTAGCTAAC
 23864  GCCTCATTAGATGTAGCATTCCACGAT
;     G-cox1-E6 ==> end
;     G-cox1-I6 ==> start /group=I(derived) (2.31e-09)
 23891  attaatttaataagtgtcgtgcttaaaattcactaaaataatatataataaattataata
 23951  aaatatataaaaaaaaaataaaaaaaaataaaaaaaattaatatcttatgattaatttta
 24011  tataaataaaaatttattaaatattattggttatatatatatatatattaataataaaaa
 24071  aatatatatatatatatagctaacggggaaactcttataattattatttatataataaat
 24131  aagacaatcccgtgataactttaatatatatatattatatattaaagtattgtagagact
 24191  aaacgtgaatgattttaatattatttaaatattaaaattaagagatagtccaatcttata
 24251  tgtaaatataagttaatattaaaaaaaaatattaaatatatatattattatattagttat
 24311  aaatatataatctttttttttattattttttttttataaaagattataaactgatataaa
 24371  atttaaatt
;     G-cox1-I6-orf291 ==> start /note=LAGLIDADG ;; evalue:7.4e-21
 24380  atatattttattttttttttacaggctttaattattctaataggattattattaaataat
 24440  aataatataatttctaataataatataataataaataataatataagtttagcatcacaa
 24500  attcatttaattactggttttgcgactgtgaatgatattaataatatttataaagatatt
 24560  ttaaataattataaagatattatagataaatattcaataaaattatataaagataataat
 24620  aataatttaccaaaaatattagaagattttactgaagaagagaaaggttattatttatct
 24680  ggtttatttgaaggagatggtaatatttatactagaacattttcaattgtattttctatt
 24740  gaagatgcacctttagctcattatttatgtcaatattttaaaataggatatattgattat
 24800  aaaaataattctcctccggcgtccgccccgcgggcgggccggactaaaaaagaattaaca
 24860  gtagttaaatgaaatattataaaagaatcagaacaaagaatttttcttaattatattaat
 24920  ggtaaattattaacatataaaagatatgatcaatattacaaatataattttgataaaaaa
 24980  ttaaatattttattaataaaacctatagaatttaatgtattattaaatccatgattaata
 25040  ggatttactgatgcagatggttatttttatagtggtttaagtaataaattacttattgtt
 25100  ataaaatatgaattatctcaaaaagaaagttatattttagtccggcccgcccccacgggg
 25160  cggaccccaaaggagatattattaaaaaatatagtaatcttggtacagtatataaaagag
 25220  attttaaatctggtacttatgctcatatttatctag
;     G-cox1-I6-orf291 ==> end
 25256  taacttctaatattggtataaaaccttttattgaatattttaataaatataaaccattaa
 25316  gtattagaagatatagacaatatttattattaaatattacttatttattaagaattaata
 25376  aaatacaatctatatctaatattaaacctatatttattgatttactatattttagtaaac
 25436  tattattaatatcttctaatataaaaaataaacaattaaataatgctataattattatta
 25496  attattatagaaaattaagaaatttaaatgaaaaataatattcttattaattataaaaaa
 25556  aaaataaaaataaaaataaataatatatatatataatatttattttgtag
;     G-cox1-I6 ==> end
;     G-cox1-E7 ==> start
 25606  ACTTACTATGTTGTGGGGCATTTTCACTATGTATTATCAATGGGAGCTATTTTCTCTTTA
 25666  TTTGCTGGATACTACTATTGAAGTCCTCAAATTTTAGGTTTAAACTATAATGAAAAATTA
 25726  GCTCAAATTCAATTCTGATTAATTTTCATTGGGGCTAATGTTATTTTCTTCCCAATGCAT
 25786  TTCTTAGGTATTAATGGTATGCCTAGAAGAATTCCTGATTATCCTGATGCTTTCGCAGGA
 25846  TGAAATTATGTCGCTTCTATTGGTTCATTCATTGCACTATTATCATTATTCTTATTTATC
 25906  TATATTTTATATGATCAATTAGTTAATGGATTAAATAATAAAGTTAATAATAAATCAGTT
 25966  ATTTATGCTAAAGCACCCGATTTTGTAGAATCTAATCTTATCTTTAATTTAAATACAGTT
 26026  AAATCTTCATCTATCGAATTCTTATTAACTTCTCCACCAGCTGTACACTCATTTAATACA
 26086  CCAGCTGTACAATCTTAA
;     G-cox1-E7 ==> end
;     G-cox1 ==> end
 26104  GTTATAATATTTAATTATTTACTTAATAATTAAAAAAAAAAAGTAAATATTATATCTAAA
 26164  ACTTAATAATATAATAATAATATTCTTATAAAAAAAAATATATATAAAAAAAATATATAA
 26224  AATTTATTAAAATATCTTAATATATTATCCTTTTTGGGAACTATATAAATAAATACTAAT
 26284  ATAATCCTATTATATATATATATATATAAAATAATATATATATATAATTAATATAAATAA
 26344  TATTTATAATTATTTTTTAATAATATATATAATTTAATATATTAATTAATATTATATAAT
 26404  TATTAAATATATTATAATATTATTATTATTTTATAATAAAAATATTTTTAATACTAATTA
 26464  TTATTTATTATTTATAAATATATAAATAGTATGTTTAATATTATTAATACTAAAAAAAAG
 26524  TATAATTATAATTAGGATCTAACAATACATTTATCTGATTAATATTAATATTAATATTAA
 26584  TATTTATATTAATAAAGGGATTAAATTAATTGTATCCAATTTAATTAAATTATAGATATA
 26644  TTATTTATAATATTAATATATTGTTTTATTAAAAAGGTAAAAATAGTTTTTATTTTATAT
 26704  ATAAATATAGGATATAAATAAATATATTATATATATATTAAGAATATATTTATATTTTAC
 26764  ATATAATTATTTATAATATAAATATCTCCGCAAAGCCGGATTAATGTAATTATTTAATAA
 26824  TTTTATTTAATAATTTATTAAAATAAATATTTACATTTAATAATATTTATATTATGTCAG
 26884  TTATTTTATATTAATGTTTAATCTATTATAATATTTTTTTTATAAATATATTATTTATAT
 26944  TAATAAATATATATATTATTTTTATAATATATATATATTTTTATTAAATATTTATTAAAT
 27004  ATTTATTAAATTATTATAATGTTGTTATTAATCTTATTAAAAAATATATATAAAA
;     G-atp8 ==> start ;; mfannot: alternative ATG start pos 27047
 27059  ATGCCACAATTAGTTCCATTTTATTTTATGAATCAATTAACATATGGTTTCTTATTAATG
 27119  ATTCTATTATTAATTTTATTCTCACAATTCTTTTTACCTATGATCTTAAGATTATATGTA
 27179  TCTAGATTATTTATTTCTAAATTATAA
;     G-atp8 ==> end
 27206  TATATATTATTAATTTATTTATTCATATAAATATTATTATTATATATAAATATTAATAAT
 27266  ATTTATACTTATTTAATAATAATAATAAAATAAAAAAAAAATAATTATAATTTAATATAT
 27326  TTAATATATTTCCTTACAGACTATATATTTATATATATATATTAAATACAATTTAATTTA
 27386  ATTTAATTATGTTATTTATTAAATAAAGTTATATTATAATATAATAACAATATTATATAT
 27446  TATTATATAATTATAATATATTTTAATATAATTATCAAAAGAAATAATAAAAAATATTAA
 27506  TAAGAATATAATTTAATAATTATTAAAAAAAAATTCTTATTTATAGTCCGGCCCGCCCCC
 27566  GCGGGGCGGACCCCGAAGGAGGAGTAATAAAAATTATTAAATACAAATATTATATATATA
 27626  TAATTCATTATATATATATATATATAATAATTAATCTTATTTTTTATATATTTATTTATA
 27686  TATCTATTTATATTTATATTTTATATATATTTATTTATATATCTAAGGGGTTTGGTCCCT
 27746  CCCCCGTAAGTATAAGTATACGGGGGAGGGTCCCTCACTATTTATATTTATATTTATATT
 27806  TTTATTTTATATATTTTATATATTTATAAATAAAGTATAATAAGATATAATTATGATTAA
 27866  TTATTTATAAGTTATAGTTTTATAAATTTATAATTATT
;     G-atp6 ==> start ;; mfannot: alternative ATG start pos 27895
 27904  ATGTTTAATTTATTAAATACATATATTACATCACCATTAGATCAATTTGAGATTAGACTA
 27964  TTATTTGGTTTACAATCATCATTTATTGATTTAAGTTGTTTAAATTTAACAACATTTTCA
 28024  TTATATACTATTATTGTATTATTAGTTATTACAAGTTTATATCTATTAACTAATAATAAT
 28084  AATAAAATTATTGGTTCAAGATGATTAATTTCACAAGAAGCTATTTATGATACTATTATA
 28144  AATATGCTTAAAGGACAAATTGGAGGTAAAAATTGAGGTTTATATTTCCCTATGATCTTT
 28204  ACATTATTTATGTTTATTTTTATTGCTAATTTAATTAGTATGATTCCATACTCATTTGCA
 28264  TTATCAGCTCATTTAGTATTTATTATCTCTTTAAGTATTGTTATTTGATTAGGTAATACT
 28324  ATTTTAGGTTTATATAAACATGGTTGAGTATTCTTCTCATTATTCGTACCTGCTGGTACA
 28384  CCATTACCATTAGTACCTTTATTAGTTATTATTGAAACTTTATCTTATATTGCTAGAGCT
 28444  ATTTCATTAGGTTTAAGATTAGGTTCTAATATCTTAGCTGGTCATTTATTAATGGTTATT
 28504  TTAGCTGGTTTACTATTTAATTTTATGTTAATTAATTTATTTACTTTAGTATTCGGTTTT
 28564  GTACCTTTAGCTATGATCTTAGCTATTATGATTTTAGAATTCGCTATTGGTATTATCCAA
 28624  TCTTATGTTTGACTTATCTTAACAGCATCATACTTAAAAGATACATTATACTTACATTAA
;     G-atp6 ==> end
 28684  ATTATAAAATAAAAATTATATAAAAAAAATATAATAATAATAATAATATAAAATAAAGAA
 28744  TAAAAAATAAAACA
;     G-orf107 ==> start
 28758  ATGAAAAAACAAAATTTAAATTCTATTTTATTAATGTATATTAATTATATTATTAATTAT
 28818  TTTAATAATATTCATAAAAATCAATTAAAAAAAGACTGAATTATAGAATATGAATATATA
 28878  TATAAATTTTTAATAAATAATATACTATGTTTTATTAAATGAGATAATAATAAAATTTTA
 28938  TTATTATTAGATATATATTATAATGTATTATATAACTATCATAAACAACGTACACCTATA
 28998  TCTAATAAAAGATTAATAAATTCAAAAAATATTATAGTTCCGGGGCCCGGCCACGGGAGC
 29058  CGGAACCCCGCAAGGAGATTATAA
;     G-orf107 ==> end
 29082  ATTATTATATCTTTATTTTTATATTTTAAATAAAATAAAAATAGAAATAGATAATTATAA
 29142  TAATAATAATAATAATATTTCATTAAAATATAATGAATTATTAAAAAATATTATAAATAA
 29202  TTTAAATTATAAACTATCTAATATTGAACTTAATTTATCTAATAATTTTTATTTAATAGA
 29262  TAAATATTTAATTAATAAATATATAAAATATTTAGTCC
;     G-orf319 ==> start /note=LAGLIDADG ;; evalue:1e-18
 29300  CGGCCCCAGCCGGGACCCCGCAAGGAGAATATATTAAATATAATTCCTAATAATTATATA
 29360  TTTAATAATATTAATTATAAAGGTAAATTAAATATTAAAACAGTATTAGATTTAAATAAT
 29420  AATGAATTTTATGATTATTTATCAGGGTTAATTGAAGGTGATGGTTATATTGGTCCTAAA
 29480  GGTATTACAATTCTAAATCATGCTAATGATGTATTAAATACTATCTTTATTAATAAAAGA
 29540  ATTAAAAATAGTATTTTAGTAGAAAAATGAATAGATACTTTAAAAGATAATCCTTATTTT
 29600  GTTAATGCTTTCTCTATTAATATTAAACTTAATTTAGCTAAAGAAAAGATTTTTCTTAAT
 29660  ATTTATAATAAATTATATAGTGATTATAAAATTAATCAAATTAATAATCATATTCCTTAT
 29720  TATAATTATTTAAAAATTAATAATAAATTACCTATTAAAAATATTATAGATATTAAAAAT
 29780  AATTATTGATTAGCTGGTTTTACAGCTGCAGATGGTTCTTTTTTATCATCTATATATAAT
 29840  CCTAAAGATACATTATTATTTAAAGATATAAGACCTAGTTATGTTATTTCACAAGTTGAA
 29900  ACACGTAAAGAATTAATCTATTTAATTCAAGAATCTTTTGATTTATCTATTTCTAATGTT
 29960  AAAAAAGTTGGTAATAGAAAATTAAAAGATTTTAAATTATTTACCAGAACTCTTGATGAA
 30020  TTAATAAAATTTATTTATTATTTTGATAAATTTTTACCTTTACATGATAATAAACAATTT
 30080  AATTATATTAAATTTAGATTTAATCTATTTATTAAATCATATAATTGAAATAATAGAGTC
 30140  TTTGGTTTAGTATTATCTGAATATATCAATAATATTAAAATTGATAATTATGATTATTAT
 30200  TATTATAATAAATATATTAATATACATAATGCACGTAAACCTAAAGGATACATTAAATAA
;     G-orf319 ==> end
 30260  TTAATTATCCTTACTATTATAATTATTCTATATATTATATATAAAAATAAATATATAAAA
 30320  TTTTATAATACAAAAAAGAATTCTCATATTCTTTTTTTTTTAATAATATTCTTTCATATC
 30380  ATAAATATATCTATTTATTTATATTATTATCATCTTAAAAGACTTATTTAATATATTTAA
 30440  TAATTTTATTATACTTATTTATATTTTATAATTAATATAAATATATTATTAATCTTATTC
 30500  CTTCTTAAAAAGGGAACTTATTTTTATTATATTATTTAATCTTTATTTATAAAATTATAT
 30560  ATTATATATAAATTATTATACTTAATGATTAAAAAAACCTCTAATTATTATTAATATTAT
 30620  ATATAATATATATATTCTCATTAATGTTATATATAATATATATATTCTCATTAATATATT
 30680  AATATAGTATAAAAAAAAATAAAATATTTAATAAATATTATTATTAATAATATTTATTAA
 30740  AAATAATATAACATAATAAATATAAGATTATTATATAATATATTTATTATATCATATAGT
 30800  TCCGGGGCCCGGCCACGGGAGCCGGAACCCCGGAAGGAGAAATTATAACATATTTTTTAA
 30860  TAATATTCATATTTATTTTATATACAAATAAATATATTTATTTAGAATAATAAAAAAAAA
 30920  ATAATAAATAAATATATTATTATCATTATTATACTTTATTCATTATTTATTATAATAATT
 30980  ATATATAACAATTATAATATATAATTATATTTTATATAATATTATATTAATATTTAATAT
 31040  ATTTATTATTATTATTACTTCTATGGAAACTTTATATTTTAGTCCGGCCCGCCCCCGCGG
 31100  GGCGGACCCCAAAGGAGATATTTTTATTATTATTATTATTAATTTATAATGTTATATTTT
 31160  TGATTTATAAATATATAAGTAATAGGGGGAGGGGGTGGGTGATAATAACCAGAATATTCA
 31220  ATAAATACAGAGCACACATTAGATAAATTTTATAATATAACCAATATATAATAATTATAA
 31280  AATAATTAATTATATAATATAAATAATGTATAAACAATATAATTAATGATATAATATAAA
 31340  TATAAACTTAAAATAATAATAAATTAAATAATATAATAATAGATAAACAAGAAGAAATCC
 31400  GGGTCCCAATAATAATTATTATTGAAAATAATAATTGGGACCCCCACCATAAAATAAAAT
 31460  TAAAATAATTAATATATATATATAAATATAATAAATTATTATATATAAATATATATAATT
 31520  TTTATAATAAATATTATAATATTATATAAATAAATAATTATAATATATAATAAATATATA
 31580  ATAATAATAATAAAAATATTAACAATATAATAAAAATTTATAATATAAATATAAATAATA
 31640  AATAAGTTAAATTTATAAAATAATAAATTATTAACAAGAAGATATCTGGGGTCCCATTAA
 31700  TAATTATTATTTTCAATAATAATTGGGACCCCCCACCATTATAATATCATATTAATTAAT
 31760  ATAATAATAATGTATATAAAATAGAAATAATAATTAATATAATAATAATAATATATATAA
 31820  AATAGAAATAATAATTAAATATATATATAAATAATTATTTATATAATATATTATAAATAA
 31880  TAATAATAATAAATATTTATTAATTAATAATGATTATAAATATTTTATTTAATATAAATT
 31940  TATAACTATTTTATTATATATATATTTTTTATTCATAAAAATTCCTTTTGAGGATTTTTA
 32000  TTTTATATAAATATCTTCTAATATTTATAATAAATAATAATATATTCATTATATTTATAA
 32060  TTATATATAATGTAATACGGGTAAACATTACCCGTTGTTCACGGGTAATGTTTACCCTAT
 32120  TTTATATAATTCTTAATAAATATATTTATATTTATATTTTTATATAAAAAAAATTATAAT
 32180  AATTTATTAATTCTCCTTTCGGGGTTCCGGCTCCCGTGGCCGGAACTCCGGAACTATAAA
 32240  AATAATTTTAATATAATTTATATATTTTATGATTAATATAATAATTCCTTTTTAAATAAA
 32300  TTAAATAAAAAGGGACAGACTCCTTCGGGGTCCGCCCCGCGGGGGCGGGCCGGACTATTA
 32360  TTATAAATAATTATATATTATAATATAATTAAAAAGTATTATAATTGAAACGAAAATCGT
 32420  AATTTTAAATGGAATAATAATTATTATATATTTAATATATTTAATAAAGTTATAATATCT
 32480  CCTTCAACTGGATTATTTTATTTATTTTTATAAAAGAAAAAAAATAGTAATAATATTATC
 32540  TTCTCCTCCTTTCGGGGTTCCGGCTCCCGTGGCCGGGCCCCGGAACTATTAATTATATAA
 32600  TATAATATGATACGGATCAAACATTACCCGTTGTTCACTGGCAATGTTTAATCCTATTGT
 32660  ATATAAATATAATAAAATAATTACCCCTCTCGTAATTCACATCTATAAAATATAAAATAT
 32720  AAAATATAAAATAATAATATTATGATTATTATAATATATATATATATATATATAAATATA
 32780  TATATATAATTTATAATTTATATGATTAATATATTATATATATAAAAAATATATTAAATT
 32840  TACTTTTTATAGAAAGGAGATATTTATTTTAATACTTATATAGTATTTATTAATAATATA
 32900  ATAATTGTTATTATAAATATTAATAATAATATAAAAATATGGTAAATAATATAAATAATA
 32960  TGAATAAGTATAAAAACATATTAAATATAAAATATATCATAAATTTAATAAATATTATAA
 33020  TAATTTATAAATGATAGATATCTGGGGTCCTATAAATAATAATTATTTTCAATAATTATA
 33080  GGGACCCCACCTATTATATAAATATAAATATAAATATAAATACAAATATAATATATATAA
 33140  ATATATAAATATAATATAAATACAAATATAATATATAAATATAAATATAAATATATAAAT
 33200  ATAAGTATAAATAAAAATTAATAATATATATATAATTATAATAAAAATAATAATATAATA
 33260  TATAATAAAATATAACTTATTAATATAATATTAAAAATATAATTAACAAGAATAAATAGT
 33320  CCTTGGGATCGAACCCCCTTTTTTATTTAATATTTAATATTTAATATTTAATATTTAAAG
 33380  AAGGAATTGTTTATATATATTAATATCTTATTTGGGGATTAATATAATATATAAGTTTTG
 33440  GTTACCAGGCCAAAGACCGGAATCCCAAAAGGAGATTATATAAATATTATTTATCTCCCT
 33500  TTTTTAATATTATAATAATTTTATTAAAAATAAAATAATAATAATAATTATAATTTATAA
 33560  TAACAATTATAATAATTTAATTAATTAATTAATTAATTAATTAATTAATTAATTAATTAA
 33620  TAATAAATATAAATATAAAAATAAAAATAATATAATTTATAATAAATTTATATATATATA
 33680  TATATATTAAATAAAATATTTACTTCATTAATATAAAATATAAATATATTTAATTAATAA
 33740  GTATATATATATAATAATATATAATAACCTATTTATATATATAATCTTAATATAATTATA
 33800  AGAAATATTATATAAGTAATATATAAAAATAATATAAAATAATTATAATTCAATTTATAT
 33860  ATTAATAGTTCCGGGGGCCGGCCACGGGAGCCGGAACCCCGAAAGGAGGAATAAGATAAA
 33920  TATATAAATTATATTAATAAATATAAATTTTAAATGAATTAATAAAATTAATATATATAT
 33980  GTATATATATATATATATATTAAATATATTTAAATAGTTTCCGAAGGAGTGATAGATCCC
 34040  TTTGGGGGAGACCGAAGGAGTGAGGGACCCCTCCCGTAAGTATACGGGAGGGGGACCGAA
 34100  CCCCGAAAGAGTTTTATTTTATTTTATTTTATTTTATTTTATTTTATTTAATTTTAATTA
 34160  GGTTAATAAATAGTAATAATAAACTTAATAATAATAATAATAATTTTATTTTTATAATTT
 34220  ATTAATAATAATAATAATTATATATATATATATTATTAATAAATATA
;     G-trnE(uuc) ==> start
 34267  GACCTTATCGTCTAATGGTTACGACATCACCTC!TTC!ATGTTGATAATATCGGTTCGAT
 34325  TCCGATTAAGGTTA
;     G-trnE(uuc) ==> end
 34339  TTCATAATAATAAATATTTGTAAAAAAAGTATATATAATTAAACATATTCTTTATATTAA
 34399  TTAATAATTATTAATAATATACATTTTATATAATACAATTATATATATATATATATTTTT
 34459  TTTTTAATACAAATAATATATTCATAATAATAAATACCGATTGTTATTATACTATAATAA
 34519  AATATATAATATATTTTTCATTATAATATTTTAAATAAATATTATAATAAATTATATAAA
 34579  TAATATTTATGTATAATAATAATAATAATAATTGTTATTAATTAATTCTATAATTATTAT
 34639  ATATTTAATTTTTTTTAATATAATATATAATAATATAATTTATTTTATTTTTTTTTATAG
 34699  TTCCGGGGCCCAGCCACGGGAGCCGGAACCCCGAAAGGAGAATATAAATTAATAATAATA
 34759  TAAATAACATATTAACAATAAATTATTGTTAATATAATAATAATAATAACAATATTAATA
 34819  AATAATATAAAAATTATTAATATTATATTTATATAATATTAATATAAAAATCTTTCATAA
 34879  TATTAATTATTATTAAATAATAATTATATCATTAATATTAATATAATCGTCAATATTATT
 34939  TATTTATTTATTTATTTATTTATTTATTTATTTATTTATTATTAAATAAATATTTTTAAA
 34999  TATTATATTATATTATTAACTTTTTATTAAAAAAATTAATAATGATATAATATAATTAAT
 35059  ATTATCCACGGGACCAATGACCAACCCGGTAGTTGACCGGATTGGCGCCCGCGAGGTTTA
 35119  TATTTAATAAATAATAATAATAATATTAATAAAATCTATTAACTTTTTTTTTTAATGGAT
 35179  TATATTAATGAAAAAAAATGAGAAATATCTTTTTTTTTTTTTTATAATTATAATTTATAT
 35239  ATAATAAAATATGTATATATAATAAAAAAAAATAGTTTTTAATATTATAATATAATTATA
 35299  TATATAATTATAAATATATATATATATAATAAGTATTAATTAATAATATATATTTATATA
 35359  TTTTTTTTATTAATTAATTAATATATATAAAATATTAGTAATAAATAATATTATTAATAT
 35419  TTTATAAATAAATAATAATAAT
;     G-cob ==> start
;     G-cob-E1 ==> start
 35441  ATGGCATTTAGAAAATCAAATGTATATTTAAGTTTAGTGAATAGTTATGTTATTGATTCA
 35501  CCACAACCATCATCAATTAATTATTGATGAAATATGGGTTCATTATTAGGTTTATGTTTA
 35561  GTTATTCAAATTGTAACAGGTATTTTTATGGCTATGCATTATTCATCTAATATTGAATTA
 35621  GCTTTTTCATCTGTTGAACATATTATAAGAGATGTGCATAATGGTTATATTTTAAGATAT
 35681  TTACATGCAAATGGTGCATCATTCTTTTTTATGGTAATGTTTATGCATATGGCTAAAGGT
 35741  TTATATTATGGTTCATATAGATCACCAAGAGTACTATTATGAAATGTAGGTGTTATTATT
 35801  TTCATTTTAACTATTGCTACAGCTTTTTTAGGTTATTGTTGTGTTTATGGACAGATGTCA
 35861  CATTGAGGTGCACTAGTTATTACTAATTTATTCTCAGCAATTCCATTTGTAGGTAACGAT
 35921  ATTGTATCTTGATTATGAGGTGGGTTCTCAGTATCTAACCCTCTAATCCAGAGATTCTTT
 35981  GCGTTACATTATTTAGTACCTTTTATCATTGCTGCAATGGTTATTATGCATTTAATGGCA
 36041  TTACATATTCATGGTTCATCTAATCCATTAGGTATTACAGGTAATTTAGATAGAATTCCA
 36101  ATGCATTCATACTTTATTTTTAAAGATTTAGTAACTGTTTTCTTATTTATGTTAATTTTA
 36161  GCATTATTTGTATTCTATTCACCTAATACTTTAGGT
;     G-cob-E1 ==> end
;     G-cob-I1 ==> start /group=IB (1.32e-20)
;     G-cob-I1-orf384 ==> start /first_aa=Q /note=LAGLIDADG ;; evalue:3.3e-45
 36197  caaaatatggccttattattaattacatatgtaattaatattttatgtgctgtatgctgg
 36257  aaatctttatttattaaatatcaatgaaaaatttataataaaactctatattattttatt
 36317  attcaaaatattttaaatacaaaacaattaaataatttcgtattaaaatttaattgaaca
 36377  aagcaatataataaaataaatattgtaagtgatttatttaatcccgatagagtaaaatat
 36437  tattataaagaagataatcagcaggtaaccaatataaattcttctaatactcacttaacg
 36497  agtaataaaaagaatttattagtagatacttcagagactacacgcacactaaaaaataaa
 36557  tttaattatttattaaatatttttaatataaaaaaaataaatcaaattattcttaaaaga
 36617  cattatagtatttataaagatagtaatattagatttaaccaatgattggccggtttaatt
 36677  gacggagatggttatttttgtattactaaaaataaatatgcatcttgtgaaattcttgtt
 36737  gaattaaaagatgaaaaaatgttaagacaaatccaagataaatttggtggttctgtaaaa
 36797  ttaagatcaggtgttaaggctattagatatagattaaaaaataaagaaggtataattaaa
 36857  ttaattaatgccgttaatggtaatattcgtaatagtaaaagattagtacaatttaataaa
 36917  gtatgtattttattaaatatcgattttaaagaacctattaaattaactaaagataatgct
 36977  tgatttatagggttctttgatgctgatggtactattaattattccgataaattaaaaatt
 37037  agacctcaattaactattagcgttacaaataaatatttacatgatgttgaatactataga
 37097  gaagtatttggtggtaatatttattttgataaagctaaaaatggttattttaaatgatct
 37157  attaataataaaaaattacataatattttttatctttataataaaagttgtccttctaaa
 37217  tctaataaaggtaaacgtttatttttaattgataaattttattatttatatgatttatta
 37277  gcttttaaagcacctcataatactgctttatataaagcttgattaaaatttaatgaaaaa
 37337  tgaaataataattaa
;     G-cob-I1-orf384 ==> end
 37352  attttctccgtattcattattatattctctaatttataaaatatttaaagattccttata
 37412  ataatataacatctttgtaaattattgttaaagataatataaattattatgaatcggtag
 37472  attatatttttacaatcttattaaataaaattctgatcattaaacatgattgaagaaata
 37532  ataatagtttatgaaataggatagtgtaatataaatttttatgaagatatagtccatttt
 37592  atatttattataaaag
;     G-cob-I1 ==> end
;     G-cob-E2 ==> start
 37608  CATCCTGATAACTATATTCCTGGTAATCCTTTAGTAACACCAGCATCTAT
;     G-cob-E2 ==> end
;     G-cob-I2 ==> start /group=IA (9.18e-23)
 37658  tgatattaaaaatattaataaaattattattatttaatcttatttattttatataaaaaa
 37718  aaaataaataataattattaataaaaatatattatttatttctcctttcggggttattta
 37778  tatatattcctttataatttatatttaatatattatattaaatatatgaaaaattataat
 37838  aaataaattaattaattaataataaataataataaaaagtacagtagcattaaatattct
 37898  taagtttccgctttgtgggaaccccataaggagtttaatgattaaaaattggttaattgt
 37958  caagaaaatctaaggtattaataaataaataatactatgacaacttgcagcgaagtttat
 38018  atcatctctatattatatattaatatatatatataataataataataatattaatataat
 38078  ataagatataaaaacgttcaacgactagaaagtgaactgagatagtaatacctttccacg
 38138  aaaaccaattaatttataaattatttttaaataaagaatagattattaatttttttatat
 38198  attaatatatattatatataaaataaaaaatatatatatatatattataaaatatcaaaa
 38258  gttttaatcttttattataaattaatgacatagtctgaacaataatgaaaattattgaga
 38318  taagatattaaataatcttatgttaacatatataaattg
;     G-cob-I2 ==> end
;     G-cob-E3 ==> start
 38357  TGTACCTGAATGATACTTATTACCATTCTATGCTATTTTAAGATCTATTCCTGATAAATT
 38417  ATTAGGAGTTATTCTAATGTTTGCAGCTATTTTAGTATTATTAGTTTTACCATTTACTGA
 38477  TAGAAGTGTAGTAAGAGGTAATACTTTTAAAGTATTATCTAAATTCTTCTTCTTTATCTT
 38537  TGTATTCAATTTCGTATTATTAGGACAAATTGGAGCATGCCATGTAGAAGTACCTTATGT
 38597  CTTAATGGGACAAATCGCTACATTTATCTACTTCGCTTATTTCTTAATTATTGTACCTGT
 38657  TATCTCTACTATTGAAAATGTTTTATTCTATATCGGTAGAGTTAATAAATAA
;     G-cob-E3 ==> end
;     G-cob ==> end
 38709  TATATAATTAAATTAATACATAGATATAATATATATATAATTATTATTAATAATATAATA
 38769  AAAATAAAAATAAAAATAAAATTATTAATAATAATAATACTTTAATAATATTCTTAAAAA
 38829  TAATATATCTCTAATTTATAAAAATTAAATAATAATAATAAAAAAAAATATTATAAAATA
 38889  TAAATTAATTAATAATGAAAATAATATACTTATTAAATTAATATAAATAAATGAATAATA
 38949  TAATATAACTATATTGAATTATAATCTATCTATCTTTTTTTTCATATAATTATAATATAT
 39009  ATATTAATATATATAATTATTATTTTATATATTATAGATTTATTAATTATTATTATCATT
 39069  ATTATTTTTTATTTAATCTTATTTATTATAAAATAATTAATTATCATAAAGCATAATTAT
 39129  TATAGAATCTTATTATTTTCTTTATTTAAATTTATAAAAATATAAAGTCCCCTTTTTATT
 39189  TTATTTAATTATTTATTTTTATATTTTATTTAATTATTTATTTTTAAAAAGGAGTGAGGG
 39249  ACCCCCTCCCTAACGGGAGGGGGACCGAACCCCGAAGGAGTACTCATTTAATATAAATAT
 39309  TAAATAAAAATTATTTTATATATATTAATGATTATTAATATTGATAATATAAATTATTTT
 39369  ATAATTAATTATTATAAATATATAACTATTAATAATTAATTTTTAATCTAGGGATTTCCC
 39429  CCACTTACATATACTTACGTATACTTACATATACTTATGTATACTTACATATACTTACGT
 39489  ATACTTATATATACTTATGTATACTTACGTATACTTACATATATGGGGGATCCCTCACTT
 39549  CTCCGGCGTCCTACTCACCCTATTTATTAATCATTAATAAGAAATTATTATTAAAAAAAT
 39609  TATAATTTACTCAAAGTTAATTATAAATATATTTTTAAATATCTATTTTATTAATCTTTT
 39669  ATATAATTTAAATTAATTGTAATTAATTAATATTATAATAATTATTCTTAGGAAGGATAT
 39729  TTATTTATTTTAATTATGAATTCCTGACATAGAGACAATTAATTAGAACTTCTTATTATT
 39789  ATTATAATAATAATAAAAATATTCTAAATATATTATATATATTATTATTTTTTTTTATTA
 39849  TTAATAAAATATTATAATAAATTTAAATAAGTTTATAATTTTTGATAAGTATTGTTATAT
 39909  TTTTGATTTCCAAATATATAAGTAATAGGGGGAGGGGGTGGGTGATAAGAACCAAACTAT
 39969  TCAATAAATACAAAGCACACATTTGTTAATATTTAATAATATAACTAATATATAATAATT
 40029  ATAAAATAATTAATTATATAATAAAATATAAAGTTATAAACAATATAATATATTGTATAA
 40089  AATAAATTATAAATAAGAAATAAAAACCAAATAAATAATATAATAAATGATAAACAAGAA
 40149  GATATCCGGGTCCCAATAATAATTATTATTGAAAATAATAATTGGGACCCCCACCTAAAA
 40209  TATATATATAACTAATAATATATTATATATATTAATATATAATAATATTATTAAAATATA
 40269  ATATAATATTATTAAAAAAAAGTATATATAAAATAAGATATATATATATAAATATATATA
 40329  TTCTTAATAAATATTATATATAATAATAATAAATTATTTCATAATAAATTATTTCTTTTT
 40389  ATTAATAAAAATTACTTATCTCCTTCGACCGGACTCCTTCGGGGTCCGCCCCGCGGGGGG
 40449  CGGGCCGGACTATTTAATATTTAATATTTAATATTTAATATTTAATATTTAATATTTTAT
 40509  TCTATAGATATTCATATGAAAAATAATAAGTATATAATTATGATAATGAATATATTTTTA
 40569  TTTATAATTTATTATTATAAAAATATTTTAATTTAATAATAATAATAAATCATTATATTA
 40629  ATTCTTTTAAGAATTTATAATTGTCATTATTTATTATATACTCCTTATTAAAAGGGATTC
 40689  GGTTTCCCTCATCCTCATGGGTATTCCTCACTCCTTCTGATAATTAATTTTATAATAATA
 40749  ATAAAATAAACTTAATTAAATATTATATATTTATTTACAATTATATATATATATATTACT
 40809  CATAATTTAATTAAATTAAATTAGGATGCAATTCAATACGGTTGTGTTATATTATTCATC
 40869  AAATATTGTTAATATTGATACCTACAGAGATATTTAATATTTTTATTATTATTATCCATT
 40929  ACTTTTTTTATTATATTTTAATTATATTAATAATTGTATTTTTATTTATTTATTTATTTA
 40989  TTTATTTATTTATAATAATAATATTTCATATTATCAATTATTATTTTTTTTTTATAATAT
 41049  ATAATTAAATTATTTATATAGTTCCCTGAAAGGAGAATAAATAAAATATTATATAAATAT
 41109  TTATATTTCTCCTTTCGGGGTTCCGGCTCCCGTGGCCGGGCCCCGGAACTATTAATATTA
 41169  ATATAAGTAATATATATAGTTTATGATATTTAATTTTATCATAATATAATAATAATTATA
 41229  TAAATCTTATACACATTTATATAAGTATATATATATATTATTAATATAATGAACATCTAT
 41289  TAAATAAAATAATTGTAAATCTCAAGTAAATTATTATTATTTATTTTTAATAATAATTTA
 41349  TGATTTATAATTAATAAATAAAGAGTAATTATATGATAAAAAAGGTAATAAATAAAATTT
 41409  ATAGTTCCGGGGCCCGGCCACGGGAGCCGGAACCCCGAAAGGAGTTTATTTATATATATA
 41469  TATGAATTAATATTTAATAATAAATAATAATATAATTAATAATATTATTATTATTATAAT
 41529  TTTTTTTTATAATATTAATAAAATATATAAATAAGTCCCTTTTTTTTTTATTTAAAATAA
 41589  AGAAGGAATAATTAAATAATATTTTAATAATTTAATTAAATAGTGTATTAAAAGATAATA
 41649  AAAAGTAATATTAATATATTAATTATATATAATATATTTATATATAATTATATATATATA
 41709  TATAAATAATAATAAATATATATATAATATAAAAATAAGAATAGATTAAATATTTAATAA
 41769  ATAAATATT
;     G-atp9 ==> start
 41778  ATGCAATTAGTATTAGCAGCTAAATATATTGGAGCAGGTATCTCAACAATTGGTTTATTA
 41838  GGAGCAGGTATTGGTATTGCTATCGTATTCGCAGCTTTAATTAATGGTGTATCAAGAAAC
 41898  CCATCAATTAAAGACCTAGTATTCCCTATGGCTATTTTAGGTTTCGCCTTATCAGAAGCT
 41958  ACAGGTTTATTCTGTTTAATGGTTTCATTCTTATTATTATTCGGTGTATAA
;     G-atp9 ==> end
 42009  TATATATAATATATTATAAATAAATAAATAAATAAATAATGAAATTAATAAAAAAAATAA
 42069  AATAAAATCTCATTTGATTAAATTAATAACATTCTTATAATTATATAATTATTATAAAAT
 42129  ATATAAATATTATAATAATAATAATATATATAAATTATAATAAAAAATAATAATAATATA
 42189  TAATATACCTTTTTATTTATATATTAATATATAAATAAATAAATAATGGATAATATATAA
 42249  TTACTTTTTTTATATTATTAATAATAATAATTTATAAATATTGTTATAATAAACATTTAT
 42309  ATAAATAAATATAAATTACCATAATAAGATATATTATTTATTTATAATAAAAATATTTAT
 42369  TAATAAATAAGAAATATATATATTATGATAATATTTATTAATAAATAATAAATTCTTCAT
 42429  ATATAAATATATTAAATATATTTAATTGAACACAATATAATTTTTATTGTATTATTCATT
 42489  TAATAATATTAATATTAATATTAATATAATATTAGTGAACATCTCCTTTCGGGGTTCCGG
 42549  CTCCCGTGGCCGGGCCCCGGAACTATTAATATTTAATAAAATATATATAATTTATAATTT
 42609  TCATATAATTAATATAATAATTAGGTTTATAAATAAATTATAATATATTATAAACAATAT
 42669  AATAAAATATATTATAAATCTATCTATATAATATATAAATTTATATATACATTAATAATA
 42729  TTTAATTATAATTATTTAAATATTTAATTTATTAATATTCCCCGCGGGCGCCAATCCGGT
 42789  TGTTCACCGGATTGGTCCCGCGGGGTTTATATTATTTAAATATTAAATATTAAATAATAA
 42849  TTTATATTATATTAATAAATATAATAAATTAAAAATATATGATTAATTATATAATAATAA
 42909  TAATAATTATTTTAATATTATAATTTATAAAATTAATTATATTAATTATATTAATTCTTA
 42969  TTATATAATAATTATTAATAATAATTTATTTTAAAAAAGGAGAAAATAAATTAATAAAAG
 43029  TTTAAAAGTTCTTATATTAATAATTATATAATATTATATTAAAGATTTTTATAATATATA
 43089  TATATAATATATTTATAGTGAACACCTTTATTTAATTATAAAGGTGTGAACCCCGCAAGG
 43149  GAGGAGTTCCGGGGCCCGGCCACGGGAGCCGGAACCCCGAAAGGAGTTTATTTAATATTT
 43209  ATATTTATATTAATATTTATATTTATATTTATATTTATATTCCTCTTAA
;     G-trnS(uga) ==> start
 43258  GGATGGTTGACTGAGTGGTTTAAAGTGTGATATT!TGA!GCTATCATTAGTCTTTATTGG
 43316  CTACGTAGGTTCAAATCCTACATCATCCG
;     G-trnS(uga) ==> end
 43345  TAATAATACATATATATAATAATAATTTTAATATTATTCCTATAAAAATAAAATAAATAA
 43405  ATAAATAATAATAATTAATTAATTTTAATAAATATAAAATATATAAAAATAATAATAATA
 43465  ATAATTATTATTTTAATAATATTATTTATATAATAGTCCGGCCCGCCCCGCGGGGCGGAC
 43525  CCCGAAGGAGTCCGACTGAAGGAGTGCGAGACCCCATGGGAACCCCTTTTTTATTCTTAA
 43585  GAAGGGATTTTATTTTATTAATTAATAATAATATATTAAAAATTATAAATAATTAATAAT
 43645  TCTTTATATTTATATATATATATATATATTTATATATTTATATATATATTTTAATAATAT
 43705  TATGATATATTTTATTTTATAATATTTTTATATATAAAATTATAATATTTTATTTTATAA
 43765  AATTATTCATATATAAATTATTAATAATAATTATTTTTATTTGGAATTTATATTATTATT
 43825  ATAAAGAATATAATGTTATTAATAACTGCAAAAAATATCTAATATATTATTATTTATAAT
 43885  AATAAATAATATTATAATAAGGATGCATATTATATATATATATATATTTCTATTTATATT
 43945  AATATTAATATTAATATGTATATATAATAGATAAAAAGTAAAAATAAAAAATA
;     G-rps3 ==> start ;; mfannot: alternative ATG start pos 43995
 43998  ATGAAATTAAAATTATTAAATATAATTTTATCAATAATAAATAAACTTAATAATAATAAT
 44058  ATTATTATTAATAATCTATTAGATTCATTAATAAATAAGAAATTATTATTAAAGAATATA
 44118  TTATTAGATATAAATAATAAAAAAATAAATAATATAAAAAGAATATTAAATAATAATAAT
 44178  ATAAATATTAATAATAAATTACAACATTTAAATAATATAAATAATTGAAATCTACAAATT
 44238  TATAATTATAATAAAAATATAGAAATTATAAATACTATAAATGATAAATTAATTAATAAA
 44298  TTATTATATAAAATAATAACTTTAAAATTAAATAATATAAATATTAATAAAATTATTATA
 44358  AGTAAACTTATTAATCAACATAGTTTAAATAAATTAAATATTAAATTTTATTATTATAAT
 44418  AATGATATTAATAATAATAATAATAATAATAATAATAATTATTATATAAATATAATAAAT
 44478  AAATTAATAAATATTATAAATAATAATATAAATAATAATTTATGTAATATTTTAAGTTAT
 44538  TATTATAATAAAAAAGTAACTATTGAACCTATTAAATTATCATATATTTATTTAAATAGT
 44598  GATATTTTTAGTAAATATATTAGTTTAAATGATATAGATAAATATAATAATGGTATCTTA
 44658  ACTAATTATCAACGTATATTAAATAATATTATGCCTAAATTAAATGATCATAATATTTCT
 44718  ATAAATTATATTAATAATATTAATAATATTAATAATAATAAATATAATAATATAATTAAT
 44778  TTATTAAATAATAATAATAATATTAATAATAATAATAATTATAATAATAATAATAATAAT
 44838  TATATTGGTAATATTAATAATATTTATAATAATATAACTATTGATAATATTCCTATAGAT
 44898  ATTTTAATATATAAATATTTAGTTGGTTGATCTATTAAATTTAAAGGTAGATTAAGTAAT
 44958  AATAATGGTAGAACTAGTACACTTAATTTATTAAATGGTACTTTTAATAATAAAAAATAT
 45018  TTATGAAGTAATATTAATAATAATTATAAATTAAATTATATCCCTTCTAATCATAATTTA
 45078  TATAATAATTCTAATATTAATAAAAATGGTAAATATAATATTAAAGTTAAATTAAACTTT
 45138  ATTTAA
;     G-rps3 ==> end
 45144  TATATATATTAATAAAAATAAAATAAATATAATAAATAAAATAAATAAATAAATAATATA
 45204  TATATATATATAAATATATAAAATAATATTTACTTTTTATATATATATAATTATATATAA
 45264  ATAAAATATAATATAATATCATATAATTATATAAAAATAAAATTATAATTTATTTATATT
 45324  AAAAATATTAATTAATTAATTTTTTTATATAATTATTATAATAATAATTTAATTAAAAAT
 45384  AAATATCAAATAAAATTATAAATTAATCCTCTTTCTTAAAAATAAAAAGGGGGTCCTATT
 45444  TATATTTTATTATTATAAATGATTATTATTAATAGTTAATTAAATAAAAATATATATATA
 45504  TATTACTATTATAATTATTATTAATATATTAATTATTAAATTATATAAATTAGTTATTTA
 45564  TATTAATATATTTTATATTAATATATAATACTCTTTTTTCTATTATATTTTAATATATAA
 45624  TATTAAAAATAAATAAAATAATATTCTTAATTTTTATTCTTTATCTTCTTTAATCAAACT
 45684  CCTTCTTAAATAGGGGTTCGGTCCCCCTCCCATTAGAATAGGGAGGGGTCCCTCACTCCT
 45744  TCGGGGTCCGCCCCGCGGGGGCGGGCCGGACTATTTTAAATTTTAATTTAAATTTTATAA
 45804  ATATAATATTTAATTATAGATTTAATAATAATATATAAAAAATATATATATGGTTAATAT
 45864  ATATAAAGATTATAATCTTTTTATTAAATAAAGGAAAATTTATTATATAATTTTTCTCTA
 45924  TAGTTATATATTTAAAACTTATTTTTTTTTTATAAATAATAATTATAATAAATAATATTA
 45984  ATTATTTATTATATAATTAATTGACCCCCATGCTGGGTTCCGGAACTCCTCCTTCTCGCG
 46044  ATGTTAACACCTATTATATAACTATAACTATAACTATAACTATAACTATAATTATAATTA
 46104  TAACTATAACTATAAATATTCATTTTAATAATAATAATAATAATAATATTAATATAAATA
 46164  GTCGAAGAATATATTTATTTATTTTAATATAAATAAGAATAAAAAGTTTCAATTAATTTG
 46224  AATTTGGAATTAAATTATTACTTCATATGGGGTTATGGATTTCGTTCGGAACTCCTCCCT
 46284  CCTACCTCTATTTATTAATTATAAATCATAAATTATTATTAATTAATAATAATAATTTAC
 46344  TCGAGGTTCATACCTATTTTAATATTAATATTGATAAAATATATATTCACTAAAAAGTAT
 46404  ATAATTTACTCAATTTATACTATAATTTTATATTTTTTATTATAATTTAATTATTTCAAA
 46464  TAAAGTAATTATAATAATATATATCCTTTATTAAATATATATTAATTAATATATATATAA
 46524  AAAGTAAATATTATTAATTGTATATAATTATAAATAATTAATATTTATTAAAATATATAT
 46584  AATTTATAATTTTCATATAATTAAATATAATGAATAATATAACACAATGTAATTTAATTT
 46644  AATTTAATTACATAATAAATTTATTATTATTATAATTATTATTTATTTATTTATTTATTA
 46704  TTATAAATTATAAATATTATTATAATTAAAATCAATTATTAATTATTAATGATAAATAAT
 46764  TAATGATAAATTATCAATAACCAATTAGATTATTTATCGATATTTAATTATATTATATTA
 46824  TATTATATTATATATATATATATATATTATATTATAAAATTTATTTATAAATATTTGTTT
 46884  ATTTATTTATTTATTGAATAACAATAGAATTAAATATTGTCAATAAATAATAAATAATGT
 46944  TTAATATATATTATATTATATTAATATTAATATTATTATTATTTTTTTTTATTATATTAA
 47004  TATAATTTATAAAAATATAAAATTATTATTTTTATTATAATTTATATATATATAATATAT
 47064  ATATTTATTAAAATATTTTAAGAAAGGAGAAAAATAATTAAATTAAATTAAATTATTTAT
 47124  TATTATTATTATTATTTATATAATAATATATTATTTAAATATTTATATATTATTTTTATA
 47184  TTAATATTTATAGATGGGGGTCCCTATTATTATTGAAAATAATAATTATTAATGGACCCC
 47244  AGATAGCTTCTTGTTTATCATTTATATATATATATATATTATTAATTATTTTATTCTATA
 47304  TAATATTATTATTAATTATTTAATTAATATTATAATCATATAATTTAATATTTTATTTAA
 47364  TTTTATTAAAATTTAATATATATATTTTTATTATTATTTAATTAATTTATAAATATAAAA
 47424  TATTCTTAATATTAAAAATAAATAAATAATAAAGTTTATAAATCATATATTATAATTATT
 47484  TATTATTTTTATATTATATTAATAAAATATTATTATTATAAAAAAAATAGAAATTTTATA
 47544  ATATTTTTATATATTTTTAATTATTATTATTAATATTTATTAAAGGAAATATAAAAACCG
 47604  AAGGAATATTATAATTATAATTATAATTATTATTATATTTAATTTATTATTATAATAATA
 47664  ATAATAGTCTGCTCCCCTCTTTATCTTTATCTTTATCTTTATTTTTATTTTAAAGAAGGA
 47724  TATTTAATAATTTATAATATTTAATTCATATATATATATATATATTTTATTTTTTATATA
 47784  TATATTTAATATATTATATTTATATTTATATTTATATTATTATTATATTTATATTATATT
 47844  ATTTAATTATTTTTTAATAATATATTATTAATATTTTACCTTTTGATAAATAAAAATTTA
 47904  TTAAAAATTTTATAATAAGTATTAAAATATCATAAAAGTATAATATTTATATAAAATGTA
 47964  TAAATTTATAATCTTCTAATTAAATTAAATAAATAAATAAAATAAAATAAACTCCTTTTG
 48024  AGATTCACACCTATTTTATTAAAAATAGGTATTCACTTAATTAAATTAAATTAAATTAAA
 48084  TTAAATTAAATTAAATTAAATTAAATTAAATTAAATTATGGATAATTTATTTAATAAATA
 48144  TATATATTAATTATAAAATAATAGT
;; mfannot:     /group=IB(5') (7.60e-05)
 48169  ccggcccgcccccgcggggcggaccccgaaggagtccggccgaaggagtctgcccctttt
 48229  ttatttaatatttaaagaaggatatatttataatttatcataatattatttaataagaaa
 48289  ttattaattaattaattaattaatttatttattgtttatatttattaatattaatataat
 48349  aaaaatgtaaaatacttaatattattaatattattatatataatatatataataatatat
 48409  tatatttatatctcctttattccttttacccccgctagggacttattatattattatata
 48469  tttcttcgatgactttatatatattttatttttataaaaaatatttatatattattattt
 48529  acaataataattattaatagtccggccgccccgcggggggggaccgaacccctatttaag
 48589  aaggagtgcg
;     G-trnE(cuc) <== end
 48599  ggaccccgtgggaaccgcatccctttttatttttaattaagaaggagt!gag!ggacccc
 48657  gtggggaccgaaccccgaaggagtc
;     G-trnE(cuc) <== start ;; mfannot: evalue : 4.36e-06
 48682  ttttttctatttattaataataactataaattatatttaaaataataatttacttgttat
 48742  aatcttaatgttccggggcccggccacgggagc
;; mfannot:
 48775  CGGAACCCCGAAAGGAGAAGTATATAAATATTTACTTGTTATAATTTATTATATATTTAT
 48835  AACCTCCTTCTTAAAATTATCTTTACTTTATAATAAAAATTAATATAATATAATCTGATA
 48895  ATAATCGAATTTTATTATGTTTAATTTAATTAATAATAGACAATTATTATTATTATTTTA
 48955  CTTATTAATATTAATTTATATTTATATATATAAATATTATTAATTTTATATTAATTTTTT
 49015  ATTAATTATTTATTTTTATATTCATATTTTTTATTAATATTATTTTTATTAATAACTTTT
 49075  AAAATAACTATAAACTATATATTATTTATATTTATATTTATAATAAATGAAACAATTATA
 49135  ATAAAAATTACAATTACAATTATATTATAATT
;     G-orf116 ==> start
 49167  ATGATTACAATAGGGTTAAACATTACCAGTTGTTCACAGGTAATGTTTAACCCGTATTAT
 49227  TATTTATTATATTATATATATATTAAAATATTAATATTAATATTAATATTATATTATATT
 49287  ATATTATATTATATTATATTATATTATATTATATTTATAATTATATTATATAATTTATAT
 49347  ACTTTTATAATTCTTATTATTATTTATTTATTATTTATTTATTATTATTTAAATATATTA
 49407  TTATTATATATTAATAATATATATATTATTTTATATATTTTATTTAATATAAATTATTTA
 49467  TATTTTTATATTTTATTATGAGGGGGGGGTCCCAATTATTATTTTCAATAA
;     G-orf116 ==> end
 49518  TAATTTATCATGGGACCCGGATATCTTCTTGTTTATCATTTATTATTCTTATTATTTGGT
 49578  TTTTATTTAATATTTATAATTTATTTTATACAATTTATTATATTGTTTATACCTTATTAT
 49638  TATTATATAATATATTATATTATTATAATAATTTAATTAATTATATTATAAAATATTAAC
 49698  TAATGTGTGCTCTATATATATTATTCATTCTAGTTTCTAATCACCCACCCCCTCCCCCTA
 49758  TTACTTATATATCTAGAAATAAAAATACATAACATATATTTTAAATATATATATATAATT
 49818  ATATAATAATTATTATATATAAAATATATATATATATAATATATATTTATAAAATAATAA
 49878  TAATAAATATTATTACTCCATTAGGGGTTTTGGTCCCATATCGGGAACCGAAACTATAAT
 49938  AATATATAATATTATAATAAAGATATTCTTATTTATAATATATTATTAAATAAATTAATA
 49998  ATAATTATAATATATATATATAATATATTATAATATATTTATTCGAAAACTTTTTATTTA
 50058  TTATAAAATAAAATATTTTATTTATTATTTAGTTTTTTTATTAAACATTTTTATAAAAAT
 50118  ATAAATGTTAATAATATTATGATTAATAAGTAATAATAAATTTATTTATTTTTATTAATT
 50178  ACTTCTTCGAGGTATTAGTATCAGTATCAGTATCGTAAAAAACGGGTGACTAAAATATAT
 50238  ATATATATAAAATTATAAATAAAAATATTATAATAATTTTAAATAAATAAATATCAATAT
 50298  ATTATTATTATTTATATTATAATAAATATTATCTAATAATAGTCCGAACCCCTTTTTTAT
 50358  TTAATTTTATTTAAAGAAGGAGTGAGGGACCCCTCCCGTTAGGGAGGGGGACCGAACCCC
 50418  GAAGGAGATAATTAGATATAATTATATTTTATTTTATATAAATTATATAATATTATATAA
 50478  TAATAATTATATAATAAGTTAATAATAATTATATAATAAGTTAATAATAATCATATCTCC
 50538  TTTATAAATGAACTTTTATTAAATATATTTTATTAAATATTAAATATATTTTTTATAATA
 50598  TTAAATATATTTTATTAAAATATTAAATATATTTTATTAAATATTAAATATATTTTATTA
 50658  AATATTAAATATAAATAAAGGTTTATATTATAATTTATTATTTATATCTTCTTTATAAAT
 50718  TAATATTCGTATTAGATCCTTATTTAATTTATAATCCTTTAAAAAACTTTTAATAAATAT
 50778  AATATAATATATATATAATTTTTATTATTTTTATATTATTTTTATTATTTAAATATATTA
 50838  TATATTTCATTATAATAATTATTTAAAAAGTTATTTAATAAATAATCTGATATTATATTT
 50898  TATAATTAATTTTATTTATTTTATTTATTATATATATTATTATATATAATTAAAATTATA
 50958  ATTACAATTATAACTATAATTAAATTAAATTAAATTAAATTGGATTAAATTAAATTAAAT
 51018  TGGGCGCCAAGCCGGTTGTTCACCGACTTGGTCCCAATATAATATGATATAATATAATAT
 51078  ACTATATGATATAACATAAATATAATATACTATATGATATAACATAAATATAATATACTC
 51138  CTTCGGGGTCCGCCCCCCGCGGGGGCGGACCGGATTATATGAATATATTATTATTATTAT
 51198  AATTATAAAATTATAATAAATAAATAAAATTTCTTTAATAATTATTAATTAATATTATTA
 51258  ATTTATTTACAAATATTTTATTAATTTTTATTTTTATTAAATATAAATATATAAATATAT
 51318  ATATATTTATTTATAATATTATTTATATTTATTATATATTATTATTAAATATATTTTTAT
 51378  TATATATCATTAAATATTAATATGTTATTATAGTGGTGGGGGGTCCCAATTATTATTTTC
 51438  AATAATAATTATTATTGGGACCCCGGATATCTTCTTGTTAATCAATTATTATATTATTTA
 51498  ATTTATTTATTTCTTATTTATAATTTATTTTATATAATTTATTATATTGTTAATACTCCT
 51558  TCGGGGTCCCCGCCGGGGCGGGGACTTTTATTTATATTATTAATTATATTATATTATTAT
 51618  AATATATTTAATTGATTATATTATAAAATTATAACTAATGTATGCTTTGTATTTATTGAA
 51678  TAGTTTGGTTCTTATCACCCACCCCCTCCCCCTATTACTTATATATTTGGTAATTAAAAA
 51738  TATAACTTATATAAATATTTAATAAATATATATTAAATATATTATTATTAATAATTTATT
 51798  ATTATATAATAAAATAATAAATATTATTAATGATTTAAATTATATAAATATTTATTATTA
 51858  AATAAATAATTATACTTTTTCCTTTCGGGGTTCCGGCTCCCGTGGCCGGGCCCCGGAACT
 51918  TAAAAATAATATATATATATATAAAAGTATTTTATAATAATTAGTTTAATTATTATTCTT
 51978  TTTTTTATTAAATATAAAATCATTTTAGGTTATTAATTTTTATTTATTAAAAATAAATTT
 52038  TATAATTAATATTTCTCCTTTCTTAAAATAAATAATATTATTATTATAATTATTAATTAA
 52098  TGAATACTCTTTTGGGGTTCGGTCCACCCTCCCGTATACTTACGGGAGGGGGTCCCTCAC
 52158  TCCTTTTGAGACTTTAATTTTATAAATATAAATATAAATATAATAAGATGTTAACTCTTT
 52218  TATAAATAAATAATAAATATAATTCTATTTTTAATAATAATATATAATATTTTTATAATA
 52278  AAATATATAAATAATAATATTTATATATATATATATACTTTTTTTTATATAAGAATAATA
 52338  TATATAGTTCACATTGGAGGCGAGTAAAAGGAGATAAGAAATATAATATAATATAATAAT
 52398  AAAAATATAATGAATAATAATAATAAAAATTTATATAATAACAAAATAGTCCGACCGAAG
 52458  GAGATGAGATTATTAATATTATTAAATAATAAAATGTATTAATTATAAAATATAAAACCT
 52518  ATAAATAATTTATAATATAATTTATATTATGATAATAATAATATATATATTATAATATTT
 52578  TATATATATATTTATTATATTTATATTTATATAAAAAAGTGAAATTGATTAATTAATTAA
 52638  TTTATAATTAATAATTATTAATATAATCCGGCCGAAGGAGTGAGGGACCCCTCCCTAATG
 52698  GGAGGGGGACCGAACCCCTTTTTATTCTTAAGAAGGAGTGAGGGACCCCTCCCTAATGGG
 52758  AGGGGGACCGAACCCCGAAGGAGTTTATTATATATATTAAATAAGATTTATAATATAATT
 52818  AATATATATTTTAATAAATATAAAAGATTATATTATAAAAAGTATATTTTATATTTATAT
 52878  TTATATATATATTTTATTTATTATTATTATTATTATATATATAAGTAGTAAAAAGTAGAA
 52938  TAATAGATTTGAAATATTTATTATATAGATTTAAAGAGA
;;     rnl ==> ;; mfannot: 5' +/- 50 nt
 52977  TAATCATGGAGTATAATAATTAAATTTAATAAATTTAATATAACTATTAATAGAATTAGG
 53037  TTACTAATAAATTAATAACAATTAATTTTAAAACCTAAAGGTAAACCTTTATATTAATAA
 53097  TGTTATTTTTTATTATTTTTTATAATAAGAATAATTATTAATAATAATAAACTAAGTGAA
 53157  CTGAAACATCTAAGTAACTTAAGGATAAGAAATCAACAGAGATATTATGAGTATTGGTGA
 53217  GAGAAAATAATAAAGGTCTAATAAGTATTATGTGAAAAAAATGTAAGAAAATAGGATAAC
 53277  AAATTCTAAGACTAAATACTATTAATAAGTATAGTAAGTACCGTAAGGGAAA
;;
 53329  GTATGAAAATGATTATTTTATAAGCAATCATGAATATATTATATTATATTAATGATGTAC
 53389  CTTTTGTATAATGGGTCAGCAAGTAATTAATATTAGTAAAACAATAAGTTATAAATAAAT
 53449  AGAATAATATATATATATATAAAAATATATTAAAATATTTAATTAATATTAATTGACCCG
 53509  AAAGCAAACGATCTAACTATGATAAGATGGATAAACGATCGAACAGGTTGATGTTGCAAT
 53569  ATCATCTGATTAATTGTGGTTAGTAGTGAAAGACAAATCTGGTTTGCAGATAGCTGGTTT
 53629  TCTATGAAATATATGTAAGTATAGCCTTTATAAATAATAATTATTATATAATATTATATT
 53689  AATATTATATAAAGAATGGTACAGCAATTAATATATATTAGGGAACTATTAAAGTTTTAT
 53749  TAATAATATTAAATCTCGAAATATTTAATTATATATAATAAAGAGTCAGATTATGTGCGA
 53809  TAAGGTAAATAATCTAAAGGGAAACAGCCCAGATTAAGATATAAAGTTCCTAATAAATAA
 53869  TAAGTGAAATAAATATTAAAATATTATAATATAATCAGTTAATGGGTTTGACAATAACCA
 53929  TTTTTTAATGAACATGTAACAATGCACTGATTTATAATAAATAAAAAAAATAATATTTAA
 53989  AATCAAATATATATATATTTGTTAATAGATAATATACGGATCTTAATAATAAGAATTATT
 54049  TAATTCCTAATATGGAATATTATATTTTTATAATAAAAATATAAATACTGAATATCTAAA
 54109  TATTATTATTACTTTTTTTTTTAATAATAATAATATGGTAATAGAACATTTAATGATAAT
 54169  ATATATTAGTTATTAATTAATATATGTATTAATTAAATAGAGAATGCTGACATGAGTAAC
 54229  GAAAAAAAGGTATAAACCTTTTCACCTAAAACATAAGGTTTAACTATAAAAGTACGGCCC
 54289  CTAATTAAATTAATAAGAATATAAATATATTTAAGATGGGATAATCTATATTAATAAAAA
 54349  TTTATCTTAAAATATATATATTATTAATAATTATATTAATAATATATATAATTATATTAT
 54409  ATATTTTTTTTATATAATATAAACTAATAAAGATCAGGAAATAATTAATGTATACCGTAA
 54469  TGTAGACCGACTCAGGTATGTAAGTAGAGAATATGAAGGTGAATTAGATAATTAAAGGGA
 54529  AGGAACTCGGCAAAGATAGCTCATAAGTTAGTCAATAAAGAGTAATAAGAACAAAGTTGT
 54589  ACAACTGTTTACTAAAAACACCGCACTTTGCAGAAACGATAAGTTTAAGTATAAGGTGTG
 54649  AACTCTGCTCCATGCTTAATATATAAATAAAATTATTTAACGATAATTTTATTAAATTTA
 54709  GGTAAATAGCAGCCTTATTATGAGGGTTATAATGTAGCGAAATTCCTTGGCCTATAATTG
 54769  AGGTCCCGCATGAATGACGTAATGATACAACAACTGTCTCCCCTTTAAGCTAAGTGAAAT
 54829  TGAAATCGTAGTGAAGATGCTATGTACCTTCAGCAAGACGGAAAGACCCTATGCAGCTTT
 54889  ACTGTAATTAGATAGATCGAATTATTGTTTATTATATTCAGCATATTAAGTAATCCTATT
 54949  ATTAGGTAATCGTTTAGATATTAATGAGATACTTATTATAATATAATGATAATTCTAATC
 55009  TTATAAATAATTATTATTATTATTATTAATAATAATAATATGCTTTCAAGCATAGTGATA
 55069  AAACATATTTATATGATAATCACTTTACTTAATAGATATAATTCTTAAGTAATATATAAT
 55129  ATATATTTTATATATATTATATATAATATAAGAGACAATCTCTAATTGGTAGTTTTGATG
 55189  GGGCGTCATTATCAGCAAAAGTATCTGAATAAGTCCATAAATAAATATATAAAATTATTG
 55249  AATAAAAAAAAAATAATATATATTATATATATTAATTATAAATTGAAATATGTTTATATA
 55309  AATTTATATTTATTGAATATATTTTAGTAATAGATAAAAATATGTACAGTAAAATTGTAA
 55369  GGAAAACAATAATAACTTTCTTAAAAAATAAAAATGGAAAGAATTAAATTAATATAATGG
 55429  TATAACTGTGCGATAATTGTAACACAAACGAGTGAAACAAGTACGTAAGTATGGCATAAT
 55489  GAACAAATAACACTGATTGTAAAGGTTATTGATAACGAATAAAAGTTACGCTAGGGATAA
 55549  TTTACCCCCTTGTCCCATTATATTGAAAAATATAATTATTCAATTAATTATTTAATTGAA
 55609  GTAAA
;; mfannot:     /group=IA (6.83e-26)
 55614  ttgggtgaattgcttagatatccatatagataaaaataatggacaataagcagcgaagct
 55674  tataacaactttcatatatgtatatatacggttataagaacgttcaacgactagatgatg
 55734  agtggagttaacaataattcatccacgagcgcccaatgtcgaataaataaaatattaaat
 55794  aaatatcaaaggatatataaagatttttaataaatcaaaaaataaaat
;     G-orf236 ==> start /note=LAGLIDADG ;; evalue:0.0023
 55842  aaaatgaaaaatattaaaaaaaatcaagtaataaatttaggacctaattctaaattatta
 55902  aaagaatataaatcacaattaattgaattaaatattgaacaatttgaagcaggtattggt
 55962  ttaattttaggagatgcttatattcgtagtcgtgatgaaggtaaactatattgtatgcaa
 56022  tttgagtgaaaaaataaggcatacatggatcatgtatgtttattatatgatcaatgagta
 56082  ttatcacctcctcataaaaaagaaagagttaatcatttaggtaatttagtaattacctga
 56142  ggagctcaaacttttaaacatcaagcttttaataaattagctaacttatttattgtaaat
 56202  aataaaaaacttattcctaataatttagttgaaaattatttaacacctataagtttagca
 56262  tattgatttatagatgatggaggtaaatgagattataataaaaattctcttaataaaagt
 56322  attgtattaaatacacaaagttttacttttgaagaagtagaatatttagttaaaggttta
 56382  agaaataaatttcaattaaattgttatgttaaaattaataaaaataaaccaattatttat
 56442  attgattctataagttatttaattttttataatttaattaaaccttatttaattcctcaa
 56502  atgatatataaattacctaatactatttcatccgaaacttttttaaaataa
;     G-orf236 ==> end
 56553  tattcttatttttattttatgatatatttcataaatatttatttatattaaattttattt
 56613  gataatgatatagtct
;; mfannot:
 56629  GAACAATATAGTAATATATTGAAGTAATTATTTAAATGTAATTACGATAACAAAAAATTT
 56689  GAACAGGGTAATATAGCGAAAGAGTAGATATTGTAAGCTATGTTTGCCACCTCGAT
;;
 56745  GTCGACTCAACATTTCCTCTTGGTTGTAAAAGCTAAGAAGGGTTTGACTGTTCGTCAATT
 56805  AAAATGTTACGTGAGTTGGGTTAAATACGATGTGAATCAGTATGGTTCCTATCTGCTGAA
 56865  GGAAATATTATCAAATTAAATCTCATTATTAGTACGCAAGGACCATAATGAATCAACCCA
 56925  TGGTGTATCTATTGATAATAATATAATATATTTAATAAAAATAATACTTTATTAATATAT
 56985  TATCTATATTAGTTTATATTTTAATTATATATTATCATAGTAGATAAGCTAAGTTGATAA
 57045  TAAATAAATATTGAATACATATTAAATATGAAGTTGTTTTAATAAGATAATTAATCTGAT
 57105  AATTTTATACTAAAATTAATAATTATAGGTTTTATATATTATTTATAAATATAATATAAT
 57165  AATTATTATTATTAATAAAAAAAATATTAATTATA
;;     rnl ==> ;; mfannot: 3' -20/+180
 57200  ATATTAATAAAATACTAATTTATCAGTTATCTATATAATATCTAATCTATTATTCTATAT
 57260  ACTTATTACTCCTTTTTAATTAAATTAAAAAGGGGTTCGGTTCCCCCCCCATAAGTATGA
 57320  TTATAATTATAATTATAATATAAGGGAGGGGTCCCTCACTCCTTATGGGGTCCCGGTTGG
 57380  ACCGAGACTCCTCCCTTGCGGGATTGGTTCACACCTTTATAAATAAATAATAAATAATAA
 57440  ATAATAAATAATAAATAAAGGTGTTCACTAATAAATATATATATATATATATATATATTA
 57500  TATTATAATATTATTTAATACTTAATATATTATATATTTTATATTTAATAAATAAAAAAA
 57560  ATATTAATAAATAATAATATTAATAATAAAGAAATTATAATTAATACCCTTTATATATAA
 57620  TTCTAATTAATTAAATTAAATATTTATATATAATAATCAATATATTATTAATTTAATAAT
 57680  TATTATAATAGTTTATAAAAGATATATTTTTATATTATATTTAATAAAGATTACTTTTTT
 57740  TATTATTATTTTTATATATTATATAATATTATTAATTTTTATTATAATATTATTTACTTT
 57800  TTTATTGGATTATTTATTTATTTATTTATTTATTAATTAATTAATTAAATATTTATTAAT
 57860  TAATATATATATTAAATATTAATATTTCATAAAAAAAAGAGATATATGAATAATATATTA
 57920  TGTTATATTATATTATATAATTATATTATTTTTTATAATATTAATAATTAAAAATAAGAA
 57980  CTTATTTAAAAATTATAATTATAATAATAAATTAATACTTTTTAATTTATAAAAATATAA
 58040  ATTTCTTTATATATATATATATATATTATTATTTATATTAATCATAATTTTAATATTTAT
 58100  AATAAATTTATATAAAATCAATTATAATATTATATACTTTTTATATACTTTATAATCTTT
 58160  ATATCTTCACCCACCTTTTTTTTAATAATATATTATATTAAAAATATAATAATTTATATG
 58220  ATTTATTAATACTTTTTATATAATTATATTATTATTTTTTTTTTATAGATGTTATATTAT
 58280  TTTTTATAATAATTTTTTTTATTTAAATAAAATTTATAACTCCTTCTTAATTAAAGATAA
 58340  AAGGGGGTTCCCCCCTTAAGTATAAGTATAAGTATAAGTATAAGTATAAGTATAAGTATA
 58400  AGTATAAGTATAAGTATAAGTATACGGGGGGGGGGTCCCTCACTCCTTCGTTAATTTATA
 58460  TATATTATTAATAATTATTTAATTTTTATTATTTATTTATATATAAAAATATTTTAAAAT
 58520  TATTAATATTTATAATAGAATAAATATTATAAAGTATAATTATAAATAATTAATTATTTT
 58580  AATAATAATAATATATTTATTATTATATAATAAATATATTATAAATAATA
;     G-trnT(ugu) ==> start
 58630  GTTATATTAGCTTAATTGGTAGAGCATTCGTTT!TGT!AATCGAAAGGTTTGGGGTTCAA
 58688  ATCCCTAATATAACA
;     G-trnT(ugu) ==> end
 58703  ATAATAATAATAAAATATTAAAATAAATATAATATTTATAAAAAATTTATTAATTTATAT
 58763  AAAAAATATATATATAAATAATAATTATAATAAAACATTTTATAATCAATAATTTAATAA
 58823  ATAATCTTCTTATTATAATATTATGTTTAAATATTACTCTTTATGAGGTCCAACAAACTA
 58883  ATAAGATATAAATATATATATATTATATAATAATAATAATAATAATATATTATTTAATAT
 58943  ATTATCAAGAAGATAAATATAAATAATATTTTAATAATTTTAAATAAATCTAATTTATAT
 59003  ATTAATAATTTAATAATCTTAATATTTATTATCATTATTTCATATTTATATTATATAAAT
 59063  ATTTATTTAAATAAAAATATTAAAGAGTTTATTTTATTTATTATAAATTATTTAATAAAA
 59123  TATATATAATAATATATAGAATAAAGATATAAATAATTATAAGTATATAAAGTAATAAA
;     G-trnC(gca) ==> start
 59182  GGAGATGTTGTTTTAAGGTTAAACTATTAGATT!GCA!AATCTACTTATTAAGAGTTCGA
 59240  TTCTCTTCATCTCTT
;     G-trnC(gca) ==> end
 59255  AAATAAATAATATAATAATAAAATATTATAAATAAATATATTATATTTAGAATAATTATA
 59315  TAATAAA
;     G-trnH(gug) ==> start
 59322  GGTGAATATATTTCAATGGTAGAAAATACGCTT!GTG!GTGCGTTAAATCTGAGTTCGAT
 59380  TCTCAGTATTCACC
;     G-trnH(gug) ==> end
 59394  CTATAAATAATAATAATAATATATTTTATTATTCTTAAATTTTATTATTCTTTATATTAT
 59454  ATATATATATAATATTAATATTATTACTTTTTAATAACAAAATATTATAATTAATTGATA
 59514  TATATATACCAAATATAATTAATTGAAATTAAATAATAAATAAAATATTTACTTCTTTAT
 59574  TAAAATTCTAATTAATTGATTCTTTTTATTGAATATTAAATTCTATTATAACTTATTAAT
 59634  TAATTAATTAATTATAATAATAATAATATTTATTATTAAATTATTAAATATTTATTATTA
 59694  TATATAAGATTTAATTTTAAATATTAATAAAAAAGAATAAAAATAAATAAAATGAATAAT
 59754  ATTTCTTTATCTCTTTCGATCGGACTCCTTCGGGGTCCGCCCCCGCGGGGGGCGGGCCGG
 59814  ACTATTTATTATTATAATATAATATTTAATCAATAGATTTATAATTTATTTAATGAATAT
 59874  TTTATAAATATGTAAAACAATTCCTTTTTATTATTATAAATTTTTCATTATTTATTTATT
 59934  TATTTATTTATTTATTCAATATATAAAAATAATTATAAAAAAGATTATTAAAAATAATAA
 59994  TTTAATGATAAATATATATTATATATATTAATATAAAAATAATAAATATAAATATATTAT
 60054  GTAAATATTATATAAATTTGTATATGTATATATTATAATAATGTTATATAAGTAATAATA
 60114  TAATAAAATATTTTATGTAATTTATATATATTTATAATTATAAAATAAAAATATTATAAA
 60174  TAATAAAATTAATAATAATAATAATTTTAATAAAATAAATTATATATTTAATTTTATTAT
 60234  GAAGTTTATACTTAATATAAATTATATTTCCTTTATAAATTATTAATATATCCTTTTTAA
 60294  TTAAATAAAATAAAAATATTATAAATATTAATAATTAATTTTTTATTTATATTTATATAT
 60354  ATATTAAAGATTAAATATATTATTAATACTAATTTATAATTTATTATTAATAAATAGTTC
 60414  GACTTAAATTATAATTTAATAATTTTTATTTATTAATAGTTTTATTATTAATATAAAAAG
 60474  AGTAAGGATAATAATAAATTCTTTTAATTTATTTTTAATAAAATATAATTTTAAAATAGT
 60534  TTTATAGTCCGGCCCGCCCCGCGGGGGGGGGCGGACCCCGAAGGAGTCCGGTCTGGCATT
 60594  AATTATAATAATTATATTAATATTATTATTATTTATTATATTATAATATATTTATTTATA
 60654  TTTTATAATATTAATAATTATTTTATATTTAATAAATATAATATATATATTATTTTTTTT
 60714  AATAACTATCTAATTAATA
;     G-trnL(uaa) ==> start
 60733  GCTATTTTGGTGGAATTGGTAGACACGATACTCT!TAA!GATGTATTACTTTACAGTATG
 60791  AAGGTTCAAGTCCTTTAAATAGCA
;     G-trnL(uaa) ==> end
 60815  ATAAATATATATAATATATATAATATATATAAA
;     G-trnQ(uug) ==> start
 60848  TGAGTCGTAGACTAATAGGTAAGTTACCAAAAT!TTG!AGTTTGGAGTTTGTTTGTTCGA
 60906  ATCAAACCGATTCAA
;     G-trnQ(uug) ==> end
 60921  TATTATAATATATATATTATTTATATATAAATATATAATTATACTCCTATTTTTATATTA
 60981  ATTAATTAATTAATAATATATGATAATATAAAAATTATTGAATTATTAACTCTTATTAAT
 61041  AATAATAATAATCATAATAATAATATATATATATATAGTATATATATAAAAGTTTTATTA
 61101  TATTATATTATATTATATTATATATTTATTTATATATAATTCTTATTAATTGAAAAAGAA
 61161  TAATTAATAATCTTATTAAAAAATAAATACTTTCATTTTATTTTATTTAATTTAATTATA
 61221  ATATATAAATATTAAAAAAAGGATATAAGTTTTTTATAAGATATAATATATATATATATT
 61281  AAATATAAAGAAGTTAATATTTATATTTTAATTATAAAATGTTAATACTCTTTCGGGGAC
 61341  TTATTAATTAAATTATTAATTAATAATAATTTATGATTTATAAATAATAAATAAAGGAAT
 61401  AAGTATCAATTAATTAATATATTATATTTAATATTTTATATTTAATATTTAATATTTAAT
 61461  ATTTTAAGTTCCGGGGCCCGGCCACGGGAGCCGGAACCCCGAAAGGAGTAGTATTAATTA
 61521  TGGATAGTGAGGGTGGATTTAATCCTTTTGTTATGTTATTAATTAATTAATTAATTTATA
 61581  TATATAAAATATTTTAATTAATTTTTATATAAATATATATATATATATATATTAATAATA
 61641  GTCCGGCCCGCCCCGTGGGGCGGACCCCAAAGGAGTAATATATATTATGTATAAACAATA
;     G-trnK(uuu) ==> start
 61701  GAGAATATTGTTTAATGGTAAAACAGTTGTCT!TTT!AAGCAACCCATGCTTGGTTCAAC
 61759  TCCAGCTATTCTCA
;     G-trnK(uuu) ==> end
 61773  TAATATTATATATATATATTTCCCTTTCTAAAAATAATAATAATTATATATAATAATAAT
 61833  ATAATTATATATATATATATTATAATAATAATAATAATAAATAATAATAATTATTTTTAT
 61893  TAATAATATTAATATATTATAATTATTAATAAATATTAATAAAAATA
;     G-trnR(ucu) ==> start
 61940  GCTCTCTTAGCTTAATGGTTAAAGCATAATACT!TCT!AATATTAATATTCCATGTTCAA
 61998  ATCATGGAGAGAGTA
;     G-trnR(ucu) ==> end
 62013  ATTATATTATATTAATAATCCCCCCCCCATTTTTAATTTAATTAAGAAGTTTAATTTACT
 62073  ATTTAATAATAAATGAAATAATAATA
;     G-trnG(ucc) ==> start
 62099  ATAGATATAAGTTAATTGGTAAACTGGATGTCT!TCC!AAACATTGAATGCGAGTTCGAT
 62157  TCTCGCTATCTATA
;     G-trnG(ucc) ==> end
 62171  ATTAATATTAATATAAATTAATATCCTATAATTAATTAAATACAAAATTATATTAAAACT
 62231  TATATTATATTATAATATTATATTATTATTATATAAAAATATAATAATAATAATATTTAA
 62291  TTTTATTTAATAATAATATTTTATATAATAAAATAATCATAGTTATAATATTTAATATTA
 62351  ATAATAATTTATTATAATTATTCTTTAATATACTTATTTATTATTATTTTAATAAATAAA
 62411  TAAATATAATTCTTATAAATATATTATAACAAAATATATTTATATTTTAATTAAATACAA
 62471  TATTATAAATATATATATATATATAAATATTTATATAAAAATAAATTAAAATATTTTAAT
 62531  AATTATTCTTTATAAATAAATAATGATAATAATAATTTATAATAATCTCCTTGTGGGGTT
 62591  CCGGCTCCCGTGGCCGGGCCCCGGAACTATAATATATTTTTAATATATTTTTATTACTCC
 62651  TCCTTTGGGGTCCGCCCCGCGGGGGCGGGCCGGACTATAATAATTTTTTTATTGATAAAA
 62711  AGTATATATAATATAATATAATTAATATATTTCTTTTTATATAAATTATAAATATTAATT
 62771  TATAATAAAAAAAGTATATATAATATTATATATTTAATAAATAATATAATAATAATATAA
 62831  ATAAATATATATATATTATTAATATATTAAATTTTATAATAATAATTATAATAATAGTAG
 62891  TAGGTATAAATTTTAATAAAGAGTTTTATTCCAATGGAGTAATAATAATAATAATAAAAT
 62951  AAA
;     G-trnD(guc) ==> start
 62954  GGATCTGTAGCTTAATAGTAAAGTACCATTTT!GTC!ATAATGGAGGATGTCAGTGCAAA
 63012  TCTGATTAGATTCG
;     G-trnD(guc) ==> end
 63026  TATATTTATACTTAATATAAAAAAATAAATAATAAAATATATATATTTAATAATATTTTT
 63086  CTTTATTATAATAATATATAAAAATAAATAATAATCTTTTTTATTATTATATTTATTAAT
 63146  AATAAATTATTTTGTTATTATTATTAATTTATATTAATATTTTATATAAATTATTTATTT
 63206  AATCTTTCATTATATATTTAATATATTATTAATATTAATTAATATTTTATAATAAATAAA
 63266  TAAAATAAATATTTTAATATAATACTTATTTTTATATTTATTAATAATAATTAATTTTTA
 63326  TATAAATTTATTATTTCTTACAATATATTTATTACTATTATTTTTTAATAATCTTATATA
 63386  TAATATATAAAATATATATATATTATATATATATATAAATATAATATATATTATTATAAA
 63446  TATTTATAATCTTATTAATTAAATTATATTATATTAGATCATATTATATTATATTATATT
 63506  ATATTATATTATTATTATTAATATTTTTATTTTTATTTTATATTTAATAGTAAAAAATCA
 63566  TAATTTTATAATTTATTAATTATTATATAATTTCATTAATATATTTCTTCTTTTTTATTT
 63626  ATTTATTACTTATTAATAGTTCCGGGGCCCGGCCACGGGAGCCGGAACCCCGAAAGGAGA
 63686  ATAATATATAAAATAATAATAATTTATTATAATTTATTAATTTATTAATTTATTTATTTA
 63746  TTTATTAATTTATTAATTTATTTATTATTATATTTTTTTTAATAAA
;     G-trnS(gcu) ==> start
 63792  GGAAAATTAACTATAGGTAAAGTGGATTATTT!GCT!AAGTAATTGAATTGTAAATTCTT
 63850  ATGAGTTCGAATCTCATATTTTCCG
;     G-trnS(gcu) ==> end
 63875  TAT
;     G-trnR(acg) ==> start
 63878  ATATCTTTAATTTAATGGTAAAATATTAGAAT!ACG!AATCTAATTATATAGGTTCAAAT
 63936  CCTATAAGATATT
;     G-trnR(acg) ==> end
 63949  ATATTATATTATATAATATTATATATTAATAAATATTATTTATTTATTTATTTATTTATT
 64009  TATTTATTATTATTAAATAAAAATATTTAATAAAATAATATAAAATATTATAATTATTTA
 64069  TATATTAATTATTAATTATTTATTATTTATTATATAAAAAGTATATAATTTTGTATTTTA
 64129  ATATAGGGTTAATTAATTAATTATTAATTTTTTATAATAAGATAATAATATATTAAAAAC
 64189  TTATTATAAATTTATAAAATAATATTTATTTAATTTGATATTATTTTTAATCTTTCATTA
 64249  ATATATATTTTATTATAAGTAATAATATAGTTTAATTTAATTAATATAAATAAATTACAT
 64309  AAGAATAATATTATAATAATATTATATATTATATAAAGAAATAATAATTTATATTTTATT
 64369  TTTTATAAATAATATAAATATAAATATAAATATAAATATAAATATAAATATAAATATAAA
 64429  TATAAATATAAT
;     G-trnA(ugc) ==> start
 64441  GGGGTTATAGTTAAATTTGGTAGAACGACTGCGT!TGC!ATGCATTTAATATGAGTTCAA
 64499  GTCTCATTAACTCCA
;     G-trnA(ugc) ==> end
 64514  ATAATTATATTATATAATATATATATTAATAAATTATATATATATATATATATATAAATA
 64574  TTAAATAAATATTATATTAATAAATAATATAAATTATCTAATCGAAGGAAATATTTATAA
 64634  TATAATATAAATATTTTAATAAATTAATAAATATTATATTAATAAATAATTAATAAATAT
 64694  ATAAATTATAATAAATTTTAATATTATTATATAAATTAATTAAATATAATAATTAATGAA
 64754  ATA
;     G-trnI(gau) ==> start
 64757  GAAACTATAATTCAATTGGTTAGAATAGTATTTT!GAT!AAGGTACAAATATAGGTTCAA
 64815  TCCCTGTTAGTTTCA
;     G-trnI(gau) ==> end
 64830  TATTATATATCATTATTATATAAAATATAAATATATATATTATAATAATAATAATAATAA
 64890  ATATAAATATAAATATAATTATATATATATATATATATAAATAAATAATTATTTAATTTA
 64950  TAATAAATATATATAGTTTTATTATTAATTATATTTAATAAATATTAATTATTAATTTTA
 65010  TATTTATAAATAAATTTATTACTCCTTCGGGGTCCGCCCCCTCCCCTGCGGGAGGGGAGC
 65070  GGACTATTTTATTAAAAATATTATAATTAAATAATAATATAAATAATTTATAATATAATA
 65130  ATATATACTTATAAATAATATTTAAATCTTATTATTAATTTATAAATCATAAATTATTAT
 65190  TAATAAATATCTCTTTTAGATAAATTGAACTTATATTTATATTATATATATATAGATATA
 65250  AATCTTAAATAGAGTAAATATATTATAATAATTATATAAATATATATATATTATATTAAG
 65310  ATAATAATATATATATATATTAATATATAA
;     G-trnY(gua) ==> start
 65340  GGAGGGATTTTCAATGTTGGTAGTTGGAGTTGAGCT!GTA!AACTCAATGACTTAGGTCT
 65398  TCATAGGTTCAATTCCTATTCCCTTCA
;     G-trnY(gua) ==> end
 65425  TAATTTATTATTAATTATATATTATTATAAATCCATTGAAATTAATATAATCCAATGAAT
 65485  AATTAATTTAATACATAATTTAATATATAAAATTATATATATATATACTTTATAAAAAAA
 65545  AATTATATAATAATTATATTAATATATTTATATATATAAATAAATAAATAATAATAATTA
 65605  TAATTATAATTATAATTAATTAATTAATAAATAAATAATAATTTATATTATCTTTATAAT
 65665  ATATATATATACTTTTATAAAAAAGATATAAATAATTCTAAAATGTATATTTTTATTAAT
 65725  AAAATTAATAATAAAATAATTATTATCTGTATTTAATAAAATTTAATTAAAGAGTTATAT
 65785  TTCTATATATTTATATATTTATTTATTTATTTTAATAAAATATATAAAATAAGGGTTTTT
 65845  ATTTATTTAATTAATATATATTTATTCTTTTATATAATAT
;     G-trnN(guu) ==> start
 65885  GTCCTTATAGCTTATCGGTTAAAGCATCTCACT!GTT!AATGAGAATAGATGGGTTCAAT
 65943  TCCTATTAAGGACG
;     G-trnN(guu) ==> end
 65957  ATAATAATATATATATATTTTAATTTATATATCATATATATATATATATTAAAGAAAAAT
 66017  AATATAAAAAGTATGTATTAATAATAATAATAAATAAATAATAATAAATAATTTTATTAT
 66077  ATTATATTATATTTATTAATATATTTATTGATATTTATTAATTTAAGATTATTCATTAAA
 66137  TATATAATTATTAATAATTTAATATATTTTATAATTTTTATTATATTTTATGTAAGAAGA
 66197  AACTATTTTATATATTATATATATATATATAATTTTTATAAAATGATAAATTTTATATTA
 66257  TAAATATTATTAAAATATTTTTATAAATATTTAAATTATTTATAAAAAGGTATATAATAA
 66317  TAATTATTAATATTATATTATATTATATATTTATTTATATTATATATAATAATATATTTA
 66377  TATATATATTAATTAATAAATTAAATAAGTATCTATATTTTATATTATATTATATTATAT
 66437  TATATTATATTATTTTATTTTATTAGTTCCGGAAGGAGAATAAAAAGTATTCTAAAGAAA
 66497  TTATATATTTATTATTTTTATTAATATATTATAAATTAATAAAAAATAAATATGTATATA
 66557  TAAATTATATTTATTATGTTTAATTATTTATAATTTATTATAATAAATAGTATAAGATAT
 66617  CTTATTTATATTTATATATAATAAAGAATATTATTAAACTAACACCTATATTATATATAT
 66677  TATATTATATAATATTATATATATATGAATTACTAAGAATAAATTTATAATTAGATAATA
 66737  TTTATATTTATTTATTTATTTAATTAACAAATATATTAATATTTTTAATTAATTAATAAT
 66797  ACCTTTATATATATATATATATATATATTAATTTTAATTATATAATTATCTTTTTTATTA
 66857  ATAATCATAAATATATTATATATTTTATATAATAAGATTATAATTTTATAATTATTTTAT
 66917  TTTTTTTATTAAAAATTATTATTATTATAATTATTATATTATAATTATAAATTATTAAAG
 66977  AATATATTTATTAATATTTTAATAATTAATATCTTTTATTTATATTTATAAAATAAGGTA
 67037  TAAATATTGATAATAAAGAATAAATATTGTATTAATTATAATAATAATTATAATTAAGGA
;     G-trnM(cau)_1 ==> start
 67097  GCTTGTATAGTTTAATTGGTTAAAACATTTGTCT!CAT!AAATAAATAATGTAAGGTTCA
 67155  ATTCCTTCTACAAGTA
;     G-trnM(cau)_1 ==> end
 67171  ATAATGATTATAATATTTATATATATATTAATAATATTAATAAATAATTACTCCTCCTAG
 67231  CAGGATTCACATCTCCTTCGGCCGGACTCCTTCGGGGTCCGCCCCGCGGGGGCGGGCCGG
 67291  ACTATTTTATTATTATTATTATTAAATAGATGTTCATTAAATAATTATAAATATAATTTA
 67351  TCTTTTAAATATATATATATAATATAATATTTAAATATATATTATAAATAAATAAATAAT
 67411  TAATTAATAAAAACATATAATGTATATTTATCTATAAAAAATATTAATTAAATTAATATA
 67471  TTATTACAGATAAATAAATAAATAAATATAAATAATTATCCTTCTTAAAAATAAAAAGAG
 67531  ACGGACCGGACTATTTTATTTTTAAATATATATTATATTAATAATATAAATATAAGTATA
 67591  AATAAAAATTAATAATATATTATATATATATTATATTAATAATAATAATAATAATAATAA
 67651  TAATAAATAATAACTCCTTGCTTCATACCTTTATAAATAAGGTAATCACTAATATATTAT
 67711  AATAATAATAATTATATATATTATATATAATCTAAATATTATATATTTTAATAAATATTA
 67771  ATATATATGATATGAATATTATTAGTTTTCGGGAAGCGGGAATTCCGTAAGGAGTGAGGG
 67831  ACCCCTCCCTATACTTACGGGAGGGGGACCGAACCCCTATTTAAGAAGGAGTGCGGGACC
 67891  CCGTGGGAACCCCTTTTTATTCTTAATTAAGAAGGAGTGAGGGACCCCCTCCCTAATGGG
 67951  AGGGGGACCGAACCCCGAAGGAGTTTTATTTTTAGTATTTTATAAAATATATATTTATAT
 68011  GATTAATAATATTATATATATTATTTATAAAAATAATATATAATTTTAATTATTTTTAAT
 68071  AAAAAAGGTGGGGTTTGGTAATATAATATTTTTATTTTATTTATAATATATAATAATAAT
 68131  TATAAATAAATTTTAATTAAAAGTAGTATTAACATATTATAAATAGACAAAAGAGTCTAA
 68191  AGGTTAAGATTTATTAAA
;     G-cox2 ==> start
 68209  ATGTTAGATTTATTAAGATTACAATTAACAACATTCATTATGAATGATGTACCAACACCT
 68269  TATGCATGTTATTTTCAGGATTCAGCAACACCAAATCAAGAAGGTATTTTAGAATTACAT
 68329  GATAATATTATGTTTTATTTATTAGTTATTTTAGGTTTAGTATCTTGAATGTTATATACA
 68389  ATTGTTATAACATATTCAAAAAATCCTATTGCATATAAATATATTAAACATGGACAAACT
 68449  ATTGAAGTTATTTGAACAATTTTTCCAGCTGTAATTTTATTAATTATTGCTTTCCCTTCA
 68509  TTTATTTTATTATATTTATGTGATGAAGTTATTTCACCAGCTATAACTATTAAAGCTATT
 68569  GGATATCAATGATATTGAAAATATGAATATTCAGATTTTATTAATGATAGTGGTGAAACT
 68629  GTTGAATTTGAATCATATGTTATTCCTGATGAATTATTAGAAGAAGGACAATTAAGATTA
 68689  TTAGATACTGATACTTCTATAGTTGTACCTGTAGATACACATATTAGATTCGTTGTAACA
 68749  GCTGCTGATGTTATTCATGATTTTGCTATCCCAAGTTTAGGTATTAAAGTTGATGCTACT
 68809  CCTGGTAGATTAAATCAAGTTTCCGCATTAATCCAAAGAGAAGGTGTCTTCTATGGACAA
 68869  TGCTCAGAATTGTGCGGACTGGGACATGCCAACATGCCTATTAAAATTGAAGCAGTATCA
 68929  TTACCTAAATT
;     G-orf473 ==> start /note=LAGLIDADG ;; evalue:5.6e-39
 68940  TTTGGAATGATTAAATGAACAATAA
;     G-cox2 ==> end
 68965  TTAATATAAATTTGTTATTAATGTTTTTAATAATTATTAATAATTTAATTTTTAAAAATA
 69025  ATAATAATAATAATTATAATAATATTCTTAAATATAATAGAAATATAAAAATATATTCTA
 69085  TTCAATCACCTTATATTAATAATATAAATGTTATTAAAAGAAGATATCATACTTCTTTAA
 69145  ATAATAATTTAATTATTGTTCAAAAAAATAATAATGAAGATAATTTAAAATTAAATAATT
 69205  TAGAAATAAATAATTTTCATAAATGATTAGTAGGTTTTACAGATGGAGATGGTTCTTTTT
 69265  ATATAAAAGGTCTAGAAAGAGATTTAAAATTCTTTTATGGATTCCATTTACATAAAGATG
 69325  ATATCTCCTGTTTAGAACATATTAAAAATAATTTAAAATTACCTAATAATATTAATATTA
 69385  GAGAGCTATCGGTTCAATTACTAGTGACAAAGAAACAATGAATAAGTGATAATTTATTAC
 69445  CTATTTTTGATAAATATCCTTGTATAACTATAAAATATTATAGCTATATAAAATGAAAAG
 69505  AAGCATTAATAAAAAGTTTAAATAAAGTATCATCAAATAAAGAATTATTAAATTATAAAT
 69565  TATTAATTAATAATTATGAGGTTATTGATAATATAAAAATTCCTTATAATCATATAAATG
 69625  ATCATTGAATTTTAGGTTTTATAGAAGCTGAAGGTTCATTACTTATTGAAAGTAAAAGAA
 69685  ATAGTTGTAAATTATTTATTTCACAACATGAAAAAAGTAAAAAAACATTAGAAGCTATTA
 69745  AAGATTATATTTTAAATAATTGAAAACCTATTGATAATACACCAATATTTATTAAAAATT
 69805  ATTTATTAAATAATTGAAACAATATAATTTACTTATCTAAACTTAATAAATGTAATGTTA
 69865  TCAATTTAACACTAGCTAATATAGACTTTTTATATTATGTTATTATCCCTAAATTTAATA
 69925  ACATAAGTTGATATAGTATCAAATACAATAGTTTTATAAATTGACAATCTATTATTAATA
 69985  TTTATATAAAAGGTTTACATAAAATTAATAATAAAGATATTATAAATTATATTGAATATC
 70045  TTAGAAATTTAAATAAAAAAGGTATTAATAAAATTAATTATAATATTGAATTATATAATA
 70105  ATATTATTAATAATAATAAACCATTATATAATAAAAATTATACATATAGACTTAATAGTA
 70165  TTATTCATAGTAAAAAGAATATTACAGGTGTAGGAGTATTTGTATATGATTTAAATAATA
 70225  CATTAATTATAACATTTACAGGATATGTACCTGCCAGTTTACATTTTAATTGTTCTAAAC
 70285  ATGAGATTGCTAAATATATTAAAAATGGTAATGTATTTATAAATAAATATATTTTAAAAA
 70345  ATATTTTATTAGATTAA
;     G-orf473 ==> end
 70362  TTATTATTTTTATTTCTTCTTAAAATTAAAAAAGGAGACTTTTTTATATTTATATAAATT
 70422  ATATATATATATATTAATTATTCTTTTATTATAAATATATAAAATTATTTTCTTTTAATT
 70482  ATTTTTATAATAAATTAATTAATTAATTCTTCATGGCTATAGCCATAACTTTTAATAATA
 70542  TTCTTTTATTCTTTATTATTATATATATATATATTTATTATTTATTATTATAGAATTTAT
 70602  ATTTATAAAAATATTAATATTTTATTTAAAATAAATAATGATTAATTTATAAAATATATA
 70662  TTAATTAAGTTTCGGGTCCCGGCTACGGGAGCCGGAACCCCCGAAAGGAGTTATTATATT
 70722  TATAATTAAATCTTTAAATAATATATCTTAAATTATTATATTGATATTAATATTATATTG
 70782  ATATTAATATTAAATATATATTTAATATTTAGCTTATTATTTTATAAAATTATATTTATA
 70842  TATTATAATATAATTAAATATATTATAAATTTAATAATTTAATAAAAATATTCTTTTTAT
 70902  AATTATTATAATAATTAAATAAATAATAATAATAAGAATAATTAATGTATAATTTTTTAT
 70962  AAATATTATATATTTTTATATTAAT
;; mfannot:
 70987  agttccggggcccggccacgggagccggaaccccgaaaggagaaatattaataaaataaa
 71047  ataaaattataatataattaaattataagaattatatttactccttttataatttatatt
 71107  tataatataatataatataaaataaatataatataatataaaataaatataatgtaatag
 71167  gtattcactcctctttggggttccggtcccccatacggatacgaatacggatacggatac
 71227  ggatacggatacggatacggatacggggggccgtcccccagaacttaatattatatctta
 71287  aataattaatataaatataatatattatttaataataataataaataaataaataaataa
 71347  ataaattaaattaaataaataataatattattataattactttttaataaataatattaa
 71407  tataatattatattagtattataaatagactttttattattttatatataatatagaaat
 71467  atattatataattattatttttaattataaataaaatataattattatttattatataat
 71527  ttatataaatatatatatatatttattatatatataaatataaatataaatataataatt
 71587  aactttatatagaaattctaataataataataataataaatataaaatagtccggcccgc
 71647  cccctgcggggcggaccccgaaggagtgagggacccctccctatacttacgggaggggga
 71707  ccgaacccctttttattcttaagaaggagatgttcattaaataattaaatatatataatt
 71767  aataatattaaagttttatatatataaatattaatatattataaaaggtttatatatata
 71827  tataataagataagtaataaattaattaattaataatataaaaatatatattatatatta
 71887  tgttttatttatatatatatatatattatgtattattatataaatatatatatatattat
 71947  attataagtaataataagtattatattatatata
;     G-trnF(gaa) ==> start ;; mfannot: evalue : 6.87e-11
 71981  gcttttatagcttagtggtaaagcgataaatt!gaa!gatttatttacatgtagttcgat
 72039  tctcattaagggca
;     G-trnF(gaa) ==> end
 72053  ataataataatatattaattaataattaatttataataaatatattataataattaatat
 72113  atatataatatatttaatacaaagaaaatatatattatatctcttatttatttattaata
 72173  ttttaataaatataatattataaaaaaaagtttatatatttataaatataaatataaata
 72233  taaatataatataagtttggtattcatttaattatattatttaattaaaaatattctaaa
 72293  taagaataaatatcaataaaggagttataaatatatatatatattaatatatatataaaa
 72353  atatatattattattagttcccgcttcgcgggaacccc
;; mfannot:     /group=IB(5') (1.94e-06)
 72391  GTAAGGAGTTTTATTATAATAAAATTTATATATATTTAATATATAATTATAAAAATATTA
 72451  TATAATAAATAATAAATAATTATTAATAATAAATAAATATAATAATAATATTATAATAAA
 72511  TTTATAAATGATTATAATAAATTTATATTAATTTTTTATTT
;     G-trnT(uuag) <== end
 72552  TGTAAATACTAAGATTTGAACTTAGATAATATGCAC!CTAA!AAACATACATTTTACCAT
 72610  TAAATTATATTTAC
;     G-trnT(uuag) <== start
 72624  CTTATTAATTATATAAATTTTATTAAATATATAATATATTAATTATATAAAAATTATTAA
 72684  ATAAATATATAATATATTATATATAATTTATAATATAAATATTATAAATATTATTATATA
 72744  TAAAATATAATATACTACTTATAAAAATATATATATATATATAAATAAATATTTTATATA
 72804  TTAAATTAAATAATTATTAATAAATTTAATTATAAAGTATAATTTTCAATAGGAATATTA
 72864  AGAAGATTATAATAATTATATGAATTATTATAATTATATATATATAAATAAATAAAATAA
 72924  TAATTATAATAATTAATAAGAGTTTTGGATATATATCTGTGGAGTATATATTTTATAA
;     G-trnV(uac) ==> start
 72982  AGGAGATTAGCTTAATTGGTATAGCATTCGTTT!TAC!ACACGAAAGATTATAGGTTCGA
 73040  ACCCTATATTTCCTA
;     G-trnV(uac) ==> end
 73055  AATCTAGATATAATATTATATCTATCTTAATATAATAATATTTATTTATTTATTAAATAA
 73115  AAAAAAAATAAATAATATTAATTAATATAAGATTCTTTTTAATTATAATAATAAATAAAT
 73175  AAAAAGAAGATATTATCAATGATTTATATTAATAATAAATATAAATAATAAAAAATATAT
 73235  ATAATATAATATAATAAATATATTTCCTTTAATATTAATAAATTAATAATAATAATAATA
 73295  ATAATAATAAAATATTTAAATAAATTATATTCAATACAAATTAATTATTTATATTATTAA
 73355  TAATTGAATAAATAAAAATAATCCGGTCGAAAGAGATATTAATTCGATTATATTATTTAT
 73415  TTAATTATATTTAATTTAAATATATAAATTAATATATATATATTGAATTATATATAAATT
 73475  TATTTTATAATTTTATAAATAATATATTATTATAAATATTTAATATAATTTATATTATTA
 73535  TTAAATAAAAGATTTATTAAATTAATATTATTATTTAATTTTATTATATAGTTTTAGGGA
 73595  TAATATTTTATTAATATTTTTTTTATTTATTTATTTAATTATATTATATATATAATATAT
 73655  ATATAACAATAAATTT
;     G-cox3 ==> start ;; mfannot: alternative ATG start pos 73653
 73671  ATGACACATTTAGAAAGAAGTAGACATCAACAACATCCATTTCATATGGTTATGCCTTCA
 73731  CCATGACCAATTGTAGTATCATTTGCATTATTATCATTAGCATTATCACTAGCATTAACA
 73791  ATGCATGGTTATATTGGTAATATGAATATGGTATATTTAGCATTATTTGTATTATTAACA
 73851  AGTTCTATTTTATGATTTAGAGATATTGTAGCTGAAGCTACATATTTAGGTGATCATACT
 73911  ATAGCAGTAAGAAAAGGTATTAATTTAGGTTTCTTAATGTTTGTATTATCTGAAGTATTA
 73971  ATCTTTGCTGGTTTATTCTGAGCTTATTTCCATTCAGCTATGAGTCCTGATGTACTATTA
 74031  GGTGCATGTTGACCACCTGTAGGTATTGAAGCTGTACAACCTACCGAATTACCTTTATTA
 74091  AATACTATTATCTTATTATCTTCTGGTGCTACTGTAACTTATAGTCATCATGCCTTAATC
 74151  GCAGGTAATAGAAATAAAGCCTTATCAGGTTTATTAATTACATTCTGATTAATTGTTATT
 74211  TTTGTTACTTGTCAATATATTGAATATACTAATGCTGCATTCACTATCTCTGATGGTGTT
 74271  TATGGTTCAGTATTCTATGCTGGTACAGGATTACATTTCTTACATATGGTAATGTTAGCA
 74331  GCTATGTTAGGTGTTAATTATTGAAGAATGAGAAATTATCATTTAACAGCTGGACATCAT
 74391  GTTGGATATGAAACAACTATTATTTATCTACATGTTTTAGATGTTATCTGATTATTTTTA
 74451  TACGTAGTCTTCTACTGATGAGGTGTCTAA
;     G-cox3 ==> end
 74481  GGCTATAGAATTATATATCTAAATGATTAATATATATATTATTAATAATTAACAATAATT
 74541  AATATATTATAATTTATATATATATATTTTATATTATTATAATAATATTCTTACAAATAT
 74601  AATTATTATATATTATTCCTTCAAAACTCCTAACGGGGTTCCCGCGAAGCGGGAACTAAT
 74661  AATAATATAATCATTATACTCTTTTTTCATTTACCTTTTATAAAGATAATTAATAAATTT
 74721  ATTTAATATTTATAAAAAAAAATATAATATTAATATAATATAATAATGTAATTATTTATA
 74781  TTTTTATATTCCTTCGAGGTCACCGCCTCACCTCCAGCGGGACTTTTTTAATATGATATA
 74841  ATATAAATATTATTAATTTAACTAATATATAAATTCATATATATATATATATTATTAATA
 74901  TTATTTTATAAAAAATATTTTTATTTGATTATTATTAAATATTATATAAAAATATTAATA
 74961  TATTATAAATATACTATTTATGTAATTATTTTTTGAAGTGAGCACCTATTTTATATATAT
 75021  TTTATATATATTTTATTATATTTTATTAAAAATAGGTGTGAACCTCCATGAGAGAGGAAT
 75081  GAATACCTATTTTATAAAGTATATTTTATATTCTATATATTATAAATATGAACCAAAAAA
 75141  AGGAGTTTAAAATTTAATTAAATTTAATTAATTGAATTTCTTTATTATTATTATCATAAT
 75201  TATTAAACCCTTTATTAATATAATAATATATTATTTATTATCAAAATTCCTACCCTTTTT
 75261  ATAATTTATATCTTTAATAATATAATTAAATATAAAATGTTTATTAAATATTATATAAAA
 75321  AAAAAAATAAAAATATATATATATATATAAATGATAAATAACAAGTAATTCACACTTATA
 75381  TAAATTTAAATATAAAGTCCCAAAAGAAGTCTTTATTAAATAAATTATCATTAATTAATT
 75441  ATAATAAACTTATTTAATATTATTAAATATTAATTTATAATAATAATTATTATTATTATT
 75501  ATTATTAATAAAAATATATAAATAATTAAATAGTTCATATATCCATAAGAATTAGAATTA
 75561  AATTTTAATAAGTGTATTTAATATATAGAATATTAATAGAATATTTATTTTATTTTATTT
 75621  ATATATATATATTTATATATATATATATTAAATAATATTATTTATATTATATTTTATATA
 75681  TATATTATTAATATAAAAAGTATATTATATGTATTATATATATTATATATTATATATTTA
 75741  ATAATATATTACTATTATAATTAATAATTTTATAAAAAAAATAAATAATTATATATTTCC
 75801  TTCGTGGTTCGGTTCCCCCTCCCGTATACTTACGGGAGGGGGTCCCTCACTCATTCAAAC
 75861  TATAATTTAATATATTATAATATTATTTATAATTTATAATATAATGTATAATATTATATT
 75921  ATAAATATTATATAAAAATAAAATGATAATAATAATAATAATAATAAAAATAGAAAAGAA
 75981  TAATTTTTATTATTTTAGTATATATAAGAATTTAATAAGTTAGATTATTGCGGACACCGT
 76041  TACGCGGAGTGGGGACTATTATATTTTACCTATATATATTAATATTATTATAATTTCCTT
 76101  CTTTAAAAGAAAAAAGGGATTCAAGAACTTATTATTATATTAATATATTAATAATAAATA
 76161  ATAATAAATAATAAAAAAGTAAATAAATATAAATTATATAAAAATATAATTTTATTATTA
 76221  AGGAGTGAGGGACCCC
;     G-rrn5 <== end
 76237  CCCTCCCTATTCTAACGGGAGGGGGGG
;     G-rrn5 <== start ;; mfannot: only core
 76264  ACCGAACCCCAAAGGAGTTTAAATATAAAATATAATATTATCATTAAATTCTAATAAGGG
 76324  TATATAATGAAGATCTATTAGAACCTAAAAAGAATATTAATATATCTATTATAAAATAAT
 76384  AATAATAAATATAAATATAAAAATAAATTGTAATAAATAATAATATTTATAAATAATAAA
 76444  AAAAAAATAAGGAATATATTAATTTATTAATAATAAATAAATTATATTAAAATATAATAT
 76504  TATTATTAAATTAAAGAATTATATTAAATATATTTATTAAAATTTTATAAATAAGTTAAT
 76564  ATTTTATTAAATAATATTATAAATAAATAAAAAATAAGTATATAATTATTAATATATTAA
 76624  TTTATTATGTTATATATTTTTATATTTCAAATATATAAGTAATAGGGGGAGGGGGTGGGT
 76684  GATAATAACCAGAATATTCAATAAATACAGAGCACACATTTGTTAATATTTAATAATATA
 76744  ATCAATAAATAATATTATAATAATATAATATAATTAATAATAGATATAAAGTATAAACAA
 76804  TATAATAAATTATATAAAATAAATATAAATTAAAAATAAAAACTAAATAATTAATATAAT
 76864  AAATGATAAACAAGAAGATATCCGGGTCCCATGATAAATTATTATTGAAAATAATAATTG
 76924  GGACCCCCACAATAGAATAAAAAATTAAAAGAATTAATAATATATAAATAATATAAATAT
 76984  ATTATATATATAATATAATATATATATATATAAAATAATAAATTATATAATATAATATAT
 77044  ATATATAAAATAATAAATTATATATATATATATAAAATAATAAAAAATAATAATCATATT
 77104  AATTTTATAAATATAATTATTATTATTAATAATAATAATAATAATAAAGTCCGGCCGAAG
 77164  GAGATAATAATTTATAAAAATTAATATTTATTTTATGTAATATTAATATTAATATTAATA
 77224  TAATATAATATAATATAATACGGATTAAATATTACCAGTTGTTCACAGGTAATATAAAAT
 77284  CCTATCGTTTCACCTATTATTAATTAATAGTTCCGGGGCCCGGCCACGGGAGCCGGAACC
 77344  CCGAAAGGAGAATAAGTATATATAATAAAATTTAATAAAAAAAAAATAATTATATAATAA
 77404  ATATTTATATTATAATATTAATAAATATAAAATATAATTGATATTAACATTATATAATTA
 77464  ATAATATAATCAAATAATATAAATATAATATAAAAGTTTTAATTATTAAAATTATATAAA
 77524  TATTATTTAATAAAAATAAAAATAATAATAATAATAATAATAATAAAGTCCGGCCGAAGG
 77584  AGATAAATATTTATATCTTTATTTATAATTATATATATATAAAAGTTTATTAAAATTTAT
 77644  AATAATAATATAAAAAAGTATATAATAAATTTATTATAAATAAATAAATATTTAGTAATA
 77704  ATATTTAATAAAATTATAAATATTATAAATAAAATATTAATAATAAATAATAAATATATA
 77764  ATATAATATAATATAATAAATTAATAACAATAAGATATCCGGGTCCCCTAAATAATTATT
 77824  ATATAAAATAATAATTGGGACCCATACATATAAATATAAAATATTTTAATATTTATATAT
 77884  AAATAATAATAATATATATTTCTCCTTTCGGGGTTCCGGCTCCCGTGGCCGGGGCCCGGA
 77944  ACTATTATAATATAACCCCTTCCAATTAATATTAATATTAATATTTAATTACTTCCTTAA
 78004  AAAAATAATAATTAATTAATTGATTTTTATATTAATATAAAAAAGTTAATATATATATTT
 78064  ATATATAAATAATATAAATTAATATAAAGATAATAAGTCCCCAAAGGAATAATAAATAAT
 78124  AGTATGTATTTAAATAATATTTAATATACTATCTTTTTTATTATTTTTATTATTATAATA
 78184  TATTTATAATAATATATTTAATTATAATTTATAAAAAAGAGATATAATATTTTATTATAT
 78244  ATAATATTAATATAATACAAATTAACATTATTTAATTATTATTAATAATATTTAACTTTA
 78304  TTATTATCTTCTACGGTTGGATTATTATTACTATTTATTTATTAATAATAAATAATAAAT
 78364  TATAAAGTCACTGAAAGAGTGAAGAATTACCCATGGGATAATCCCAAAGGATAATATAAA
 78424  TATTATAAAATTTTTATTAAATAATATAAAATTCAATAAAATAATTTTAATTAATTAATT
 78484  AATTAATATAAAAATAAATATTTTTAATTAATATTAATATAAATATAAATATAATAGTAT
 78544  AGTATATAGGAAGTTAATAATAATATAAATATTATATAATATATATATGTATATATATTA
 78604  TATAATTAATTTTCTCCTTTTGGATTTACATCTTAATAAAATATAAAATATAAAATGTTA
 78664  TTAACAATAAAAATTATTAATCTTTATAATATTAATAATAGTAAATTTATTTATATATCT
 78724  CCTTTAGGATGGATTATTTTTATTAAAAAAAATATTAAATATTATAAATATATTATAAAT
 78784  ATATTATAAATATATTATAAATATATTATAAATAGAATATAATATAATATTATATATTAT
 78844  AATGATAAAGATTATATATATTTTCTTTTTTTTATTTATTATTTTTAATAAGTAAAAATT
 78904  ATATTATATATATATATATTAAATTTTATAAGTAATATAATATAAGTATTAATTATATAA
 78964  A
;     G-trnM(cau)_2 ==> start
 78965  TGCAATATGATGTAATTGGTTAACATTTTAGGGT!CAT!GACCTAATTATATACGTTCAA
 79023  ATCGTATTATTGCTA
;     G-trnM(cau)_2 ==> end
 79038  ATAAATTAATATATAATATCTCCTTTCTATAAAAAGTATAATAAAATATATTATAAGAAG
 79098  AATATATTATATAATATAATAATTATATTAATAATATTAATAAATAATATATAAATAATT
 79158  ATAAAAAAGTATATAATATTAATCAATTAATTAATTAATAAATATAAATAATATATTAAT
 79218  TTTTAATTAATTTGAATAAGATATTTATATTATTAA
;     G-rnpB ==> start ;; mfannot: Approximate position
 79254  TAGGAAAGTCATAAATATATAAATTATATTATATAATTAATATAATAATAAAATAAATTA
 79314  TATATTTTATTTATAATATTATTTCTTTATAAGATAAATATTATCTAATTAATAATTAGA
 79374  TTGAATAATATTTATAAAGAAATATATATATATATAAAAAATCATTATATAAATTTAATT
 79434  ATAATTTAAATAAATTTTATATAAATTAATATAATATTAATAAAGTAATTAGTATAAATA
 79494  AATAATATGAAAATAAAACTTAATAAATATATAAATATAGTCCATATATATATATTAATA
 79554  AAAAGTAATATATATATATATATTGGAATAGTTATATTATTATACAGAAATATGCTTAA
;     G-rnpB ==> end
 79613  TTATAATATAATATCCTTA
