# Supplementary material for: Global Characterization of Fungal Mitogenomes: New Insights on Genomic Diversity and Dynamism of Coding Genes and Accessory Elements
Source: Front Microbiol. 2021 Dec 1;12:787283. doi: 10.3389/fmicb.2021.787283 (PMC8672057; doi:10.3389/fmicb.2021.787283)
Supplement: Supplementary File 1 — de novo annotation files of the 685 mitogenomes investigated in this study. Annotation was performed with the Mfannot program. [file Data_Sheet_1.ZIP › Supplementary_FileS1/NC_042878.1_Synchytrium_microbalum_strain_JEL517_mitochondrion_complete_genome_mitogenome.mfres]

;; Masterfile modified automatically by mfannot version 1.35
;; on Thu Dec 24 08:57:50 2020 by user pfonseca on host LGCM-PROC
;;    - Gene Totals: 22
;;    - List of genes added:
;;      atp6                 atp8                 atp9                
;;      cob                  cox1                 cox2                
;;      cox3                 nad1                 nad2                
;;      nad3                 nad4                 nad4L               
;;      nad5                 nad6                 orf101              
;;      rnl                  rns                  trnL(cua)           
;;      trnM(cau)            trnP(ugg)            trnW(cca)           
;;      trnY(gua)           
;;
;; end mfannot
;;


>NC_042878.1 Synchytrium microbalum strain JEL517 mitochondrion complete genome gc=16
     1  TTATGTTTCTTTTTCTTAGAGGAATAAATTATAAAATAAAGATATAATTCTAATTAAAGA
    61  ATTAGAAATAAAGAGCATTTAGCTCAAAGTAATT
;     G-rns ==> start
    95  AAGCCTGAATGTATGATCCTGGCTCAAAGTAAACGCAGTATCTAGACCTAACACATGTTG
   155  GTGAAGAGATTAGAAAATCAATTTGCGGAGAGGTGAGTAAGGAAAAGTTTACCCTTTAAA
   215  AGAAAAAATAAAAGGATAATTTTTCTTGAAGATTAGATAGAAGAGATATCTCTTGTCAAC
   275  GATCTTTAGCATAACGCCACAATAACTCAAAAATTGAGAGTTATCCCATGGCAGCAGTGA
   335  GGAATATTAGGCAATCGGTGAAAACTGGACCTAGTCTAGATAAGGAAAATGAAAATTAAC
   395  CCAAATTTAAAAATTAAAATGAAATTTTAAATTTGTTATTCTGGCGAAATCTGTGCCAGC
   455  AGCCGCGGTAACACAGATAGAATAGCGTTACTATTAAATAAATAGGCATGAAGCGTATTT
   515  AGATGGTTAAAAAACTAGAGTAATAAAGAAGTGATAGGAATAATTGGTGTAAAGATGAAA
   575  TGTGTAAATATCAATAGGAACAACAAAGGCGACAGCATATTACTATTTATTACTGACATT
   635  TATATACTAAAGTATGGGCAGTAACGAGGATTAGAGACCCTTTTAATCCATACCCTAAAT
   695  ACTGAATGAAAAGAAAATTATAAATATCATTCCGCCTGGATAGTAGGATGGCAACATTGA
   755  AACCCAATGGAATAGACGGGTCTTGAGATAAGCCGTGAAGCATGTGGTTTAATTGGATGA
   815  CCCCCCATAAATCTTACCTTTTCTTTTAAATGGTGTTGCATGGCTGTTGATTAGCTTTTG
   875  AAGTAATTTTTAAAAAGCAATTCACCTTATATAAGGTTTTACTTCAAGTACGCATGGCCC
   935  AATGAAAAGGGCTACACACATGCCACAATTTCTAATCCAAAAATAAAATTAGAATTAGTA
   995  CTGATTTTTAACTGAAACTCGTTAAAATGAAGCTGGAATGGCTAGTAATCGTGTAATAGC
  1055  AAGATACGGTGAATAATTAAATCAAGATTGTACTAACCGCCCGTCAAGGCAATCTAGATA
  1115  TATAAAGAATCAAAAAAAATAAAAAATTCTCAGTTATAAAGCCCGTCTACGGACTGGATA
  1175  ACTAACGTTAATAGCGTTAATTCTTTGAAAATTTTATTTTGTTCTCATGTATATCAAGAA
  1235  TGTTTAAGTCGTAACAAGGTCACCGTACTGGAAGGTGTGGTGTAAACATAATATAA
;     G-rns ==> end
  1291  ATAAAAAGTTATTAAAAACAAAAAACAAACGCAGCCTAGCTGCGTGAATATTTAAAATAT
  1351  TTGAGTATTTTGCCTGATCTAAGAATCGGGCGGTCGACTTAATGTCGACCAGTTAAAGAA
  1411  AAAAATGAAAGAAAGAAAAAACAACAAAAAATTATTTGTGGATGTCTAATCTATTTAATT
  1471  ATTGGAAGTATAATCTAAAAAAAGCAAAGCTATTTCCAAATGTGAAAACATATAAGATCA
  1531  ATTTATGAACTGATATATCTAAGTAATAAATAAAAAAACTTTCTTAGTAATGACGAATGA
  1591  AAAGAAAATAAAAAAAAAATTGTTTAACGATTAAAAATGTGTTTCAAACGCATAATTTAT
  1651  TTCATGAAATTAAATTAATGAAATAAAAAAAAAAGAAAAATTAAATAGTGATAGTGAATA
  1711  GTACTGAGAAGGAAAGATTAATTCAAAATATTTGAAAATTGAAAATTAAACAGATAATTT
  1771  TGTCCCAAAAGAAATTTAAGATTTTTATTGGATACCTTTTGCATCATGGGTCAGCAAGTT
  1831  AATAATTATAAACAAGTATAAAGCTTTATGAAAATATTTAAGTTTATATTATTAGACCCG
  1891  AAACTAATCGAACCAGTCATTACCAGGGTAAATAGACCGAACTTGTGATTGTTGCAATAA
  1951  TCTAAGATGAGTAATGACTAGAGGTGAAATTCCTATCGAGATTAGAGATAGCTGGTTTGC
  2011  TAGGAAAACTATTTTAGTAGTTTTATTATATATATGAAAAGAAATTTTCATTTGATATGG
  2071  ATTTATTCATATTAAAATACACTGATTGATGTACAGTACCGGTATAATCCTGATCTAGAA
  2131  AGATCTTCCTAAAAGTGTATATAATAAGTCAGAAAATGAGTGATAAGATTCATATTCGAG
  2191  AGAGAAACAACTCTATCTATAGGAAACAGTTTCAAAATGAAAGTTTAGTGAATATAAAAT
  2251  GTAAAATTCGATTACTCATTTGAGTGGTCGACGTAAAGTCGACCGCTCTCCGAGTAAATA
  2311  TAATTAAATTTATATTTAAGATTCTTTTAGGTGGGCTTGGTAGCGGCCATCCTTATTTTA
  2371  ATACGTAACAGCAAAAAAGAATTATAAATTTTATATTGTAAATGTACGAATCAAAAACTT
  2431  TCTACTTTAACCATAGAAGGAAAGAAAATTTCCTTAGTACTAGCATTAAAAAAGTTATAA
  2491  ACTTTTTTTTGAGAATGCTGACATGAGTAACGTAAAAAAAGAGAAAATGTTCATATGAAC
  2551  ATGAAAAAGATCTCTTTGATCGTAAATCCAAGGTTTTCAAGTAATATTTTTTAAAATATT
  2611  GAGTAATCCGGTTTCTAAGATTTAAATTTCGATGAATAATGATTTTATCAGGAAATTATT
  2671  TAAATTACCGTACTTATAACCGACTCTGGTGGATTTAATATGATTTGGAGAGAACTATTT
  2731  AGAAGGAACTCGGCAAATTAGGAGTGCGACTGTGACTTTGAACATAGGTCTTAGCAAACT
  2791  TTAATAGGATGTATTAAGGCCGGTACCTGCCCGGTGCTAGCAACCAAAAGATTTAATGAT
  2851  TTAAATCCAAAACTCTAGTAAACGGCAGCTGTAACTCTGACGGTTCTAAGGTAGCGAAAT
  2911  TCCTCGGCTATTAATTGTAGTCCCGCATGAATGGTGAAACGACGCTCCGACTGTCTCCTA
  2971  AATAGACTCCGTGAAGTTACATTTTTCGTGCAGATGCGAAAAATCCTCAGCAAGACGAGA
  3031  AGACCCTATGAAGCTTTACTGATTTGAAAAATCAAATTTATTTTTCTTAGTCAGTTTCGC
  3091  TGGGGCGGCGACCTCCAAAATAGTAACGGAGTGTCAACAATGGCATGAAATCATTTAACG
  3151  GATTAAACATGCTTAAAAAAAAGAATTACAATTCTTTTTTTAATAATAAAAATATCTCAT
  3211  TTTTCTTGTTTGTCGTAGTGATCCGCTAATTTTTTTAGCGCTTAAGGAATTCAAGCTACT
  3271  CTAGGGATAACAGGCTAGTCTTAAAATTCGGTATCTACGGATTTGAAGGATCGGCACCTC
  3331  GAT
;     G-rnl ==> start
  3334  GTCGACTCTACCTATCCTAGGGCTGTAAGCGGTCCTAAGGGTGCGACTGTTCTTCGCATA
  3394  AAAGGTAACGTGAGTTGGGTTTATACCGCGGTGACGCAGGTAGGATTCTATCTACTGAGG
  3454  AATAAAAAAAGAAATTACTAGCTCTAGTACGAGAGGACTGAGTGGGTTGAACCAATGATT
  3514  AAAATATAATAATTTAGTTATGTTCATAATAATGAATTCCTGAATTCATCTAAGGAAGAA
  3574  ATTAAGTTTTATTTTTTATTTTAAATAAAAATTAGTAGACTACTAATTTAAATATTGATA
  3634  CATAAAATTTATCAAATTTTTTCTAATGTTCTATGTAAAATAGAACGCTAGATTCTCGAA
  3694  TCT
;     G-rnl ==> end
  3697  AGCATTGAAAATTTTAAATCAAATTAACACCCTGTGTTAATTATTGTTTTTTCTTTTAAA
  3757  TGTGGTCGATATAAAATCGACCGGTTGGTTCTTGAACCGACCATAACCTTTCAAAGGTCA
  3817  AAATTTATTAAGAACAACTTAGTCAATTAGATGAGTCCAAATTTACATTTAAAAGCTAAT
  3877  TAGTCTAAAATACTATTTCGTTTTTATATTAAGCTTTTGGATCTCAAAAAATAGACTTTG
  3937  TTTATTTTCCTGAGAATCCCTCTTAGAGGGATCTCAAAATAT
;     G-trnM(cau) ==> start
  3979  ATACCGGTAATGTAAGGGTAGCATATCAAGCT!CAT!AATTTGATAGTAAAGGTTCAACT
  4037  CCTTTCCGGTCAT
;     G-trnM(cau) ==> end
  4050  AATAATATATCAAATAAGTATCCAAGAATCTTAAATTTAAGATTTCTAGATATTTTTTAA
  4110  TATAAAACCCTAAATATCTTATAAAAAAACATTTAACGCAAAGCGTTAAATTTGTCCTAC
  4170  GAGTCGATAAAAAAAATTTTTTAGTTTTGTATTTATGGGG
;     G-trnW(cca) ==> start
  4210  GCGAATGTAATTTAATGGTAAAATCTTGAGCT!CCA!AACTCAAAAATATTAGTTCGATT
  4268  CTAGTCATTCCCT
;     G-trnW(cca) ==> end
  4281  AAAATAAGTTATAAATATTAAAGTAAACCCTCTCTTTAGGGAGAGAACAAGAAAATAAAA
  4341  AATTAAATCAATTACTTTATAAAATAACTGACAAGTGAATTAAATTTTTATTATATTGGT
  4401  CGACATAAAGTCGATCGGTCGGTTTTTGGACCGACCAAAATAAAGGATTTATAATAAAAA
  4461  TAAATCTTTAAGTAGATTCGTTAATCATATAATTAACCGGTTGGTTCTATAACTAATAAA
  4521  AAAATAAATATTAGCTATAATTTGTAATTAATCAATGAGAGATCCTTGTAGATTAAATTT
  4581  AGAGCTATTTTCAGCGATTTCGTCACCATGGGTGAATAAGCTAAAAAAAATTTTATACTT
  4641  TAATATGTATCTATTTGTAAAAATATAGGAATTTTGTAATTAGCCAAGCATGCTTGGGTA
  4701  ATCAAACAAATAAAAATTAAAAGTGAAAAAAACTTAGAATTACTAAGAAAAAAAAAAACA
  4761  AAATTAATGGAATATTAAGTTATTTTAAATTTGTACAAATACTAATTATTTTTTTGGAAG
  4821  AGATGGAAAATTTTAATTCGAAATATCCATGGTTTTTAACATAAGATAAAAAAAATTTTT
  4881  TATTAATTTTGTTGTGATCGTTAACGGCTTAAACCGATATAACGGAAAAATGTCAAATTT
  4941  CTTTTATTTAAATTAGGAGAATAATTAAATAAAAAATTAGAATAAAATACTAATTTCCAT
  5001  TATCTAGTCACCTTATCATAATCCTTTAAAGGGAGATGAAAAAGTCTAGATAAAAATGGC
  5061  GCATCTTTTTAAGGGGGGTGTGAATTTAATAATATTAATTTTCTAAATAT
;     G-nad5 ==> start
  5111  ATGTATTTATCTATATTATTATTACCTCTTTGTGGTAGTTTATTAGCAACAAATAGAAAA
  5171  AATGGTTCAATTGGAGGCCCAATTTTAAGTATAATTTGTATTCTAACAACTACTTTATTA
  5231  GCTACTATAGCTTTTTGGGAAGTAGGTTTAAATGGTTCAACAGTTTCATAGAAATTAGGA
  5291  TATTGGATTAAATCAAATTATTTAAATATTGAATGGGCTTTATTATTTGATTCTTAGACA
  5351  GTTTCTATGTTTATTCCTGTTTTATATATTTCTTCTTTAGTTCAAATATATTCATTAGGT
  5411  TATATGGATGGAGATCCACATTTATCTCGTTTTTTTTCTTATTTAAGTTTATTTTCATTT
  5471  TTCATGTTAATATAGATTACAGGTGAAAATTTATTAGTTTTATTTTTAGGATGGGAAGGT
  5531  GTTGGTCTAGCATCATATCTTTTAATTAATTTTTGGTTTACTCGTATTGCTGCTAATATG
  5591  GCAGCTTTAAAAGCTTTTTTAATGAATCGTGTAGGTGATTGGGCTTTAAGTTTAGGATTA
  5651  TTATTAACAATAGCATTAACAGCTGATTTATCCTTTGCAACAATTTTCTCATTAGCTTCT
  5711  TATTTAAATACTAATTTAATTTTAATTTTAGCTATATTATTATTAATAGGTGCCTCTGCT
  5771  AAATCCGCACAATTAGGATTACATAGTTGGTTAGCTAGTGCCATGGAAGGACCAACTCCT
  5831  GTTTCAGCATTAATTCATGCTGCAACAATGGTAACTGCCGGTGTTTATCTTTTAATGCGT
  5891  TTTAGTCCTTTATAGGAATGGTCTTCAACTAGTTTACAATTAGTTGCTTGGTTAGGTGGA
  5951  TTAAGTGCTTTATTAGGTGCAGCAGCAGGTTTATTAGAAAATGATATTAAACGTGTAATT
  6011  GCATATTCAACAACTAGTCAATTAGGTTATATGGTTGTAGCTTGTGGTTTATCTCAATTT
  6071  AATTTAGGTTTATTTCATTTAATAAATCATGCTTTTTTTAAAGCTTTATTATTTTTATCT
  6131  GCTGGTGCAGTTTTACATGCTTTAATGGATCAACAAGATATGCGTCGTATGGGTAGTTTA
  6191  GTTTTATTTTTACCTAAAACTTATGCTTTTATTTTAATTGGAAGTTTATCTTTAATGGCT
  6251  TTACCTTTTTTAACCGGTTTTTATTCTAAAGATTTTATTCTTGAAATGGCTCTTATTCCT
  6311  CATAATACTACTAATACTATGGCTTGTATTTTAGCTTTAGTAGCTGCTTTATTAACAGGA
  6371  ACATATTCAGCACGTTTAATGATTTTAACTTTTTTATCTGAACCTCATTTTCCTTCCACA
  6431  GTTTTACCTGTTATTTCAGATCCTGTTATAAGTAGTTTTATTTCATTATTTATAGCATCT
  6491  GTAGCAGCTGTTTTCTTTGGTTATTTAACTAATGAATTATTTATGGGTGTTGGTAGTTAT
  6551  TTTTATGGACAATCAATATTTATTCATCCAGATCATTTAATTCTTTTAGATGGTACTTTA
  6611  ACCCCTGGTTCCATTTGGAAACTTTTACCTCCTTTAACTTTATTAACTTAGATAACTTTA
  6671  TTACCCTTAAGTTTTAATACTTCTTATTCAAGTAATTCATCAGAATTAGCTGGAAAAAGT
  6731  CTTGTTTTACAACCAAGTCAAATTTTATCTATTAATGAAAATTCAAGTAGTTATCATACT
  6791  TTAAGTTTATATAGTGGTATTTTAAATCATTTTAATATTTATAATCATTGGATTATTAAT
  6851  AATACTTTAAATTTAGGTGTTATTTTACATAGACATATTGATCGTGGATTAATTGAATTA
  6911  ATTGGTCCTACAGGTTTAATTAGTTTTATTCATTATATTGGATTTAGATTAGAATTATTA
  6971  GCTACTGGTTATTTACCTCATTATGCTTTTATAATTTTATTTTCAGTTTTAATTAGTTTC
  7031  GTAAGCATTTTACAACTAATTACTATTCCTTTCTATTTAATTTTATTATTCATTTTTATC
  7091  TGTGTTCAAATATCTTAA
;     G-nad5 ==> end
  7109  ATATAAAAGTACTTGAATGTTAATCAAATAAATTCTAAAGGACTAGATCGTTCTTATATT
  7169  AAATGCTTGGGCTGCTCAAAAAACTAAAATAAACAGCGCAATACGCGGTTTCAGCCTGAA
  7229  AGGCCGAAATTATTAAAATATTAAATGAATTTATCTTTACATTTAAACCCTAAAGGTCCA
  7289  GGTGTATTCAAAATAAAGTCTAAGTGTCCGATTCAAGAATCGGGCGGTCGACTTTATGTC
  7349  GACCAATATTTGCAAAAAAAAAAGA
;     G-trnY(gua) ==> start
  7374  AGGGATGTGCCTGAATGGTTAAGGAACACACT!GTA!AATGTGGGAGTTTTATACTCGAA
  7432  GTGGGTTCGATTCCTACCATCCCCA
;     G-trnY(gua) ==> end
  7457  AAAAATTGAATGT
;     G-trnP(ugg) ==> start
  7470  AGGGGCGTAGCTCAATGGTAGAGTACTAGTTT!TGG!GAATTAGTGACGAAGGTTCGATT
  7528  CCTTCCGACCCGA
;     G-trnP(ugg) ==> end
  7541  AAAAAAAAGATAAATATTGTATGTAATTAGTTAGTTAAACTTAATTTTGAATTTATGAAT
  7601  GAAAAAAGATTCTTTT
;     G-nad6 ==> start
  7617  ATGTCTTTCATTTGTTATAATTATAATTTTTTAGTATTTGCTATTTTAATTAGTAATTTA
  7677  GTTGTACTTAGTGCTTTAAATCCTATTCATCGTATGGTTTGGTTAATTATAGTTTTTGTT
  7737  TAGGGTTCTTTTATATTTTAGTTATTAGATTTTCTTTTTATAGGATTAACATATATTATT
  7797  GTATATGTAGGTGCAATAGCAATTCTATTTTTATTTGTAATTATGATGGTACAAATTCAA
  7857  AATGTAGCTGAAACAAATATTCAATTACCTTTAGATAAAAATAATTTAATGAATAGTTCT
  7917  ACAACTATTTTTGAAACTAATGTTAATAAAATAAATGTATTTAAAGAAAATTTAAGTTTA
  7977  TTTAATTTTTCAAATTTATGGTTTCCTTTATTATAGATATTATTAATATCTAGTTTATTT
  8037  TTTATTAATACATCTAATTCTTTTGCTATTTATTATTATTCTTCTTGGTTTGAATTATAT
  8097  AAAAATTTTACAGATATTGAAACTTTAGCAAATATGATATATTTAGCTTATCCAACAGCT
  8157  TTAGTTTTTTTAGCCATTTTACTTTGGAGTGTATTAATAGGTGTTATTAAAATTACTATG
  8217  GCAAATACATTAGAAAATTATTAA
;     G-nad6 ==> end
  8241  TTAGTTGCTCCATCTGCATTGCAGCCCTGGATTTTATTACGCAATGAAATTTAGCGTCAT
  8301  TAGGCATTCTTCAGCCACTTTATCATCCCCTGCTAGGTAGGGACGATGGAAACATGGACG
  8361  GAAAAATGGCGCACCATACACGCTACGCGCTGAAGGTGCGCACTAATTTAAAATATTTTA
  8421  CTTTCTTATTCTTTGCATTATTTTTAATTTTAGAGTGTTGAAGCTATAAGTGTTATGTTA
  8481  AAGTTTGGTATAATTCATTTTTTTTTAATCCATTAAAACGGATCCGCCCTTATCCTTAAT
  8541  TGATTCACGATTGAGAGGTCTACATTACGTAGACCGCTTGATTTTTTAATTGAGCATAAA
  8601  AGACTCTTCAGTGAGTCTATAAAAATGAGAGGGCCTAATTGAAATGTTAAACATACTAAT
  8661  ATTACTGCAGTCATTGAGACTTAATCGAATTTTAGAATTATAATTTTTATT
;     G-nad4L ==> start
  8712  ATGTCAGGTTTAGGTTCAAATTTAGCAATTTCTTTATTTATAACTGCAATTTTAGCTTAT
  8772  ATTTTTAATGGTGGTAAAAATTTTATAATGGTTATAATTTCTTTAGAATTAATATAGCTT
  8832  TCTATTGGAATTTTATTATTACATTTATCTTTTAATATGGACGATCTAATTGGTGCGACT
  8892  TTAACTTTATATATTTTACCATTAGCCGGTGCTGAATCAGCTTTAGCTTTAGGTATTTTA
  8952  ATTGCTTACTATCCAAAAAGAGGTTCAGTTAGATTTGCTTAA
;     G-nad4L ==> end
  8994  TAGATAAATTCCTATCCTTATTGTAATTATGCCCTGTCACAGGTTTTATAGCTATGGCAA
  9054  ATGAGTCCGACGCTTTGCGGAACATGCAAAAAAAAAAAAAGATAAATAATTTATAGGTAT
  9114  TAAGTTGCAAAATGATTTATATTGAATTATTGAAAAAAAAATTTTTAATTTT
;     G-nad3 ==> start
  9166  ATGATGGGTTTTCTTTCTATAAGTTTAATTTTATTATTACTTGTTAGTGTTTTATACTTA
  9226  GTTAGTTTTTGGGTTAGTTCTACCAATCGTACTATGGAAAAATTATCAGCTTATGAATGT
  9286  GGATTAGAACCAATGGGTGATGCTCGTATTAAATTTGAAATTTTATATTATGTAATAGGT
  9346  ATTTTATTTTTAATTTTTGATCTTGAAATAATTTTTTTAGTTCCTTTAGCTGCTATTATT
  9406  TTCAATTTTCATTCTTTTATTGGGTTTTCAATGATTTTTATTTTTATTACTATTTTAACA
  9466  GTTGGTTTTATTTATGAATGGTTAATGGGTGCTTTAGATATAACTGCTTAA
;     G-nad3 ==> end
  9517  AGAATGGTTGAGATAAAGTCGACCGCCCGATTCCATAATCGGGTAATAGGTAATAAAAGA
  9577  CTATATATGTGTTTACAAATATCCGCTTACGTTAAGTGAGCTGCCCTTTGGGCAATAATA
  9637  TAAAATTTGATTTTAAAGTTATACATCCTCATTTAAATGATAAAATCTTAGGTTTCGCAC
  9697  CTCCCAGAAGGTGCGCCATTCTTCCGCCCACGCTTCCATCTACCCCCTAGGGGGTGATGA
  9757  GAAGGTGGCTGGAGAATGAAAGACTTAAAAAAAATATATATTTCTATAACGTGCTTGATA
  9817  CGAGAATTAAACGGTTTACTTTACGTAGACCTACAAATTCCGTGTACGTCTTAAAAAATA
  9877  AATAAAAACTTTTTATTGATTCGAAATTAATAAAAATTTTTATTTATTCCCCACAATTTG
  9937  TGGGTGATTTATTTGAGTAAGTTTAAATAATAAGAATAAAAAATAATTTATTGGTCGGTT
  9997  CTTGGATCGACCATAATATTAGCGAAATAATTCGTATTAAAACTTTAAATTTTTAAACTT
 10057  CAAATAACAACCTTATTTTTATTTT
;     G-cox2 ==> start
 10082  ATGATTCAAAATTTTTATTTAGATTTAATTGCTTTTTTAACAAAATCAACTTTATATGCT
 10142  GATTTTGCTGAAAAATGGGCTATAAGTTTTCAAGATCCAGCTAGTCCTTGGATGTATGCA
 10202  ATAATTGATTTACATGATCGTATTATGTTTTATTTAATTATTCTTTTAATTGTTGTTGTT
 10262  TGGTTTCTAGTTAGTGCTACTTTAAATACTAATCCAATGAATTTCCATCATGGTAATCTT
 10322  ATTGAATTAATTTGGACTTTAACACCAGCTGGAATTTTATGGGCTATTGGTTTACCAAGT
 10382  TTAAAATTATTATATATGATTGATGAAATTTTAGATGCTGAAATTACAGTTAAAGCTATT
 10442  GGTAATCAATGGTATTGGTCTTATGAATATACTGATTATGTTGATTCTTTAGATAAATCT
 10502  ATAACTTTTGATAGTTTTATGGTTAGTGAAGATAGTTTAGAAGAAGGTGATTTACGTCAA
 10562  TTAACTGTTGATAATTATTAGGTTTTACCTATTAATACTAGTATTCGTTTATTAGTTACT
 10622  TCTAATGATGTTATTCATAGTTTTGCTATTCCTTCTTAGGCTTTAAAATAGGACGCTATT
 10682  CCAGGTAGATTAAATTCAACAGGAATTTTAATAACTCGTCCTTCTACTTTTTATGGTCAA
 10742  TGTAGTGAATTATGCGGTGTTTTACATGGATTTATGCCTATTGGTTTACATGGTGTTGAT
 10802  TTACCTTCTTATTTAAATTTCTTACGTTCCGCTTCTTAA
;     G-cox2 ==> end
 10841  TAATTAAATATTCATTTTTATAATCTCAATATATAAATTTAAGTATTTGGGATTAATTAA
 10901  TTTGAAAATTTATAAATACAGTTTTGTGAAAAAAGACATCTAATTAATTTTAAATATAAT
 10961  TAGCCGAGCCTTGCTCGGTTACTTATCAAATTTTGTTTGTTGCTGTTGATGATAATTTTA
 11021  AATCGAATCCTTTGCTTAAAATAATAAAAAAATGATATTTAGGGTCGATCACAGAATCGA
 11081  GCGGTTCATTATTAAATGAACCTTAAATATTAAAAGCTTGAGTTTTAATCAAGCGTTTGA
 11141  GCTTTAGCTCGAATAGAATTAAATCTTATATTAAGTTGAAGGTCTATGTATGTATATTGG
 11201  GAATATTAAAAAATTACTATTATTTT
;     G-atp9 ==> start
 11227  ATGTTAATGGCCGCTAAATTAATTGGTGCTGGATTAGCCACTATTGCTCTTGCTGGTGCT
 11287  GCTATTGGAATTGGACTTATTTTTGGTAGTTTAATTCAAGGTACTTCTCGTAACCCTTCT
 11347  TTAAGACGTGAACTTTTCAATACTGCTATTTTAGGATTCGCTTTAACTGAAGCTATGGGT
 11407  TTATTCGCTTTAATGATGGCTTTAATTTTCTTATATGCTTTCTAA
;     G-atp9 ==> end
 11452  TTAAAGATTGAATTAATATAAGAATAAATAATTTTCTTATATTTCCCGAGGGGGAATGGA
 11512  TCCACTAGGTGGATATATTTTTGCATCTACAGCCAAGTTATTAATATAACTGCAGTCTAG
 11572  TTTAAAAGCTTGATTAGGTTTTAGATTAAACCTCGGATTCAACCCAAATGTCTAAAAAAT
 11632  AGACATTTGGGCTATATAAAAAAAAGTCACCGAAAGGTTGCTTAAAGATATAATAAATTC
 11692  CAAACCAAAAAAAAAAAGAAAAAAAAAAAAAAAACGGGTGAAAACTTAAATATCTTTTAT
 11752  TTTTAAATCCTCCCTCTGTTTTTTCTTTTTTACCTCAGAGATGATTTATCAGGATTTAAA
 11812  ATTCTACCCTTTTTGTTAGCTCCACTCATAAGGTGCATCATCTTTTATTACACGTCTCCA
 11872  TCTACCCCTCTTCAAGGGGGGGGGGGTGGTGATGCAAAGGTGACAAAAGATTGGATAACT
 11932  CGTTTTTAATTAATGATTGGAAAAGGGTTTAAATGCAATAAGGGATAAAAGATTAAGAAA
 11992  TTTAAAATTTAAACCAATCAAATTTTAATTAAAATTGGTTCATCCTAGAATGAACCGGTC
 12052  GGTTCTTGGACCGACCTTTATAATAAATAATTATGAGAAAATTTTCTATTTTAGAAAATA
 12112  AATTCGAATGTTTTATTTATTAAAAAAGTATATACATTTTCGCTTTTAATGGGGTTCATC
 12172  AAAAAATGAGCCGCTCGATTCTTGGACGAGCGGTCGACATAAAATCGACCGGTCGTTTCA
 12232  GGCGGTTTTTGGACCGCAGGGACGAGCAAAAAAATAAAGCTTATTAATTAAAAGAATATT
 12292  TTTTATTTC
;     G-cox1 ==> start
 12301  ATGTATTTTGTAAATAGATGGTTATATAGTACTAATGCTAAAGATATAGGTATGTTATAT
 12361  ATAATATTTGCAGCTATTTCAGGATTAGTAGGTACTGCATTATCTTTTATAATTCGTATG
 12421  GAATTAAGTAGTGGAGGACAAGTATATTTAATGGGTAGTCATGATCAATATAATGTTGTT
 12481  ATTACTGCTCATGGTTTAGTCATGATTTTCTTTATGGTTATGCCTGCTTTAATTGGAGGT
 12541  TTTGGTAATTGGCTTGTACCTGTTATGATAGGTGCTGCAGATATGGCTTTTCCAAGATTA
 12601  AACAATATAAGTTTTTGGTTATTACCACCTTCTTTAATTTTATAGACTGCTGGTCTTTTT
 12661  GCTGGAGGAGCAGGTACTGGATGGACAGTTTATCCACCATTATCAGATACTCCTTATCAT
 12721  TTAGGAGCTGCTGTAGATTTATCAATTTTAAGTTTACATATTGCAGGTTTTTCTTCTTAG
 12781  ATGGGTGCTATTAATATTATTACAACTGTTATTAATATGAGAGCTCCAGGTATGAGTATG
 12841  GAACGTCTTCCATTATTCGTTTGGGCTGTTTTCATTACAGCTTGGTTATTATTATTATCT
 12901  TTACCTGTATTAGCTGGTGCTATTACAATGTTATTAACAGATAGAAATTTAAATACAAGT
 12961  TTTTATGATGCTAATGGAGGAGGGGACCCTATTTTATATCAACATCTTTTCTGGTTCTTT
 13021  GGTCACCCAGAAGTTTATATTTTAATTTTACCAGGTTTTGGTATTATTAGTCATTTAATT
 13081  AGTCGTTTTAGTAATAAACCAGTATTCGGTTATATTGGTATGGTTTATGCTATGTTATCT
 13141  ATTGGTTTATTAGGTTTCTTAGTATGGAGTCATCATATGTATAGTGTAGGATTAGATGTA
 13201  GATACTAGAGCTTACTTTACAGCAGCTACTATGATTATTGCTTTACCTACAGGTATTAAA
 13261  GTATTTAGTTGGTTAGCTACTTTATATGGTGGTCACATTCAATATTATACCCCTATGTTA
 13321  TTCGCTTTAGGTTTTGTAATTTTATTTACTCTTGGTGGATTTACAGGTGTAATTCTTGCA
 13381  AATGCTTCTATTGATATTTCTTTACATGATACTTATTATGTTGTTGCACATTTCCATTAT
 13441  GTTTTATCTATGGGTGCAGTATACGCTATTTTTGCTGGATTCTATTATTGGATTGGAAAA
 13501  ATTACAGGTTATCAATATAATGAAGTTTTAGGTCGTATTCATTTTATTTTATTTACTATT
 13561  GCTATTAACCTTGTATTCTTCCCAATGCATATGTTAGGATTAGCTGGAATGCCTCGTAGA
 13621  ATTCCAGATTATGCTGATGGTTATGCTAGTTGGAATCAATTTATTACTTTAGGTAGTTTC
 13681  TTAACTTTATTCTCTGTTATAGTTTTCTTATATGTTATTATTCAAACTTTTTCTACTACT
 13741  AACACTAAAACTGCTATAGCTTTACGTGGTCGTTGGGACATAATTGGATAA
;     G-cox1 ==> end
 13792  GTTTTTTATCTTTTTAAAACTTCCGACACCTTCTCATCACCATCTTCTTCAAAGGGGTAT
 13852  ATGAAAGTGTATACATAAAAATGACGCACTTTATTGGTGATGCGAACTCTATAAATCTTT
 13912  AATTCTCTAAATTATCGGTCCGCCGATCTAATTAAAAATGGAGCTAATTTTAAATTGATA
 13972  CTCGAACGTTTTTCGACGGATGATGAATCAACAAGTTTTATTAAAAAAT
;     G-trnL(cua) ==> start
 14021  ACTCCTGTGGAGGAATGGCAGACTCAATGGATT!CTA!AATCCATCGCAAATCGCATACA
 14079  GGTTCAAATCCTGTCAGGAGTA
;     G-trnL(cua) ==> end
 14101  AATTAAATTGATCTTTTTTATATCGAAGTGTCTTATTATAGAACTTTTATAAATAAATTA
 14161  TAGTTTTTGCGATCGGTCCAATAACCGATCGGTCGATTTTATATCGACAATAAAAACTTT
 14221  AACTTTTTATAAAAAAAATTTAAATCTTTATCTATTTGATCCTCCAAATAATCAAGTGTT
 14281  TGATTATAAATCAAACCTTATAGATGAAATAGAGTAAATTTACTTTGATTTATATTGTAA
 14341  GAAGTAGTACTGTACATATTGTACTATCGATATAAAATTTCATATAATAAATTATGTTAT
 14401  TTTATATTTCAATTCTTAGGCA
;; mfannot: G-cox3 ==> start Def by similarity
 14423  ATATACAAATTTTTTTTT
;     G-cox3 ==> start
 14441  ATGAAGATTATCCCTCGTGCATTTCATCCTTATCATTTAGTAGAAGCTTCACCATGGCCA
 14501  TTATTAATGGCTTTTAGTTTATAGTCTTTTGCTATTGGATTTGTAACTTGGATTACCAAT
 14561  TTACATGCTAATTTAATTCCACATTTTTTAATTATAGGTTTAATTGCTTTCTTATGGTGG
 14621  AAAGATGTTCTTCGTGAAAGTGCTGGAGGATATCATACTATAGTAGTACAAAAAGGTATT
 14681  ACAATTGGATTTTTATTATTTTTAATCTCTGAAATTATGTTATTTTTCAGTTTTTTCTGG
 14741  GCTTTCTTTCATTCTAGTCTTGCACCAGCTGTTGATATTGGATCTGTTTGGCCTCCTAAA
 14801  GGAATTAATGCTGTTAATCCTTGGGCTATTCCTTTATTAGGAAGTTGTGTTTTATTAGCT
 14861  TCTGGTTTTGTATTAACATTAAGTCATCATGCTATGATATTAGGTAATAAAGATTTAGCT
 14921  ATAATAAGTATGGTAATTACTGTTTTATTAGGATTTTTTTTCATCTTTTTACAAGCTAAT
 14981  GAATACTATATGGGAGAATTTACAATTGCTGATTCTGTTTTTGGTACTGTCTTTTATATG
 15041  ACAACAGGACTTCATGCTCTTCATGTTATTGCAGGAGTTTCCTTTTTAACTGTATCCCTT
 15101  TTCAGAATGTATTTTGATTCTTTTACAACTGAACATCATTTAGGATTAGAATTCGCTATA
 15161  TTTTATTGGCATCTTGTCGATGTTGTTTGGTTATTTGTATTTTTTGTTTATTATTGGTGG
 15221  GGTAGCTAA
;     G-cox3 ==> end
 15230  GAAGAAAAATTTATATTTATCTTTTGTTTTAATTTATTTTGGGCCACATAAAGTGGCCCA
 15290  CTCGATTATATGATCGACCACCAATGTGTAAAAAAAAATAATTTTTTTTTTACACCTCGA
 15350  GTCTCTTATTATAAGAGACTCGGGATTAATGAGATTTTCCTGTAGTTGTATAAAAAAAAA
 15410  TATTGCCCCGGTTCAAGAATCGGGCGGTTAATTTTGAGATGTATCCATGAATGTCAAAAA
 15470  CGCAGCAAATAAATTAAACATGTTTTTATAGTTTAAAGAAGAAAATGTAGCAATAAAGAC
 15530  TTTTTTGTTGATATGCTGACGCTGTTGAAAATCTTTTACTTTTACGTTCTTTCTTATTTA
 15590  TAGCAAACTTTTATTTGGTTTTCAATATTACATTAAGGATGATACTACTTTATAGTTTTT
 15650  TATTAATAAAACATAAGGCTAAATATGGATAAAAAGATAAATAGTAAAAAAGAATTAAAT
 15710  ATAAGTTCAACTGATTTTTTACAAGTTGAAAGTCAGTAAAAAAAAAATTTAATAATTCTT
 15770  TATTAATTAGTAGAATCGGCTCGTAGAGCGGATTACGCGCTTTTGCGCTGAATCTAAATA
 15830  CTAATTTCATTCTAATTATAAAAATATATATGGCAGTTCGCCAATGTGGTTGATATAAAA
 15890  TCTACCGGTCGGTTCTTGAACCGACCAAAAACAAAAAATAATTTTTTTTTTAGAATATAA
 15950  ACATCTTTGTATTATATAACAAAAAAATACAAGATGTAAAATCCATTTTTAAGTTT
;     G-nad4 ==> start
 16006  ATGTTATATCTAACATTAATATATCCAATAATATCAATAATTATGATTACTTTTAAATCT
 16066  GTAGAAAAAGAAGTATATAAAACAGCTTTATTTTTTTCTTTATTAAATTTAATTCATACT
 16126  TTATTTTTATTTTATTTTTTTGTTCCCAATTCTATTTCTTTTCAATTTCAATCTTTTGGA
 16186  ATTTTTGGAATTGATGGAATTAGTCTTTGGTTAATTTGGTTAGTTAACATGTTAACACCA
 16246  ATTGTTTTATTAAGTTGCTGGAAAATAGATATAGTTTTAAGTAAATCTTTTGTTATTTAT
 16306  TTATTAATTATTCAAATTTTATCTTTAGCTGTTTTCATTGTTTTAGATTTATTATTATTC
 16366  TATATTAACTTTGAAAGTGTTTTAATTCCAATGTTCTTTTTAATTGCTTTTTGGGGTAGT
 16426  AGAAATAGAAAAATTCATGCAGCCTATCAATTTTTTATGTATACACTTATTGGTTCTTTA
 16486  TTTTTATTATTAAGTATAATTTAGATTTATATTGAAATTGGTACTAGTGATTATCATATT
 16546  TTATCTATTTATCCTATTTCTGCTAATTATCAAAATATTTTATGGTTAGCTTTTTTTTTA
 16606  TCTTTTGCTATAAAAATTCCAATGTTTCCAATGCATATTTGGTTACCTGAAGCTCATGTT
 16666  GAAGCTCCAACTGCAGCCTCCGTTATATTAGCAGCTATTTTATTAAAATAGGGGTCTTAT
 16726  GGTTTTTTACGTTATTCTTTACCAATTTTTAATATTGCAAGTATTACTTATCAAAATTTT
 16786  TTATTTTGTCTTTGTTTATTAGGTATTATTTATGCAAGTATTGTTTGTTAGGCTCAATGG
 16846  GATATTAAAAAAATTATTGCTTATAGTTCTGTAGGACATATGAATTTAGCAACTTTAGGG
 16906  TTATTTACTCAAAACCAACAAGCTATAAATGGTGGTATTTATTTTTTATTATCTCATGGT
 16966  ATTATTAGTGCGGGTCTTTTTTTATTAGTTGGAGTTCTTTATGATCGTTATCATACTCGT
 17026  ACTATTCGTTATTATAGAGGAATTGTAATGTTTATGCCTATATTTACTTTATTTTTCTTA
 17086  GTCTTTTCTTTAGCAAATATAGCAGTACCTGGTACTAGTGGATTTGTTTCAGAATTCTTA
 17146  ATTTTTATTGGATTATTTCAAAATAATTTATTTATTGCTTTTTTTGCCACTTTAGCTATT
 17206  ATTTTAACACCATCTTTTATGTTATGGGTTATGCATAAAATGCTTTATGGTACAATTTCC
 17266  ACATATTAGAGTTGTCTTTATCAAGATATGACTCGTAAAGAATTTCATATGTTATTTCCA
 17326  TTATTATTCTTTTTATTATTTTTTGGTATTTATCCTGCAATTATATTAGAATCCATACAA
 17386  TTTAATAGTATGAATGTTTTATATTAA
;     G-nad4 ==> end
 17413  TCGCACATTCATTGCAATGCACTAAAGGTTCATAATTTCCTATATGCGCTTTCATTACCC
 17473  CCTCAAGGGGTA
;     G-orf101 ==> start
 17485  ATGATATGGCAATAGAAAATTAAAATTTTTATGCTTCAAAAGAAGCTCCAGTATATAAAA
 17545  AATTTGCCATTAAAATTTGTTTTTGTTTTAGTTATATATCATGACTCGACCATGTTTTTA
 17605  CGTTAGACCAAAAGGTCTGATGTGAAATTAATCTGGGACGAATTTTGCCGGGTATATCCA
 17665  TCCTAGTGGATCCAACCTTGTCTCAATAGACACACTAAAGAGTCTTTAGACTCAATCGTG
 17725  TGTTTATTGAAGATAAGGGTATGCACGCGGCCCAAATATATCAAAACAAAATATATAAAT
 17785  ATATAA
;     G-orf101 ==> end
 17791  ATTTAAATATATTAATTTTTAGTTAGGCCCTTCTCCTTCAATGAATAACGGTCATTGACG
 17851  AGTTATTCCTTGGAAAGAAGGATGGATCCGCCTTAGGCGGATCAAATAAACCCTAATCAC
 17911  AATTAATTAACAAATGAAGCAAA
;; mfannot: G-nad2 ==> start Def by similarity
 17934  AAAAAAAACACACAAAAATTT
;     G-nad2 ==> start
 17955  ATGTTATTAGTTTTAGGCTTATTAGGATATATATATGCTTTATATTTAGTATAGCCTCAA
 18015  TCTAGAAATGTAACTCCATTATTAATAAGATTAGCTAGTTTATTCCTAGTTTTACAACTA
 18075  ATTAATATTGCAATAAATATTAATTATATTCAAAATGAAATATTATTTTTAGATGGTGTA
 18135  CATAGATTAAATACAAATATATTATTTTATGAAATGTTATTAATAAGTTTAACATTATTA
 18195  TTATTCCAAGTTTATACATATTATTTAAAATCTAGCGAAACTTTTATGATAATATTCACA
 18255  AATGTTATTGCGATTATAAATTTAATTGAAAGTTATGATTGGTTATTAACTATAATTAAT
 18315  TATGAATTAATTAATATTACTTTATATCTTATTGTTAGTATGAAAAATGGATCTGAAAAA
 18375  GCTTTATCAGCTTCAATAAAATATTTCTTATTAAGTGCTTTAACAACTACTTTTTTATTA
 18435  TTATTTATTACCCTTATTTATGCAATTACTGGTACAATACATTGGGATAATATGGGATTA
 18495  TTATGGATATTTATAGAAAATGATATTAAATAGCCTTTATTTTTTATGTAGATAACAATT
 18555  TTTTTTAAAATAGCTGCTGCACCGTTTCATAATTGGTCACCAGATCTTTTAGATGCAATT
 18615  CCAACTGTATTAACATCTTGGATGGCAACAATACCAAAATATGGTATTTAGTTATTTTTA
 18675  TCTTTATTTTCTTATTTTTTAACTCCTATGAATTTCTTTATCTTATTTATAGGTAATTTA
 18735  TCAATTCTAGTTGGATCCTTAGGATTAAGTAATCAATGGCGTATAAAAAGATTCTTAGCT
 18795  TATAGTGCAATTACAAATATTGGTTTTTTATTATTGGCTTAGGGTACTAATCAATTAGAT
 18855  TATTATGTTTATTATTTAATAATCTATGCTTTAACAACTATTGGTATTTTTATGATTTTA
 18915  CTATCTATAGAAAATAATCCAGAAATGATTTTACAATTATCAGGTCTTTATCATCAAAAT
 18975  GCTTATTTAGGCTTATCTTTTACTTTTCTTTTATTTTCTTTAATGGGTATCCCACCAATG
 19035  GCTGGTTTTTTTGCTAAATTAATGGTTTTAGCAAGTACTATTAATTTAGGATATATTTCA
 19095  TTAGCTTTATTTGCAATAGTAGGTAGTATTATTAGTAGTGTAAATTATTTAAATTTAATA
 19155  AAAATTATAAATGTGAATTTACCTAACCAATATAATACTTTTACAGTATCTAAAGAAATT
 19215  AGTTATTACATTTCTATAATTATCGCCTTTACTGTTTTATTTTTATTTTACCCTTTAAAT
 19275  TTATTATCTTTATCTAACTAGTTATTATTTATTAATTAA
;     G-nad2 ==> end
 19314  TCGTTTGATCCTTGATCAAACGATCGATTCCGCCATCTGTCCCATTCCTTATCAGATCTT
 19374  AGGTCTAAATAGGAATGTGGATGAGGGCTGAATCTATTAAAACGTCCAAAGGAATAAATC
 19434  GTTAGTTTTCCTATCTTTGAAGTCCAAGCGCTTAATATAAGTGCAATTTGGTACTTTAAA
 19494  CTGCTCAATTCTTATCTGAAGCTTTATATCCATATAAAATGGTTTTTATTAAGACACTGA
 19554  GTATATAAATTATTGAATAATGTTTAAATATTTATTAATAGACCCGGATCTTCAATTGAT
 19614  TAACAATGGAGTGTTTTTACACTTTTCGATTTATCGATTGAGAGAGGGGCTGATCCATTA
 19674  TGGGGGATTTAAATGATAACCATAAAATATTTGGTTTGTGTTATAATCATCTTATAAGGT
 19734  TCAGCCCCATAACCGTGCGGTACATATATAATGAACCCGGTACTATTTAAATAAATTTTA
 19794  TCACTCACCCGTAGCCTTTTATAAGTAAGGCAAAATTTAAATAAATTGCCCGTAGGGAGG
 19854  CCTACTTTATGTAGACGGTGAGGATAAAAACAAAAAGATTAAATCATGTTTATTATCAAC
 19914  TTAATTTTCCAGTCACATTCTTCTCACCCCTCTAAGGGAGATAGATGGAAGCGTTGACGG
 19974  AAAAATGGTGCACTTTTGTCAAGGTCTGAGTTAAAATTTTATGCCCGAGGAGCAGCCTAC
 20034  TTTACGTTGGTCGTCCGATCCTAAAATCGAGCGGTATAATTTACGTGGGCCAACTAATTT
 20094  AGACTTTTTCAAATGTCAGCCCAAAGGGTCTACCTTTAAGAAGTATGGCCAAGTATAATT
 20154  AAAGTTGATTATTAAACTAAAGCATTAATATTTGCTATTTATTTTGTATAAACAAAAATT
 20214  TTTTTTTATTTTTT
;     G-cob ==> start
 20228  ATGAAAATTACTAAACGTAATCCTATTTTAGGTCTTCTTAATGAATATTTAATAGATTCT
 20288  CCAGCTCCTTCTAATCTTAATTATTTTTGGAATTTCGGATCTTTATTAGGTATAAATTAG
 20348  ATTATTATGATTGTAACAGGTGTTTGTTAGGCAATGCATTATAATGCTTCTACATTATTA
 20408  GCATTTGCAAGTGTAGAACATATTATGCGTGATGTAAATAATGGATGGTTACTCCGTTAT
 20468  ATTCATGCTAACGGTGCTTCTTTCTTCTTTATTTGGGTTTATTTACATATTGGTCGTGGT
 20528  TTATATTTTGGTTCTTATCGTTCACCAAGAGGTTTACTTTGGAGTATTGGTGTAGTTATT
 20588  TTTATTTTAATGATGGCTACAGCTTTTATTGGTTATGTTTTACCATGGGGACAAATGTCT
 20648  TTTTGGGGAGCTACCGTAATTACTAATTTACTTTCTGCTATTCCTTGGATTGGTAATGAT
 20708  TTAGTACGTCTTGTTTGGGGTGGATTTAGTGTAGATAATGCAACTTTAAATCGTTTTTTC
 20768  TCTTTACATTTTTTATTACCTTTTATTTTAGCTGCTTTAGTATGTATGCATTTATTAGCT
 20828  TTACATCAAGATGCTTCAAATAATCCAGAAGGTATTTCAAGTACAAGTGATCGTATACGT
 20888  TTTCATCCTTATTATACATCTAAAGATTTAATTACTATTTTCTTAATGGTAATTTTATTA
 20948  TCTATTTTTGTTTTCTTTTATCCAAATTAGATGGGTCATCCTGATAATTTTATTCCTGCT
 21008  AATCCTATGGTTACTCCTCATTCTATTGTTCCAGAATGGTATTTTCTTCCATTTTATGCT
 21068  GTATTACGTGCTATTCCAAGTAAACTTGGAGGTGTAATAGCTATGTTTGGTGCATTAGTT
 21128  ATTTTATTTCCATTAGCTTATTTCAATACTTATAATTTACGTTCTAATCGTTATCGTCCA
 21188  ATTTTACAAATTTTATTCTGGGTTTTTGTTTTTAACTTCTTCTTTTTAATGTGGTTAGGT
 21248  GGAAAACCAATTCATGAACCATATATTATGTTAGGACAAATTTGTACTGTCATTTATTTC
 21308  TCATATTTCTTTATTTTAATGATTTAGGGTTAA
;     G-cob ==> end
 21341  AATTAGCTAATTGATTTAATTAGGGATCCTATTGGGATCCCCCATAGTATCTTATTAATG
 21401  TCTCGCACAATCCACTGTTTGAATTCAAATTGAAATTTAGATATCTTTTTTTTTT
;     G-nad1 ==> start
 21456  ATGATAGCTTGTTTAATATAGGTTTTAGGTGTTATTTTATCTGTTGCTTTAATGACACTT
 21516  GCCGATAGAAAAACTATGGGTGCAATGCAAAGAAGAATAGGCCCAAATAAAGTAGGTTAT
 21576  TTAGGGATTTTACAACCTTTTGCAGATGGTATTAAATTAATTTTAAAAGAAACTGTTTTA
 21636  CCATTACATTCTAGTATTTGGATTTTCTTAGGTGCACCTTTTATAGGGTTTTATTTAGCT
 21696  TTATTAAATTGGTTAGTATTACCTTTAGATCAAGGATTAGCAATATCTGAATTAATAGGG
 21756  GGTGGAATATTAATTTTAATAGCTATTTCAGAATTAAATATTTATTCTGTCTTATTTTCA
 21816  GGATGGTCTGCTAATTCTAAATATCCATTTTTAGGATCTTTACGTTCTACTGCACAAATG
 21876  ATAAGTTATTCTGTAAGTTTAAGTTTAATTATTTTAACCGTTGTATTATCTTTAGGTACA
 21936  GTTAATTTATTAGAAATTCTTTCTGCACAACGTCCAATAGCTACTTTTTTTGCTTTATTT
 21996  CCAATGGCTATTTTATTTATGATTTCTGCTGTTGCTGAAACAAATAGAGCTCCATTTGAT
 22056  TTACCTGAAGCTGAAAGTGAATTAGTTGGTGGATTTTTTACTGAACATTCTGCAGTTAGT
 22116  TTTGCTTATTTCTTTTTAGGTGAATATACATCCATTTTAGTTATTTGTACATTATTTCAT
 22176  GTCTTATTTTTTGGTGTTAGTATGGCTTTACCCATGATTTTTTTTATGTTATGGATTCGT
 22236  GCCACTTTAGCTAGATTACGTTTTGATCAATTATTAAAATTAGGTTGGTCTAACATTTTA
 22296  CCATTTGTCATTGGTTATATTATGTTATTACCCGCTTTTATATATACTTTTGATTTAGTT
 22356  GGTTAA
;     G-nad1 ==> end
 22362  AATTAGGTCTGTTCCATAACCGACCGGTCGACTTTCCGTCGACCATTATTCTTTAAATTT
 22422  TATCTTAGAAGATTAAATGCGTGGTATTGCGCTTTAATTATTTTTTTTTGGGGCCATAAA
 22482  ACGTCGGCTTATTTAAATACCCTTTTTTTGAAATTTAGTATATATTATATTTT
;     G-atp8 ==> start
 22535  ATGCCTCAATTTAAACCTTATTGGTGGATTACTTTAATTTCTTGGGCTTTTGCTATTTTA
 22595  AGTTTTACTACTTGGTATCATACAACTATTAGTTTTCCTACAATTCTCCGTATTCAATTA
 22655  GCTCGTATTAAAATGTTATTTATATAA
;     G-atp8 ==> end
 22682  TATTGAGTCTAAATTTAATGCCACAAATGTCTTTTAAAAAGACAATTGGATAAAACCGCC
 22742  TTAGGCGATTCCTTTATTATTTTCTATTTTGAAATTTAGATTCTTTATTATTTT
;     G-atp6 ==> start
 22796  ATGGTATTTCTTTCATCTCCTTTAGAACAATATGATATTTATCCTATTTTAAGTCTTAAT
 22856  TTTATTTTAAATAATGTTCTTCTTTATTTTTTAATTGCTGCTTCTTTATCACCTATTATT
 22916  TTATATGTTGGTACTAATAAAGGTAATTTAGTTGCTAATTGGTGGGGTATATTAAGTGAA
 22976  TCTTTATATAGAACTATTTTATTAATGGTTGAAAATTATATTGGACCTAAATATACAATT
 23036  TATTTCCCTTTAATTTATACTATTTTCCATTTAGTTTTATTTAGTAATTTAATTGGATTA
 23096  GTACCTTATAGTACTACTCCTACCGTTGAAATTGTTATGGTTTTATCTTTAGCTTTAACA
 23156  TTATTAGGTGGTGTTTTAATTTTAGGTTTTCTTACTCATCGTCAATTTTTAATTGCTGCT
 23216  TTTGTACCTTCTGGTACCCCTCTTGCTTTAATTTTACCTATGTTCGCTTAGGAAGTTTTA
 23276  GCTTATTTAACACGTACTCTTAGTTTAGGACTACGTCTTGCTATTAATATGATTACCGGT
 23336  CATGTATTAGTTAAAGTTATTATTGGATTTATTTATTCTGCTTTAATAAGTGGTACTTCT
 23396  ATTATTGTTTTAACTTTACCTTTATTCCTTTTAACTATGTTCTTAGTTTAGGAAATTCTT
 23456  ATTGCTTATTTACAAGCTTATATTTTTACTTTCATTTTCTCTATTACCGTTAAAGACATG
 23516  GCTCTTATTTATATTTATTGA
;     G-atp6 ==> end
 23537  TTTCGGAGTATTTAATTGTTTGATCTTTGATCAAACTTTTTAAATTCTTTGTTATTTAGG
 23597  CACCTATCCCTCTCTATAAATCTTTTTTTTTACTCCAAAAAATTTATCGTTTTATAATTA
 23657  ATTGTATTATATGATCATAGACTCTAAAGCGTTATGATTTAATGACGCAATAATAAGATC
 23717  AGCGCAAGCGTCAATCTTTCTATCAAATCCTTTTTTTTGTTAATAGAAAACCAAATTCTC
 23777  TTAAGCTTGACCCCCTCTAAGAAAAAGAAACATAA
