# Supplementary material for: Global Characterization of Fungal Mitogenomes: New Insights on Genomic Diversity and Dynamism of Coding Genes and Accessory Elements
Source: Front Microbiol. 2021 Dec 1;12:787283. doi: 10.3389/fmicb.2021.787283 (PMC8672057; doi:10.3389/fmicb.2021.787283)
Supplement: Supplementary File 1 — de novo annotation files of the 685 mitogenomes investigated in this study. Annotation was performed with the Mfannot program. [file Data_Sheet_1.ZIP › Supplementary_FileS1/CP049014.1_Saccharomyces_pastorianus_strain_CBS_1483_mitochondrion_complete_genome_mitogenome_g3.mfres]

;; Masterfile modified automatically by mfannot version 1.35
;; on Sun Dec 27 01:43:19 2020 by user pfonseca on host LGCM-PROC
;;    - Gene Totals: 41
;;    - List of genes added:
;;      atp6                 atp8                 atp9                
;;      cob (2 introns)      cox1 (5 introns)     cox2                
;;      cox3                 orf125               orf174              
;;      orf175               orf197               orf348              
;;      orf360               orf785               rnl                 
;;      rnpB                 rns                  rps3                
;;      trnA(ugc)            trnC(gca)            trnD(guc)           
;;      trnE(uuc)            trnF(gaa)            trnG(ucc)           
;;      trnH(gug)            trnI(gau)            trnK(uuu)           
;;      trnL(uaa)            trnM(cau)            trnN(guu)           
;;      trnP(ugg)            trnQ(uug)            trnR(acg)           
;;      trnR(ucu)            trnS(gcu)            trnS(uga)           
;;      trnT(ugu)            trnT(uuag)           trnV(uac)           
;;      trnW(uca)            trnY(gua)           
;;
;; end mfannot
;;


>CP049014.1 Saccharomyces pastorianus strain CBS 1483 mitochondrion complete genome gc=3
     1  TAATATTTATTATAATAATAAAAATATATATATATAAGAACTAGTAGATATTCGGGTCCC
    61  TTTAATAATTATTATTCTCACTAATAATGGGGACCCCACCCGTAAAGAAACTATTAATTA
   121  TATAAAAATATATTAATTAATTAATTCATAAAAATATATAAATATTAATAATAAACTCCT
   181  CCGACTATATATCTAAATAAATATTAATAATAAACTTCAATATAAATAAATATTAATAAT
   241  AAACTCCTCTGACTATATATCTAAATATAATGTATATAATATAAATAAATATTATAAAAT
   301  AAAGTCTAACTTATAAAATAATAATATACCCGCGGGACGAACCCAGCTACTATTAGCTGG
   361  GTTCGTGCCCAATTGCGGGGAATATATAAATGTTTTATAAATAATATAAATAAAATAATA
   421  ATAAAATATATATATATATAGATATATATAGATAAGAATATAATATCTATTATAATACTC
   481  TTTTAGGACTCCTTGTGATTATAAAAATATGTATAAATATATAATATTTATGAATAAAAA
   541  TATATAAATATTAATAATAAACTTCAATATAAGTTAATATTTATAATAAACTCCTCCGAC
   601  TATATATAAAAATAAATATTAATAATAAACTCCTTATTAAATTATAAATAATATATATAA
   661  AAAATAAATAAATATATGTATAAAAGATTATATAAATAATACAAGTCCGGCCCGCCCCCC
   721  ATTAAGTAAATTATTATTTCTGATAATTTATAATTTATTATATATAAATAGGGGGGGGGC
   781  GGACGCCAATTGTAGGAGAAATATATAAATATAAAATATAAGTTTCCTATGGGGCTATAA
   841  TTAATAATAAACCCGCAATTGGGACGAACCCAGCTAATAGTAGCTGGGTTCGTCCCGCGG
   901  GGTATATATATATAAATATTAAAAATATTAATAATTATCAATAAAAAGTCATATATATTA
   961  AATATATAATTATAATAATATAAAAGAATATATAAATATATATTAATAAATAATAAAAGA
  1021  TAATATAATAATACTCCTAATAGAATTAAAGATATAATATCTATAATAATAATATATAAT
  1081  AGATATAATAAAAATATGTATAATATATATAATAATAATGTATAATAAATATAATAATAA
  1141  TAAGAATATATAATAGATATAGTAAGAATAAGAGGGTATTCGGGTCCCTGACAATAAATA
  1201  ATGATTATAAATAATAATAGGGACCCCCACCTAAATATAAATATTAAATATTAATAATAT
  1261  TATATATAAATAATAAAAATCATAATACTCCTTTCGGGACTAATTATAAAAATATAAAAT
  1321  AAATAAATATATATTATATATATAAATAGTCAATAGTTATTACTTAATCTATTATAAATA
  1381  ATTATATAATAATAATGGTTAAATAAATATTATAGTCCGGCCCGCCCCCGCGGGGGGGGG
  1441  CGGACGCCGAAGGAGAAATATAAGAATAATAAATATATACATACATCACGTGTGACAAAC
  1501  CCAGCTACTATTAGCTGGGTTTGTCACACATACCTAGATTATATATATAAATATTAAAAA
  1561  GTTATTAATATATTATAAAGTTATTAATATATTATAAAAGATATTATATAAAAATATTCC
  1621  TTATCAATATTATACAAAAATTATATAAAAAATAATGATTAAATATTATTAATATTATAC
  1681  AAGAATTATATTTATCAAAAATAGAACATTATTAATGATAATAAATTATATAATATAAAT
  1741  TATAAAGAATTATTATATACTTTAAATAAACTAAATTAAATTAAATTAAATTAAATTAAA
  1801  TTAAATTAAACTTTACTTATGAATAAAATATATATTAAATAGTCCACCCCCTTAATGGTT
  1861  AATGGTTAATGGTTAATGGTTAATGGTTAATGGTTAATGGTTAATGGTTAATGGTTAATG
  1921  GTTAATGGTTAATGGTTAATGGTTAATGGTTAATGGGGGGGACGCCAATTGTAGGAGGAG
  1981  AGTTTGATTAGATATTATTTTATAAAAGATATTAAATAAAAATTTATCAAATAAATAGTT
  2041  ATTGATGATTATTATGAATTATTATATATTAATAGTCTGGTTGGAGATTATTAAAGAAAA
  2101  TAAAGTATTAAAGAATTAAGACTATATATATAAATAATATAAGAATATCTTAATAGATAC
  2161  TTCAATTAAATTAAATTAAATTAAATTAAATTAAATTAAATTAAATTAAATTATGAATAA
  2221  GATCCATATCTATATTCTATAAAATAATAAATATAATATTTAAATTCTGAACAATGTCCA
  2281  TTATTATACTATATAATATTATTAATATAATATTTAAATTATGAATAATATGCATTATTA
  2341  TCTTTTTTAATATTGTAAATATAATTAATATATTTAATATTCTAGATTAAATAATAATAA
  2401  AACAATAGTCGGTCCCGCCCCCCGGGCCGGACGCCAATTGGAGGAGTATTTTATAAATAT
  2461  ATAATAAATATATAATCGGAAAAGAATAGGTTTATATAATAAATATTATAAAATAGATAT
  2521  ATAATAAATATATAGGTATGTATAAGTAATATATAGTAATCATATATAAATCTTATACAC
  2581  ATTTATATATAAAGTATATATTAATATTTTTTATTAATTTTAATAAAAATATTAATAATA
  2641  GTGTATTATATATAGTATAATAATAATATAAATATATTCATATAAAATATAAAATTATAT
  2701  GTAAAAAGTGAGGGACCCGCCCTCCCAGATCCATATGGGAGGGCGGGACCGAACTCCTAG
  2761  TATATAATATAATAAATATTATATATATATTATAATAATAATAAATTAAATATTTTAATA
  2821  AATAAAATT
;     G-atp9 ==> start
  2830  ATGCAATTAGTATTAGCAGCTAAATATATTGGAGCAGGTATCTCAACAATTGGTTTATTA
  2890  GGAGCAGGTATTGGTATTTATCGTATTCGCAGCTTTAATTAA
;     G-atp9 ==> end
  2932  TGGTGTTTCAAGAAACCTCTATTAAAGATCTAGTATTTCTATTATTTTAGGTTTCGCATT
  2992  ATCAGAAGCTACAGGTTTATTCTGTTTAATGGTTTCATTCTTATTATTCGGTGTTTAATA
  3052  TATAATAAAAAATATATTAAATATTAAAATATAAAATATAAATAAAATACATACATATAT
  3112  AATTATTAATTAATATTAATTAATAATTATTAATAATATTCTTCTACTCCTTCGGCGTCC
  3172  GGCCCTCCCCCGGGACGGGCGACCAGACTATTAATTTATTAATATATTAATTATATAAAA
  3232  TATTTCTTAATAATCTTTTTATTGATAAGATATAAAATATAAAATATAAAATATAAAAGT
  3292  ATAAAATATAAATATCTTATTTTCTATTTAATAGCTATTATAATAGCTATTAATATACAA
  3352  ATATTAAATTACTTTTTATTTGTAATCTTAAATTATATAAAAAAGTATATGATATATTAC
  3412  TTAATAATATATAGATATATATATGTTTTATTATAAAATATATAATAATAATATTTAATA
  3472  ACGTATTGAATCCAAATATAATCTAAATATGTTATATTTATATTCTATAAGGAAGGGACC
  3532  CAATACTAATAATATATAAAATATAATATATACTAATAATATATAAAATATAATATATAC
  3592  ATAAATAAAGAATAATATAATATATTAATAAATAATGATATATACATAAATAATCTTATA
  3652  TACATAAAGAATAATATTTATAATAATATATACAGCAATAATAATATAAATTAATAATAA
  3712  TAATATATATATAATAATATATATTGATTACTCGGGCTAATATTAATATAATATGATAAA
  3772  TATATTATATTAATATAAATAATGAATTAATTCTTATATAATAAAAGTCTGTATAAATAT
  3832  ATATTAAGTCCGGCCCGCCCTGCGGGCGGACGCCGTAGGAGATATATATTAATTAAAAGT
  3892  CTAACTCATTCATATTATATATAATAAATAATAATAATAATAAACCCGCAATTGGGACGA
  3952  ACCCAGCTAATAGTAGCTGGGTTCGTGCCCGCGGAAAATATAAATAACCATATATTAATG
  4012  TTTAGTCTCTCCGAATTATTAAATATTAATATAAATACTTCTGAAGGATTAATAAAATAT
  4072  ATACTCCTTGCGGGGTCCCGGGCCCCCCTACTGGGGGCCCGGGGCTAAATATAAAATATA
  4132  TATATATAATAAATATCTTATAGTAATTTATTGTAAATGATAATATAATATAATATAATA
  4192  AATAAAGAGTTTAGTTAATTATAAATAATAAATAATAATACATATATAATTATTATTTAT
  4252  AAGGTAATTTTAAGTATTAATTATAAAGTATATATATTCCATAAAGTTAAATAAAGAATA
  4312  ATATTTTAAATAATTGTATTAATAATTATATAAAATAATACTTCAATAATAAATATAAAT
  4372  ATAAATATTTTAATATATATAGAATACTTATCTTTATTTATATCTATATCTCCTTCATAT
  4432  ATTATCCGATATATATTAATATGAACTAGACTATAAAAATAAATACTAGGAGTATTAAAA
  4492  AATATTATATAGATTTATTTAGACATTTTTTTTTATTTAACTTAGACTATTATAAAATAT
  4552  TATTAATACTTATTAATAGATTAATAATAATTATAAATTAAATACAATATAATAATATAT
  4612  AAATATACCCCGCAATTGACATAAACCCAGCTTATCTATGTTTGTGACCGTGGGAATAAT
  4672  ATAGAATCTTTATTATTTTCTTAAATTATAAATATATTAAATAAATAATATATAAATGTT
  4732  TTATAAATAATATAAATATAAATATAATCAATAATATTATAATTATATAAACTTATAATA
  4792  TATATAAATAATATATACTTCTACTTTCTAATAATAATCTATAAATATATATAAATATAT
  4852  ATATATAAATAAATAAACTAATATAATAACATATAAAATATTATTTAATATAATAATACC
  4912  TATTAGTAGTATTAATTAATAAATATATCCATTATTAATATAATAATCTATAATAAAATA
  4972  AATATAATATAATATAATATCCAGTAAATATATAATGTTATATAATCTTAATAAGAATAT
  5032  ATTATTAAAATTTATAAAAAGTGAGGGACCCGCCCTCCCAGATCCATATGGGAGGGCGGG
  5092  ACCGAACCCCTAGTATTAATATATAAATATATAATAAATAAATAACCCACGGGACGAACC
  5152  CAGCTACTATTAGCTGGGTTCGTGCCCAATTGCGGGGAATATATATATTTTATTAATCTT
  5212  TCATAAATATGAATATAAAATATAATAAGATGCTATTATAATTAGCTCCGGAAGAAGTTA
  5272  TTAAATATTATTTACTTTAAGTATTATATCTAAATAAAATCTAACTATTTTCTATAAATA
  5332  TATTCTAAATATAGAGTAATAATAATTAAAGGAGAAGAATATTATTATAATCTGATTTAT
  5392  AAATATAATATATAAATATATAATATATATATTTTATATAGTATAATAAGGGTATCATAT
  5452  ATTTAATTAGTAGGATTATATATATAATAATATATATAAATATTATTAGGTGTATATATA
  5512  TATTGTATA
;     G-rps3 <== end
  5521  TTAGATAAAGTTTAATTTAACTTTAATATTATATTTTCCATTTTTATTAATATTAGAATT
  5581  ATTATATAAATTATGATTAGAAGAGATATAATTTAATTTATAATTATTATTAATATTACT
  5641  TCATAAATATTTTTTATTATTAAAAGTACCATTTAATAAAATAAGAGTACTAGTTCTACC
  5701  AATATTATTACTTAATCTACCTTTTAATTTAATAGATCAACCTACTAAATATTTAAATAT
  5761  TAAAATATCTATAGGAATATTATCAATATTTATATTATTATATAATTTATTTATATTATT
  5821  ATTAATTCCATAAGGTGTAATAATATTATTATATTTAATATTATTAATATTATTTATATT
  5881  ATTAATATAATTTATAGAAATATTATGATCATTTAATTTAGGTATAATATTATTTAATAT
  5941  ACGTTGATAATTTGTTATAATTCCATTATTATATTTATCTATATCATTTAAACTAATATA
  6001  TTTACTAAAAATATCACTATTTATATAAATATATGATAATTTAATAGGTTCAATTGTTAC
  6061  TCTTTTATTATAATAATAACTTAAAATATTACTTAAACTATTATTTATATTATTATTTAT
  6121  AATATTTATTAATTTATTAATTATAGTTATATAATAATTATTATTATTATTTATATCATT
  6181  ATTATTATTATTATTATTTATATAATAATAGAATTTAATATTTAATTTATTTAAACTATG
  6241  TTGATTAATAGGTTTACTAATAATAATCTTATTTGTTTTATTATTATTTAATCTTAATGT
  6301  TATTATCTTATATAATAATTTAGTAATTAATTTATCATTTATAGTATTATTAATCTCTAT
  6361  ATTCTTATTATAATTATAAATTTGTAGATTTCAAGTATTTATATTATTTAAATGTTGTAA
  6421  TTTATTATTTTTATTATTAATATCTCCTACGGTGCCCGTCCCTCCCTGGTGGGCGGAACA
  6481  GACTATATTATTATTATTATATATTGTTTTTATATTATTTATTCTTTTAATATTTATTTC
  6541  TAATAAAATATTCTTTAATATTAATTTTTTATTATTTAAATTATCTTTAGCCCCGGGGCC
  6601  GGACGGACCCGGGACCCCACTAGGAGTAATTATTTTTAATAATTTTAATTTCATTAT
;     G-rps3 <== start
  6658  TTATTATTTATATTTTTTATCTATTATATTTATATAATTATTCATTATATATATATAATA
  6718  TGCATCTTTATTATATTATATTCTTATTATAATATATTAGATATTTATTGTAGTTTATAA
  6778  TATATTACCTTTATATATATTAATATGTTTATTTATTTATATATAATATTAAATTATACT
  6838  TATATTTATTATTATAATACGAGGGGTTCGGTCCCGCCCTCCATATGAATATGGGAGGGC
  6898  GGGTCCCTCACTTTATATTAATAATATTTAGATTATTATAATACTTTTTATTCATTATAT
  6958  TAATAATATTAATAATATTTAGCCCCGGGCCCCCCGGGCCCGGGACCCCGCAAGGAGTAT
  7018  ATTGTTATTAAAAGATTAATTAATTAATATTTATTTAACCCTATAAGGTATTATTTATTA
  7078  TTAAGTCAGAATCTAATTTATAATCATATTATATTAAGAGTTATTAATTATAATATATTT
  7138  AATCCTATAAGGTAAATACTATTATATATATAATCTTTATTTAATATTTATAATCGTTAT
  7198  ATTTATATTAATATTTATATTTATATTAATATTTATAGTCGTTATATTTATATTTATATT
  7258  TATATTTATATTTATTTCCTAATAAGAAGAAGTATTATTATTTACTCCTGTAAGAAATAT
  7318  ATATACTTTATATATATTATTTTTTATATATATACATAAAGAGATATTAATTATATATTC
  7378  TCCTTTATAATAAGATAATACTAATTAATTAATTATATATTATACTATATTATATATAAT
  7438  TATATTATATTATACAATTTATCTTTATTTTATATGAATTAATTAAATCTTATATTTTAT
  7498  TTATATTAGCCCCGGGGCCCTACGGCCCCGGGATCCCAAAAGGAGTTATGATAATTTATG
  7558  AATTTATTATATATTAATAAATCGGCCCCCCCCCCCGGGGGGGGGGCGGGACGCCGGAGG
  7618  AGTATATTAAAAAGATATTATTGAAAAGATAAGAGAATAATCTTTTATATGAATTAAATT
  7678  AAATTAATTAATTAATTAATTAATAAGTATTTAATATTTTATTATTTATAAAAAAAAAAT
  7738  GTTAAGTAATTATATTTTATATATTTATATATAATAAGAATATTAGAAGAAACAATATAG
  7798  ATATATATTTATTATTAGTCTATACATATTAATATAATCTTATATTATATTATATTTTAT
  7858  CATATTATATATGTTATAATATAATTTTATTTATAATAATTTTTATATCATAAAGATAAA
  7918  TAGATTAATAATTTAGATATTTATTTTTATATA
;     G-trnS(uga) <== end
  7951  CGGATGATGTAGGATTTGAACCCACGTAGCCAATAAAGACTAATGATAGC!TCA!AATAT
  8009  CACACTTTAAACCACTCAGTCAACCATCC
;     G-trnS(uga) <== start
  8038  TTATAGTTATTTAATAATTTCCGACCAGATTATTAATATAATTAATTTTATTTAATATTT
  8098  TATTATAAATTATATATTTAATTTTAATATCAATAAATTAATTTATTATATATATTATAT
  8158  ATATTTCCTTAATATTTTAGATAATCTTAGAAGAAGATAAACTATATTACTTATATGGAT
  8218  ATAAAGTCTTACAATATAATTAATTACTTAAATATACCTCATTATATTTTATTATAATTT
  8278  AATTAATTAATTAATTAATTAATCTTAAACAAATAGATTATTATTAACTCCTCCGGCGTC
  8338  CGGCCCCACGGTGAGCCATACTAGTTAATATTAACTTATAAAATAATATTAATAATTTCT
  8398  ATACTAAAAATAAGGATATTAATATATATATACATTATTTATAAATTTAATTTATAAATA
  8458  TTTAA
;     G-orf125 ==> start
  8463  ATGATATATAGTATTCTAAAGTGTATATTATACCTTTATTATTTTATATTATTTATTTAT
  8523  AAGATTATAAACTATTATTATATTAAAACTTATAATATAACATTAAGATTTATATATTTA
  8583  ATACTAGACTCTTTTATTTATAGAATATATTATATTATATTCTATATATTCTATTATTAT
  8643  ATATATATTATTTATTTATTTATTTATTTATATTATTATATTTTATATATTTTATTTCTT
  8703  CCTATGGGGGGGGTCCCCATTATTATTTTCAATAATAATTATGTTAGGGACCCGGATATC
  8763  TTCTTGTTCTTATCTTATTATATTATTCATTTTTTATCTTTATTTATTCTTTATATTAAC
  8823  TTATTATTTATCTTATAA
;     G-orf125 ==> end
  8841  AATCTCCTTTATAGTTTATTTCTTTATTATATATTATATACTTCTTTTTATTCTAATATA
  8901  TACATTTTATATTTAGCCTCGGGCCCCCAGTAGGGGGGCCCGGGACCCCGCAAGGAGTAT
  8961  TAATTTTCTTTATAATTTATTTATTAGTTATTTATATTCAATTAATTATATTTACGTTCT
  9021  TTAATATATTGTTTATTCTTGTTATTAATCACCCGCCCCCTCCCCCTACTACTTATATAT
  9081  TTTAAAATATAAAAATATCAAAAATATATAAATTATTAATCCTTTTAAATTATTATTATT
  9141  ATCTCCTTAATATTAAATTAATAATAATATACTATAAATGGTAATTATAATATTATTTAT
  9201  TAAGATATAAATATATACTCCTACGGCGTCCGCCCTCCCAGGGGCGGGCCGGACTTAATA
  9261  ATATTATAAAATATGATTTTATACTAAATTTATTTAACGAGGGGTTCGGTCCCGCCCTCC
  9321  CTACTGGTATGAGAGGGCGGTCCCTCACTCCTTCAGAGCTAAACTAAAAATATATATATA
  9381  TATAATAATTATTAAATCTTTTATTATAAATCTAATAGATATTATATAATTTTATATATA
  9441  ATTGTAAATATAATTTATCCTTTTTATTATTTATTTTAAATATATTGATAATATTACTTA
  9501  TTTTTATAATGTATAAGATAATTTTTAATATATTATAATTTTAAGAATAATAATGAAGTA
  9561  ATTTATTATATAATACTATACTATATTATAATATACTATATTATTAATCTATACTATTAA
  9621  TGATTTTTATTTTCCTATCCTTTATATTAATATTATAAGATTAAATATATATAAATATTA
  9681  ATAAATCTTATAATTAATAATTCAATTATATTTATTTTATTTACTATAAGACGAGGGGTT
  9741  CAGTCCCGCCCTCCATATGAATATGGGAGGGCGGGTCCCTCACTTTATATTAAGAATAAT
  9801  TCTTATTATTTTATTTTATTCTTATTAAAACATTACAATAATAATATACCTAGTTTATAA
  9861  TAATAACTCTTTCAATATTATATATTGTTATAATATTATATATATATACTTATTATTAAT
  9921  CTGATATAGATATTAATTAAATATTAACATTTTTATAATTAATACGAGGGGTTCGGTCCC
  9981  GCCCTCCATATGAATATGGGAGGGCGGGTACCTCACTTTTAATATTTTTTATGTAAACAA
 10041  GTTATAATCGTCTCGTACCGTCCAATTGGACGGTGCGAGACGATGTTATTAATAGTAATT
 10101  ATACTTACAAACTAAACTCTTTTAAAAATATATACTTATTTATTCATATTTTATAATATA
 10161  TTATTATTAATTAAATTATTATTAACTTATTAAATAATTAAATAATTCTTCTTTATTTAT
 10221  TTTTATTATAATTAATATATATATATATTCTGTATATTTATACTATATAAATGATTATAT
 10281  TAAATATAATTTTTATTATTATTAGATGACTTTTATTTAACTCCATTAGGAATATTATTA
 10341  ATATTACCTTTTTCTCCTAATTTATTTATACCTAACTTTTTTATAATATTCTATATATAA
 10401  TTAGATTAAATTAGATTATATTCTATTCTATTTTTATTATATTTTCCTTTATATTAATTA
 10461  AATATGAATATTTTTTTTTGTAAATAATACGAGGGGTTCGGTCCCGCCCTCCATATTCAT
 10521  ATGGGAGGGCGGGTCCCTCACTTTTAATATTCTTTTATGTAAAACAAGTAATAATCGTCA
 10581  CGTACCGTCCCATTGGACGGTACGTGACGATGTAGTAAATAGTAATTATACTTACAAATT
 10641  AAACTTAACTTAATTTAATTTAACTTAACTTAACTTAACTATTTAAAAGATATATATTTA
 10701  TCTATATCAAATAAAACTTTTAATATATTTTTATTATAATTTATATTCTTTTTTTATTAA
 10761  TAATTAAATACATATAATATATATATGTATATATACTTATAGATTATTTATTTGGAATTA
 10821  TATTTTTATATAATTAAGTCTAACATCCTCATATTAATTATCATATTCCATATGAAAATA
 10881  ATAATTAGATTACTTTTCTTTATTATTAAAATTTATATTTTTATATAATTTATTTATATC
 10941  TGACTTTTTATATATATTTATTAATTTATAATAAACTTTTATATATATTTACTTATTTCT
 11001  AATAAACTTTATATATATTTTATATATGATTATATTTTATTAATTTAATATAAATATTAT
 11061  TTCATTTTAATATTTAAATTATATTTTTTTTTATAATACGAGGGGTTCGGTCCCGCCCTC
 11121  CATATTCATATGGGAGGGCGGGTCCCTCACTTTTAATATCTTTTATGTGAGACTCGTAAT
 11181  AATCGTATCGTACCGTCCAATTGGACGGTACGAGACGATGTAACTAATAATGATTATAAC
 11241  CTAGTCTTATATTTATTTATATATAAATTCTATATATATTTAATAATATATCTTAATCCC
 11301  CTTTATTATAATTAAATATTTATTATCTATATACTTAGAAACTTATTATTAATCCTTATA
 11361  TAATTATAATTTTCTTTATATTTATCATATATTCTTTAATATATTCTTAAACTCCAACGA
 11421  CGCCCGCCTCCCCCCCATGGGGAGGGGGAAGGCCGGACTAATATTAGATTATTTATATTT
 11481  ATAATATATATTTATATTATATATTCTTTATTTATTAGATTCTTTTGTATTTCTCCTTCG
 11541  GCGTCCGTCCCCCCCCGCGGGGGCGGGCCGGACTATAATATTTATTATTTTTCTTATTTA
 11601  TTTTTATTTATATTAATAATTTAATATTCTCCTTCGGCGTCCGGTCCGCGAGGGCGGACC
 11661  AGACTAAATTATTTATATATTATTTCAATTCTTTCTTCCTTCGGGGGGGTCCCCATTATT
 11721  ATTTTCAATAATAATTTTTATAGGGACCCGGATACTTTCTTGTTTTAATCTTATTATTTT
 11781  ATTCATTTAGTTTTTATTTTTAAAGTTTATATTTATTCAATTTATTATATTGTTTATCCT
 11841  TTAATTATATTTATTCAATTTATTTTATTATTATAGTACTTATTAGTTATTTTATATCAA
 11901  TTACTTCCATTTACGTTCTTTAATTTATTGTTTAGTTTGGTTTTTAATCACCCGCCCCCT
 11961  CCCCCTATAAATATTTATTACTTATATATTAAAATTACAAAAATATAATAAATATATATC
 12021  TTAAATAAAATATTATTAATTAAATCAAATTAATATAATAATTATTATAAAAATGATAAA
 12081  ATATAATATATTCTTCATATTTATTAATATAATAATATACATTATAAATGAAAAGTTAAT
 12141  ATCTATAATATATATACTTTTTTTATATAATAATATTCTAGTTTATGAATATTATAAATA
 12201  CTTTTTTTATAATTTTAAAGAAGTCTGGTCCGGCCCGTCGGACCGGACGCCGGAGGAGGG
 12261  ATAATATATTTTTATATTCTAAATTAAATCTGATAAATAAAAAGTAGAATAAAATAAAAT
 12321  CTTATTAAGTAAAATAAATAAAGTTTAATAAATAAAGTATAGTTTCATTAAGTAAGTATA
 12381  ATTTAATTAAATAAGTATAGTTTAATTAAGTAAGTAAAGTTTAGTTAAGTAAGTAAATTT
 12441  AATAAGTAAGTTTATTAAAGTAGTTTATTAAAATAAAGTAAAGTAAAGTAAGTAAAGTTA
 12501  GGTTAAGTAAGGTTAAGTTAGGTTAAGTTAAACGGGGCAAACCCAGCTAATCTTAGCTGG
 12561  GTTTGCCTCGCATTAGAATATAATATAATTTAATATAATATAATATACTATACTAGGGGT
 12621  TCGGTCCCGCCCTCCATATGGATATGGGAGGGCGGGTCCCTCACTATTTTTATAAATATA
 12681  ATTTTATATATATATAATAATAAATAAAATATAATCATATATTATTATGAATATATAAAT
 12741  AAAATACAATAAATATGTATTAATTTTATTCTCTTTAATATAATATCTTTTAATTAAATA
 12801  AAAATATAGGAGTCCGGGAAAGAGTATAATTAAGATTCATTCTTATATAACTTTAATAAT
 12861  TATAATAATATAATAAATATAACCTTTTAATAATAATATACTCCTTGGGTCCGGGCTGAC
 12921  TTGCTAAATAATAATAATATTTAAATACTTCTATGAAGATAAAATATTTTATATAAATAT
 12981  ATCAATGTAAAATATAAATACTATGTTATAATATGTTATAAATAATATATATATAAAATT
 13041  TAATTAAGTAATTTTATAATTAAGTAATATGAATAAGATAATTAATAATATAGTCTGTTC
 13101  CGCCCACCAGGGAGGGACGGGCGCCGTAGGAGATATTAATAATAAAAATAATAAATGAAT
 13161  AAGATAATAAATAATAAATGAATAATATAATAAATAAGAAATGAATAATATCTGGGCCCC
 13221  TTAAAATATAAGAATTATATACAAATATAATGGGGCCCCTATATCAATATAAATAATATC
 13281  AATATAAATAATATCAATATAAATAATATCAATATAAATATTATAGTCCGGCCCGCCCCC
 13341  CCATTAAGTAAATTATTATTTCTGATAATTTATAATTTATTATATATAAATAGGGGGGGC
 13401  GGACGCCGAAGGAGAAATATAATATAATATATAAAAAGAATATATATATAAAAATATAAT
 13461  ATAATAATACTCTCTTTAAATAATATATAATAATATTATTAGACTTATACAGACTAATAT
 13521  AATAATAAAAATATATAATAAATCCTAATAATTGTAAATGAATATAATGTTATTTACCTT
 13581  TTTATAATAAATAAATATAATTAGAATATACTAGGGGTTCGGTCCCGCCCTCCCCTATTT
 13641  ATATATAATAAATTATAAATTATCAGAAATAATAATTTACTTAGTGGGGAGGGCGGGTCC
 13701  CTCACTTATTAATAATAAAATAAAATATGATTAATAAAATAATAATAATAATAATATATA
 13761  AAGATAGGAGAATAAATATAATAAATTAAGATAAAATATATAATGTAATAATACTCCTTT
 13821  GGGGCTAATTAATAAATAATGATAAAATAATTTATGTTCCTAGTGGTGTTAAATATAAAT
 13881  AAATAATATAAATAATAATAAGTTAATATTCTTATATAATTAGGACTTTTTTTTTATAAT
 13941  AATATAATTGAGTTATAAAAAATATATATAATAATATGAATAAGGTAATAAATAATAGTT
 14001  AATAATATCTGGGTCCCTTAAAATATGAATATATATAAAAATATAATGGGGCCCCTATAT
 14061  ACATATACATATACATATACAAATTATAATATAATATAAATATAATATATATCTTAAAAG
 14121  ATAATATTAATATTATAGACTTCTTAGGCGTCTGGCCCCCGGTGGACCAGACTATATATA
 14181  ATAATTTAATTAAATAAATATTAAAATAAGATTATTAATCATTAATTAAATATATTTCTT
 14241  AAAAAGTTAATAAAATAATAATAAATACTTATTAGACTTTATAAAAAATAATAATAATGT
 14301  TATATAATTAATAATAAAATATAACAATAATTTTTAACTAGTGAGGGACCCGCCCTCCCT
 14361  TCTGGGAGGGCGGGACCGAACCCCTAGTATATTATATAAATATATAAAAATATAATATAT
 14421  TAGATCATATTATATAAATAACAATAATATATACTTCTATCTTACTAAATATTAAATAAA
 14481  CATTATAATATAAAATGTATAATTTCTTTCATTATATGAAAATATATATATAATATCATA
 14541  TATATAATAATTTAATTAAATAAAGTCCCGCCCGCTACGCTCCGCTCCGCGGGCGGATAC
 14601  CGTAGGAGATTAAAGTAAGGTTATTGATAATTAATTAAATATATTGATAAAAAATATTTC
 14661  TATTTAATAATTAATAAATATTTATAAATACTCTTATTTATATAAAAAATAATAATAATG
 14721  TTATATATATAAATTATAATAATAAAGTCTGGTTAAAGTATATTATATTAAATATAATAA
 14781  GTAAAAGTACATAAAATATAATAAGTAAAAAGTATATAAAATATAATAAGTTAAAGTATA
 14841  TAAAATATAAAAAGTAAAGTATATTATATAATATAGTTACGGGCCTAGGAGGCCCGTATA
 14901  CCTAGAGAAGTGAATATAATTTAGTCTGGCTCACCGCCCCGCGGGCGGGCCGGACGCCAA
 14961  TTGGAGGAGTATTATAATATATTATATTATTCTAAATAAAAGAATATCAATAATTAATAA
 15021  TATAATGTAATAAATAATTAAGGATTAAGTAAATAAATATATTTATATGTTAAAGAAGTG
 15081  AGGGACCCGCCCCTCCCCCTGATGGAGGGAGGGGGGGGGACCGAACCCCTAGTATATATA
 15141  TAATAATAATATTTTAAAGGTATATTATTATAAGTAATAAATAATAATAATTTTATATAA
 15201  TAATAATAATAATATGTATATATAATATATATATATATATATTTAATATTATATAATAAG
 15261  GATAAATAAA
;     G-rns ==> start
 15271  ATAAATAAGAATATGATGTTGGTTCAGATTAAGCGCTAAATAAGGACATGACACATGCGA
 15331  ATCATACGTTTATTATTAATAAGATAATAAAAATGTGGTGTAAACGTGAGTAATTTATTA
 15391  GGAATTAATGAACTATAGATTAAGCTAAATACTTAATAAAAAATATAAAAAAGTATATAT
 15451  AATAATATAAAGAATATTAATAATATTAATATTTATCTATAGTCAAGCCAATAATGGTTT
 15511  AGGTAGTAGGTTTAATAAAAGTGAACCTAGCCAACGATCCATAATCGATAATGAAAGTTA
 15571  GAACGATCACGTTGACTCTGAAATATAGTCAATATCTATATGATACAGCAGTGAGGAATA
 15631  TTGGACAATGATCGAAAGATTGATCCAGTTACTTATTAGGATGATATATAAATAATTATA
 15691  AAATTTATTATAAATATTATAAAAAATAATATATATAAATTGATTAAAAATAAAATCCAT
 15751  AAATAATTAAAATAATGATATTAATTACTATATATAATATATATAGATATATACCCCGCG
 15811  GCACAAACCCAGCTTAGCTGGGTTTGTGACCGCGGGTACGATATAATAAATATAATAATA
 15871  TGTAAAAATAATATTATATAATTATGTTGTAGTATATTTTAATAGTCCTGACAAATATTT
 15931  GTGCCAGCAGTCGCGGTAACACAAAGAGGGCGAGCGTTAATCACAATGGTTTAAAGGATC
 15991  CGTAGAATGAATTAATAAATAATTTAGAGTTAATAGATTTAATTAAAGAATTATAATAGT
 16051  AAAGATGAAATAATAATAATAATTATAAGACTAATATATGTGAAAATATTAATTAACTAT
 16111  TAACTGACATTGAGGGATTAAAACTAGAGTAGCGAAACGGATTCGATACCCGTGTAGTTC
 16171  TAGTAGTAAACTATGAATACAATTATAAATCTAATATTTAGATAAATAATAAATGAAAAT
 16231  GTAAGTATTCCACCTGAAGAGTACGTTAGCAATAATGAAACTCAAAACAATAGACGGTTA
 16291  CAGACTTAAGCAGTGGAGCATGTTATTTAATTCGATAATCCACGACTAATCTTACCATAT
 16351  TTTGAATATTATAATAATTAATTTAATTATTATATTACAGGCGTTACATTGTTGTCTTTA
 16411  GTTCGTGCTGCAAAGTTTTAGATTAAGTTCATAAACGAACAAAACTCCATATATATAATC
 16471  TTAATTATATATAATTTTTATATTATTTATTAATATAAAGAAAGGAATTAAGACAAATCA
 16531  TAATGATCCTTATAATATGGGTAATAGACGTGCTATAATAAAATGATAATAAAATTATAA
 16591  AAAAATATAATATATTTAATTAATAATATAAAACATTTTAATTTTTAATATATTTATATA
 16651  TTATATATTAATATGAATTATAATCTGAAATTCGATTATATGAAAAAAGAATTGCTAGTA
 16711  ATACGTAAATTAGTATGTTACGGTGAATATTCTAACTGTTTCGCACTAATCACTCATCAC
 16771  GCGTTGAAACATCTTATTATCCTATTATATAATATAATTTAATAAATATTTAATGATTAT
 16831  TTATTATTATTATATTTATATCAGAAATAATATGAATTAATGCGAAGTTGAAATACAGTT
 16891  ACCGTAGGGGAACCTGCGGTGGGCTTATAAATATC
;     G-rns ==> end
 16926  TTAAATATTCTTCCATTTATACAATAAATAATATATATTGTTATCTTTAATAATATTAAT
 16986  TCTTCTTTAATTAATTAATTAATTAATTAATATATTGTTAATATAAATAATATATATCTT
 17046  ACTATTTTTATATATAATATCTTTATTTAACTCTTTATAATACTTTAATAATAATAATTC
 17106  TATAATAAATACATAATATATATATAATATGTATAATATATATACATTAATATAATAATA
 17166  AAAATAATACTAATATAATAATTAATATAAATACTTATGTAAATAATAATAAAAACAATA
 17226  CTAATATAATAATTTATAATAATACTTATGTATATAATATTTTATTAATTTAATAATAAG
 17286  TCTGGTTCACCGCCCCTATTTATATATTTATATATTTATATATTTATATATTTATATATT
 17346  TATATATAGGGCGGGACCGAACCCCTCGTTATAATAATATAATAATAAGATTAATATGAT
 17406  ATTTAATACTTATTTATTACTATATATCTTTATATACTTTATTATGATAATAATCTATTT
 17466  TATATTAATAAGGTATTTATTAAATATATATCTAAATATATATAAAATTGTAATAATAAT
 17526  AAAATACTCTTATCAGTGTTAATATAATATATGTATACTTTTATAATAAATAAGATATGT
 17586  TTTATATAAATATATATAATAATATATTTTATAATGATATTTTATAATATAATATAATAT
 17646  AATACATAATAAATAATAACCATCCTAGGGATGTACTTCATAGCTCTTATAATAATTATA
 17706  TAATAAATATACTAGGGGTTCGGTCCCGCCCTCCATATGGATATGGGAGGGCGGGTCCCT
 17766  CACTATTTTTATAATATATAATAAACCCAACTTATATACTAGGGGTTCGGTCCCGCCCTC
 17826  CCCGAAGTGGGGAGGGCGGGTCCCTCACTTTATAATAATATAATAAATCTTATAAGGAAT
 17886  AATATAATAAATATATATATAAATATAAATAAGTAATAAATATATATATAAATATAAATA
 17946  AGTCTGGTCCGGCCCGTCGGACCGGACGCCGGAGGAGTAATAACTTTATAAATTAATAAT
 18006  ATTTATTGATATAATATAAATAAATATAAATAAT
;     G-trnW(uca) ==> start
 18040  AAGGATATAGTTTAATGGTAAAACAGTTGATT!TCA!AATCAATCATTAGGAGTTCGAGT
 18098  CTCTTTATCCTTG
;     G-trnW(uca) ==> end
 18111  CTAATAATATAATAATAATCATAAAAATATATAATAAAAACTAATATATATAATAATAAT
 18171  ATATAATATATTAAGATAATATAAATACTTTTATTATGATATAATAATTAATATAATCAT
 18231  TAATAATATTAATAAAAATATTAATAAGATAAAATAAAATATTAATAAGATTAAATAAAA
 18291  TATTAATAAACACCTTGCGGGGTCCCAATTGGGTCCGGGGTGCCCAATTTAATTTAATTT
 18351  AATTGGGGCTTAAATAAATATAATTAGGTATTAGGTATTAGGTATTATATATTTATATGT
 18411  TATAAATGAATATAATAAATAATATATAAAAACATTAATTTTGATTATAAAATAATAAAC
 18471  CCGCAATAGGGACGAACCCAGCTAATAGTAGCTGGGTTCGTGCCCGCGGGGAATATATTA
 18531  ATAAAGTATAACTTACCAAAAAAGTATTAATAGAAATATATAATATATTTTAAGGATTAT
 18591  ATACTAAATAAATATATATATATGAATTAGTAATATAAATAATTATATAATAAAAAGACC
 18651  CCTAGTAATATAAAAAATATATAATTAATAATATCTTATGTATTTATAAATAAATATATA
 18711  ATTTTGATATAGATATAATATTCTTAAATATAAATAATATATAGGGTATATTATATTATA
 18771  ATTAATATAATAATAAAATAATATTATATTACCTTATGTGTAGTAATATAATAATGAATA
 18831  ATGTTATATTAAATTAAATAAACTCCTTGGGGTCCGGGCCTGGGGGGCCCGGGACTTTGG
 18891  TCCCAATTGAATTTAATTGGGGCTTAAATTAAATAAACTTAATTAGTGGAATTATATATT
 18951  ATCTAATGACTAATATATATAATATTAATTATTAAAGTCTTATTATAAGTATATTAATTT
 19011  TATAATATTTTAATTCATAATACTTCTTTTCTATATATTTATAATACTTTAAATCAGAAC
 19071  AACTGCCTTCTTAATAATAATAATAACATCTACCTTTTTAATATAAAACTTTAATTTATA
 19131  ACTTCTTCTTATTTAGAATTATATATTTTCCTTCTTATTATAAAATATATAGTATACTCC
 19191  TCCGGCGTCCCGCCCCCCCCCCCGGGGGGGGCCCGACTTCTATAAATATATAATAAATAA
 19251  AGAATCATAGATAATAATTAATAATAAATAAATAATAAATTAATAATAATCCAACCTTTT
 19311  TATAAAAAATAATAAGAAATATATAATTAAGTAATAATTTATATAAATTATTGGAGTTAA
 19371  TGAGTAGGTTAAATAATATATATATAATAAGAATAATAAGTAGGTTAAATAATATATATA
 19431  TATAATAAAAATAATAAGTAAAATAAAGTAAATAAATAAGAGAATAAAAAATCTATATAC
 19491  TATTTATCTTTTATCTTTTAATATATAATAATATATAATATATACTCTTATTAATAAATA
 19551  TTCTATCATAATAAATACTCCTTTCGGGGTCCCCCTATTTATTAATAGTCCGGCCCCCCC
 19611  CCCAGGGGGGGGGCGGACGCCAATTGTAGGAGAAATGATAAATTATACCCTAATAATAAT
 19671  TTACTCCGGGGGATAATTAGGGCTAAATAATAAATAATAAATAATAAATTAATGATAAAA
 19731  TCTATACATAATAATAATATTATTATTAGATATTGATATTCATATTATATGACTATATAA
 19791  TATTAAGAATACATATAATATATATTGATATTATCTATATAATTCTAATATAATAAATAT
 19851  AATATAAAAAATAATAAATTTATATAATTTTATATAATTAATAAATATATAATATATATA
 19911  TTGTGTTTATATAAATAATAAAGTATGAATAATAAATATATAGTATAAAAATACTTAACC
 19971  TTTATATAATAAAAATATAAATAATATTCTAAGTTAAAAGATATAATAATATATACTCAT
 20031  ACTATTAATATATACTCCTAGCGGGGTCCTGGGCCCCCCCGGGGGGCCCGGGACTCCTAG
 20091  CGGGGTCCCAATTGGGTCTAAATTTAATAAATTATCATAATAATAATTAATAAAGGAGTG
 20151  ATTAGACTAATAAATATATATATAATCTTCTAAAGGTATTTTTTTTTTTATAAATAATAT
 20211  AATTAGGACTATAATTAATTATAAAAAAATAAGTATTTAAATAAAGATATAAATAATATT
 20271  AAAATATATTAAAGAAATGAGATATAAATCAGATTAAAAATAAATAATATTAATTATAGC
 20331  CTTCATAAGAAGTAAATAATCGGGGGGGACGAACCCAGCTACTATTAGCTGGGTTCGTGC
 20391  CCAATTACGGGTAATATATAATAAGTATCAAAGGTATAAATTTTTATAATAATCTATATA
 20451  TAATAATAATAAATAAATAAATGTATAATGTATAATATTATATATAAATAAATTTATATT
 20511  AATAATGATAATAATAATTATTTATGTAATAGTATTTATATTAGTATTTGTGTGATTAAT
 20571  AAGGAATAAGAATATAAATTTATAAGTAGTAAAAAATAGAATAATAGATTTGAAATATTT
 20631  ATTATATAGATTT
;     G-rnl ==> start
 20644  AAAGAGATAATCATGGAGTACAGAATATATTTTAATTATTTAATTAATTAAGATATTAAA
 20704  CTATTAATAGAATTAGGTTACTAATAAATTAATAACAATTAATTTTAAAACCTAAAGGTA
 20764  AACCTTATATTAATAATATATATTATATTATATGTTATTAATAAATAAGAACTAAGTGAA
 20824  CTGAAACATCTAAGTAACTTAAGGAAAATAAATCAACAGAGATATTATAAGTATTGGTGA
 20884  GAGAAAGTAATATAGTCTAAATAAGTATTATGTAATAAATATGTAAGAAAATAGGATAAC
 20944  AAATTCTAAGACTAAATACTATTAATAAGTATAAAAAGTACCGTAAGGGAAAGTATAAAA
 21004  ATGATTATTTTATAAGCAATCATAAATATATTAATTATATTAATGATGTACCTTTTGTAT
 21064  AATGGGTCAGCAAGTAATTAATATTAGTAAAACTAATAAGTTATAAATAAATAGATAAAA
 21124  ATAATATATATATAAAAATATATAAATAATACATATAAAAAAAAATAATATGTAATATTT
 21184  AATTAATATTAATTGACCCGAAAGCAAACGATCTAACTATGATAAGATGGGTAAACGATC
 21244  GAACAGGTTGATGTTGCAATATCATCTGATTAATTGTGGTTAGTAGTGAAAGACAAATCT
 21304  GGTTTGCAGATAGCTGGTTTTCTATGAAATATATGTAAGTATAGCCTTTATAAATAATAA
 21364  TTATTATATAATATATTATTTAATATATTATATAAAGAACGGTACAGCAATTAATATATA
 21424  TTGGGGAACTATTAAAGTTTTATTAATAATATTAAATCTCGAAATGTTTAATTATCCCCG
 21484  CGACACAAACCCAGCTTAGCTGGGTTTGTGACCTCGGGGAATATATAATAAAGAGTCAGA
 21544  TTATGTGCGATAAGGTAAATAATCTAAAGGGAAACAGCCCAGATTAAGATATAAAGTTCC
 21604  TAATAAATAATAAGTGAAATAAATATTAAAATATTATAATATAATCAGTTAATGGGTTTG
 21664  ACAATAACCACTTTTTAATGAACATGTAACAATGCACTGATTTATAATAAAAAAAATAAT
 21724  ATTTAAAATCAAATATATGTATATAATATATTTATATTTGTTAATAGATAATATACGGAT
 21784  CTTAATAATAAGAATTATTTAACTGAATATCTAAATATTATTATTAATCTAAATAATAAT
 21844  AATAATATGGTAATAGAACATTTAATGAAAAAATATATTAGTTATTAATTAATATATATA
 21904  ATAATTAGATAGAGAATGCTGACATGAGTAACGAAAAAAAGGTATAAACCTTTTCACCTA
 21964  AAACATAAGGTTTAACTATAAAAGTACGGCCCCTAATAAAAATATGAATAAAAATATATT
 22024  AAAGATGGGTTAATCTATATTAATAAAATAATATCTTAAAATATAAATATTAAAACATTT
 22084  ATAATTATAAAAATATATATATTAATATATATATAATTATATAAACTAATAAAGATCAGG
 22144  AAAAGTGTTAGTGTATACCGTAATGTAGACCGACTCAGGTATGTAAGTAGAGAATATGAA
 22204  GGTGAATTAGATAATTAAAGGGAAGGAACTCGGCAAAAACAGCTCTAAAGTTAGTCAATA
 22264  AAGAGTAATAAGAACAAAGTTGTACAACTGTTTACTAAAAACACCGCACTTTGCAGAAAC
 22324  GATAAGTTTAAGTATAAGGTGTGAACTCTGCTCCATGCTTAATATATAAATTATATGGTT
 22384  TAACGATTATATAATTAAATTTAGGTAAATAGCAGCCTTATTATGAGGGTTATAATGTAG
 22444  CGAAATTCCTTGGCCTATAATTGAGGTCCCGCATGAATGACGTAATGATACAACAACTGT
 22504  CTCCCCTTTAAGCTAAGTGAAATTGAAATCGTAGTGAAGATGCTATGTACCTTCAGCAAG
 22564  ACGGAAAGACCCTATGCAGCTTTACTGTAATTAGATAGATCGAATTATTGTTTATTATAT
 22624  TCAGCATATTAAGTAATCCTATAAATATATAATAAAAAATATATTTATAAGTAATCGTTT
 22684  AGATATTAATGAGATACTTATTATAATTTAATGATAATTCTAATCTTATAAAAAATAAAA
 22744  ATAATATAATATAATTATTATATTAAACTTAATAGATATATAATTCTTAAGTAATATATT
 22804  ATATATATATATTAATTTATATATTATAATATAAATAAGAGACAATCTCTAATTGGTAGT
 22864  TTTGATGGGGCGTCATTATCAGCAAAAGTATCTGAATAAGTCCATAAATGAATATATAAA
 22924  ATTATTGAATAAAAGAATGATATATATTATATATATTAATTATAAATTTAAATATATTTA
 22984  TATTAATAATTTAATTATAAATTGAATATATTTAAGTAATAGATAAAAATATGTACAGTA
 23044  AAATTGTAAGGAAAACAATAATAAATTCTATTATAATATAGAAAATCAATTAAATAATAT
 23104  AATGGTATAACTGTGCGATAATTGTAACACAAACAAGTGAAACAAGTACGTAAGTATGGC
 23164  ATAATGAACAAATAACACTAATTGTAAAGGTTATTGATAACGAATAAAAGTTACGCTAGG
 23224  GATAACAGGGTAATATAACGAAAGAGTAGATATTGTAAGTTATGTTTGCCACCTCGATGT
 23284  CGACTCAACATTTCCTCTTGGTTGTAAAAGCTAAGAAGGGTTTGACTGTTCGTCAATTAA
 23344  AATGTTACGTGAGTTGGGTTAAATACGATGTGAATCAGTATGGTTCCTATCTGCTGAAGG
 23404  AAATATTATCAAATTAAATCTCATTATTAGTACGCAAGGACCATAATGAATCAACCCATG
 23464  GTGTATCTATTGATAATTCTATAATATATATCTTAATTAATTAATTAATTTCTATATATA
 23524  TTATCTATATTAGTTTATATTATAATTAATTGTCATAGTAGATAAGCTAAGTTGATAATA
 23584  AATAAATATTGAATACATATTAAATATGAAGTTGTTTTAATAAGATAATTATCTGATAAT
 23644  TTAATACTAAAATTTAAATATTATTCATATATATTCTATATATTTGTTTAATTAATAGGT
 23704  TTTATATATTATTTATATATTTAATATATAATA
;     G-rnl ==> end
 23737  TTAATAAAATACTAATTTATCAGTTATCTATATAATATCTAATCTATTATTCTATACCCC
 23797  CCCCACCCTTTTTACTACTAATTATTTAATAATATAATTATATTAATATATTCATAAATT
 23857  CTTATTTATATAATCATATAATATGATTTATAGTATATAATCTATATATATTTTTAATAT
 23917  TTAGCCCCAATTAAATTAAATTAAATTAAATTAAATTGGGCCCCCTATTTATATATAATA
 23977  AATGATAAATAATCATAAAATAATAATTAACTATTTATATATAATAAATGATAAATAATC
 24037  ATAAAATAATAATTTACTTAGGGGGGCCCAATTGAATTGGGACCCCACAAGGAGTTATAA
 24097  TAAATAATTTATATGTCTTTTTAATATTAATTCTTTACTTTAATTATATAATATAATATA
 24157  ATGAGTATTTTAATATATTATTATAATATATAAAATCTTATAAAATAATAAATATATATC
 24217  CTTCATGAGTATTTTATCTTTTAATTTAATAATTATAATATTATTTATAATATAATATAC
 24277  ATTCTATATAATAAATATATAATAATTTATATATGAGATTAAATAATTTAAAGATATATT
 24337  TATATATATTAATTAATATGTAATAATATTAATAGAATTTTTATTTAGCCCTAATTCCTA
 24397  TTTATTAATAATAAATAATAAATTATCATAAATAATAATTTATTGACGGGACCGGGATCC
 24457  CGAGAGGAGGATTAATTATATA
;     G-trnT(ugu) ==> start
 24479  GTTATATTAGCTCAATTGGTAGAGCATTCGTTT!TGT!AATCGAAAGGTTTGGGGTTCAA
 24537  ATCCCTAATATAACA
;     G-trnT(ugu) ==> end
 24552  ACAAATAATAATAAATAATGATAATAAATGTATAATATGATTTATTAATTAATAATCTAT
 24612  ATCATTATATATATAATAATATAAAATATTAAATCTTAATAATATATTCCTCCTTTAAAT
 24672  ATATATATTCAATTAAAACTATATCTAAAATATATATAATATTTATATAAAACATCTTTA
 24732  TATATTCTTAATAAAATATAAAGAATTAAATAATATAATATAAATAAATAATTAACAATA
 24792  TAATATAATATAATATAAATAAATAATTAACAATATAATATATTTAATAAAAGAATATAA
 24852  TAAGATCATATTAATTAATATATTATAAGAGATTATAAATAATATATAAATAAAGTTAGG
 24912  TTATATTTTATTGAATACATAAGAA
;     G-trnC(gca) ==> start
 24937  GGAGGTGTTGTTTTAAGGTTAAACTATTAGATT!GCA!AATCTACTTATTAAGAGTTCGA
 24995  TTCTCTTCATCTCTT
;     G-trnC(gca) ==> end
 25010  TATAAATATATAAATAATATAAAAATATAATAATATGTATATTAATTAATTAATTAATTA
 25070  ATAAATAAA
;     G-trnH(gug) ==> start
 25079  GGTGAATATATTTCAATGGTAGAAAATACGCTT!GTG!GTGCGTTAAATCTGAGTTCGAT
 25137  TCTCAGTATTCACC
;     G-trnH(gug) ==> end
 25151  CTATAAATAATATAAATATGAATATCTCCTAGTGGGATTATAAAAAATATATATAAAATA
 25211  ATATAATATACTCCTAGTTTTTATATAAAAAATAATATTAATAATATCATTCATTCATTC
 25271  ATTTATTCATTCATTCATTCATTTATTCTATATATTATAAATTAATAATCTTCTTTTTAA
 25331  TAAATTTAGATAATTTTAATTAAGTTTGTATATAGATTTATATAAAAATGTATTATAAGT
 25391  AATAATATATATAATCTTATAAGTATAAAAATATAATAAAAATATATATATAATATATTT
 25451  AATAAATATTTAATTATAGCCCCGGGCCCCGGGAGGCCCGGGACACCGCAAGGAGTTAAT
 25511  TTAATTTATTAAAGATATGTAATACTAAATAATAA
;     G-trnL(uaa) ==> start
 25546  GCTATTTTGGTGGAATTGGTAGACACGATACTCT!TAA!GATGTATTACTTTACAGTATG
 25604  AAGGTTCAAGTCCTTTAAATAGCA
;     G-trnL(uaa) ==> end
 25628  ATAATATATATAATAATAAATAATATATATATATTAA
;     G-trnQ(uug) ==> start
 25665  TGAGTCGTAGACTAATAGGTAAGTTACCAAAAT!TTG!AGTTTGGAGTTTGTTTGTTCGA
 25723  ATCAAACCGATTCAA
;     G-trnQ(uug) ==> end
 25738  TATAAATGATAATAATAATTAATAATTAATAATTAAATATATGATTGATTAATTAATATA
 25798  TATTTAATCATAATAAATGATTAATATAATTTATTAATACTCCTTCGGGGTCCCAATTAA
 25858  ATTGAGGCCATTCGGCCCCGGGGCTAATAAATAATTTATCTTTATTAATATACTTATTAA
 25918  GTTATAGACTAATATAAATAATATAGAGTCATATAATATATATAATGAATACTCCTTGCG
 25978  GGGTCCCAATTCAATTGGGCCCCCCTATTTATATATAATAAATGATAAATAATCATAAAA
 26038  TAATAATTAACTATTTATATATAATAAATGATAAATAATCATAAAATAATAATTTACTTA
 26098  GGGGGGTCCGGGGCTCCTTACGGGGCTATAATATAATATAATATCATAAAATATATTAAA
 26158  TTACATATATATATATATAATATAAGTTTATCATAATAATAAATATTTTATAAAAAATTA
 26218  TATATAATAATAATAATACTTATACTTAAAAATAAATAATTAACAATATAAGACTTTATT
 26278  AATGAATATTAATTAATTAATTAATAATGAATATATATATATAAAGATATAACAATATGT
 26338  ATAATAAATAATATAATACCTTTTAATGGGGCTATAAAGTATATTTATATATTAAATAGA
 26398  TATTTATATATAAAGGTATATATA
;     G-trnK(uuu) ==> start
 26422  GAGAATATTGTTTAATGGTAAAACAGTTATCT!TTT!AAGTAACCCATGCTTGGTTCAAC
 26480  TCCAGCTATTCTCA
;     G-trnK(uuu) ==> end
 26494  TAATTCATAAATAATATAATATAATATTAATTAAATAA
;     G-trnR(ucu) ==> start
 26532  GCTCTCTTAGCTTAATGGTTAAAGCATAATACT!TCT!AATATTAATATTCCATGTTCAA
 26590  ATCATGGAGAGAGTA
;     G-trnR(ucu) ==> end
 26605  ATAAATATATAATAATAAATA
;     G-trnG(ucc) ==> start
 26626  ATAGATATAAGTTAATTGGTAAACTGGATGTCT!TCC!AAACATTGAATGCGAGTTCGAT
 26684  TCTCGCTATCTATA
;     G-trnG(ucc) ==> end
 26698  AAATAATATATATTTATTTAATATAAATATTATTATAAA
;     G-trnD(guc) ==> start
 26737  GGATCTGTAGCTTAATAGTAAAGTACCATTTT!GTC!ATAATGGAGGATGTCAGTGCAAA
 26795  TCTGATTAGATTCG
;     G-trnD(guc) ==> end
 26809  TTAATAATTAATACATTGATTTAAATAATATTAATCATTAATACATTTATTCTATATGTT
 26869  ATATATTTAATATATTGTATATATATATATATCCTTATAAATACTTTAATAATATTAACG
 26929  AATTAATATTTTTAATATAATTATAATATAGTATAATATTCTCTTTAATACTCTAATTAT
 26989  AATAAACATATATAAATATTTTATAATAAACTAATATAATCAATATTTTTAATTATTTAA
 27049  TTCTATATTTAATATCTTTTATAATATTATTTAATTCATATATATAATATGATAATATAT
 27109  ATCATATTAATAATAATAATAATTAATGAAATCTATTATACCTTTTTATATTAATAGAAT
 27169  AAACTCCTTGCGGGGTCACGGGCCCGTCCGGGCCCGGGGCTAAGATAAAATAAGATAAAT
 27229  AAGATAAGATAAATAAGATAAGATAAGATAAGATAAGATCATATATTTATATAATAATTT
 27289  ATAAATATATATTTTTTATATATTAATATATATATTAATTA
;     G-trnS(gcu) ==> start
 27330  GGAAAATTAACTATAGGTAAAGTAGATTATTT!GCT!AAGTAATTGAATTGTAAATTCTT
 27388  ATGAGTTCGAATCTCATATTTTCCG
;     G-trnS(gcu) ==> end
 27413  TTT
;     G-trnR(acg) ==> start
 27416  ATATCCTTAATTTAATGGTAAAATATTAGAAT!ACG!AATCTAATTATATAGGTTCAAAT
 27474  CCTATAGGATATT
;     G-trnR(acg) ==> end
 27487  ATATATATAATCATATATACTATACTTAATAATTATTCATATATAATAATACAATATAAT
 27547  ATATAATAATTTATTCATATATATACAATAAAATATAATAAATTATTATATATAATAATA
 27607  AAGAAATAAAGAAATATTAATGTTTTATAAAAAATATATAGATATTATACTATTAATGTT
 27667  TTAATAATATTATATATAAATATATAGTCCGGCCCGCCCCCCATTAAGTAAATTATTATT
 27727  TCTGATTATTTCTCCTACGGACTAATTTATTATATATAAATAGGGGGGGGGCGGACGCCA
 27787  ATTGTAGGAGATATTATACTATTAATATTTTAATAATGTTATAATAATCTATTAAAGAGA
 27847  GTTATTATAAGTAATAATGTATAGTGTTAATATTATTCTAAATAATATCTAATAATATAT
 27907  AATATACATTCTTCTTTATTTAATTAAATTTATTAATTAATAATATATTTAATAATAATA
 27967  AATAAGATTATATAATTTAAGTATTA
;     G-trnA(ugc) ==> start
 27993  GGGGTTATAGTTCAATTTGGTAGAACGACTGCGT!TGC!ATGCATTTAATATGAGTTCAA
 28051  GTCTCATTAACTCCA
;     G-trnA(ugc) ==> end
 28066  ATAATATATATAAATATAATTATAAAGATAATATAAATATTAATATAATATAATATATTA
 28126  ATATTAATATAATATATACATATGTAGATATAATA
;     G-trnI(gau) ==> start
 28161  GAAACTATAATTCAATTGGTTAGAATAGTATTTT!GAT!AAGGTACAAATATAGGTTCAA
 28219  TCCCTGTTAGTTTCA
;     G-trnI(gau) ==> end
 28234  TTAAATATAATAATATATATTCAATAATTACAATATTATAATAATATATATTCAATAATT
 28294  ACAATATTATAATAATATAATCTAATATAATATAATTTTATACAATATTATTAATAGATA
 28354  TCTAATACAATATTATTAATAGATATCTAATACAATATTTATTAATAGTTATATAATTTA
 28414  ATATAATATAATACAATATTTAATATTTATTAATAGAGAGAGATAATATATATAATTTAT
 28474  ATATAATATAATGTATATTTAATAATTTATAATAATAATAGTAATATATAATATATTAAA
 28534  ATATAAATATATATGATATGTCCTTATTTTATATTTTAATATATCTTAAAGTATATTCTA
 28594  ATAATAACAATATATTTAAATGATAAATATATCATAATAATAATTAAGAAGTTATATATA
 28654  TATTTAATAAATAATATATAATATATATAATATATAATATATAATATATTTATATA
;     G-trnY(gua) ==> start
 28710  GGAGGGATTTTCAATGTTGGTAGTTGGAGTTGAGCT!GTA!AACTCAATGATTTAGATCT
 28768  TCATAGGTTCAATTCCTATTCCCTTCA
;     G-trnY(gua) ==> end
 28795  TAAATTAATAAAATATAATAAATAATAATTACTCTTACGGGGTCCCGATCCCCAGGGGTG
 28855  GGGGACCGAGGCTAAAATAATATAATAAAATAATATATATATAATAATTCTTAGATTTTA
 28915  TATTAATATAACTTTATTTAATAATATAT
;     G-trnN(guu) ==> start
 28944  GTCCTTATAGCTTATCGGTTAAAGCATCTCACT!GTT!AATGAGAATAGATGGGTTCAAT
 29002  TCCTATTGGGGACG
;     G-trnN(guu) ==> end
 29016  ATAATATCTATATATAATATAATACAATATATAATACAATATATAATAATAATTAACTCC
 29076  TAGGTACCAATTGGGCCCCCCCGGGGGGCCCGGGACTCCTTGTGGGGCTATTTAAATATA
 29136  ATAATATATTAAAATATTTTAAGAAGATATAAATTATTAATAATATATAGATATAATA
;     G-trnM(cau)_1 ==> start
 29194  GCTTGTATAGTTTAATTGGTTAAAACATTTGTCT!CAT!AAATAAATAATGTAAGGTTCA
 29252  ATTCCTTCTACAAGTA
;     G-trnM(cau)_1 ==> end
 29268  ATATAAATAAATATAATAAATATAATATAAATAAAATAATAAATAATATTGTTATAAATA
 29328  AATAATATTGTTATATATAAATAATATTGTTATTAATAGATAATATATAAGATATATTAA
 29388  TAATCTACTTTTTGTATTCGGGTCCTTAGGACCCGATACTAATAATATTCTTCTAAATAT
 29448  ATAATAGAATATATAATAAATATTTAATAATTAAATAATAAATAGTTAATAGAATATATA
 29508  ATAAAATATATAAATAAATATTTAATAAAATAGAATAATCTTCTTCTATAACTAATAAAT
 29568  ATACTTATAAATAGACTAATAAATATACTAATAAATATACTTATAAAATAAACTAATAAA
 29628  TATACTAATAATATATTTATAAATATACTAATAAATAGGCTTATAAATATACTAATAATA
 29688  TATTTTTAAAGATATATAAAAAAAGAGTATATAAAAAATAAGATATAATAATATAGTTAT
 29748  AATATAATAATAATATAATAATTATAATAATATTAGGTATTATAAATATATTAAGTTAGA
 29808  TTAAATTATTAATATGATATTTATGTAATATATTAAGAGATAAATCTTAATATGATATTA
 29868  ATATTTTAGGTTTAAGTATTAATATTTTTTTTTTATTTTTATAAGTAGAATTAACATATT
 29928  AAAAATAGACAATAAAGTCTAAAGGTTAAAAAAGATTT
;     G-cox2 ==> start
 29966  ATGTTAGATTTATTAAGATTACAATTAACAACAGTCATTATAAATGACGTACCAACACCA
 30026  TATGCATGTTATTTTCAGGATTCAGCAACACCAAATCAAGAAGGTATTTTAGAATTACAT
 30086  GATAATATTATGTTTTATTTATTTGTTATTTTAGGTTTAGTATCTTGAATGTTATATACA
 30146  ATTGTTAGAACATATTCTAATAATCCTATTGCATATAAATATATTAAACATGGACAAACA
 30206  ATTGAAGTTATTTGAACTATTTTTCCAGCAGTAGTTTTATTAATTATTGCTTTTCCATCA
 30266  TTTATTTTATTATATTTATGTGATGAAGTTATTTCACCAGCTATAACTATTAAAGCTATT
 30326  GGATATCAATGATATTGAAAATATGAATATTCTGATTTTATTAATGATAGTGGTGAAACA
 30386  GTAGAATTTGAATCATATGTTATTCCTGATGATTTATTAGAAGAAGGACAATTAAGATTA
 30446  TTAGATACTGATACTTCTATCGTAGTACCTGTAGATACACATATTAGATTTGTAGTAACA
 30506  GCTGCAGATGTTATTCATGATTTTGCTATTCCTAGTTTAGGTATTAAAGTGGATGCTACT
 30566  CCTGGAAGATTAAACCAAGTTTCCGCATTAATTCAAAGAGAAGGTGTTTTCTATGGTAAT
 30626  TGCTCAGAATTATGTGGAACTGGCCATGCTAATATGCCGATTAAAATTGAGGCCGTATCA
 30686  TTACCCAAATTTTTAGAGTGATTAAATGAACAATAA
;     G-cox2 ==> end
 30722  TTAATATTTATTTATTATTATTAATTATTAATAATAAAATAATTTTTAGAGAGATAGATA
 30782  ATTCTGATTATAATAATATTCTTACATTAAATAAGAATAATGTATTATCTTCTAATCCTT
 30842  TCATTAAACTTAATTGAGTTAACTCTAATATTATTAAAAGAAGTTATCATAATAATACTT
 30902  CTTTAAATAATAAATTACTTATTGTTAAAAAAGATACAAATGATAGTGTAAATAAAATAA
 30962  GTAATTTAGAGATAGATAATTTTTATAAATGATTAGTAGGTTTTACAAATGGAGATGGTT
 31022  CTTTTTATATAAAAA
;     G-orf175 ==> start /note=LAGLIDADG ;; evalue:3.2e-28
 31037  AATCTAGAATATGGTTTTAAATTAATATATGGTTTCCATTTACATAAAGATGATTTACAA
 31097  TGTTTAGAAAATATTAAAAATAATTTAAACATACTTAATAATATTAGTATTAGAGAACTA
 31157  TCAGTTCAATTAACAGTATCTAATAAACAATGAATATATGATAATTTATTACCAATTTTT
 31217  GATAAATATCCTTGTATAACTATTAAATATTATAGTTATATAAAATGAAGAGAAGTATTA
 31277  ATCAAAAGTATAAATAATGTATCAAGTAAAGAATTAATTAAAAATAAACTATTAATTAAT
 31337  AATTATGAAATTATTGATAATATAGAAATTCCATATAATAATATAAATGATCATTGAATT
 31397  TTAGGTTTTTTAGAAGCTAAGGGTTCATTTATGATTAATAATATAAGAAATTCTTGTAGA
 31457  TTATTTATTTCACAACATGAACAAAGTAATAAAACATTAGAAGTAATTAAAGATTATATT
 31517  TTAACTAATTGAAAACCTATTGATAGTACACCTATATTTATTAAATAA
;     G-orf175 ==> end
 31565  GATTTATTAAATAATTGAGATAATATAATTCAGTTATCTAAACTTAATAAATGTAATGTT
 31625  ATTAATTTAGCAATAAGTAATCTATATTTTTTATATTATGTTATTATTCCTAAATTTAAT
 31685  AATATAAATTGATATACTATTAAATATAATAGTTTTATAAATTGACAGTCTATTATTAAT
 31745  ATTTATATTAAAGGTTTACATAAAATTAATAATAATAATGTTATTCAAGAATATATTGAA
 31805  CATCTTATAAATTTAAATAAAAAAGGTGCTAATAAAATTAATTATAATATTGAATTATAT
 31865  AATAAAATTATTAATAATAATAAACCATTATATAATATGAATTTATCATATAAACTTAAT
 31925  AGTTTAAATTATAAAACTAATAAGTTTATTGGTGTAGGAGTATATGTATATGATTTAAAT
 31985  AATCTATTTATTATAAGATTCTCTGGACTTATTAATGTCGGTTTACATTTTAATTGCTCA
 32045  AAACACATGATTGCTAAATATGTTAAAAACGGTAATGTATTTATAAATAAATATATTTTA
 32105  CTAAATATTTATAAAGATATCTTCTAAATTAATTATTTTATTTACAGATTATAATAATAT
 32165  TATTATATTGACTATAATTATTATAATATAATTTTTATTCATTAGCCCCGGTCCACTAAT
 32225  ACTAGTGGACCGGGACTCCGAAGGAGTAATATAATATTTCTTAAATAAATTATATATATT
 32285  AATTAAATTAATTTTATGAAAAATATATAACTAATATTATAATATTCTTTAATATATAAA
 32345  GAATATTATAATGGTTAATTAATAGTAGTTAATTAAATAAATAAATAAATAAATAATAAG
 32405  TTTTATTACCTAATTAATAATAATTATATTACCTAATTAAATTAATAATAGTTTATATTA
 32465  TCTAATTATATTAATAATTGTTAATATTATATAATTAAATTAATAATTGTTTATATTATT
 32525  TAATAAATAATAGTTAATAATATCTAATGATATTACAATATAATATATTATAATATAACA
 32585  TAATATTTTTATTAATATTTATTATAACATAATAATATATTCATTGTTTATTATAAATCA
 32645  AATTATTAGGATTATACTATTATAAATATAAATTTGTATTATCTTATTTTTATATTAATT
 32705  ATTTAATAGTTATTATCTTAATTTATTTTTATATATTTTAATTTTATAAAATAATAATAA
 32765  ATTTAATTATTAAACTTAATCTTAAATAATATAATTTTATTTTATTGTTATTTATTATTT
 32825  ACAAATAATAATAATAATATTCATTAATTATAATGATATACTTTTTATTCATTAGCCCCG
 32885  GTCCACTAATACTAGTGGACCGGGACTCCGAAGGAGTAATATATATACTTCTTAATAAAT
 32945  TATATATATTAATTAATTTAATTAAATGAAAAAGATATAGATAGTATTATAATATTCTTT
 33005  ATATATTAAAGAATATTATAATGGTTAAATAAATAATAGTTAATTATACCTTACTATATT
 33065  TTAATATAATAAAAATAAATCTCCTATATTATATAATTCTTTAATAGTTTATTACTTTAA
 33125  TATATTTATTAATAATTTTTTATAAACTTAAATATTTTTATTTTATATAATAAGAATATA
 33185  TAAATATATATACATATAGAAATGAATATTTTAGATTTTATTAATATTATCTTAGTTATA
 33245  ATCATATATTTTTTATATAAGTAATAATAAGTATAATATATATTATA
;     G-trnF(gaa) ==> start
 33292  GCTTTTATAGCTTAGTGGTAAAGCGATAAATT!GAA!GATTTATTTACATGTAGTTCGAT
 33350  TCTCATTAAAGGCA
;     G-trnF(gaa) ==> end
 33364  AATATTAATTAATTAATTAATTAATTAAATAAATAAAAACTTAATAATAATTATAGTTAT
 33424  GTATAATATTAATAATATTAATATATTGTATAATATTAAATATAACAATTATATAGATAT
 33484  TTTATATTTTTATAAATATA
;     G-trnT(uuag) <== end
 33504  TGTAAATACTAAGATTTGAACTTAGATAATATGCAC!CTAA!AAACATACATTTTACCAT
 33562  TAAATTATATTTAC
;     G-trnT(uuag) <== start
 33576  ATTAAATAATAATAATAATTATATATAATAATATATACTACTTATAAAATATTCTTAGTC
 33636  CGAATAAGAAATATATAATATATAATAATAATCATATTATAATAAATAATAATAAAATAA
 33696  TCAGGAGTATTGGAATCTTAATAGACCCTATATATATATCCTATGAGTAGTAATAAATTA
 33756  ATTGAATGATAATATTTAATATATAATAATATAAATGTTAAATAATATAATATTTCTATT
 33816  TAGGCTACTATATAAATATTATAATAATATAAATGTATATAATATATTATAATAATTAAA
 33876  TAATTAATTTTATTAATTA
;     G-trnV(uac) ==> start
 33895  AGGAGATTAGCTTAATTGGTATAGCATTCGTTT!TAC!ACACGAAAGATTATAGGTTCGA
 33953  ACCCTATATTTCCTA
;     G-trnV(uac) ==> end
 33968  AACCTAGATATATATATATATATATAAAATAAATATTATTAATAATATATCAGGTAATTA
 34028  TAAATGGTTTATATTAAATAATACTCTTATAAGGAAACTTAATATAAATAATAAATAATA
 34088  TATATAATATAATAAATATCCTTTAAATATTTTTAATTACATAATTATAATAATATAATC
 34148  TTAATATTATAAATTATTTATAAACTCCTAGTGGGATCCCAATCGGGTCCGGGGGACCCA
 34208  ATTTAATTGGGGATAAATTAAATAGTCTATAAATTAATAATAATATATTAATAACTTAAA
 34268  AAAGTAATAGTCTATAAAATAATAATAATATATTAATAATAAAAAAGTAATATATATATA
 34328  TAATATATAATAAAATAAATAAGATTGTTTTTTTTTTTATAGGGGGTTATAATATTTATG
 34388  AATAATAATAATATATATAATATTATGAATTATAATAGAATATAAATATATATTAAATGT
 34448  AATTAAGTATATATTTTAATAATATAGTTTTGCCTACTTTATGGGTGGGACATTGTAATA
 34508  TAAATATATTTAATATAAAAATAAGGTATATTATATTAATATATATAATATATATATAAT
 34568  AAATAAATAAATAAAAAAA
;     G-cox3 ==> start
 34587  ATGACACATTTAGAAAGAAGTAGACATCAACAACATCCATTTCATATGGTAATGCCATCA
 34647  CCATGACCTATTGTAGTATCATTTGCATTATTATCATTAGCATTATCACTAGCTTTAACA
 34707  ATGCATGGTTATATTGGTAATATAAATATGGTATATTTAGCATTATTTGTATTATTAACA
 34767  AGTTCAATTTTATGATTTAGAGATATTGTATCAGAAGCAACATATTTAGGTGAACATACT
 34827  ATTGCAGTAAGAAAAGGTATTAATTTAGGTTTTTTAATGTTTGTATTATCTGAAGTATTA
 34887  ATCTTCGCTGGTTTATTTTGAGCATATTTCCATTCAGCTATGAGTCCTGATGTTCTATTA
 34947  GGTTCATGTTGACCACCTGTAGGTATTGAAGCTGTACAACCAACAGAATTACCTTTATTA
 35007  AATACTATTATTTTATTATCATCTGGTGCTACTGTAACTTATAGTCATCATGCTTTAATT
 35067  GCTGGTAATAGAAATAAAGCTTTATCAGGTTTATTAATTACATTCTGATTAATTGTTATT
 35127  TTTGTATCTTGTCAATATATCGAATATACTAATGCTGCATTTACTATCTCTGATGGTATC
 35187  TATGGTTCAGTATTCTATGCCGGAACTGGTTTACATTTCTTACATATGGTTATGTTAGCT
 35247  GCTATGTTAGGTGTTAACTATTGAAGATTAAGAAATTATCATTTAACTGCTGGACATCAC
 35307  GTAGGATATGAAACTACTATTATTTATCTACATGTTTTAGACGTTATCTGATTATTCTTA
 35367  TACGTAGTATATTATTGATGAGGTGTTTAA
;     G-cox3 ==> end
 35397  TAATAATATTAATATTATTATTAATAAAAGGTTTCAATTATATTAAAATAATATTCTTAT
 35457  AATTTATATTATTAATTAATAATAAATTCTAAATTATCATTCATAATTATTTATTATAGA
 35517  TAGGCTAGACTTATTATTATATAGCCCCAAAAATAATTATTAATATGTTTATATAATAAT
 35577  GTTCTTATTTTTTGTTATTTCTCTTACAATTGGCGTCCGCCCACCTGGGGGGCGGACTAA
 35637  TTTATTTTTTTATTAATATTATATATATTAGTTATAAAGAGTATAAATAATATATATTTA
 35697  TTTATATATATATATATATTTAATATATTAAGTATATTTATTAACATTAGGAGAATATAA
 35757  TATTTTATTTAATTTTTAATAATATTAAATAAAAGGAATTAATAAAGAAGTAATTAATTT
 35817  TTATTAAGATACTATACTTTAATAATATCTATTAATATATTCTTTCAATATATCAATATT
 35877  ATATTATATAATATTATTTTATATAATTTATTTTAACCTTCTAATAAATGATTATTATTT
 35937  ATAATTTAATCAGACATAAGTATTATATCTAATTATTAATATATTATTCATTTTTATATA
 35997  TGTTTTATTATTAACCCCACAAGGATAATTCTTAATATTTAATTCCAGGTTAGGTATAAA
 36057  TAAAGAATATATATTTATATTTAAAGATTATTCATTTTTAGATATGTTTTATATAATATA
 36117  TAATATTATTATATTATACAAATAGAATAATTTAATAACCAAGTTTAATAAAATATATTT
 36177  ATATGAGAATATAATTATTTAGTCCCGAAAGAAAGGAGCCCCAATTGGTACCCCCATTTA
 36237  ACGGGGGGCCAATTGAATTAGGACCCCGCAAGAAGTATTTATATTATTATTTATAAGTTT
 36297  AATACAATCCATATTAATTATATATCGAATGTTAGACTAATCTGATAGAAGTATTATTAT
 36357  TATATACTTTATATCTTTATAATTAAATCAGATTATTTTATATAATATTATTAATTATTT
 36417  AATCTGGAAAGAGTTAATATAATTATTTAATATTTAAGTCTTTATATTATATAGGAGTAT
 36477  TTTATATTTTAAATTATAATATCTCATTATTAATTCTTATTTTAATTTAATTATTAGCCT
 36537  CAGTAGGAGTTATTAATTTCTTATTTATATTAATATTTATTTAGTTAAAAAAATGAGTTA
 36597  TATCATATATTAAGTATTAATTATATTTATATCATATATTTAGTATTAATTATCTTTATA
 36657  TATTAAGTATACATTATATTTATATAAAATATATATTAATTATATTTATTTTTATTATTT
 36717  ATAGATAGATATATATATTAACTCTTATTCTTATTATATAACGAGGGGTTCGGTCCCGCC
 36777  CTCCCATATCCATATGGAGGGCGGGTCCCTCACTTTATAATATTTAGTCACGGGGCCCCG
 36837  ACCCGGGACCCCGAAGGAGTAATTATTTTATAAGATTATTATATAATTTAATTATATCAT
 36897  TCATTATATATTATTAATATTATTATTTAATAATTATTATTAAATAGGTTTATATTAGTA
 36957  ATAATCGTTTCGTACCGTCCAATTGGACGGTACGAAACGATGTAGTCAATTATTATAATA
 37017  TATATTTATTATTTTTTATATTATATTTAGCCCCACTAGGAGCCCCAATTGGCTCCGGGT
 37077  GGCCCAATTGAATTGGGACCCCACTAGGAGTATAAGGATTATTTATAATATATATGAAAT
 37137  ATATTAATAATATAATTATTCTATATAATATCATTTATTATATAAATAGATAATATAATT
 37197  ATTTAATATTTAAGTCTTTATATTATATCTTATTAATCTTTATGAAATATAATATTATTA
 37257  AGAGTTCTTATCATTATTTATATTTAATATATATACATATTAATAATAATATTTTTTATT
 37317  AATATATTTATTAAAAATATTATTATGATTAAATTATATTCTTATTAAATTAATAATAAT
 37377  AATTAGTTTAGGAGTAATTATTAACTTTATAACATTTATAAATAAATATTTATTTATTTA
 37437  GGAGTGAGGGACCCGCCCTCCCATATCCATATGGAGGGCGGGACTGAACCCCTCGTTATT
 37497  TATTAATAAAAGGTTATACTATCTTATTTATATAATCTTATTATATCCTATATTACTTAT
 37557  GATTATTATATCATATATTACTCATGGTTATTATATCATATATTACTTATGACTATTATA
 37617  TTATATCCTATATTATATTATATTATATAAATAATACTACTATTTAATAGCTTTATAAAA
 37677  TAAGTTTATATTAATAATATTATTTATTATTTTCTTATCCTTTATATTAATTAAATTATT
 37737  ATTATTATATATATTTTATATAATAATATCTATAAAGTGAGGGACCCGCCCTCTCATATT
 37797  CATATGGAGGGCGGGACCGAACCCCTCGTATTATATTTAAATATTAAAGTCTTATATTAT
 37857  TTTATTAAAAAAAAAAATATCTTCTTTATTTATTTAGCCCCAATTCAAATTCAATTGGGA
 37917  CACCGATAGGAGTTAATTATTTATTATTATAATCTCTTTCCTATAATTATATATTATTAT
 37977  AATAATTACTTATCTATAATTATATTTTATTTATTATACTTTTGATATATAATCTCCTAC
 38037  AATTGGTGTCCGCCCGCTACGTTCCGCTCCGCGGGCGGGACTTTATTTATTAATATTAAA
 38097  TTATACTTTCTCCTTCGGCGTCCGCCCGGGGGCGGGCCGGACTATAATATTTATATTTTA
 38157  TATTTAATTGTTAATAATATATAATTCTTATTATTTAATTAATAATTAAATTAAATTAAA
 38217  TTAAATTAAATTAGTGTTATTATATTATTTTTATATAATATTAACTTAACTCTTATTTAA
 38277  ACTTATATAGTATCAATATATATATATCTTATTATAATCTTTAATAAATCATAATTCATT
 38337  ATTACTTTCCTATCTTTAATATATAATTATAAAAAAAAAATTTAATACTTAGACTAATAT
 38397  ATAATTATTAATAATCTGTAATTTATAATATTAATAGTTTTATAATAAATAAAATAAATC
 38457  CATAATAAAATAAAACTTATAATTATTAAGACTTATTATAATATAATCTCTCCTCCAATA
 38517  GGCGTCCGGCCACCCATAATGGGCGGCCAGACTATCTAATCTTTAATATAAATTAATATA
 38577  TATATATAATTCTTATATCTTTAACTTTATTAATAAAATAAAAATAAAATAAAATAAAAA
 38637  ATAAAATAAAATAAGAATATATAGAATATAACTTATAATTATTATAATTTTTATATATTA
 38697  TATCTTATAAATATTTATATTATAAATAATATTTACTCCTTCGGGGTCCCGGTTCCCAAT
 38757  AGGGCCCCTGGGGCTATAAAGTTAGTATAATATTATTTTGATTATATTAATATTTAATGT
 38817  TAATATTATATTTTAAATAACTATAAAAATAGTAATATATATTTTTAATTATTTTAGATT
 38877  TTTTATATATAAGTAATAAATATTTATAGGGGGAGGGGGTGGGTGATTAGAAACCAAACT
 38937  AAATAATATAATAAACAACGTACATAGAATAAATTTAATAATATAACTAATAAATACTAT
 38997  AAATAAGAAAATAAAATTAATAATAAAATTAAAAGATAAACAATAAAATAAATTGAATAA
 39057  GTATAAAGTTAAAAATAAAAACTAAATGTATAAAATAATAAATGAAAACAAAACAATATC
 39117  CGGGTCCCTATTAAAATTATTATTGAAAATAATAATGGGGACCCCCCCCCAAAAGAAGTA
 39177  AAAATTGAAATAATATATAAATAATTAAATATTCTCCTTCGGCGTCCGGTCCGCGAGGGC
 39237  GGACCAGACTAAATTATTAATATAAAAAAAAATAAAAATTAATAAATTATATTTTAATAA
 39297  ATAAAAAAAGAATAATAATATAAAAGTTTATAATAAAAATAATAATAATCTAATAAAAAT
 39357  ATTAAGAAATGTTTTATATATGTATTCTTAAATATATATAAAATATATAAAATATTCTTA
 39417  ATAAATAAATCTAATAAAAAGTATATAGTAAAATAATGATTAAATAATTAATAATTTATA
 39477  TGAATTAATAATTAATATAATTATATCATTTTAATAATAAGTATTCTAAGAGTTTATAAT
 39537  AAATTATAATATTATTTAAAATAAATATAATATATAAATAGATAATATAGATATAATAAG
 39597  TATATATAGGTATATAATAGGTATATATAGATATATAATAATCTACTACATCGTTTCGTA
 39657  CCGTCCAATTGGACGGTACGAAACGATTATTAATAATATAAATATAATTTGTAGTTATTT
 39717  TTTAATATAAATTAGTCCGACCCCCCCCTGGGGGCGGACGCCAATTGTAGGAGAAATAAT
 39777  AATAATAAATATGTATTAAATATTATAACCAGACTCCTAAATAATTAATAAATTAATTTT
 39837  AACGAGGGGTTCGGTCCCGCCCTTGGGAGGGCGGGTCCCTCACTAAATAAATAATATTAT
 39897  AAATGAGAATAAGAAGATATCCGGGTCCCTTAAATAATAATTATTGGTAAATAATAATGG
 39957  GGACCCCTTTATAAGGAAACTATAAATTATATAAAATATATGAAATATATAATAAAATAA
 40017  TAATAAAAAGGAATAATAATAATAATTCAAATAATATAATTAATTATTATATAATATAGA
 40077  ATATATAGATTTATATTAATAATAGTACCCGCGGTCACAAACCCAGCTAATTTTAGCTGG
 40137  GTTTGTGACCGCTTAATTAAACTTACTTAATTTTACTTAATATTATAAAATATTTTATAA
 40197  AATGTTAATATATAATAAAATACTTATTATAAATAAATAAATAATATAATACTCATAGTC
 40257  CGGCTCGCCCCACTATTTATATATAATAAATTCTAAATAATTCCCAAATAATTATTTACT
 40317  TAATGGGGGGGGGCGGATGAATAGCCGAAGGAGAAATAAATAATAACTTAAAAAATTTTT
 40377  ATATAAATTAATATTATCTTAATAATTAATAATTCATAAATAATGTTTAATATTATTATA
 40437  AATAATATATATGTAAATATATAATAAATATATGTATATCTTTCTTTAATTTTATATAAA
 40497  ATATAATATATAATAATAATTATATAATATTTCATTAAATAATTTTATCTTTTCTATTTT
 40557  AATACTTATTCCTCGCGGGACTAAATATAATAATACTTTATTGATACTTTCTTTAGATAT
 40617  ATGACTTTCCTAATTCTTCTTTATTTATATATAATAAATTAATAAATAATCCTCCTTATG
 40677  GGATACCGGGGCTTAATAATAATTAACTTTATAAGTGATAATATAACAAGTAAAACTTTA
 40737  TTAAAAGATAATATATACTATATATCAATAATCTATTATAATTTTAATTTAACATATTGT
 40797  TTATAATAATAAACCTTTTATATTATTTTATTATCTCCTTCAAATGGCGTCCGGCCCCCC
 40857  GTTAAGTAAATTATTATTTCTGATAATTTATAATTTATTATTAATAAATAGGGGGGCGGG
 40917  CGACCAGACTTTATATTAGAATATTATTATTAATATATATTATTATTTATACTCCTCGCT
 40977  GGGTTCGGGTCCCTCCGGCCCCCAGGACTATAATTAATTAATTAATAAATAATGTTTAAT
 41037  TTTACTTTTAATAATCTTTTATGTATATGATTTAATTATATTTGGGGCCCTTAAATCTTT
 41097  ATTTTAAATATTAACATATGGGCCCCCTATTTTATTGATTATAAAGAATTTATCTTACTC
 41157  CTCATGGATATCGGGTCATTACAGGCACCAGGACTTATTAATATATTATTAAAAAATATA
 41217  TTATCTATATAATTTAATTTCCTACAATTGGTGTCCGTCCGCGGAGCGGAGCGTATAGCG
 41277  GAGCGTAGCGGGCGGGACTCTATTATAATAAAAATAATATAAAAAAGAATATAAATATTT
 41337  ATATGATTTATTATATTATTATAAAAGTATTATATTCTATTATATTTATATCTTAAAAAT
 41397  ATTATTAGACTTCTTCATATATTCATCTATTAGACTAAAGTATTAATTATTAATTATAAT
 41457  ATTACTTCTAGTAATATAATTAATTTATATATAAGTATTATATAAGATATATAACTATTT
 41517  AATAAAAATCTATGAAATAAGGTTATAATATAGAAATATTATAATATTCATATTAAGTCA
 41577  TAATAGAAAATTATATTATTTATTATTGTATATATAGTATAGGTAATTATATTATTTATT
 41637  ATTAGTCCCGCCCCCTCCCTTATACTGGACCCCAAAGGAGGTATATATTTAATCAAGTAT
 41697  TATATATAATCTAAATATTTAAATATATTATAAGTCAATTAATTAATTATTATTTATTAT
 41757  CCTTTATTTAATTATTTCATTAATATTAATATTAATATTATATTATAAGTATTAATAATT
 41817  ATATTTAAGTCTTAATATGATATAAAAGATATTTATATATATATGTATTATATAAAATAC
 41877  ATATAAAGTGAGGGACCCGCCCTATCCACATGGGTAGGGCGGGACCGAACCTATCGTTAT
 41937  AGTTTAATTCTAATTATATATATAATTATATTGTATTAACTAAGGAGATATAAAGTATTA
 41997  ACTAAGGAGATATATTATAAAGTTATAGAAGAATATTAATAATTTATAGTAATAATAGAG
 42057  TCCCGCCCGCTACGCTCCGCTCCGAGTAAATAATTATTTTATGATAATTTATTATTTATT
 42117  ATTAATAAATAGGGCAGACACCAATTGTAGGAGATTATATTTATAAATACATTATTTTTA
 42177  TAAGTGTATATTATATTTATAAATACATTATTCTTATAAATGTATATTATATTATTAAAT
 42237  ATTTATCTATTTATATATTGTTACTTTATATATTCCCAATTGTGGGTATATTATTATATA
 42297  TATTATAACATATTATTATATATATATAGAATATAGTTATTATTATATATAGTTATTATT
 42357  GTATATAGTTATTATAGGATATAGTTATTATCTAAGAATTATATATAATATAAATAGGTA
 42417  TGTACTCTCCTTATATATATATTAATATATATATTAGGTGAGGTTATTTATATTATATAA
 42477  ATTTATAACAATATATCTAAATTATACTAAATATATAAAATATATTATTATTATTTTATT
 42537  AATATTTATTATTACAAATTAATAATACTTAATTAAATATTAAAGAATATATCATTAATA
 42597  CTTTATATAATCATTATTTTAAATATATTTAATAGATTAATTATGAATATATATTAAATA
 42657  ATAAAAGATAGTGTTATTAACACCTTAATAATTATTCTTTATAATTCTATTCATAATTAT
 42717  AAATAAAGAATAATATTAATAATTATTATTACAATTATAAAAATATATAATCAATTATAA
 42777  ATAATATAATAAATAAATATAAATATTAAAGAGATAAATTATATATTATACAAAATATAA
 42837  TGTATTTATGTTTATATAAATATAAATATTTAAATAAAAGTATGAATTATAATATATATA
 42897  ATATAAATTATATAAAAACTTATCATTAATATTATAAAATATAATCTATATAATGTTAAT
 42957  AAAATAATGTATTACTCCTTCGGGGTCTCAGCCCCACTTGTATTAGTGGGAGGTCGGGGC
 43017  TAATAATAATGAATATATTTAACTTTTCTTAATAATATATTAACTCCTAGTGGGACTTAA
 43077  TAAATTATAATATATATAATTAAAATATAATAATAAATATTAAGAATAATAACATATAAA
 43137  TAATACTTTCTTATGAGTGATTAAATAAATAATTTATATAAAGGTATATTAATTTAAATA
 43197  TTCTAATATGAATAATAAAGATTTTATTATAATCTAATAAATAAAGAATAAAGTCTTATA
 43257  ATATATATATATATATATATATATATAATGATAATGTATTAATAATAAAATAAATAAATA
 43317  ATTAAAGGTAATTATAATTAATATATAAATTATTTTCTTTGGCGTCCGGTCCGGCGGTAG
 43377  CCGACCAGACTATATATATAAAATAATATTGAATATAATATATATAATTTCTTTAAATAT
 43437  TAATCTTTATGATTATACTATAGTAATATAAGTAATATAAAAAATATAAAGTAATAAAAT
 43497  AAAGATATAAAAAATAATTAATACTCCTAGCGGGGTCCCAATTCAATAGGGCCTGGTGGG
 43557  ACCAATTTAATTGGGGCTATATTTAATTTATTTATGTTAAAATATTTAATATATAATAAA
 43617  TATA
;     G-trnE(uuc) ==> start
 43621  GACCTTATCGTCTAATGGTTACGACATCACCTC!TTC!ATGTTGAGAATATCGGTTCGAA
 43679  TCCGATTAAGGTTA
;     G-trnE(uuc) ==> end
 43693  TTCAAATAATAATATGTTATATTATAAAATATATAATATATAATATATAATATATAATAT
 43753  ATAATAATAAATAAATATCGATTGTTATTATACATAAATATAATAATAATAATAATCATT
 43813  ATTAATTATTTAATAAAATAAATATATAAAATAATGATTAAATAATAAAAGTATATTAAC
 43873  TATAATATTAGTTAATATATACATAATAATAAATAATTGTGAATATTAGATTATAATCAA
 43933  ATATTAACAATAATATAAAACAATATATAAATAATATCACATAATGATATTATAATATAA
 43993  TTATATATAAAATAATAAATAAAAATATATATAATAAATATTAATTAATAATATATATAT
 44053  AAATATTAATAAAAAAAAAGTTATAAAATAAAATATAAAACTCCTAGTGGGGTCCGGGCC
 44113  CGAGGGCCCGGGGCTTGAAATATATATATAATATATAATAATTGATAAAATTATAATAGT
 44173  TAAATATATTGTGTTTTATAAAAATAAAGAATAAGTATATATATTATTAATTAATAAAAA
 44233  GTATAATAAATAGTAATAATTAATATATTAAATTAAATAATATTAATTAATTATTGTTAT
 44293  TATATAAATTATATAATAAATAT
;     G-cob ==> start
;     G-cob-E1 ==> start
 44316  ATGGCATTTAGAAAATCAAATGTATATTTAAGTTTAGTGAACAGTTATGTTATTGATTCA
 44376  CCACAACCATCATCAATTAGTTATTGATGAAATATAGGTTCATTATTAGGTTTATGTTTA
 44436  GTTATTCAAATTTTAACAGGTATTTTTATGGCTATGCATTATTCATCTAATATTGAGTTA
 44496  GCATTTTCATCAGTAGAACATATTATGAGAGATACTCATAATGGTTATATTTTAAGATAT
 44556  TTACATGCTAATGGTGCATCATTCTTCTTTTTAGTTATGTATATGCATATGGCTAAAGGT
 44616  ATGTATTATGGTTCATATAGATCTCCAAGAGTACTATTATGAAATGTAGGTGTTATCATT
 44676  TTCGTATTAACAATTGCTACAGCTTTCTTAGGT
;     G-cob-E1 ==> end
;     G-cob-I1 ==> start /group=ID (1.69e-37)
 44709  taacaacaacaatagcctaaaatcatataattattaatattatatggtagtctataaaaa
 44769  tatatctataatagataactgttattaggaatattatattaaaatataggcaatattagt
 44829  gaaaacgatcaaagattaatacagttgagatcgtcggttaaataaagagtcgcgacagac
 44889  tggttcactgatagatatctgaaatgatgtttaatgcacagtcgattaatgtatttaaat
 44949  aaaaataataataaaataaataaattcaataagaataataataatctgtataataaaaat
 45009  aataataaaatgatttcttatgtgtaattatattataaaaaattccatataataaaaaaa
 45069  ttaaatagttttaaaatattagttagaaattataatacttcttctaaattagaatataat
 45129  ataa
;     G-cob-I1-orf197 ==> start
 45133  ataaaaaaaaatactaagtgtagaagaattataaaaaaaaatcataaaattaaatctata
 45193  aaatattgagtaaatttagaatgtccaaataaaaaagaagaaattataaattatttaata
 45253  aaaaaacaaggtatttattatattggtaatataatgacaaataaattttatattggttca
 45313  gcaggatataataatatatatgatagatttaataatcatttatatagattacgtggtagt
 45373  tctaatattgcattagatgtaaaaaaatatggtttaaatacttttgtatatgatataaaa
 45433  aaaatatatgataatgaaagtattgatagatatattttatatagtattgaacaaatttat
 45493  ttatacctaaaattacctacatataatagtggtaatttaaagaatttttctttatctaaa
 45553  tttgatactttagatcttattactaataaattaaaatatgctattactaataatatttat
 45613  ggtatttatttagataaatatatagctatagataaatctaatataataaaatatataaat
 45673  aaacataataatatttattataataatttaaataatgattataaactattataa
;     G-cob-I1-orf197 ==> end
 45727  aaaataggtaaagagaaaattattaaaggagctagtttatctgtcgctttatataatata
 45787  aatgatgaattagtttgtgtttttcaatctagattcttaacttctcatttattatgttgt
 45847  aatgaaaaaaactattagaagagctattaaagaaagaggctatatttatattcctaatat
 45907  ttttataccttatttaaaaggtttttttaatgtttatagtaaaccatttattgaaaattt
 45967  taaaccttttgaattagaatatgtctctactaaaaaaaaatgttctattagttaaagctt
 46027  ccgattataaattaaataatactactaaattcttaattaaaaactatctacataaatttt
 46087  aatatattctttattattaaattttattagatctcctattttttttatttatatttaccc
 46147  tttaataattacttaatatttaatatttagtatttaaatgagtaattattattcttaaat
 46207  gaatcttattatttttatttttattttg
;     G-cob-I1 ==> end
;     G-cob-E2 ==> start
 46235  TATTGTTGTGTTTATGGGCAGATATCACATTGAGGTGCACTAGTTATTACTAATTTATTT
 46295  TCAGCAATTCCATTTGTAGGTAATGACATTGTAGCTTGATTATGAGGAGGATT
;     G-cob-E2 ==> end
;     G-cob-I2 ==> start /group=IB(3') (2.21e-04)
 46348  a
;     G-cob-I2-orf360 ==> start /first_aa=N /note=LAGLIDADG ;; evalue:4.2e-56
 46349  aatagagaggatccacattatagtaatataatgttaaataaatctgttttatgctggaac
 46409  gtcttcatttgaataatgaactactatattattaaatgatccgcaaacattataattata
 46469  attataatgttttgagggggtatttgaaataaaaataataaagtaaaaatgtttattata
 46529  agaagaaaatcagcagtaataaatattttaaatttgtattttattagaataaaaatatta
 46589  attactcagagactaaatagtagttatttaaatactataattattcatgataagaatcat
 46649  gaattaaatacagataatcctatttatgcttatattgttggtttatttgaaggagatggt
 46709  tgaattactatttctaaaaaaggtaaatatttattatatgaattaggaatagaaataaat
 46769  attagagatattaaattattatataaaattaaaaatattattggagttggtaaaatttct
 46829  attaaaaaaataaaaaataaagatggtactattaaagaaatatgtaaatataatgtaaga
 46889  aataaaaatcatttaataaatattattatccctatttttgataaatatcctatattaaca
 46949  aataaatattatgattatttattttttaaagataatttattaaaagatattaaatattat
 47009  aatgatttacctaaatataaacgtcctataaaatcattatacaacctagaaaatatttta
 47069  aataaaaattatttttcttattgattaattggttttattgaagctgaaggttattttaat
 47129  atttatactcttaaaaataatattaaactagctagttttgaagtatctcaaactaataat
 47189  ttaaaaattattgaagctattaaaatttatttaaaaattagtcaaaatgtatatactaat
 47249  aaagataataattcaagaattactctaaaaagtattagaggtattgaaaatattgtaaaa
 47309  tttataaataaaaatcctataaaattattaggatataaaagattacaatatttattattt
 47369  ttaaaagaattacgtctaatttctaaatataataataatttaaatattcctcaaaattat
 47429  taa
;     G-cob-I2-orf360 ==> end
 47432  tatattataatatttatcgataaatttattttatcaatcaatcaatcaatcaatcaataa
 47492  atatatgacccgccgattaatattgctaagctatattctcgaagggtattataataaata
 47552  attataagcataaaggattaagatatagtccgaacaatataatgatatattgagtatagt
 47612  aagaatataatattacttattaactattacgttatttatcaatccccaccaatataacat
 47672  tgcaatgttgtatcatgaaggaggataatatatttaatattatatgtaactatcaacatt
 47732  cttttttttttg
;     G-cob-I2 ==> end
;     G-cob-E3 ==> start
 47744  CTCTGTATCAAATCCTCTAATCCAAAGATTCTTTGCATTACATTACTTAGTACCTTTTGT
 47804  TATTGCAGCAATGGTTATTATGCATATGATGGCATTACATATTCATGGTTCATCTAATCC
 47864  ATTAGGTATTACAGGTAATTTAGATAGAATTCCAATGCATTCATATTTCGTATTTAAAGA
 47924  TTTAGTAACTGTATTTTTATTTATGTTAGTATTAGCATTATTTGTATTTTATTCACCAAA
 47984  TACTTTAGGTCATCCTGATAATTATATTCCAGGTAATCCTTTAGTAACACCAGCGTCTAT
 48044  CGTACCTGAATGATACTTATTACCATTCTATGCTATTTTAAGATCTATTCCTGATAAATT
 48104  ATTAGGTGTTATTCTTATGTTTGCAGCTATTTTAGTGTTATTAGTTTTACCATTTACTGA
 48164  TAGAAGTGTTGTTAGAGGTAATACTTTCAAAGTATTCTCTAAATTCTTCTTCTTTATCTT
 48224  TGTATTCAATTTCGTATTATTAGGACAAATTGGAGCATGTCATGTAGAAGTACCTTATGT
 48284  CTTAATGGGACAAATTGCTACATTTATCTACTTCGCATATTTCTTAATTATTGTACCTGT
 48344  TATCTCTACTATTGAAAATGTTTTATTCTATATCGGTAGAGTTAATAAATAA
;     G-cob-E3 ==> end
;     G-cob ==> end
 48396  TTATTATTGTTTACTATTGATAAATAAAAAAAATAAAAATCATAATTATTATTAATATCT
 48456  TTATTAATAATATAATTTAATAATATTCTTTTATTTACCCTTTATTAATTATAAACTTTA
 48516  TACTCCACATGACTATTTTTTTTTTTATTATTCATTTTATTTTTTTTTATTTATTAGGTA
 48576  TTAATATAAATTATTAATTATTTAAAATAATAATTAAATACGAACTATAGGATCTTTTTT
 48636  TTTATATATTTATTAAGTCCGCCTACGCTACGCTCTACGCTACGCTACGCTCCGCGGACG
 48696  GACACCAATTGTAGGAGAATATCAATAATTCATTAATATTAATGTTATAATTTCTTTATA
 48756  GTATTAAATAATTTAGAATATTCATATATTCTTATTATATATATTTTATAAGTAATATAA
 48816  TATAAAGTCTCAAAGGATATAATAAATATATAAA
;     G-trnM(cau)_2 ==> start
 48850  TGCAATATGATGTAATTGGTTAACATTTTAGGGT!CAT!GACCTAATTATATACGTTCAA
 48908  ATCGTATTATTGCTA
;     G-trnM(cau)_2 ==> end
 48923  ATAATTAATATATAATATTATTCTAATGGTATATCTATTGGAACTATATTAATATATATT
 48983  ATAATCATATTTATATATAAAAGTGAGGTATCCGCCCTCCCATATCCATATGGATGGCGG
 49043  GACCGAACCCCTAGTTTTTATATAAAATATTATATTATTAA
;     G-rnpB ==> start ;; mfannot: Approximate position
 49084  TAGGAAAGTCATAAATATATAAATTATATTGTATAATTATATATATTATTCATTATATAT
 49144  ATTATTAATTGTTTAATAATATAAAAAATATAACAGGATAATTATTATTATTATATACAA
 49204  TATTAATAAAGTAATTAGTATAAATAAATAAAATGAAAATAAAACTTAATAAATATATTA
 49264  TTATATATTTTTAATCACTTTATAATTATTATTAATAGATTATTAGAAATATTATACTTT
 49324  ATATCTTTATAAAAATTAAGATATATTTTATAATATATTAATCTTATTTATAGTCGGGTC
 49384  CGCCCCGCGGGCCGGACGCCGAAGGAGTGAGGGACCCGCCCTCCCAAGGGCGGGACCGAA
 49444  CCCCTCGTTATATATAAAAGATATATAAAAGTTATATTATTATACAGAAATATGCTTAA
;     G-rnpB ==> end
 49503  TTATAATATAATATCCATATAATTAATTAATTAATTAATAAATAGACTTTATATAAATAT
 49563  ATATATATGTATTATTATTATTATATATAGTATATATTATATATTAATA
;     G-trnP(ugg) ==> start
 49612  CAGATAGAAGCCAAAAGGTCAGGCGCTTTCTT!TGG!GAGAAAGACCTAGTTAGTTCGAG
 49670  TCTATCCTATCTGA
;     G-trnP(ugg) ==> end
 49684  TAATAAAAAAAAAATAAAATTAAATCAAATATAAATATTCTTTATTCATATATATTATAT
 49744  TCTCCTAATGGTATACATGGAGTGAGATTTTATATATATATTCTTTAGCCCCGCTAGGAG
 49804  TCCCGGGCCCCCCGGGGGGGCCCAATTGGTACCCCGCTAGGAGTTAAATTATTATTATTA
 49864  TAAAATATTTTATGAAACTTTATAATTAATTAATATTATTAGATATATTATCTATATTAA
 49924  ATATATTATATATTGTCATAACTTATTAAATTTATTAAAATATAAAATAAGGACATATCT
 49984  TTATATTTCTCCTTCGTCCCCCCCCCCCCGCGGGGGCGGGCCGGACTATAATTATTTATT
 50044  ATATATTATTATTATTATTTATTATATATTATTATTATTATTTATTATTATTATATAATC
 50104  TCATATAAGATTCCTATTATATATTATATAAGATCTATCTATTGTATTAAATATATTATA
 50164  TTTTATATATTTAATCTTATATATTTTCCTACGGTGTCCGCCCGCTATGCTCCGCTATGC
 50224  TCCGCTACGCGGGCGGGACTTTATTTATATAAAATATATATCCTATTAAAACATATTATA
 50284  TTGATTTAATATTATTATTAGTCTCAGTATTAATTATATTTATATATATATTAGTTTCTC
 50344  GTATCGGGACTCCTATATTAATTATATATTATATATAATCTATTGAAAATAACTATTAAA
 50404  GTAAATTATTATATTATTATGTATATTCTTATTAATATTTTTAATAATATAAATTCTTAT
 50464  TAATATTTATTAATTCTCCTACAATTGGCGTCCGGTCCCCCCTATTAAAGTAAATTATTA
 50524  TTTATGATTATTTCTCCTACGGACTAATTTATTATATATAAATAGGAGGCCGGACTTTAT
 50584  AATTATATATTATATTATTTATATATATATATGATATAGTTAGTATATTAACTATATTTA
 50644  TAATTATTGGTTATATATTATTATCATTATTATTATTATATTATTTTATATAAGGTTATT
 50704  ATTATTATATTATTTCATATAAGGTTATTACTATATTATACCTTTATATAAGATATATAT
 50764  AGTATTAAATATATATATAGTCATTTAATATTATTATTAGTTTCAGTAATTATTATTATT
 50824  ATATTAATATATATATTACTTTCTCTTATCGGGACTCCTATATTAATTATTATAATATTT
 50884  TATCATTATAAAATAAAATAAGATATATTAAAGAGTAATTATTAAAATATTCATTATAGT
 50944  ATTTATTAATTATTTAATATTTTTATTAATTATTAATTATATTATCATAAGAAGTATTAC
 51004  ATAATATATATTCTTATTAATTTGTAATATTTAATATATATATTTTTTATATTCTTATTA
 51064  ATTTATTATATTATTTTTATAAAAAAGTTATTATATAAAACCCGACTTTATATTATTTAT
 51124  TTATAGTCCCGGGCCTGGACGGGCTCAATTGGGACCCCGAGAGGAGGTATATATTATATA
 51184  TAATTCATTATATTAATTTAATTTAATATTATTATTCTTTAATACTTTTAATAACTTATA
 51244  ATTATACAAGAGAAGAATATATATATATATTTGAAGTATATATATTTAATTATAACCTAA
 51304  CCTTTAAGATGTTATAAAATATAATTTATTATATTATTATTTTATTATTATTAAAATATA
 51364  ATCTATTATAAGGTTTTATATTAGCCCCGGGCCCGTAGGACCCGGGACCCCGCAAGGAGT
 51424  TATTAAAATATATATTAAAAGATATTATATTAAATTAAATATTATTATTTATAATTATTA
 51484  ATCATTAAAGAAGTTATTTAAATAGAATATTATTAATTATTTTAACCTTATTACTAGAAG
 51544  TTTTACATATTATATATAGTCGGGTTTTATATATATATAGGATATAATAAAAATATTAAA
 51604  TATTATCATTATTTGTTATATAATTTTTATATAAACATATATATACTTATTTTATATTAT
 51664  TTTATATTATATATTATTATAAGAATATTCTTTTTATAATATAATATCCATATCCATATC
 51724  CATATCCATATCCATATTCATATCCTATAGGGCTTTATATTATTTATTCATAATACGTAA
 51784  ATATTATTAATCCTATTAAGTATAATCATTAATTTTTTATATATATATTATCCTTTAGAT
 51844  ATATTTATATAAGATATATATATTACCAATAATATATTATTTATTCCTCTCATTAAGAAT
 51904  AGTTATTATATTCTTATACATATAAGTTTCTCCCCGATATTAATTATTATAATATTAGTT
 51964  ATATAATTATTTAATATTCATATAATATTTATTCACTATTTAATCTCATATCTATTATTA
 52024  GGAGTATTACATAATATATAGTATTAGTTTGTATATATATGATATAGTTAATATATTAAA
 52084  TATAATCATTATTTATTATATTATTGAAATATAAATATATAGGATATATCCTTATTTTAT
 52144  ATTTTCAATAATTAGTTATTATATAATTGTCATTTTATTATTATTATTATATAATATAAT
 52204  CTTAATATTATCCTATGGGACTTTATTTAATTTAATTTAATATAATGTATTATAAATCAT
 52264  TATATTTAACCTATAATTAAATATAATTAATAAATAATTATACATATAATATTTTATATA
 52324  TATATAATTTATATAATATTCTTATAATAGTCTAGTTAATAATCTAACCTTTTATTAAAA
 52384  ATAAGAAATATATAATTAAGAAAGAATTAATAATTATAATCTTAACTATAATCTTTATAA
 52444  TATAATTAATATTAAGATTAGTTTAAGTATATATATTAAAGATATAAATAATTATAATAT
 52504  ATTAGTTATAATTGAAATATAAACATATAGTCGGGTATATCCTTATTTTATATTTTAATT
 52564  ATTATGTATTATCAATTTATTGTTATATTATAATTTTATTATTAAAAATAATATAAATAA
 52624  TTTATTAAATTAAATAAATATCATAAGTATAATATAATATTATCTATTTAAGACTATTAA
 52684  TAATAATTATATAGTTCTATAATAAATAATTATTATTTAAAATATATTAATAGAATAAGG
 52744  TATATCTTCAATAATAATAAAAAAGTGTATTTATAAGTAATATGTATAATAATAATATTA
 52804  TTAATATTTAATTAATAATATAAATTTCATTAATAAGTTATTTAATAATATAATTAATGA
 52864  TTTTTCTGAAAAGAGTGTATATATATATTATATATAAACTATGATACGTTTTATAAAACA
 52924  ATATATATATATATATAAATATTTATTATACTATTACTTTATGTTTATCATAAAGATATA
 52984  AAAAAAATAGTTTAAAGTTATAACTAGAATATTATAAATATTATAATATTAATAAAATTA
 53044  ATATATAAATAAAAAAAA
;     G-cox1 ==> start
;     G-cox1-E1 ==> start
 53062  ATAAAAATGGTACAAAGATGATTATATTCAACAAATGCAAAAGATATTGCAGTATTATAT
 53122  TTTATGTTAGCTATTTTTAGTGGTATGGCAGGAACAGCAATGTCTTTAATCATTAGATTA
 53182  GAATTAGCTGCACCTGGTTCACAATATTTACAAGGAAATGCTCAGTTATTTAATGTTTTA
 53242  GTAGTTGGTCATGCTGTATTAATGATTTTCT
;     G-cox1-E1 ==> end
;     G-cox1-I1 ==> start /group=II (1.15e-15)
 53273  gt
;     G-cox1-I1-orf785 ==> start /first_aa=A
 53275  gcgccattttgcttaatttatcactgtattgaagtgttaattgataaacatatctctgtt
 53335  tattcaataaatgaaaactttaccgtatcattttggttctgattcttagtagtaacatac
 53395  atagaatttagatacgtaaaccatatggcttactcagttggggccaactcaacggggaca
 53455  atagcatgccataaaagcgctggagtaaaacagccagtgcaaggtaagaactgttcgatg
 53515  gctaggttaacgaactccttacaagaatgtttagggttctcattaactccttcccactcg
 53575  gggattgtggttcatgcttgtgtattggaagaagaggtacacgagttaaccaaatatgaa
 53635  tcattaactttaagtaaaagttgacattcggagagctgtacgagttcaaatggtaaatta
 53695  agaaatatgggattgtccgaaaggggaaactctggggataacggagtcttcatagtaccc
 53755  aaatttaatttaaataaagtgagatattttagtactttatctagattaaatgtaaggaag
 53815  gaagacagtttaacgtatttaacaaagataaatactacggatttttccgagttaaataaa
 53875  ttaatagaaaataattataataatcctgaaaacattaatactagaattttaaaattaatg
 53935  tcagatattagattgttattaattgcttataataaaattaaaagtaagaaaggtaacata
 53995  tctaaaggttctaataatattaccttagatggaattaatatttcatatttaaataaatta
 54055  tctaaagatattaatactaatatgtttaaattttctcctgttagaagagttgaaattcct
 54115  aaaacatctggaggatttagacctttaagtgttggtaatcctagagaaaaaattgtacaa
 54175  gaaagtatgagaataattttagaaattatttataataatagtttttctaattattcacat
 54235  gggtttagaccaaacttatcttgtttaacagctattattcattgtaaaaattatatgcaa
 54295  cactgtaattgatttattaaggtagacttaaataaatgttttgatacaattccacataat
 54355  atgttaattaatgtattaaatgagagaatcaaagataaaggtttcattgatttattatat
 54415  aaattattaagagctggatatgttgataaacataataattatcatcatacaactttagga
 54475  attcttcaaggtagtgttgtcagtcctattttatgtaatattttcttagataaattagat
 54535  aaatatttagaaaataagtttgagaatgaattcaatattggatctatgtctaatagaagt
 54595  agaaatccaatttataatgatttatcatctaaaattagaagatgtaaattattatctgat
 54655  aaattaaaattgattagattaagagaccattaccaaagaaatttgggatctgataaaagc
 54715  tttaaaagagcttattttgttagatatgctgatgatattatcattggtgtaatgggttct
 54775  catgatgattgtaaaaatattttaaacgatataaataatttcttaacagaaaatttaggt
 54835  atgtctattaatatagataaatccattattaaacattctaaagaaggagttagtttttta
 54895  gggtatgatgtaaaagttacaccttgagaaataagaccttatagaatgattaaaaaaggt
 54955  gataaatttattagggttagacatcatactagtttagttgttaatgcccctatcagaagt
 55015  attgtaataaaattaaataaaaatggttattgttctcatggaatagttggaaaacccata
 55075  ggggttggaagattaattcatgaagaaatgaaaaccattttaatgcattatttagctgtt
 55135  ggtagaggtattataaattattatagattagctaccaattttactacattaagaggtaga
 55195  attacatacattttattttattcatgttgtttaacgttagcaagaaaatttaaattaaat
 55255  actgttaagaaagttattttaaaattcggtaaagtattgaccgatcctaattcaaaagta
 55315  agttttggtattgatgattttaaaattagacataaaataaataaaactgattctaattat
 55375  actcctgatgaaattttagatagatttaaatatatgttacctagatctttatcattattt
 55435  agtggtatttgtcaagtttgtggttctaaacaaaatttagaagtacatcatgtgaaaata
 55495  ttaaataatgctgccaataaaatcaaaaatgattatttattaggtagaatgattaagata
 55555  aatagaaaacaaattactatctgtaaaacatgtcattataaaattcatcaaggtaaatat
 55615  aatggtccaggtttataa
;     G-cox1-I1-orf785 ==> end
 55633  taattattttaactattaactacgcgttaaatggagagccgtatgatatgaaagtatcac
 55693  gtacggttcggagagggctctcttatatgattgttaatacaatcagataggtttgctact
 55753  ctac
;     G-cox1-I1 ==> end
;     G-cox1-E2 ==> start
 55757  TCTTAGTAATGCCAGCTTTAATTGGGGGTTTTGGTAATTATTTATTACCCTTAATGATTG
 55817  GTGCTACAGATACAGCATTTCCAAGAATTAATAATATTGCATTTTGAGTATTACCTATGG
 55877  GATTAGTATGTTTAGTTACATCAACTTTAGTAGAATCAGGTGCTGGTACAGGATGAACTG
 55937  T
;     G-cox1-E2 ==> end
;     G-cox1-I2 ==> start /group=IB(3') (4.03e-06)
 55938  aaataaaaaggatatgcagttttaaaatatcatttaatgcataaaataccttatatataa
 55998  taaatattatatataattattaaaatacttaatatatatatatatattaataataatata
 56058  ttaagttataatgtttaataatataggttaatatgcaaatatttataatattaataaata
 56118  tttcagagactaaatatgatataatatattaatatattaattatctttttataaaaaaaa
 56178  actattctcattgtaccgaccgttagatacgacgatcgacactattaaatatgatattta
 56238  taattaataattattttctttataaaatcaatttgatgaataatataattagatttaatt
 56298  acatttatgaaatatttataaatataatttaattaatatataattttttcccgtggatca
 56358  accctattaacaactgggttgtaatttgggggtaataaatattattatattattttttta
 56418  ttataaaaataaagtatataaatactttatattactataataatttttttatatatttat
 56478  aatataattaatttatattaatatattaaagacatagtccgaacaatatagtaatatatt
 56538  gagatatagatattatatatatatttatataaacaattataataattaaatattatttaa
 56598  ttattaatttatg
;     G-cox1-I2 ==> end
;     G-cox1-E3 ==> start
 56611  ATATCCACCATTATCATCTATTCAGGCACATTCAGGACCTAGTGTAGATTTAGCAATTTT
 56671  TGCATTACATTTAACATCAATTTCATCATTATTAGGTGCTATTAATTTCATTGTAACAAC
 56731  ATTAAATATGAGAACAAATGGTATGACAATGCATAAATTACCATTATTTGTATGATCAAT
 56791  TTTCATTACAGCGTTCTTATTATTATTATCATTACCTGTATTATCTGCAGGTATTACAAT
 56851  GTTATTATTAGATAGAAACTTCAATACTTCATTCTTTGAAGTAGCAGGTGGTGGTGACCC
 56911  AATCTTATATGAACATTTATTTTGATTTTTTGGTCATCCAGAAGTATATATTTTAATTAT
 56971  TCCTGGATTTGGTATTATTTCACATGTAGTATCAACATATTCTAAAAAACCAGTATTTGG
 57031  TGAAATTTCAATGGTATATGCTATGGCATCTATTGGATTATTAGGATTCTTAGTATGATC
 57091  ACATCATATGTATATTGTAGGATTAGATGCAGAT
;     G-cox1-E3 ==> end
;     G-cox1-I3 ==> start /group=IB (6.64e-15)
;     G-cox1-I3-orf348 ==> start /first_aa=M /note=LAGLIDADG ;; evalue:2.4e-30
 57125  atgaaagctcaagtgtcgttatatatggtaacgtatatattattatttaactgtatgccg
 57185  gaaactttatactattttaataataataataatattattaaaataactaaaataatagtc
 57245  cgcttattattaatatatttggaaaaatctattattttatttagatattttataactaat
 57305  aataaacaatcggcaagtaacttttatttttcttctataaaaattaataagaataaaaaa
 57365  acaattcttaaaaatcatttaaatgatataaatgaaataaaaatctcagaacataaacct
 57425  ttatataaaaaattaaaagatgatgaaatattaggttattatttagcaggtttaattgaa
 57485  ggagatggtcatatcggtgctaaatatattactattgctattaattataaagatattaaa
 57545  aatgcttattatttaaaaaaattaattggttatggtaatattagaaaatactctaatact
 57605  tataaagctgtaagtttaaatttggattctaaagcagctatattaagagtatttaattta
 57665  attaatggtaaattattaggcccttataagcataaacaattaattgatcaaaaatacgat
 57725  attaaatttaatactttaattaaacctatcgctaattttaatttatgagataacccctga
 57785  ttaactggttttactgacgctgatggtagttttggagtatatgtttataaatcaaaaact
 57845  ataaaaataggatataatgtaaaaattatatttagaattatacaaagacatgttgattta
 57905  ttaaaacatgttcaaaaagctttagatggtagtatttctttatttaaaagaaaatcagta
 57965  gttggaggttataattattcagctcttaattttaattctattaaaaattgaattaaatat
 58025  tttagtttatatccaccattacataatagtaaatatattcattttattaaatgatataaa
 58085  gtttgttatttatttgataataaattacatttaactaaagaaggattagataaaattata
 58145  tctattaaaaggaacttcagagactag
;     G-cox1-I3-orf348 ==> end
 58172  tgcgttaaatatcctatatataaaaattaagcatttaatcctttattatatatagtatat
 58232  atatataatataaaataattatcttatttatttttaattataaataagttttataggata
 58292  aagatacagtccacagttaataaggtttgtttatataatataatatataaaaatatatat
 58352  atataaaataaaatagaatataatacttgttattggtcgaaaataatatctcactttaat
 58412  tagaattataattaaaattttaaggtatatatattataaaaaaattataaaacttattca
 58472  tccttatttaatattattatatatttataataatatttaagtg
;     G-cox1-I3 ==> end
;     G-cox1-E4 ==> start
 58515  ACTAGAGCCTATTTTCTTTCCGCAACTATGATCATTGCTATTCCTACAGGAATTAAAATC
 58575  TTTTCATGATTAGCAACGGTCTATGGTGGTTCAATTAGATTAGCACTACCTATGTTATAT
 58635  GCAATTGCATTCTTATTCTTATTCACTATGGGTGGTTTAACTGGTGTTGCCTTAGCTAAC
 58695  GCCTCATTAGATGTAGCATTCCACGAT
;     G-cox1-E4 ==> end
;     G-cox1-I4 ==> start /group=I(derived) (3.25e-08)
 58722  ataaatatatttatttattaaaaataagtgtcgtgtataaaattcacaaaaataataaat
 58782  aataattatattattaaatattattggttattatatttataataataatatttatataat
 58842  agctaacggggaaactcttatatatatatatatatattatataaaaaagtaagacaatcc
 58902  cgtgataatttttatatattcataattataatttttttatataatgatatattaaagtat
 58962  tgtagagactaaacgtgaatgattttaatatattatattaaaattaagagatagtccaat
 59022  cttatatgtgaatataagttaataaaaataataatattattttgacttattat
;     G-cox1-I4-orf174 ==> start /note=LAGLIDADG ;; evalue:1.9e-10
 59075  atatttttatatataacgaggggttcggtccgcccacctatctgggtgggcgagtccctc
 59135  actttaaattatcatattatattatatttattattaatagataatatttataaaaaaaaa
 59195  aaaacatatgaatcaattataaataaatatactaatgtaatagatagatattttattaat
 59255  attgataaagaaaataaaattaataaattaaaatttttagataattatactgagtatgaa
 59315  aaaggttattatttatcaggattatttgaaggagatggtaatatttatacaagatgtttt
 59375  actattattttttctttagaagatgttattttagctgattatttatgtctttattttaaa
 59435  attggacatattacagctagatataataataaaaaagaattaacagctgttgaatgaaat
 59495  attataaaaagaaaagatcaagaagtttttataaattatattaatggtaaattatttata
 59555  aaagatataatcaatattataaatataattttaataatctattaa
;     G-cox1-I4-orf174 ==> end
 59600  atattttattaaaacatcctaaagaatttgatgtactattaaatccttggttaacaggtt
 59660  ttaatgatgcagatggttatttttatcttcgttttcaatattataaacttagtcaatgat
 59720  taaaatttcatttagaattatcacaaaaagataaatatatttaagatattgtcttaaaat
 59780  attttaaacttggtagtattattaaaaaagatttttaatcaggagctacagcttatattt
 59840  ataaaactcaatcttataaagctataaaaccttttattgaatattttaataaatatcaac
 59900  ctttaagtcttagaagatataaacaatatttattattaaatattgcttacttattaaaat
 59960  ctataaaattacatagatttattaattatcttataatattaaaagaattaatattattac
 60020  aaagtgttaaaaatatgtctttaattataaaaaataaattaaatgataaagttaaagtta
 60080  ttatcaataaatatcaaatataaaaaaataataataaataatatttattattatg
;     G-cox1-I4 ==> end
;     G-cox1-E5 ==> start
 60135  ACTTATTACGTAGTGGGACATTTTC
;     G-cox1-E5 ==> end
;     G-cox1-I5 ==> start /group=II (3.96e-14)
 60160  gtgagacttgtcaagtaattaataataatatttaacattttcttaatttagtacctatta
 60220  tattatattatattatattatattatattatataagataggaattcctaaaggagaatgt
 60280  ataaattatatttttatcaatataagtctatctacaaatgtattaaaatggtaacataaa
 60340  tatgttaaactgtagtgacaaaagtagccatattcttgacagtttatatattatttatta
 60400  atatattaaagatgaaggagctttgactgatttaatatgctcaacgaaagtaaatcaaat
 60460  gttttaaaattacttaaccacttattgaaaatctgtctgataattcaataattattttaa
 60520  ttatatatatttatattaaaataataatgattgatgttatgtgttggaaattagcatacg
 60580  ataaatcatataatcattagtaatatagtttgagagctaagttaaatatttacgtattat
 60640  tagttaaacaaggtaagccctataaattgttattatattaaataataataccattattat
 60700  aaaatatatattatatattatatatatataaaatcttggattaagaaatataatattatt
 60760  tatagaaattttcttatatatttatagggtaaaagattatataaaaagctaatgacatat
 60820  tgtaatgatatgtataagaattattattctaagatgaaaatctgctaacttatattaaag
 60880  gtgatatgcctatttttattatatattataatattaataggaggtttatattaataaact
 60940  gataaatatttaaatatattttttatatatatatattaaatattgaatagatattgcgtg
 61000  agccgtatgctatgaaagtcgcatgtacggttcttaccgggggaaaacttgtaaaggtct
 61060  acctatcggaat
;     G-cox1-I5 ==> end
;     G-cox1-E6 ==> start
 61072  ATTATGTATTATCAATGGGTGCTATTTTCTCATTATTTGCAGGATACTATTATTGAAGTC
 61132  CTCAAATTTTAGGTTTAAATTATAACGAAAAATTAGCTCAAATTCAATTCTGATTAATCT
 61192  TCATCGGGGCTAATGTTATCTTCTTCCCTATGCATTTCTTAGGTATTAATGGTATGCCCA
 61252  GAAGAATTCCAGATTACCCTGATGCTTTCGCTGGTTGAAATTATGTAGCTTCTATTGGTT
 61312  CATTTATTGCACTTATCTCATTATTCTTATTCATCTATATTTTATATGATCAATTAGTTA
 61372  ATGGTTTAAATAATAAAGTTACTAATAAATCAGTTGTTTACTCTAAAGCACCCGATTTTG
 61432  TTGAATCTAATATGATCTTCAATTTAAATACAGTTAAATCTTCATCTATTGAATTCTTAT
 61492  TAACTTCTCCACCAGCTGTACATTCATTCAATACACCAGCTGTACAATCTTAA
;     G-cox1-E6 ==> end
;     G-cox1 ==> end
 61545  TCTTATATTATTTAATTTTAATATAATTTTTATTATTTTATAATAATATTCTTATTAATA
 61605  TTACATATATATATATATTTATTTATTTATTTATTTATATATATATATATATACTAGGGG
 61665  TTCGGTCCCGCCCTCCCATAAGGGAGGGCGGATCCCTCACTTTTTACATATAATTATTAA
 61725  TAATATAAATATAAATACTTTATATTTATATTATGTCAGTTATTTATAATAATCTTAATC
 61785  TATTTATTATATTTAGTTACTACTAAAATAAATTATTTATATTAATTATTACTATATCAA
 61845  ACCTATATATTATATTTATAATTAATTATTACTATATCAAACTTATATATTATATTGATA
 61905  ATATATTATACATTATATTTATATTATTTATTTATAGCCCCGGGTCCAGACGGACCCGTG
 61965  ACCCCACAAGGAGTATATTATATCCTTTTTTATTATAAATTAAAGAGATAATATATATTT
 62025  TATTAATAATTATTATTGATATTATTAATTATTATTATTATGTTATATTTATATTATATA
 62085  TTTAAGATATTTATATAATTTTATATATATATATTTAAGATATTTATATTAGCAAGGAGT
 62145  CACGGGCCCCCCGGGCCCGGGACAAGGAGTTTTTATATATTTAAATATTTATATAATTAA
 62205  ATATTTATCTTTATATATTTTAGCCCCGTTCCCCCTCCCGGGGATCGGGACCCCGTAGGA
 62265  GTAATATATTTATATTAATATATTTTTTTTATATATTTATAATATACGGTAGGGGCCCTA
 62325  TTATATCTTATATAACTTTAGTATTTAAATGGGCCCAGATATAGCTTATTTTTTTATTAC
 62385  TTTAATATTATGTTATTTTTATATTTATTTATATATATAATATTAATATTTTTTTTTATA
 62445  AGAAAATATATTAAAAATAGTATAATATAAATAATTTATATAATTTAATAAATGTTGTTA
 62505  TTATCTTATCTTTATAAAAATATAAAT
;     G-atp8 ==> start
 62532  ATGCCACAATTAGTTCCATTTTATTTTATGAATCAATTAACTTATGGTTTCTTATTAATA
 62592  ATTCTATTATTAATTTTATTCTCACAATTATTTTTACCTATGATCTTAAGATTATACGTA
 62652  TCTAGATTATTTATTTCTAAATTATAA
;     G-atp8 ==> end
 62679  TTTATAATTATAGTTATTATAATATAAAGAAATAGTTTATAATAATAAATACACATATAT
 62739  TATAAAATATATGAAAATATATAATATATTATTATTATTCTTATTTTTATTTATTTAAGA
 62799  TTTAAGAATTAATATATATTATATAAATATCACAATAATTAATAAATTAATTATATATAA
 62859  TTAATTTTATTAATATATAAATAAGTGATAAGCTAATAATTATTTATATAAATAATATAA
 62919  ATAATATTACAATACAAATATTATATATATGATTATATATATATATATAATAATTAATTT
 62979  TTATTAATATAATTCATAATAATAATGAATATAGGAGTTAATTATTTTTAAGTTATAGTT
 63039  ATTTTATTAAATATCATT
;     G-atp6 ==> start ;; mfannot: alternative ATG start pos 63033
 63057  ATGTTTAATTTATTAAATACATATATTACATCACCATTAGATCAATTTGAGATTAGACTA
 63117  TTATTAGGTTTACAATCATCATTTATTGATTTAAGTTGTTTAAATTTAACAACATTTTCA
 63177  TTATATACTATTATTGTATTATTAGTTATTTTATGTTTATATCTATTAACTAATAATAAT
 63237  AATAAAATTATTGGTTCTAGATGATTAATTTCACAAGAAGCTATTTATGATACTATTATA
 63297  AATATGGTTAAAGGACAAATCGGAGGTAAAAATTGAGGTTTATATTTCCCTATGATCTTT
 63357  ACTTTCTTTATGTTTATTTTTATTGCTAATTTAATTAGTATGATTCCTTATTCATTCGCT
 63417  TTATCAGCTCATTTAGTATTTATTATTTCTTTAAGTATTATTATTTGATTAGGTAATACT
 63477  ATTTTAGGTTTATATAAACATGGATGACTATTCTTCTCATTATTTGTTCCTACTGGTACA
 63537  CCTTTACCATTAGTTCCTTTATTAGTTATTATTGAAACTTTATCTTATATTGCTAGATCT
 63597  ATTTCTTTAGGTTTAAGATTAGGTTCTAATATTTTAGCTGGTCATTTATTAATGATTATT
 63657  TTAGCTGGTTTACTATTTAACTTTATGTTAATTAACTTATTTACTTTAGTATTCGGTTTT
 63717  GTACCTTTAGCTATAATCTTAGCTATTATGATCTTAGAATTCGCTATCGGTATTATCCAA
 63777  AGTTATGTTTGATGTATCTTAACTGCTTCTTATTTAAAAGATGCCGTATATTTACACTAA
;     G-atp6 ==> end
 63837  TTTATACTTATAATTGTATATAAATACTTTAATAATATTCTTATAAATTCCTTCGGCGTC
 63897  CGGCCCGCGGGGCGGACCCGACTTTATATTATTTATAATATTATAGATATAATTCATATA
 63957  TATATTTTATATATTATTTATTATATTTATTTATCATATTATTTTTATTATATATTTCAT
 64017  ATATTTTATATAATTTATAATTTATAATTTATAATTTATAATTTATAACTTATAATTTAC
 64077  TTACGGTAGGGGTCCCCATTAGTATTTACCAATAATTATTACTTAAGGGACCCAAATATC
 64137  TACTTATTCTTATTTATAATATTATTTATTTAGTTACCTATAATAAAATAACATTAACAT
 64197  AAATATATACATTAATATTAATATAAATTACTTATTTATATAATTATTAAAAAAATAAAT
 64257  ATATAAACATATTATTATTATATTTTAGAACTAATATAAATATAATATTTTTAAGTAAAA
 64317  GAGATTTATTATATTATTTTATTTATTAATATCTACTAGAAAGTATTAATATTAACATTT
 64377  ATATAATATATATTATTACTTCTTTAAAGTTATTATATATTTTTATTATATATATAATAT
 64437  TTTATTATTTATAATTCATATATTATTATATTATACATTTAATATATAAAGTAATTATTA
 64497  TTAAAAAGTGAGGGACCCGCCCTCCCCACTTCGGGGAGGGCGGGACCGAACCCCTAGTAT
 64557  TCTTATACAGATTATTTATTATTTTTATTTTAAAGATATAATAAAATTATAACTATTTTT
 64617  TATATTTATATTGTATACATAAAAAAGTATATTTAAGGGGTATTATTTATTATTTTTATT
 64677  AATATTATTGGATGTTATAATTAACATTAATATTAATATTTATATAAGATACTTATTAAT
 64737  AAAAAATATAAACATATTATTATTATATTATATTTATGTAATATAAAGATTATTAAAAAG
 64797  AATTTATCATACTTATTTAAAGATATTATATATAAACTTATTAAATAGTATTATTCATTT
 64857  TATAAATAAATATTTATTTAGATATATTAAGTGAGGGACCCGCCCTCCATATCCATATGG
 64917  AGGGCGGGATCAAACCCCTCGTTATTCATATAAATTAAAATTAATAAAAATTAAAGAGAT
 64977  TTAAATATATTTAGATTTTATATATATCTCTATTTTATATATATCATATTATTTTATATA
 65037  TTATTCTTAATACCCTTAAAGTATTTATTATATATTTATTATTGTATCTCCTATTTATAA
 65097  TTAATATAGATTAAATCAAACTCTAGAATATATTATATTATTTTTATTTAGCCTATATTT
 65157  ATATATAATAAATTCATAAATTATCTTTAATAATTATTACTAAAAGAGTCATATTAATAT
 65217  ATAATTTCTTATTTATAATTATTTATATAGAATATTATTAAAACTTTTAATGATAAACTA
 65277  TTATATTATATTTTATTACTGATAATTCATATATTATTATCTTAGATATTAAGTCTTAGA
 65337  AGTAATATATAAAATTATATCTCTTAAAAAGTGAGGGACCCGCCCTCCCCACTTAGTAAA
 65397  TTATTATTTCTGATAATTTATAATTTATTATATATAAATAGGGGAGGGCGGGACCGAACC
 65457  CCTAGTATTATTATTTATATTATATTATTTTATTATTTTAAAGATAGAATAAATTTATAA
 65517  CTCTTTTTAAACTACCCTTTTTTTATATAAATATATATAAAAAAGTATCATATATTATAT
 65577  TAAATTTAAAATATAAATATTATTATTATATATTGAAATATATATATAAAGTATAATAGA
 65637  AAGGAGGCCCGATAGAAGAAGTATTATTCTATTAATTATTTAATATATACTTATGATTAA
 65697  TATTATCATTATATATACTTAATATACTTTTTAAAGTATTATTATATATTATTATGATAT
 65757  ATATAAGATTATATTATTAGATATTATATAGAAGGGTTTAATATATAAGTCTGGTAATTT
 65817  ATATAAAAGTATTACTCCTATAACATATTATTAACTAAAAATTATTTATTAGTAGTTATA
 65877  AACTAATATTTAGTCACGGGGCCCCGACCCGGGACCCCGAAGGAGTATATTTATAAGAAT
 65937  CATTAATTTTATAAAATTAACTCTTACAATTTTAATTATTAATTAAAGAATTAATTGTTT
 65997  AATATTTTTATAATAGATAGATATATATATAATAATTAAATTAAAATTAAAATGATATTT
 66057  ATGATTATATAAGAATTATTTATATTAATTATTTTTTATATTATTAATTATATTTTTTAT
 66117  TAGAATTGATAATATTATATATTTTTAGATTTTTAATATATAAGTAATAAATATTTATGG
 66177  GGGGAGGGGGCGGGTGATTAGAAACTAGAATAATAATATAATAAAGTACCATCAATGAAT
 66237  TAATTGAAATAAAATAACTAATAATTACTATAATAATAAAACAAATTAAATAATAGAATT
 66297  AAAGTATAAACAATAAAATAAATTGAATAAGTATAATATAAATAATAAAATGAATAAAAA
 66357  AGATAAATGAAAACGAAATAATATCCGGGTCCCTATTAAAATTATTATTGAAAATAATAA
 66417  TGGGGACCCCCCCAAAAGAAGAAATAAATGATTTAAAATATTAATAATTAAATAAAAATA
 66477  AATAATATAATTTAGTCTGGTCCGCCCTCGCGGACCGGACGCCGAAGGAGAATATATAAA
 66537  ATTTATAAATATATTATATAATTAATATAAAAGTCTAAAAAAAAATAATAATAAAATAAA
 66597  GATATTGAAAGTGAGGTACCCGCCCCCCCCGTCTGGGGGGGCGGGACCGAACCCCTAGTG
 66657  TTATATATATATATTAACTATAGATAAGTGTTATATATAATAAATATTTAATTTAAAATA
 66717  ATAATAAGTCTGGCACGCCGACCCGGGGGGCCGGACGCCGTAGGAGTATTAATTAATATA
 66777  TGTATATTAATAAAAGATAAAGATATAAATAAGAATATAATTGTTATTAACTACATTGTT
 66837  TCGTACCGTCCAATTGGACGGTACGAAACAATTATTAGGTATATTATTTGTATCATATTA
 66897  AATATTATATTCATAATTAATAAATAAATTAATTTAATAAAACTATACTTTAAATATATA
 66957  AAATATTACTCCTATAATATATTAAATAAAAATAAATAAAAATAAGATTGTTTTAGATTA
 67017  TATATATTAAATATATATAAATATTATAAAAAGTCATATTATTATTATTACTATTATATC
 67077  TCTTTCTTTAGTATATTCTCTCTTTATTCTATTCTATTATATCATATTAATAAATTAATT
 67137  TATATTATATTACTAATTGACTATTATTATATTGATTTTTTTTTTTTATATATTTTTAAT
 67197  AAAAAAGAATAAAATATTATAATTATATAATTTAAGATGTGTATATTTTAGGTAGAATTA
 67257  TATGAAGTATATATGTAGGGGAGAGGTGTTATAAATAGATTAGATAAGGGATATAACACC
 67317  ACCATCTCACCAAGGGGAGAGGATGTATGAATTGAACAATGTATAATTAATATATATTAA
 67377  ATATATATAAATATTAATAATATAATAAATTATATAATCTATATATTATATAAAGAATAA
 67437  ATATAAAATGAATAAAATAATAAATAAGAACAAGAAGATATCTGGGTCCCTTTAATAATT
 67497  ATTATTGGAAAATAATAATGGGGACCCCACCCGTAAAGAAACTATTAATTATATAAAAAT
 67557  ATTAATAATTAATTAATATAAAATAAAATTTAATTAATATATGATATTATATTATATAAT
 67617  AATAAATATAAAGAATAATAAGATAATAATAATCAAATAAAGTATTGAAAGTGAGGTACC
 67677  CGCCCCCCCCGTCTGGGGGGGCGGGACCGAACCCCTAGTGTTTTATATATATATAAATGT
 67737  ATATATATATGTATATATTAAACTTATAAGAATATTAGATTTAATGTTCTATCTTATGTT
 67797  ATATTATATTATATCTTCTATCTTATGTTATATTATATTATAAAAAGTATATAAAATAAT
 67857  AATAAACCCGCAATTAATAATTAATATAATAATAATCTTTTATTAAGTCTAGTCTTAAAA
 67917  TAAATTAATAATAAAGAAATAATAAGTATTTATTAATAAAATACATAATAATTACTCCTT
 67977  CGGCTATATATCTAAATAAATATTAATAATCATATAATAAGTATAGTATTCTAATAAATA
 68037  ATTAAGTAATATAATTGTATTATAATATCTTATATAAATCTATTAATAATGTATATAAAA
 68097  TGTATTATTTATATTAAAGTGTATAATAAGAATATAATAAATAAGAATAAAATTATAGTT
 68157  AATATATGTTACATCGTCTCGTACCGTCCAATTGGACGGTACGATACGATTATTATTAAT
 68217  TGAATAAAATTAAATTAAATTAAATATTATATAAAAGATAAAATATATAAATATTCATAT
 68277  AAAAAATAAAAAATAAAATATAAAATATATAAATATTCATATAAACAATAAAATATAAAA
 68337  TCTTAATATAATTATAACCTAATAAAATTAATTACATTGTATTATAAAATTTACTTAATA
 68397  ATATTTAACCTTATTAATTTATTAAAAGTTATAAAATAATTATTAAACTTATAATTAAGA
 68457  ATATACACAATTATATAATATATATATTAATATATAATTAGTTATAAATATAAAAAGAAA
 68517  TAAAATGATTAATAAATAAGAGTTTAGTATATATATATATAAATAAGAATAT
