# Supplementary material for: Global Characterization of Fungal Mitogenomes: New Insights on Genomic Diversity and Dynamism of Coding Genes and Accessory Elements
Source: Front Microbiol. 2021 Dec 1;12:787283. doi: 10.3389/fmicb.2021.787283 (PMC8672057; doi:10.3389/fmicb.2021.787283)
Supplement: Supplementary File 1 — de novo annotation files of the 685 mitogenomes investigated in this study. Annotation was performed with the Mfannot program. [file Data_Sheet_1.ZIP › Supplementary_FileS1/CP006495.1_Saccharomyces_cerevisiae_YJM683_mitochondrion_complete_genome_mitogenome_g3.mfres]

;; Masterfile modified automatically by mfannot version 1.35
;; on Sat Dec 26 18:53:42 2020 by user pfonseca on host LGCM-PROC
;;    - Gene Totals: 50
;;    - List of genes added:
;;      atp6                 atp8                 atp9                
;;      cob (6 introns)      cox1 (7 introns)     cox2                
;;      cox3                 orf107               orf120              
;;      orf161               orf175               orf236              
;;      orf280               orf316               orf326              
;;      orf346               orf348               orf372              
;;      orf379               orf384               orf391              
;;      orf777               rnpB                 rns                 
;;      rps3                 trnA(ugc)            trnC(gca)           
;;      trnD(guc)            trnE(cuc)            trnE(uuc)           
;;      trnF(gaa)            trnG(ucc)            trnH(gug)           
;;      trnI(gau)            trnK(uuu)            trnL(uaa)           
;;      trnM(cau)            trnN(guu)            trnP(ugg)           
;;      trnQ(uug)            trnR(acg)            trnR(ucu)           
;;      trnS(gcu)            trnS(uga)            trnT(aag)           
;;      trnT(ugu)            trnT(uuag)           trnV(uac)           
;;      trnW(uca)            trnY(gua)           
;;
;; end mfannot
;;


>CP006495.1 Saccharomyces cerevisiae YJM683 mitochondrion complete genome gc=3
     1  TTCATAATTAATTTTTTATATATATATTATATTATAATATTAATTTATATTATAAAAATA
    61  ATATTTATTATTAAAATATTTATTCTCCTTTCGGGGTTCCGGCTCCCGTGGCCGGGCCCC
   121  GGAATTATTAATTAATAATAAATTATTATTAATAATTATTTATTATTTTATCATTAAAAT
   181  ATATAAATAAAAAATATTAAAAAGATAAAAAAAATAATGTTTATTCTTTATATAAATTAT
   241  ATATATATATATATATATAATTAATTAATTAATTAATTAATTAATAATAAAAATATAATT
   301  ATAAATAATATAAATATTATTCTTTATTAATAAATATATATTTATATATTATAAAAGTAT
   361  CTTAATTAATAAAAATAAACATTTAATAATATGAATTATATATTATTATTATTATTTATA
   421  AAATTATTAATAATAATCAATATGAAATTAATAAAAATTTTATAAAAAAGTAATGAATAT
   481  TCCTTTTTAAAAATACCTTCTTAATTAAATAAAATAAAAAGGGGACTTTATATTTATAAA
   541  GTAATTATATTATTATTATTATTATTATTTATTTATTTATTTTTTTTTTATTATTTTATT
   601  ATATATATTATATATTAATA
;     G-trnP(ugg) ==> start
   621  CAGATAGAAGCCAAAAGGTCAGGCGCTTTCTT!TGG!GAGAAAGACCTAGTTAGTTCGAG
   679  TCTATCCTATCTGA
;     G-trnP(ugg) ==> end
   693  TAATAATTTAATTAAACATTAAAAAAAAATATATATATTTATCATAATATATTAAATTTT
   753  ATTACATTACATTACAAATAAATACTTTTATTTTATATTTATAAAAATATGAACTCCATA
   813  TTATTATTATTATAATTATTATTATAATTATTATTATAATTATTATTATAATTATTATTA
   873  TAATTAAAGAGTTTTGGATACCAATATGATATAATATGATATAGGATCGAAACCCCTCAT
   933  TTTATCATTTATTTATAATATTATAAATAAAAAAAATATTATATGTTATAATAAAATTAA
   993  TATCATAATATATTATATTATATATTATATTATATATATATATATATATATTCTTTTATA
  1053  AAATTTATATTCTTCTTATTAAAATTTAAAATTTAAAATTAAAAAGGGAGCGGACTTTTA
  1113  ATTATATTTAATTATAGTTTTTAATCATTGGTTGAGATTTCAAAATAAGGTATAATATTT
  1173  ATATTATTCTTTAACAAATATTATATTATATTATATTATAAAAAAGATATAATATTTATA
  1233  TATTATTATTAACATTATTTTTTTTCAGTTCCGGGGCCCGGCCACGGGAGCCGGAACCCC
  1293  GAAAGGAGAAACTTATAATTTTTATATCATTATTTATTATTATTTTTAATTTCAACTCCT
  1353  TTTGGGGGTTTCTATTTTACCTTCAGCAGAGACTTTCTAATTATAATTATATATATATAA
  1413  ATTTAAATACATTTATAAAAAAGTATATAATATAATTATATTATATATAATAATATTATT
  1473  AAATGAAGTATTCTTTATTATTAATTATAGGATATCTGGGGTCCATTAATAATTATTATT
  1533  GTAAATAATAATAGGGACCCCCCCCATTATCTAATTAATAAATATATAAATAATCATTAA
  1593  TAAATATATTAATAATTATTAATAAATATATAAATAATCATTAATAAATATATAAATAAT
  1653  ATATTATATTATAAAAATATAATAATAATAATTTATTATTAAAATATAATAATTTATTAT
  1713  AAAAATATAATAATTTATTATTAAAATATAATAATTTATTATAAAAATATAATAATAACT
  1773  CTTTTCGGGGTTCACACTTTTATAAATAATAAATAATAAATAATAAATAATAAATAATAA
  1833  ATAATAAATAATAAATATTAGTGTTCACTAATAAATATATAAAATAATAATTATAAAAAT
  1893  AATCATTATTAAAAATATTATTAATTATTAAATTAAATACAATTAATATAATTTAGTTGT
  1953  TTATATAATTTTAAATAATGTTTATATCAATTTAATAAAATTAAATTTATAGTTCCGGGG
  2013  CCCGGCCACGGGAGCCGGAACCCCGAAAGGAGTTTATCTATATATTATAATAACTATATG
  2073  AATTTCATTATTAAAAATAATAAAAATAAGGAATTTTAATAAGAAGTAATATTTATTATA
  2133  TAATATATAAAAAAAATATATATATATAAAAATATATATAATAAGTTTTATTATAATATA
  2193  TATTAAATTAATTATTATGAGGGGTTCGGTCCCCTTTCCGGGCCCCAATTCATCTCATCT
  2253  CATTTTATTTCATTTCAATATCATCTAATCTCATTTCTTTATAGATTTTACATATATATA
  2313  AATATAAATATAAGATATTCACATTTATATATAATATAATATAATATAATAGATATTTAT
  2373  TCCTTTTTGATTAAACTAATAATTAATAATTAATAATTAATAATTAATAATTATTCGGTC
  2433  GAACTCCTTCGGGGTCCGCCCCGCAGGGGGCGGGCCGGACTATTATTAAATAATTTATAA
  2493  TTTATTATTTATTAATATATTTATATAATATAATATAATATAATATTATTCATACTTTTT
  2553  ATTAATATAAAGAAAAGAGTTTCAATTATTTATTTATTTATTTATTTATTTATTTTTATG
  2613  AAAATAAGAATTAATTTAAATAATTTATTTAATGAAATTATTAATTATAAATAAAAATAA
  2673  TAATTTTTAAAGATGTAATATAAAAATAAATATAATATAATTTAGGATAATTATATAAAA
  2733  TATTTATTATATATAATTTCCTATAAGGAATAAAAAAAAATGATAAATATAATATATAAT
  2793  ATTTATAAGTTATTTATATATATATAATTATAATCTTATTAATTATTTATATATATATTT
  2853  AATATTATTTTTATATAATTTTATATTAAAGTATTATAATTATATATTTAATATTATTTT
  2913  TATATATTTTATTTATTTATTTATTTATTTATTTATTTATTTATTTATTTAAAAATATTA
  2973  TAATCATATATTTAATATTATTTAATATATTTTATATATTATATCTTTTATTGATTTATA
  3033  TATATATAGATTTAATAAATATGTATATATATATATATAAATATTCATTATATATTTATT
  3093  ATTATTATTATTATTTATTATTTATTATTATTTTTTATTATATATTAATAATATATATAT
  3153  TATTAGTTATGGGTATCCTAATAGTATATTATTATTTTTAATAATAATTTATGATTTATG
  3213  AATAATAAATAAGTAGGGAATCGATATGAATATCGAAAGGAGTTATATATTATTAATTAT
  3273  TTATAATTATTTTATATATTATTAATTATTTATAATTATTTTATATATTTATAATTATTT
  3333  TATATAGATAGGATAGATAGGATAGATAGGATAGATAGGATAGATAGGGGTCCCATTTAT
  3393  TATTTACAATAATAATTATTAATGGGACCCGGATATCTTATTGTTATTAATTTATATATT
  3453  ATTCATTATTATTAATATATATTTAATATAATTAAATATTATATTATATTATATTATTTA
  3513  TTAAAAAAAATCTATTACTTATTTTTTTTTTATTAATATATAAATTATTTATATAATTTA
  3573  TCATTTTTATTTATATATTATTATTTTTTATATATAAATTAATATATATATATATTATAT
  3633  ATACTTTTTTTTTTAATAATATATCTATATATATAAATTAATATATTATATTTTTATATA
  3693  ATATATTATTAATTATTATTTTAATTTTCTATTCTATTGTGGGGGTCCCAATTATTATTT
  3753  TCAATAATAATTATTATTGGGACCCGGATATCTTCTTGTTTATCATTTATTATTTTATTA
  3813  AATTTATTATTATTTTTAATTTATATTTATATTATATAATTAATTATATCGTTATACTCC
  3873  TTCGGGGTCCCCGCCGGGGCGGGGACTTTATATTTTATTATATAATATATTATATTCTTA
  3933  TAATATATTTATTGATTATGTTATAAAATTTATTCTATGTGTGCTCTATATATATTTAAT
  3993  ATTCTGGTTATTATCACCCACCCCCTCCCCCTATTACGTCTCCGAGGTCCCGGTTTCGTA
  4053  AGAAACCGGGACTTATATATTTATAAATATAAATCTAACTTAATTAATAATTTAAATAAT
  4113  ATACTTTATATTTTATAAATAAAAATAATTATAACCTTTTTTATAATTATATATAATAAT
  4173  AATATATATTATCAAATAATTATTATTTCTTTTTTTTTTCTTTAATTAATAATTAATTAA
  4233  TTAATTAATATTTTATAAAAATATATTTCTCCTTACGGGGTTCCGGCTCCCGTAGCCGGG
  4293  GCCCGAAACTAAATAAAATATATTATTAATAATATTATATAATATAATAATAATATAATA
  4353  ATTTTATATAAATATATATTTATATATTAAATTAAATTATAATTTTATTATGAAAATTAT
  4413  ATCTTTTTTTTATATTTTTATATAATAAAAATATGTTATATATATATTAATAATAAAAGG
  4473  TAGTGAGGATTAAATAAATTATATAATAATTATAACTCTTAATTATAAAATAAATATATA
  4533  TATATATATAAGTATCCATTTCCATATAATCTTTTAATAAATATTAATAAATATTAAAAA
  4593  AATAATATTATAATATTTTAGTATATAATTCAATAAAATTCATTGGAGGGGTAAATAATA
  4653  ATAATTTACTAATGGCAAGTTATAGTCTTAAAGGTTTTTATTTTTTATTAAATTAATAAA
  4713  ATAATAATACCATTTATATATTCCATTATATATATATATTTAATAAAAATAATAATATCA
  4773  TTTATATATTTTATTATATATTATATATATTTTATATAAAATAATAATAATAAATTTATA
  4833  TTTTTATATATTATTATTAAATAATAATAATATAAATAACTCCTTCGGGGTTCGGTCCCC
  4893  ACGGGTCCCTCACTCCTTCTTAAGAATAAAAAGGGGTTCGGTCCCCCTCCCGTTAGTACA
  4953  CGGGAGGGGGTCTCTCACTCCTTCTTAAAAAATAAAAAGGTGGAAGGACTAATATAATTT
  5013  TAAATAATAATTAATACTTTAATAATAATTTGTATTTCTTTATTATTAATATATTAAATA
  5073  TAATAATAATTAATATAATTACAATATATTAATATTATCAAATATTAATAAATATATTTT
  5133  TATATAATTTATTTATTTTTTTATTATTAAACTAATTATAATTGTAATTTCGTAAAGGGG
  5193  GTGGGAGTAAATATATATAATTTATAATCTATATATATATATATATAATTTCTTAATAAA
  5253  TATTAATAAATATTTATAAAAAGAATAATTTATATTTATAATATATAATTTATATATTTT
  5313  ATTTTTATTATACAATTAATATAAAATATAAAATATAAAATATTAAATATTAAATATTAA
  5373  ATATTAAATATTTATTTTTATAGGGGTTATATAATAATTATATTTATAATTATATAATAT
  5433  TAAAAAGGGTATTTTTATAATTATTACATTTTTATTTTATTTATAAAAATATTAATTTTA
  5493  ATAAGTATTGAATACTTTATATAATATAAATATTAATTACATAATTAATAATTAAATAAT
  5553  ATTTAATAATATTATTTAAATTTATTATTTATAATTATTTATTTATAAAATTCTATTTTT
  5613  ATTATTATTATTATTTTATTATTAAAGATTAATATAATAATTATTAATATATTAAAAATC
  5673  TTTTATTATATTAATATTTATAAAAAAGTATTTAATAAAAAAGATGTATAAATTTATAAA
  5733  TTATATAATATTATTAATTTATATAATAATAATATTATAACTTTGTGATTGTCAATTTAG
  5793  TTAATCATTGTTATTAATAAAGGAAAGATATAAAAAATATT
;     G-trnT(aag) ==> start
  5834  CTCCTTCTTAAAAAGGGGTTCGGTTCCCCCCGT!AAG!GGGGGGGTCCCTCACTCCTTTG
  5892  GTCGGACTCCTTCGGGGTCCGCCCCGCGGGGGCGG
;     G-trnT(aag) ==> end
  5927  GCCGGACTAATTTAACTTTTAATATTAATATTAATATTATTTATATTTTTAATATATAAA
  5987  AATAAATAATTTTATTTTTATTAATAGTATATTATATAAACAATAAAATAGTATTAATTA
  6047  TATAAAATTTATATAAAATATATATAAATTTATTATATATATATATATTAATATTTTAAT
  6107  AAAGTTTTTATTATAAATTTATTTATTTATTTATTATAATATTAATAATTTATTTATTAT
  6167  TATATAAGTAATAAATAATAGTTTTATATAATAATAATAATATATATATATATATATTAT
  6227  TATATTAGTTATATAATAAGGAAAAGTAAAAA
;     G-rns ==> start
  6259  TTTTATAAGAATATGATGTTGGTTCAGATTAAGCGCTAAATAAGGACATGACACATGCGA
  6319  ATCATACGTTTATTATTGATAAGATAATAAATATGTGGTGTAAACGTGAGTAATTTTATT
  6379  AGGAATTAATGAACTATAGAATAAGCTAAATACTTAATATATTATTATATAAAAATAATT
  6439  TATATAATAAAAAGGATATATATATAATATATATTTATCTATAGTCAAGCCAATAATGGT
  6499  TTAGGTAGTAGGTTTATTAAGAGTTAAACCTAGCCAACGATCCATAATCGATAATGAAAG
  6559  TTAGAACGATCACGTTGACTCTGAAATATAGTCAATATCTATAAGATACAGCAGTGAGGA
  6619  ATATTGGACAATGATCGAAAGATTGATCCAGTTACTTATTAGGATGATATATAAAAATAT
  6679  TTTTATTTTATTTATAAATATTAAATATTTATAATAATAATAATATATATATATATAAAT
  6739  TGATTAAAAATAAAATCCATAAATAATTAAAATAATGATATTAATTACCATATATATTTT
  6799  TATATGGATATATATATTAATAATAAAATTAATTTATTATTATTAATAATATATTTTAAT
  6859  AGTCCTGACTAATATTTGTGCCAGCAGTCGCGGTAACACAAAGAGGGCGAGCGTTAATCA
  6919  TAATGGTTTAAAGGATCCGTAGAATGAATTATATATTATAATTTAGAGTTAATAAATATA
  6979  ATTAAAGAATTATAATAGTAAAGATGAAATAATAATAATAATTATAAGACTAATATATGT
  7039  GAAAATATTAATTAAATATTAACTGACATTGAGGGATTAAAACTAGAGTAGCGAAACGGA
  7099  TTCGATACCCGTGTAGTTCTAGTAGTAAACTATGAATACAATTATTTATAATATATATTA
  7159  TATATAAATAATAAATGAAAATGAAAGTATTCCACCTGAAGAGTACGTTAGCAATAATGA
  7219  AACTCAAAACAATAGACGGTTACAGACTTAAGCAGTGGAGCATGTTATTTAATTCGATAA
  7279  TCCACGACTAACCTTACCATATTTTGAATATTATAATAATTATTATAATTATTATATTAC
  7339  AGGCGTTACATTGTTGTCTTTAGTTCGTGCTGCAAAGTTTTAGATTAAGTTCATAAACGA
  7399  ACAAAACTCCATATATATAATTTTAATTATATATAATTTTATATTATTTATTAATATAAA
  7459  GAAAGGAATTAAGACAAATCATAATGATCCTTATAATATGGGTAATAGACGTGCTATAAT
  7519  AAAATGATAATAAAATTATATAAAATATATTTAATTATATTTAATTAATAATATAAAACA
  7579  TTTTAATTTTTAATATATTTTTTTATTATATATTAATATGAATTATAATCTGAAATTCGA
  7639  TTATATGAAAAAAGAATTGCTAGTAATACGTAAATTAGTATGTTACGGTGAATATTCTAA
  7699  CTGTTTCGCACTAATCACTCATCACGCGTTGAAACATATTATTATCTTATTATTTATATA
  7759  ATATTTTTTAATAAATATTAATAATTATTAATTTATATTTATTTATATCAGAAATAATAT
  7819  GAATTAATGCGAAGTTGAAATACAGTTACCGTAGGGGAACCTGCGGTGGGCTTATAAATA
  7879  TC
;     G-rns ==> end
  7881  TTAAATATTCTTACATAAATATTAATCTAAATATTAATATAAATATTAATATTAATAGTT
  7941  CCGGGGCCCGGCCACGGGAGCCGGAACCCCGAAAGGAGAAATATAAATATAAATATAAAT
  8001  ATATTTTAATATAATATAATATAATATATAATATATTATATAAATATAATATATAAATAA
  8061  TATAATAAAATATTTTAATATATATATAATATAATATAATTATTATTATAATTTAATATA
  8121  AATTATTATTATAATTTAATATAATAAATAAATAAATAATTATAATTATAATTATAATTA
  8181  TAATCTCAATATATAAATGATAAATTATTATAAATACGAAGGAAATAATTGATTTTTAAA
  8241  ATATATTTAATAAAATATATAATATAAATTATACTTTTTTGTTATTATATAATAATTATA
  8301  TTAATATATTTAATAGAATTAATATAAATAAATAATAAATATTTATAATAAAATAATATA
  8361  CATCTTCTTTAAATAAAAAAAAGGGGACATTATAAATAGTATATAAATATATTATATCTT
  8421  TTTTATTATTATTATTAATAAATAATAATAATAATTTATATATTTATAATATATTTAATA
  8481  GTTCCGGGGCCCGGCCACGGGAGCCGGAACCCCGAAAGGAGAATGTATTATAATTATTAC
  8541  ATATAATTATTATTATTCACTTCTTATTAAAAATAATACTCCTTCTTAAAAAGGGGTTCG
  8601  GTCCCCCTCCCATTAGTATAATATACATTAGTATAATATACATTAGTATAATATACATTA
  8661  GTATAATATACATTAGTATAATATACGGGAGGGGTCCCTCACTCCTTCGGGGTCCCCGCT
  8721  GGGGGCGGAGACTCTATATAATTTATATAATTTATTTTAATATATATATATTTATATATA
  8781  ATATAATATATATATTTATTTATTATAATCATTTTTTTTTACTTAAAATAAAACTTATTA
  8841  TAATTTATATAATTTATAATTTTTATATAAAAAGAATTATATAATTTATTATTTATATAA
  8901  TAATAATATTATTTGTTATATAATATATATTATATATATAATAAATAAATAAATAATAAT
  8961  AATAATAAT
;     G-trnW(uca) ==> start
  8970  AAGGATATAGTTTAATGGTAAAACAGTTGATT!TCA!AATCAATCATTAGGAGTTCGAAT
  9028  CTCTTTATCCTTG
;     G-trnW(uca) ==> end
  9041  ATAATAATAATAAAAATATGTATTTATTTAATTATTTTAATATTTCTCCTTTCGGGGTTC
  9101  CGGCTCCCGTGGCCGGGCCCCGGAACTATTAATATAATATAAATATTCATTTATCTTTTT
  9161  TTTAATATTCTTAATTAATTAATTAATATATTAATTATAAAAAAATATATTATAATTTTA
  9221  TTATTAATAAGTATAAATATATTATTAATAATAATTTATTAAAAATATATTATTATAATA
  9281  TATTAATATATCATAATTATAATCAATATTATATTATTTAATTTTATAATACTTAATTAT
  9341  TAATATATTATTCATATATATATAAATTAAATTAAATTAATTATATTGAATATATAAATA
  9401  TATATATATATAAATATATAAAAAATTATATAAATTATTTTAAGAAAGGAGTGAGGGACC
  9461  CCCTCCCGTTAGGGAGGGGGACCGAACCCCGAAGGAGAAATATTATAATATATTTAATAT
  9521  TTTATTTTTTTTTATTTTAATTTATTAAATAATTTAATAATTAAATAAATTAATGATTTG
  9581  ATTTTATTCTCCTTTCGGGGTTCCGGCTCCCGTGGCCGGGCCCCGGAACTATTATTATTA
  9641  TTATTATATAAAAATAAATAATAAATAATAAATAGTATGATACAATTTATTAATAATATA
  9701  ATTATAAATTATAAATAATAATTTATTTTAATAATTCTAATATAAATAATGATAATAATT
  9761  TTGTCATTATGAACTATTAATATATTAATCTATTAATATTCTTTGATATTTATTTTTATT
  9821  TAATGAACATCTAATTTAATTTAATTTAATTTAATTTAATTTAATTTAATTTAATTTAAT
  9881  TTAATTTAATTTAATTTAATTTAATTTAATAAAATAGTCCGGTCCGCCCCGCGGAGGGGG
  9941  CGGACCTCGAAGGAGATATGAATCTTTAATATAAATAATCATAAATTCTAAATATTAGAA
 10001  TTATTATTTTATCTTTTTATTTATTAATAATTAAATATAAATTATTATTAATAATAATTA
 10061  TAATATTCTCCTTTCGGGGTTCCGGCTCCCGTGGCCGGGCCCCGGAACTTAAAAATAATA
 10121  TTAATAAAAATTATACAATAATAATAATTAATATTCATTATTATTTAATTAATATCTCCT
 10181  TTACTTATTTTTCCTCCGTTGGGGACTTATTATTAAGTATATTATTATATACTACTTAAG
 10241  ATTATATATATAATATATATATATATATTATATATAAAATATAAATATATAAATAATATA
 10301  AAAATTAATAAAATAAATAAAATAAATTAGTCTGATCGAATCCCCCTATTTAATTTAATT
 10361  TAATTTAATTTAATTTAATTTAATTAAGAATCCCTTTTTATTCTTAATAAGGGGATAAAT
 10421  TTATATAAAATATTATTTATAATTAATTATAATTAAATTATAATATAATATAAATAATAA
 10481  TATAATAAAAATAAAATAATATTAGATTATATTATATAATTTATATAATTTTTAATAATA
 10541  ATAATAAATAAGTTTATTTATAATTATAAATATAAATATAAATAAAGAAGGTATTATATT
 10601  TTATAAAATATAATAATAATACAAAATTTATATTTTAATAAATATTAATATAAGTTTAAA
 10661  GTTCCGGGGGGCCCGGCCACGGGAGCCGGAACCCCGAAAGGAGAAATAAATAATATATTT
 10721  ATAAAAAATTAAATAAATAAATATTATCTATTTCAAATAAATATAATATAATATAATATA
 10781  ATAATTCTAAATATAAATAATATTTATTATAATTATTATAATAATTGTATTATTTATTAA
 10841  TAATATATATAATTATATTAAAACTAATATTACATTATTTTGTATATTTAAACAATTAAA
 10901  TTGATTATTCTTATTTGTAATCTTTATTTATTTTATTATATCTTATTAATGATAAAATTA
 10961  TAATTATTATTAAAATAATAATTTACTTCTTTTGATATAAAAATAAAATAATATTAGAAA
 11021  ATATATTATATTTTTATTCCTTCCTATTAAAGGTAAAGACTCGATTCTCATAATTAAATT
 11081  TATATCCTTCGGCCGGATTAATTTATTTTATTTATATTTATATTTATATTTATATTTATA
 11141  TTTATATTTATAGTGAATACCTTTTTTAATATTTATTTTTAATATTTATTTTTAATATTT
 11201  ATTTTTAATATTTTATTTTTAATAAAATATAATCTTGTAAGTAAGAAAAGAATTTCGGTG
 11261  ATTGGAACCTTGAAAGGATAAATTTCTTATTTATTATAATATTTATATTATAGTATTATT
 11321  AAACATTTAATATATTATATTAATATTTAATTTAAATGATTAATATATTATTATAATAAT
 11381  ATTTATTTTATATTAAAATATTATAATTAATATATATATATTTATTTTAATAATATTATT
 11441  ATTATTATTATTATTATTAAAATTATTATTTTTATAAATATATATATATATATATGTATA
 11501  TTATTTTTATTCTTATATAAATTATATAAAAAAATATATATAATATATAATTAATTAATA
 11561  TATATTATTTAAATTATATATTATTTAAAATACTTTTTATATTATATCTTCTTTAAATTA
 11621  AAATATAATTATTATTTATATTATAATTATTTATGAAATATTATTATTAAAATAAAAAAG
 11681  AGGTTTAGACTATATATTTATTATTTATAAACTTATTATATTATTTATTATTAATAGTTC
 11741  CGGGGCCCGGCCACGGGAGCCGGAACCCCGAAAGGAGAAATAAATAAAATAAAAAATAAT
 11801  AAATATTAATATTATTAAATATTATTTATAATAAATATTAATATTATTAAATATTATTCA
 11861  TATTAATAAATTTTATTATTATTTGTAATATATTAAATATTAATAATATATATATTATTT
 11921  ATTATAATGAAAACCTATCCTAAATTATCCTATCATATAATATCATATCATATTATATCA
 11981  TATCTTATTATATGATATATAAAGTATTCACTCTATATGAAGTTATGATTATTATATAAA
 12041  TCTTATTTTATTTTATTTTTATTTGGACTAATAATAATTATAATAATAATTATTGATATG
 12101  TTCTAATATTAATAAATACATATCTATATTATAATATAAATATTCATTTCTTACTAATAA
 12161  AAAGTTTTTATATTCATTATAATATAAATATATAAATATATATAAATATTTTAATAATTA
 12221  TAATTATATTAAGATATTATAAATATATATTTATTTTTTTTATTAAATAAATAAATAAAT
 12281  AATTAATTAATTAATATTTTTATATTATAACTTATTTTTATAATAATAATAAGTATTTTA
 12341  TTTTTATTATATTATTATTTATATAATTATATATATATTAATTTCAATTTAATTAATTAA
 12401  TTGGTATTTGGCATATGAGATCAATTAATTGTAATTCTTATAAGAATTAATTAATATGCT
 12461  TTTTATATAATTTATACTTTTATATTTCTCCTTCCGGGGTTCCGGCTCCCGTGGCCGGGC
 12521  CCCGGAACTATTATTATTATTTTTATTTATTTATTATTAAAATATAATAATAAATAAAAT
 12581  TATATTTTTATATAATAATTTATATTTCTATATATATATATATATATTATATATAAATAT
 12641  TATTATATATATTTTTATATATATTATAATTATATTCATTAATATTTTATTATAGTGGTG
 12701  GGGGGTCCCAATTATTATTTTCAATAATAATTTATCATGGGACCCGGATATCTTCTTGTT
 12761  TTTATTTATTATTTTATTAAATTTATTTTAATTATTTATTTATAATTTATATTATACAAT
 12821  TTATTATTTCGTTAATACCTTTATTTATATTATATAATATATTATATTATTATAATATAT
 12881  TTATTGATTATATTAATACATTTAACTAATGTGTGCTCTATATTTATTGAATAGTTTGGT
 12941  TCTTATCACCCACCCCCTCCCCCTATTACTTATATATTTAATACTAAAAATATAACTACA
 13001  TTACTTTTTTTTTAATATATATAACATATATATATATATATATATTAATTATATAAAATA
 13061  TAATACTCTATATTAAATATTATTTTTATCAATATTTCTTTATATATATAATAATAATAA
 13121  TAATAATCAATATTAATTATTTATATATATAAGATTAATATTATTAAATATATTATGAAT
 13181  AATTTAATTAATAAATCTTTAAATATTATCATAAAAATATAAATTAAATAATTTCTTATT
 13241  TATAATAAAGAATAATAATATATATAAATATAATAAAGAATGTAAATAATATATATATAA
 13301  TATAATATAAAAAATATATATATATATAAATATATATATAATATAATATATAGATAATAA
 13361  TATTTTTATATAAATTTATTTTATTATTAAGTAATGAATAATATAAAATCAATATATTAA
 13421  ATAATATATTTATATTAGTTCGGTTTAGTTGGTATTTTGTAATGAGTAAAAAGTAATATA
 13481  TAATATTAAATAATAAGTATTGATATAAGTAATAGATATAATAATAATATTATTAATATT
 13541  TTATATAAATAATATTAATAATATAGATTATGAAAGAGAGTATTAATATCATTAAATATA
 13601  TATATATGTTATATAATTTAAATGATTTTAATATATATATATATATTATATTATAGATTA
 13661  TGATACATTTATATAAATAATATATATATAAAAATTAATTATACTATTACTTTATAATAT
 13721  AATAATATTTATTTATAAAGATATAAAAGAATTGTTTAAAGTTATAACTAAAATATTATA
 13781  TAGTCCGGCCCGCCCCCGCGGGGCGGACCCCGAAGGAGTATTCATTAATAATTAATATTA
 13841  TAAATTCAACTATTGTTATATTTATAAATAGAATAATATATTATTATCCTTTAAGATATA
 13901  ACAATAATTATTTAAATTAAATTAAATTAAATTTAATTAATTTTTAATGAATATAATAAT
 13961  AATAATATTATTAAAATTAATATATAAAAAAAAAGTAAAA
;     G-cox1 ==> start ;; mfannot: alternative ATG start pos 13947
;     G-cox1-E1 ==> start
 14001  ATGGTACAAAGATGATTATATTCAACAAATGCAAAAGATATTGCAGTATTATATTTTATG
 14061  TTAGCTATTTTTAGTGGTATGGCAGGAACAGCAATGTCTTTAATCATTAGATTAGAATTA
 14121  GCTGCACCTGGTTCACAATATTTACATGGTAATTCACAATTATTTAATG
;     G-cox1-E1 ==> end
;     G-cox1-I1 ==> start /group=II (1.13e-13)
 14170  gt
;     G-cox1-I1-orf777 ==> start /first_aa=A
 14172  gcgcctctcagtgcgtatatttcgttgatgcgtctagcattagtattatgaatcatcaat
 14232  agatacttaaaacatatgactaactcagtaggggctaactttacggggacaatagcatgt
 14292  cataaaacacctatgattagtgtaggtggagttaagtgttacatggttaggttaacgaac
 14352  ttcttacaagtctttatcaggattacaatttcctcttatcatttggatatagtaaaacaa
 14412  gtttgattattttacgttgaggtaatcagattatgattcattgttttagatagcacaggc
 14472  agtgtgaaaaagatgaaggacctaaataacacaaaaggaaatacgaaaagtgagggatca
 14532  actgaaagaggaaactctggagttgacagaggtatagtagtaccgaatactcaaataaaa
 14592  atgagatttttaaatcaagttagatactattcagtaaataataatttaaaaatagggaag
 14652  gataccaatattgagttatcaaaagatacaagtacttcggacttgttagaatttgagaaa
 14712  ttagtaatagataatataaatgaggaaaatataaataataatttattaagtattataaaa
 14772  aacgtagatatattaatattagcatataatagaattaagagtaaacctggtaatataact
 14832  ccaggtacaacattagaaacattagatggtataaatataatatatttaaataaattatca
 14892  aatgaattaggaacaggtaaattcaaatttaaacccatgagaatagttaatattcctaaa
 14952  cctaaaggtggtataagacctttaagtgtaggtaatccaagagataaaattgtacaagaa
 15012  gttataagaataattttagatacaatttttgataaaaagatatcaacacattcacatggt
 15072  tttagaaagaatataagttgtcaaacagcaatttgagaagttagaaatatatttggtgga
 15132  agtaattgatttattgaagtagacttaaaaaaatgttttgatacaatttctcatgattta
 15192  attattaaagaattaaaaagatatatttcagataaaggttttattgatttagtatataaa
 15252  ttattaagagctggttatattgatgagaaaggaacttatcataaacctatattaggttta
 15312  cctcaaggatcattaattagtcctatcttatgtaatattgtaataacattggtagataat
 15372  tgattagaagattatattaatttatataataaaggtaaagttaaaaaacaacatcctaca
 15432  tataaaaaattatcaagaataattgcaaaagctaaaatattttcgacaagattaaaatta
 15492  cataaagaaagagctaaaggcccactatttatttataatgatcctaatttcaagagaata
 15552  aaatacgttagatatgcagatgatattttaattggggtattaggttcaaaaaatgattgt
 15612  aaaataatcaaaagagatttaaacaattttttaaattcattaggtttaactataaatgaa
 15672  gaaaaaactttaattacttgtgcaactgaactaccagcaagatttttaggttataatatt
 15732  tcaattacacctttaaaaagaatacctacagttactaaactaattagaggtaaacttatt
 15792  agaagtagaaatacaactagacctattattaatgcaccaattagagatattatcaataaa
 15852  ttagctactaatggatattgtaagcataataaaaatggtagaataggagtgcctacaaga
 15912  gtaggtagatgactatatgaagaacctagaacaattattaataattataaagcgttaggt
 15972  agaggtatcttaaattattataaattagctactaattataaaagattaagagaaagaatc
 16032  tattacgtattatattattcatgtgtattaactttagctagtaaatatagattaaaaaca
 16092  ataagtaaaactattaaaaaatttggttataatttaaatattattgaaaatgataaatta
 16152  attgccaattttccaagaaatacttttgataatatcaaaaaaattgaaaatcatggtata
 16212  tttatatatatatcagaagctaaagtaactgatccttttgaatatatcgattcaattaaa
 16272  tatatattacctacagctaaagctaattttaataaaccttgtagtatttgtaattcaact
 16332  attgatgtagaaatacatcatgttaaacaattacatagaggtatattaaaagcacttaaa
 16392  gattatattctaggtagaataattaccataaacagaaaacaaattccattatgtaaacaa
 16452  tgtcatattaaaacacataaaaataaatttaaaaatataggacctggtatataa
;     G-cox1-I1-orf777 ==> end
 16506  aatctattattaatgatactcaatatggaaagccgtatgatgggaaactatcacgtacgg
 16566  tttgggaaaggctctttaacacgtggcaacataggttaatttgctatttcat
;     G-cox1-I1 ==> end
;     G-cox1-E2 ==> start
 16618  TTTTAGTAGTTGGTCATGCTGTATTAATGATTTTCTTCTTAGTAATGCCTGCTTTAATTG
 16678  GAGGTTTTGGT
;     G-cox1-E2 ==> end
;     G-cox1-I2 ==> start /group=IB (5.46e-35)
;     G-cox1-I2-orf326 ==> start /first_aa=N /note=LAGLIDADG ;; evalue:6e-37
 16689  aaccaaaaaagatatgaaagtaataataataataatcaagtaatagaaaataaagaatat
 16749  aatttaaaattaaattatgataagttgggaccttatttagctggattaattgaaggtgat
 16809  ggaactattctagttcaaaattcatcttcaataaaaaaatctaaatatagaccgttaatt
 16869  gttgtagtatttaaattagaagatttagaattagctaattatttatgtaatttaactaaa
 16929  tgtgggaaagtgtataaaaaaattaatcgtaattatgtattatgacttattcatgattta
 16989  aaaggtgtatatacattattaaatattattaatggatatatgagaacacctaaatatgaa
 17049  gcatttgttagaggtgctgaatttataaataattatattaattcaacaacaattctacat
 17109  aataaattaaaaaatatagataatattaaaattaaaccattagatacatcagatattggt
 17169  tcaaacgcttgattagctggtatgacagatgcagatggtaatttttctattaatttaata
 17229  aatggtaaaaatcgttctagtagagcaatgccttattattgtttagaattaagacaaaat
 17289  tatcaaaaaaattctaataataataatattaatttttcttatttttatattatgtctgca
 17349  attgcactatattttaatgttaatttatatagtagagaacgtaatttaaatttattagta
 17409  tctcttaataatacgtataaactatattatagttataaagtaatagtggctaatctatat
 17469  aaaaatattaaagtaatagaatactttaataaatattctttattatcatctaaacactta
 17529  gattttttagattgatctaaattagttattttaattaataatgagggtcaaagtataaaa
 17589  cttaatggtagttgagaattaggtataaatttacgtaaagattataataaaactagaact
 17649  acgtttacttgatctcattaa
;     G-cox1-I2-orf326 ==> end
 17670  aaaaaaacatatttagaaaataaataaataaattattattactttcttcccctccgaatc
 17730  cgtaatatatttacggatatataatctcgtagtgtaaaaggtgtaacgagattattaata
 17790  agttgccgtaatatattgtaaaatatattattattacaacactatatgcgggaaaaccct
 17850  aaagtcataatataatattatccccacgagggccacacatgtgtgaccctcgcggggtat
 17910  ggaaaatttaattaagttataaatgtactatagtattaaaaattattatgaataatttcc
 17970  ccacccccatgcgaagcatgggggtgggtataagtatggacaatccgcaggaaaccaaat
 18030  aataattaatatcctgaacaaagtaagtgaaggagatatctaaaaatatatataatatat
 18090  attttataaattattacgtaggatcctcagagactacacgtgttgcacccattatattat
 18150  gtataatgggttgaagatatagtccaaatataattgaaagattataataaaatg
;     G-cox1-I2 ==> end
;     G-cox1-E3 ==> start
 18204  AACTATTTATTACCATTAATGATTGGAGCTACAGATACAGCATTTCCAAGAATTAATAAC
 18264  ATTGCTTTTTGAGTATTACCTATGGGGTTAGTATGTTTAGTTACATCAACTTTAGTAGAA
 18324  TCAGGTGCTGGTACAGGGTGAACTGTCTATCCACCATTATCATCTATTCAGGCACATTCA
 18384  GGACCTAGTGTAGATTTAGCAATTTTTGCATTACATTTAACATCAATTTCATCATTATTA
 18444  GGTGCTATTAATTTCATTGTAACAACATTAAATATGAGAACAAATGGTATGACAATGCAT
 18504  AAATTACCATTATTTGTATGATCAATTTTCATTACAGCGTTCTTATTATTATTATCATTA
 18564  CCTGTATTATCTGCTGGTATTACAATGTTATTATTAGATAGAAACTTCAATACTTCATTC
 18624  TTTGAAGTAGCAGGAGGTGGTGACCCAATCTTATATGAGCATTTATTTT
;     G-cox1-E3 ==> end
;     G-cox1-I3 ==> start /group=ID (1.85e-32)
 18673  ac
;     G-cox1-I3-orf379 ==> start /first_aa=K /note=LAGLIDADG ;; evalue:7e-46
 18675  aaaggctacataataaataataatgttattttaaatttcttaccaataatattattatta
 18735  ttaaataatgattcttatatcataataataataaaattaacaatattattatctaataat
 18795  catctattattattatcttcatctataaataataaagataaactatcaataaaattagat
 18855  actccttttcggggtttcggttccgtgtcggaccccaaaacttctaaagatactttaaaa
 18915  tcattattagatttaacaaataatgacattaataaatataattgagaatgagataataat
 18975  aattttaattttgataaattttataaagaatttaaaaaagttaaacctaataataaatta
 19035  ccatctaaagaatttttagaatgatttattggtttttttgaagctgatggttgtttactt
 19095  attcctaaaaataaacaattatatgctattattctttctaatagtaaagatttaaatcta
 19155  ttaaattatattaaagataatataacatttggtaatgtactatatcattcaaaaaaatta
 19215  aatacttatagatgagtagtatataatgaaacagatattttattattaattcatttattt
 19275  aatggtaatctagtattacctgtaagatatgtaaaattagaaatatttatttctaatata
 19335  aatataaaattattaaaaaataataaacttattattaaattaattaataaatgtaaaata
 19395  cctaaattaaataatgcttgattagcaggatttacggatggtgaaggttgtttttatgta
 19455  ggtaaaactcaatctttttatcgtctaagttatattattactcaaaaatatttagctaat
 19515  aaaattgtttttgatatattattattattattacaaaatataattaatattaaatctggt
 19575  ggtgttaataatcattctaaagataatctttatgttttacgtattagtagtttagaagct
 19635  tgttctaaattaaaattatattttgataaatatcctttaagaagttataaattattaatc
 19695  tataaagattgattaaattttattgatatagctataaatgataatttatcaaaaaatatt
 19755  agaaaagttaatttaataaaaatattagatactattagaaataaaaagaaattattataa
;     G-cox1-I3-orf379 ==> end
 19815  tttataaaaaaatttttttaatttattatgtaaagagaaataaaaaatataattaaatgt
 19875  aaatttatatataaatatatattattttattattctttatttattaaagaaataataata
 19935  atatttatataatattttttatatagttttatatcttttattatttgaaactttttattt
 19995  attaatagttccggggcccggccacgggagccggaaccccgaaaggagttcatctattta
 20055  attatatatggacaataattaaataatagtatttatttatcttaaagatatatataataa
 20115  atataaagaatatgttatattttagtttttatatattataattatatatatacttaattt
 20175  atatatataacgtaaaaattacaaaatgtaatttttattgataattatcttattattatt
 20235  atattaaattatataatataataagtttatattaataataattattataatataaagtat
 20295  ataaaagcgacactgatagtacggttaataatcttctttaggatcaagaccgtcggttaa
 20355  ttaagtgatcgctacagactgctttatcggtggctttaataatatatatatatatatata
 20415  tatatatatattataaggttaatgtacagtcggaactctcaatatatatatatatttttt
 20475  ttttattaaataaatatatatataaattggttattattattaaataataaataaaatata
 20535  ttgtaagtgaaatatttatattttatatgagtttg
;     G-cox1-I3 ==> end
;     G-cox1-E4 ==> start
 20570  GATTCTTTGGT
;     G-cox1-E4 ==> end
;     G-cox1-I4 ==> start /group=IB (5.07e-21)
;     G-cox1-I4-orf316 ==> start /first_aa=Q /note=LAGLIDADG ;; evalue:7.6e-47
 20581  caaacagtggcccttattattatattaataatatataatgatatgcatttttctaaatgc
 20641  tggaaattattaaaaaaatgaattacaaatattataagtctattatttaaagccttattt
 20701  gtaaaaatattcatatcttataataatcagcaggataagataataaataatcttatatta
 20761  aaaaaagataatattaaaagatcctcagagactacaagaaaaatattaaataattcaata
 20821  aataaaaaatttaatcaatgattagctggattaattgatggtgatggatattttggtatt
 20881  gtaagtaagaaatatgtatcattagaaattctagtagcattagaagatgaaatagcttta
 20941  aaagaaattcaaaataaatttggtggttctattaaattaagatcaggtgtaaaagctatt
 21001  agatatagattacttaataaaactggtataattaaattaattaatgcagttaatggtaat
 21061  attagaaatactaaaagattagtacaatttaataaagtttgtattttattaggtattgat
 21121  tttatttatccaattaaattaactaaagataatagttgatttgttggattttttgatgct
 21181  gatggtacaattaattattcatttaaaaataatcatcctcaattaacaatttctgtaact
 21241  aataaatatttacaagatgtacaagaatataaaaatattttaggtggtaatatttatttt
 21301  gataaatcacaaaatggttattataaatgatccattcaatcaaaagatatagtattaaat
 21361  tttattaatgattatattaaaataaatccatcaagaacactaaaaataaataaattatat
 21421  ttaagtaaagaattttataatttaaaagaattaaaagcttataataaatcttctgattca
 21481  atacaatataaagcatgattaaattttgaaaataaatgaaaaaataaataa
;     G-cox1-I4-orf316 ==> end
 21532  attatttaataaagatatagtccaaattatatatatataatatatatatatataacaag
;     G-cox1-I4 ==> end
;     G-cox1-E5 ==> start
 21591  CACCCTGAAGTATATATTTTAATTATTCCTGGATTTGGTATTATTTCACATGTAGTATCA
 21651  ACATATTCTAAAAAACCTGTATTTGGTGAAATTTCAATGGTATATGCTATGGCTTCAATT
 21711  GGATTATTAGGATTCTTAGTATGATCACATCATATGTATATTGTAGGATTAGATGCAGAT
;     G-cox1-E5 ==> end
;     G-cox1-I5 ==> start /group=IB (3.35e-15)
;     G-cox1-I5-orf346 ==> start /first_aa=M /note=LAGLIDADG ;; evalue:2.4e-32
 21771  atgaaagctcaagtgtcgttatatatggtaacgtatatattattatttaactgtatgccg
 21831  gaaactttatactattttaataataatgataatattattaaaataactaaaataatagtc
 21891  cgcttattattaatatatttggaaaaatctattattttatttagatattttataactaat
 21951  aataaacaatcggcaagtaacttttatttttcttctataaaaattaataaaaaaacaatt
 22011  cttaaaaatcatttaaatgatataaatgaaataaaaatatcagaacataaacctttatat
 22071  aaaagattaaaagatgatgaaatattaggttattatttagcaggtttaattgaaggagat
 22131  ggtcatatcggcgctaaatatattactattgctattaattataaagatattaaaaatgct
 22191  tattatttaaaaaaattaattggttatggtaatattagaagatactctaatactgataaa
 22251  gctgtaagtttaaattttgattctaaagcagctatattaagagtatttaatttaattaat
 22311  ggtaaattattaggcccttataagcataaacaattaattgataataaatacgatattaaa
 22371  tttaatactttaattaaacctatcgctaattttaatttatgagataacccctgattaact
 22431  ggttttactgacgctgatggtagttttggagtatatatttataaatcaaaaactataaaa
 22491  ataggatataatgtaaaaattatatttagaattaaacaaagacatgttgatttattaaaa
 22551  catattcaaaaagctttagatggtagtatttctttatttaaaataaaatcagtagttgga
 22611  ggttataattattcagctcttaattttaattctattaaaaattgaattaaatattttagt
 22671  ttatatccaccattgcataatagtaaatatattctttttattaaatgatataaagtttgt
 22731  tatttatttgataataaattacatttaactaaagaaggattagataaaattaaatctatt
 22791  aaaaggaacttcagagactag
;     G-cox1-I5-orf346 ==> end
 22812  tacgttaaatatcctatatataaaaattaagcatttaatcctttattatatataaaatat
 22872  atatataatataaataattatcttatttatttttattataaataagtttataggataaag
 22932  atacagtccatagttaataaggttgtttatataatataatatataaaaatatatatatat
 22992  aaaataaaatataatataatataatatatatataatataatataatataatataatatat
 23052  ataatataatataatataatataatataatataatacttgttattggtcgaaaaataata
 23112  tctcactttaattagaattataattataatttaaattttaaagtatatatattataaaaa
 23172  ttataaaacttattcatccttatttaatattattatatatttatgataataatatttaag
 23232  tg
;     G-cox1-I5 ==> end
;     G-cox1-E6 ==> start
 23234  ACTAGAGCATATTTCCTATCCGCACTGATGATTATTGCAATTCCAACAGGAATTAAAATC
 23294  TTTTCTTGATTAGCCCTAGTCTATGGTGGTTCAATTAGATTAGCACTACCTATGTTATAT
 23354  GCAATTGCATTCTTATTCTTATTCACAATGGGTGGTTTAACTGGTGTTGCCTTAGCTAAC
 23414  GCCTCATTAGATGTAGCATTCCACGAT
;     G-cox1-E6 ==> end
;     G-cox1-I6 ==> start /group=I(derived) (6.57e-09)
 23441  attaatttaataagtgtcgtgcttaaaattcactaaaataatatataataaattataata
 23501  aatatataaaaaaataaaaaaaataaaaaaaattaatatcttatgattaattttatataa
 23561  ataaaaatttattaaatattattggttatatatatatatatattaataataaaaaaatat
 23621  atatatatatatagctaacggggaaactcttataattattatttatataataaataagac
 23681  aatcccgtgataactttaatatatatatattatatattaaagtattgtagagactaaacg
 23741  tgaatgattttaatattatttaaatattaaaattaagagatagtccaatctt
;     G-cox1-I6-orf372 ==> start /note=LAGLIDADG ;; evalue:4.8e-26
 23793  atatgtaaatataagttaataccaaaaaaaaataatattattttgacttattatatatta
 23853  atattattaataataattttaactaataataaagtttttatagaaactttatattattat
 23913  ttaatatttaattttcaattaatatctccttttggggttccggtccctggtccggccccc
 23973  gaaactaaagatattaagaatttatatgaatcaattataaataattatattaatatttta
 24033  aataaatatcttattaatattaataaagataatattaataaattaaaatttttagataat
 24093  tatactgaagaagaaaaaggttattatttatctggattatttgaaggagatggtaatatt
 24153  tatactagatgtttttcaattactttttctttagaagatgttttattagctaattattta
 24213  tgtctttattttaaaattggtcatattacagctaaatataattttaataaagaattaaca
 24273  gctgttaaatgaaatattataaaaaaaaaagaacaagaagtatttataaattatattaat
 24333  ggtaaattattaacatataaaagatatgatcaatattttaaatataattttaataatcgt
 24393  ttaaatattaaattattaaaacctaaagaatttgatttactattaaatccttgattaaca
 24453  ggttttaatgatgctgatggttatttttatctaggttttcaaaaacataaaaatagtcaa
 24513  tgattaaaatttcatttagaattatcacaaaaagatagttatattttagatattattaaa
 24573  aaatattttaaacttggtggtattttaaaaagagattataaatctggtgctacagcttat
 24633  atttataaagctcaatcatcaaaagctataaaaccttttattgaatattttaataattat
 24693  caaccattaagtcttagaagatataaacaatatttattattaaatattgcttacttatta
 24753  aaattaaataaattacatatattacttaattctttattaatattaaaagaattaatatta
 24813  ttacaaagtgttaaaaatatatctttagaaataaaaaatgaattaaataatagagttaaa
 24873  attattattaataaacttcattataacaatatcgaataa
;     G-cox1-I6-orf372 ==> end
 24912  tgataatattaaagagtaaaattcttaaagtgttaattaaataatattctttttttttta
 24972  tg
;     G-cox1-I6 ==> end
;     G-cox1-E7 ==> start
 24974  ACTTACTACGTGGTGGGACATTTTC
;     G-cox1-E7 ==> end
;     G-cox1-I7 ==> start /group=II (1.87e-18)
 24999  gtgcggtctgaaagttatcataaataatatttaccatataataatggataaattatattt
 25059  ttatcaatataagtctaattacaagtgtattaaaatggtaacataaatatgctaagctgt
 25119  aatgacaaaagtatccatattcttgacagttatattataaaaaaagatgaaggaactttg
 25179  actgatctaatatgctcaacgaaagtgaatcaaatgttataaaattacttacaccactaa
 25239  ttgaaaacctgtctgatattcaattattatttattattatataattatataataataaat
 25299  aaaatggttgatgttatgtattggaaatgagcatacgataaatcatataaccattagtaa
 25359  tataatttgagagctaagttagatatttacgtatttatgataaaacagaataaaccctat
 25419  aaattattattattaataataaaaaataataataataccaatatatatattatttaattt
 25479  attattattatattaataaaatttaatatatattataaataattattggattaagaaata
 25539  taatattttatagaaattttctttatatttagagggtaaaagattgtataaaaagctaat
 25599  gccatattgtaatgatatggataagaattattattctaaagatgaaaatctgctaactta
 25659  tactataggtgatatgcctatctttatttatatatatattattattattaataataaaaa
 25719  aaaattaaaaaagataggaggtttatatataactgataaatatttattatattatttttt
 25779  ttataataaatattaaaagatattgcgtgagccgtatgcgatgaaagtcgcacgtacggt
 25839  tcttaccgggggaaaacttgtaaaggtctacctatcgggat
;     G-cox1-I7 ==> end
;     G-cox1-E8 ==> start
 25880  ACTATGTATTATCAATGGGTGCTATTTTCTCTTTATTTGCAGGATACTATTATTGAAGTC
 25940  CTCAAATTTTAGGTTTAAACTATAATGAAAAATTAGCTCAAATTCAATTCTGATTAATTT
 26000  TCATTGGGGCTAATGTTATTTTCTTCCCAATGCATTTCTTAGGTATTAATGGTATGCCTA
 26060  GAAGAATTCCTGATTATCCTGATGCTTTCGCAGGATGAAATTATGTCGCTTCTATTGGTT
 26120  CATTCATTGCACTATTATCATTATTCTTATTTATCTATATTTTATATGATCAATTAGTTA
 26180  ATGGATTAAATAATAAAGTTAATAATAAATCAGTTATTTATGCTAAAGCACCCGATTTTG
 26240  TAGAATCTAATCTTATCTTTAATTTAAATACAGTTAAATCTTCATCTATCGAATTCTTAT
 26300  TAACTTCTCCACCAGCTGTACACTCATTTAATACACCAGCTGTACAATCTTAA
;     G-cox1-E8 ==> end
;     G-cox1 ==> end
 26353  GTTATAATATTTAATTATTTACTTAATAATTAAAAAAAAAAGTAAATATTATATCTAAAA
 26413  CTTAATAATATAATAATAATATTCTTATAAAAAAAAATATATATAAAAAAAATATATAAA
 26473  ATTTATTAAAATATCTTAATATATTTTCCTTTTTGGGAACTATATAAATAAATACTAATA
 26533  TAATCCTATTATATATATATATATATAAAATAATATATATATATAATTAATATAAATAAT
 26593  ATTTATAATTATTTTTTAATAATATATATAATTTAATATATTAATAAATATTATATAATT
 26653  ATTAAATATATTATAATATTATTATTATTTTATAATAAAAATATTTTTAATACTAATTAT
 26713  TATTTATTATTTATAAATATATAAATAGTATGTTTAATATTATTAATATTAAAAAAAATA
 26773  TAATTATAATTAGGATCTAACAATACATTTATCTGATTAATATTAATATTAATATTTATA
 26833  TTAATAAACGGATTAAATTAATTGTATCCAATTTAATTAAATTATAGATATATTATTTAT
 26893  AATATTAATATATTGTTTTATTAAAAAGGTAAAAATAGTTTTTATTTTATATATAAATAT
 26953  AAGATATAAATAAATATATTATATATATATTAAGAATATATTTATATTTTACATATAATT
 27013  ATTTATAATATAAATATCTCCGCAAAGCCGGATTAATGTAATTATTTAATAATTTTATTT
 27073  AATAATTTATTAAAATAAATATTTACATTTGATAATATTTATATTATGTCAGTTATTTTA
 27133  TATTAATGTTTAATCTATTATAATATTTTTTTTATAAATATATTATTTATATTAATAAAT
 27193  ATATATATTATTTTTATAATATATATATATTTTTATTAAATATTTATTAAATATTTATTA
 27253  AATTATTATAATGTTGTTATTAATCTTATTAAAAAATATATATAAAA
;     G-atp8 ==> start ;; mfannot: alternative ATG start pos 27288
 27300  ATGCCACAATTAGTTCCATTTTATTTTATGAATCAATTAACATATGGTTTCTTATTAATG
 27360  ATTCTATTATTAATTTTATTCTCACAATTCTTTTTACCTATGATCTTAAGATTATATGTA
 27420  TCTAGATTATTTATTTCTAAATTATAA
;     G-atp8 ==> end
 27447  TATATATTATTAATTTATTTATTCATATAAATATTATTATTATATATAAATATTAATAAT
 27507  ATTTATACTTATTTAATAATAATAATAAAATAAAAAAAATAATTATAATTTAATATATTT
 27567  AATATATTTCCTTACGGACTATATATTTATATATATATATTAAATACAATTTAATTTAAT
 27627  TTAATTATGTTATTTATTAAATAAAGTTATATTATAATATAATAACAATATTATATATTA
 27687  TTATATAATTATAATATATTTTAATATAATTATCAAAAGAAATAATAAAAAATATTAATA
 27747  AGAATATAATTTAATAATTATTAAAAAAAATTCTTATTTATAGTCCGGTCCGCCCCCGCG
 27807  GGGCGGACCCCAAAGGAGGAGTAATAAAAATTATTAAATACAAATATTATATATATATAA
 27867  TTCATTATATATATATATATATAATAATTAATCTTATTTTTTATATATTTATTTATATAT
 27927  CTATTTATATTTATATTTTATATATATTTATTTATATATCTAAGGGGTTTGGTCCCTCCC
 27987  CCGTAAGTATAAGTATACGGGGGAGGGTCCCTCACTATTTATATTTATATTTATATTTAT
 28047  ATTTATATTTTATATATTTTATATATTTATAAATAAAGTATAATAAGATATAATTATGAT
 28107  TAATTATTTATAAGTTATAGTTTTATAAATTTATAATTATT
;     G-atp6 ==> start ;; mfannot: alternative ATG start pos 28139
 28148  ATGTTTAATTTATTAAATACATATATTACATCACCATTAGATCAATTTGAGATTAGACTA
 28208  TTATTTGGTTTACAATCATCATTTATTGATTTAAGTTGTTTAAATTTAACAACATTTTCA
 28268  TTATATACTATTATTGTATTATTAGTTATTACAAGTTTATATCTATTAACTAATAATAAT
 28328  AATAAAATTATTGGTTCAAGATGATTAATTTCACAAGAAGCTATTTATGATACTATTATA
 28388  AATATGCTTAAAGGACAAATTGGAGGTAAAAATTGAGGTTTATATTTCCCTATGATCTTT
 28448  ACATTATTTATGTTTATTTTTATTGCTAATTTAATTAGTATGATTCCATACTCATTTGCA
 28508  TTATCAGCTCATTTAGTATTTATTATCTCTTTAAGTATTGTTATTTGATTAGGTAATACT
 28568  ATTTTAGGTTTATATAAACATGGTTGAGTATTCTTCTCATTATTCGTACCTGCTGGTACA
 28628  CCATTACCATTAGTACCTTTATTAGTTATTATTGAAACTTTATCTTATATTGCTAGAGCT
 28688  ATTTCATTAGGTTTAAGATTAGGTTCTAATATCTTAGCTGGTCATTTATTAATGGTTATT
 28748  TTAGGTGGTTTACTATTTAATTTTATGTTAATTAATTTATTTACTTTAGTATTCGGTTTT
 28808  GTACCTTTAGCTATGATTTTAGCTATTATGATTTTAGAATTCGCTATTGGTATTATCCAA
 28868  TCTTATGTTTGACTTATCTTAACAGCATCATACTTAAAAGATACATTATACTTACATTAA
;     G-atp6 ==> end
 28928  ATTATAAAATAAAAATTATATAAAAAAAATATAATAATAATAATAATATAAAATAAAGAA
 28988  TAAAAAATAAAACA
;     G-orf107 ==> start
 29002  ATGAAAAAACAAAATTTAAATTCTATTTTATTAATGTATATTAATTATATTATTAATTAT
 29062  TTTAATAATATTCATAAAAATCAATTAAAAAAAGACTGAATTATAGAATATGAATATATA
 29122  TATAAATTTTTAATAAATAATATACTATGTTTTATTAAATGAGATAATAATAAAATTTTA
 29182  TTATTATTAGATATATATTATAATGTATTATATAACTATCATAAACAACGTACACCTATA
 29242  TCTAATAAAAGATTAATAAATTCAAAAAATATTATAGTTCCGGGGCCCGGCCACGGGAGC
 29302  CGGAACCCCGCAAGGAGATTATAA
;     G-orf107 ==> end
 29326  ATTATTATATCTTTATTTTTATATTTTAAATAAAATAAAAATAGAAATAGATAATTATAA
 29386  TAATAATAATAATAATATTTCATTAAAATATAATGAATTATTAAAAAATATTATAAATAA
 29446  TTTAAATTATAAACTATCTAATATTGAACTTAATTTATCTAATAATTTTTATTTAATAGA
 29506  TAAATATTTAATTAATAAATATATAAAATATTTAGTCCCGGCCCCAGCCGGGACCCCGCA
 29566  AGGAGAATATATTAAATATAATTCCTAATAATTATATATTTAATAATATTAATTATAAAG
 29626  GTAAATTAAATATTAAAACAGTATTAGATTTAAATAATAATGAATTTTATGATTATTTAT
 29686  CAGGGTTAATTGAAGGTGATGGTTATATTGGTCCTGGAGGTATTACAATTCTAAATCATG
 29746  CTAATGATGTATTAAATACTCCTCCGGGGTCCGCCCCCACCCGCGGGGCGGGCCGGACTA
 29806  TCTTTATTAATAAAAGAATTAAAAATAGTATTTTAGTAGAAAAATGAATAGATACTTTAA
 29866  AAGATAATCCTTATTTTGTTAATGCTTTCTCTATTAATATTAAACTTAATTTAGCTAAAG
 29926  AAAAGATTTTTCTTAATATTTATAATAAATTATATAGTGATTATAAAATTAATCAAATTA
 29986  ATAATCATATCCCTTATTATAATTATTTAAAAATTAATAATAAATTACCTATTAAAAATA
 30046  TTATAGTTC
;     G-orf175 ==> start /note=LAGLIDADG ;; evalue:2.8e-12
 30055  CGGGGCCCGGCCACGGGAGCCGGAACCCCACAAGGAGATATTAAAAATAATTATTGATTA
 30115  GCTGGTTTTACAGCTGCAGATGGTTCTTTTTTATCATCTATATATAATCCTAAAGATACA
 30175  TTATTATTTAAAAATATAAGACCTAGTTATGTTATTTCACAAGTTGAAACACGTAAAGAA
 30235  TTAATTTATTTAATTCAAGAATCTTTTGATTTATCTATTTCTAATGTTAAAAAAGTTGGT
 30295  AATAGAAAATTAAAAGATTTTAAATTATTTACCAGAACTCTTGATGAATTAATAAAATTT
 30355  ATTTATTATTTTGATAAATTTTTACCTTTACATGATAATAAACAATTTAATTATATTAAA
 30415  TTTAGATTTAATCTATTTATTAAATCATATAATTGAAATAATAGAGTATTTGGTTTAGTA
 30475  TTATCTGAATATATCAATAATATTAAAATTGATAATTATGATTATTATTATTATAATAAA
 30535  TATATTAATATACATAATGCACGTAAACCTAAAGGATACATTAAATAA
;     G-orf175 ==> end
 30583  TTAATTATCCTTACTATTATAATTATTCTATATATTATATATAAAAATAAATATATAAAA
 30643  TTTTATAATACAAAAAGAATTCTCATATTCTTTTTTTTTAATAATATTCTTTCATATCAT
 30703  AAATATATCTAAGGGGTTCGGTCCCTCCCCCGTAAGTATAAGTATACGGGGGAGGGTCCC
 30763  TCACTATTTATTTATATTATTATTATTATCATCTTAAAAGACTTATTTAATATATTTAAT
 30823  AATTTTATTATACTTATTTATATTTTATAATTAATATAAATATATTATTAATCTTATTCC
 30883  TTCTTAAAAAGGGAACTTATTTTTATTATATTATTTAATCTTTATTTATAATATTATATA
 30943  TTATATATAAATTATATATAATAAAATTACTAGTTATTATTAATGTTATATATAATATAA
 31003  TATAATAGAATATATATATTATTTAAATATATTTATATAATATTTAATATAAAATACATA
 31063  ATTAATATTATTATAAATAATATTTATTATAAATAATAATAATAAAAAAAAATAAAATAT
 31123  AATATAATATAATATAATATAATAGAAAAATGGAATTGTATATTATTAATGATAAATCAT
 31183  AAATTAATAAAATATTAATTTACTCCTTTTTGGGTTTTCGATTACTATATCGATACCTCA
 31243  ATTGGAACTATTTATTAATTCCTCTTCATAATTATAATTATAATTAGGACACAATTAAAT
 31303  CTCATTGTTAATTAGAAAAAATATTTATTCTAATTAATTTAACTATGAAAGTTATTAATT
 31363  ATTATTAATAAATCTTTATAATGTAATACAATATAATATAATTAATAGAACACTATTATG
 31423  TTATTTATTGAAATTAAATTATATTATATTAATTCTAATTTTATTATGAAGATTAATAAA
 31483  ATATTATTAAAGATATAATATTAATAATAAAAATATAAAAAATAATATTTATACTTTAAT
 31543  AGTATTTATAATAATTATAATGAAGATGAATATTTTTTATTATTATTTATAATAAATTTA
 31603  TATAAAGTAATATATATATATTTGTATTTATTTTTATTAATATATATAATATATATATAT
 31663  ATATTATTAAAAAGAGATATTTAGATATTTTTTTATCTTTATTATTTTTGCAAATATATA
 31723  AGTAATAAATTAAATTTTATAGGGGGAGGGGGTGGGTGATTAGAAACTTAACTGAATAAT
 31783  ATATATAAAGCATACATAATATAAATTTAATAATATAATCAATAGATAATAATTATAAAA
 31843  TAATTAATTATATAATAAAAATAATGTATAAACAATATAATAAATTATATAAAATAAAAT
 31903  ATAAATCATAAATAAAAACCAAATAAATAATATAATAAATGATAAACAAGAAGATATCCG
 31963  GGTCCCAATAATAATTATTATTGAAAATAATAATTGGGACCCCCACAATAAAATAAAATT
 32023  AAAATAATTAATATATATATATAAATATAATAAATTATTATATATAAATATATATAATTT
 32083  TTTATAAATAAATATTATAATATTATATAAATAAATAATTATAATATATAATAAATATAT
 32143  AATAATAATAAAAATATTAACAATATAATAAAAATTTATAATATAAATATAAATTATAAA
 32203  TAAGTTAAATTTATAAAATAATAAATTATTAACAAGAAGATATCTGGGGTCCCATTAATA
 32263  ATTATTATTTTCAATAATAATTGGGACCCCCACCATTATAATATCATATTAATTAATATA
 32323  ATAATAATGTATATAAAATAGAAATAATAATTAATATAATAATAATAATATATATAAAAT
 32383  AGAAATAATAATTAAATATATATATAAATAATTATTTATATAATATATTATAAATAATAA
 32443  TAATAATAAATATTTATTAATTAATAATGATTATAAATATTTTATTTAATATAAATTTAT
 32503  AACTCCTTCGGGGTCCGCCCCCTCCCCTGCGGGAGGGGAGCGGACTATTTTATTATATAT
 32563  ATATTTTTTATTCATAAAAATTCCTTTTGAGGATTTTTATTTTATATAAATATCTTCTAA
 32623  TATTTATAATAAATAATAATATATTCATTATATTTATAATTATATATAATGTAATACGGG
 32683  TAAACATTACCCGTTGTTCACGGGTAATGTTTACCCTATTTTATATAATTCTTAATAAAT
 32743  ATATTTATATTTTTATATAAAAAAAATTATAATAATTTATTAATTCTCCTTTCGGGGTTC
 32803  CGGCTCCCGTGGCCGGAACTCCGGAACTATAAAAATAATTTTAATATAATTTATATATTT
 32863  TATGATTAATATAATATATTATTAATGTAACTCCTTCGGTATTCGGTCCACCCCCTCATA
 32923  AGTATATAGTATATAGTATATAGTATATAGTATCTGGGGGGTCCCTCACTCTCATTCCTT
 32983  CGGGGTTCGGTACTCCCTTACTGATACGGATACGGATACGGATACGAATATGGGGAGTCC
 33043  CTCACTCCTTATCACTACGCTGGAGGTGGAATTTATTTTATATTATTATTAAATCTTTAT
 33103  TTATTTAATTATATATTTAATATATATATTATTATAATAAAACATCTAATTATTATTAAT
 33163  GTTATATTTGATATAATATATATATTCTTAAAAATTTATATAATATAAATAAATAAAAAA
 33223  AAAGAAAGTACATAATTAATATTATTATAAATAATATTATTAAAAAGAATATAATATAAT
 33283  TAATAGAAAGATGTTTTAAAAATAAAAATAAAAATAAAAATAAAAATAAAAATAAAAATA
 33343  AAAATAAAAATAAAAGAGTTTTGGTTTACATATCAAGACCTAATTCAATTGAAACTATTT
 33403  ATTTATTAATCTCCTCCCCCTTCCCCTCACTATTATTATAAGTACAATTAGGGCGCCAAC
 33463  CCCGCAGTGTTATTTGTTATTTGTTATTTACTGGGAAATGTTTATACCAATTAATATAAT
 33523  AACGAGAGTTATTAATTATTATTTATAAATTCATATAATGTAATATAATGTAATGTAATT
 33583  AATAGAACATTATTATGTTATTCACCAGTGTTAAGATATATTAATCCCAATTTTATTTAA
 33643  TTGTGAAGATTATATTTTATTAATTATGAATTCATATTATTATTATTTAATATATTTATA
 33703  ATATTATATATAATTATAATTATAAATAATTTATATAAAAAAAGTTTTATTAAAAAATAT
 33763  TATTAAAAATATAATATTAATAATAAAATAAAAATAATATTCATACTTTTAATAGAATTT
 33823  ATAATGATAAAAATTAAGATGAATACTTTTTTTTTTATAATTATTATAAATTTATATAAA
 33883  AATAATATATATATATTTATATTTATTTTATTAATATATATAATATATTTATGTATATTA
 33943  AAAAGATATATTTAAATATTTTTATTTTTTTTTTAAGATAATTTTTGTAAATATATAAGT
 34003  AATAAATTAAGTTTTATAGGGGGAGGGGGTGGGTGATTAGAAACTTAACTGAATAATATA
 34063  TATAAAGCATACATTAGTTAATATTTAATAATATAATCAATATATAATAATTATAAAATA
 34123  ATTAATTATATAATAAAAATAATGTATAAACAATATAATAAATTGTATAAAATAAAATAT
 34183  AAATCATAAATAAAGCTAAATTAATAAAATAATAAATGATAAACAAGAAGATATCCGGGT
 34243  CCCAATAATAATTATTATTGAAAATAATAATTGGGACCCCATATAGAATATAAATAATTA
 34303  AATATATATATATAAATAATAATTTATATAATATATTATAAATAAATAATAATAAATATT
 34363  ATTAATCAATAATAATTATAAATATTTTATTAATATAATATTTAATAATTATATATATTT
 34423  TTATAATAACTTATAAAGAGTAAAGAGATATTAATTTCTTATAAAAATTTATTAATAATA
 34483  ATAATATATAAAATATATAAATAATATATTATATATAAAATAAAATAAATAATATATTAA
 34543  AAATATTGAAAGTATTTTAATAAATAATAAATTTAAAATTCATATTTATAATAATAAATA
 34603  AATAAATAAATAAGTAAATATTTAGATTCCCATTAATATTAATATTTATATTTCTTTTTT
 34663  TTATAATAATAAAAATATCATATATAAATATAATATAATATAATATAATATAATAAATTA
 34723  TTATATATAAATAATAAATATTAAATATAATATATAATAATATATAATCTTACAATTTAT
 34783  AATTTAATAAAGAAGAAAATAAATAATAATAACTCCTTTTGGGGTTCCGGCGGGGTTCAC
 34843  ACCTTTATAAATAATAAATAAAGATGTTTACTCCTCTTCGGGGTTCCGGTCCCCTTTTTG
 34903  GGTTCCGGAACTAATTAATATTTTATATAATAATAATAATATATTAATATAATTTCATTA
 34963  TTAATAAATATCTCATGTGGGGTTCGATCCCCCCCCGTTAGTATAAAGTATAAGGGGGGG
 35023  TCCCTCACTCCTTCGGGGGGGACTATTATTATAAATAATTATATATTATAATATAATTAA
 35083  AAAGTATTATAATTGAAATGAAAATCGTAATTTTAAATGGAATAATAATTATTATATATT
 35143  TAATATATTTCATAAAGTTATAATATCTCCTTCGACTGGATTATTTTATTTATTTTTATA
 35203  AAAGAAAAATAGTAATAATATTATCTTCTCCTCCTTTCGGGGTTCCGGCTCCCGTGGCCG
 35263  GGCCCCGGAACTATTAATTATATAATATAATATGATACGGATCAAACATTACCCGTTGTT
 35323  CACTGGCAATGTTTAATCCTATTGTATATAAATATAATAAAATAATTACCCCTCTCGTAA
 35383  TTCACATCTATAAATATAAAATATAAAATATAAAATAATAATATTATGATTATTATAATA
 35443  TATATATATATATATATAAATATATATATATAATTTATAATTTATATGATTAATATATTA
 35503  TATATATAAAAAATATATTAAATTTACTTTTTATAAAAAGGAGTGAGGGACCCCCCCCCT
 35563  TACGGGGGGGAACCGAACCCCGCAGGAGATATTTATTTTAATACTTATATAGTATTTATT
 35623  AATAATATAATAATTGTTATTATAAATATTAATAATAATATAAAAATAGGGTAAATAATA
 35683  TAAATAATATGAATAAATATAAAAACATATTAAATATAAAATATATCATAAATTTAATAA
 35743  ATATTATAATAATTTATAAATGATAGATATCTGGGGTCCTATAAATAATAATTATTTTCA
 35803  ATAATTATAGGGACCCCCACCTATTATATAAATATAAATATAAATATAAATACAAATATA
 35863  ATATATATAAATATATAAATATAATATAAATACAAATATAATATATAAATATAAATATAA
 35923  ATATATAAATATAAGTATAAATAAAAATTAATAATATATATATAATTATAATAAAAATAA
 35983  TAATATAATATATAATAAAATATAACTTATTAATATAATATTAAAAATATAATTAACAAG
 36043  AATAAATAGTCCTTGGGATCGAACCCCCTTTTTTATTTAATATTTAATATTTAATATTTA
 36103  ATATTTAATATTTAATATTTAATATTTAAAGAAGGAATTGTTTATATATATTAATATATT
 36163  ATTTGGGGATTAATATAATATATAAGTTTTGGATACCAGGCCAAAGACCGGAATCCCAAA
 36223  AGGAGATTATATAAATATTATTTATCTCCCTTTTTTAATATTATAATAATTTTATTAAAA
 36283  ATAAAATAATAATAATAATTATAATTTATAATAACAATTATAATAATTTAATTAATTAAT
 36343  TAATTAATTAATTAATTAATTAATTAATTAATAATAAATATAAATATAAAAATAATATAA
 36403  TTTATAATAAATTTATATATATATATATATATTAAATAAAATATTTACTTCATTAATATA
 36463  AAATATAAATATATTTAATTAATAAGTATATATATATAATAATATATAATAACCTATTTA
 36523  TATATATAATCTTAATATAATTATAAGAAATATTATATAAGTAATATATAAAAATAATAT
 36583  AAAATAATTATAATTCAATTTATATATTAATAGTTCCGGGGCCCGGCCACGGGAGCCGGA
 36643  ACCCCGAAAGGAGGAATAAGATAAATATATAAATTATATTAATAAATATAAATTTTAAAT
 36703  GAATTAATAAAATTAATATATATATGTATATATATATATATATTAAAAATATTTAATTAT
 36763  TTTTAGGAAGGAGTGATAGATCCCTTTGGGGGACCGAACCCCTATTTAAGAAGGAGTGCG
 36823  GGACCCCGTGGGAACCGAACCCCTTTTTTATTTAAAGAAGAAGTTTTATTTTATTTTATT
 36883  TTATTTTATTTTATTTTATTTTATTTTATTTTATTTTATTTAATTTAATTTTAATTAGGT
 36943  TAATAAATAGTAATAATAAACTTAATAATAATAATAATAATTTTATTTTTATAATTTATT
 37003  AATAATAATAATAATTATATATATATATATTATTAATAAATATA
;     G-trnE(uuc) ==> start
 37047  GACCTTATCGTCTAATGGTTACGACATCACCTC!TTC!ATGTTGATAATATCGGTTCGAT
 37105  TCCGATTAAGGTTA
;     G-trnE(uuc) ==> end
 37119  TTCATAATAATAAATATTTGTAAAAAAAGTATATATAATTAAACATATTCTTTATATTAA
 37179  TTAATAATTATTAATAATATACATTTTATATAATACAATTATATATATATATATATTTTT
 37239  TTTTAATACAAATAATATATTCATAATAATAAATACCGATTGTTATTATACTATAATAAA
 37299  ATATATAATATATTTTTCATTATAATATTTTTAAATAAATATTATAATAAATTATATAAA
 37359  TAATATTTATGTATAATAATAATAATAATAATTGTTATTAATTAATTCTATAATTATTAT
 37419  ATATTTAATTTTTTTTTTTAATATAATATATAATAATATAATTTATTTTATTTTTTTTAT
 37479  AGTTCCGGGGCCCGGTCACGGGAGCCGGAACCCCGAAAGGAGAATATAAATTAATAATAA
 37539  TATAAATAACATATTAACAATAAATTATTGTTAATATAATAATAATAATAACAATATTAA
 37599  TAAATAATATAAAAATTATTAATATTATATTTATATAATATTAATATAAAAATCTTTCAT
 37659  AATATTAATTATTATTAAATAATAATGATATCATTAATATTAATATAATCGTCAATATTA
 37719  TTTATTTATTTATTTATTTATTTATTTATTTATTTATTTATTATTAAATAAATATTTTTA
 37779  AATATTATATTATATTATTAACTTTTTATTAAAAAAATTAATAATGATATAATATAATTA
 37839  ATATTATCCACGGGACCAATGACCAACCCAGTAGTTGACCGGATTGGCGCCCGCGAGGTT
 37899  TATATTTAATAAATAATAATAATAATATTAATAAAATCTATTAACTTTTTTTTTTAATGG
 37959  ATTATATTAATGAAAAAAAAATGAGAAATATCTTTTTTTTTTAATAATTATAATTTATAT
 38019  ATAATAAAATATGTATATATAATAAAAAAATAGTTTTTAATATTATAATATAATTATATA
 38079  TATAATTATAAATATATATATATATAATAAGTATTAATTAATAATATATATTTATATATT
 38139  TTTTATTAATTAATATATATAAAATATTAGTAATAAATAATATTATTAATATTTTATAAA
 38199  TAAATAATAATAAT
;     G-cob ==> start
;     G-cob-E1 ==> start
 38213  ATGGCATTTAGAAAATCAAATGTGTATTTAAGTTTAGTGAATAGTTATATTATTGATTCA
 38273  CCACAACCATCATCAATTAATTATTGATGAAATATGGGTTCATTATTAGGTTTATGTTTA
 38333  GTTATTCAAATTGTAACAGGTATTTTTATGGCTATGCATTATTCATCTAATATTGAATTA
 38393  GCTTTTTCATCTGTTGAACATATTATAAGAGATGTGCATAATGGTTATATTTTAAGATAT
 38453  TTACATGCAAATGGTGCATCATTCTTTTTTATGGTAATGTTTATGCATATGGCTAAAGGT
 38513  TTATATTATGGTTCATATAGATCACCAAGAGTACTATTATGAAATGTAGGTGTTATTATT
 38573  TTCATTTTAACTATTGCTACAGCTTTTTTAGGT
;     G-cob-E1 ==> end
;     G-cob-I1 ==> start /group=ID (9.60e-37)
 38606  taaataaacaacaatagcctaaaattatataattataataataattatatgatagtctat
 38666  aataataatatattatataataaataactgttattagaaatattatataaaaaaaaatat
 38726  aggcaatattagtgaaaacgatcaaagataaatacaattgagatcgtcggttaaataacg
 38786  agtcgcgacagactggttcactgatagatatctgtaatgatatttaatgcacagtcgaat
 38846  aatgtatttaaatgaaattttgaatattatttttaagaaaggagaaatatataaaaatga
 38906  ttataa
;     G-cob-I1-orf120 ==> start /note=GIY ;; evalue:5.3e-09
 38912  atagttttaatctatctaaaaaaaaaatatcttaaacaatataataataataataataat
 38972  aataataataaaatattaaatgttgaattattattaaaaataaataatgtacaacctatt
 39032  aaatattgagttaatttagagaataaaaataataaagaagatattaaaaattatttatat
 39092  aaaaaacaaggtatttattatattggtaatataataacgagtgaattttatattggttct
 39152  gctggttttaataatttatataaaagatttcttaaacatttatatactttagagggaaat
 39212  agttctattgctaaagatgtaaaaaaatatggtttaaatacttttgtatatggtatttta
 39272  taa
;     G-cob-I1-orf120 ==> end
;     G-cob-I1-orf161 ==> start
 39275  atatatgatgatttaactttagatagagattatttatttaatattgaacaaatttattta
 39335  tataataaattacctatatataataatgataatttaaaagcagtatttctaaataaatta
 39395  actaaattaaatgaaatagaaaataaaatacaatttgcaaaagataatgatatttttgat
 39455  atttatttaaataaatatttaaatattaatagacttcaattttataaaatatatttcaaa
 39515  tataataatatgtattataataataataagttttataaaaaaatatgatctattaaaggt
 39575  ataaaaaatattattaaaggagtgagtttacctttatatttatataatataaataatgaa
 39635  ttaatttgtagttttgaatctagaaaagtagcagctcatttattaggctgcaatgataga
 39695  actattattagagctataaaagaatcaggttatatttatatttctaatcaatttatacct
 39755  tattaa
;     G-cob-I1-orf161 ==> end
 39761  aaaaatcatttttatataaatagtaaacctattattaataatttaaaaacttatgattta
 39821  gaatatatttcttgtagaaataagattcatataattaaagcaactcctgtgggggtttcc
 39881  gcggatgcggaaactcgatatagtttagttaatactactaaagtatttattaaaaataat
 39941  attcaaaaataattg
;     G-cob-I1 ==> end
;     G-cob-E2 ==> start
 39956  TATTGTTGTGTTTATGGACAGA
;     G-cob-E2 ==> end
;     G-cob-I2 ==> start /group=II(derived) (4.75e-12)
 39978  gtgagacaagtataagtatattattataatatcataccattaaataaattattttaatga
 40038  aatgattatgtttatatataacatatacctaattagacatgcattattagtaataatttt
 40098  gtatgaaactctaataataataattattattaattattaaggtaagattcatatggatag
 40158  cgtaagtcaatctaatattataaaatatcgtaacataaacaatatttttttctattatta
 40218  attaataaataataataaataaaaataattatatgagaagtaagatattcaattctgtct
 40278  agaatacatatatatacgttaatactcatcggtataaaattagaatcctaagtgaattat
 40338  tgaaagtataataatataaacttggtaagcccaattatttccatataatattaatataaa
 40398  tattatatggtagttatatataatattattaaataaataataatagaaattataatatag
 40458  ataagtgggtaaaagactattgaaaaagctaaagattatatgtaatgtataatatagatc
 40518  aaattatttatatattttaataaaaatatattaataatggttaatattattattaattaa
 40578  ttaattaattaattaataataataacgaataaatgattaatgtgaaagcatgctaacttc
 40638  aatataggatgatttatatagtatataaattgtttgagctgtatactatgaaagtagtac
 40698  gtacagttctgagtgggggaaaatttgtaaagatctacctatcacaat
;     G-cob-I2 ==> end
;     G-cob-E3 ==> start
 40746  TGTCACATTGAGGT
;     G-cob-E3 ==> end
;     G-cob-I3 ==> start /group=ID (1.25e-21)
;     G-cob-I3-orf280 ==> start /first_aa=N /note=LAGLIDADG ;; evalue:1.1e-09
 40760  aatataaatatcgcctcaaatatatttaatataataaaactaatttatataataatgtta
 40820  atattattaatttatattttttatacgattataataagacaaataataaaaactaaagaa
 40880  tatcttatattaattaagagtatagattatattaataaaaataaatatataattaattta
 40940  aatataacaaataagaaagatataaataataatattggtccattaaatatagacatttta
 41000  tcaattatttatggttcaatattaggagatggtcatgctgaaaaaagaaaaggtggtaaa
 41060  ggaacaagaattgtatttcaacaagaatattgtaatattaattatttatattatttacat
 41120  agtttattagctaatttaggttattgtaatactaatttacctttaattaaaactagatta
 41180  ggtaaaaaaggtaaaattagacaatatttaaaatttaatacatgaacttatgattcattt
 41240  aatatgatttattcagaatggtatattaaaaatatatctggaaaaggtaatattaaagtt
 41300  attcctaaatctttagacaattatttaactcctttagctttagctatttgaattatagat
 41360  gatggatgtaaattaggtaaaggtttaaaattcacaactaattgttttagttataaagat
 41420  gttcaatatttactttatttattacataataaatataatattaaatctactattcttaaa
 41480  ggcaataaagaaaatacacaatttgttatttatgtatgaaaagaatctatacctatttta
 41540  actaaaattgtatctccttatattattcctagtataaaatataaattaggtaattattta
 41600  taa
;     G-cob-I3-orf280 ==> end
 41603  taaaatatatagtattatattaattattatattattataatgcgatattattgaaaacat
 41663  gtcaaaattatattattaagtaacaagacagtgggttatataattatatgatcccaacag
 41723  aatacaccaataataggtattattataaaaaaaataataatatttaatgtttattcgaag
 41783  aaaatttataatattattattataacacaaggtttaataatctatatatatatattatat
 41843  atataactactgttattattccatttacctaattaatatataaataatgaattataatta
 41903  ttatgattaatatttttataataataaccccatcataacatttatatataacatttatat
 41963  ataacatttatatataatatttatattatggtattattaggtataaatatttattcataa
 42023  gagaaaatagtgattaaatggaattataaaaagggtagatattattaaatacagggtatt
 42083  atttatattaataaatcaataaatattgagattattattattaaaaaataataataattt
 42143  ataaataatattattttcttg
;     G-cob-I3 ==> end
;     G-cob-E4 ==> start
 42164  GCACTAGTTATTACTAATTTATTCTCAGCAATTCCATTTGTAGGTAACGATATTGTATCT
 42224  TGATTATGAGGTGGGTT
;     G-cob-E4 ==> end
;     G-cob-I4 ==> start /group=IB(3') (1.19e-04)
 42241  t
;     G-cob-I4-orf348 ==> start /first_aa=N /note=LAGLIDADG ;; evalue:3.6e-50
 42242  aatatagaggatccatattatagtaatataatattaaataaatctgttttatgctgaaat
 42302  atcttcatttgaataataaattactatattattcaattaattatttataataatataatt
 42362  tgaaataaaaataatatagttaaaatatttattataagaagaaaattagcagtaattaat
 42422  atatatatatatataaaattaattattcagagactttatagttattatataaataatact
 42482  attatttatgataaaaatcataaattaaacacagataatcctatttatgcatatattgtt
 42542  ggtttatttgaaggagatggttgaattactatttcaaaaaaaggtaaatatttattatat
 42602  gaattaggtattgaaatacatattagagatattcaattattatataaaattaaaaatatt
 42662  ttaggtattggtaaagtaacaattaaaaaattaaaaataaaagatggtactattaaagaa
 42722  atatgtaaatttaatgtaagaaataaaaatcatttaaagaatattattattcctattttt
 42782  aataaatatcctatattaactaataaacattatgattatttatattttaaagataattta
 42842  ttaaaagatattaaatattataatgatttatcttattatttacgtcctattaaaccattt
 42902  aatactcttgaagatattttaaataaaaattatttttcttcatgattaattggttttttt
 42962  gaagctaaaagttgttttagtatttataaacctataaataaaaaaataaaacttgctagt
 43022  tttgaagtatctataaataataatatagaagttatattagctattaaatcatatttaaaa
 43082  attaataataatatttatataaatgaatttaataattcaaaaataacacttaaaagtatt
 43142  aatgatattaaaaatgttgtaatatttattaataataatcctattaaattattaggttat
 43202  aaaaaattacaatatttattattcttaaaagatttacgtcttattcttaaatataataat
 43262  tattttaaaattccttctaaatattaa
;     G-cob-I4-orf348 ==> end
 43289  tcttatataaaaatataataataatatatttatatattatataattatataaacaaaata
 43349  taatttatatataattatttattataaatatagtccggcccgccccgcgggggggggggc
 43409  ggaccccgaaggagtgagggacccctccctatactctatactaacgggagggggaccgta
 43469  tccctttttatttttaagaaggagtgagggaccccctccctaatgggagggggaccgaac
 43529  cccgaaggagtttaattatatattaaatatattattatcaataaataattcctttgaact
 43589  atttattattttattatatttattttctccttcattattaatttttattaataattaaaa
 43649  tcttatcattttatggtattttatttctattttaggatatcgaaactataaattaaaaag
 43709  tataattttattaattataatttatgattaataaataagaaataaaaactttagaagtaa
 43769  tatttatctttttttttttataaataaatattatgattaatatataatcatttataaata
 43829  tttatatataattatatatatatacataaataggattaagatatagtccgaacaatatag
 43889  tgatatattgataatagttttcaaatatgtaactatttaaacattaaaag
;     G-cob-I4 ==> end
;     G-cob-E5 ==> start
 43939  CTCAGTATCTAACCCTCTAATCCAGAGATTCTTTGCGTTACATTATTTAGTACCTTTTAT
 43999  CATTGCTGCAATGGTTATTATGCATTTAATGGCATTACATATTCATGGTTCATCTAATCC
 44059  ATTAGGTATTACAGGTAATTTAGATAGAATTCCAATGCATTCATACTTTATTTTTAAAGA
 44119  TTTAGTAACTGTTTTCTTATTTATGTTAATTTTAGCATTATTTGTATTCTATTCACCTAA
 44179  TACTTTAGGT
;     G-cob-E5 ==> end
;     G-cob-I5 ==> start /group=IB (4.99e-20)
;     G-cob-I5-orf384 ==> start /first_aa=Q /note=LAGLIDADG ;; evalue:2.2e-45
 44189  caaaatatggccttattattaattacatatgtaattaatattttatgtgctgtatgctgg
 44249  aaatctttatttattaaatatcaatgaaaaatttataataaaactctatattattttatt
 44309  attcaaaatattttaaatacaaaacaattaaataatttcgtattaaaatttaattgaaca
 44369  aagcaatataataaaataaatattgtaagtgatttatttaatcccgatagagtaaaatat
 44429  tattataaagaagataatcagcaggtaaccaatataaattcttctaatactcacttaacg
 44489  agtaataaaaagaatttattagtagatacttcagagactacacgcacacaaaaaaataaa
 44549  tttaattatttattaaatatttttaatataaaaaaaataaatcaaattattcttaaaaga
 44609  cattatagtatttataaagatagtaatattagatttaaccaatgattggccggtttaatt
 44669  gacggagatggttatttttgtattactaaaaataaatatgcatcttgtgaaattcttgtt
 44729  gaattaaaagatgaaaaaatgttaagacaaatccaagataaatttggtggttctgtaaaa
 44789  ttaagatcaggtgttaaggctattagatatagattaaaaaataaagaaggtataattaaa
 44849  ttaattaatgccgttaatggtaatattcgtaatagtaaaagattagtacaatttaataaa
 44909  gtatgtattttattaaatatcgattttaaagaacctattaaattaactaaagataatgct
 44969  tgatttataggattctttgatgctgatggtactattaattattccgataaattaaaaatt
 45029  agacctcaattaactattagcgttacaaataaatatttacatgatgttgaatactataga
 45089  gaagtatttggtggtaatatttattttgataaagctaaaaatggttattttaaatgatct
 45149  attaataataaagaattacataatattttttatctttataataaaagttgtccttctaaa
 45209  tctaataaaggtaaacgtttatttttaattgataaattttattatttatatgatttatta
 45269  gcttttaaagcacctcataatacagctttatataaagcttgattaaaatttaatgaaaaa
 45329  tgaaataataattaa
;     G-cob-I5-orf384 ==> end
 45344  attttctccgtattcattattatattctctaatttataaaatatttaaagattccttata
 45404  ataatataacatctttgtaaattattgttaaagataatataaattattatgaatcggtag
 45464  attatatttttacaatcttattaaataaaattctgatcattaaacatgattgaataaata
 45524  ataatagtttatgaaataggatagtgtaatataaatttttatgaagatatagtccatttt
 45584  atatttattataaaag
;     G-cob-I5 ==> end
;     G-cob-E6 ==> start
 45600  CATCCTGATAACTATATTCCTGGTAATCCTTTAGTAACACCAGCATCTAT
;     G-cob-E6 ==> end
;     G-cob-I6 ==> start /group=IA (2.33e-22)
 45650  tgatattaaaaatattaataaaattattattatttaatcttatttattttatataaaaaa
 45710  aaataaataataattattaataaaaatatattatttatttctccttttggggttatttat
 45770  atatattcctttataatttatatttaatatattatattaaatatatgaaaaattataata
 45830  aataaattaattaattaataataaataataataaaaagtacagtagcattaaatattctt
 45890  aagtttctgctttgtgggaaccccataaggagtttaatgattaaaaattggttaattgtc
 45950  aagaaaatctaaggtattaataaataaataatactatgacaacttgcagcgaagtttata
 46010  tcatctctatattatatattaatatatatatataataataataataatattaatataata
 46070  taagatataaaaacgttcaacgactagaaagtgaactgagatagtaatacctttccacga
 46130  aaaccaattaatttataaattatttttaaataaagaatagattattaatttttttttata
 46190  tagttccgggccccggccacgggagccggaaccccggaaggagtaatatatattatatat
 46250  aaaataaaaaatatatatatatatattataaaatatcaaaagttttaatcttttattata
 46310  aattaatgacatagtctgaacaataatgaaaattattgagataagatattaaataatctt
 46370  atgttaacatatataaattg
;     G-cob-I6 ==> end
;     G-cob-E7 ==> start
 46390  TGTACCTGAATGATACTTATTACCATTCTATGCTATTTTAAGATCTATTCCTGATAAATT
 46450  ATTAGGAGTTATTCTAATGTTTGCAGCTATTTTAGTATTATTAGTTTTACCATTTACTGA
 46510  TAGAAGTGTAGTAAGAGGTAATACTTTTAAAGTATTATCTAAATTCTTCTTCTTTATCTT
 46570  TGTATTCAATTTCGTATTATTAGGACAAATTGGAGCAAGCCATGTAGAAGTACCTTATGT
 46630  CTTAATGGGACAAATCGCTACATTTATCTACTTCGCTTATTTCTTAATTATTGTACCTGT
 46690  TATCTCTACTATTGAAAATGTTTTATTCTATATCGGTAGAGTTAATAAATAA
;     G-cob-E7 ==> end
;     G-cob ==> end
 46742  TATATAATTAAATTAATACATAGATATAATATATATATAATTATTATTAATAATATAATA
 46802  AAAATAAAAATAAAATTATTAATAATAATAATACTTTAATAATATTCTTAAAAAATAATA
 46862  TATCTCTAATTTATAAAAATTAAATAATAATAATAAAAAAAAAAATATTATAAAATATAA
 46922  ATTAATTAATAATGAAATAATATACTTATTAAATTAATATAAATAAATGAATAATATAAT
 46982  ATAACTATATTGAATTATAATCTATCTATCTTTTTTTTCATATATATTATAATATATATA
 47042  TTAATATATATAATTATTATTTTATATATTATAGTTCCGGGGCCCGGTCACGGAAGCCGG
 47102  AACCCCGCAAGGAGATTTATTAATTATTATTATCATTATTATTTTTTATTTAATCTTATT
 47162  TATTATAAAATAATTAATTATCATAAAGCATAATTATTATAGAATCTTATTATTTTCTTT
 47222  ATTTAAATAAAATATAAAGTCCCCTTTTTATTTTATTTAATTATTTATTTTTATATTTTA
 47282  TTTAATTATTTATTTTTATATTTTATTTAATTATTTATTTTTATATTTTATTTAATTATT
 47342  TATTTTTATATTTTATTTAATTATTTATTTTTAAAAAGGAGTGAGGGACCCCCTCCCGTT
 47402  AGGGAGGGGGACCGAACCCCGAAGGAGTACTCATTTAATATAAATATTAAATAAAAATTA
 47462  TTTTATATATATTAATGATTATTAATATTGATAATATAAATTATTTTATAATTAATTATT
 47522  ATAAATATATAACTATTAATAATTAATTTTTAATCTAGGGGTTTCCCCCACTTACATAAA
 47582  CTTACGTATACTTACATATACTTATGTATACTTACATATACTTACGTATACTTACATATA
 47642  CTTATATATACTTACGTATACTTACATATATGGGGGGATCCCTCACTTCTCCGGCGTCCT
 47702  ACTCACCCTATTTATTAATCATTAATAAGAAATTATTATTAAAAAAATTATAATTTACTC
 47762  AAAGTTAATTATAAATATATTTTTAAATATCTATTTTATTAATCTTTTATAAAATTTAAA
 47822  TTAATTGTAATTAATTAATATTATAATAATTATTCTTAGGAAGGATATTTATTTATTTTA
 47882  ATTATGAATTCCTGACATAGAGACAATTAATTAGAACTTCTTATTATTATTATAATAATA
 47942  ATAAAAATATTCTAAATATATTATATATATTATTATTTTTTTTTTTTATTATTAATAAAA
 48002  TATTATAATAAATTTAAATAAGTTTATAATTTTTGATAAGTATTGTTATATTTTTTATTT
 48062  CCAAATATATAAGTCCCGGTTTCTTACGAAACCGGGACCTCGGAGACGTAATAGGGGGAG
 48122  GGGGTGGGTGATAAGAACCAAACTATTCAATAAATACAAAGCACACATTTGTTAATATTT
 48182  AATAATATAACTAATATATAATAATTATAAAATAATTAATTATATAATAAAATATAAAGT
 48242  CCCCGCCCCGGCGGGGACCCCGAAGGAGTGAGGGTCCCCCTCCCGTTAGGGAGGGGGACC
 48302  GAACCCCTTTTTATTAAAAAAAAAGGAGTTATAAACAATATAATATATTGTATAAAATAA
 48362  ATTATAAATAAGAAATAAAAACCAAATAAATAATATAATAAATGATAAACAAGAAGATAT
 48422  CCGGGTCCCAATAATAATTATTATTGAAAATAATAATTGGGACCCCACCATAAAATATAT
 48482  ATATAACTAATAATATATTATATATATTAATATATAATAATATTATTAAAATATAATATT
 48542  ATTAAAAAAAAGTATATATAAAATAAGATATATATATATAAATATATATATTCTTAATAA
 48602  ATATTATATATAATAATAATAAATTATTTCATAATAAATTATTTATTTTTATTAATAAAA
 48662  ATTACTTATCTCCTTCGACCGGACTCCTTCGGGGTCCGCCCCGCGGGGGCGGGCCGGACT
 48722  ATTAAATATTTAATATTTAATATTTAATATTTTATTCTATAGATATTCATATGAAAAATA
 48782  ATAAGTATATAATTATGATAATGAATATATTTTTATTTATAATTTATTATTATAAAAATA
 48842  TTTTAATTTAATAATAATAATAAATCATTATATTAATTCTTTTAAGAATTTATAATTGTC
 48902  ATTATTTATTATATACTCCTTATTAAAAGGGATTCGGTTTCCCTCATCCTCATGGGTATC
 48962  CCTCACTCCTTCTGATAATTAATTTTATAATAATAATAAAATAAACTTAATTAAATATTA
 49022  TATATTTATTTACAATTATATATATATATTACTCATAATTTAATTAAATTAAATTAAGAT
 49082  GCAATTCAATACGGTTGTATTATATTATTCATCAAATATTATTAATATTGATACCTACAG
 49142  AGATATTTAATATTTTTATTATTATTATCCATTACTTTTTTTATTATATTTTAATTATAT
 49202  TAATAATTGTATTTTTATTTATTTATTTATTTATTTATTTATTTATTTATTTATTTATTT
 49262  ATAATAATAATATTTCATATTATCAATTATTATTTTTTTTTTTTATAATATATAATTAAA
 49322  TTATTTATATAGTTCCCTGAAAGGAGAATAAATAAAATATTATATAAATATTTATATTTC
 49382  TCCTTCCGGGGTTCCGGCTCCCGTGGCCGGGGCCCGGAACTATTAATATTAATATAAGTA
 49442  ATATATATAGTTTATGATATTTAATTTTATCATAATATAATAATAATTATATAAATCTTA
 49502  TACACATTTATATAAGTATATATATATATTATTAATATAATGAACATCTATTAAATAAAA
 49562  TAATTGTAAATCTCAAGTAAATTATTATTATTTATTTTTAATAATAATTTATGATTTATA
 49622  ATTAATAAATAAAAGAGTAATTATATGATAAAAAAGGTAATAAATAAAATTTATAGTGAA
 49682  CCCCGAAAGGAGTTTATTTATATATATATATGAATTAATATTTAATAATAAATAATAATA
 49742  TAATTAATAATATTATTATTATTATAATTTTTTTTTTATAATATTAATAAAATATATAAA
 49802  TAAGTCCCTTTTTTTTTTATTAAAAATAAAGAAGGAATAATTAAATAATATTTTAATAAT
 49862  TTAATTAAATAGTGTATTAAAAGATAATAAAAAGTAATATTAATATATTAATTATATATA
 49922  ATATATTTATATATAATTATATATATATATATAAATAATAATAAATATATATATAATATA
 49982  AAAATAAGAATAGATTAAATATTTAATAAATAAATATT
;     G-atp9 ==> start
 50020  ATGCAATTAGTATTAGCAGCTAAATATATTGGAGCAGGTATCTCAACAATTGGTTTATTA
 50080  GGAGCAGGTATTGGTATTGCTATCGTATTCGCAGCTTTAATTAATGGTGTATCAAGAAAC
 50140  CCATCAATTAAAGACCTAGTATTCCCTATGGCTATTTTAGGTTTCGCCTTATCAGAAGCT
 50200  ACAGGTTTATTCTGTTTAATGGTTTCATTCTTATTATTATTCGGTGTATAA
;     G-atp9 ==> end
 50251  TATATATAATATATTATAAATAAATAAATAAATAATGAAATTAATAAAAAAAAATAAAAT
 50311  AAAATCTCATTTGATTAAATTAATAACATTCTTATAATTATATAATTATTATAAAATATA
 50371  TAAATATTATAATAATAATAATATATATAAATTATAATAAAAAATAATAATAATATATAA
 50431  TATACCTTTTTTTTAATATATTAATATATAAATAAATAAATAATGGATAATATATAATTA
 50491  CTTTTTATATATTATTAATAATAATAATTTATAAATATTGTTATAATAAACATTTATAAA
 50551  AATAAATATAAATTATCATAAGAAGATATATTATTTATTTATAATAAAAATATTTATTAA
 50611  TAAATAAGAAATATATATATTATGATAATATTTATTAATAAATAATAAATTCTTCATATA
 50671  TAAATATATTAAATATATTTAATTGAACACAATATAATTTTTATTGTATTATTCATTTAA
 50731  TAATATTAATATTAATATTAATATAATATTAGTGAACATCTCCTTTCGGGGTTCCGGCTC
 50791  CCGTGGCCGGGGCCCGGAACTATTAATATTTAATAAAATATATATAATTTATAATTCTCA
 50851  TATAATTAATATAATAATTAGGTTTATAAATAAATTATAATATATTATAAACAATATAAT
 50911  AAAATATATTATAAATCTATCTATATAATATATAAATTTATATATACATTAATAATATTT
 50971  AATTATAATTATTTAAATATTTAATTTATTAATATTCCCCGCGGGCGCCAATCCGGTTGT
 51031  TCACCGGATTGGTCCCGCGGGGTTTATATTATTTAAATATTAAATATTAAATAATAATTT
 51091  ATATTATATTAATAAATATAATAAATTAAAAATATATGATTAATTATATAATAATAATAA
 51151  TAATTATTTTAATATTATAATTTATAAAATTAATTATATTAATTATATTAATTCTTATTA
 51211  TATAATAATTATTAATAATAATTTATTTTTCTCCTTTCTTAAAATAAATTAATAAAAGTT
 51271  TAAAAGTTCTTATATTAATAATTATATAATATTATATTAAAGATTTTTATAATATATATA
 51331  TATAAATATATTTATAGATTTATTTAATATTTATATTTCTCCTTTCGGGGTTCCGGCTCC
 51391  CGTGGCCGGGCCCCGGAACTATTAATATTTATATTTATATTTATATTTATATTTATATTC
 51451  CCTCTTAA
;     G-trnS(uga) ==> start
 51459  GGATGGTTGACTGAGTGGTTTAAAGTGTGATATT!TGA!GCTATCATTAGTCTTTATTGG
 51517  CTACGTAGGTTCAAATCCTACATCATCCG
;     G-trnS(uga) ==> end
 51546  TAATAATACATATATATAATAATAATTTTAATATTATTCCTATAAAAAATAAATAAATAA
 51606  ATAATAATAATTAATTAATTAATTAATTAATTTTAATAAATATAAAATATATAAAAATAA
 51666  TAATAATAATAATTATTATTTTAATAATATTATTTATATAATAGTCCGGCCCGCCCCCCC
 51726  GCGGGGCGGACCCCGAAGGAGTCCAACCCTTTTTATTCTATTCTTAAGAAGGGATTTTAT
 51786  TTTATTAATTAATAATAATATATTAAAAATTATAAATAATTAATAATTCTTTATATTTAT
 51846  ATATATATATATATATTTATATATTTATATATATATTTTAATAATATTATGATATATTTT
 51906  ATTTTAATAATATTTTTATTTTTATATATAAAATTATAATATTTTATTTTATAAATTATT
 51966  TATATATAAATTATTAATAATAATTATTTTTTTTTTTTATTTGGGATTTATATTATTATT
 52026  ATAAAGAATATAATGTTATTAATAACTGCAAATAATATCTAATATATTATTATTTATAAT
 52086  AATAAATAATATTATAATAAGGATGCATATTATATATATATATATTATATTTCTCCTTCC
 52146  GGGGTTCCGGCTCCCGTGGCCGGGGCCCGGAACTATTAATATTAATATATATATATAATA
 52206  GATAAAAAGTAAGAATAAAAAATA
;     G-rps3 ==> start ;; mfannot: alternative ATG start pos 52227
 52230  ATGAAATTAAAATTATTAAATATAATTTTATCAATAATAAATAAACTTAATAATAATAAT
 52290  AATATTATTATTAATAATCTATTAGATTCATTAATAAATAAGAAATTATTATTAAAGAAT
 52350  ATATTATTAGATATAAATAATAAAAAAATAAATAATATAAAAAGAATATTAAATAATAAT
 52410  AATATAAACCCCGCGGGCGCCAATCCGGTTGTTCACCGGATTGGTCCCGCGGGGAATATT
 52470  AATAATAAATTACAACATTTAAATAATATAAATAATTGAAATCTACAAATTTATAATTAT
 52530  AATAAAAATATAGAAATTATAAATACTATAAATGATAAATTAATTAATAAATTATTATAT
 52590  AAAATAATAACTTTAAAATTAAATAATATAAATATTAATAAAATTATTATAAGTAAACTT
 52650  ATTAATCAACATAGTTTAAATAAATTAAATATTAAATTTTATTATTATAATAATGATATT
 52710  AATAATAATAATAATAATAATAATTATTATATAAATATAATAAATAAATTAATAAATATT
 52770  ATAAATAATAATATAAATAATAATTTATGTAATATTTTAAGTTATTATTATAATAAAAAA
 52830  GTAACTATTGAACCTATTAAATTATCATATATTTATTTAAATAGTGATATTTTTAGTAAA
 52890  TATATTAGTTTAAATGATATAGATAAATATAATAATGGTATCTTAACTAATTATCAACGT
 52950  ATATTAAATAATATTATGCCTAAATTAAATGATCATAATATTTCTATAAATTATATTAAT
 53010  AATATTAATAATATTAATAATAATAAATATAATAATATAATTAATTTATTAAATAATAAT
 53070  AATAATATTAATAATAATAATAATTATAATAATAATAATAATAATTATATTGGTAATATT
 53130  AATAATATTTATAATAATATAACTATTGATAATATTCCTATAGATATTTTAATATATAAA
 53190  TATTTAGTTGGTTGATCTATTAAATTTAAAGGTAGATTAAGTAATAATAATGGTAGAACT
 53250  AGTACACTTAATTTATTAAATGGTACTTTTAATAATAAAAAATATTTATGAAGTAATATT
 53310  AATAATAATTATAAATTAAATTATATCCCTTCTAATCATAATTTATATAATAATTCTAAT
 53370  ATTAATAAAAATGGTAAATATAATATTAAAGTTAAATTAAACTTTATTTAA
;     G-rps3 ==> end
 53421  TATATATATTAATAGTTCCGGGGCCCGGCCACGGGAGCCGGAACCCCGAAAGGAGAAATA
 53481  AAATAAATATAATAAATAAAATAAATAAATAAATAATATATATATATATATAAATATATA
 53541  AAATAATATTTACTTTTTATATATATATAATTATATATAAATAAAATATAATATAATATC
 53601  ATATAATTATATAAAAATAAAATTATAATTTATTTATATTAAAAATATTAATTAATTAAT
 53661  TTTTTTATATAATTATTATAATAATAATTTAATTAAAAATAAATATCAAATAAAATTATA
 53721  AATTAATCCTACTTTTGGATCCTATTTATATTTTATTATTATAAATAATTATTATTGATA
 53781  GTTAATTAAATAAAAATATATATATATATTACTCCTTCGGGGTCCGCCCCGCAGGGGGCG
 53841  GGCCGGACTATTATAATTATTATTAATATATTAATTATTAAATTATATAAATTAGTTATT
 53901  TATATTAATATATTTTATATTAATATATAATACTCTTTTTTCTATTATATTTTAATATAT
 53961  AATATTAAAAAAAATAAATAAAATAATATTCTTAATTTTTATTCTTTATCTTCTTTAACC
 54021  AAACTCCTTCGGGGT
;     G-trnE(cuc)_1 ==> start
 54036  TCGGTCCCCCTCCCATTAGGTTAGGGAGGGGGTCC!CTC!ACTCCTTCGGGGTCCGCCCC
 54094  CCCCCGCGGGGGCGGGCCGGA
;     G-trnE(cuc)_1 ==> end
 54115  CTATTTTAAATTTTAATTTAAATTTTATAAATATAATATTTAATTATAAATTTAATAATA
 54175  ATATATAAAAAATATATATATGGTTAATATATATAAAGATTATAATCTTTTTATTAAATA
 54235  AAGGAAAATTTATTATATAATTTTTCTCTATAGTTATATATTTAAAACTTATTTTTTTTT
 54295  TTTTATAAATAATAATTATAATAAATAATATTAATTATTTATTATATAATTAATTGGCCC
 54355  CCATGCTGGGTTCCGGAACTCCTCCTTCTCGCGAGGTTAACACCTATTATATAACTATAA
 54415  CTATAACTATAACTATAATTATAATTATAACTATAACTATAAATATTCATTTTAATAATA
 54475  ATAATAATAATAATATTAATATAAATAGTCGAAGAATATATTTATTTATTTTAATATAAA
 54535  TAAAAAGTTTCAATTAATTTGAATTTGGAATTAAATTATTACTTCATATGGGGTTATGGA
 54595  TTTCGTTCGGAACTCCTCCCTCCTACCTCTATTTATTAATCATAAATCATAAATTATTAT
 54655  TAATTAATAATAATAATTTACTCGAGGTTCATACCTATTTTAATATTAATATTAATATTG
 54715  ATAAAATATATATTCACTAAAAAGTATATAATTTACTCAATTTATACTATAATTTTATAT
 54775  TTTTTATTATAATTTAATTATTTCAAATAAAGTAATTATAATAATATATATCCTTTATTA
 54835  AATATATATTAATTAATATATATATAAAAAGTAAATATTATTAATAGTTCCGGGGCCCGG
 54895  CCACGGGAGCCGGAACCCCGAAAGGAGTATATAATTATAAATAATTAATATTTATTAAAA
 54955  TATATATAATTTATAATCTTCATATAATTAATATAATAAATAATATAACACAATGTAATT
 55015  TAATTTAATTACATAATAAATTTATTATTATTATAATTATTATTTATTTATTTATTTATT
 55075  ATTATAAATTATAAATATTATTATAATTAAAATCAATTATTAATTATTAATGATAAATAA
 55135  TTAATGATAAATTATCAATAACCAATTAGATTATTTATCGATATTTAATTATATTATATT
 55195  ATATTATATTATATATATATATATATATTATATTATAAAATTTATTTATAAATATTTGTT
 55255  TATTTATTTATTTATTGAATAACAATAGAATTAAATATTGTCAATAAATAATAAATAATG
 55315  TTTAATATATATTATATTATATTAATATTAATATTATTATTATTTTTTTTATTATATTAA
 55375  TATAATTTATAAAAATATAAAATTATTATTTTTATTATAATTTATATATATATAATATAT
 55435  ATATTTATTAAAATATTTTAATAAAGGAGAAAAATAATTAAATTAAATTAAATTAAATTA
 55495  TTTATTATTATTATTATTATTTATATAATAATATATTATTTAAATATTTATATATTATTT
 55555  TTATATTAATATTTATAGATGGGGGTCCCTATTATTATTGAAAATAATAATTATTAATGG
 55615  ACCCCAGATAGCTTCTTGTTTATCATTTATATATATATATATATTATTAATTATTTTATT
 55675  CTCCTTTCGGGGTTCCGGCTCCCGTGGCCGGGCCCCGGAACTTTATAATATTATTATTAA
 55735  TTATTTAATTAATATTATAATCATATAATTTAATATTTTATTTAATTTTATTAAAATTTA
 55795  ATATATATATTTTTATTATTATTTAATTAATTTATAAATATAAAATATTCTTAATATTAA
 55855  AAATAAATAAATAATAAAGTTTATAAATCATATATTATAATTATTTATTATTTTTATATT
 55915  ATATTAATAAAATATTATTATTATAAAAAAAAAATAGAAATTTTATAATATTTTTATATA
 55975  TTTTTAATTATTATTATTAATATTTATTAAAGGAAATATAAAAACCGAAGGAATATTATA
 56035  ATTATAATTATAATTATAATTATTATTATATTTAATTTATTATTATAATAATAATAATAG
 56095  TCTGCTCCCCTCTTTATCTTTATCTTTATCTTTATCTTTATCTTTATCTTTATCTTTATT
 56155  TTTATTTTAAAGTTCCGGGGCCCGGCTACGGGAGCCGGAACCCCGAAAGGAGAAGGATAT
 56215  TTAATAATTTATAATATTTAATTCATATATATATATATATATTTTATTTTTTATATATAT
 56275  ATTTAATATATTATATTTATATTTATATTATTATTATATTTATATTATATTATTTAATTA
 56335  TTTTTTAATAATATATTATTAATATTTTACCTTTTGATAAATAAAAATTTATTAAAAATT
 56395  TTATAATAAGTATTAAAATATCATAAAAGTATAATATTTATATAAAATGTATAAATTTAT
 56455  AATCTTCTAATTAAATTAAATAAATAAAATAAAATAAAATAAAATAAATTAAACTCCTTT
 56515  TGAGATTCACACCTATTTTATTAAAAATAGGTATTCACTTAATTAAATTAAATTAAATTA
 56575  AATTAAATTAAATTAAATTAAATTAAATTAAATTAAATTAAATTAAATTATGGATAATTT
 56635  ATTTAATAAATATATATATTATTTATAAAATAATAGTCCGGCCCGCCCCGCGGGGCGGAC
 56695  CCCGAAAGAGTCTGCCCCTTTTTATTTAATATTTAATATTTAATATTTAATATTTAATAT
 56755  TTAAAGAAGGATATATTTATAATTTATCATAATATTATTTAATAAGAAATTATTAATTAA
 56815  TTAATTAATTAATTTATTTATTGTTTATATTTATTAATATTAATATAATAAAAATGTAAA
 56875  ATACTTAATATTATTAATATTATTATATATAATATATATAATAATATATTATATTTATAT
 56935  CTCCTTTATTCCTTTTTCCCCCGATGGGGACTTATTATATTATATTATTATATATTTCTT
 56995  CGATAACTTTATATATATTTTATTTTTATAAAAAAATATTTATATATTATTATTTACAAT
 57055  AATAATTATTAATAGTCCGGCCCGTCCCGCGGGGGGGAACCGAAGGAGTGCG
;     G-trnE(cuc)_2 <== end
 57107  GGACCCCGTGGGAACCGCATCCCTTTTTATTTTTAATTAAGAAGGAGT!GAG!GGACCCC
 57165  GTGGGGACCGAACCCCGAAGGAGTC
;     G-trnE(cuc)_2 <== start
 57190  TTTTTTCTATTTATTAATAATAACTATAAATTATATTTAAAATAATAATTTACTTGTTAT
 57250  AATCTTAATGTTCCGGGGCCCGGCACGGGAGCCGGAACCCCGAAAGGAGAAGTATATAAA
 57310  TATTTACTTGTTATAATTTATTATATATTTATAACCTCCTTCTTAAAATTATCTTTACTT
 57370  TATAATAAAAATTAATATAATATAATCTGATAATAATCGAATTTTATTATATTTAATTTA
 57430  ATTAATAATAGACAATTATTATTATTATTTTACTTATTAATATTAATTTAGATTTATATA
 57490  TATAAATATTATTAATTTTATATTAATTTTTTTATTAATTATTTATTTTTATATTCATAT
 57550  TTTTTTATTAATATTATTTTTATTAATAACTTTTTAAATAATTATAAACTATATATTATT
 57610  TATATTTATATTTATAATAAATGAAACAATTATAATAAAAATTACAATTACAATTATATT
 57670  ATAATTATGATTACAATAGGGTTAAACATTACCTGTGAACAACTGGTAATGTTTAACCCG
 57730  TATTATTATTTATTATATTATATATATATTAAAATATTAATATTAATATTAATATTATAT
 57790  TATATTATATTATATTATATTATATTATATTATATTATATTTATAATTATATTATATTAT
 57850  ATAATTTATATACTTTTATAATTCTTATTATTATTTATTTATTATTTATTTATTATTATT
 57910  TAAATATATTATTATTATATATTAATAATATATATATTATTTTATATATTTTATTTAATA
 57970  TAAATTATTTATATTTTTATATTTTATTATGAGGGGGGGTCCCAATTATTATTTTCAATA
 58030  ATAATTTATCATGGGACCCGGATATCTTCTTGTTTATCATTTATTATTCTTATTATTTGG
 58090  TTTTTATTTAATATTTATAATTTATTTTATACAATTTATTATATTGTTTATACCTTATTA
 58150  TTATTATATAATATATTATATTATTATAATAATTTAATTAATTATATTATTAAATATTAA
 58210  CTAATGTGTGCTCTATATATATTATTCATTCTAGTTTCTAATCACCCACCCCCTCCCCCT
 58270  ATTACTTATATATCTAGAAATAAAAATACATAACATATATTTTAAATATATATATATAAT
 58330  TATATAATAATTATTATATATAAAATATATATATATATAATATATATTTATAAAATAATA
 58390  ATAATAAATATTATTACTCCATTAGAGGTTTTGGTCCCATATCAGGAACCGAAACTATAA
 58450  TAATATATAATATTATAATAAAGATATTCTTATTTATAATATATTATTAAATAAATTAAT
 58510  AATAATTATAATATATATATATAATATATTATAATATATTTATTCGAGAACTTTTTATTT
 58570  ATTATAAAATAAAATATTTTATTTATTATTTAGTTTTTTTTTATTAAACATTTTATAAAA
 58630  ATATAAATGTTAATAATATTATGATTAATAAGTAATAATAAATTTATTTATTTTTATTAA
 58690  TTACTTCTTCGAGGTATTAGTATCAGTATCAGTATCAGTATCGTAAAAAACGGGTGACTA
 58750  AAATATATATATATATAAAATTATAAATAAAAATATTATAATAATTTTAAATAAATAAAT
 58810  ATCAATATATTATTATTATTTATATTATAATAAATATTATCTAATAATAGTC
;; mfannot:
 58862  cggcccgcccccgcggggcggaccccgaaggagtccgaaccccttttttatttaatttta
 58922  tttaaagaaggagtgagggacccctcccgttagggagggggaccgaaccccgaaggagat
 58982  aattagatataattatattttattttatataaattatataatattatataataataatta
 59042  tataataagttaataataattatataataagttaataataatcatatctcctttataaat
 59102  gaacttttattaaatatattttattaaatattaaatatattttttataatattaaatata
 59162  ttttattaaaatattaaatatattttattaaatattaaatatattttattaaatattaaa
 59222  tataaataaaggtttatattataattcattatttatatcttctttataaattaatattcg
 59282  tattagatccttatttaatttataatcctttaaaaaacttttaataaatataatataata
 59342  taatatatatataatttttattatttttatattatttttattatttaaatatattatata
 59402  tttcattataataattatttaaaaagttatttaataaataatctgatattatattttata
 59462  attaattttatttattttatttattatatatattattatatataattaaaattataatta
 59522  caattataactataatttaattaaattaaattaaattggattaaattaaattaaattggg
 59582  cgccaagccggttgttcaccgacttggtcccaatataatatgatataatataatatacta
 59642  tatgatataatataaatataatatactatatgatataacataaatataatatactccttc
 59702  ggggtccgcccccgcggggcgaaccggactatatgaatatattattattattataattat
 59762  aaaattatattaaataaataaaatttctttaataattattaattaatattattaatttat
 59822  ttacaaatattttattaatttttatttctccttccggggttccggctcccgtggccgggg
 59882  cccggaactattaaatataaatatataaatatatatatatttatttataatattatttat
 59942  atttattatatattattattaaatatatttttattatatatcattaaatattaatatatt
 60002  attatagtggtggggggtcccaattattattttcaataataattattattgggaccccgg
 60062  atatcttcttgttaatcaattattatattatttaatttatttatttcttatttataattt
 60122  attttatataatttattatattgttaatacttttatttatattattaattatattatatt
 60182  attataatatatttaattgattatattataaaattataactaatgtatgctttgtattta
 60242  ttgaatagtttggttcttatcacccaccccctccccctattacttatatatttggtaaat
 60302  aaaaatataacttatataaatatttaataaatatatattaaatatattattattaataat
 60362  ttattattatataataaaataataaatattattaatgatttaaattatataaatattaat
 60422  tattaaataaataattatactttctcctttcggggttccggctcccgtggccgggc
;; mfannot:     /group=IB(5') (4.18e-04)
 60478  CCCGGAACTTAAAAATAATATATATATATATAAAAGTATTTTATAATAATTAGTTTAATT
 60538  ATTATTCTTTTTTTATTAAATATAAAATCATTTTATGTTATTAATTTTTATTTATTAAAA
 60598  ATAAATTTTATAATTAATATTTCTCCTTTCTTAAAATAAATAATATTATTTTTTATAATT
 60658  ATTAATTAATGAATACTCCTTTGGGGTTCGGTCCCCCCTCCCGTATACTTACGGGAGGGG
 60718  GTCCCTCACTCCTTTTGAGACTTTAATTTTATAAATATAAATATAAATATAATAAGATGT
 60778  TAACTCTTTTATAAATAAATAATAAATATAATTCTATTTTTAATAATAATATATAATATT
 60838  TTTATAATAAAATATATAAATAATAATATTTATATATATATATATACTTTTTTTTATATA
 60898  AGAATAATATATATAGTTCACATTGGAGGCGAGTAAAAGGAGATAAGAAATATAATATAA
 60958  TATAATAATAAAAATATAATGAATAATAATAATAAAAATTTATATAATAACAAAATAGTC
 61018  CGACCGAAGGAGATGAGATTATTAATATTATTAAATAATAAAATGTATTAATTATAAAAT
 61078  ATAAAACCTATAAATAATTTATAATATAATTTATATTATGATAATAATAATATATATATT
 61138  ATAATATTTTATATATATATTTATTATATTTATATTTATATAAAAAAGTGAAATTGATTA
 61198  ATTAATTAATTTATAATTAATAATTATTAATATAATCCGGCCGAAGGAGTGAGGGACCCC
 61258  TCCCTATACTCTATACTAATGGGAGGGGGACCGAACCCCTATTTAAGAAGGAGTTTATTA
 61318  TATATATTAAATAAGATTTATAATATAATTAATATATATTTTAATAAATATAAAAGATTA
 61378  TATTATAAAAAGTATATTTTATATTTATATTTATATATATATTTTATTTATTATTATTAT
 61438  ATATATAAGTAGTAAAAAGTAGAATAATAGATTTGAAATATTTATTATATAGATTTAAAG
 61498  AG
;;     rnl ==> ;; mfannot: 5' +/- 50 nt
 61500  ATAATCATGGAGTATAATAATTAAATTTAATAAATTTAATATAACTATTAATAGAATTAG
 61560  GTTACTAATAAATTAATAACAATTAATTTTAAAACCTAAAGGTAAACCTTTATATTAATA
 61620  ATGTTATTTTTTATTATATTTATAATAAGAATAATTATTAATAATAATAAACTAAGTGAA
 61680  CTGAAACATCTAAGTAACTTAAGGATAAGAAATCAACAGAGATATTATGAGTATTGGTGA
 61740  GAGAAAATAATAAAGGTCTAATAAGTATTATGTGAAAAAAATGTAAGAAAATAGGATAAC
 61800  AAATTCTAAGACTAAATACTATTAATAAGTATAGTAAGTACCGTAAGGGAAA
;;
 61852  GTATGAAAATGATTATTTTATAAGCAATCATGAATATATTATATTATATTAATGATGTAC
 61912  CTTTTGTATAATGGGTCAGCAAGTAATTAATATTAGTAAAACAATAAGTTATAAATAAAT
 61972  AGAATAATATATATATATAAAAAAATATATTAAAATATTTAATTAATATTAATTGACCCG
 62032  AAAGCAAACGATCTAACTATGATAAGATGGATAAACGATCGAACAGGTTGATGTTGCAAT
 62092  ATCATCTGATTAATTGTGGTTAGTAGTGAAAGACAAATCTGGTTTGCAGATAGCTGGTTT
 62152  TCTATGAAATATATGTAAGTATAGCCTTTATAAATAATAATTATTATATAATATTATATT
 62212  AATATTATATAAAGAATGGTACAGCAATTAATATATATTAGGGAACTATTAAAGTTTTAT
 62272  TAATAATATTAAATCTCGAAATATTTAATTATATATAATAAAGAGTCAGATTATGTGCGA
 62332  TAAGGTAAATAATCTAAAGGGAAACAGCCCAGATTAAGATATAAAGTTCCTAATAAATAA
 62392  TAAGTGAAATAAATATTAAAATATTATAATATAATCAGTTAATGGGTTTGACAATAACCA
 62452  TTTTTTAATGAACATGTAACAATGCACTGATTTATAATAAATAAAAAAAAATAATATTTA
 62512  AAATCAAATATATATATATTTGTTAATAGATAATATACGGATCTTAATAATAAGAATTAT
 62572  TTAATTCCTAATATGGAATATTATATTTTTATAATAAAAATATAAATACTGAATATCTAA
 62632  ATATTATTATTACTTTTTTTTTAATAATAATAATATGGTAATAGAACATTTAATGATAAT
 62692  ATATATTAGTTATTAATTAATATATGTATTAATTAAATAGAGAATGCTGACATGAGTAAC
 62752  GAAAAAAAGGTATAAACCTTTTCACCTAAAACATAAGGTTTAACTATAAAAGTACGGCCC
 62812  CTAATTAAATTAATAAGAATATAAATATATTTAAGATGGGATAATCTATATTAATAAAAA
 62872  TTTATCTTAAAATATATATATTATTAATAATTATATTAATAATATATATAATTATATTAT
 62932  ATATTTTTTTTATATAATATAAACTAATAAAGATCAGGAAATAATTAATGTATACCGTAA
 62992  TGTAGACCGACTCAGGTATGTAAGTAGAGAATATGAAGGTGAATTAGATAATTAAAGGGA
 63052  AGGAACTCGGCAAAGATAGCTCATAAGTTAGTCAATAAAGAGTAATAAGAACAAAGTTGT
 63112  ACAACTGTTTACTAAAAACACCGCACTTTGCAGAAACGATAAGTTTAAGTATAAGGTGTG
 63172  AACTCTGCTCCATGCTTAATATATAAATAAAATTATTTAACGATAATTTTATTAAATTTA
 63232  GGTAAATAGCAGCCTTATTATGAGGGTTATAATGTAGCGAAATTCCTTGGCCTATAATTG
 63292  AGGTCCCGCATGAATGACGTAATGATACAACAACTGTCTCCCCTTTAAGCTAAGTGAAAT
 63352  TGAAATCGTAGTGAAGATGCTATGTACCTTCAGCAAGACGGAAAGACCCTATGCAGCTTT
 63412  ACTGTAATTAGATAGATCGAATTATTGTTTATTATATTCAGCATATTAAGTAATCCTATT
 63472  ATTAGGTAATCGTTTAGATATTAATGAGATACTTATTATAATATAATGATAATTCTAATC
 63532  TTATAAATAATTATTATTATTATTATTATTAATAATAATAATATGCTTTCAAGCATAGTG
 63592  ATAAAACATATTTATATGATAATCACTTTACTTAATAGATATAATTCTTAAGTAATATAT
 63652  AATATATATTATATATATATTATATATAATATAAGAGACAATCTCTAATTGGTAGTTTTG
 63712  ATGGGGCGTCATTATCAGCAAAAGTATCTGAATAAGTCCATAAATAAATATATAAAATTA
 63772  TTGAATAAAAAAATAATATATATTATATATATTAATTATAAATTGAAATATGTTTATATA
 63832  AATTTATATTTATTGAATATATTTTAGTAATAGATAAAAATATGTACAGTAAAATTGTAA
 63892  GGAAAACAATAATAACTTTCTCCTCTCTCGGTGGGGGTTCACACCTATTTTTAATAGGTG
 63952  TGAACCCCTCTTCGGGGTTCCGGTTCCCTTTCGGGTCCCGGAACTTAAATAAAAATGGAA
 64012  AGAATTAAATTAATATAATGGTATAACTGTGCGATAATTGTAACACAAACGAGTGAAACA
 64072  AGTACGTAAGTATGGCATAATGAACAAATAACACTGATTGTAAAGGTTATTGATAACGAA
 64132  TAAAAGTTACGCTAGGGATAATTTACCCCCTTGTCCCATTATATTGAAAAATATAATTAT
 64192  TCAATTAATTATTTAATTGAAGTAAA
;; mfannot:     /group=IA (2.88e-25)
 64218  ttgggtgaattgcttagatatccatatagataaaaataatggacaataagcagcgaagct
 64278  tataacaactttcatatatgtatatatacggttataagaacgttcaacgactagatgatg
 64338  agtggagttaacaataattcatccacgagcgcccaatgtcgaataaataaaatattaaat
 64398  aaatatcaaaggatatataaagatttttaataaatcaaaaaataaaat
;     G-orf236 ==> start /note=LAGLIDADG ;; evalue:0.0032
 64446  aaaatgaaaaatattaaaaaaaatcaagtaataaatttaggacctaattctaaattatta
 64506  aaagaatataaatcacaattaattgaattaaatattgaacaatttgaagcaggtattggt
 64566  ttaattttaggagatgcttatattcgtagtcgtgatgaaggtaaactatattgtatgcaa
 64626  tttgagtgaaaaaataaggcatacatggatcatgtatgtttattatatgatcaatgagta
 64686  ttatcacctcctcataaaaaagaaagagttaatcatttaggtaatttagtaattacctga
 64746  ggagctcaaacttttaaacatcaagcttttaataaattagctaacttatttattgtaaat
 64806  aataaaaaacttattcctaataatttagttgaaaattatttaacacctataagtttagca
 64866  tattgatttatagatgatggaggtaaatgagattataataaaaattctcttaataaaagt
 64926  attgtattaaatacacaaagttttacttttgaagaagtagaatatttagttaaaggttta
 64986  agaaataaatttcaattaaattgttatgttaaaattaataaaaataaaccaattatttat
 65046  attgattctataagttatttaattttttataatttaattaaaccttatttaattcctcaa
 65106  atgatatataaattacctaatactatttcatccgaaacttttttaaaataa
;     G-orf236 ==> end
 65157  tattcttatttttattttatgatatatttcataaatatttatttatattaaattttattt
 65217  gataatgatatagtct
;; mfannot:
 65233  GAACAATATAGTAATATATTGAAGTAATTATTTAAATGTAATTACGATAACAAAAAATTT
 65293  GAACAGGGTAATATAGCGAAAGAGTAGATATTGTAAGCTATGTTTGCCACCTCGAT
;;
 65349  GTCGACTCAACATTTCCTCTTGGTTGTAAAAGCTAAGAAGGGTTTGACTGTTCGTCAATT
 65409  AAAATGTTACGTGAGTTGGGTTAAATACGATGTGAATCAGTATGGTTCCTATCTGCTGAA
 65469  GGAAATATTATCAAATTAAATCTCATTATTAGTACGCAAGGACCATAATGAATCAACCCA
 65529  TGGTGTATCTATTGATAATAATATAATATATTTAATAAAAATAATACTTTATTAATATAT
 65589  TATCTATATTAGTTTATATTTTAATTATATATTATCATAGTAGATAAGCTAAGTTGATAA
 65649  TAAATAAATATTGAATACATATTAAATATGAAGTTGTTTTAATAAGATAATTAATCTGAT
 65709  AATTTTATACTAAAATTAATAATTATAGGTTTTATATATTATTTATAAATATAATATAAT
 65769  AATTATTATTATTAATAAAAAAAATATTAATTATA
;;     rnl ==> ;; mfannot: 3' -20/+180
 65804  ATATTAATAAAATACTAATTTATCAGTTATCTATATAATATCTAATCTATTATTCTATAT
 65864  ACTTATTACTCCTTTTTAATTTAATTAAAAAGGGGTTCGGTTCCCCCCCCATAAGTATGA
 65924  TTATAATTATAATTATAATATAAGGGAG
;; mfannot:
 65952  gggtccctcactccttacggggtcccggctggaccgagactcctcccttgcggggtgggg
 66012  ttggttcacacctttatttatttataaaggtgttcactaataaatatatatatatatata
 66072  ttatattataatattatttaatacttaatatattatatattttatatttaataaataaaa
 66132  aatattaataaataataatattaataataaagtccggcccgcccccgcggggcggacccc
 66192  ga
;; mfannot:     /group=IB(5') (4.89e-04)
 66194  AGGAGAAATTATAATTAATACCCTCTATATATAATTCTAATTAATTAAATTAAATATTTA
 66254  TATATAATAATCAATATATTATTAATTTAATAATTATTATAATAGTTCCGGGGCCCGGCC
 66314  ACGGGAGCCGGAACCCCGAAAGGAGTTTATAAAAGATATATTTTTATATTTTATTATATT
 66374  TAATAAATATTACTTTTTTTATTATTATTTTTATATATTATATAATATTATTAATTTTTA
 66434  TTATAATATTATTTACTTTTTTATTGGATTATTTATTTATTTATTTATTTATTAATTAAT
 66494  TAATTAAATATTTATTAATTAATATATATATTAAATATTAATATTTTATTAAAAAAAGAG
 66554  ATATATGAATAATATATTATGTTATATTATATTATATAATTATATTATTTTTTTATAATA
 66614  TTAATAATTAAAAATAAGAACTTATTTAAAAATTATAATTATGATAATAAATTAATACTT
 66674  TTTAATTTATAAAAATATAAATATGGGGTCCCGCACTCCTTTGGGGTTCGGTCTCCCCTC
 66734  CCGTAAGTATAGTATAGTATAGTATAGTATAGTATAGTATAGGGAGGGGTCTCTCACTCC
 66794  TTCGTTAATTTATATATATTATTAATAATTATTTAATTTTTATTATTTATTTATTTATTT
 66854  ATTTATAATATATATTAAAATATTATAAAATTATTAATATTTATAATAGAATAAATATTA
 66914  TAAAGTATAATTATAAATAATTAATTAATTATTTTAATAATA
;     G-trnT(ugu) ==> start
 66956  GTTATATTAGCTTAATTGGTAGAGCATTCGTTT!TGT!AATCGAAAGGTTTGGGGTTCAA
 67014  ATCCCTAATATAACA
;     G-trnT(ugu) ==> end
 67029  ATAATAATAATAATAAAATATTAAAATAAATATAATATTTATAAAAAATTTATTAATTTA
 67089  TATAAAAAATATATATATAAATAATAATAAAACATTTTATAATCAATAATTTAATAAATA
 67149  ATCTTCTTATTATAATATTATGTTTAAATATTACTCCTTATGAGGTCCAACTGGACCGAA
 67209  CTCCTCCCTTGCGGGGTGGGGTTGGGTTGGTTCACACCTTTATTTATTTATAAAGGTGTT
 67269  CACTAATAAGATATAAATATATATATATTATATAATAATAATAATAATAATATATTATTT
 67329  AATATATTATTAATAAATATAAATAATATTTTAATAATTTTTAATAAATCTAATTTATAT
 67389  ATTAATAATTTAATAATCTTAATATTTATTATCATTATTTCATATTTATATTATATAAAT
 67449  ATTTATTTAAATAAAAAAAATATTAAAGAGTCCGGCCCGCCCCCGCGGGGCGGACCCCGA
 67509  AGGAGTTTATTTTATTTATTATAAATTATTTAATAAAATATATATAATAATATATAGAAT
 67569  AAAGATATAAATAATTATAAGTATCTAAAGTAGTAAA
;     G-trnC(gca) ==> start
 67606  GGAGATGTTGTTTTAAGGTTAAACTATTAGATT!GCA!AATCTACTTATTAAGAGTTCGA
 67664  TTCTCTTCATCTCTT
;     G-trnC(gca) ==> end
 67679  AAATAAATAATATAATAATAAAATATTATAAATAAATATATATATATTTAGAATAATTAT
 67739  ATAATAAA
;     G-trnH(gug) ==> start
 67747  GGTGAATATATTTCAATGGTAGAAAATACGCTT!GTG!GTGCGTTAAATCTGAGTTCGAT
 67805  TCTCAGTATTCACC
;     G-trnH(gug) ==> end
 67819  CTATAAATAATAATAATAATATATTTTATTATTCTTAAATTTTATTTATTCTTTATATTA
 67879  TATATATATATAATATTAATATTATTACTTTATAATAACAAAATATTATAATTAATTGAT
 67939  ATATATACCAAATATTATTAATTGAAATTAAATAATAAATAAAATATTTATTTCTTTATT
 67999  AAAATTCTAATTAATTGATTCTTTTTATTGAATATTAAATTCTATTATAACTTATTAATT
 68059  AATTAATTAATTAATTATAATAATAATAATATTTATTATTAATTATTAAATATTTATTAT
 68119  TATATATAAGATTTAATTTTAAATATTAATAAAAAAAGAATAAAATAAAATAAAATGAAT
 68179  AATATTTCTTTATCTCCTTCGGTCGGATTATTTATTATTATAATATAATATTTAATCAAT
 68239  AGATTTATAATTTATTTAATGAATATTTTATAAAGATGTAAAACAATTCCTTTTTATTAT
 68299  TATAAATTTTTCATTATTTATTAATTTATTTATTTATTCAATATATAAAAATAATTATAA
 68359  AATGATTAAATAATAATAATAATAATTATTTTATATTACTTCTTATGGTTATGGGGGTCT
 68419  CGGTTGGACCGGGCTCCTCCCTTGCGGGATGGGGTTGGGTTGGTTCACACCTTTATAAAT
 68479  AAATAATAAATAATAAATAATAAATAATAAATAATAAATAATAAATAAAGGTGTTCACTA
 68539  ATAAAATATATAAAAATAATTATAAAAAAGATTATTAAAAATAATAATTTAATGATAAAT
 68599  ATATATTATATATATTAATATAAAAATAATAAATATAAATATATTATGTAAATATTATAT
 68659  AAATTTGTATATGTATATATTATAATAATGTTATATAAGTAATAATATAATAAAATATTT
 68719  TATGTAATTTATATATATTTATAATTATAAAATAAAAATATTATAAATAATAAAATTAAT
 68779  AATAATAATAATTTTAATAAAATAAATTATATATTTAATTTTATTATGAAGTTTATACTT
 68839  AATATAAATTATATTTCCTTTATAAATTATTAATATATCCTTTTTAATAAAATAAAAAGG
 68899  GGCATTATAAATATTAATAATTAATTTTTTTTATTTATATTTATATATATATTAAAGATT
 68959  AAATATATTATTAATACTAATTTATAATTTATTATTAATAAATAATTCGGCTTAAATTAT
 69019  AATTTAATAATTTTTATTTATTAATAGTTTCGGGGCCCGGCCACGGGAGTCGGAACCCCG
 69079  AAAGGAGTTTTATTATTAATATAAAAAGAGTAAGGATAATAATAAATTCTTTTAATTTAT
 69139  TTTTTAATAAAATATAATTTTAAAATAGTTTTTTATAGTCCGGCCCGCCCCGCGGGGGCG
 69199  GACCCCGAAGGAGTCTGGTATTAATTATAATAATTATATTAATATTATTATTATTTATTA
 69259  TATTATAATATATTTATTTATATTTTATAATATTAATAATTATTTTTATATTTAATAAAT
 69319  ATAATATATATTTTATATTTTAATAACTATCTAATTAATA
;     G-trnL(uaa) ==> start
 69359  GCTATTTTGGTGGAATTGGTAGACACGATACTCT!TAA!GATGTATTACTTTACAGTATG
 69417  AAGGTTCAAGTCCTTTAAATAGCA
;     G-trnL(uaa) ==> end
 69441  ATAAATATATATAATATATATAATATATATAAA
;     G-trnQ(uug) ==> start
 69474  TGAGTCGTAGACTAATAGGTAAGTTACCAAAAT!TTG!AGTTTGGAGTTTGTTTGTTCGA
 69532  ATCAAACCGATTCAA
;     G-trnQ(uug) ==> end
 69547  TATTATAATATATATATTATTTATATATAAATATATAATTATACTCCTATTTTTATATTA
 69607  ATTAATTAATTAATTAATAATATATGATAATATAAAAATTATTGAATTATTAACTCTTAT
 69667  TAATAATAATAATAATCATAATAATAATATATATATATATAGTATATATATAAAAGTTTT
 69727  ATTATATTATATTATATTATATTATATTATATTATATATTTATTTATATATAATTCTTAT
 69787  TAATTGAAAAGAATAATTAATAATCTTATTAAAAAATAAATACTTTCATTTTTATTTTAT
 69847  TTTATTTAATTATAATATATAAATATTAAAAAAAGGATATAAGTTTTTTATAAGATATAA
 69907  TATATATATATATTAAATATAAAGAAGTTAATATTTATATTTTAATTATAAAATGTTAAT
 69967  ACTTATTAATTAAATTATTAATTAATAATAATTTATGATTTATAAATAATAAATAAAAGG
 70027  AATAAGTTTCAATTAATTAATATATTATATTTAATATTTTATATTTAATATTTAATATTT
 70087  AATATTTTAAGTTCCGGGGCCCGGCCACGGGAGCCGGAACCCCGAAAGGAGTAGTATTAA
 70147  TTATGGATAGTTAGGATGGATTTAATCCTTTGTTATGTTATTAATTAATTAATTAATTTA
 70207  TATATATAAAATATTTTAATTAATTTTTATATAAATATATATATATATATATATTAATAA
 70267  TAGTCCGGCCCGCCCCGTGGGGCGGACCCCAAAGGAGTAATATATATTATGTATAAACAA
 70327  TA
;     G-trnK(uuu) ==> start
 70329  GAGAATATTGTTTAATGGTAAAACAGTTGTCT!TTT!AAGCAACCCATGCTTGGTTCAAC
 70387  TCCAGCTATTCTCA
;     G-trnK(uuu) ==> end
 70401  TAATATTATATATATATATTCTCCTTTCTAAAAATAATAATAATTATATATAATAATAAT
 70461  ATAATTATATATATATATATTATAATAATAATAATAATAATAATAAAAAAATAATAATTA
 70521  TTTTTATTAATAATATTAATATATTATAATTATTAATAAATATTAATAAAAATA
;     G-trnR(ucu) ==> start
 70575  GCTCTCTTAGCTTAATGGTTAAAGCATAATACT!TCT!AATATTAATATTCCATGTTCAA
 70633  ATCATGGAGAGAGTA
;     G-trnR(ucu) ==> end
 70648  ATTATATTAATAGTCCGATCCCCCCCCTTTTTAATTTAATTTAATTAAAAAGTTTAATTT
 70708  ACTATTTAATAATAAATGAAATAATAATA
;     G-trnG(ucc) ==> start
 70737  ATAGATATAAGTTAATTGGTAAACTGGATGTCT!TCC!AAACATTGAATGCGAGTTCGAT
 70795  TCTCGCTATCTATA
;     G-trnG(ucc) ==> end
 70809  ATTAATATTAATATAAATAAATACCCTATAATTAATTAATTAATTAAATATAAAATTATA
 70869  TTAAAACTTATATTATATTATAATATTATATTATTATTATATAAAAATATAATAATAATA
 70929  ATATAAAATTTTATTTAATAATAATATTTTATATAATAAAATAATCATATTTATAATACT
 70989  TAATATTAATAATAATTTATTATAATAATTCTTTAATATACTTATTTATTATTATTTTAA
 71049  TAAATAAATATAATTCTTATAAATCTATTTATTATAAAATATATTTATATTTTAATAAAA
 71109  TACAATATTATAAATATATATATATATAAATATTTAATAAAAATTAAGATATTTTTATAA
 71169  TTATTCTTTATAAATAATAATAATAATAATAATTTATAATAATCTCCTTGCGGGGTTCCG
 71229  GCCCCCATGGCCGGGCCCCGGAACTATAATATATTTTTAATATATTTTTATTACTCCTCC
 71289  TTTGGGGTCCGCCCCGCGGGGGCGGGCCGGACTATAATAATTTTTTTTTTATTGTTAAAA
 71349  AGTATATATAATATAATTAATATATTTCTTTTTATATAAATTATAAATATTATTTTATAA
 71409  TAAAAAAAGTATATATAATATTATATATTTAATAAATAATATAATAATAATATAAATAAA
 71469  TATATATATATTATTAATATATTAAATTTTATAATAATAATTATAATAATAGTAGTAGGT
 71529  ATAAATTTTAATAAAGAGTTTTATTCCAATGGAGTAATAATAATAATAATAATAAAATAA
 71589  A
;     G-trnD(guc) ==> start
 71590  GGATCTGTAGCTTAATAGTAAAGTACCATTTT!GTC!ATAATGGAGGATGTCAGTGCAAA
 71648  TCTGATTAGATTCG
;     G-trnD(guc) ==> end
 71662  TATATTTATACTTAATATAAAAAAATAAATAATAATCTTTTTTATTATTATATTTATTAA
 71722  TAATAAATTATTTTGTTATTATTATTAATTTATATTAATATTTTATATAAATTATTTATT
 71782  TAATCTTTCATTATATATTTAATATATTATTAATATTAATTAATATTTTATAATAAATAA
 71842  ATAAAATAAATATTTTAATATAATACTCCTTCGGGGTCCCCGCCGGGGCGGGGACTTATT
 71902  TTTATATTTATTAATAATAATTAATTTTTATATAAATTTATTATTTCTTAAATATATTTA
 71962  TTATTATTGTTTTTTAATAATCTTATATATAATATATAAAATATATATATATTATATATA
 72022  TATATAAATATAATATATATTATTATAAATATTTATAATCTTATTAATTAGATTATATTA
 72082  TATTAGATCATATTATATTATATTATATTATTAATAGTTTCGGGGATAATATAATATTAG
 72142  TATTATTAATATTTTTATTTTTATTTTTTATTTAATAGTAAAAAATTATAATTTTATAAT
 72202  TTATTAAATTATTATATAATTTCATTAATATATTTCTTCTTTTTTATTTATTTATTTATT
 72262  ACTTATTAATAGATATAATATAAAAAATAATAATAATTTATTATAATTTATTTATTTATT
 72322  TATTTATTTATTTATTTATTTATTTATTAATTTATTAATTTATTTATTATTATATTTTTT
 72382  TTTTTAATAAA
;     G-trnS(gcu) ==> start
 72393  GGAAAATTAACTATAGGTAAAGTGGATTATTT!GCT!AAGTAATTGAATTGTAAATTCTT
 72451  ATGAGTTCGAATCTCATATTTTCCG
;     G-trnS(gcu) ==> end
 72476  TAT
;     G-trnR(acg) ==> start
 72479  ATATCTTTAATTTAATGGTAAAATATTAGAAT!ACG!AATCTAATTATATAGGTTCAAAT
 72537  CCTATAAGATATT
;     G-trnR(acg) ==> end
 72550  ATATTATATTATATAATATTATATATTAATAAATATTATTAATTAATTTATTTATTTATT
 72610  TATTTATTTATTTATTATTAAATAAAAATATTTAATAGTTCCGGGGCCCGGCCACGGGAG
 72670  CCGGAACCCCGAAAGGAGAATAATATAAAATATTATAATTATTTATATATTAATTATTAA
 72730  TTATTAATTATTTATTATATAAAAAGTATATAATTTTGTATTTTAATATAGGGTTAATTA
 72790  ATTAATTATTAATTTTTTTTATAATAAGATAATAATATATTAAAAACTTATTATAAATTT
 72850  ATAAAATAATATTTATTTAATTTGATATTATTTTTAATCTTTCATTAATATATATTTTAT
 72910  TATAAGTAATAATATAGTTTAATTAAATTAATATAAATAAATTACATAAGAATAATATTA
 72970  TAATAATATTATATATTATATAAAGAAATAATAATTTATATTTTTATTTTTTTATAAATA
 73030  ATATAAATATAAATATTAATATAAATATAAT
;     G-trnA(ugc) ==> start
 73061  GGGGTTATAGTTAAATTTGGTAGAACGACTGCGT!TGC!ATGCATTTAATATGAGTTCAA
 73119  GTCTCATTAACTCCA
;     G-trnA(ugc) ==> end
 73134  ATAATTATATTATATAATATATATATTAATAAATTATATATATATATATATATATAAATA
 73194  TTAAATAAATATTATATTAATAAATAATATAAATTATCTAATCGAAGGAAATATTTATAA
 73254  TATAATATAAATATTTTAATAAATTAATAAATATTATATTAATAAATAATTAATAAATAT
 73314  ATAAATTATAATAAATTTTAATATTATTATATAAATTAATTAAATATAATAATTAATGAA
 73374  ATA
;     G-trnI(gau) ==> start
 73377  GAAACTATAATTCAATTGGTTAGAATAGTATTTT!GAT!AAGGTACAAATATAGGTTCAA
 73435  TCCCTGTTAGTTTCA
;     G-trnI(gau) ==> end
 73450  TATTATATATCATTAATATATAAAATATAAATATATATATTATAATAATAATAATAATAA
 73510  ATATAAATATAATTATATATATATATATATATAAATAAATAATTATTTAATTTATAATAA
 73570  ATATATATAGTTCCCGCGAAGCGGGAACCCCATAAGGAGTTTTATTATTAATTATATTTA
 73630  ATAAATATTAATTATTAATTTTATATTTATAAATAAATTTATTAACTATTTTATTAAAAA
 73690  TATTATAATTAAATAATAATATAAATAATTTATAATATAATAATATATACTTATAAATAA
 73750  TATTTAAATCTTATTATTAATTTATAAATCATAAATTATTATTAATAAATATCTCTTTTA
 73810  GATGAATTAAACTTATATTTATATTTATATTATATATATAGATATAAATCTTAAATAGAG
 73870  TAAATATATTATAATAATTATATAAATATATATATATTATATTAAGATAATAATATATAT
 73930  ATATATTAATATATAA
;     G-trnY(gua) ==> start
 73946  GGAGGGATTTTCAATGTTGGTAGTTGGAGTTGAGCT!GTA!AACTCAATGACTTAGGTCT
 74004  TCATAGGTTCAATTCCTATTCCCTTCA
;     G-trnY(gua) ==> end
 74031  TAATTTATTATTAATTTATATATTATTATAAATCAAATCCATTGAAATTAATATAATCCA
 74091  ATGAATAATTAATTTAATACATAATTTAATATATGAAATTATATATATATATACTTTATT
 74151  AAAAAAAAATTATATAATAATTATGTTAATATATTTATATATATAAATAAATAAATAATA
 74211  ATAATTATAATTATAATTATAATTAATTAATTAATAAATAAATAATAATTTATATTATCT
 74271  TTATATATATATATATACTTTATATAAAAAAAAATATAAATAATTATAAAATGTATATTT
 74331  CTCCTTTCGGGGTTCCGGCTCCCGTGGCCGGGCCCCGGAACTATTAATAAAATTAATAAT
 74391  AAAATAATTATTATCTGTATTTAATAAAATTTAATTAAAGAGTTATATTTCTATATATTT
 74451  ATATATATATTTATTTATTTATTTTAATAAAATATATAAAATAAGGGTTTTTATTTATTT
 74511  AATTAATATATATTTATTCTTTTATATAATAT
;     G-trnN(guu) ==> start
 74543  GTCCTTATAGCTTATCGGTTAAAGCATCTCACT!GTT!AATGAGAATAGATGGGTTCAAT
 74601  TCCTATTAAGGACG
;     G-trnN(guu) ==> end
 74615  ATAATAATATATATATATTTTAATTTATATATTATATATATATATATATTAAAGAAAAAT
 74675  AATAATATAAAAATATGTATTAATAATAATAATAAATAAATAATAATAAATAATTTTATT
 74735  TTATTATATTATATTATATTTATTGATATATTTATTGATATTTATTAATTTAAGATTATT
 74795  CATTAAATATATAATTATTAATAATTTAATATATTTTATAATTTTTATTATATTTTATAT
 74855  AAGAAGAAACTATTTTATATATTATATATATATATATAATTTTTTTTATAAAATGATAAA
 74915  CTTTATATTATAAATATTATTAAAATATTTTTATAAATATTTAAATTATTTATAAAAAGG
 74975  TATATAATAATAATTATTAATATTATATTATATTATATATTTATTTATATTATATATAAT
 75035  AATATATTTATATATATATTAATTAATTAATAAATTAAATAAGTATCTATATTTTATATT
 75095  ATATTATATTATATTATATTATTTTATTTTATTAGTTTCGGAAGGAGAATAAAAAGTATT
 75155  CTAAATAAATTATATATTTATTATTTCTCCTTTCGGGGTTCCGGCTCCCGTGGCCGGGCC
 75215  CCGGAACTATTAATATATTATAAATTAATAAAAAATAAATATGTATATATAAATTATATT
 75275  TATTATGTTTAATTATTTATAATTTATTATAATAAATAGTCCGGCCCGCCCCCGCGGGGG
 75335  GGGGCGGACCCCGAAGGAGTATAAGATATCTTATTTATATTTATATATAATAAAGAATAT
 75395  TATTAAACTAACACCTATATTATATATATTATATTATATAATATTATATATATATGAATT
 75455  ACTAAGAATAAATTTATAATTAGATAATATTTATATTTATTTATTTATTTAATTAACAAA
 75515  TATATTAATATTTTTAATTAATTAATTAATAATACCTTTATATATATATATATATATATA
 75575  TTAATTTTAATTATATAATTATCTTTTTTTTAATAATCATAAATATATTATATATTTTAT
 75635  ATAATAAGATTATAATTTTATAATTATTTATATTTTTTTTTATTAAAAATTATTATTATT
 75695  ATAATTATTATATTATAATTATAAATTATTAAAGAATATATTTATTAATATTTTAATAAT
 75755  TAATATCTTTTATTTATATTTATAAAATAAGGTATAAATATTGATAATAAAGAGTAAATA
 75815  TTGTATTAATTATAATAATAATTATAATTAAGGA
;     G-trnM(cau)_1 ==> start
 75849  GCTTGTATAGTTTAATTGGTTAAAACATTTGTCT!CAT!AAATAAATAATGTAAGGTTCA
 75907  ATTCCTTCTACAAGTA
;     G-trnM(cau)_1 ==> end
 75923  ATAATGATTATAATATTTATATATATTAAAATAATATTAATAAATAATTACTCCTCCTAG
 75983  CAGGATTCACATCTCCTTCGGCCGGACTATTTTATTATTATTATTATTAAATAGATGTTC
 76043  ATTAAATAATTATAAATATAATTTATCTTTTAAATATATATATATAATATAATATTTAAA
 76103  TATATATTATAAATAAATAAATAAATAATTAATTAATAAAAACATATAATGTATATTTAT
 76163  CTATAAAAAATATTAATTAAATTAATATATTATTACAGTTCCGGGGGCCGGCCACGGGAG
 76223  CCGGAACCCCGCAAGGAGATAAATAAATAAATAAATATAAATAATTATTCTTCTTTAAAA
 76283  TAAAAAGGGGCGGACCGGACTATTTTATTTTTAAATATATATTATATTAATAATATACTA
 76343  TATAAGTATAAATAAAAATTAATAATATATTATATATATATTATATTAATAATAATAATA
 76403  ATAATAATAAATAATAACTCCTTGCTTCATACCTTTATAAATAAGGTAATCACTAATATA
 76463  TTATAATAATAATAATTATATATATTATATATAATCTAAATATTATATATTTTAATAAAT
 76523  ATTAATATATATGATATGAATATTATTAGTTTTCGGGAAGCGGGAATTCCGTAAGGAGTG
 76583  AGGAACCCCTCCCTATACTAACGGGAGGGGGACCGAACCCCGAAGGAGTTTTATTTTTAG
 76643  TATTTTTTTTATAAAATATATATTTATATGATTAATAATATTATATATATTATTTATAAA
 76703  AATAATATATAATTTTAATTATTTTTAATAAAAAAAGGTGGGGTTTGGTAATATAATATT
 76763  TTTATTTTATTTATAATATATAATAATAAATTATAAATAAATTTTAATTAAAAGTAGTAT
 76823  TAACATATTATAAATAGACAAAAGAGTCTAAAGGTTAAGATTTATTAAA
;     G-cox2 ==> start
 76872  ATGTTAGATTTATTAAGATTACAATTAACAACATTCATTATGAATGATGTACCAACACCT
 76932  TATGCATGTTATTTTCAGGATTCAGCAACACCAAATCAAGAAGGTATTTTAGAATTACAT
 76992  GATAATATTATGTTTTATTTATTAGTTATTTTAGGTTTAGTATCTTGAATGTTATATACA
 77052  ATTGTTATAACATATTCAAAAAATCCTATTGCATATAAATATATTAAACATGGACAAACT
 77112  ATTGAAGTTATTTGAACAATTTTTCCAGCTGTAATTTTATTAATTATTGCTTTTCCTTCA
 77172  TTTATTTTATTATATTTATGTGATGAAGTTATTTCACCAGCTATAACTATTAAAGCTATT
 77232  GGATATCAATGATATTGAAAATATGAATATTCAGATTTTATTAATGATAGTGGTGAAACT
 77292  GTTGAATTTGAATCATATGTTATTCCTGATGAATTATTAGAAGAAGGTCAATTAAGATTA
 77352  TTAGATACTGATACTTCTATAGTTGTACCTGTAGATACACATATTAGATTCGTTGTAACA
 77412  GCTGCTGATGTTATTCATGATTTTGCTATTCCAAGTTTAGGTATTAAAGTTGATGCTACT
 77472  CCTGGTAGATTAAATCAAGTTTCTGCTTTAATTCAAAGAGAAGGTGTCTTCTATGGGGCA
 77532  TGTTCTGAGTTGTGTGGGACAGGTCATGCAAATATGCCAATTAAGATCGAAGCAGTATCA
 77592  TTACCTAAATT
;     G-orf391 ==> start /note=LAGLIDADG ;; evalue:2.8e-32
 77603  TTTGGAATGATTAAATGAACAATAA
;     G-cox2 ==> end
 77628  TTAATATTTACTTATTATTAATATTTTTAATTATTAAAAATAATAATAATAATAATAATT
 77688  ATAATAATATTCTTAAATATAATAAAGATATAGATTTATATTCTATTCAATCACCTTATA
 77748  TTAAAAATATAAATATTATTAAAAGAGGTTATCATACTTCTTTAAATAATAAATTAATTA
 77808  TTGTTCAAAAAGATAATAAAAATAATAATAAGAATAATTTAGAAATAGATAATTTTTATA
 77868  AATGATTAGTAGGATTTACAGATGGAGATGGTAGTTTTTATATTAAATTAAATGATAAAA
 77928  AATATTTAAGATTTTTTTATGGTTTTAGAATACATATTGATGATAAAGCATGTTTAGAAA
 77988  AGATTAGAAATATATTAAATATACCTTCTAATTTTGAAGAACTACTTAAAACAATTATAT
 78048  TAGTAAATTCACAAAAGAAATGGTTATATTCTAATATTGTAACTATTTTTGATAAGTATC
 78108  CTTGTTTAACAATTAAATATTATAGTTATTATAAATGAAAAATAGCTATAATTAATAATT
 78168  TAAATGGTATATCTTATAATAATAAAGATTTATTAAATATTAAAAATACAATTAATAATT
 78228  ATGAAGTTATACCTAATTTAAAAATTCCATATGATAAAATAAATGATTATTGAATTTTAG
 78288  GTTTTATTGAAGCTGAAGGTTCATTTGATCTATCTCCAAAACGTAATATTTGTGGTTTTA
 78348  ATGTTTCACAACATAAACGTAGTATTAATACATTAAAAGCTATTAAATCTTATGTATTAA
 78408  ATAATTGAAAACCAATTGATAATACACCATTATTAATTAAAAATAAATTATTAAAAGATT
 78468  GAGATTCATCTATTAAATTAACTAAACCTGATAAAAATGGAGTTATTAAATTAGAATTTA
 78528  ATAGAATAGATTTTTTATATTATGTTATTTTACCTAAATTATATTCATTAAAATGATATA
 78588  GTCGTAAAGAAATTGATTTCCAATTATGAAAAACACTTATAGAAATCTATATAAAAGGTT
 78648  TACATAATACACTTAAAGGTTCTAATTTATTAAAATTAATTAATAATAATATTAATAAAA
 78708  AAAGATATTATTCTAATTATAATATTCCTCCTTTCGGGGTTCCGGCTCCCGTGGCCGGGC
 78768  CCCGGAACTAA
;     G-orf391 ==> end
 78779  AAATATTATTGATGATGTATTAAATATAAATCTTATCTATAATTATAAATTACCATATCG
 78839  TATAAATAGTGATATTCAACGTTTAAATTCTATAAATAATAATAATACTAAATTTATTAA
 78899  TGTTGGAGTATTTGTTTATGATTTAAATAATACATTAATTATAACATTTACTGGTTATAG
 78959  ACCAGCAGCTCTTTACTTTAATTGTTCTCCTTTTCGGGGTCCCGACTGGGGCCGGGACTA
 79019  AACATGAAATTGCTAAATATATTAAAAATGGTAATGTATTTATAAATAAATATATTTTAA
 79079  AAAATATTTTTTTAGATTAATTATTATTTTTACTTCTTCTTAAAATTAAAAAAGGAGACT
 79139  TTTTTATATTTATATAAAATATATATAAATTATTCTTTTATTATAAATATATAAAATTAT
 79199  TTTCTTTTAATTATTTTTATAATTAATTAATTAATTAATTAATTCTTCATGGCTATAGCC
 79259  ATAACTTTTAATAATATTCTTTTATTCTTTATTATTATATATATATATATTTATTATTTA
 79319  TTATTATAGAATTTATATTTATAAAAATATTAATATTTTATTTAAAATAAATAATGATTA
 79379  ATTTATAAAATATATATTAATTAAGTTTCGGGCCCCGGCTATGGGAGCCGGAACCCCCGT
 79439  AAGGAGTTATTATATTTATAATTAAATCTTTAAATAATATATCTTAAATTATTATATTGA
 79499  TATTAATATTATATTGATATTAATATTAAATATATATTTAATATTTAGCTTATTATTTTA
 79559  TAAAATTATATTTATATATTATAATATAATTAAATATATTATAAATTTAATAATTTAATA
 79619  AAAATATTCTTTTTATAATTATTATAATAATTAAATAAATAAATAAATAATAATAAGAAT
 79679  AATTAATGTATAATTTTTTATAAATATTATATATTTTTATATTAAT
;; mfannot:
 79725  agttccgggggccggccacgggagccggaaccccgaaaggagaaatattaataaaataaa
 79785  ataaaattataatataattaaattataagaattatatttactccttttataatttatatt
 79845  tataatataatataatataaaataaatataatataatataaaataaatataatgtaatag
 79905  gtattcactcctctttggggtgaacttaatattatatcttaaataattaatataaatata
 79965  atatattatttaataataataataaataaataaataaataaataaattaaataaataata
 80025  atattattataattactttttaataaataatattaatataatattatattagtattataa
 80085  atagactttttattattttatatataatatagtccggcccgcccccgcggggcggacccc
 80145  gaaggagtaatatattatataattattatttttaattataaataaaatataattattatt
 80205  tattatataatttatataaatatatatatatatttattatatatataaatataaatataa
 80265  atataataattaactttatatagaaattctccttacggggttcccgcgaagcgggaacta
 80325  ataataataataataataaatataaaatagtccggcccgccccctgcggggcggaccccg
 80385  aaggagtgagggacccctccctatactatacttacgggagggggaccgaaccccttttta
 80445  ttcttaattaagaaggagtgagggacccctcccgtatattatactaatgtatattatact
 80505  aatgtatattatactaatgtatattatactaatgtatattatactaatgggagggggacc
 80565  gaaccccgaaggagatgttcattaaataattaaatatatataattaataatattaaagtt
 80625  ttatatatattaatatattataaaaggtttatatatatataataagataagtaataaatt
 80685  aattaattaataatataaaaatatatattatatattatgttttatttatatatatatata
 80745  tattatgtattattatataaaaatatatatatattatattataagtaataataagtatta
 80805  tattatatata
;     G-trnF(gaa) ==> start ;; mfannot: evalue : 1.68e-10
 80816  gcttttatagcttagtggtaaagcgataaatt!gaa!gatttatttacatgtagttcgat
 80874  tctcattaagggca
;     G-trnF(gaa) ==> end
 80888  ataataataatatattaattaataattaatttataataaatatattataataattaatat
 80948  atatatataatatatttaatacaaagaaaatatatattatatctcttatttatttattaa
 81008  tattttaataaatataatattataaaaaaaaagtttatatatttagttccggggcccggc
 81068  cacgggagccggaaccccggtaggagaaatataaatataaatataaatataatataagtt
 81128  tggtattcatttaattatattaattaattaaaaatattctaaataagaataaatatcaat
 81188  aaaggagttataaatatatatatatattaatatatatataaaaatatatattattattag
 81248  ttcccgcttcgcgggaacccc
;; mfannot:     /group=IB(5') (1.48e-05)
 81269  GTAAGGAGTTTTATTATAATAAAATTTATATATATTTAATATATAATTATAAAAATATTA
 81329  TATAATAAATAATAAATAATTATTAATAATAAATAAATATAATAATAATATTATAATAAA
 81389  TTTATAAATGATTATAATAAATTTATATTAATTTTTTATTT
;     G-trnT(uuag) <== end
 81430  TGTAAATACTAAGATTTGAACTTAGATAATATGCAC!CTAA!AAACATACATTTTACCAT
 81488  TAAATTATATTTAC
;     G-trnT(uuag) <== start
 81502  CTTATTAATTATATAAATTTTATTAAATATATAATATATTAATTATATAAAAATTATTAA
 81562  ATAAATATATAATATATTATATATAATTTATAATATATATATTATAAATATTATTATATA
 81622  TAAAATATAATATACTACTTATAAAAATATATATATATATATAAATATATATATAAATAA
 81682  ATATTTTATATATTAAATTAAATAATTATTAATAAATTTAATTATAAAGTATCATTTTCA
 81742  ATAGAAATATTAAGAAGGTTATAATAATTATATGAATTATTATAATTATATATATATAAA
 81802  TAAATAAAATAATAATTATAATAATTAATAAGAGTCCGGCCCGCCCCCGCGGGGCGGACC
 81862  CCGAAGGAGTTTTGGATATATATCTGTGGAGTATATATTTTATAA
;     G-trnV(uac) ==> start
 81907  AGGAGATTAGCTTAATTGGTATAGCATTCGTTT!TAC!ACACGAAAGATTATAGGTTCGA
 81965  ACCCTATATTTCCTA
;     G-trnV(uac) ==> end
 81980  AATCTAGATATAATATTATATCTATCTTAATATAATAATATTTATTTATTTATTAAATAA
 82040  AAAAAAAAAAATAAATAATATTAATTAATATAAGATTCTTTTTAATTATAATAATAAATA
 82100  AATAAAAAGAAGATATTATCAATGATTTATATTAATAATAAATATAAATAATAAAAAATA
 82160  TATATAATATAATATAATAAATATATTTCCTTTAATATTAATAAATTAATAATAATAATA
 82220  ATAATAATAATAAAATATTTAAATAAATTATATTCAATACAAATTAATTATTTATATTAT
 82280  TAATAATTGAATAAATAATCCGATCGAAAGAGATATTAATTCGATTATATTATTTATTTA
 82340  ATTATATTTAATTTAAATATATAAATTAATATATATATATTGAATTATATATAAATTTAT
 82400  TTTATAATTTTATAAATAATATATTATTATAAATATTTAATATAATTTATATTATTATTA
 82460  AATAAAAGATTTATTAAATTAATATTATTATTTAATTTTATTATATAGTTTTGAGGATAA
 82520  TATTTTATTAATATTTTTTTTTTTATTTATTTATTTAATTATATTATATATATAATATAT
 82580  ATATAACAATAAATTT
;     G-cox3 ==> start ;; mfannot: alternative ATG start pos 82578
 82596  ATGACACATTTAGAAAGAAGTAGACATCAACAACATCCATTTCATATGGTTATGCCTTCA
 82656  CCATGACCAATTGTAGTATCATTTGCATTATTATCATTAGCATTATCACTAGCATTAACA
 82716  ATGCATGGTTATATTGGTAATATGAATATGGTATATTTAGCATTATTTGTATTATTAACA
 82776  AGTTCTATTTTATGATTTAGAGATATTGTAGCTGAAGCTACATATTTAGGTGATCATACT
 82836  ATAGCAGTAAGAAAAGGTATTAATTTAGGTTTCTTAATGTTTGTATTATCTGAAGTATTA
 82896  ATCTTTGCTGGTTTATTCTGAGCTTATTTCCATTCAGCTATGAGTCCTGATGTACTATTA
 82956  GGTGCATGTTGACCACCTGTAGGTATTGAAGCTGTACAACCTACCGAATTACCTTTATTA
 83016  AATACTATTATCTTATTATCTTCTGGTGCTACTGTAACTTATAGTCATCATGCCTTAATC
 83076  GCAGGTAATAGAAATAAAGCCTTATCAGGTTTATTAATTACATTCTGATTAATTGTTATC
 83136  TTTGTTACTTGTCAATATATTGAATATACTAATGCTGCATTCACTATCTCTGATGGTGTT
 83196  TATGGTTCAGTATTCTATGCTGGTACAGGATTACATTTCTTACATATGGTAATGTTAGCA
 83256  GCTATGTTAGGTGTTAATTATTGAAGAATGAGAAATTATCATTTAACAGCTGGACATCAT
 83316  GTTGGATATGAAACAACTATTATTTATCTACATGTTTTAGATGTTATCTGATTATTTTTA
 83376  TACGTAGTCTTCTACTGATGAGGTGTCTAA
;     G-cox3 ==> end
 83406  GGCTATAGAATTATATATCTAAATGATTAATATATATATTATTAATAATTAACAATAATT
 83466  AATATATTATAATTTATATATATATATTTTATATTATTATAATAATATTCTTACAAATAT
 83526  AATTATTATATATTATTCCTTCAAAACTCCTAACGGGGTTCCCGCGAAGCGGGAACTAAT
 83586  AATAATATAATCATTATACTCTTTTTTCATTTACCTTTTATAAAGATAATTAATAAATTT
 83646  ATTTAATATTTATAAAAAAAAATATAATATTAATATAATATAATAATGTAATTATTTATA
 83706  TTTTTATATTCCTTCGAGGTCACCGCCTCACCTCCAGCGGGACTTTTTTAATATGATATA
 83766  ATATAATATAAATATTATTAATTTAACTAATATATAAATTCATATATATATATATATTAT
 83826  TAATATTATTTTATAAAAAATATTTTTATTTGATTATTATTAAATATTATATAGTTCCGG
 83886  GGCCCGGCCACGGGAGCCGGAACCCCGAAAGGAGAAATATTAATATATTATAAATATACT
 83946  ATTTATATAATTATTTTTTGAAGTGAGCACCTATTTTATATATATTTTATATATATTTTA
 84006  TTATATTTTATTAAAAATAGGTGTGAACCTCCATGAGAGAGGAATGAATACCTATTTTAT
 84066  AAAGTATATTTTATATTCTATATATTATAAATATGAACCAAAAAAAGGAGTTTAAAATTT
 84126  AATTAAATTTAATTAATTGAATTTCTTTATTATTATTATCATAATTATTAAACCCTTTAT
 84186  TAATATAATAATATATTATTTATTATCAGAATTCCTACCCTTTTTATAATTTATATCTTT
 84246  AATAATATAATTAAATATAAAATGTTTATTAAATATTATATAAAAAAAAATAAAAGTATA
 84306  TATATATATATAAATGATAAATAACAAGGAATTCACACTTATATAAATTTAAATATAAAG
 84366  TCCCAAAAGAAGTATTCATTAAATAAATTATCATTAATTAATTATAATAAACTTATTTAA
 84426  TATTATTAAAGATTAATTTATAATAATAATTATTATTATTATTATTAATAGTTCCGGGGC
 84486  CCGGCCACGGGAGCCGGAACCCCGAAAGGAGAAATATATAAATAATTAAATAGTTCATAT
 84546  ATTCAAAAGAATTAGAATTAAACTTTAATAAGTGTATTTAATATATAGAATATTAATAGA
 84606  ATATTTATTCTATTTATATATATATATTTATATATATATATATTAAATAATATTATTTAT
 84666  ATTATATTTTATATATATATTATTAATATAAAAAGTATATTATATGTATTATATATATTA
 84726  TATATTATATATTTAATAATATATTACTCCTTTGGGGTCCGCCCCACGGGGCGGGCCGGA
 84786  CTATTATAATTAATAATTTTATAAAGTTCCGGGGCCCGGCCACGGGAGCCGGAACCCCGA
 84846  AAGGAGAATAAATAATTATATATCTTCTTCTTAATTAAATTAAATTAAATTAAAAAGGGG
 84906  TTCGGTCCCCCTCCCGTTAGGGAGGGGGTCCCTCACTCATTCAAACTATAATTTAATATA
 84966  TTATGATATTATTTATAATTTATAATATAATGTATAATATTATATTATAAATATTATATA
 85026  AAAATAAAATGATATATATAATAATAATAATAATAATAATAAAAAAATAGAAAAGAATAA
 85086  TTTTTATTATTTTAGTATATATAAGAATTTAATAAGTTATATTATTGCGGACACCGTTAC
 85146  GCGGAGTGGGGACTATTATATTTTACCTATATATATTAATATTATTATAATTTCCTTCTT
 85206  TAAAAGAAAAAAGGAATTCGAGAACTTATTATTATATTAATATATTAATAATAAATAATA
 85266  ATAAATAATAAAAAAGTAAATAATTATAAATTATATAAAAATATAATTTTATTATTAAGA
 85326  AAGGAGTTTAAATATAAAATATAATATTATCATTAAGTTCTAATAAAGGTATATAATGAA
 85386  GATCTATTAGAACCTAAAAAGAATATTAATATATCTATTATAAAATAATAATAATAAATA
 85446  TAAATATAAAAATAAATTGTAATATTTATAAATAATAAAAAAAAATAAATAAGGAATATA
 85506  TTAATTATTAATAATAAATAAATTATATTAAAATATAATATTATTATTAAATTAAAGAAT
 85566  TATATTAAATATATTTATTAAAATTTTATAAATAAGTTAATATTTTATTAAATAATATTT
 85626  ATAAATAATAAAAAAAATAAGTATATAATTATTAATATATTAATTTATTATGTTATATAT
 85686  TTATATATTTCAAATATATAAGTAATAGGGGGAGGGGGTGGGTGATAATAACCAGAATAT
 85746  TAAATAAATACAGAGCACACATTTGTTAATATTTAATAATATAATCAATAAATATATTAT
 85806  AATAATATAATATAATTAATAATAGATATAAAGTATAAACAATATAATAAATTATATAAA
 85866  ATAAATATAAATTAAAAATAAAAACCAAATAATTAATATAATAAATGATAAACAAGAAGA
 85926  TATCCGGGTCCCAATAATAATTATTATTGAAAATAATAATTGGGACCCCCACAATAGAAT
 85986  AAAAAAAATAAAAAGAATTAATAATATATAAATAATATAAAATATATTATATATATATAT
 86046  AATATATATATATATATAATAAAAAAAAATATATAATATAATATATATATATAAAATAAT
 86106  AAATTATATATATATATATAAAATAATAAAAAATAATAATCATATGAATTTTATAAATAT
 86166  AATTATTATTAATAATAATAATAATAATAATAAAGTCCGGTCCGCCCCGCGGAGGGGGCG
 86226  GACCCCCGAAGGAGTGAGGGACCCCCCCGTATACTTACGGGGGGGAGAACCGAACCCCTT
 86286  TTTTATTTAAAGAAGGAGATAATAATTTATAAAAATTAATATTTATTTTATGTAATATTA
 86346  ATATTAATATTAATATAATATAATATAATATAATACGGATTAAATATTACCAGTTGTTCA
 86406  CAGGTAATATAAAATCCTATTGTTTCACCTATTATTAATTAATAAAATAAGTATATATAA
 86466  TAAAATTTAATAAAAAAAAATAATTATATAATAAATATATATATTATAATATTATATAAA
 86526  TATAAAATATAATTGATATTAACATTATATAATTAATAATATAATCAAATAATATAAATA
 86586  TAATATAAAAAGTTTTAATTATTAAAATTATATAAATATTATTTAATAAAAATAAAAATA
 86646  ATAATAATAATAATAATAATAAAGTCCGGTCCGCTCCGCGGAGGGGGCGGACCCCGAAAG
 86706  AGATAAATATTTATATCTTTATTTATAATTATATATAAATAAAAGTTTATTAAAATTTAT
 86766  AATAATAATATAAAAAAGTATATAATAAATTTATTATAAATAAATAAATATTTAGTAATA
 86826  ATATTTAATAAAATTATAAATATTATAAAAAAAATATTAATAATAAATAATAAATATATA
 86886  ATATAATATAATATAATAAATTAATAACAATAAGATATCCGGGTCCCCTAAATAATTATT
 86946  ATATAAAATAATAATTGGGACCCATACATATAAATATAAAATATTTTAATATTTATATAT
 87006  AAATAATAATAATATATATTTATATTATATTATAATATAACCCTTTCCAATTAATATTAA
 87066  TATTAATATTAATTACTTCCTTAAAAAAATAATAATTAATTAATTGATTTTTATATTAAT
 87126  ATAAAAAAGTTAATATATATATTTATATATAAATAATATAAATTAATATAAAGATAATAA
 87186  GTCCCCGCTTTCAGCGCAGTGAGGGACCCCCTCCCGTAAATATACGGGAGGGGAGACCGA
 87246  ACCCCAAAGGAATAATAAATAATAGTATGTATTTAAATAAATATTTAATATACTATTTTT
 87306  TTTTATTATTTTTATAATATATTTATAATAATATATTTAATTATAATTTATAAAAAAGAG
 87366  ATATAATATTTTATTATATATAATATTAATATAATACAAATTAACATTATTTAATTATTA
 87426  TTAATAATATTTAACTTTATTATTATCTTCTACGGTTGGACTCCTTCG
;; mfannot:
 87474  gggtccgcgccccccgcgggggggggcggaccggactattattactatttatttattaat
 87534  aataaataataaattataaagtcactgaaagagtgaggaattttccttttcccaagggaa
 87594  aaccccaaaggataatataaatattataaaatttttattaaataatataaaattcaataa
 87654  aataattttaattaattaattaattaatataaaaataaatatttttaattaatattaata
 87714  ttaatagttccggggcccggccacgggagccggaaccccggaaggagaaatataaatata
 87774  atagtatagtatataggaagttaataataatataaatattatataatatatatatgtata
 87834  tatattatattatataattaattttctccttttgtatttacatcttaataaaatataaaa
 87894  tataaaatgttattaacaataaaaattattaatctttataatattaataatagtaaattt
 87954  atttatatatctcctttaggatggactccttcggccggactccttcggggtccgccccgc
 88014  gggggcgggccggactatttttattttttttttaaaaaatattaaatattataaatatat
 88074  tataaatatattataaatatgttataaatatattataaatagaatataatataatattat
 88134  atattataatgataaagattatatatattttctttttttttttatttattatttttaata
 88194  agtaaaaattatattatatatatatatatattagattttataagtaatataatataagta
 88254  ttaatatataaa
;     G-trnM(cau)_2 ==> start ;; mfannot: evalue : 2.97e-12
 88266  tgcaatatgatgtaattggttaacattttagggt!cat!gacctaattatatacgttcaa
 88324  atcgtattattgcta
;     G-trnM(cau)_2 ==> end
 88339  ataaattaatatataatatttataaaaaagtataataaaatatattataagaagaatata
 88399  ttatataataattatattaataatattaataaataatatataaataattataaaaaagta
 88459  tataatattaatcaattaattaattaataaatataaataatatattaatttttaattaat
 88519  ttgaataagatatttatattattaa
;     G-rnpB ==> start ;; mfannot: Approximate position
 88544  taggaaagtcataaatatataaattatattatataattaatataataataaaataaatta
 88604  tatattttatttataatattatttctttataagataaaatattatctgatgaataattag
 88664  attgaataatatttataaagaaatatatataaaaagtcattatataaatttaattataat
 88724  ttaaataaattttatataaattaatataatattaataaagtaattagtataaataaataa
 88784  tatgaaaataaaacttaataaatatataaatatagtccggcccgccccgcggggcggacc
 88844  ccgc
;; mfannot:     /group=IB(5') (3.49e-04)
 88848  AGGAGTCCATATATATATATTAATAAAAAAAAGTAATATATATATATATATTGGAATAGT
 88908  TATATTATTATACAGAAATATGCTTAA
;     G-rnpB ==> end
 88935  TTATAATATAATATCCATA
