# Supplementary material for: Global Characterization of Fungal Mitogenomes: New Insights on Genomic Diversity and Dynamism of Coding Genes and Accessory Elements
Source: Front Microbiol. 2021 Dec 1;12:787283. doi: 10.3389/fmicb.2021.787283 (PMC8672057; doi:10.3389/fmicb.2021.787283)
Supplement: Supplementary File 1 — de novo annotation files of the 685 mitogenomes investigated in this study. Annotation was performed with the Mfannot program. [file Data_Sheet_1.ZIP › Supplementary_FileS1/LR813584.2_Saccharomyces_cerevisiae_strain_JXXY16.1_genome_assembly_organelle_mitochondrion_mitogenome_g3.mfres]

;; Masterfile modified automatically by mfannot version 1.35
;; on Sun Dec 27 02:05:41 2020 by user pfonseca on host LGCM-PROC
;;    - Gene Totals: 44
;;    - List of genes added:
;;      atp6                 atp8                 atp9                
;;      cob (5 introns)      cox1 (6 introns)     cox2                
;;      cox3                 orf262               orf280              
;;      orf346               orf348               orf379              
;;      orf384               orf474               orf777              
;;      orf785               rnl                  rns                 
;;      rps3                 trnA(ugc)            trnC(gca)           
;;      trnD(guc)            trnE(cuc)            trnE(uuc)           
;;      trnF(gaa)            trnG(ucc)            trnH(gug)           
;;      trnI(gau)            trnK(uuu)            trnL(uaa)           
;;      trnM(cau)            trnN(guu)            trnP(ugg)           
;;      trnQ(uug)            trnR(acg)            trnR(ucu)           
;;      trnS(cga)            trnS(gcu)            trnS(uga)           
;;      trnT(ugu)            trnT(uuag)           trnV(uac)           
;;      trnW(uca)            trnY(gua)           
;;
;; end mfannot
;;


>LR813584.2 Saccharomyces cerevisiae strain JXXY16.1 genome assembly organelle mitochondrion gc=3
     1  GGGACTTTATATTTATAAAGTAATTATATTATTATTATTATTATTATTTATTTATTTATT
    61  TTTTTTTTTATTATTTTATTATATATATTATATATTAATA
;     G-trnP(ugg) ==> start
   101  CAGATAGAAGCCAAAAGGTCAGGCGCTTTCTT!TGG!GAGAAAGACCTAGTTAGTTCGAG
   159  TCTATCCTATCTGA
;     G-trnP(ugg) ==> end
   173  TAATAATTTAATTAAACATTAAAAAAAAATATATATATTTATCATAATATATTAAATTTT
   233  ATTACATTACATTACAAATAAATACTTTTATTTTATATTTATAAAAATATGAACTCCATA
   293  TTATTATTATTATAATTATTATTATAATTATTATTATAATTATTATTATAATTAAAGAGT
   353  TTTGGATACCAATATGATATAATATGATATAGGATCGAAACCCCTCATTTTATCATTTAT
   413  TTATAATATTATAAATAAAAAAAATATTATATGTTATAATAAAATTAATATCATAATATA
   473  TTATATTATATATTATATTATATATATATATATATATATTCTTTTATAAAATTTATATTC
   533  TTCTTATTAAAATTTAAAATTTAAAATTTAAAATTAAAAAGGGAGCGGACTTTTAATTAT
   593  ATTTAATTATAGTTTTTAATCATTGGTTGAGATTTAAAAATAAGGTATAATATTTATATT
   653  ATTCTTTAACAAATATTATATTATATTATATTATATTATAAAAAAGATATAATATTTATA
   713  TATTATTATTAACATTATTTTTTTTCATAAACTTATAATTTTTATATCATTATTTATTAT
   773  TATTTTTAATTTCAACTCCTTTTGGAGGTTTCCATTTCACCTTCAGCAGAGACTTTCTAA
   833  TTATAATTATATATAAAAAAAAAATAATAATTTTTAAAGATGTAATATAAAAATAAATAT
   893  AATATAATTTAGGATAATTATATAAAATATTTATTATATATAGTTTTCTATAAGGATTTA
   953  AAAAAGTGATAATATAATATATAATATTTATAAGTTTATATATATATATATATATAATTA
  1013  TAATTATTTATTATTATTTATATATATTATATTTAATTTTTATTTTTTATATATTATATA
  1073  TATATAATTATTATTATATTATATATTTATATTATTTTTTATATATATTTTATTTATTTT
  1133  TATTTATTATTTTTATTTAATATTATAATATATTTATATTTATTATATATTTTATATATT
  1193  TTATATATTATATCTTTTATTGATTTATATATATATAGATTTAATAAATATATATATATA
  1253  TATATATATAAATATTTATTATATATTTATTATTATTATTATTATTATTATTTATTACTA
  1313  TTTTTTATTATATATTAATAATATATATATTATTAGTTATGGGTATCCTAATAGTATATT
  1373  ATTATTTTTAATAATAATTTATGATTTATGTATAATAAATAAGTAGGGAATCGGTACGAA
  1433  TATCGAAAGGAGTTATATATTATTAATTATTTATAATTATTTTATATATTATTAATTATT
  1493  TATAATTATTTTATATATTTATAATTATTTTATATAGATAGGATAGATAGGATAGATAGT
  1553  ATAGATAGGGGTCCCATTTATTATTTACAATAATAATTATTAATGGGACCCGGATATCTT
  1613  ATTGTTATTAATTTATATATTATTCATTATTATTAATATATATTTAATATAATTAAATAT
  1673  TATATTATATTATATTATTTATTAAAAAAAATCTATTACTTATTTTTTTATTAATATATA
  1733  AATTATTTATATAATTTATCATTTTTATTTATATATATATTATTTTTTATATATAAATTA
  1793  ATATATATATATATTATATATACTTTTTTTTTTTAATAATATATCTATATATATAAATTA
  1853  ATATATTATATTATATTTTTATATAATATATTATTAATTATTATTTTAATTTTCTATTCT
  1913  ATTGTGGGGGTCCCAATTATTATTTTCAATAATAATTATTATTGGGACCCGGATATCTTC
  1973  TTGTTTATCATTTATTATTTTATTAAATTTATTATTATTTTTAATTTATATTTATTTTAT
  2033  ATAATTAATTATATCGTTTATACTTTATATTTTATTATATAATATATTATATTCTTATAA
  2093  TATATTTATTGATTATATTATAAAATTTATTCTATGTGTGCTCTATATATATTTAATATT
  2153  CTGGTTATTATCACCCACCCCCTCCCCCTATTACTTATATATTTATAAATATAAATCTAA
  2213  CTTAATTAATAATTTAAATAATATACTTAATATTTTATAAATAAAAATAATTATAATCTT
  2273  TTTTATAATTATATATAATAATAATATATATTATCAAATAATTATTATTTCTTTTTTTTT
  2333  TTCTTTTTTTTTAATTAATTTATTTATTATTAATTAATTAATTAATATTTTATAAAAAAT
  2393  ATATTTATATAATAAATATATATATATAATAATAATATAATAATATAATAATAATATATA
  2453  TATATATATATATATATATAAATTTATATTATTAAATTAAATTATAATTTTATTATGAAA
  2513  ATTATATCTTTTTTTATATATTTTTATATAATAAAAATATATTATATATATATTAATAAT
  2573  AAAAGGTAGTGAGGATTAAATAAATTATATAATAATTATAACTCTTAATTATAAAATAAA
  2633  TATATATATATATATAAGTATCCATTTCTATAAAATCTTTTAATAAATATTAATAAATAT
  2693  TAAAAAAATAATATTATAATATTTTAGTATATAATTCAATAAAATTCATTGGAGGGGTAA
  2753  ATAATAATAATTTACTAATGGCAAGTTATAGTCTTAAAGGTTTTTATTTTTTTTATTAAA
  2813  TTAATAAAATAATAATACCATTTATATATTCCATTATATATATATATTTAATAAAAATAA
  2873  TAATATCATTTATATATTTTATTATATATTATATATATTTTATATAAAATAATAATAATA
  2933  AATTTATATTTTTATATATTATTATTAAATAATAATAATATAAA
;     G-trnS(cga) <== end
  2977  T
;     G-trnE(cuc)_1 ==> start
  2978  AACTCCTTCGGGGTTCGGTCCCCACGGGGTCC!CTC!ACTCCTTCTTAAGAATAAAAAGG
  3036  GGT!TCG!GTCCCCCTCCCGTTAGTACACGGGAGGGGTC
;     G-trnS(cga) <== start
  3073  T
;     G-trnE(cuc)_1 ==> end
  3074  CTCACTCCTTCTTAAAAAATAAAAAGGTGGAAGGACTAATATAATTTTAAATAATAATTA
  3134  ATACTTTAATAATAATTTGTATTTCTTTATTATTAATATATTAAATATAATAATAATTAA
  3194  TATAATTACAATATATTAATATTATCAAATATTAATAAATATATTTTTTATATAATTTAT
  3254  TTATTTATTTTTTTATTATTAAACTAATTATAATTGTAATTTCGAAAAGGGGGGTGGGAG
  3314  TAAATATATATAATTTATAATCTATATATATATATATATAATTTCTTAATAAATATTAAT
  3374  AAATATTTATAAAAAGAATAATTTATATTTATAATATATATATTTATATATTAAAATATA
  3434  AAATATAAAATAAAAAATATAAAATATAAAATATAAAATATAAAATATTAAATATTAAAT
  3494  ATTAAATATTAATTTTTATAGGGGTTATATAATAATTATATTTATAATTATATAATATTA
  3554  AATTTTATTATTTTTATAATTATTTATATTTTTTATTTTATTTATAAAAATATTAATTTT
  3614  AATAATATTAATATATATATATATAATATAAATAATTAATAATAATAATAAATATTAATA
  3674  ATATTTTATAATATTTTTTATATTTATTATTTTTATTTATATAATTTATTTTCTATTTTT
  3734  ATTATTATTATTATTTTATTATTAAAAATTAATATAATAATTATTAATATATTAAAAATC
  3794  TTTTATTATATTAATATTTATAAAAAAGTATTTAATAAAAAAGATGTATAAATTTATAAA
  3854  TTATATAATATTATTAATTTATATAATAATAATATTATAACTTTGTGATTGTCAATTTAG
  3914  TTAATCATTGTTATTAATAAAGGAAAGATATATAAAATATTCTCCTTCTTTAAAAAGGGG
  3974  TTCCCCCGTAAGTATACGGGGGTCCCTCACTCCTTCGGCCGGACTCCTTCGGGGTCCGCC
  4034  CCGCGGGGGCGGGCCGGACTAATTTAATTTTTAATATTAATATTAATATTTTTATTATAA
  4094  AATATTTTTAAATATATTTTTAAATAATTTTATTTTTATTAATAATATATTATATAAATA
  4154  ATAAAATATATAAATTATATAAAATTTATATATAATATATATATATATATATATATATAT
  4214  ATTAATATTTTAATAAAGTTTTTATTATAAATTTATTTATTTATTTATTATAATATTAAT
  4274  AATTTATTTATTATTATATAAGTAATAAATAATAGTTTTATATAATAATAATAATATATA
  4334  TATATATATATTATTATATTAGTTATATAATAAGGAAAAGTAAAAA
;     G-rns ==> start
  4380  ATTTATAAGAATATGATGTTGGTTCAGATTAAGCGCTAAATAAGGACATGACACATGCGA
  4440  ATCATACGTTTATTATTGATAAGATAATAAATATGTGGTGTAAACGTGAGTAATTTTATT
  4500  AGGAATTAATGAACTATAGAATAAGCTAAATACTTAATATATTATTATATAAAAATAATT
  4560  TATATAATAAAAAGGATATATATATAATATATATTTATCTATAGTCAAGCCAATAATGGT
  4620  TTAGGTAGTAGGTTTATTAAGAGTTAAACCTAGCCAACGATCCATAATCGATAATGAAAG
  4680  TTAGAACGATCACGTTGACTCTGAAATATAGTCAATATCTATAAGATACAGCAGTGAGGA
  4740  ATATTGGACAATGATCGAAAGATTGATCCAGTTACTTATTAGGATGATATATAAAAATAT
  4800  TTTATTTTATTTATAAATATTTAATATTTATAATAATAATAATAATAATATATATATATA
  4860  AATTGATTAAAAATAAAATCCATAAATAATTAAAATAATGATATTAATTACCATATATAT
  4920  TTTATATGGATATATATATTAATAATAATATTAATTTATTATTATTAATAATATATTTTA
  4980  ATAGTCCTGACTAATATTTGTGCCAGCAGTCGCGGTAACACAAAGAGGGCGAGCGTTAAT
  5040  CATAATGGTTTAAAGGATCCGTAGAATGAATTATATATTATAATTTAGAGTTAATAAAAT
  5100  TAATTAAAGAATTATAATAGTAAAGATGAAATAATAATAATAATTATAAGACTAATATAT
  5160  GTGAAAATATTAATTAAATATTAACTGACATTGAGGGATTAAAACTAGAGTAGCGAAACG
  5220  GATTCGATACCCGTGTAGTTCTAGTAGTAAACTATGAATACAATTATTTATAATATATAT
  5280  TATATATAAATAATAAATGAAAATAAAGTATTCCACCTGAAGAGTACGTTAGCAATAATG
  5340  AAACTCAAAACAATAGACGGTTACAGACTTAAGCAGTGGAGCATGTTATTTAATTCGATA
  5400  ATCCACGACTAACCTTACCATATTTTGAATATTATAATAATTATTATAATTATTATATTA
  5460  CAGGCGTTACATTGTTGTCTTTAGTTCGTGCTGCAAAGTTTTAGATTAAGTTCATAAACG
  5520  AACAAAACTCCATATATATAATTTTAATTATATATAATTTTATATTATTTATTAATATAA
  5580  AGAAAGGAATTAAGACAAATCATAATGATCCTTATAATATGGGTAATAGACGTGCTATAA
  5640  TAAAATGATAATAAAATTATATAAAATATATTTAATTATATTTAATTAATAATATAAAAC
  5700  ATTTTAATTTTTAATATATTTTTTTATTATATATTAATATGAATTATAATCTGAAATTCG
  5760  ATTATATGAAAAAAGAATTGCTAGTAATACGTAAATTAGTATGTTACGGTGAATATTCTA
  5820  ACTGTTTCGCACTAATCACTCATCACGCGTTGAAACATATTATTATCTTATTATTTATAT
  5880  AATATTTTTTAATAAATATTAATAATTATTAATTTATATTTATTTATATCAGAAATAATA
  5940  TGAATTAATGCGAAGTTGAAATACAGTTACCGTAGGGGAACCTGCGGTGGGCTTATAAAT
  6000  ATC
;     G-rns ==> end
  6003  TTAAATATTCTTACATAAATATTAATCTAAATATTAATATAAATATTAATAGTTCCGGGG
  6063  CCCGGCACGGGAGCCGGAACCCCGAAATATAAATAAATATAATATAAATATAAATAATAT
  6123  AAATATATTATATATATAATATAATATATATATATAAAATAATAAATTATATAATATATA
  6183  TATATAATATATATATATAATATATAATATATATATATATATATAATATAATATAATTAT
  6243  TATTATATATTTAATATAAATTATTATTATAATTTAATATAATAAATAAATAAATAATTA
  6303  TAATTATAATTATAATTATAATCTCAATATATAAATGATAAATTATTATAAATACGAAGG
  6363  AAATAATTGATTTTTAAAATATATTTAATAAAATATATAATATAAATTATACTTTTTTGT
  6423  TATTATATAATAATTATATTAATATATTTAATAGAATTAAACTCCTTCGGCCGGACTCCT
  6483  TCGGGGTCCGCCCCGCGGGGCGGGCCGGACTATTATTCATTTTATATATTAATGATAAAT
  6543  CATTAATTATTATTAATAAATTTATTTATAATATTTAATTTTATATATTATTATTTATAA
  6603  TAAAAAAAATTATATTATAACAATTTAATTTTAATTTTTATTTTTAAATTATAAAATTAA
  6663  TAATTTATTTATTTATATAATAATTTTAACTCCTTCGGGGTTCGGTCCCCCTCCCATTAG
  6723  GGAGGGGTCCCTCACTCCTTTGGGGTCCGGCCCGCGGGGCGGGCCGAACTATTAATATAA
  6783  ATAAATAATAAATATTTCTAATAAAATAATATACATCTTCTTTAAATAAATAAGGGGACA
  6843  TTATAAATAGTAGTATATATATATTATATCTTTTTTATTATTATTATTAATAAATAATAA
  6903  TAATAATTTATATATTTATAATATATATATTTATATATATATAATATTAATATTATTATA
  6963  TTATTATTATTATTATTATTATTATTCAAATTATATTATATATATATATATATATTTATA
  7023  TATATATATATATATATATATATATATATAATATAATATATATATTTATTTATTATAATC
  7083  ATTTTTTTTTACTTAAAATAAAACTTATTATAATTTATATAATTTATAATTTTTATATAA
  7143  AAAAAATAATTATATAATTTTTTTTTATTTATATAATAATAATATTATTTGTTATATATT
  7203  ATATATATAATAAATAAATAAATAATAAATAATAATAAT
;     G-trnW(uca) ==> start
  7242  AAGGATATAGTTTAATGGTAAAACAGTTGATT!TCA!AATCAATCATTAGGAGTTCGAAT
  7300  CTCTTTATCCTTG
;     G-trnW(uca) ==> end
  7313  ATAATAATAATAAAAATATGTATTTAATTATTTTAATATTTATATTAATATAATATAAAT
  7373  ATAATATAAATATTCATTTATCTTTTTTTTTAATATTAATTAATTAATTAATTAATTAAT
  7433  ATATTAATTATAAAAAATATATTATAATTTTATTATTAATAAGTATAAATATATTATTAA
  7493  TAATAATTATTAATATATATATATATATATATATAATATATATAATATATTATAATTATA
  7553  TAATATTTATTATTATATTTTATAATAATTAATTATATATATATATATATATATATATAT
  7613  AAATGAAATAAATAATATATATATATATATATATATATATATATATATAAAATATATAAA
  7673  AAATTATATAAATTATTTTAAGAAAGGAGAAATATTATAATATATTTAATATTTTATTTT
  7733  TTTTATTTTAATTTATTAAATAATTTAATAATTAAATAAATTAATGATTTGATTTTATTC
  7793  TATTATTATTATATTTTATTATATAAAAATAAATAATAAATAATAAATAGTATGATACAA
  7853  TTTATTAATAATATAATTATAAATTATAAATAATAATTTATTTTAATAATTCTAATATAA
  7913  ATAATGATAATTATTTTATCATTATGAACTATTAATATATTAATCTATTAATATTCTTTG
  7973  ATATTTATTTTTATTTAATGAACATCTAATTTAATTTAATTTAATAAAATAGTCCGGTCC
  8033  GCCCCCGTGGAGGGGGCGGACCTCGAAGGAGATATGAATCTTTAATATAAATAATCATAA
  8093  ATTCTAAATATTAGAATTATTATTTTATCTTTTTATTTATTAATAATTAAATATAAATTA
  8153  TTATTAATAATAATTATAATATTCTCCTTTCGGGGTTCCGGCTCCCGTGCCGGGCCCCGG
  8213  AACTTAAAAATAATATTAATAAAAATTATACAATAATAATAATAAATATTCATTATTATT
  8273  TAATTAATATCTCCTTTACTTATTTTTCCTCCGTTAGGGACTTATTATTAAGTATATTAT
  8333  TATATACTACTTATTATATATATATATATATATATATATATATATAAAATATAAATATAT
  8393  ATATAAAATATAAATATATAAATAATATAAAAATTAATAAAATAAATAAAATAAATTAGT
  8453  CCGATCGAATCCCCTATTAAATTAAATTAAATTAAATTAAGAAAGAGATAAATTTATATA
  8513  AAATATTATTTATAATTAATTATAATTAAATTATAATATAATATAATATAAATAATAATA
  8573  TAATAAAAATAAAATAATATTAGATTATATTATATAATTTATATAATTTTTAATAATAAT
  8633  AATAAATAAGTTTATTTATAATTATAAATATAAATATAAATAAAGAAGGTATTATATTTT
  8693  ATAAAATATAATAATAATACAAAATTTATATTTTAATAAATATTAATATAAGTTTAAAGT
  8753  TCCGGGGCCGGCCACGGGAGCCGGAACCCCGAAAGGAGAAATAAATAATATATTTATAAA
  8813  AAATTAAATAAATAAATATTATCTATTTCAAAATAAATATAATATAATATAATATAATAA
  8873  TTCTAAATATAAATAATATTTATTATAATTATTATAATAATTGTATTATTTATTAATAAT
  8933  ATATATAATTATATTAAAACTAATATTACATTATTTTGTATATTTAAACAATTAAATTGA
  8993  TTATTCTTATTTGTAATCTTTATTTATTTTATTATATCTTATTAATGATAAATTATAATT
  9053  ATTATTAAAATAATAATTTACTTCTTTTGATATAAAAATAAAATAATATTAGAAAATATA
  9113  TTATATTTTTATTCCTTCCTATTAAAGGTAAAGACTCGACTCTCATAATTAAATTTATAT
  9173  CCTTCGGCCGGATTAATTTATTTTATTTATATTTATATTTATATTTATAGTGAATACCTT
  9233  TTTTAATATTTATTTTTAATATTTATTTTTAATATTTATTTTTAATATTTTATTTTTAAT
  9293  AAAATATAATCTTGTAAGTAAGAAAAGAATTTCGGTGATTGGAACCTTGAAAGGATAAAT
  9353  TTCTTATTTATTATAATATTTATATTATAGTATTATTAAACATTTAATATATTATATTAA
  9413  TATTTAATTAATATTAATATTTAATTATAAAATATATATAATATATATTATTATATATTT
  9473  ATTATATATATATATATATAATATATATATATATATATTATTATTATTATTATTATTATT
  9533  ATTATTATTTATATAATATATATATATATATATATATATATATATATATATTATATTATT
  9593  ATATATATATAATATATAAAAAAAAATATATATAATATATAATTAATTAATATATATTAT
  9653  TTAAATTATATATTATTTAAAATACTTTTTATATTATATCTTCTTTAAATTAAAATATAA
  9713  TTATTATTTATATTATAATTATTTATGAAATATTATTATTAAAATAAAAAAGAGGTTTAG
  9773  ACTATATATTTATTATTTATAAACTTATTATATTATTTATTATTAATAGTTCCGGGGCCC
  9833  GGCCACGGGAGCCGGAACCCCGAAAGGAGAAATAAATAAAATAAAAAATAATAAATATTA
  9893  AATATTATTTATAATAATATTTATAATAAATATTAATATTATTAAATATTATATTCATAT
  9953  TAATAAATTTTATTATTATTTGTAATATATTAAATATTAATAATATATATATTATTTATT
 10013  ATAATGAAAACCTATCCTAAATTATCCTATCATATAATATCATATCATATTATATCATAT
 10073  CTTATTATATGATATATAAAGTATTCACTCTATATGAAGTTATGATTATTATATAAATCT
 10133  TATTTTATTTTTATTTTTTATTTTTTATTTGGACTAATAATAATTATAATAATAATTATT
 10193  GATATGTTCTAATATTAATAAATACATATCTATATTATAATATAAATATTCATTTCTTAC
 10253  TAATAGTTTTTTTTTTATATTATATATCATATATATAATATATATAAATATATATAAATA
 10313  TTTTAATAATTATAATTATATTAAGATATTATAAATATATATTTTTTTTTATATTTATTA
 10373  TATATTATTATTAAATATATTTTTATTATATATCATTAAATATTAATATGTTATTATAGT
 10433  GGTGGGGGGGTCCCAATTATTATTTTCAATAATAATTATTATCATGGGACCCGGATATCT
 10493  TCTTGTTTTTATTTATTATTTTATTATATTTATTTTATTTATTTATTTATAATTTATATT
 10553  ATATAATTTATTATATTGTTAATACTTTTATTTATATTATATAATTATATTATATTATTA
 10613  TAATATATTTAATTGATTATATTATAAAATTTAACTAATGTATGCTTTGTATTTATTGAA
 10673  TAGTTTGGTTCTTATCACCCACCCCCTCCCCCTATTACTTATATATTTATAATATATATA
 10733  TAAAATAAAAAATATATATATATATATATATATATATATATATATATATATATAATATAT
 10793  AATATATATTTTTTTATTTTATTTATTTTTTTTATTATTAATAATAAAAATAATATAAAA
 10853  TCAATATATTAAATAATATATTTATATTAGTTCGGTTTAGTTGGTATTTTGTAATGAGTA
 10913  AAAAGTAATATATAATATTAAATAATAAGTATTGATATAAGTAATAGATATAATAATAAT
 10973  ATTATTAATATTTTATATAAATAATATTAATAATATAGATTATGAAAGAGAGTATTAATA
 11033  TCATTAAATATATATATATGTTATATAATTTAAATTATATATATATATATATATATATAT
 11093  ATATTATAGATTATGATACATTATATATATATATATATATATATATAAAAATTAATTATA
 11153  CTATTACTTTATAATATAATAATATTTATTTATAAAGATATAAAAGAATTGTTTAAAGTT
 11213  ATAACTAAAATATTATATAGTATTCATTAATAATTAATATTATAAATTCAACTATTGTTA
 11273  TATTTATAAATAGAATAATATATTATTATCCTTTAAAATATAACAATAATTATTTAAATT
 11333  AAATTAAATTTAATTAATTTTTAATGAATATAATAATAATAATATTATTAAAATTAATAT
 11393  ATAAAAAAAAAGTAAAA
;     G-cox1 ==> start ;; mfannot: alternative ATG start pos 11356
;     G-cox1-E1 ==> start
 11410  ATGGTACAAAGATGATTATATTCAACAAATGCAAAAGATATTGCAGTATTATATTTTATG
 11470  TTAGCTATTTTTAGTGGTATGGCAGGAACAGCAATGTCTTTAATCATTAGATTAGAATTA
 11530  GCTGCACCTGGTTCACAATATTTACATGGTAATTCACAATTATTTAATG
;     G-cox1-E1 ==> end
;     G-cox1-I1 ==> start /group=II (3.01e-14)
 11579  gt
;     G-cox1-I1-orf777 ==> start /first_aa=A
 11581  gcgcctctcagtgcgtatatttcgttgatgcgtctagcattagtattatgaatcatcaat
 11641  agatacttaaaacatatgactaactcagtaggggctaactttacggggacaatagcatgt
 11701  cataaaacacctatgattagtgtaggtggagttaagtgttacatggttaggttaacgaac
 11761  ttcttagaagtctttatcaggattacaatttcctcttatcatttggatatagtaaaacaa
 11821  gtttgattattttacgttgaggtaatcagattatgattcattgttttagatagcacaggc
 11881  agtgtgaaaaagatgaaggacctaaataacacaaaaggaaatacgaaaagtgagggatca
 11941  actgaaagaggaaactcttgagttgacagaggtatagtagtaccgaatactcaaataaaa
 12001  atgagatttttaaatcaagttagatactattcagtaaataataatttaaaaatagggaag
 12061  gataccaatattgagttatcaaaagatacaagtacttcggacttgttagaatttgagaaa
 12121  ttagtaatagataatataaatgaggaaaatataaataataatttattaagtattataaaa
 12181  aacgtagatatattaatattagcatataatagaattaagagtaaacctggtaatataact
 12241  ccaggtacaacattagaaacattagatggtataaatataatatatttaaataaattatca
 12301  aatgaattaggaacaggtaaattcaaatttaaacccatgagaatagttaatattcctaaa
 12361  cctaaaggtggtataagacctttaagtgtaggtaatccaagagataaaattgtacaagaa
 12421  gttataagaataattttagatacaatttttgataaaaagatatcaacacattcacatggt
 12481  tttagaaagaatataagttgtcaaacagcaatttgagaagttagaaatatatttggtgga
 12541  agtaattgatttattgaagtagacttaaaaaaatgttttgatacaatttctcatgattta
 12601  attattaaagaattaaaaagatatatttcagataaaggttttattgatttagtatataaa
 12661  ttattaagagctggttatattgatgagaaaggaacttatcataaacctatattaggttta
 12721  cctcaaggatcattaattagtcctatcttatgtaatattgtaataacattggtagataat
 12781  tgattagaagattatattaatttatataataaaggtaaagtaaaaaaacaacatcctaca
 12841  tataaaaaattatcaagaataattgcaaaagctaaaatattttcgacaagattaaaatta
 12901  cataaagaaagagctaaaggcccactatttatttataatgatcctaatttcaagagaata
 12961  aaatacgttagatatgcagatgatattttaattggggtattaggttcaaaaaatgattgt
 13021  aaaataatcaaaagagatttaaacaattttttaaattcattaggtttaactataaatgaa
 13081  gaaaaaactttaattacttgtgcaactgaactaccagcaagatttttaggttataatatt
 13141  tcaattacacctttaaaaagaatacctacagttactaaactaattagaggtaaacttatt
 13201  agaagtagaaatacaactagacctattattaatgcaccaattagagatattatcaataaa
 13261  ttagctactaatggatattgtaagcataataaaaatggtagaataggagtacctacaaga
 13321  gtaggtagatgactatatgaagaacctagaacaattattaataattataaagcgttaggt
 13381  agaggtatcttaaattattataaattagctactaattataaaagattaagagaaagaatc
 13441  tattacgtattatattattcatgtgtattaactttagctagtaaatatagattaaaaaca
 13501  ataagtaaaactattaaaaaatttggttataatttaaatattattgaaaatgataaatta
 13561  attgccaattttccaagaaatacttttgataatatcaaaaaaattgaaaatcatggtata
 13621  tttatatatatatcagaagctaaagtaactgatccttttgaatatatcgattcaattaaa
 13681  tatatattacctacagctaaagctaattttaataaaccttgtagtatttgtaattcaact
 13741  attgatgtagaaatacatcatgttaaacaattacatagaggtatattaaaagcacttaaa
 13801  gattatattctaggtagaataattaccataaacagaaaacaaattccattatgtaaacaa
 13861  tgtcatattaaaacacataaaaataaatttaaaaatataggacctggtatataa
;     G-cox1-I1-orf777 ==> end
 13915  aatctattattaatgatactcaatatggaaagccgtatgatgggaaactatcacgtacgg
 13975  tttgggaaaggctctttaacacgtggcaacataggttaatttgctatttcat
;     G-cox1-I1 ==> end
;     G-cox1-E2 ==> start
 14027  TTTTAGTAGTTGGTCATGCTGTATTAATGATTTTCT
;     G-cox1-E2 ==> end
;     G-cox1-I2 ==> start /group=II (6.58e-17)
 14063  gt
;     G-cox1-I2-orf785 ==> start /first_aa=A
 14065  gcgccgtttcgcttaatttatcactgtattgaagtgttaattgataaacatatctctgtt
 14125  tattcaattaatgaaaactttaccgtatcattttggttctgattattagtagtaacatac
 14185  atagtatttagatacgtaaaccatatggcttacccagttggggccaactcaacggggaca
 14245  atagcatgccataaaagcgctggagtaaaacagccagcgcaaggtaagaactgtccgatg
 14305  gctaggttaacgaattcctgtaaagaatgtttagggttctcattaactccttcccacttg
 14365  gggattgtgattcatgcttatgtattggaagaagaggtacacgagttaaccaaaaatgaa
 14425  tcattagctttaagtaaaagttgacattcggagggctgtacgagttcaaatggaaaatta
 14485  agaaatacgggattgtccgaaaggggaaaccctggggataacggagtcttcatagtaccc
 14545  aaatttaatttaaataaagtgagatactttagtactttatctaaattaaatgcaaggaag
 14605  gaagacagtttagcgtatttaacaaagattaatactacggatttttccgagttaaataaa
 14665  ttaatagaaaataatcataataaacttgaaaccattaatactagaattttaaaattaatg
 14725  tcagatattagaatgttattaattgcttataataaaattaaaagtaagaaaggtaatata
 14785  tctaaaggttctaataatattaccttagatgggattaatatttcatatttaaataaatta
 14845  tctaaagatattaacactaatatgtttaaattttctccggttagaagagttgaaattcct
 14905  aaaacatctggaggatttagacctttaagtgttggtaatcctagagaaaaaattgtacaa
 14965  gaaagtatgagaataatattagaaattatctataataatagtttctcttattattctcat
 15025  ggatttagacctaacttatcttgtttaacagctattattcaatgtaaaaattatatgcaa
 15085  tactgtaattgatttattaaagtagatttaaataaatgctttgatacaattccacataat
 15145  atgttaattaatgtattaaatgagagaatcaaagataaaggtttcatagacttattatat
 15205  aaattattaagagctggatatgttgataaaaataataattatcataatacaactttagga
 15265  atccctcaaggtagtgttgtcagtcctattttatgtaatatttttttagataaattagat
 15325  aaatatttagaaaataaatttgagaatgaattcaatactggaaatatgtctaatagaggt
 15385  agaaatccaatttataatagtttatcatctaaaatttatagatgtaaattattatctgaa
 15445  aaattaaaattgattagattaagagaccattaccaaagaaatatgggatctgataaaagt
 15505  tttaaaagagcttattttgttagatatgctgatgatattatcattggtgtaatgggttct
 15565  cataatgattgtaaaaatattttaaacgatattaataacttcttaaaagaaaatttaggt
 15625  atgtcaattaatatagataaatccgttattaaacattctaaagaaggagttagtttttta
 15685  gggtatgatgtaaaagttacaccttgagaaaaaagaccttatagaatgattaaaaaaggt
 15745  gataattttattagggttagacatcatactagtttagttgttaatgcccctattagaagt
 15805  attgtaataaaattaaataaacatggctattgttctcatggtattttaggaaaacccaga
 15865  ggggttggaagattaattcatgaagaaatgaaaaccattttaatgcattacttagctgtt
 15925  ggtagaggtattataaactattatagattagctaccaattttaccacattaagaggtaga
 15985  attacatacattttattttattcatgttgtttaacattagcaagaaaatttaaattaaat
 16045  actgttaagaaagttattttaaaattcggtaaagtattagttgatcctcattcaaaagtt
 16105  agttttagtattgatgattttaaaattagacataaaataaatataactgattctaattat
 16165  acacctgatgaaattttagatagatataaatatatgttacctagatctttatcattattt
 16225  agtggtatttgtcaaatttgtggttctaaacatgatttagaagtacatcacgtaagaaca
 16285  ttaaataatgctgccaataaaattaaagatgattatttattaggtagaatgattaagata
 16345  aatagaaaacaaattactatctgtaaaacatgtcattttaaagttcatcaaggtaaatat
 16405  aatggtccaggtttataa
;     G-cox1-I2-orf785 ==> end
 16423  taattattatactattaaatatgcgttaaatggagagccgtatgatatgaaagtatcacg
 16483  tacggttcggagagggctcttttatatgaatgttattacattcagataggtttgctactc
 16543  tac
;     G-cox1-I2 ==> end
;     G-cox1-E3 ==> start
 16546  TCTTAGTAATGCCTGCTTTAATTGGTGGATTTGGTAACTATTTATTACCATTAATAATTG
 16606  GAGCTACAGATACAGCATTTCCAAGAATTAATAACATTGCTTTTTGAGTATTACCTATGG
 16666  GGTTAGTATGTTTAGTTACATCAACTTTAGTAGAATCAGGTGCTGGTACAGGGTGAACTG
 16726  TCTATCCACCATTATCATCTATTCAGGCACATTCAGGACCTAGTGTAGATTTAGCAATTT
 16786  TTGCATTACATTTAACATCAATTTCATCATTATTAGGTGCTATTAATTTCATTGTAACAA
 16846  CATTAAATATGAGAACAAATGGTATGACAATGCATAAATTACCATTATTTGTATGATCAA
 16906  TTTTCATTACAGCGTTCTTATTATTATTATCATTACCTGTATTATCTGCTGGTATTACAA
 16966  TGTTATTATTAGATAGAAACTTCAATACTTCATTCTTTGAAGTAGCTGGAGGTGGTGACC
 17026  CAATCTTATATGAGCATTTATTTTAC
;     G-cox1-E3 ==> end
;     G-cox1-I3 ==> start /group=ID (1.20e-34)
;     G-cox1-I3-orf379 ==> start /first_aa=K /note=LAGLIDADG ;; evalue:2.8e-46
 17052  aaaggctacataataaataataatgttattttaaatttcttaccaataatattattatta
 17112  ttaaataatgattcttatatcataataataataaaattaacaatattattatctaataat
 17172  catctattattattatcttcatctataaataataaagataaactatcaataaaattagat
 17232  acttctaaagatactataaaatcattattagatttaacaaataatgacattaataaatat
 17292  aattgagaatgagataataataattttaattttgataaattttataaagaatttaaaaaa
 17352  gttaaacctaataataaattaccatctaaagaatttttagaatgatttattggttttttt
 17412  gaagctgatggttgtttacttattcctaaaaataaacaattatatgctattattctttct
 17472  aatagtaaagatttaaatctattaaattatattaaagataatataacatttggtaatgta
 17532  ctatatcattcaaaaaaattaaatacttatagatgagtagtatataatgaaacagatatt
 17592  ttattattaattcatttatttaatggtaatctagtattacctgtaagatatgtaaaatta
 17652  gagatatttatctctaatataaatataaaattattaaaaaataataaacttattattaaa
 17712  ttaattaataaatgtaaaatacctaaattaaataatgcttgattagcaggttttactgat
 17772  ggtgaaggttgtttttatacaggtaaatctaaatctttttattacctaagttatattatt
 17832  actcaaaaatatttagctaataaaattgtttttgatatattattattattattacaaaat
 17892  ataattaatattaaatctggtggtgttaataatcattctaaagataatctttatgtttta
 17952  cgtattagtagtttagaagcttgttctaaattaaaattatattttgataaatatccttta
 18012  agaagttataaattattaatctataaagattgattaaattttattgatatagctataaat
 18072  gataatttatcaaaaaatattagaaaagttaatttaataaaaatattagatactattagt
 18132  tccggggcccggcacgggagccagaaccccggacggagaaataaaaagaaattattataa
;     G-cox1-I3-orf379 ==> end
 18192  tttataaaaaaaaatttttaatttattatgtaaagagaaataaaaaatataattaaatgt
 18252  aaatttatatataaatatatattattttattattctttatttattaaagaaataataata
 18312  atatttatataatattttttatatagatattaataattattttatttatatttatatata
 18372  ttcataaataatattaattaatgcgaataatgaaatatagttatttatttatcttaaaga
 18432  tatatataataaatataaagaatatgttatattttagtttttatatattataattatata
 18492  tatacttaatttatatatataacgtaaaaattacaaaatgtaatttttattgataattat
 18552  cttattattattatattaaattatataatataataagtttatattaataataattattat
 18612  aatataaagtatataaaggcgacactgatagtacggttaataatcttctttaggatcaag
 18672  accgtcggttaattaagtgatcgctacagactgctttatcggtggctttaataatatata
 18732  tatatatatatatatatattataaggttaatgtacagtcggaactctcaatatatatata
 18792  tatttttttttttattaaataaatatatatataaattggttattattattaaataataaa
 18852  taaaatatattgtaagtgaaatatttatattttatatgagtttgga
;     G-cox1-I3 ==> end
;     G-cox1-E4 ==> start
 18898  TTCTTTGGTCATCCAGAAGTATATATTTTAATTATTCCTGGATTTGGTATTATTTCACAT
 18958  GTAGTATCAACATATTCTAAAAAACCTGTATTTGGTGAAATTTCAATGGTATATGCTATG
 19018  GCTTCAATTGGATTATTAGGATTCTTAGTATGATCACATCATATGTATATTGTAGGATTA
 19078  GATGCAGAT
;     G-cox1-E4 ==> end
;     G-cox1-I4 ==> start /group=IB (6.42e-16)
;     G-cox1-I4-orf346 ==> start /first_aa=M /note=LAGLIDADG ;; evalue:1.7e-32
 19087  atgaaagctcaagtgtcgttatatatggtaacgtatatattattatttaactgtatgccg
 19147  gaaactttatactattttaataataatgataatattattaaaataactaaaataatagtc
 19207  cgcttattattaatatatttggaaaaatctattattttatttagatattttataactaat
 19267  aataaacaatcggcaagtaacttttatttttcttctataaaaattaataaaaaaacaatt
 19327  cttaaaaatcatttaaatgatataaatgaaataaaaatatcagaacataaacctttatat
 19387  aaaagattaaaagatgatgaaatattaggttattatttagcaggtttaattgaaggagat
 19447  ggtcatatcggcgctaaatatattactattgctattaattataaagatattaaaaatgct
 19507  tattatttaaaaaaattaattggttatggtaatattagaagatactctaatactgataaa
 19567  gctgtaagtttaaattttgattctaaagcagctatattaagagtatttaatttaattaat
 19627  ggtaaattattaggcccttataagcataaacaattaattgataataaatacgatattaaa
 19687  tttaatactttaattaaacctatcgctaattttaatttatgagataacccctgattaact
 19747  ggttttactgacgctgatggtagttttggagtatatatttataaatcaaaaactataaaa
 19807  ataggatataatgtaaaaattatatttagaattaaacaaagacatgttgatttattaaaa
 19867  catattcaaaaagctttagatggtagtatttctttatttaaaataaaatcagtagttgga
 19927  ggttataattattcagctcttaattttaattctattaaaaattgaattaaatattttagt
 19987  ttatatccaccattgcataatagtaaatatattctttttattaaatgatataaagtttgt
 20047  tatttatttgataataaattacatttaactaaagaaggattagataaaattaaatctatt
 20107  aaaaggaacttcagagactag
;     G-cox1-I4-orf346 ==> end
 20128  tacgttaaatatcctatatataaaaattaagcatttaatcctttattatatataaaatat
 20188  atatataatataaataattatcttatttatttttattataaataagtttataggataaag
 20248  atacagtccatagttaataaggttgtttatatatatatatatatataaatatatatatat
 20308  ataaaatataatatataatataatatatatatataatataatataatataatataatata
 20368  tataatataatataatataatataatataatataatacttgttattggtcgaaaaataat
 20428  atctcactttaattagaattataattataatttaaattttaaagtatatatattataaaa
 20488  attataaaacttattcatccttatttaatattattatatatttatgataataatatttaa
 20548  gtg
;     G-cox1-I4 ==> end
;     G-cox1-E5 ==> start
 20551  ACTAGAGCATATTTCCTATCCGCACTGATGATTATTGCAATTCCAACAGGAATTAAAATC
 20611  TTTTCTTGATTAGCCCTAGTCTATGGTGGTTCAATTAGATTAGCACTACCTATGTTATAT
 20671  GCAATTGCATTCTTATTCTTATTCACAATGGGTGGTTTAACTGGTGTTGCCTTAGCTAAC
 20731  GCCTCATTAGATGTAGCATTCCACGAT
;     G-cox1-E5 ==> end
;     G-cox1-I5 ==> start /group=I(derived) (1.39e-09)
 20758  attaatttaataagtgtcgtgcttaaaattcactaaaataatatataataaattataata
 20818  aaatatataaaaaaaaataaaaaaaattaatatcttatgattaattttatataaataaaa
 20878  atttattaaatattattggttatatatatatatatattaataataaaaaaatatatatat
 20938  atatatagctaacggggaaactcttataattattatttatataataaataagacaatccc
 20998  gtgataactttaatatatatatattatatattaaagtattgtagagactaaacgtgaatg
 21058  attttaatattatttaaatattaaaattaagagatagtccaatcttatatgtaaatataa
 21118  gttaataccaaaaaaaaaataatattattttgacttattat
;     G-cox1-I5-orf262 ==> start /note=LAGLIDADG ;; evalue:8.8e-21
 21159  atattaatattattaataataattttaactaataataaagtttttatagaaactttatat
 21219  tattatttaatatttaattttcaattaatatctccttttggggttccggtccctggtccg
 21279  gcccccaaaactaaagatattaagaatttatatgaatcaattataaataattatattaat
 21339  attttaaataaatatcttattaatattaataaagataatattaataaattaaaattttta
 21399  gataattatactgaagaagaaaaaggttattatttatctggattatttgaaggagatggt
 21459  aatatttatacgagatgtttttcaattactttttctttagaagatgttttattagctaat
 21519  tatttatgtctttattttaagattggtcatattacagctaaatataattctaataaagaa
 21579  ttaacagctgttaaatgaaatattataaaaaaaaaagaacaagaagtatttataaattat
 21639  attaatggtaaattattaacatataaaagatatgatcaatattttaaatataattttaat
 21699  aatcgtttaaatattaaattattaaaacctaaagaatttgatttactattaaatccttga
 21759  ttaacaggttttaatgatgctgatggttatttttatctaggttttcaaaaacataaaaat
 21819  agtcaatgattaaaatttcatttagaattatcacaaaaagataattatattttagtccgg
 21879  cccgcccccgcggggcggaccccaaaggagatattattaaaaaatattttaaacttggtg
 21939  gtattttaa
;     G-cox1-I5-orf262 ==> end
 21948  aaagagattataaatctggtgctacagcttatatttataaagctcaatcatcaaaagcta
 22008  taaaaccttttattgaatattttaataattatcaaccattaagtcttagaagatataaac
 22068  aatatttattattaaatattgcttacttattaaaaataaataaattacatatattactta
 22128  attctttattaatattaaaagaattaatattattacaaagtgttaaaaatatatctttag
 22188  ttccgggcccggtccagggaccggaaccccgaagaggagaaataaaaaatgaattaaata
 22248  atagagttaaaattattattaataaacttcattataacaatatcgaataatgataatatt
 22308  aaagagtaaaattcttaaagtgttaattaaataatattcttttttttatg
;     G-cox1-I5 ==> end
;     G-cox1-E6 ==> start
 22358  ACTTACTACGTGGTGGGACATTTTC
;     G-cox1-E6 ==> end
;     G-cox1-I6 ==> start /group=II (2.54e-19)
 22383  gagcggtctgaaagttatcataaataatatttaccatataataatggataaattatattt
 22443  ttatcaatataagtctaattacaagtgtattaaaatggtaacataaatatgctaagctgt
 22503  aatgacaaaagtatccatattcttgacagttatattataaaaaaagatgaaggaactttg
 22563  actgatctaatatgctcaacgaaagtgaatcaaatgttataaaattacttacaccactaa
 22623  ttgaaaacctgtctgatattcaattattatttattattctataattatataataataaat
 22683  aaaatggttgatgttatgtattggaaatgagcatacgataaatcatataaccattagtaa
 22743  tataatttgagagctaagttagatatttacgtatttatgataaaacagaataaaccctat
 22803  aaattattattattaataataaaaaataataataataccaatatatatattatttaattt
 22863  attattattatattaataaaatttaatatatattataaataattattggattaagaaata
 22923  taatattttatagaaattttctttatatttagagggtaaaagattgtataaaaagctaat
 22983  gccatattgtaatgatatggataagaattattattctaaagatgaaaatctgctaactta
 23043  tactataggtgatatgcctatctttatttatatatatattattattattaataataaaaa
 23103  aaaattaaaaaaagataggaggtttatatataactgataaatatttattatattattttt
 23163  tttataataaatattaaaagatattgcgtgagccgtatgcgatgaaagtcgcacgtacgg
 23223  ttcttaccgggggaaaacttgtaaaggtctacctatcgggat
;     G-cox1-I6 ==> end
;     G-cox1-E7 ==> start
 23265  ACTATGTATTATCAATGGGTGCTATTTTCTCTTTATTTGCAGGATACTATTATTGAAGTC
 23325  CTCAAATTTTAGGTTTAAACTATAATGAAAAATTAGCTCAAATTCAATTCTGATTAATTT
 23385  TCATTGGGGCTAATGTTATTTTCTTCCCAATGCATTTCTTAGGTATTAATGGTATGCCTA
 23445  GAAGAATTCCTGATTATCCTGATGCTTTCGCAGGATGAAATTATGTCGCTTCTATTGGTT
 23505  CATTCATTGCACTATTATCATTATTCTTATTTATCTATATTTTATATGATCAATTAGTTA
 23565  ATGGATTAAATAATAAAGTTAATAATAAATCAGTTATTTATGCTAAAGCACCCGATTTTG
 23625  TAGAATCTAATCTTATCTTTAATTTAAATACAGTTAAATCTTCATCTATCGAATTCTTAT
 23685  TAACTTCTCCACCAGCTGTACACTCATTTAATACACCAGCTGTACAATCTTAA
;     G-cox1-E7 ==> end
;     G-cox1 ==> end
 23738  GTTATAATATTTAATTATTTACTTAATAATTAAAAAAAAAAAAGTAAATATTATATCTAA
 23798  TATAATAATAATATTCTTATAAAAAAAAATATATATAAAAAAAATATATAAAATTTATTA
 23858  AAATATCTTAATATATTATCCTTTTTATATATATATAAATAATATATATATATATATATA
 23918  TATATATATATATATATAATATAATATATATATATATATTATATATATAATATATTTATT
 23978  ATTATATATATAATATATATATAATTATATATATTATATATATATATATATTATAATATA
 24038  TTATATATTATTATTATTTTATAATAAAATTTATTTTTAATATATTATTATTATTATTTA
 24098  TAAATATATAAATAGTATGTTTAATATTATTAATACTAAAAAAAAGTATAATTATAATTA
 24158  GGATCTAACAATACATTTATCTGATTAATATTAATATTAATATTTATATTAATAAAGGGA
 24218  TTAAATTAATTGTATCCAATTTAATTAAATTATAGATATATTATTTATAATATTAATATA
 24278  TTGTTTTATTAAAAAGGTAAAAATAGTTTTTATTTTATATATAAATATAGGATATAAATA
 24338  AATATATTATATATATATTAAGAATATATTTATATTTTACATATAATTATTTATAATATA
 24398  AATATCTCCGCAAAGCCGGATTAATGTAATTATTTAATAATTTTATTTAATAATTTATTA
 24458  AAATAAATATTTACATTTGATAATATTTATATTATGTCAGTTATTTTATATTAATGTTTA
 24518  ATCTATTATAATATTTTTTTTATAAATATATTATTTATATTAATAAATATATATATTATT
 24578  TTTATAATATATATATATTTTTATTAAATATTTATTAAATATTTATTAAATTATTATAAT
 24638  GTTGTTATTAATCTTATTAAAAAATATATATAAAA
;     G-atp8 ==> start ;; mfannot: alternative ATG start pos 24661
 24673  ATGCCACAATTAGTTCCATTTTATTTTATGAATCAATTAACATATGGTTTCTTATTAATG
 24733  ATTCTATTATTATTTTATTCTTTTATTCTCACAATTCTTTTTACCTATGATCTTAAGATT
 24793  ATATGTATCTAG
;     G-atp8 ==> end
 24805  ATTATTTATTTCTAAATTATAATATATATTATTAATTTATTTATTCATATAAATATTATT
 24865  ATTATTATATATAAATATTAATAATATTTATACTTATTTAATAATAATAATAAAATAAAA
 24925  AAAATAATTATAATTTAATATATTTAATATATTTCCTTACGGACTATATATTTATATATA
 24985  TATATTAAATACAATTTAATTTAATTTAATTATGTTATTTATTAAATAAAGTTATATTAT
 25045  AATAACAATATTATATATTATTATATAATTATAATATATTTTAATATAATTATCAAAAGA
 25105  AATAATAAAAAATATTAATAAGAATATAATTTAATAATTATTAAAAAAAATTCTTATTTA
 25165  TAGTCCGGTCCGCCCCCGCGGGGCGGACCCCAAAGGAGGAGTAATAAAAATTATTAAATA
 25225  CAAATATTATATATATATAATTCATTATATATATATATATATAATAATTAATCTTATTTT
 25285  TTATATATTTATTTATATATCTATTTATATTTATATTTTATATATATTTATTTATATATC
 25345  TAAGGGGTTTGGTCCCTCCCCCGTAAGTATAAGTATACGGGGGAGGGTCCCTCACTATTT
 25405  ATATTTATATTTATATTTTTATTTTATATATTTTATATATTTATAAATAAAGTATAATAA
 25465  GATATAATTATGATTAATTATTTATAAGTTATAGTTTTATAAATTTATAATTATT
;     G-atp6 ==> start ;; mfannot: alternative ATG start pos 25511
 25520  ATGTTTAATTTATTAAATACATATATTACATCACCATTAGATCAATTTGAGATTAGACTA
 25580  TTATTTGGTTTACAATCATCATTTATTGATTTAAGTTGTTTAAATTTAACAACATTTTCA
 25640  TTATATACTATTATTGTATTATTAGTTATTACAAGTTTATATCTATTAACTAATAATAAT
 25700  AATAAAATTATTGGTTCAAGATGATTAATTTCACAAGAAGCTATTTATGATACTATTATA
 25760  AATATGCTTAAAGGACAAATTGGAGGTAAAAATTGAGGTTTATATTTCCCTATGATCTTT
 25820  ACATTATTTATGTTTATTTTTATTGCTAATTTAATTAGTATGATTCCATACTCATTTGCA
 25880  TTATCAGCTCATTTAGTATTTATTATCTCTTTAAGTGTTGTTATTTGATTAGGTAATACT
 25940  ATTTTAGGTTTATATAAACATGGTTGAGTATTCTTCTCATTATTCGTACCTGCTGGTACA
 26000  CCATTACCATTAGTACCTTTATTAGTTATTATTGAAACTTTATCTTATTTCGCTAGAGCT
 26060  ATCTCATTAGGTTTAAGATTAGGTTCTAATATCTTAGCTGGTCATTTATTAATGGTTATT
 26120  TTAGGTGGTTTACTATTTAATTTTATGTTAATTAATTTATTTACTTTAGTATTCGGTTTT
 26180  GTACCTTTAGCTATGATCTTAGCTATTATGATTTTAGAATTCGCTATTGGTATTATCCAA
 26240  GCCTATGTTTGACTTATCTTAACAGCATCATATTTAAAAGATGCAGTATACTTACATTAA
;     G-atp6 ==> end
 26300  ATTATAAAATAAAATTATAAAATAAAATAATTTACATATGGAGTATTAAACTATAATAAA
 26360  AAGAAAAAATAGTAATAATATTATCTTCTCCTCCTTTCGGGGTTCCGGCTCCCGTGGCCG
 26420  GGCCCCGGAACTATTAATTATATAATATGATACGGATCAAACATTACCCGTTGTTCACTG
 26480  GCAATGTTTAATCCTATTGTATATAAATATAATAAAATAATTACCCCTCTCGTAATTCAC
 26540  ATCTATAAAATATAAAATATAAAATATAAAATAATAATATTATATTATATATATATATAT
 26600  ATATATATATATATATATATATATATATTTATAATTTATATGATTAATATATTATATATA
 26660  TAAAAAATATATTAAATTTACTTTTTATAGAAAGGAGATATTTATTTTAATACTTATATA
 26720  GTATTTATTAATAATATAATAATTGTTATTATAAATATTAATAATAATATAAAAATAGGG
 26780  TAAATAATATAAATAATATGAATAAATATAAAAACATATTAAATATAAAATATATCATAA
 26840  ATTTAATAAATATTATAATAATTTATAAATGATAGATATCTGGGGTCCTATAAATAATAA
 26900  TAATTTTCAATAATTATAGGGACCCCCACCTATTATATAAATATAAATATAAATATAAAT
 26960  ACAAATATAATATATATAAATATATAAATATAATATAAATACAAATATAATATATAAATA
 27020  TAAATATAAATATATAAATATAAGTATAAATAAAAATTAATAATATATATATAATTATAA
 27080  TAAAAATAATAATATAATATATAATAAAATATAACTTATTAATATAATATTAAAAATATA
 27140  ATTAACAAGAATAAATAGTCCGTGGGATCGAACCCCCTTTTTTATTTAATATTTAATATT
 27200  TAATATTTAAAGAAGGAATTGTTTATATATATTAATATCTTATTTGGGGATTAATATAAT
 27260  ATATAAGTTTTGGATACCAGGCCAAAGACCGGAATCCCAAAAGGAGATTATATAAATATT
 27320  ATTTATCTCCCTTTTTTAATATTATAATAATTTTATTAAAAATAAAATAATAATAATAAT
 27380  TATAATTTATAATAACAATAATAATAATTAATTAATTAATTAATTAATTAATTAATTAAA
 27440  TAATAATAAATATAAAAAGAATATAATTTATAATATATATATATATATATATATATATTA
 27500  AATAAAATATTTACTTCATTAATATAAAATATAAATATATTTAATTAATAAGTATATATA
 27560  TATAATAATATATAATAACCTATTTATATATATAATCTTAATATAATTATAAGAAATATT
 27620  ATATAAGTAATATATAAAAATAATATAAAATAATTATAATTCAATTTATATATTAATAGT
 27680  TCCGGGGGGCCGGCCACGGGAGCCGGAACCCCGAAAGGAGGAATAAGATAAATATATAAA
 27740  TTATATTAATAAATATAAATTTTAAATGAATTAATAAAATTAATATATATATGTATATAT
 27800  ATATATATATATTAAATATATTTAAATAGTTTCCGAAGGAGTGATAGATCCCTTTGGGGG
 27860  GGACCGAACCCCGAAAGAGTTTTATTTTATTTTATTTTATTTTAATTAGGTTAATAAATA
 27920  GTAATAATAAACTTAATAATAATAATAATAATTTTATTTTTATAATTTATTAATAATAAT
 27980  AATAATTATATATATATATATTATTAATAAATATA
;     G-trnE(uuc) ==> start
 28015  GACCTTATCGTCTAATGGTTACGACATCACCTC!TTC!ATGTTGATAATATCGGTTCGAT
 28073  TCCGATTAAGGTTA
;     G-trnE(uuc) ==> end
 28087  TTCATAATAATAAATATTTGTAAAAAAAGTATATATAATTAAACATATTCTTTATATTAA
 28147  TTAATAATTATTAATAATATACATTTTATATAATACAATTATATATATATTTTTTTTAAT
 28207  ACAAATAATATATTCATAATAATAAATACCGATTGTTATTATACTATAATAAAATATATA
 28267  ATATATTTTTCATTATAATATTTTTAAATAAATATTATAATAAATTATATAAATAATATT
 28327  TATGTATAATAATAATAATAATAATTGTTATTAATTAATTCTATAATTATTATATATTTA
 28387  ATTTTTTTAATATAATATATAATAATAGAATTTATTTTATTCTTTTTTTTATAGTTCCGG
 28447  GGCCCGGCCACGGGAGCCGGAACCCCGAAAGGAGAATATAAATTAATAATAATATAAATA
 28507  ACATATTAACAATAAATTATTGTTAATATAATAATAATAATAATAATATTAATAAATAAT
 28567  ATAAAAATTATTAATATTATATTTATATAATATTAATATAAAAATCTTTCATAATATTAA
 28627  TTATTATTAAATAATAATTATATCATTAATATTAATATAATCGTCAATATTATTTATTTA
 28687  TTCATTTATTTATTTATTATTAAATAAATATTTTTAAATATTATATTATTAACTTTTTAT
 28747  TAAAAAAATTAATAATGATATAATATAATTAATATTATCCACGGGACCAATGACCAACCC
 28807  GGTAGTTGACCGGATTGGCGCCCGCGAGGTTTATATTTAATAAATAATAATAATAATATT
 28867  AATAAAATCTATTAACTTTTTTTTTAATGGATTATATTAATGAAAAAAAAATGAGAAATA
 28927  TCTTTTTTTTTTTATAATTATAATTTATATATAATAAAATATGTATATATAATAAAAAAA
 28987  ATAGTTTTTAATATTATAATATAATTATATATATAATTATAAATATATATATATATAATA
 29047  AGTATTAATTAATAATATATATTTATATATTATTAATTAATATATATAAAATATTAGTAA
 29107  TAAATAATATTATTAATATTTTATAAATAAATAATAATAAT
;     G-cob ==> start
;     G-cob-E1 ==> start
 29148  ATGGCATTTAGAAAATCAAATGTATATTTAAGTTTAGTGAATAGTTATGTTATTGATTCA
 29208  CCACAACCATCATCAATTAATTATTGATGAAATATGGGTTCATTATTAGGTTTATGTTTA
 29268  GTTATTCAAATTGTAACAGGTATTTTTATGGCTATGCATTATTCATCTAATATTGAATTA
 29328  GCTTTTTCATCTGTTGAACATATTATAAGAGATGTGCATAATGGTTATATTTTAAGATAT
 29388  TTACATGCAAATGGTGCATCATTCTTTTTTATGGTAATGTTTATGCATATGGCTAAAGGT
 29448  TTATATTATGGTTCATATAGATCACCAAGAGTACTATTATGAAATGTAGGTGTTATTATT
 29508  TTCATTTTAACTATTGCTACAGCTTTTTTAGGTTATTGTTGTGTTTATGGACAGA
;     G-cob-E1 ==> end
;     G-cob-I1 ==> start /group=II(derived) (9.36e-13)
 29563  gtgagacaagtataagtatattattataatatcataccattaaataaattattttaatga
 29623  aatgattatgtttatatataacatatacctaattagacatgcattattagtaataatttt
 29683  gtatgaaactctaataataataattattattaattattaaggtaagattcatatggatag
 29743  cgtaagtcaatctaatattataaaatatcgtaacataaacaatatttttctattattaat
 29803  taataaataataataaataaaaataattatatgagaagtaagatattcaattctgtctag
 29863  aatacatatatatacgttaatactcatcggtataaaattagaatcctaagtgaattattg
 29923  aaagtataataatataaacttggtaagcccaattatttccatataatattaatataaata
 29983  ttatatggtagttatatataatattattaaataaataataatagaaattataatatagat
 30043  aagtgggtaaaagactattgaaaaagctaaagattatatgtaatgtataatatagatcaa
 30103  attatttatatattttaataaaaatatattaataatggttaatattattattaattaatt
 30163  aattaattaattaataataataacgaataaatgattaatgtgaaagcatgctaacttcaa
 30223  tataggatgatttatatagtatataaattgtttgagctgtatactatgaaagtagtacgt
 30283  acagttctgagtgggggaaaatttgtaaagatctacctatcacaat
;     G-cob-I1 ==> end
;     G-cob-E2 ==> start
 30329  TGTCACATTGAGGT
;     G-cob-E2 ==> end
;     G-cob-I2 ==> start /group=ID (2.51e-22)
;     G-cob-I2-orf280 ==> start /first_aa=N /note=LAGLIDADG ;; evalue:2.9e-10
 30343  aatataaatatcgcctcaaatatatttaatataataaaactaatttatataataatgtta
 30403  atattattaatttatattttttatacgattataataagacaaataataaaaactaaagaa
 30463  tatcttatattaattaagagtatagattatattaataaaaataaatatataattaattta
 30523  aatataacaaataagaaagatataaataataatattggtccattaaatatagacatttta
 30583  tcaattatttatggttcaatattaggagatggtcatgctgaaaaaagaaaaggtggtaaa
 30643  ggaacaagaattgtatttcaacaagaatattgtaatattaattatttatattatttacat
 30703  agtttattagctaatttaggttattgtaatactaatttacctttaattaaaactagatta
 30763  ggtaaaaaaggtaaaattagacaatatttaaaatttaatacatgaacttatgattcattt
 30823  aatatgattcattcagaatggtatattaaaaatatatctggaaaaggtaatattaaagtt
 30883  attcctaaatctttagacaattatttaactcctttagctttagctatttgaattatagat
 30943  gatggatgtaaattaggtaaaggtttaaaattcgcaactaattgttttagttataaagat
 31003  gttcaatatttactttatttattacataataaatataatattaaaactactattcataaa
 31063  ggcaataaagaaaatacacaatttgttatttatgtatgaaaagaatctatacctatttta
 31123  actaaaattgtatctccttatattattcctagtataaaatataaattaggtaattattta
 31183  taa
;     G-cob-I2-orf280 ==> end
 31186  taaaatatatagtattatattaattattatattattataatgcgatattattgaaaacat
 31246  gtcaaaattatattattaagtaacaagacagtgggttatataattatatgatcccaacag
 31306  aatacaccaataataggtattattataaaaaaaaataataatatttaatgtttattcgaa
 31366  gaaaatttataatattattattataacacaataacacaaggtttaataatctatatatat
 31426  atattatatatataactactgttattattccatttacctaattaatatataaataatgaa
 31486  ttataattattatgattaatatttttataataataaccccatcataacatttatatataa
 31546  catttatatataacatttatatataatatttatattatggtattattaggtataaatatt
 31606  tattcataagagaaaatagtgattaaatggaattataaaaagggtagatattattaaata
 31666  cagggtattatttatattaataaatcaataaatattgagattattattattaaaaaataa
 31726  taataatttataaataatattattttcttg
;     G-cob-I2 ==> end
;     G-cob-E3 ==> start
 31756  GCACTAGTTATTACTAATTTATTCTCAGCAATTCCATTTGTAGGTAACGATATTGTATCT
 31816  TGATTATGAGGTGGGTT
;     G-cob-E3 ==> end
;     G-cob-I3 ==> start /group=IB(3') (5.56e-05)
 31833  t
;     G-cob-I3-orf348 ==> start /first_aa=N /note=LAGLIDADG ;; evalue:4.2e-51
 31834  aatatagaggatccatattatagtaatataatattaaataaatctgttttatgctgaaat
 31894  atcttcatttgaataataaattactatattattcaattaattatttataataatataatt
 31954  tgaaataaaaataatatagttaaaatatttattataagaagaaaattagcagtaattaat
 32014  atatatatatatataaaattaattattcagagactttatagttattatataaataatact
 32074  attatttatgataaaaatcataaattaaacacagataatcctatttatgcatatattgtt
 32134  ggtttatttgaaggagatggttgaattactatttcaaaaaaaggtaaatatttattatat
 32194  gaattaggtattgaaatacatattagagatattcaattattatataaaattaaaaatatt
 32254  ttaggtattggtaaagtaacaattaaaaaattaaaaataaaagatggtactattaaagaa
 32314  atatgtaaatttaatgtaagaaataaaaatcatttaaagaatattattattcctattttt
 32374  gataaatatcctatattaactaataaacattatgattatttatattttaaagataattta
 32434  ttaaaagatattaaatattataatgatttatcttattatttacgtcctattaaaccattt
 32494  aatactcttgaagatattttaaataaaaattatttttcttcatgattaattggttttttt
 32554  gaagctaaaagttgttttagtatttataaacctataaataaaaaaataaaacttgctagt
 32614  tttgaagtatctataaataataatatagaagttatattagctattaaatcatatttaaaa
 32674  attaataataatatttatataaatgaatttaataattcaaaaataacacttaaaagtatt
 32734  aatgatattaaaaatgttgtaatatttattaataataatcctattaaattattaggttat
 32794  aaaaaattacaatatttattattcttaaaagatttacgtcttattcttaaatataataat
 32854  tattttaaaattcctcctaaatattaa
;     G-cob-I3-orf348 ==> end
 32881  tcttatataaaaatataataataatatatttatatattatataattatataaacaaaata
 32941  taatttatatataattatttattataaatatagtccggcccgccccgcgggggcggaccc
 33001  cgaaggagtgagggacccctccctattctaacgggagggggaccgaacccctttttattt
 33061  ttaattaagaaagagtttaattatatattaaatatattattatcaataaataattccttt
 33121  gaactatttattattttattatatttattttctccttcattattaatttttattaataat
 33181  taaaatcttatcattttatggtattttatttctattttaggatatcgaaactataaatta
 33241  aaaagtataattttattaattataatttatgattaataaataagaaataaaaactttaga
 33301  agtaatatttatcttttttttttataaataaatattatgattaatatataatcatttata
 33361  aatatttatatataattatatatatatacataaataggattaagatatagtccgaacaat
 33421  atagtgatatattgataatagttttcaaatatgtaactatttaaacattaaaag
;     G-cob-I3 ==> end
;     G-cob-E4 ==> start
 33475  CTCAGTATCTAACCCTCTAATCCAGAGATTCTTTGCGTTACATTATTTAGTACCTTTTAT
 33535  CATTGCTGCAATGGTTATTATGCATTTAATGGCATTACATATTCATGGTTCATCTAATCC
 33595  ATTAGGTATTACAGGTAATTTAGATAGAATTCCAATGCATTCATACTTTATTTTTAAAGA
 33655  TTTAGTAACTGTTTTCTTATTTATGTTAATTTTAGCATTATTTGTATTCTATTCACCTAA
 33715  TACTTTAGGT
;     G-cob-E4 ==> end
;     G-cob-I4 ==> start /group=IB (6.13e-21)
;     G-cob-I4-orf384 ==> start /first_aa=Q /note=LAGLIDADG ;; evalue:2.9e-45
 33725  caaaatatggccttattattaattacatatgtaattaatattttatgtgctgtatgctgg
 33785  aaatctttatttattaaatatcaatgaaaaatttataataaaactctatattattttatt
 33845  attaaaaatattttaaatacaaaacaattaaataatttcgtattaaaatttaattgaaca
 33905  aagcaatataataaaataaatattgtaagtgatttattaaatcccgatagagtaaaatat
 33965  tattataaagaagataatcagcaggtaaccaatataaattcttctaatactcacttaacg
 34025  agtaataaaaagaatttattagtagatacttcagagactacacgcacactaaaaaataaa
 34085  tttaattatttattaaatatttttaatataaaaaaaataaatcaaattattcttaaaaga
 34145  cattatagtatttataaagatagtaatattagatttaaccaatgattggccggtttaatt
 34205  gacggagatggttatttttgtattactaaaaataaatatgcatcttgtgaaattcttgtt
 34265  gaattaaaagatgaaaaaatgttaagacaaatccaagataaatttggtggttctgtaaaa
 34325  ttaagatcaggtgttaaggctattagatatagattacaaaataaagaaggtataattaaa
 34385  ttaattaatgccgttaatggtaatattcgtaatagtaaaagattagtacaatttaataaa
 34445  gtatgtattttattaaatatcgattttaaagaacctattaaattaactaaagataatgct
 34505  tgatttataggattctttgatgctgatggtactattaattattccgataaattaaaaatt
 34565  agacctcaattaactattagcgttacaaataaatatttacatgatgttgaatactataga
 34625  gaagtatttggtggtaatatttattttgataaagctaaaaatggttattttaaatgatct
 34685  attaataataaaaaattacataatattttttatctttataataaaagttgtccttctaaa
 34745  tctaataaaggtaaacgtttatttttaattgataaattttattatttatatgatttatta
 34805  gcttttaaagcacctcataatacagctttatataaagcttgattaaaatttaatgaaaaa
 34865  tgaaataataattaa
;     G-cob-I4-orf384 ==> end
 34880  attttctccgtattcattattatattatctaatttataaaatatttaaagattccttata
 34940  ataatataacatctttgtaaattattgttaaagataatataaattattatgaatcggtag
 35000  attatatttttacaatcttattaaataaaattctgatcattaaacatgattgaataaata
 35060  ataatagtttatgaaataggatagtgtaatataaatttttatgaagatatagtccatttt
 35120  atatttattataaaag
;     G-cob-I4 ==> end
;     G-cob-E5 ==> start
 35136  CATCCTGATAACTATATTCCTGGTAATCCTTTAGTAACACCAGCATCTAT
;     G-cob-E5 ==> end
;     G-cob-I5 ==> start /group=IA (5.00e-23)
 35186  tgatattaaaaatattaataaaattattattatttaatcttatttattttatataaaaaa
 35246  aaataaataataattattaataaaaatatattatttatttctcctttcggggttatttat
 35306  atatattcctttataatttatatttaatatattatattaaatatatgaaaaattataata
 35366  aataaattaattaattaattaataataaataataataaaaagtacagtagcattaaatat
 35426  tcttaagtttccgctttgtgggaaccccataaggagtttaatgattaaaaattggttaat
 35486  tgtcaagaaaatctaaggtattaataaataaataatactatgacaacttgcagcgaagtt
 35546  tatatcatctctatattaatatattaatatatatatataataataataataatattaata
 35606  taatataagatataaaaacgttcaacgactagaaagtgaactgagatagtaatacctttc
 35666  cacgaaaaccaattaatttataaattatttttaaataaagaatagattattaattttttt
 35726  tatatattaatatatattatatataaaataaaaaatatatatatatatattataaaatat
 35786  caaaagttttaatcttttattataaattaatgacatagtctgaacaataatgaaaattat
 35846  tgagataagatattaaataatcttatgttaacatatataaattg
;     G-cob-I5 ==> end
;     G-cob-E6 ==> start
 35890  TGTACCTGAATGATACTTATTACCATTCTATGCTATTTTAAGATCTATTCCTGATAAATT
 35950  ATTAGGAGTTATTCTAATGTTTGCAGCTATTTTAGTATTATTAGTTTTACCATTTACTGA
 36010  TAGAAGTGTAGTAAGAGGTAATACTTTTAAAGTATTATCTAAATTCTTCTTCTTTATCTT
 36070  TGTATTCAATTTCGTATTATTAGGACAAATTGGAGCATGCCATGTAGAAGTACCTTATGT
 36130  CTTAATGGGACAAATCGCTACATTTATCTACTTCGCTTATTTCTTAATTATTGTACCTGT
 36190  TATCTCTACTATTGAAAATGTTTTATTCTATATCGGTAGAGTTAATAAATAA
;     G-cob-E6 ==> end
;     G-cob ==> end
 36242  TATATAATTAAATTAATACATAGATATAATATATATATAATTATTATTAATAATATAATA
 36302  AAAATAAAAATAATAAAATTATTAATAATAATAATACTTTAATAATATTCTTAAAAATAA
 36362  TATATCTCTAATTTATAAAAATAAAATAATAATAATAAAAAAAAAATAAAATATAAATAA
 36422  AATAATATAATTAATAATAATAAATAATATACTTATTAAATTAATATAAATAAATGAATA
 36482  ATATAATATAACTATATTGAATTATAATCTATCTATCTTTTTTTTTCATATAATTATAAT
 36542  ATATATATTAATATATATAATTATTATTTTATATATTATAGATTTATTAATTATTATTAT
 36602  CATTATTATTTTTTATTTAATCTTATTTATTATAAAATAATTAATTATCATAAAGCATAA
 36662  TTATTATAGAATCTTATTATTTTCTTTATTTAAATTTATAAAAATATAAAGTCCCCTTTT
 36722  TATTTTATTTAATTATTTATTTTTAAAAAGGAGTGAGGGACCCCGTGGGGACCGAACCCC
 36782  GAAGGAGTACTCATTTAATATAAATATTAAATAAAAATTATTTTATATATATTAATGATT
 36842  ATTAATATTGATAATATAAATTATTTTATAATTAATTATTATAAATATATAACTATTAAT
 36902  AATTAATTTTTAATCTAGGGGTTTCCCCCACTTACATATACTTACGTATACTTACATATA
 36962  CTTATGTATACTTACATATACTTACGTATACTTACATATACTTATATATACTTACGTATA
 37022  CTTACATATATGGGGGATCCCTCACTCATCCGGCGTCCTACTCACCCTATTTATTAATCA
 37082  TTAATAAGAAATTATTATTAAAAAAATTATAATTTACTCAAAGTTAATTATAAATATATT
 37142  TTTAAATATCTATTTTATTAATCTTTTATAAAATTTAAATTAATTGTAATTAATTAATAT
 37202  TATAATAATTATTCTTAGGAAGGATATTTATTTATTTTAATTATGAATTCCTGACATAGA
 37262  GACAATTAATTAGAACTTCTTATTATTATTATAATAATAATAAAAATATTCTAAATATAT
 37322  TATATATATTATTATTTTTTTTTATTATTAATAAAATATTATAATAAATTTAAATAAGTT
 37382  TATAATTTTTGATAAGTATTGTTATATTTTTTATTTCCAAATATATAAGTAATAGGGGGA
 37442  GGGGGTGGGTGATAAGAACCAAACTATTCAATAAATATAGAGCACACATTAGTTATTATT
 37502  TAATAATATAACTAATATATAATAATTATAAAATAATTAATTATATAATAAAATATAAAG
 37562  TATTAACAATATAATAAATTGTATAAAATAAATTATAAATATTAAATAAAAACCAAATAA
 37622  ATAATATAATAAATGATAAACAAGAAGATATCCGGGTCCCAATAATAATTATTATTGAAA
 37682  ATAATAATTGGGACCCCCACCTAAAATATACATATTAACTAATAATATATTATATATATT
 37742  AATATATAATAATATTATTAAAATATAATATTATATTATTAAAAAATATATATATATAAA
 37802  ATAAGATATATATATATAAATATATATATTCTTAATAAATATTATATATAATAATAATAA
 37862  ATTATTTCATAATAAATTATTTCTTTTTATTAATAAAAATTACTTATCTCCTTCGACCGG
 37922  ACTCCTTCGGGGTCCGCCCCGCGGGGGGCGGGCCGGACTATTAAATATTTAATATTTAAT
 37982  ATTTAATATTTAATATTTAATATTTTATTCTATAAATATTCATATGAAAAATAATAAGTA
 38042  TATAATTATGATAATGAATATATTTTTATTTATAATTTATTATTATAAAAATATTTTAAT
 38102  TTAATAATAATAATAAATCATTATATTAATTCTTTTAAGAATTTATAATTGTCATTATTT
 38162  ATTATATACTTCTTATTAAAAAGGGATTCGGTTTCCCTCATCCTCATGGGTATTCCTCAC
 38222  TCCTTCTGATAATTAATTTTATAATAATAATAAAATAAACTTAATTAAATATTATATATT
 38282  TATTTACAATTATATATATATATTACTCATAATTTAATTAAATTAAATTAAGATGCAATT
 38342  CAATACGGTTGTATTATATTATTCATCAAATATTGTTAATATTGATACCTACAGAGATAT
 38402  TTAATATTTTTATTATTATTATCCATTACTTTTTTTATTATATTTTAATTATTTATTTAT
 38462  TTATTTATAATAATAATATTTCATATTATCAATTATTATTTTTTTTTTATAATATATAAT
 38522  TAAATTATTTATATAGTTCCCCGAAAGGAGAATAAATAAAATATTATATAAATATTTATA
 38582  TCTTTATTAATATTAATATAAGTAATATATATAGTTTATGATATTTAATTTTATCATAAT
 38642  ATAATAATAATTATATAAATCTTATACACATTTATATAAGTATATATATATATTATTAAT
 38702  ATAATGAACATCTATTAAATAAAATAATTGTAAATCTCAAGTAAATTATTATTATTTTAT
 38762  TTTTAATAATAATTTATGATTTATAATTAATAAATAAAAGAGTAATTATATGATAAAAAA
 38822  GGTAATAAATAAAATTTATAGTTCCGGGGCCCGGCCACGGGAGCCGGAACCCCGAAAGGA
 38882  GTTTATTTATATATATATATGAATTAATATTTAATAATAAATAATAATATAATTAATAAT
 38942  ATTATTATTATTATAATTTTTTGTTTATAATATTAATAAAATATATAAATAAGTCCCTTT
 39002  TTTTTTTATTTAAAATAAAGAAGGAATAATTAAATAATATTTTAATAATTTAATTAAATA
 39062  GTGTATTAAAAGATAATAAAAAGTAATATTAATATATTAATTATATATAATATATTTATA
 39122  TATAATTATATATATATATATAAATAATAATAAATATATATATAATATAAAAATAAGAAT
 39182  AGATTAAATATTTAATAAATAAATATT
;     G-atp9 ==> start
 39209  ATGCAATTAGTATTAGCAGCTAAATATATTGGAGCAGGTATCTCAACAATTGGTTTATTA
 39269  GGAGCAGGTATTGGTATTGCTATCGTATTCGCAGCTTTAATTAATGGTGTATCAAGAAAC
 39329  CCATCAATTAAAGACCTAGTATTCCCTATGGCTATTTTAGGTTTCGCCTTATCAGAAGCT
 39389  ACAGGTTTATTCTGTTTAATGGTTTCATTCTTATTATTATTCGGTGTATAA
;     G-atp9 ==> end
 39440  TATATATAATATATTATAAATAAATAAATAAATAATGAAATTAATAAAAAAAATAAAATA
 39500  AAATCTCATTTGATTAAATTAATAACATTATTATAATTATATAATTATTATAAAATATAT
 39560  AAATATTATAATAATAATAATATATATAAATTATAATAAAAAATAATAATAATATATAAT
 39620  ATTTTTTTTTAATATATTAATATATAATAAATAAATAATGGATAATATATAATTACTTTT
 39680  TTTATATTATTAATAATAATAATTTATAAATATTGTTATAATAAACATTTATAAAAATAA
 39740  ATATAAATTACCATAATAAGATATATTATTTATTAATAATAAAAATATTTATTAATAAAT
 39800  AAGAAATATATATATTATGATAATATTTATTAATAAATAATAAATTCTTTATATATAAAT
 39860  ATATTAAATATATTTAATTGAACACAATATAATTTTTTTTTATATTTCATTGAATAATAT
 39920  TAATAATAATATATATAATATTAATATATATATTAGTAATCTATTATTATATATTAATAA
 39980  TAAAATATATATAATTTATATTTTAATATATAATTAATATAATATATTATAAATTTATAA
 40040  ATATATTATATATATATATATAATAATATAATAAAATATATATATAAATATATATAATAA
 40100  TATTTATATATAATATATATATATATATTATATTAATAATATTTAATTATATTTTATTTA
 40160  AATATTTAATTTATTAAATATTATATATTATATTAAATATTAAATATAAATAATAATTAT
 40220  ATTATATTAATAAATATAATAAATTAAAAATATATGATTAATTATATAATAATAATAATA
 40280  ATTATTTTAATATTATAATTTATAAAATTAATTATATTAATTATATTAATTCTTATTATA
 40340  TAATAATTATTAATAATAATTTATTTTAAGAAAGGAGAAAATAAATTAATAAAAGTTTAA
 40400  AAGTTCTTATATTAATAATTATATAATATTATATTAAAGATTTTTATAATATATATATAT
 40460  AATATATTTATAGTTCCGGGGCCCGGCCACGGGAGCCGGAACCCCGAAAGGAGTTTATTT
 40520  AATATTTATATTTATATTAATATTTATATTTATATTTATATTTATATTTATATTCCTCTT
 40580  AA
;     G-trnS(uga) ==> start
 40582  GGATGGTTGACTGAGTGGTTTAAAGTGTGATATT!TGA!GCTATCATTAGTCTTTATTGG
 40640  CTACGTAGGTTCAAATCCTACATCATCCG
;     G-trnS(uga) ==> end
 40669  TAATAATACATATATATAATAATAATTTTAATATTATTCCTATAAAAAATAAATAAATAA
 40729  ATAAATAATAATAATTAATTAATTAATTAATTTTAATAAATATAAAATATATAAAAATAA
 40789  TAATAATAATAATTATTATTTTAATAATATTATTTATATAATAGTCCGGCCCGCCCCCGC
 40849  GGGGCGGACCCCGAAGGAGTCCGACCCTTTTTATTCTTAATTAAGAAGGGGTTTTATTTT
 40909  ATTAATTAATAATAATATATTAAAAATTATAAATAATTAATAATTCTTTATATTTATATA
 40969  TATATATATATATATATATATATATATATATTTATATATTTATATATATATTTTAATAAT
 41029  ATTATGATATATTTTATTTTAATATTTTTATTTTTATTTTTATTATAAAATTATAATATT
 41089  TTATTTTATAAATTATTTATATATAAATTATTAATAATAATTATTTTTTATTTGGGATTT
 41149  ATATTATTATTATAAAGAATATAATGTTATTAATAACTGCAAATAATATCTAATATATTA
 41209  TTATTTATAATAATAAATAATATTATAATAAGGATGCATATTATATATATATATATATTT
 41269  ATATTTATATTAATATTAATATTAATATGTATATATAATAGATAAAAAGTAAAAATAAAA
 41329  AATAATGAAATTAAAATTATTAAATATAATTTTATCAATAATAAATAAACTTAATAATAA
 41389  TAATAATATTATTATTAATAATCTATTAGATTCATTAATAAATAAGAAATTATTATTATT
 41449  ATTAAAGATATATATTATATAAATAAAATAAAAAAAATAAATAA
;; mfannot: G-rps3 ==> start Def by similarity
 41493  AAAAAGAATAAA
;     G-rps3 ==> start
 41505  ATAATAAATATAAATAATAATAATAATATAAATATTAATAATAAATTACAACATTTAAAT
 41565  AATATAAATAATTGAAATCTACAAATTTATAATTATAATAAAAATATAGAAATTATAAAT
 41625  ACTATAAATGATAAATTAATTAATAAATTATTATATAAAATAATAACTTTAAAATTAAAT
 41685  AATATAAATATTAATAAAATTATATTATAAGTAAACTTATTAATCAACATAGTTTAAATA
 41745  AATTAAATATTATTATTATTATAATATAATAATAATAATAATAATAATAATAATAATAAT
 41805  AATAATAAATATATATATAAATATAATAAATAAATTAATAAATATTATAAATAATAATAT
 41865  AAATAATAATTTATGTAATATTTTAAGTTATTATTATAATAAAAAAGTAACTATTGAACC
 41925  TATTAAATTATCATATATTTATTTAAATAGTGATATTTTTAGTAAATATATTAGTTTAAA
 41985  TGATATAGATAAATATAATAATGGTATCTTAACTAATTATCAACGTATATTAAATAATAT
 42045  TATGCCTAAATTAAATGATCATAATATTTCTATAAATTATATTAATAATATTATATAATA
 42105  TAATAATAATAAATATAATAATATAATTAATTTATTATAATAATAATAATTATAATAATA
 42165  ATAATAATAATATAATAATAATAATAATTATAATAATTATAATAATAATTATATTGGTAA
 42225  TATTAATAATATTTATAATAATATAACTATTGAGAATATTCCTATAGATATTTTAATATA
 42285  TAAATATTTAGTTGGTTGATCTATTAAATTTAAAGGTAGATTAAGTAATAATAATGGTAG
 42345  AACTAGTACACTTAATTTATTAAATGGTACTTTTAATAATAAAAAATATTTATGAAGTAA
 42405  TATTAATAATAATTATAAATTAAATTATATCCCTTCTAATCATAATTTATATAATAATTC
 42465  TAATATTAATAAAAATGGTAAATATAATATTAAAGTTAAATTAAACTTTATTTAA
;     G-rps3 ==> end
 42520  TATATATATTAATAAAAATAAAATAAATATAATAAAAAAAAATAAATAAATAAAAAAATA
 42580  AATAAATATATATATATATATATATATATATATATATATATATATATATTATTTATATTT
 42640  ATATATATATATATATATATATATAAATAAATATATAATATAATAAAATATAATATATAT
 42700  ATATTAAAAATAATTATTATTTAATTTATTTATATTAAATTATATTAATTAATTTTTTAT
 42760  ATATTATTAATATAATATAATAATTTAATAAAAATAAAATAAAAATAAAATTATAAATTA
 42820  ATCCTACTTTGGGATCCTATTTATATTTTATTATTATAAATAATTATTATTGATAGTTAA
 42880  TTAAATAAAAATATATATATATATTACTATTATAATTATTATTAATATATTAATTATTAA
 42940  ATTATATAAATTAGTTATTTATATTAATATATTTTATATTAATATATAATACTCTTTTTT
 43000  CTATTATATTTTAATATATAATATTAAAAATAAATAAAATAATATTCTTAATTTTTATTC
 43060  TTTATCTTCTTTAATCAAACTCCTTCTTAAAAAGGGGTTCGGTCCCCCTCCCATTAGGTT
 43120  AGGGAGGGGTCCCTCACTCCTTCGGGGTCCGCCCCGCGGGGGCGGGCCGGACTATTTTAA
 43180  ATTTTAATTTAAATTTTATAAATATAATATTTAATTATAGATTTAATAATAATATATAAA
 43240  AAATATATATATGGTTAATATATATAAAGATTATAATCTTTTAATTAAATAAAGAAAAAT
 43300  TTATTATATAATTTTTCTCTATAGTTATATATTTAAAACTTATTTTTTTTTTATAAATAA
 43360  TAATTATAATAAATAATATTAATTATTTATTATATAATTAATTGACCCCCATGCTGGGTT
 43420  CCGGAACTCCTCCTTCTCGCGAGGTTAACACCTATTATATAACTATAACTATAACTATAA
 43480  CTATAACTATAATTATAATTATAACTATAACTATAAATATTCATTTTAATAATAATAATA
 43540  ATAATAATATTAATATAAATAGTCGAAGAATATATTTATTTATTTTAATATAAATAAAAA
 43600  GTTTCAATTAATTTGAATTTGGAATTAAATTATTACTTCATATGGGGTTATGGATTTCGT
 43660  TCGGAACTCCTCCCTCCTACCTCTATTTATTAATCATAAATCATAAATTATTATTAATTA
 43720  ATAATAATAATTTACTCGAGGTTCATACCTATTTTAATATTAATATTAATATTGATAAAA
 43780  TATATATTCACTAAAAAGTATATAATTTAATCAATTCATACTATAATTTTATACTTTTTT
 43840  ATTATAATTTAATTATTTCAAATAAAGTAATTATAATAATATATATCCTTTATTAAATAT
 43900  ATATTAATTAATATATATATAAAAAGTAAATATTATTAATTGTATATAATTATAAATAAA
 43960  ATTTATAATCCTCATATAATTAATATAATAAATAATATAACACAATGTAATTTAATTTAA
 44020  TTACATAATAAATTTATTATTATTATTATTATTATTTATTTATTTATTTATTATTATAAA
 44080  TTATTAAATATAAGAGAATGCTGACATGAGTAACGAAAAAAAGGTATAAACCTTTTCACC
 44140  TAAAACATAAGGTTTAACTATAAAAGTACGGCCCCTAATTAAATTAATAAGAATATAAAT
 44200  ATATTTAAGATGGGATAATCTATATTAATAAAAATTTATCTTAAAATATATATATTATTA
 44260  ATAATTATATTAATAATATATATAATTATATTATATATTTTTTTTTATATAATATAAACT
 44320  AATAAAGATCAGGAAATAATTAATGTATACCGTAATGTAGACCGACTCAGGTATGTAAGT
 44380  AGAGAATATGAAGGTGAATTAGATAATTAAAGGGAAGGAACTCGGCAAAGATAGCTCATA
 44440  AGTTAGTCAATAAAGAGTAATAAGAACAAAGTTGTACAACTGTTTACTAAAAACACCGCA
 44500  CTTTGCAGAAACGATAAGTTTAAGTATAAGGTGTGAACTCTGCTCCATGCTTAATATATA
 44560  AATAAAATTATTTAACGATAATTTAATTAAATTTAGGTAAATAGCAGCCTTATTATGAGG
 44620  GTTATAATGTAGCGAAATTCCTTGGCCTATAATTGAGGTCCCGCATGAATGACGTAATGA
 44680  TACAACAACTGTCTCCCCTTTAAGCTAAGTGAAATTGAAATCGTAGTGAAGATGCTATGT
 44740  ACCTTCAGCAAGACGGAAAGACCCTATGCAGCTTTACTGTAATTAGATAGATCGAATTAT
 44800  TGTTTATTATATTCAGCATATTAAGTAATCCTATTATTAGGTAATCGTTTAGATATTAAT
 44860  GAGATACTTATTATAATATAATGATAATTCTAATCTTATAAATAATTATTATTATTATTA
 44920  TTAATAATAATAATATGCTTTCAAGCATAGTGATAAAACATATTTATATGATAATCACTT
 44980  TACTTAATAGATATAATTCTTAAGTAATATATAATATATATTTTATATATATTATATATA
 45040  ATATAAGAGACAATCTCTAATTGGTAGTTTTGATGGGGCGTCATTATCAGCAAAAGTATC
 45100  TGAATAAGTCCATAAATAAATATATAAAATTATTGAATAAAAAAAATAATATATATTATA
 45160  TATATTAATTATAAATTGAAATATGTTTATATAAATTTATATTTATTGAATATATTTTAG
 45220  TAATAGATAAAAATATGTACAGTAAAATTGTAAGGAAAACAATAATAACTTTCTTAAAAA
 45280  ATAAAAATGGAAAGAATTAAATTAATATAATGGTATAACTGTGCGATAATTGTAACACAA
 45340  ACGAGTGAAACAAGTACGTAAGTATGGCATAATGAACAAATAACACTGATTGTAAAGGTT
 45400  ATTGATAACGAATAAAAGTTACGCTAGGGATAACAGGGTAATATAACGAAAGAGTAGATA
 45460  TTGTAAGTTATGTTTGCCACCTCGAT
;     G-rnl ==> start
 45486  GTCGACTCAACATTTCCTCTTGGTTGTAAAAGCTAAGAAGGGTTTGACTGTTCGTCAATT
 45546  AAAATGTTACGTGAGTTGGGTTAAATACGATGTGAATCAGTATGGTTCCTATCTGCTGAA
 45606  GGAAATATTATCAAATTAAATCTCATTATTAGTACGCAAGGACCATAATGAATCAACCCA
 45666  TGGTGTATCTATTGATAATAATATAATATATTTAATAAAAATAATACTTTATTAATATAT
 45726  TATCTATATTAGTTTATATTTTAATTATATATTATCATAGTAGATAAGCTAAGTTGATAA
 45786  TAAATAAATATTGAATACATATTAAATATGAAGTTGTTTTAATAAGATAATTAATCTGAT
 45846  AATTTTATACTAAAATTAATAATTATAGGTTTTATATATTATTTATAAATAAATATATTA
 45906  TAATAATAATAATTATTATTATTAATAAAAATATT
;     G-rnl ==> end
 45941  AATTATAATATTAATAAAATACTAATTTATCAGTTATCTATATAATATCTAATCTATTAT
 46001  TCTATATACTTATTACTCCTTATGGGGTCCCGGTTGGACCGAGACTCCTCCCTTGCGGGA
 46061  TTGGTTCACACCTTTATAAATAAATAATAAATAATAAATAAAGGTGTTCACTAATATATA
 46121  TATATATATATATATATATATTATATTATAATATTATTTAATACTTAATATATTATATAT
 46181  TTTATATTTAATAAATAAATAATATTAATAAATAATAATATTAATAATAAAGAAATTATA
 46241  ATTAATACCCTATATATATAATTCTAATTAATTAAATTAAATATTTATATATAATAATCA
 46301  ATATATTATTAATTTAATAATTATTATAATAGTTTATATATATATATTATATTATATATA
 46361  TATATATATATATTTAATAAATATTACTTTTTTTATTATTATTTTTATATATTATATAAT
 46421  ATTATTAATTTTTATTATAATATTATTTACTTTTTTTATTATTGGATTATTTATTATTTA
 46481  TTTTTATTAATTAATTAATTAATTATTATTAAATAATTTATATATAATATATATATTAAA
 46541  TATTAATAATTTAAAAAAAAATAGATATATAATAATATAATATATTATATTATATTATAT
 46601  TATATAATTATATTATTTTTTATAATATTAATAAAAAAAATCTTTAAAACTTAAAAAAAA
 46661  ATATAATTATGATAATAAATTAATTAATAAAATATAATTTAAAAATATATTTATTTATAT
 46721  ATATATATATATATATATATTATTATTATTTATATTAATCATAATTTTAATATTTATAAT
 46781  AAATTTATATAAAATCAATTATAATATTATATACTTTTTATATACTTTATAATCTTTATA
 46841  TCTTCACCCCCCTTTTTTTAATAATATATTATATTAAAAATATAATAATTTATATGATTT
 46901  ATTAATACTTTTTATATAATTATATTATTATTTTTTTTTTATAGATGTTATATTATTTTT
 46961  TATAATAATTTTTTTTTATTTAAATAAAATTTATAACTCCTTCGGGGTTCGGTCCCCCTC
 47021  CCGTTAGGTTAGGGAGGGGGTCCCTCACTCCTTCTTAATTAAAGATAAAAGGGGGTTCCC
 47081  CCCTTAAGTATAAGTATAAGTATACGGGGGGGGGTCCCTCACTCCTTCGTTAATTTATAT
 47141  ATATTATTAATAATTATTTAATTTTTATTATTTATTTATATATAAAAATATTCTAAAATT
 47201  ATTAATATTTATAATAGAATAAATATTATAAAGTATAATTATAAATAATTAATTATTTTA
 47261  ATAATAATAATATATTTATTATTATATAATAAATATATTATAAATAATA
;     G-trnT(ugu) ==> start
 47310  GTTATATTAGCTTAATTGGTAGAGCATTCGTTT!TGT!AATCGAAAGGTTTGGGGTTCAA
 47368  ATCCCTAATATAACA
;     G-trnT(ugu) ==> end
 47383  ATAATAATAATAAAATATTAAAATAAATATAATATTTATAAAAAATTTATTAATTTATAT
 47443  AAAAAATATATATATAAATAATAATTATTAATAATAAAACATTTTATAATCAATAATTTA
 47503  ATAAATAATCTTCTTATTATAATATTATGTTTAAATATTACTCTTTATGAGGTCCAACAA
 47563  ACTAATAAGATATAAATATATATATATATATATAATATATAATAATAATAATATATATTA
 47623  TTTAATATATTATCAAAGAGATAAATATAAATAATATTTTAATAATTTTAAATAAATCTA
 47683  ATTTATATATTAATAATTTAATAATCTTAATATTTATTATCATTATTTCATATTTATATT
 47743  ATATAAATATTTATTTAAATAAAAAATATTAAAGAGTTTATTTTATTTATTATAAATTAT
 47803  TTAATAAAATATATATAATAATATATAGAATAAAGATATAAATAATTATAAGTATATAAA
 47863  GTAGTAAA
;     G-trnC(gca) ==> start
 47871  GGAGATGTTGTTTTAAGGTTAAACTATTAGATT!GCA!AATCTACTTATTAAGAGTTCGA
 47929  TTCTCTTCATCTCTT
;     G-trnC(gca) ==> end
 47944  AAATAAATAATATAATAATAAAATATTATAAATAAATATATTATATTTAGAATAATTATA
 48004  TAATAAA
;     G-trnH(gug) ==> start
 48011  GGTGAATATATTTCAATGGTAGAAAATACGCTT!GTG!GTGCGTTAAATCTGAGTTCGAT
 48069  TCTCAGTATTCACC
;     G-trnH(gug) ==> end
 48083  CTATAAATAATAATAATAATATATTTTATTATTCTTAAATTTTTTATTCTTTATATTATA
 48143  TATATAATATTAATATTATTACTTTTTAATAACAAAATATTATAATTAATTGATATATAT
 48203  ATATACCAAATATAATTAATTGAAATTAAATAATAAATAAAATATTTACTTCTTTATTAA
 48263  AATTCTAATTAATTGATTCTTTTTATTGAATATTAAATTCTATTATAACTTATTAATTAA
 48323  TTAATTAATTATAATAATAATAATAATATTTATTATTAATTATTAAATATTTATTATTAT
 48383  ATATAGGATTTAATTTTAAATATTAATAAAAAAAGAATAAAATAAAATAAAATGAATAAT
 48443  ATTTCTTTATCTCTTTCGATCGGACTCCTTCGGCCGGACTATTTATTATTATAATATAAT
 48503  ATTTAATCAATAGATTTATAATTTATTTAATGAATATTTTATAAATATGTAAAACAATTC
 48563  CTTTTTATTATTATAAATTTTTCATTATTTATTTATTTATTTATTTATTTATTTATTTAT
 48623  TTATTTATAAAAAAAAAATAATTATAAAAAAGATTATAAATATAAATAATAATTTAATAT
 48683  ATAAATATATATATATATATATATTAATATAAAAAAATAATAAATATATATATATTATAT
 48743  AAATATATATATATATATATATATATATATAATAATATTATATATATAATAATAATATAT
 48803  ATATATTTTTTATATATATATATAAATATTATAATTATAAAAAAAAATATATAATAATAA
 48863  TAAAATTAATAATAATAATAATTTTAATAAAATAAATTATATATTTAATTTTATTATGAA
 48923  GTTTATACTTAATATAAATTATATTTCCTTTATAAATTATTAATATATCCTTTTTAATTA
 48983  AATAAAATAAAAATATTATAAATATTAATAATTAATTTTTTATTTATATTTATATATATA
 49043  TTAAAGATTAAATATATTATTAATACTAATTTATAATTTATTATTAATAAATAGTTCGAC
 49103  TTAAATTATAATTTAATAATTTTTATTTATTAATAGTTTTATTATTAATATAAAAAGAGT
 49163  AAGGATAATAATAAATTCTTTTAATTTATTTTTAATAAAATATAATTTTAAAATAGTTTT
 49223  TATAGTCCGGCCCGCCCCGCGGGGCGGACCCCGAAGGAGTTCGGTCTGGCATTAATTATA
 49283  ATAATTATATTAATATTATTATTATTTATTATATTATAATATATTTATTTATATTTTATA
 49343  ATATTAATAATTATTTTATATTTAATAAATATAATATATATATTATTTTTTTTAATAACT
 49403  ATCTAATTAATA
;     G-trnL(uaa) ==> start
 49415  GCTATTTTGGTGGAATTGGTAGACACGATACTCT!TAA!GATGTATTACTTTACAGTATG
 49473  AAGGTTCAAGTCCTTTAAATAGCA
;     G-trnL(uaa) ==> end
 49497  ATAAATATATATAATATATATAATATATATAAA
;     G-trnQ(uug) ==> start
 49530  TGAGTCGTAGACTAATAGGTAAGTTACCAAAAT!TTG!AGTTTGGAGTTTGTTTGTTCGA
 49588  ATCAAACCGATTCAA
;     G-trnQ(uug) ==> end
 49603  TATTATATATATATATATTATTTATATATAAATATTCCTATTATATAATTATACTCCTAT
 49663  TTTTATATTAATTAATTAATTAATTAATAATATATGATAATATAAAAATTATTGAATTAT
 49723  TAATAATTATAATAATAATAATAATATATATATATATATATATATATATATATATATATA
 49783  TATATATATATTATTATATATATATATTATATTATATTATATATTTATTTATATATAATT
 49843  CTTATTAATTGAAAAAGAATAATTAATAATCTTATTAAAAAAATTTATTTTATTTTTTTA
 49903  TTTTATTTTATTTAATTTAATTATAATATATAAATATTAAAAAAAGGATATAAGTTTTTT
 49963  ATAAGATATAATATATATATATTAAATATAAAGAAGTTAATATTTATATTTTAATTATAA
 50023  AATGTTAATACTCCTTTGGGGACTTATTAATTAAATTATTAATTAATAATAATTTATGAT
 50083  TTATAAATAATAAATAAAGGAATAAGTATCAATTAATTAATATATTATATTTAATATTTT
 50143  ATATTTAATATTTAATATTTAATATTTTAAGTTCCGGGGCCCGGCCACGGGAGCCGGAAC
 50203  CCCGAAAGGAGTAGTATTAATTATGGATAGTGAGGGTGGATTTAATCCTTTTGTTATGTT
 50263  ATTAATTAATTAATTAATTTATATATATAAAATATTTTAATTTATTTTTATATAAATATA
 50323  TATATATATATTAATAATAGTAATATATATTATGTATAAACAATA
;     G-trnK(uuu) ==> start
 50368  GAGAATATTGTTTAATGGTAAAACAGTTGTCT!TTT!AAGCAACCCATGCTTGGTTCAAC
 50426  TCCAGCTATTCTCA
;     G-trnK(uuu) ==> end
 50440  TAATATTATATATATATATTTCCCTTTCTAAAAATAATAATAATTATATATAATAATAAT
 50500  ATAATTATATATATATATATTATAATAATAATAATAATAAATAATAATAATTATTTTTAT
 50560  TAATAATATTAATATATTATAATTATTAATAAATATTAATAAAAATA
;     G-trnR(ucu) ==> start
 50607  GCTCTCTTAGCTTAATGGTTAAAGCATAATACT!TCT!AATATTAATATTCCATGTTCAA
 50665  ATCATGGAGAGAGTA
;     G-trnR(ucu) ==> end
 50680  ATTATATTATATTAATAATCCCCCCCATTTTTAATTAAATTAAGAAGTTTAATTTACTAT
 50740  TTAATAATAAATGAAATAATAATA
;     G-trnG(ucc) ==> start
 50764  ATAGATATAAGTTAATTGGTAAACTGGATGTCT!TCC!AAACATTGAATGCGAGTTCGAT
 50822  TCTCGCTATCTATA
;     G-trnG(ucc) ==> end
 50836  ATTAATATTAATATAAATTAATATCCTATAATTAATTAAATACAAAATTATATTAAAACT
 50896  TATATTATATTATAATATTATATTATTATTATATAAAAATATAATAATAATAATATTTAA
 50956  TTTTATTTAATAATAATATTTTATATAATAAAATAATCATAGTTATAATATTTAATATTA
 51016  ATATATTAATAATAATTATTATTATTAATTATTTTTTATATTATTATTTATTATTTAATT
 51076  AATAAATAAATATAATTCTTATAAATATATTATAACAAAATATATTATATTTTAATTAAA
 51136  TACAATATTATAAATATATATATATATATAAATATTTAATAAAAAAAAATAAAAATATTT
 51196  TAATAATTATTCTTTATAAATAAATAATAATAATAATAATTTATAATAATCTCCTTGTGG
 51256  GGTTCCGGCTCCCGTGGCCGGGCCCCGGAACTATAATATACTTTTTAATATATTTTTTAT
 51316  TACTCCTCCTTTGGGGTCCGCCCCGCGGGGGCGGGCCGGACTATAATAATTTTTTATTGA
 51376  TAAAAAAGTATATATAATATAATTAATATATTTCTTTTTATATAAATTATAAATATTATT
 51436  TTATAATAAAAAAAGTATATATAATATTATATATTTAATAAATAATATAATAATAATATA
 51496  AATAAATATATATATATTATTAATATATTAAATTTTATAATAATAATTATAATAATAGTA
 51556  GTAGGTATAAATTTTAATAAAGAGTTTTATTCCAATGGAGTAATAATAATAATAATAAAA
 51616  TAAA
;     G-trnD(guc) ==> start
 51620  GGATCTGTAGCTTAATAGTAAAGTACCATTTT!GTC!ATAATGGAGGATGTCAGTGCAAA
 51678  TCTGATTAGATTCG
;     G-trnD(guc) ==> end
 51692  TATATTTATACTTAATATAAAAAAATAAATAATAAAATATATATATTTAATAATATTTTT
 51752  CTTTATTATAATAATATATAAAAATAAATAATAATCTTTTTTTATTATTATATTTATTAA
 51812  TAATAAATTATTTTGTTATTATTATTAATTTATATTAATATTATATATAAATTATTTATT
 51872  TAATCTTTCATTATATATTTAATATATTAATAATAATTAATATAATATAAATAAATAAAA
 51932  AATAAAAATAAATATTTTAATATAATACTTATTTTTATATTTATTAATAATAATTAATTT
 51992  TTATATAAATTTATTATTTCTTACAATATATTTATTACTTATTTTTATTATTTTAATATA
 52052  ATATATATATATATATAAATATATATATATATATATATATATATATATATATATATATAT
 52112  ATATAATATATATATATATATTATAATATCTTATTAATTAATTAGATTATATTATATTAG
 52172  ATCATATTATATTATATTATATTATATTATATTATTATTATTAATATTTTTATTTTTATT
 52232  TTATATTTAATAGTAAAAAATCATAATTTTATAATTTATTAATTATTATATAATTTCATT
 52292  AATATATTTCTTCTTTTTATTTATTTATTTATTACTTATTAATAGTTCCGGGGCCCGGCC
 52352  ACGGGAGCCGGAACCCCGAAAGGAAAATAATATAAAAAATAATTATAATTTATTATAATT
 52412  TATTAATTTATTAATTTATTTATTTATTAATTTATTAATTTATTTATTATTATATTTTTT
 52472  TTAATAAA
;     G-trnS(gcu) ==> start
 52480  GGAAAATTAACTATAGGTAAAGTGGATTATTT!GCT!AAGTAATTGAATTGTAAATTCTT
 52538  ATGAGTTCGAATCTCATATTTTCCG
;     G-trnS(gcu) ==> end
 52563  TAT
;     G-trnR(acg) ==> start
 52566  ATATCTTTAATTTAATGGTAAAATATTAGAAT!ACG!AATCTAATTATATAGGTTCAAAT
 52624  CCTATAAGATATT
;     G-trnR(acg) ==> end
 52637  ATATTATATTATATAATATTATATATTAATAAATATTATTTATTTATTTATTTATTTATT
 52697  TATTATTATTAAATAAAAATATTTAATAAAATAATATAAAATATTATAATTATTTATATA
 52757  TTAATTATTATTTATTATATTATATATTATTATATAAAATTTATATAATTTTGTATTTTA
 52817  ATATAGGGTTAATTAATTAATTATTAATTTTTTTATAATAAGATAATAATATATTAAAAA
 52877  CTTATTATAAATTTATAAAATAATATTTATTTAATTTGATATTATTTTTAATCTTTCATT
 52937  AATATATATTTTATTATAAGTAATAATATAGTTTAATTTAATTAATATAAATAAATTACA
 52997  TAAGAATAATATTATAATAATATTATATATTATAAAGAAATAATAATTTTATATTTTATT
 53057  TTTTATAAATAATATAAATATAAATATAAT
;     G-trnA(ugc) ==> start
 53087  GGGGTTATAGTTAAATTTGGTAGAACGACTGCGT!TGC!ATGCATTTAATATGAGTTCAA
 53145  GTCTCATTAACTCCA
;     G-trnA(ugc) ==> end
 53160  ATAATTATATTATATAATATATATATTAATAAATTATATATATATATATATATATAAATA
 53220  TTAAATAAATATTATATTAATAAATAATATAAATTATCTAATCGAAGGAAATATTTATAA
 53280  TATAATATAAATATTTTAATAAATTAATAAATATTATATTAATAAATAATTAATAAATAT
 53340  ATAAATTATAATAAATTTTAATATTATTATATAAATTAATTAAATATAATAATTAATGAA
 53400  ATA
;     G-trnI(gau) ==> start
 53403  GAAACTATAATTCAATTGGTTAGAATAGTATTTT!GAT!AAGGTACAAATATAGGTTCAA
 53461  TCCCTGTTAGTTTCA
;     G-trnI(gau) ==> end
 53476  TATTATATATCATTAATATATAAAATATAAATATATATATTATAATAATAATAATAATAA
 53536  TAATAAATATAAATATATATATATATATATATATATAAATAAATAATTATTTAATTTATA
 53596  ATAAATATATATAGTTTTATTATTAATTATATTTAATAAATATTAATTATTAATTTTATA
 53656  TTTATAAATAAATTTATTACTCCTTCGGGGTCCGCCCCCTCCCCTGCGGGAGGGGAGCGG
 53716  ACTATTTTATTAAAAATATTATAATTAAATAATAATATAAATAATTTATAATATAATAAT
 53776  ATATACTTATAAATAGTATTTAAATCTTATTATTAATTTATAAATCATAAATTATTATTA
 53836  ATAAATATCTCTTTTAGATAAATTGAACTTATATTTATATTATATATATATAGATATAAA
 53896  TCTTAAATAGAGTAAATATATTATAATAATTATATAAATATATATATATTATATTAAGAT
 53956  AATAATATATATATATATTAATATATAA
;     G-trnY(gua) ==> start
 53984  GGAGGGATTTTCAATGTTGGTAGTTGGAGTTGAGCT!GTA!AACTCAATGACTTAGGTCT
 54042  TCATAGGTTCAATTCCTATTCCCTTCA
;     G-trnY(gua) ==> end
 54069  TAATTTATTATTAATTATATATTATTATAAATCCATTGAAATTAATATAATCCAATGAAT
 54129  AATTAATTTAATACATAATTTAATATATAAAATATATATATATATATACTTTATAAAAAA
 54189  AAATTATATAATAATTATATTAATATATATATATATATAAATAAAAAATAATAATAATTA
 54249  TAATTATAAATATAATATAATAATAATAAATAAATAATAATTTATATTATCTTTATAATA
 54309  TATATATATACTTTTATAAAAAAGATATAAATAATTCTAAAATGTATATTTTTATTAATA
 54369  AAATTAATAATAAAATAATTATTATCTGTATTTAATAAATTTAATTAAAGAGTTATATTT
 54429  CTATATATTTATATATTTATTTATTTATTCTCCTTCCGGAACTAATAAAATATATAAAAT
 54489  AAGGGTTTTTATTTATTTAATTAATATATATTTATTCTTTTATATAATAT
;     G-trnN(guu) ==> start
 54539  GTCCTTATAGCTTATCGGTTAAAGCATCTCACT!GTT!AATGAGAATAGATGGGTTCAAT
 54597  TCCTATTAAGGACG
;     G-trnN(guu) ==> end
 54611  ATAATAATATATATATATTTTAATTTATATATCATATATAAATATATATTAAAGAAAAAT
 54671  AATATAAAAAGTATGTATTAATAATAATAATAAATAAATAATAATAAATAATTTTATTAT
 54731  ATTATATTATATTTATTAATATATTTATTGATATTTATTAATTTAAGATTATTCATTAAA
 54791  TATATAATTATTAATAATTTAATATATTTTATAATTTTTATTATATTTTATGTAAGAAGA
 54851  AACTATTTTATATATTATATATATATATATAATTTTTATAAAATATAAATTTTATATTAT
 54911  TAATATTATTAAAATATTTTTATAAATATTTTTAATTATATATAAAAAATAATTATATAT
 54971  TATTAATTAATATAATAAATAATTATATTATATTTTATATTATATTATATTATATTATAT
 55031  TATATTATTTTATTAGTTCCGGAAGGAGAATAAAAAGTATTCTAAAGAAATTATTTATAA
 55091  TTATTATTATATATATTTATTATTATATTATTAATATATAATAAAAAAATAAATAATAAA
 55151  TATATATATATATAAATTATATTTATTATATTTATTATGTTTAATTATTTATAATTTATT
 55211  ATAATAAATATATATATATATTATATTTATATTATATATATAATAAATAATAATATTATT
 55271  ATATATTATATATTATATATATTATATATATTATATATATAATATATATATATATGAATT
 55331  ATTTAATAAATAAATTTATATTATAATATTTATTTTTATTTATTTATTTATTTATTTATT
 55391  AATTAATTAATTAAATATTTATTAATTAATATATATATATATATATATATATATATATAT
 55451  TAATTTTAATTATATAATTATCTTTTTTATTAATAATCATAAATATATTATATATTTTAT
 55511  ATAATAAGATTATAATTTTATATTTTATTTTTTTTTTTTTATTAAAAATTATTATTATTA
 55571  TAATTATTATATTATAATTATAAATTATTAAAGAATATATTTATTAATATTTTAATAATT
 55631  AATATCTTTTATTTATATTTATAAAATAAGGTATAAATATTGATAATAAAGAGTAAATAT
 55691  TGTATTAATTATAATAATAATTATAATTAAGGA
;     G-trnM(cau)_1 ==> start
 55724  GCTTGTATAGTTTAATTGGTTAAAACATTTGTCT!CAT!AAATAAATAATGTAAGGTTCA
 55782  ATTCCTTCTACAAGTA
;     G-trnM(cau)_1 ==> end
 55798  ATAATGATTATAATATTTATATATATATTAATAATATTAATAAATAATTACTCCTCCTAG
 55858  CAGGATTCACATCTCCTTCGGGGTCCGCCCCGCGGGGGCGGGCCGGACTATTTTATTATT
 55918  ATTATTATTAAATAGATGTTCATTAAATAATTATAAATATAATTTATCTTTTAAATATAT
 55978  ATATATAATATAATATTTAAATATATATATAAAATAAATAAATTAATTAATAATAATTAA
 56038  TTAATAAAAACATATAATGTATATTTATCTATAAAAAATATTAATTAAATTAATATATTA
 56098  TTACAGATAAATAAATAAATAAATATAAATAATTATCCTTCTTTAAAATAAAAAGAGACG
 56158  GACCGGACTATTTTATTTTTAAATATATATTATATTAATAATATAAATATAAGTATAAAT
 56218  AAAAATAATAATATATTATATATATATTATATTAATAATAATAATAATAATAATAATAAT
 56278  AAATAATAACTCCTTGCTTCATACCTTTATAAATAAGGTAATCACTAATATATTATAATA
 56338  ATAATAATTATATATATTATATATAATCTAAATATTATATATTTTAATAAATATTAATAT
 56398  ATATGATATGAATATTATTAGTTTTCGGGAAGCGGGAATTCCGTAAGGAGTGAGGGACCC
 56458  CTCCCTATA
;     G-trnE(cuc)_2 <== end
 56467  CTAACGGGAGGGGGACCGAACCCCTTTTTAAAGAAGGAGT!GAG!GGACCCCTCCCTAAT
 56525  GGGAGGGGGACCGAAC
;     G-trnE(cuc)_2 <== start
 56541  CCCGAAGGAGTTTTATTTTTAGTATTTTTATAAAATATATATTTATATGATTAATAATAT
 56601  TATATATATTATTTATAAAAATAATATATAATTTTAATTATTTTTAATAAAAAATGTGGG
 56661  GTTTGGTAATATAATATTTTATATTTATAATATATAATAATAAATTATAAATAAATTTTA
 56721  ATTAAAAGTAGTATTAACATATTATAAATAGACAAAAGAGTCTAAAGGTTAAGATTTATT
 56781  AAA
;     G-cox2 ==> start
 56784  ATGTTAGATTTATTAAGATTACAATTAACAACATTCATTATGAATGATGTACCAACACCT
 56844  TATGCATGTTATTTTCAGGATTCAGCAACACCAAATCAAGAAGGTATTTTAGAATTACAT
 56904  GATAATATTATGTTTTATTTATTAGTTATTTTAGGTTTAGTATCTTGAATGTTATATACA
 56964  ATTGTTATAACATATTCAAAAAATCCTATTGCATATAAATATATTAAACATGGACAAACT
 57024  ATTGAAGTTATTTGAACAATTTTTCCAGCTGTAATTTTATTAATTATTGCTTTCCCTTCA
 57084  TTTATTTTATTATATTTATGTGATGAAGTTATTTCACCAGCTATAACTATTAAAGCTATT
 57144  GGATATCAATGATATTGAAAATATGAATATTCAGATTTTATTAATGATAGTGGTGAAACT
 57204  GTTGAATTTGAATCATATGTTATTCCTGATGAATTATTAGAAGAAGGACAATTAAGATTA
 57264  TTAGATACTGATACTTCTATAGTTGTACCTGTAGATACACATATTAGATTCGTTGTAACA
 57324  GCTGCTGATGTTATTCATGATTTTGCTATCCCAAGTTTAGGTATTAAAGTTGATGCTACT
 57384  CCTGGTAGATTAAATCAAGTTTCCGCATTAATCCAAAGAGAAGGTGTCTTCTATGGACAA
 57444  TGCTCAGAATTGTGCGGACTAGGACATGCCAACATGCCAATTAAAATTGAAGCAGTATCA
 57504  TTACCTAAATT
;     G-orf474 ==> start /note=LAGLIDADG ;; evalue:1.6e-33
 57515  TTTGGAATGATTAAATGAACAATAA
;     G-cox2 ==> end
 57540  TTAATATAAATTTGTTATTAATACTTTTAATAATTATTAATAATTTAATTTTTAAAAATA
 57600  ATAATAATAATAATAATTATAATAATATTCTTAAATATAATAAAAATATAAAAATATATT
 57660  CTATTCAATCACCTTATATTAAAAATATAAATGTTATTAAAAGAGGATATCATACTTCTT
 57720  TAAATAATAATTTAATTATTGTTCAAAAAAATAATAATGAAGATAATTTAAAATTAAATA
 57780  ATTTAGAAATAAATAATTTTCATAAATGATTAGTAGGATTTACAGATGGAGATGGTTCTT
 57840  TTTATATAAAAGGTCTAGAAAGAGATTTAAAATTCCTTTATGGATTCCATTTACATAAAG
 57900  ATGACATCTCCTGTTTAGAACATATTAAAAATAATTTAAAATTACCTAATAATATTAATA
 57960  TTAGAGAACTATCGGTTCAATTACTAGTGACAAAGAAACAATGAATAAGTGATAATTTAT
 58020  TACCTATTTTTGATAAATATCCTTGTATAACTATAAAATATTATAGCTATATAAAATGAA
 58080  AAGAAGCATTAATAAAAAGTTTAAATAAAGTATCATCAAATAAAGAATTATTAAATTATA
 58140  AATTATTAATTAATAATTATGAGGTTATTGATAATATAAAAATTCCTTATAATCATATAA
 58200  ATGATCATTGAATTTTAGGTTTTTTAGAAGCTGAAGGTTCATTACTTATTGAAAGTAAAA
 58260  GAAATAGTTGTAAATTATTTATTTCACAACATGAAAAAAGTAAAAAAACATTAGAAGCTA
 58320  TTAAAGATTATATTTTAAATAATTGAAAACCTATTGATAATACACCAATATTTATTAAAA
 58380  ATTATTTATTAAATAATTGAAACAATATAATTTACTTATCTAAACTTAATAAATGTAACG
 58440  TTATCAATTTAACACTAGCTAATATAGATTTTTTATATTATGTTATTATCCCTAAATTTA
 58500  ATAGTATAAATTGATATAGTATCAAATACAATAGTTTTATAAATTGACAATCTATTATTA
 58560  ATATTTATATAAAAGGTTTACATAAAATTAATAATAAAGATATTATAAATTATATTGAAT
 58620  ATCTTAGAAATTTAAATAAAAAAGGTATTAATAAAATTAATTATAATATTGAATTATATA
 58680  ATAATATTATTAATAATAATAAACCATTATATAATAAAAATTATACATATAGACTTAATA
 58740  GTATTATTCATAGTAAAAAGAATATTACAGGTGTAGGAGTATTTGTATATGATTTAAATA
 58800  ATACATTAATTATAACATTTACAGGATATGTACCTGCCAGTTTATACTTTAATTGTTCTA
 58860  AACATGAGATTGCTAAATATATTAAAAATGGTAATGTATTTATAAATAAATATATTTTAA
 58920  AAAATATTTTATTAGATTAA
;     G-orf474 ==> end
 58940  TTATTATTTTTATTTCTTCTTAAAATAAAAAAAGGAGACTTTTTTATATTTATATAAATT
 59000  ATATATAAATTATTCTTTTATTATAAATATATAAAATTATTTTCTTTTAATTATTTTTAT
 59060  AATTAATTAATTAATTAATTCTTCATGGCTATAGCCATAACTTTTAATAATATTCTTTTA
 59120  TTCTTTATTATTATATATATATATATTTATTATTTATTATTATAGAATTTATATTTATAA
 59180  AAATATTAATATTTTATTTAAAATAAATAATGATTAATTTATAAAATATATATTAATTAA
 59240  GTTTCGGGTCCCGGCTACGGGAGCCGGAACCCCCGAAAGGAGTTATTATATTTATAATTA
 59300  AATCTTTAAATAATATATCTTAAATTATTATATTGATATTAATATTATATTGATATTAAT
 59360  ATTAAATATATATTTAATATTTAGCTTATTATTTTATAAAATTATATTTATATATTATAA
 59420  TATAATTAAATATATTATAAATTTAATAATTTAATAAAAATATTCTTTTTATAATTATTA
 59480  TAATAATTAAATAAATAAATAATAATAAGAATAATTAATGTATAATTTTTTATAAATATT
 59540  ATATATTTTTATATTAATAGTTCCGGGGTCCGGCCACGGGAGCCGGAACCCCGAAAGGAG
 59600  AAATATTAATAAAATAAAATAAAATTATAATATAATTAAATTATAAGAATTATATTTACT
 59660  CCTTTTATAATTTATATTTATAATATAATATAATATAAAATAAATATAATATAATATAAA
 59720  ATAAATATAATGTAATAGGTATTCACTCCTCTTTGGGGTTCCGGTCCCCCATACGGATAC
 59780  GGATACGGATACGGATACGGATACGGATACGGGGGGGACCGTCCCCCAGAACTTAATATT
 59840  ATATCTTAAATAATTAATATAAATATAATATATTATTTAATAATAATAATAAATAAATAA
 59900  ATAAATAAATAAATAAATAAATTAAATAAATAATAATATTATTATAATTACTTTTTAATA
 59960  AATAATATTAATATAAAATATAGAAATATATTATATTATTATATATTTATAATAATATAT
 60020  ATTATATATTATATTATATTATAAATATTTTTTATTATATTATATATATATATATTATAT
 60080  ATTATATTATTATTATATAATAATTATATATATATATATATATATATATATTTATATAAA
 60140  TATATATATATATTTATTATATATATAAATATAAATATAAATATAATAATTAACTTTATA
 60200  TAGAAATTCTAATAATAATAATAATAATAAATATAAAATAGTCCGGTCGAAGGAGATGTT
 60260  CATTAAATAATTAAATATATATAATTAATAATATTAAAGTTTTATATATATTAATATATT
 60320  ATAAAAGGTTTATATATATATAATAAGATAAGTAATAAATTAATTAATTAATAATATAAA
 60380  AATATATATTATATATTATGTTTTATTTATATATATATATATATTATGTATTATTATATA
 60440  AATATATATATATATTATATTATAAGTAATAATAAGTATTATATTATATATA
;     G-trnF(gaa) ==> start
 60492  GCTTTTATAGCTTAGTGGTAAAGCGATAAATT!GAA!GATTTATTTACATGTAGTTCGAT
 60550  TCTCATTAAGGGCA
;     G-trnF(gaa) ==> end
 60564  ATAATAATAATATATTAATTAATAATTAATTTATAATAAATATATTATAATAATTAATAT
 60624  ATATATATAATATATTTAATACAAAGAAAATATATATTATATCTCTTATTTATTTATTTA
 60684  TTAATATTTTAATAAATATAATATTATAAAAAAAAGTTTATATATTTATAAATATAAATA
 60744  TAAATATAATATAAGTTTGGTATTCATTTAATTATATTATTTAATTAAAAATATTCTAAA
 60804  TAAGAATAAATATCAATAAAGGAGTTATAAATATATATATATATTAATATATATATAAAA
 60864  ATATATATTATTATTAGTTCCCGCTTCGCGGGAACCCCGTAAGGAGTTTTATTATAATAA
 60924  AATTTATATATATTTAATATATAATTATAAAAATAATATATAATAAATAATAAATAATAA
 60984  ATAATTATTAATAATAAATAAATATAATAATAATATTATAATAAATTTATAAATGATTAT
 61044  AATAAATTTATATTAATTTTTTTTATTT
;     G-trnT(uuag) <== end
 61072  TGTAAATACTAAGATTTGAACTTAGATAATATGCAC!CTAA!AAACATACATTTTACCAT
 61130  TAAATTATATTTAC
;     G-trnT(uuag) <== start
 61144  CTTATTAATTATATAAATTTTATTAAATATATAATATATTAATTATATAAAAATTATTAA
 61204  ATAAATATATAATATATTATATATAATTTATAATATATTATATATATATATATATAAAAT
 61264  ATAATATACTACTTATAATATATATATATATATATATATATATATATAAATAAATATTTT
 61324  ATATATTAAATTAAATAATTATTAATAAATTTAATTATAAAGTATAATTTTCAATAGGAA
 61384  TATTTAGAAGATTATATAATTATATGAATTATTATAATTATATATATATAAATAAATAAA
 61444  ATAATAATTATAATAATTAATAAGAGTTTTGGATATATATCTGTGGAGTATATATTTTAT
 61504  AA
;     G-trnV(uac) ==> start
 61506  AGGAGATTAGCTTAATTGGTATAGCATTCGTTT!TAC!ACACGAAAGATTATAGGTTCGA
 61564  ACCCTATATTTCCTA
;     G-trnV(uac) ==> end
 61579  AATCTAGATATAATATTATATCTATCTTAATATAATAATAATAATATTTATTTATTAAAT
 61639  AAAAAAAAATAAATAATATTAATTAATATAAGATTTTTTAATTATAATAATAAATAAATA
 61699  AAAAGAAGATATTATCAATGATTTATATTAATAATAAATATAAATAATAAAAAATATATA
 61759  TAATATAATATAATAATAATAATATAATAAATAATAAATATAATAATAATAATAATAATA
 61819  ATAATAAAATATTTAAATAAATTATATTCAATACAAATTAATTATTTATATTATTAATAA
 61879  TTGAATAAATAATCCGGTCGAAAGAGATATTAATTCGATTATATTATTTATTTAATTATA
 61939  TTTAATTTAAATATATAAATTAATATATATATATTGAATTATATATAAATTTATTTATTT
 61999  ATAATTTATTTTATAATTTTATAAATAATATATTATTATAAATATTTAATATAATTTATA
 62059  TTATTATTAAATAAAAGATTTATTAAATTAATATTATTATTTAATTTTATTATATAGTTT
 62119  TGAGGATAATATTTTATTAATATTTTTTTATTTATTTATTTAATTATATTATATATATAA
 62179  TATATATATAACAATAAATTT
;     G-cox3 ==> start ;; mfannot: alternative ATG start pos 62182
 62200  ATGACACATTTAGAAAGAAGTAGACATCAACAACATCCATTTCATATGGTTATGCCTTCA
 62260  CCATGACCAATTGTAGTATCATTTGCATTATTATCATTAGCATTATCACTAGCATTAACA
 62320  ATGCATGGTTATATTGGTAATATGAATATGGTATATTTAGCATTATTTGTATTATTAACA
 62380  AGTTCTATTTTATGATTTAGAGATATTGTAGCTGAAGCTACATATTTAGGTGATCATACT
 62440  ATAGCAGTAAGAAAAGGTATTAATTTAGGTTTCTTAATGTTTGTATTATCTGAAGTATTA
 62500  ATCTTTGCTGGTTTATTCTGAGCTTATTTCCATTCAGCTATGAGTCCTGATGTACTATTA
 62560  GGTGCATGTTGACCACCCGTAGGTATTGAAGCTGTACAACCTACCGAATTACCTTTATTA
 62620  AATACTATTATCTTATTATCTTCTGGTGCTACTGTAACTTATAGTCATCATGCCTTAATC
 62680  GCAGGTAATAGAAATAAAGCCTTATCAGGTTTATTAATTACATTCTGATTAATTGTTATT
 62740  TTTGTTACTTGTCAATATATTGAATATACTAATGCTGCATTCACTATCTCTGATGGTGTT
 62800  TATGGTTCAGTATTCTATGCTGGTACAGGATTACATTTCTTACATATGGTAATGTTAGCA
 62860  GCTATGTTAGGTGTTAATTATTGAAGAATGAGAAATTATCATTTAACAGCTGGACACCAT
 62920  GTTGGATATGAAACAACTATTATTTATCTACATGTTTTAGATGTTATTTGATTATTTTTA
 62980  TACGTAGTCTTCTATTGATGAGGAGTCTAA
;     G-cox3 ==> end
 63010  GGCTGTAAAATTATATATCTAAATGATTAATATATATATTATTAATAATTAACAATAATT
 63070  AATATATTATAATTTATATATATATATTTTATATTATTATAATAATATTCTTACAAATAT
 63130  AATTATTATATATTATTCTTTCAAAACTCCTTACGGGGTTCCCGCGAAGCGGGAACTAAT
 63190  AATATAATCATTATACTTTTTTTCATTTACCTTTTATAAAGATAATTAATAAATTTATTT
 63250  AATATTTATAAAAAAAAAATATAATATTAATATAATAATGTAATTATTTATATTTTTATA
 63310  TTCCTTCGAGGTCACCGCCTCACCTCCAGCGGGACTTTTTTAATATGATATAATATAATA
 63370  TAAATATTATTAATTTAACTAATATATAAATTCATATATATATATATATTATTAATATTA
 63430  TTTTATAAAAAATATTTTTTATTTGATTATTATTAAATATTATATAAAAATATTAATATA
 63490  TTATAAATATACTATTTATGTAATTATTTTTTGAAGTGAGCACATATTTTATATATATTT
 63550  TATATATATTTTATATATATTATATATATATATTTTATATATATTTTATTATATTTTATT
 63610  AAAAATAGGTGTGAACCTCCATGAGAGAGGAATGAATACCTATTTTATAAAGTATATTTT
 63670  ATATTCTATATATTATAAATATGAACCAAAAAAAGGAGTTTAAAATTTAATTAAATTTAA
 63730  TTAATTGAATTTCTTTATTATTATTATCATAATTATTAAACCCTTTATTAATATAATAAT
 63790  ATATTATTTATTATCAAAATTCCTACCCTTTTTATAATTTATATCTTTAATAATATAATT
 63850  AAATATAAAATGTTTATTAAATATTATATAAAAATAAAAATAAAAATATATATATATATA
 63910  TAAATGATAAATAATAAGGAATTCACACTTATATAAATTTAAATATAAAGTCCCAAAAGA
 63970  AGTATTCATTAAATAAATTATCATTAATTAATTATAATAAACTTATTTAATATTATTAAA
 64030  GATTAATTTATAATAATAATTATTATTATTATTATTAATATTAATAGTTCCGGGGCCCGG
 64090  CCACGGGAGCCGGAACCCCGAAAGGAGAAATATATAAATAATTAAATAGTTCATATATTC
 64150  AAAAGAATTAGAATTAAACTTTAATAAGTGTATTTAATATATAAAATATTAATAGAATAT
 64210  TTATTCTATTTATATATATATTTATATATATATATATTAAATAATATTATTTATATTATA
 64270  TTTTATATATATATTATTAATATAAAAAGTATATTATATGTATTATATATATTATATATT
 64330  ATATATTTAATAATATATTACTATTATAATTAATAATTTTATAAAGTTCCGGGGCCCGGC
 64390  CACGGGAGCCGGAACCCCGAAAGGAGAAATAAATAATTATATATTTCCTTCGTGGTTCGG
 64450  TTCCCCCTCACTCATTCAAACTATAATTTAATATATTATGATATTATTTATAATTTATAA
 64510  TATAATGTATAATATTATATTATAAATATTATATAAAAATAAAATGATAATAATAATAAT
 64570  AATAATAAAAATAGAAAAGAATAATTTTTATTATTTTAGTATATATAAGAATTTAATAAG
 64630  TTAGATTATTGCGGACACCGTTACGCGGAGTGGGGACTATTATATTTTACCTATATATAT
 64690  TAATATTATTATAATTTCCTTCTTTAAAAGAAAAAAGGGATTCGAGAACTTATTATTATA
 64750  TTAATATATTAATAATAAATAATAATAAATAATAAAAAAGTAAATAAATATAAATTATAT
 64810  AAAAATATAATTTTATTATAAAGGAGTGAGGGACCCCCCTCCCGTAAGTATACGGGAGGG
 64870  GGGGGACCGAACCCCAAAGGAGTTTAAATATAAAATATAATATTATCATTAAATTCTAAT
 64930  AAGGGTATATAATGAAGATCTATTAGAACCTAAAAAGAATATTAATATATCTTTTATAAA
 64990  ATAATAATAATAAATATAAATATAAAAATAAATTGTAATAAATAATAATATTTATAAATA
 65050  ATAAAAAAAATAAGAAATATATTAATTATTAATAATAAATAAATTATATTAAAATATAAT
 65110  ATAATTATTAAATTAAAGAAATATATTAAATATATTTATTAAAATTTTATAAATAAGTTA
 65170  ATATTTTATTAAATAATATTATAAATAAATAAAAAATAAGTATATAATTATTAATATATT
 65230  AATTTATTATGTTATATATTTTTATATTTCAAATATATAAGTAATAGGGGGAGGGGGTGG
 65290  GTGATAATAACCAGAATATTAAATAAATACAGAGCACACATTTGTTAATATTTAATAATA
 65350  TAATCAATAAATAATATTATAATAATATAATATAATTAATAATAAATATAAAGTATAAAC
 65410  AATATAATAAATTATATAAAATAAATATAAATTAAAAATAAAAACTAAATAATTAATATA
 65470  ATAAATGATAAACAAGAAGATATCCGGGTCCCAATAATAATTATTATTGAAAATAATAAT
 65530  TGGGACCCCCACAGAATAAAATAAAAAAATAAAAAATAATAATATACTATATATAAATAA
 65590  ATATATATATATATATATATATATATATATATATATATATATATATATATATATATATAT
 65650  ATATATATATATATATATATAAAATAATAAATTATATATATATATATAAAATAATAAAAA
 65710  TAATAATCATATTAATTTTATAAATATAATTATTATTAATAATAATAATAATAATAATAA
 65770  AGAGATAATAATTTATAAAAATTAATATTTATTTTATGTAATATTAATATTAATATTAAT
 65830  ATAATATAATATAATATAATACGGATTAAATATTACCAGTTATTCACAGGTAATATAAAA
 65890  TCCTATCGTTTCACCTATTATTAATTAATAAAATAAGTATATATAATAAAATTTAATAAA
 65950  AAAAAAATAATTATATAATAAATATTTATATTATAATATTAATAAATATAAAATATAATT
 66010  GATATTAACATTATATAATTAATAATATAATCAAATAATATAAATATAATATAAAAAGTT
 66070  TTAATTATTAAAATTATATAAATATTATTTAATAAAAATAAAAAATAATAATAATAATAA
 66130  TAAAGTCCGGTCCGCCCCGCGGAGGGGGCGGACCCCGAAAGAGATAAATATTTATATCTT
 66190  TATTTATAATTATATATAAATAAAAGTTTATTAAAATATATAATAATAATATAAAAAAGT
 66250  ATATAATAAATTTATTATAAATAAATAAATATTTAGTAATAATATTTAATAAAATTATAA
 66310  ATATTATAAATAAAATATTAATAATAAATAATAAATATATAATATAATATAATATAATAA
 66370  ATTAATAACAATAAGATATCCGGGTCCCCTAAATAATTATTATATAAAATAATAATTGGG
 66430  ACCCATACATATAAATATAAAATATTTTAATATTTATATATAAATAATAATAATATATAT
 66490  TTATATTATATTATAATATAACCCCTTCCAATTAATATTAATATTTAATTACTTCCTTAA
 66550  AAAAATAATAATTAATTAATTGATTTTTATATTAATATAAAAAAGTTAATATATATATTT
 66610  ATATATAAATAATATAAATTAATATAAAGATAATAAGTCCCCAAAGGAATAATAAATAAT
 66670  AGTATGTATTTAAATAATATTTAATATACTATTTTTTATTATTTTTATTATTATAATATA
 66730  TTTATAATAATATATTTAATTATAATATATAAAAAAGAGATATAATATTTTATTATATAT
 66790  AATATTAATATAATACAAATTAACATTATTTAATTATTATTAATAATATTTAACTTTATT
 66850  ATTATCTTCTACGGTTGGATTATTATTACTATTTATTTATTAATAATAAATAATAAATTA
 66910  TAAAGTCACTGAAAGAGTGAGGAATTTCCCATGGGGGGAATTCCAAAGGATAATATAAAT
 66970  ATTATAAAATTTTTATTAAATAATATAAAATTCAATAAAATAATTTTAATTAATTAATTA
 67030  ATTAATTAATTAATTAATTAATATAAAAATAAATATTTTTAATTAATATAATATAAATAT
 67090  AAATATAATATATAGTATATATATATATATATATATAATATATATATATATATATATATA
 67150  TTTATATATATTATATAATTAATTTTCTTCTTTTGGATTTACATCTTAATAAAATATAAA
 67210  ATATAAAATGTTATTAACAATAAAAATTATTAATCTTTATAATATTAATAATAGTAAATT
 67270  TATTTATATATCTCCTTTAGGGTTATTATATTTTATATTATATATATATTATAAATATAT
 67330  TATAAATATATTATAAATATATTATAAATATATTATAAATAGAATATAATATAATATTAT
 67390  ATATTATAATGATAAAGATTATATATATTTTCTTTTTTTTATTTATTATTTTTAATAAGT
 67450  AAAAATTATATTATATATATATATATTAAATTTTATAAGTAATATAATATAAGTATTAAT
 67510  TATATAAA
;     G-trnM(cau)_2 ==> start
 67518  TGCAATATGATGTAATTGGTTAACATTTTAGGGT!CAT!GACCTAATTATATACGTTCAA
 67576  ATCGTATTATTGCTA
;     G-trnM(cau)_2 ==> end
 67591  ATAAATTAATATATAATATCTCCTTTCTATAAAAAGTATAATAAAATATATTATAAGAAT
 67651  AATATATTATATAATATAATATAATTATATTAATAATATTAATAAATAATATATAAATAA
 67711  TTATAAAAAAGTATATAATATTAATCAATTAATTAATTAATAAATATAAATAATATATTA
 67771  ATTTTTAATTAATTTGAATAAGATATTTATATATATAATAAATAAATATATAAATATATA
 67831  AATTATATTATATAATTAATATAATAATAAAATAAATTATATATTTTATTTATAATATTA
 67891  TTTCTTTATAAGATAAATATTATCTAATAATATTTATAAAGAAATATATATATATATAAA
 67951  AAGTCATTATATAAATTTAATTATAATTTAAATAAATTTTATATAAATTAATATAATATT
 68011  AATAAAGTAATTAGTATAAATAAATAATATGAAAATAAAACTTAATAAATATATAAATAT
 68071  AGTCCGGCCCGCCCCGCGGGGCGGACCCCGCAGGAGTCCATATATATATATTAATAAAAA
 68131  GTAATATATATATATATATTGGAATAGTTATATTATTATACAGAAATATGCTTAATTATA
 68191  ATATAATATCCATATTCATAATTAATTTTTTATATATATATTATATTATAATATTAATTT
 68251  ATATTATAAAAATAATATTTATTATTAAAATATTTATTCTCCTTTCGGGGTTCCGGCTCC
 68311  CGTGGCCGGGCCCCGGAACTATTAATTAATAATAAATTATTATTAATAATTATTTATTAT
 68371  TTTATTATTAAAATATATAAATAAATAAAAATATTAAAAAGATAAAAAAATAATGTTTAT
 68431  TCTTTATTATATATATATATATATATATATATATAATTAATTAATTAATTAATTAATTAA
 68491  TAATAAAAATATATAATAATATAATATATTAATATATATATATATTATATATAATAAATA
 68551  TATATTATATATATTATAAAATTATTAATTAAAAAAATATTTAATTATAATAATTATATA
 68611  TTATATATTATTATTATTATTTATAAAATTATTAATAATAATCAATATGAAATTAATAAA
 68671  AATTTTATAAAAAAGTAATGAATATTCCTTTTTAAAAATACCTTCTTAATTAAATAAAAT
 68731  AAAAAG
