# Supplementary material for: Global Characterization of Fungal Mitogenomes: New Insights on Genomic Diversity and Dynamism of Coding Genes and Accessory Elements
Source: Front Microbiol. 2021 Dec 1;12:787283. doi: 10.3389/fmicb.2021.787283 (PMC8672057; doi:10.3389/fmicb.2021.787283)
Supplement: Supplementary File 1 — de novo annotation files of the 685 mitogenomes investigated in this study. Annotation was performed with the Mfannot program. [file Data_Sheet_1.ZIP › Supplementary_FileS1/CP030961.1_Saccharomyces_eubayanus_strain_CBS12357_mitochondrion_complete_genome_mitogenome_g3.mfres]

;; Masterfile modified automatically by mfannot version 1.35
;; on Sun Dec 27 01:30:32 2020 by user pfonseca on host LGCM-PROC
;;    - Gene Totals: 42
;;    - List of genes added:
;;      atp6                 atp8                 atp9                
;;      cob (1 introns)      cox1 (11 introns)    cox2                
;;      cox3                 orf114               orf118              
;;      orf149               orf205               orf331              
;;      orf348               orf386               orf404              
;;      rnl                  rnpB                 rns                 
;;      rps3                 trnA(ugc)            trnC(gca)           
;;      trnD(guc)            trnE(uuc)            trnF(gaa)           
;;      trnG(ucc)            trnH(gug)            trnI(gau)           
;;      trnK(uuu)            trnL(uaa)            trnM(cau)           
;;      trnN(guu)            trnP(ugg)            trnQ(uug)           
;;      trnR(acg)            trnR(ucu)            trnS(gcu)           
;;      trnS(uga)            trnT(ugu)            trnT(uuag)          
;;      trnV(uac)            trnW(uca)            trnY(gua)           
;;
;; end mfannot
;;


>CP030961.1 Saccharomyces eubayanus strain CBS12357 mitochondrion complete genome gc=3
     1  TT
;     G-cox1_1 ==> start ;; mfannot: Aproximate start
;     G-cox1_1-E1 ==> start
     3  ACATCTGCTTTAGTAGAATCAGGTGCTGGTACAGGATGAACTGT
;     G-cox1_1-E1 ==> end
;     G-cox1_1-I1 ==> start ;; mfannot: no intron type identified
    47  aaatccaaaaggatatgttttagttttttaaatatcattttatacataaaatacttacca
   107  tatatataaaatatataaaattattaaaatactaatatatttatatataacagtatatat
   167  tagttaaaagtttaataatataggttaatatgccaatattttaattaataaaatatttca
   227  gagagtaaaaatgatataatatattaataatgattatatcattataattatattattata
   287  aaagtatatatataataaataaagaataaaaaaataaaatatatatatatatatattatt
   347  aaataatatatagtataaatgttattattaatatattaaagacatagtccgaacaatata
   407  tattatgaattagagataataaatatttatattaacaaatatactaattatataattata
   467  ttataattattattaaatag
;     G-cox1_1-I1 ==> end
;     G-cox1_1-E2 ==> start ;; mfannot: frameshift of 4 nt
   487  ATATCCACCATTATCATCTATTCAAGCACATTCAGGACCAAGTGTAGATTTAGCAATTTT
   547  TTGCTTTTACATAACATCAATTTCATCATTATTGGTGCTATTAATTTCATTGTAACAACA
   607  TTAAATATGAGAACAAATGGTATGACAATGCATAAATTACCATTATTTGTATGATGATCA
   667  ATTTTCATTACAGCGTTCTTATATTATTATCATTACCTGTATTATCTGCTGGTACAATGT
   727  TATTATTAGATAGAAACTTTAATACTTCATTCTTCGAAGTTGCAGGAGGTGGTGACCCCA
   787  TCTTATACGAGCATT
;     G-cox1_1-E2 ==> end
;     G-cox1_1-I2 ==> start /group=ID (1.65e-27)
   802  tattttaagactataaaataaatatagtgaaaatcataattctaagtttattaataataa
   862  atattttactattaatattgtctttaatctatta
;     G-cox1_1-I2-orf118 ==> start
   896  ataataaagactattttatcaatatataataatattgataaaactattaaattaataaat
   956  aaatataaattaaatttatatatattttttataaatattattaaatacttttatatatta
  1016  ttattttataaaaatcttaaaacattaaataataataaaataaaatcagaagataaatta
  1076  ataattaataaagaatcttcaaatatgaatactttaaaatctttattagatttaactaat
  1136  aatgatattagtaaatataattgagaatgagataaagataattttaattttgataaattt
  1196  tatatagaatttaaaagattaaaccaaataataaattaccaactaaagaatttttag
;     G-cox1_1-I2-orf118 ==> end
  1253  aatgatttattggtttttttttgaagctgatggttgtttacttattcctaaaaataaaca
  1313  agtatatgctattattctttctaatagtaaagatttaaatctattaaattatattaaaga
  1373  taatataacttttggtaataactatatcattctagaaaattaaatacttatagatgagta
  1433  gtatatagtgaaaagatattatattattaattcatttatttaatggtaatctagtatacc
  1493  tgtaagatatattaaattaaatatatttatttcaactattaatttaaaattaataaataa
  1553  taataaacttattattaatttaattaataaatgtaaaattctctattaaataatgcttga
  1613  ttatcaggttttactgatggtgaaggttgttttatattggtaaatctcaatcttattatc
  1673  taagttatagtatataaaaattttagctaataaaattgttttgatataattttattatta
  1733  ttacaaatatacttaatactaaatcaggtggtgttaataaccattctaaagataatgttt
  1793  atattttacgtataagcagtttagaagcttgttctaaattaagattatattttaataaat
  1853  atccttttaagaagttataaattattaatttataaagattgattaaattttattgatata
  1913  gctataaataaatctttaactaaagaggatagaaagattaatttaatagtcggcccgccc
  1973  ccagtgagcgaagacataggaagagaaaatattaaattattagaaataaaaattaaataa
  2033  ttaataaataaattatgatgagaaataaaagatataattaaatgtaaatttatatataat
  2093  attaattatttatataatatttcatatatattattttatatatagatatgtttatatctt
  2153  agtttttatatattataattatatatatacttatttatatatataacatataaattacta
  2213  ataaatataatttattgataaaattatcttattatgaataatattaatattataataagt
  2273  ttatatttaataaaatataaagatatataaaggcaacactgatagtacggttaataatct
  2333  tcttaggatcaagaccgtcgattaattaagtgatcgctacagactgctttatcggtggtt
  2393  ttataatatatattattataaagattaatgtacagtcgatacactcaatagatattaatt
  2453  tatatattggttattataaattataataagtaaaatatattgtaagtgtaatatttatat
  2513  tttatatg
;     G-cox1_1-I2 ==> end
;     G-cox1_1-E3 ==> start
  2521  TGTATGGATTCTTTGGTCATCCAGAGGTATATATTTTAATTATTCCTGGTTTTGGTATTA
  2581  TTTCACATGTTGTATCAACATATTCTAAAAAACCTGTATTTGGTGAAATTTCAATGGTAT
  2641  ATGCTATGGCATCTATTGGATTATTAGGATTCTTAGTATGATCACATCATATGTATATTG
  2701  TAGGATTAGATGCAGAT
;     G-cox1_1-E3 ==> end
;     G-cox1_1-I3 ==> start /group=IB (8.72e-14)
  2718  ataaagctcaagtgtcgttatatatggtaacgtatatattattatttaactgtatgccgg
  2778  aaactttatactatttaataataataataatattattaaaataactaaaataatagtccg
  2838  cttattattaatatatttggaaaaatctattattttatttagatattttataactaataa
  2898  taaacaatcggcaagtaacttttattttacttctataaaattaataagaataaaaaacaa
  2958  ttcttaaaaatcatttaaatgatataaatgaaataaaatctcagaacataaacctttata
  3018  taaaaattaaaagatgatgaaatattaggttattatttgcaggtttaattgaaggagatg
  3078  gtcatatcggtgctaaatatattactattgctattaattataaagatattaaaaatgctt
  3138  attatttaaaaaattaattggttatggtaatattagaaaatactctaatactaataaagc
  3198  tgtaagtttaaattttgattctaaagcagctatattaagagtatttaatttaattaatgg
  3258  taaattattaggcccttataagcataaacaattaattgatcaaaaatacgatattaaatt
  3318  taatactttaattaaacctatcgctaattttaatttatgagataaccctgattaactggt
  3378  tttactgacgctgatggtagttttgggtatatgtttataaatcaaaaactataaaaatag
  3438  gatataatgtaaaattatatttagaattatacaaagacatgttgatttattaaaacatgt
  3498  tcaaaaagctttagatggtagtatttctttatttaaaagaaaatcagtagttggaggtta
  3558  taattattcagctcttaattttaattctaaaaaaattgaattaaatattttagtttatat
  3618  ccaccattacataatagtaaatatattcattttattaaatgatataaagtttgttattta
  3678  tttgataataaattacatttaactaaagaaggattagataaaattatatctattaaagga
  3738  acttcagagactgtgcgttaaatatcctatatatcaaaattaacatttaatcctttatta
  3798  tatataaaatatatatataatataaaataatatcttatttattttaatagaaataagttt
  3858  tataggataaagatacagtcacagttaataaggtttgtttatataatataatatataaaa
  3918  aatatatataaaataaaatagaatataatacttgttattgtcgaaaataatatcacttta
  3978  attagaattataatttaaatttttaaggtatatatattataaaaaattataaaacttatt
  4038  catccttatttaatattattatatatttataataatatttaagtg
;     G-cox1_1-I3 ==> end
;     G-cox1_1-E4 ==> start
  4083  ACTAGAGCCTATTTTCTTTCCGCAACTATGATCATTGCTATTCCTACAGGAATTAAAATC
  4143  TTTTCATGATTAGCGACGATCTACGGTGGTTCAATTAGATTAGCACTACCAATGTTATAT
  4203  GCTATTGCATTCTTATTCTTATTCACTATAGGAGGTTTAACAGGTGTAGCTTTAGCTAAC
  4263  GCCTCATTAGATGTAGCATTCCACGAT
;     G-cox1_1-E4 ==> end
;     G-cox1_1-I4 ==> start ;; mfannot: no intron type identified
  4290  ataaatatatttatttattaaaataagtgtcgtgtataaaattcacaaaaataataaata
  4350  ataattatattattaaatattattggttattatatttataataataatatttatataata
  4410  gctaacgggaaactcttatatatatatatattatataaaaaataagacaatccgtgataa
  4470  ctttaatatattcataattataattttttttatataatgatatattaaagtattgtagaa
  4530  gactaaacgtgaatgattttaatatattatattaaaattaagagatagtcaatcttatat
  4590  gtgaatataagttaataaaaataatattattttgacttattatatatttttatatataac
  4650  tttaaattatcatattatattatatttattattaatagataatatttataaaaaacatat
  4710  gaatcaattataaataaatatactaatgtaatagatagatattttattaatattgataaa
  4770  gagaaaattaataaattaaaatttttagataattatactgaggatgaaaaaggttattat
  4830  ttatcaggattatttgaaggagatggtaatatctatacaag
;     G-cox1_1-I4-orf149 ==> start /note=LAGLIDADG ;; evalue:6.3e-11
  4871  atgttttactattatttttctttagaagatgttattttagctgattatttatgtctttat
  4931  tttaatattggacatattacagctagatataataataaaaaagaattaacagctgttgaa
  4991  tgaaatattataaaaagaaaagatcaagaagtttttataaattatattaatggtaaatta
  5051  ttaacatataaaagatataatcaatattataaatataattttaataatctattaaatatt
  5111  ttattaaaacaacctaaagaatttgatgtactattaaatccttggttaacaggttttaat
  5171  gatgcagatggttatttttatcttggttttcaatattataaacttagtcaatgattaaaa
  5231  tttcatttagaattatcacaaaaagataaatatattttagatattgtcttaaaatatttt
  5291  aaacttggtagtattattaaaagattttaa
;     G-cox1_1-I4-orf149 ==> end
  5321  atcaggagctacagcttatatttataaagctcaatcttctaaagctataaaaccttttat
  5381  tgaatattttaataaatatcaacctttaagtcttagaagatataaacaatatttattatt
  5441  aaatattgcttacttattaaaatctataaaattacatagatttattaattctcttataat
  5501  attaaaagaattaatattattacaaagtgttaaaaatatgtctttaattataaaaaataa
  5561  attaaatgataaagttaaagttattatcaataaatatcaaatattaaaaaatattaataa
  5621  ataatatttattattatg
;     G-cox1_1-I4 ==> end
;     G-cox1_1-E5 ==> start
  5639  ACTTATTACGTAGTGGGACATTTCC
;     G-cox1_1-E5 ==> end
;     G-cox1_1-I5 ==> start /group=II (9.37e-15)
  5664  gcgagacttgtcaagtaactaataataatatttaacattttcttaatttaatacctatta
  5724  tattatattatattatactatataagataggtataggagaatgtataaattatattttta
  5784  tcaatataagtctatctacaaatgtattaaaatggtaacataaatatgttaaactgtagt
  5844  gacaaaagtagccatattcttgacagtttatatattatttattaatatattaaagatgaa
  5904  ggagctttgactgatttaatatgctcaacgaaagtaaatcaaatgttttaaaattactta
  5964  accacttattgaaaatctgtctgataattcaataattattttaattatatatatttatat
  6024  taaaataataatgattgaggttatgtgttgggaattagcatacgataaatcatataatca
  6084  ttagtaatatagtttgagagctaagttaaatatttacgtattattagttaaacaaggtaa
  6144  gccctataaattgttattatattaaataataataccattattataaaatatatattatat
  6204  attatatatatataaaatcttggattaagaaatataatatttatttatagaaattttctt
  6264  atatatttagagggtaaagattatataaaaagctaatgacatattgtaatgatatgtata
  6324  agaattattattctaagatgaaaatctgctaacttatattaaaggtgatatgcctatttt
  6384  tattatatattataatattaataggaggtttatattaataaactgataaatatttaaata
  6444  tatatttttttttatatatatattaaatattgaatagatattgcgtgagccgtatgctat
  6504  gaaagtcgcatgtacggttcttaccgggggaaaacttgtaaaggtctacctatcggaat
;     G-cox1_1-I5 ==> end
;     G-cox1_1-E6 ==> start
  6563  ATTATGTATTATCAATGGGTGCTATTTTCTCATTATTTGCAGGATACTATTATTGAAGTC
  6623  CTCAAATTTTAGGTTTAAATTATAACGAAAAATTAGCTCAAATTCAATTCTGATTAATCT
  6683  TCATCGGGGCTAATGTTATCTTCTTCCCTATGCATTTCTTAGGTATTAATGGTATGCCCA
  6743  GAAGAATTCCAGATTACCCTGATGCTTTCGCTGGTTGAAATTATGTAGCTTCTATTGGTT
  6803  CATTTATTGCACTTATCTCATTATTCTTATTCATCTATATTTTATATGATCAATTAGTTA
  6863  ATGGTTTAAATAATAAAGTTACTAATAAATCAGTTGTTTACTCTAAAGCACCCGATTTTG
  6923  TTGAATCTAATATGATCTTCAATTTAAATACAGTTAAATCTTCATCTATTGAATTCTTAT
  6983  TAACTTCTCCACCAGCTGTACATTCATTCAATACACCAGCTGTACAATCTTAA
;     G-cox1_1-E6 ==> end
;     G-cox1_1 ==> end
  7036  TCTTATATTATTTAATCTTAATATAATTTTAATTATTTTTTAATAATATTCTTATTAAAT
  7096  TATATATATATATATTTATTTATTTATTTATTTATTTATATATATATACTTTTTTACATA
  7156  TAATTATTAATAATATAAATATAAATCTTTATATTTATATTATGTCAGTTATTTATAATA
  7216  ATCTTAATCTATTTATTATATTTGGTTACTACTAAAGAAATTATTTATATTTTTTATGAC
  7276  TATATCTAACCTATATATTAATATTATATTGATAATTTATTATGACTATATCAAACTTAT
  7336  ATATTATATTGATAATATATTATACATTATATTTATATTATTTATTTTATATACCTTTTT
  7396  ATATTTTATTTTTAATAAATAAAGAGAGAATATATATTTATTAATAATTATAATTTTTTT
  7456  ATTATTTTATTATTATATTATATTTATATATTAAGATATTTATATGGTTTATATATTTAT
  7516  ATATTTATATAATTTTATATTATATATTAAGGTATTTTATATAGTTTTATATTTTATATT
  7576  TATATATTTTATTAATATAATTATATATACGGTAGGGGCCCCATTATATTTTATATAACT
  7636  TTAGTATTTAAAGGGGCCCAGATATAGCTTATTCTTATTCTTATTACTTTAATATTTTGT
  7696  TATTTTTATATTATTAATATATATAACATTTATTTTTAATAAGAAATATTAATCTTTTTA
  7756  ATTAAGGTATAATAATATAAATAATTTATATAATTTAATAAATGTTGTTATTATCTTATC
  7816  TTTATTAAAATATAAAT
;     G-atp8_1 ==> start
  7833  ATGCCACAATTAGTTCCATTTTATTTTATGAATCAATTAACTTATGGTTTCTTATTAATA
  7893  ATTCTATTATTAATTTTATTCTCACAATTCTTTTTACCTATGATCTTAAGATTATACGTA
  7953  TCTAGATTATTTATTTCTAAATTATAA
;     G-atp8_1 ==> end
  7980  TTTATAATTATAGTTATTATAATATAAATAAATAGTTTATAATAAAAATACACATATATT
  8040  ATATAATATATGAAAATATACAATATATTATTATTATTATCTTTTTTTAAGATTTAATAA
  8100  TTAATATAGATTATATAAATATCACAATTATTAATAAATTAATTATATATAATTAATTTA
  8160  TTAATATATAAAGTGATAAAGCTAATAGTTATTTATATGAATTTATAAATAAATATTACA
  8220  ATACAAATATTATATATATCATTATATATATATATATAATAATTAATTTTATTAATATAT
  8280  TTCATAAAAAATTATATAAATAGTTAATTATTTTTAAGTTATAGTTATTTTATTAAAATT
  8340  T
;     G-atp6_1 ==> start ;; mfannot: alternative ATG start pos 8320
  8341  ATGTTTAATTTATTAAATACATATATTACATCACCATTAGATCAATTTGAGATTAGACTA
  8401  TTATTAGGTTTACAATCATCATTTATTGATTTAAGTTGTTTAAATTTAACAACATTTTCA
  8461  TTATATACTATTATTGTATTATTAGTTATTTTATGTTTATATCTATTAACTAATAATAAT
  8521  AATAAAATTATTGGTTCTAGATGATTAATTTCACAAGAAGCTATTTATGATACTATTATA
  8581  AATATGGTTAAAGGACAAATCGGAGGTAAAAATTGAGGATTATATTTCCCTATGATTTTT
  8641  ACTTTCTTTATGTTTATTTTTATTGCTAATTTAATTAGTATGATTCCTTATTCATTCCTT
  8701  TATCAGCTCATTTAGTATTTATTATTTCTTTAAGTATTATTATTTGATTAGGTAATACTA
  8761  TTTTAGGTTTATATAAACATGGATGACTATTCTTCTCATTATTTGTTCCTACTGGTACAC
  8821  CTTTACCATTAGTTCCTTTATTAGTTATTATTGAAACTTTATCTTATATTGCTAGATCTA
  8881  TTTCTTTAGGTTTAAGATTAGGTTCTAATATTTTAGCTGGTCATTTATTAATGATTATTT
  8941  TAGCTGGTTTACTATTTAACTTTATGTTAATTAACTTATTTACTTTAGTATTCGGTTTTG
  9001  TACCTTTAGCTATAATCTTAGCTATTATGATCTTAGAATTCGCTATTGGTATTATTCAAA
  9061  GTTATGTTTGATGTATCTTAACTGCTTCTTATTTAAAGATGCCGTATATTTACACTAATT
  9121  TATACTTATAA
;     G-atp6_1 ==> end
  9132  TAGTATATAATACTTTAATAATATTCTTATAAACTTTATATTATTTATTATATTATAGAT
  9192  ATAATTCATATATATTTTATATATTATTTATGATATTTATTTATCATATTATTTTTATTA
  9252  TATATTTTATATATTATTTATGATATTTATTTATCATATTATTTTTATTTAGATTTCATA
  9312  TATTTTATATAATTTATTATTTATAATTTATAATTTACTTACGGGAGGGGTCCCCATTAG
  9372  TATTTACCAATAATTTTTATTTAGGGACCCAGATATCTACTTGTTCTTATTTAGAATATT
  9432  ATTTATTTAGTTACCTAGATAAAATAACATTAACATAAATATATACATTAATACTAATAT
  9492  AAATTACTTATTTATATAATTATTATAAAAATATAAACATATTATTATTATTATTATATT
  9552  TTAGAACTAATATAAATATAATATTTTTAAGTAAAAGAGATTTATTATATTATTTTATTT
  9612  ATTAATATCTACTAGAAGTATTAATATTAACATTTATATAATATATATTATTCCTTATTT
  9672  TTTAGTTATTATATAGCCCCGAAAGGTTATTATATATATAATATTTTATTATTTTTAATT
  9732  CATATATTATTATATTATATATTTAATATATAAACTAATACATTATTAAAGAATATTCTT
  9792  ATCCAGATTATTTATTATTCTTATTTTTAAGATATAATAAAATTATAACTATTTTTTATA
  9852  ATTATATTGTATACATATAAAAAAATATATTAAATTTAAGGGTATTATTTATTATTTTTT
  9912  ATTAATATTATTGGATGTTATAATTAACATTAATATTAATATTTATATAAGATACTTATT
  9972  AATATAAAATATAAACATATTATTATTATATTATATTTATGTAATATAAAGATTATTAAA
 10032  AAGAATTTATCATACTTATTTAAAGATATTATATATAAACTTATTAAATAGTATTATTCA
 10092  TTTTATAAATAAATATTTATTTAGATATATTAAATTATTCATATAAATTAAAATGAATAT
 10152  AAATTAAAGAGATTTAAATATATTTAGATTTTATATATATCTCTATTTTAGATATATCAT
 10212  ATTATTTTATATATTATTCTTAATACCCTTAAAGTATTTATTATATAGCCCCGAAAGGAG
 10272  TTATTATTGTATCTCCTATTTATAATTAATATAGATTTAATCAAACTCTAGAATATATTA
 10332  TATTATTTTTATTTAGCCTATATTTATATATAATAAATTCATAAATTATCTTTAATAATT
 10392  ATTACTAAAAAAGTCATATTAATATATAATTTCTTATTTAGAATTATTTATATAGTCATT
 10452  TAATGGTTAATGGGGGGGCGGACGCCGGAGGAGAATCTTATTAAAACTTTTAATGATAAA
 10512  CTATTATATTATATTTTATTACTGATAATTCATATATTATTATCTTAGATATTAAGTCTT
 10572  AGAAGTAATATATATAATTATATCTCTTAAAGTATTATTATTTATATTATATTATTTTAT
 10632  TATTTTAAAGATAGAATAAATTTATAACTCTTTTTTAACTACCCTTTTTTTATATAAATA
 10692  TATATAAAAAAGTATCATATATTATATTTAATTTAAAATATAAATATTATTATTATATAT
 10752  TGAAATATATATATAAAGTCCGGCCCGCCCACGAAGATATAATAGAAAGGCCCCGATAGA
 10812  AGAAGTATTATTCTATTAATTATTTAATATATACTTATGATTAATATTATCATTATATAT
 10872  ACTTAATATACTTTTTAAAGTATTATTATATATTATTATGATATATATAAGATTATATTA
 10932  TTAGATATTATATAGAAGGGTTTAATATATAAGTCTGGTAATTTATATAAAAGTATTACT
 10992  CCTATAACATATTATTAACTAAAAATTATTTATTAGGAGTTATAAACTAATATTTTAGTA
 11052  TATTTATAAGAATCATTAATCTTATAAAATTAACTCTTACAATTTAAATTATTAATTAAA
 11112  GAATTAATTGTTTAATATTTTTATAAATAGATAGATATATATATAATAATTAAATTAAAA
 11172  TTAAAATGATATTTATGATTATATAAGAATTATTAATATTGATTATTTTTTATATTATTA
 11232  ATTATATTTTTTATTAGAATTGAGAATATTATATATTTTTAGATTTTTAATATATAAGTA
 11292  ATAAATATTTATGGGGGGAAGGGGCGGGTGATTAGAAACTAGAATAATAATATAATAAAG
 11352  TACCATCAATGAATTAATTGAAATAAAATAACTAATAAATACTATAATAATAAAACAAAT
 11412  TAAATAATAGAATTAAAGGTATAAACAATAAAATAAATTGAATAAGTATAATATAAATAA
 11472  TAAAATGAATAAAAAAGATAAATGAAAACGAAATAATATCCGGGTCCCTATTAAAATTAT
 11532  TATTGAAAATAATAATGGGGACCCCCCCTAAAGAAGAAATAAATGATTTAAAATATTAAT
 11592  AATTAAATAAAAATAAATAATATAATTTAAAATATATAAAATTTATAAATATATTATATA
 11652  ATTAATATAAAAGTCTAAAAAAATAATAATAAAATAAAGATATTGAAAGTGTTATATATA
 11712  TATATTAACTATAGATAAGTGTTATATATAATAAATATTTAATTTAAAATAATAATAAGT
 11772  ATTAATTAATATATGTATATTAATAAAAGATAAATATATAAATAAGAATATAATTGTTAT
 11832  TAACTACATTGTTTCGTACCGTCCAATTGGACGGTACGAAACAATTATTATGTATATAAT
 11892  TTGTATCATATTAAATATTATATTAATAATTAAGAAATTAGTTTTAATAAAACTATACTT
 11952  TAAATATATAAATATTATTCCTATAAATATATTATATAAAAATCAATATAAATAAAATTG
 12012  TTATATATTAAATATATATAAATATTATAAAAAGTCATATTATTATTATTACTATTAATT
 12072  TTAATTTATACTTTTTTTAATAAAAAGAATAAAATATTATAATTATATAATTTAAGATGT
 12132  GTATATTTTAGGTAGAATTATATGAAGTATATATGTAGGGGAGAGGTGTTATAAATAGAT
 12192  TAAATAAGGGATATAACACCACCATCTCACCAAGGGGAGAGGATGTATGAATTGAACAAT
 12252  GTATAATTAATATATATTAAATATATATAAATATAAATAATATAATAAATTATATAATCT
 12312  CTATATAATATATAAAGAATAAATATAAAATGAATAAAATAATAAATAAGAATAAGGGTA
 12372  TATTCGGGTCCTTTAATAATTATTATTGGAAAATAATAATGGGACCCTCCTAAAGAAACT
 12432  ATAAATTATATATAAATATTAATAATTAATTAATATAAAACTTAATTAATATATGATATT
 12492  ATATTATATAATAATAAATATAAAGAATAATAAGATAATAATAATCAAATAAAGTATTGA
 12552  AAGTGTTTTATATATATATAAATGTATATATATATGTATATATTAAACTTATAAGAATAT
 12612  TAGATTTAATGTTCTATCTTATGTTATATTATATTATATCTTCTATCTTATGTTATATTA
 12672  TATTATATTATAAAAAGTATATAAAATAATAATAAACCCGCAATTAATAATTAATATAAT
 12732  AATAATCTTTTATTAAGTCTAGTCTTAAAATAAATTAATAATAAAGAAATAATAAGTATT
 12792  TATTAATAAAATACATAATAATTACTCCTAGCGGGGTACCGGGGCCCCCGGGGGGCCCGG
 12852  GACTCCTAGCGGGGCTAAATATTAATAATCATATAATAAGTATAGTATTCTAATAAATAA
 12912  TTAAGTAATATAATATCTTATATAAATCTATTAATAATGTATATAAAATGTATTATTTAT
 12972  ATTAAAGTGTATAATAAGAATATAATAAATAAGAATAAAATTATAGTTAATATATGTTAC
 13032  ATCGTCTCGTACCGTCCATTTGGACGGTACGATACGATATTATTAATTGAATAAAATTTA
 13092  ATTAACTCCTTGCGGTGTCCGGGCCGGGGAACTTAAATAAATATTATATAAAAGATAAAA
 13152  TATATTAATATTCATATAAAAAAAAAATATAAAATATAGAAATATTCATATAAACAATAA
 13212  AATATAAAATCTTAATATAATTATAACCTAATAAAATTAATTACATTGTATTATTAAATT
 13272  TACTTAATAATATTTAACCTTATTAATTTATTAAAAGTTATAAAATAATTATTAAAACTT
 13332  ATAATTAAGAATATACACAATTATATAATATATATATTAATATATAATTAGTTATAAATA
 13392  TAAAAAGAAATAAAATGATTAATAAATAAGAGTTTAGTATATATATATATAAATAAGAAT
 13452  ATAATATTTATTATAATAATAAATAATGTATAATATATATATATAAGAACAAGTAGATAT
 13512  TCGGGTCCCTGACATAATTATTATTCTCAATAATAATGGGGACCCCACCCGTAAAGAAAC
 13572  TATTAATTATATAAAAATATATTAATTAATTAATTCATAAAAATTACTCCTAGCGGGGCT
 13632  AAATATTAATAATAAACTCCTTATAAAATTATAAATAATATATATAAAAAGTAAATAAAT
 13692  ATATGTATAAAAGATTATATAAATAATACAAGAAATATATAAATATAAAATATAAGTTTC
 13752  CTATGGGGCTATAATTAATAATAAACCCGCAATTGGGACGAACCCAGCTAATAGTAGCTG
 13812  GGTTCGTCCCGCGAGGTATATGTATATAAATATTAAAAATATTAATAATTATCAATAAAA
 13872  AGTCATATATATTAAATATATAATTATAATAATATAAAATAATATATAAATATATATTAA
 13932  TAAATAATAAAAGATAATATAATAATACTCCTAATAGAGTTAAAGATATAATATCTATAA
 13992  TAATAATATATAATAGTCGGGTCCGCCCCTATTTATCAATAATAAATTCTAAATTATGAT
 14052  AAATAATTATTTACTCGGGCCGGACGCCAGAGATATAATAAAAATATGTATAATATATAT
 14112  AATAATAATGTATAATAAATATAATAATAATAAGAATATATAATAGATATAGTAAGAATA
 14172  AGAGGGTATTCGGGTCCTGACAATAAATAATGATTATAAATAATAATAGGGACCCCCTAA
 14232  ATATAAATATTAAATATTAATAATATTATATATAAATAATAAAAATAATAATACTCCTTT
 14292  AGGGGCTAATTATATAAAATATAAGTAAATAAATATATATATTATATATATTATATACAT
 14352  AAATAGTCAATAGTTATTATTAAATATATTATAAAGAATTATATAATAATAATGGTTAAA
 14412  TAAATATTATAGAAATATAAGGATAATAAATATATACATACATCCCGTGTGACAAACCCA
 14472  GCTACTATTAGCTGGGTTTGTCTACTAGATTATATATATAAATATTAAAAGTTATTAATA
 14532  TATTATAAAGTTATTAATATATTATAAAGATATTATATAAAAATACTCCTTATCAATATT
 14592  ATACAAAAATTATATAAAAAATAATGATTAAATATTATTAATATTATACAAGAATTATAT
 14652  TTATCAAAAATAGAACATTATTAATGATAATAAATTATATTATATAAATTATAAAGAATT
 14712  ATTATATACTTTAAATAAACTAAATTAAATTAACTCCTTGCGGTGTCCCGGGCCCCCCGG
 14772  GGGGCCCGGGGCTTAAATTAAATTATGAATAAGATACATATCTATATTCTATAAAATAAT
 14832  AAATATAATATTTCAATTCTGAACAATGTCCATTATTATACTATATAATATTATTAATAT
 14892  AATATTTAAATTATGAATAATATTCATTATTATCTTTTTTAATATTGTAAATATAATTAA
 14952  TATATTTAATATTATAGATTAAATAATAATAAAACAATAGTCGGGCCCGCCCCCCGGGCC
 15012  GGACGCCGGAGGAGTATTTTATAAATATATAATAAATATATAGTCGGAAGAGAATAGGTT
 15072  TATATAATAAATATATAAAATAGATATATATAATAAATATATAGAGTAGGTATGTATAAG
 15132  TAATATATAGTAATCATATATAAATCTTATACACATTTATATATAAAGTATATATTAATA
 15192  TTTTTTATTAAAATTAATTAAAAATATTCATAATAGTGTATTATATATAGTATAATAATA
 15252  ATATAAATATATTCATATAAAATATAAAATTATATGTAAAAAGTATATAATATAATAATA
 15312  TTATATATATATTATAATAATAATAAATTAAATATTTTAATAAATAAAATT
;     G-atp9_1 ==> start
 15363  ATGCAATTAGTATTAGCAGCTAAATATATTGGAGCAGGTATCTCAACAATTGGTTTATTA
 15423  GGAGCAGGTATTGGTATTGCTATCGTATTCGCAGCTTTAATTAATGGTGTTTCAAGAAAC
 15483  CCTTCTATTAAAGATCTAGTATTCCCTATGGCTATTTTAGGTTTCGCATTATCAGAAGCT
 15543  ACAGGTTTATTCTGTTTAATGGTTTCATTCTTATTATTATTCGGTGTTTAA
;     G-atp9_1 ==> end
 15594  TATATAATAAAAAATATATTAAATATTAAAATATAAAATATAAATAAAATACATACATAT
 15654  ATAATTATTAATTAATATTAATTAATAATTATTAATAATATTCTTCTACCCCTTCGACGT
 15714  CCGGCCCCCCCCTAGACGGGCGACCAGACTATTAATTTATTAATATATTAATTATATAAA
 15774  ATACTTCTTAATAATCTTTTTATTGATAAGATATAAAATATAAAATATAAAATATAAAAG
 15834  TATAAATATAAATATCTTATTTTCTTCTATTTAATAGCTATTATAATAGCTATTAATATA
 15894  CAAATATTAAATTACTTTTTATTTGTAATCTTAAATTATATAAAAAAGTATATGATATAT
 15954  TACTTAATAATATATAGATATAGATATATATATGTTTTATTATAAAAATATATAATAATA
 16014  ATATTTAATAACGTATTGGATCCAAATATAATCTAAATATGTTATATTTATATTCTATCA
 16074  GGAAGGGACCCAATACTAATAATATATAAAATATAATATATACTCCTCCGGCGTCGGGCC
 16134  CCCCCGGGGGGGCCCCGACTAATAATATATAAAATATAATATATACATAAATAAAGAATA
 16194  ATATAATATATTAATAAATAATCATATATACATAAATAATCTTATATACATAAAGAATAA
 16254  ATTTATAATAATATATACAGCAATAATTATATCAATTAATAATAATAATATATATATAAT
 16314  AATATATATTGATTACTATTTAAGGGCTAATATTAATATAATATGATAAATAAATTATAT
 16374  TAATATAAATAATGAATTAATTCTTATATAATAAAAGTCTGTATAAATATATATTAAGAA
 16434  TATATTAATTAAAAGTCTAACTCATTCATATTATATATAATAAATAATAATGACTCCTAG
 16494  CGGGGTCCCGGGCCCGGGGGGCCCGGGGCTAAATATAAATAACCATATATTAATGTTTAG
 16554  TCTCTCCGGATTATTAAATATTAATATAAATACTTCTGAAGGATTAATAAAATATATATT
 16614  AAATATAAAATATATATATAATAAATATCTTATAGTAATTTATTGTAAATGATAATATAA
 16674  TATAATAAATAAAGAGTTTAGTTAATTATAAATAATAAATAATAATACATATATAATTAT
 16734  TATTTATAAGGTAATTTAAAGTATTAATTATAAAGTATATATATTCCATAAAGTTAAATA
 16794  AAGAATAATATTTTAAATAATAGTCGGGCCCGCCCCCCCATTAAGGGGGGGGCCGGACGC
 16854  CGGAGGAGTCGGAGTATTAATAATTATATAAAATAATACTTCAATAATAAATATAAATAT
 16914  AAATATTTTAATATATATAGAATACTCTTATCTTTATTTATATCTATATCTCCTTCATAT
 16974  ATTATCCGATATATATTAATATGAACTAGACTATAAAAATAAATACTTTTAATAGTATTT
 17034  TTAAATAATAAATATTATAAAATATTATATAGATTAATTTAGACATTTTATATTTAACTT
 17094  AGACTATTATAAAATATTATTAATACTTATTAATAGATTAATAATAATTATAAATTAAAT
 17154  ACAATATAATAACATATAAATATACCCCGCAATTGGCATAAACCCAGCTTATCTAGGTTT
 17214  GTGACCGTGGGAATAATATAGAATCTTTATTATTTTCTTAAATTAGTCCGGCCCCCCCTG
 17274  GGTGGCGGACGCCGTAGGAGAAATATATTAAATAAATAATATATAAATGTTTTATAAATA
 17334  ATATAAATATAAATATAATCAATAATATTATAACTCCTTGCGGGGTCCCTATTGGCCCCG
 17394  GGCTATATAAACTTATAATATATATAAATAATATATACTTCTACTTTCTAATAATAATCT
 17454  ATAAATATATATAAATATATATATATAAATAAATAATACTCCTTTCGGGGTCCCAATTGG
 17514  GGCCGTTCGGCCCCGGGGCTTATAATAACATATAAAATATTATTTAATATAATAATACCT
 17574  ATTAGTAGTATTAATTAATAAATATATCCATTATTAATATAATAATCTCCTAGCGGGGTC
 17634  CCGGGCCCGGGGGGCCCGGGGCTATAATAAAATAAATATAATATAATATAATATAATATC
 17694  CAGGAAATATATAATGTTATATAATCTTAATAAAAATATATTATTTAAATTTATAAAAAG
 17754  TCCAAAGGAGTATTCATATATAAAATATATAATAAATAAATATTGAATATATATTTTATT
 17814  CATTTTTCATAAATATGAATATAAAATATAATAAGATGCTATTAGCCCTTGAAGAAGTTA
 17874  TTTAATATTATTTACTTTAAGTATTATATCTCCTAGCGGGGTCCCGGGCCCGGGGGCCCG
 17934  GGGCTAAATAAATTCTAACTATTTTCTATAAATATATTCTAAATATAGAGTAATAATAAT
 17994  TATAGGATAAGAATATTATTATAATTTGATTTATAAATATAATATATAAATATATAATAT
 18054  ATATATTTTATATAGTATAATAAAGGGTATCAAGTATTTAATTAGTAGTATTATATATAT
 18114  AATAATATATATAATTGATGTATAATATATATTGTATA
;     G-rps3_1 <== end
 18152  TTAGATAAAGTTTAATTTAACTTTAATATTATATTTACCATTTTTATTAATATTAGAATT
 18212  ATTATATAAATTATGATTAGAAGAGATATAATTTAATTTATAATTATTATTAATATTACT
 18272  TCATAAATATTTTTTATTATTAAAAGTACCATTTAATAAGATAAGAGTACTAGTTCTACC
 18332  AATATTATTACTTAATCTACCTTTTAATTTAATAGATCAACCTACTAAATATTTAAATAT
 18392  TAAAATATCTATAGGAATATTATCAATATTTATATTATTATATAATTTATTAATATTATT
 18452  ATTAATACCATAAGGTGTAATAATATTATTATATTTAATATTATTAATATTATTTATATT
 18512  ATTAATATAATTTATAGAAATATTATGATCATTTAATTTAGGTATAATATTATTTAATAT
 18572  ACGTTGATAATTTGTTATAATTCCATTATTATATTTATCTATATCATTTAAACTAATATA
 18632  TTTACTAAAAATATCACTATTTATATAAATATATGATAATTTAATAGGTTCAATTGTTAC
 18692  TCTTTTATTATAATAATAACTTAAAATATTACTTAAACTATTATTTATATTATTATTTAT
 18752  AATATTTATTAATCTATTAATTATATTTATATAATAATTATTATTATTATTTATATCATT
 18812  ATTATTATTATTATTATTATTTATATAATAATAGAATTTAATATTTAATTTATTTAAACT
 18872  ATGTTGATTAATAGGTTTACTAATAATAATTTTATTTGTTTTATTATTATTTAATCTTAA
 18932  TGTTATTATTTTATATAATAATTTAGTAATTAATTTATCATTTATAGTATTATTAATCTC
 18992  TATATTCTTATTATAATTATAAATTTGTAGATTTCAAGTATTTATATTATTTAAATGTTG
 19052  TAATTTATTATTTTTATTATTAATATCTATATTATTATTATTATATATTGTTTTTATATT
 19112  ATTTATTCTTTTAATATTTATTTCTAATAAAATATTTTTTAATATTAATTTTTTATTATT
 19172  TAAATTATCTTTATTAATTATTCTTAATAATTTTAATTTCATTATTTATTATTTATATTT
 19232  TTTATCTATTATATTTATATAATTATTCATTATATATAT
;     G-rps3_1 <== start
 19271  ATAATATGCATCTTTATTATATTATATTATTATTATAATATATTAGATATTTATTGTAGT
 19331  TTATAATATATTACCTTTATATATATTAATATGTTTATTTATTTAGTCCCGCAAGGAGAT
 19391  ATAATATTAAATTATACTTATATTTATTATTATAATACTTTATATTAATAATATTTAGAT
 19451  TATTATAATACTTTTTATTCATTATATTAATAATATTAATAATATTTATTATATTGTTAT
 19511  TAAAAGATTAATTAATTAATTAATATTTATTTAACCCTGTAAGATATTATTTATTATTAA
 19571  GTCAGAATCTAATTTATAATCATATTATATTAAGAGTCTGGTCGCCCGTCCCGGAGTAAA
 19631  TTATTATTTATGATAATTTATCATTTATTATTAATAAATAGGGCCGGACGCCGAAGGAGT
 19691  TATTAATTATAATATATTTAATCCTATAAGAAAAATACTATTATATATATAATCTTTATT
 19751  TAATATTTATAATCGTTATATTTATATTAATATTTAGATTTAGATTAATATTTATAGTCG
 19811  TTATATTTATATTTATATTTATTTCCTAATAAGAAGAAGTATTATTATTTACTCCTGTAA
 19871  GAAATATATATACTTTATATATATTATTTTATATATATATACATAAAGAGATATTAATTA
 19931  TATATTATTTATAATAAGATAATACTAATTAATTAATTATATATTATATTATACAATTTA
 19991  TCTTTATTTTATATGAATTAAATTAAATCTTATATTTTATTTATATTAGTTATGATAATT
 20051  TATGAATTGATTATATATTAATAAAAGTATGTATATTAAAAAGATATTATTGAAAAGATA
 20111  AGAAAATAATCTTTTATATGAATTAAATTAAATTAATTAATTAATTAATAAGTATTTAAT
 20171  ATTTTATTATTTATAACAAAAAATGTTAAGTAATTATATTTTATATATTTATATATAATA
 20231  AGAATCTTATAAAAAACAATATAGATATATATTTATTATTAGTCTATACATATTAATATA
 20291  ATCTTATATTATATTATAGCCCCGGGCCCCGGGGGGCCCGGGACCCCGCAAGGAGTTTAT
 20351  CATATTATGTATGTTATAATATAATTTTATTTATAATAATTTTTATATCATAAAGATAAA
 20411  TAGATTAATAATTTAGATATTTATTTTTATATA
;     G-trnS(uga)_1 <== end
 20444  CGGATGATGTAGGATTTGAACCCACGTAGCCAATAAAGACTAATGATAGC!TCA!AATAT
 20502  CACACTTTAAACCACTCAGTCAACCATCC
;     G-trnS(uga)_1 <== start
 20531  TTATAGTTACTTAATAATTCCCGACTATTAATATAATTTATTTTATTTTATTTAATATTT
 20591  TATTAGCCCCGGGCCCGGGGGGCCCGGTACCCCGCTAGGAGAAATTATTATTTAATTTTA
 20651  ATATCAAGAAATTAATTTATTATATATATTATATATATTTCCTTAATATTTTTTTATAAT
 20711  CTTAGAAGAAGATAAACTATATTACTTATATAGATATAAAGTCTTACAATATAATTAATT
 20771  ACTTAAATATACTCATTATATTTTATTAGCCCCGGGCCCGGGGGGGCCCAATTGGGACCC
 20831  CGCTAGGAGAATTTAATTAATTAATTAATTAATCTTAAACAAATAGATTATTATTAACTA
 20891  GTTAATATTAACTTATAAAATAATATTAATAATTTCTATACTAAAAATAAGGATATTAAT
 20951  ATATATATACATTATTTATAAATTTAATTTATATATATTTAAATGATATATAGTATTCTA
 21011  AAGTGTATATTATACCTTTATTATTTTATATTATTTATTATAAGATTATAAACTATTATT
 21071  ATATTAAGACTCCTTCCCAGACTTATAATATAATATTAAGATTTATATATTTATATTTAA
 21131  TACTCCTTTATATTTTTATCTCCT
;     G-orf205 ==> start
 21155  ATGGGACTTTATTTTATTATATATATTATTATATATATATTATTTATTTATTTATTTATT
 21215  TATTTATTTATTTATATATTATATTTTATATATTTTATTTCTTCCTACGGGGGGGTCCCC
 21275  ATTATTATTTTCAATAATAATTATATCAGGGACCCGGATATCTTCTTGTTCTTATCTTAT
 21335  TATATTATTCATTTTTTATCTTTATTTATTCTTTATATTAACTTATTATTTATCTTTATA
 21395  AATCTCCTATCGGGGCCCCGGCCCCCCGGGGAGCCGGTGCTCCTTTATATTTTATTTCTT
 21455  TATTATATATTATATACTTATTTTTATTCTAATATATACATTTTATATTTATTATTAATT
 21515  TTCTTTATAATTTATTTATTAGTTATTTATATTCAATTAATTCTATTTACGTTCTTTAAT
 21575  ATATTGTTTATTCTTGTTATTAATCACCCGCCCCCTCCCCCTACTACTTATATATTTAAA
 21635  AATATAAAAATATCAAAAATATATAAATTATTAATCCTTTTAAATTATTATTATTATCTT
 21695  AATATTAAATTACTCCTTGCGGGGTCCCGGGCCCCCGGGGGGCCCGGGGCTCCTTGCGGG
 21755  GCTAATAATATACTATAA
;     G-orf205 ==> end
 21773  ATGGTAATTATAATATTATTTATTAAGATATAAATATATACTTAATAATATTATAAAATA
 21833  TGATTTTATACTAAATTTATTTAACTCCTTCAAAGCTAAACTAAAAATATATATATATAT
 21893  AATAATTATTAAATCTTTTATTATAAATCTAATAGATATTATATAATTTTATATATAATT
 21953  GTAAATATAATTTATCCTTTTTATTATTTATTTTAAATATATTGATAATATTATTTATTT
 22013  TTATAATGTATAAGATAATTTTTAATATATTCTCCTCCGGACTATTAATGATTTTTATTC
 22073  CTCTTTATATAAATATTATAAGATTAAATATATATAAATATTAATAAATCTTATAATTAA
 22133  TAATTCAATTCTATTTATTTTATTAACTATAAGACTTTATATTAAGAATAATTCTTATTA
 22193  TTTTATTTTATTCTTATTAAAACATTACAATAATAATATACCTAGTTTATAATAATAACT
 22253  CTTTCAATATTATATATAGCCCCGGGCCCCGGGCCCGGGACCCCGCTAGGAGTTATAATA
 22313  TTATATATATACTTATTATTAATCTGATATAGATATTAATTAAATATTAACATTTTTATA
 22373  ATTAATACTTCTTTAGGACTCCTTATATTTTTATATGTAAACAAGTTATAATCGTCTCGT
 22433  ACCGTCCTATTGGACGGTGCGAGACGATGTTATTAATAGTAATTATACTTACAAACTAAA
 22493  CTAAACTAAACTCTTTAAAAAATATATACTTATTTATTCATATTTTATAATATTTTATTA
 22553  GCCCCGGGCCCCCCGGGCCCAATTGGGACCCCGCTAGGAGTAATTTAATTATTATTAACT
 22613  TATTAAAGAATTAAATAATTCTTCTTTATTTATTTTTATTATAATTAATATATATATATA
 22673  TTATGTATATTTATACTATATAGATGATTATATTTAATATAATTTTTATTATTATTAGAT
 22733  GACTTTTATTTAACTCCATTAGGAATATTATTAATATTACCTCCTACGGCGTCCGCCCCC
 22793  CCCCAGGGGGGGGGGACTAATTTAATTATACCTAACTTTTTTTATAATATTCTCCTCCG
;; mfannot:
 22852  gcgtccgcccccccgggggggggcccgactatatataattagattaaattagattatatg
 22912  ctattctattttattctattctcctttatattaattaaatatgaatatttttttgtaaat
 22972  aatacttttaatattattttatgtaaagcaagtaataatcgtcacgtaccgtcccattgg
 23032  acggtacgtgacgatgtaataaatagtaattatacttacaaattaaacttaacttaattt
 23092  aatttaacttaacttaacttaacttaactatttaaaagatatatatttatctatatcaaa
 23152  tcaaacttttaatatatttttattataatttatattcttttttattaataattaaataca
 23212  tataatatatatatgtatatatacttatatattatttatttggaattctatttttatata
 23272  attaagtctaacatcctcatattaattatcatattccatatgaaaataataattagatta
 23332  cttttctttattattaaaatttatattttctcctacggcggactaatttatttatatctg
 23392  actttttatatatatttattaatttataataaacttttatatatatttacttatttctaa
 23452  taaactttatatatattttatatatgattatattttattaatttagccccgggcccccgg
 23512  gcccgggaccccgcaaggagtataaatattatttcattttaatatttaaattatattttt
 23572  tttataatacttttaatatctttcatgtgagactcgtaataatcgtatcgtaccgtccaa
 23632  ttggacggtacgagacgatgtaactaataatgattataacctagtcttatatttatttat
 23692  atataaattctatatatatttaataatatatcttaatcccctttattataattaaatatt
 23752  tattatctatatacttagaaacttattattaatccttatataattataattttctttata
 23812  tttatcatatattatttaatatattcttaaactaatattagattatttatatttataata
 23872  tatattatatactttttatattccccgcaattgggacgaacc
;; mfannot:     /group=IB(5') (3.56e-04)
 23914  CAGCTTAGCTGGGTTCGTCCCGCGGGTTATTTATTAGATTCTTTTGTATTTTTATTAATA
 23974  TTTATTATTTTTCTTATTTCTTTTTTTTTAGCCCCGGGCCCCCGGGCCCGGGACACCACT
 24034  AGGAGTTATATTAATAATTTAATATTTTTAAATTATTTATATATTATTTAAATTCTTTCT
 24094  TCCTTCGGGGGGGTCCCCATTATTATTTTCAATAATAATTTTAATAGGGACCCGGATACT
 24154  TTCTTGTTTTAATCTTATTATTTTATTCATTTAGTTTTTATTTTTAAAGTTTATATTTAT
 24214  TAAATTTATTATATTGTTTATCCTTTAATTATATTTATTCAATTTATTTTATTATTATAG
 24274  TATTTATTAGTTATTTTATATCAATTACTTCCATTTACGTTCTTTAATTTATTGTTTAGT
 24334  TTGGTTTCTAATCACCCGCCCCCTTCCCCTATAAATATTTATTACTTATATATTAAAATT
 24394  ACAAAAAAATAATAAATATATATCTTAAATAAAATATTATTAATTAAATTAATATAATCA
 24454  TAAATAATTATTATAAAAATGATAAAATATAATATATTCTTCATATTTATTAATATAATA
 24514  ATATACATTATAAATGAAAAGTTAATATCTATAATATATATACTATTTTTATATAATAAT
 24574  ATTCTAGTTTATGAATATTATAAATACTTAAAAAATAATAATTATTTTAAAGAAGGGATA
 24634  ATATATTTTTATATTCTAAATTAAGTCTGATAAATAAAAAGTATAATAAAATAAAATCTT
 24694  ATTAAGTAAAATAAAATAAAGTTTAATAAATAAAGTATAGTTTCATTAAGTAAGTATAAT
 24754  TTAATTAAGTAAGTATAGTTTAATTAAATAAGTAAAGTTTAGTTAAGTAAGTAAATTAAA
 24814  TAAGTAAGTTTATTAAAGTAGTTTATTAAAATAAAGTAAAGTAAAGTAAGTAAAGTTAGG
 24874  TTAAGTAAGGTTAAGTTAGGTTAAGTTAAGCGGGACAAACCCAGCTAATCTTAGCTGGGT
 24934  TTGTCCCGCATTAGAATATAATTTAATATAATATAATATACTATACTATTTTTATAAATA
 24994  TAATTCTATATATATATAATAATAAATAAAATATAATCATATATTATTATGAATATATAA
 25054  ATAAAATACAATAAATATGTATAAATTTTATTCTCTTTAATATCTTTTAATTAAATAAAA
 25114  TATAGGAAGGAGTCCGGGAAGGAGTATAATTAAGATTCATTCTTATATAACTTTAATAAT
 25174  TATAATAATATAATAAATATAACCTTTTAATAATAATATAATAAATAATAATAATATACT
 25234  CCTATTAAGATAAAATATTTTATATAAATATATCAATGTAAAATATAAATACTATGTTAT
 25294  AATATGTTATAAATAATATATATATAAAATTTAATTAAGTAATTTTATAATTAAGTAATA
 25354  TGAATAAGATAATTAATAATATATATAATAAATAATATAGATAATAAGATAATAAATAAT
 25414  AAATGAATAAGATAATAAATAAGAAATGAATAATATCTGGGCCCCTTAAAATATAAGAAT
 25474  TATATACAAATATAATGGGGCCCCTATATCAATATAAATAATATCAATATAAATATTATA
 25534  TAAATATAATATAATATACTCCTTGCGGGGTCCCGGGCCCGGGGGGCCCGGGGCTAAATA
 25594  TAATATAATATATAAAAAGAATATATATATAAAAATATAATATAATAATACTCTCTTTAA
 25654  ATAATATATAATAATATTATTAGACTTATACAGACTAATATAATTAATAAAATATATAAT
 25714  AAATCCTAATAATTCTAAATGAATATAATGTTATTTACCTTTTTATAATAAATAAATATA
 25774  ATTAGAATATACTCCTTCGCGGACTTATTAATAATAAAATAAAATATGATTAATAAAATA
 25834  ATAATAATAATATTATATAAAGATTATAATAATAAATATAATAAATTAAGATAAAATATA
 25894  TAATGTAATACTCCTTTCTTTATATTAATAAATAATGATAAAATAATTTATGTTCCTAGT
 25954  GGTGTTAAATATAAATAAATAATATAAATAATAATAAGTTAATATTCTTATATAATTAGG
 26014  ACTTTTTTTTTTATAATAAAATAATTGAGTTATATAAAATATATATAATAATATGAATAA
 26074  GGTAATAAATAATAAGTGAATAATATCTGGGCCCCTTAAAATATGAATATATATAAAAAT
 26134  ATAATGGGGCCCCTATATACATAAACATATACATATACAAATTATAATATAATATAAATA
 26194  TAATATATATCTTAAAATATAATATTAATATTCTAGACTCCTTAGGCGTCCGGCCCTATT
 26254  TATTAATAATAAATGATAAATTATCATAAATAATGATTTACTCCGGGACGGGCGACCAGA
 26314  CTATATATAATAATATAATTAAATAAATATTAAAATAAGATTATTAATCATTAATTAAAT
 26374  ATATTTCTTAAAAAGTTAATAAAATAATAATAATAAATACTTATTAGACTTTATATAAAA
 26434  TAATAATAATGTTATATAATTTCTCCTAGCGGGGTCCCGGGCCCTCCGGGCCCGGGGCTA
 26494  ATAAAATATAATAATGATTTTTAAATAGTATATTATATAAATATATAAAAATATAATATT
 26554  ATAATATATTAGATCAGATTATATAAATAACAATAATATATACGACTAGCTTACTAAATA
 26614  TTAAATAAACATTATAATATAAAATGTATAATTTCTTTCATTATATGAAAATATATATAT
 26674  AATATCATATATATAATAATTAATTAAATATATTGATAAAAATATTTCTATTTAATAATA
 26734  AATAAATACTTATAAATTATCTTATTTATATAAAAAATAATAATAATGTTATATATATAA
 26794  ATTATAGTTATAAAGTCCGGCCCGCCCCGCGGGGGGGGGCGGACGCCGAAGAAGTCTGAT
 26854  TAAAGTATATTATATTAAATATAATAAGTAAAAGTATATAAAATATAATAAGTAAAAAGT
 26914  ATAAAAAATATAATAAGTTAAAGTATATAAATATAAAAAGTAAAGTATATTATATAATAT
 26974  AGTTACGGGCCTAGGAGGCCCGTATACCTAGAGAAGTGAATATAATTTAGTATTATAATA
 27034  TATTATATTTACCTCAATAAAATAATATCAATAATTAATAATATAATGTAATAAATAATT
 27094  AAGGATTAAGTAAATAAATATATTTATATATTAAAGAAGTATATATATAATAATAATAAT
 27154  ATTTTAAGATATATTGTTATAAGTAATAAATAATAATAATTTTATATAATAATTATAATA
 27214  ATATGTATATATAATATATATATGTATATATTAAATATTATATAATAAGGATAAATAAA
;     G-rns ==> start
 27273  ATAAATAAGAATATGATGTTGGTTCAGATTAAGCGCTAAATAAGGACATGACACATGCGA
 27333  ATCATACGTTTATTATTAATAAGATAATAAAAATGTGGTGTAAACGTGAGTAATTTATTA
 27393  GGAATTAATGAACTATAGATTAAGCTAAATACTTAATAATAAAATATATAAAATATATAT
 27453  ATAATAATATAAAAGAATATTAAATAATATTAATATTTATCTATAGTCAAGCCAATAATG
 27513  GTTTAGGTAGTAGGTTTAGTAAAAGTGAACCTAGCCAACGATCCATAATCGATAATGAAA
 27573  GTTAGAACGATCACGTTGACTCTGAAATATAGTCAATATCTATATGATACAGCAGTGAGG
 27633  AATATTGGACAATGATCGAAAGATTGATCCAGTTACTTATTAGGATGATATATAAATAAT
 27693  TATAAAATTTATTATAAATATTATAAAAAAATAATATATATAAATTGATTAAAAATAAAA
 27753  TCCATAAATAATTAAAATAATGATATTAATTACTATATATAATATATATAGATATATAAA
 27813  GATATAATTAATATAATAATATGTAAAAATAATATTATATTATTATGTTGTAGTATATTT
 27873  TAATAGTCCTGACAAATATTTGTGCCAGCAGTCGCGGTAACACAAAGAGGGCGAGCGTTA
 27933  ATCACAATGGTTTAAAGGATCCGTAGGATGAATTATAAGAATAATTTAGAGTTAATAGAT
 27993  TTAATTAAAGAATTATAATAGTAAAGATGAAATAATAATAATAATTATAAGACTAATATA
 28053  TGTGAAAATATTAATTAACTATTAACTGACATTGAGGGATTAAGACTAGAGTAGCGAAAC
 28113  GGATTCGATACCCGTGTAGTTCTAGTAGTAAACTATGAATACAATTATAAATCTAATATT
 28173  TAGATAAATAATAAATGAAAATGTAAGTATTCCACCTGAAGAGTACGTTAGCAATAATGA
 28233  AACTCAAAACAATAGACGGTTACAGACTTAAGCAGTGGAGCATGTTATTTAATTCGATAA
 28293  TCCACGACTAATCTTACCATATTTTGAATATTATAATAATTAATTTAATTATTATATTAC
 28353  AGGCGTTACATTGTTGTCTTTAGTTCGTGCTGCAAAGTTTTAGATTAAGTTCATAAACGA
 28413  ACAAAACTCCATATATATAATCTTAATTATATATAATTTTTATATTATTTATTAATATAA
 28473  AGAAAGGAATTAAGACAAATCATAATGATCCTTATAATATGGGTAATAGACGTGCTATAA
 28533  TAAAATGATAATAAAATTATATAAAATATAATATATTTAATTAATAATATAAAACATTTT
 28593  AACTTTTAATATATTTATATATTATATATTAATATGAATTATAATCTGAAATTCGATTAT
 28653  ATGAAAAAAGAATTGCTAGTAATACGTAAATTAGTATGTTACGGTGAATATTCTAACTGT
 28713  TTCGCACTAATCACTCATCACGCGTTGAAACATCTTATTATCCTATTATATAATATAATC
 28773  TAATAAATATATATATTTGTTATTATTATATTTATATCAGAAATAATATGAATTAATGCG
 28833  AAGTTGAAATACAGTTACCGTAGGGGAACCTGCGGTGGGCTTATAAATATC
;     G-rns ==> end
 28884  TTAAATATTCTTCCATACAATATAATACAATACAATACAATACAATACAATAATATATAT
 28944  TTATTAATATATATACATTGTTATTCTTTATAAATTATTCTTTTATTAATATATTGTTAA
 29004  TATATATAATATATATCTTAATATTTTTATATATGACTTCTTTATTTTACCCTTTTTATA
 29064  ATATAATATATATACTACTAATATAATAATTAATATAAAATACTTATATATATAATATTA
 29124  ATTTTATAATAAATTATAATAATATTATAATAAGATTAATATGTTATTTAATACTTTAAT
 29184  GGCATCGGTCATCCTAGTAAATAATTAATAATTTATTATATATAAATAGTAAATAATTAT
 29244  TAATGATAATTTATAATTAATTATATATAAATAGGTGTCCGGACTTATTTATTATTATAT
 29304  ATCTTTATATACTTTATTATGATAATAATCTATTTCTCCTACGGCGTCCGCCCCCCCCTT
 29364  AATGGGGGCGGGCCGGACTTATTAATAATATATTTATTTAATATATATATAAATATATAT
 29424  TTAATTGTAATAATAATAATAAAATACTTTATCAGAATTAATATAATATATTTATACTCC
 29484  TTTATAATTAATAAAGATATGTTTTTTATATAAAATATATATAATAATATATTTTATAAT
 29544  GATATTTATAATATAATATTCTATAATATATAATATAATAATAATCATCCTAGGGATGTA
 29604  CTTCATAACTTAAATAATAATTAAATAATAACTCCTTGCGGGTCCCGGGCCCGGGGGGCC
 29664  CGGGGCTATATAATTTTTATAATATATAATAAATACAATTTATATAATAATATAAATTTG
 29724  ATAAGATATAATAAATAAATATATAAATAAATAATAAACTTATAACTCCTAGCGGGGCTA
 29784  AATAATTTATATAAATATATAAT
;     G-trnW(uca) ==> start
 29807  AAGGATATAGTTTAATGGTAAAACAGTTGATT!TCA!AATCAATCATTAGGAGTTCGAGT
 29865  CTCTTTATCCTTG
;     G-trnW(uca) ==> end
 29878  TTAATAATATTAATAATAATAATATTGATATAACTAATATATATATATAAAATAATATAT
 29938  AATATATACATATATACATATAAAGATATATATATCTTATAAATATATAAAATAAATAAA
 29998  TATATATATTAATAAATACTTTAAATGTGTCTGTAAAATATAAAATATTAATATGATATA
 30058  ATAATTAATAAGCTTAAATAAATATAATTAGGTATTATACATTATATGAAATAAATATAT
 30118  CAATCATAATATATAAATATATAAAATAATAATAATATATAAAGACATTAAGATTTATAA
 30178  GGAGTCTGGATAAAATAATAATATATTAATAAAGTATGATTAGCCGTCTCTATAAATAAA
 30238  TAATACTTCCTCCTATTTTATTTAATTAAATTTAATTATATTAAATAGGGGCTAAATAAT
 30298  AATTTACTTTTAAGGGGTACCATATGAATAGTATAAAGAGTATTAATATAAATATCTCTT
 30358  TCGGTTAGACTAAATATAATATATAATCTACTTTAAGGATTATATAAATAAATAAATATA
 30418  TATATATGAATTTATAATATAGTCCCGTAGGAGAAATAATAATATTATAATAGATCCATT
 30478  ATTAATAAAAACACCTACCTTTTTAATAATAAAACTTTAATTTATAACTTTTTCTTATTT
 30538  ATAATAGCCAAAGGAGATAATAATTAATGACTATTAATAAATAATAAATTAATAATAATC
 30598  CTTCTTATTCAATTACAATTTAATAATATTAAATAGGGGTTGAATAATAATTTTTATTAA
 30658  ATAGTGGTAAAGTAGATTTAATAATATATATATAATAACAATAATAAGTAAAATAAAGTA
 30718  AATAAATAAGATAATATAAAATCTATATACTTTTTCTATTTTATATATAATAATATAGAC
 30778  TTATAATAATAAAATACTTATTCTTTTTAATAATTTATTAAATATTTATAAATATTCTAA
 30838  CATAATAAATAATTAATATGGGACTAAATAAATGATAAAATATATACATAATAATAATAT
 30898  TATTATTAGATATTGATATTAATATTAAATATTAATATACATATTCATATATTATATGAC
 30958  TCCCTAATATTTATAATACATATAATATATATTGATACTATCTATATAATTCTAATATAA
 31018  TAAATATTCTTTAAAATAATATATATAATTTATCCTACAGGACTATATAATTAATAAATA
 31078  TATGATATATATATATTGTGTTTATATAAATAATAAAATATATAATAAATATATAGTATA
 31138  AAAAGTACTTTATCTTTATATAATAAAGATATAAATAATATTTTATATATTAAAGATATA
 31198  ATAATAATATATTGATAATATAAAAGTATAATAAATTAATAAATAATCATAATAATTATT
 31258  TAATAAAGGAGTGACTAAACTAATAAAATATATATATAATAATCTTCTAATGGTATTAAT
 31318  TTTTATTCTAAATAATATAATTAGTATTATAATATATAATATAAAAGTCCGCGAAGGAAT
 31378  ATATTAAATAAATGTGATATAAATCAGATTAATAATAAATTATATTAATGATTAAGCCTT
 31438  CATAAGAAGTAAATATTAAATATATAATAAGTATTAAAGGTACTAATATATAATATATAT
 31498  ATATATATAATAAGAATAATAAATAAATAAATGTATAATTTATAATATTATATTTCCTAG
 31558  GGGGGCTAAATAAATATATATGAATAATAATAATTTTAATTATGTAATAGTATTTATATT
 31618  AATATTAGTGTGATTAATAAGTAATAATAAT
;     G-rnl ==> start
 31649  ATAAATTTATAAGTAGTAAAAAAATAGAATAATAGATTTGAAATATTTATTATATAGATT
 31709  TAAAGAGATAATCATGGAGTACAGAATATATTTTAATTATTATATTAATTAAGATATTAA
 31769  ACTATTAATAGAATTAGGTTACTAATAAATTAATAACAATTAATTTTAAAACCTAAAGGT
 31829  AAACCTTATATTAATAATATATATTATATTATATGTTATTAATAAATAAGAACTAAGTGA
 31889  ACTGAAACATAAGTATTAAGTAAATAACATATTATAAGTATTAGAAAATAATAAAAATAT
 31949  CTAAGACTAAATACTATTAATAAGTATAAAAAGTACCGCAAGGGAAAGTATAAAAATGAT
 32009  TATTTTATAAGCAATCATAAATATATTAATTATATTAATGATGTACCTTTTGTATAATGG
 32069  GTCAGCAAGTAATTAATATTAGTAAAACTTAAAAAGTTATAAATAAATAGATAAAAATAA
 32129  TATATATATAAAAATATATAAAATTCATATATTAAAAATTATGAAATATTTAATTAATAT
 32189  TAATTGACCCGAAAGCAAACGATCTAACTATGATAAGATGGATAAACGATCGAACAGGTT
 32249  GATGTTGCAATATCATCTGATTAATTGTGGTTAGTAGTGAAAGACAAATCTGGTTTGCAG
 32309  ATAGCTGGTTTTCTATGAAATATATGTAAGTATAGCCTTTATAAATAATAATTATTATAT
 32369  AATATATTATAAAATATATATTATATAAAGAACGGTACAGCAATTAATATATATTGGGGA
 32429  ACTATTAAAGTTTTATTAATAATATTAAATCTCGAAATGTTTAATTATATATAATAAAGA
 32489  GTCAGATTATGTGCGATAAGGTAAATAATCTAAAGGGAAACAGCCCAGATTAAGATATAA
 32549  AGTTCCTAATAAATAATAAGTGAAATAAATATTAAAATATTATAATATAATCAGTTAATG
 32609  GGTTTGACAATAACCACTTTTTAATGAACATGTAACAATGCACTGATTTATAATAAAAAA
 32669  TAATATTTAAAATCAAATATATATATATTTATATTTATATTTGTTAATAGATAATATACG
 32729  GATCTTAATAATAAGAATTATTTAACTGAATATCTAAATATTATTATTAAAAAAATAATA
 32789  ATAATAATATGGTAATAGAACATTTAATGAAAAAATATATTAGTTATTAATTAATATATA
 32849  TAATAATTAGATAGAGAATGCTGACATGAGTAACGAAAAAAAGGTATAAACCTTTTCACC
 32909  TAAAACATAAGGTTTAACTATAAAAGTACGGCCCCTAATTAAAATATGAATAAAAATATA
 32969  TTAAAGATGGGTTAATCTATACTAATAAAATAATATCTTAAAATATAAATATTAAAACAT
 33029  TTATAATTATAAAATATATTAATATATATTATATAAACTAATAAAGATCAGGAAAAGTAT
 33089  TAGTGTATACCGTAATGTAGACCGACTCAGGTATGTAAGTAGAGAATATGAAGGTGAATT
 33149  AGATAATTAAAGGGAAGGAACTCGGCAAAAATAGCTCTAAAGTTAGTCAATAAAGAGTAA
 33209  TAAGAACAAAGTTGTACAACTGTTTACTAAAAACACCGCACTTTGCAGAAACGATAAGTT
 33269  TAAGTATAAGGTGTGAACTCTGCTCCATGCTTAATATATAAATTATATGGTTTAACGATT
 33329  ATATAATTAAATTTAGGTAAATAGCAGCCTTATTATGAGGGTTATAATGTAGCGAAATTC
 33389  CTTGGCCTATAATTGAGGTCCCGCATGAATGACGTAATGATACAACAACTGTCTCCCCTT
 33449  TAAGCTAAGTGAAATTGAAATCGTAGTGAAGATGCTATGTACCTTCAGCAAGACGGAAAG
 33509  ACCCTATGCAGCTTTACTGTAATTAGATAGATCGTATTATTATTTATTATATTCAGCATA
 33569  TTAAGTAATCCTATAAAATTAATAATTTTATAAGTAATCGTTTAGATATTAATGAGATAC
 33629  TTATTATAATTTAATGATAATTCTAATCTTATATAAAAATAATATAATACTCCTTCGGGG
 33689  TCCCGGGGCCGTTCGGCCCCGGGGATAATATTATATTAAACTTAATAGATAAAATTCTTA
 33749  AGTAATATATTATATATATATATTAATATATATATATATAATATAAATAAGAGACAATCT
 33809  CTAATTGGTAGTTTTGATGGGGCGTCATTATCAGCAAAAGTATCTGAATAAGTCCATAAA
 33869  TAAATATATAAAATTATTGAATAAGAATGATATATATTATATATATTAATTATAAATTTA
 33929  AATATATTTATATTTTATTAATAAAATAATAAATTGAATATATTTAAGTAATAGATAAAA
 33989  ATATGTACAGTAAAATTGTAAGGAAAACAATAATAAATTCTATAATAAAAGTAGTCTGGT
 34049  CGGCCACCGGCGGACCGGACGTCGTAGTAGAAAATTAATTAAATAATATAATGGTATAAC
 34109  TGTGCGATAATTGTAACACAAACAAGTGAAACAAGTACGTAAGTATGGCATAATGAACAA
 34169  ATAACACTAATTGTAAAGGTTATTGATAACGAATAAAAGTTACGCTAGGGATAACAGGGT
 34229  AATATAACGAAAGAGTAGATATTGTAAGTTATGTTTGCCACCTCGATGTCGACTCAACAT
 34289  TTCCTCTTGGTTGTAAAAGCTAAGAAGGGTTTGACTGTTCGTCAATTAAAATGTTACGTG
 34349  AGTTGGGTTAAATACGATGTGAATCAGTATGGTTCCTATCTGCTGAAGGAAATATTATCA
 34409  AATTAAATCTCATTATTAGTACGCAAGGACCATAATGAATCAACCCATGGTGTATCTATT
 34469  GATAATTCTATAATATATATATTAATTTTTATTAATTTCTATATATATTATCTATATTAG
 34529  TTTATATTTTAATTAATTGTCATAGTAGATAAGCTAAGTTGATAATAAATAAATATTGAA
 34589  TACATATTAAATATGAAGTTGTTTTAATAAGATAATTATCTGATAATTTAATACTAAAAT
 34649  TTAAAATATTATTCATATATATTCTATATATGTTTAATTAATAGGTTTTATATATTTTTA
 34709  TATATTTATATATATAATAT
;     G-rnl ==> end
 34729  TAATAAAATACTAATTTATCAGTTATCTATATAATATCTAATCTATTATTCTATAATACC
 34789  CCCTTTACTAATAATTGTTAAATAAATTTAATTATATAATATATTTAACCCCAATTTAAT
 34849  TTAATAAAATTAAGAGTAAATTCTTATTTATATAATATATAATATAATTTATAATATATA
 34909  ACCTATATATCTCTTTAATACTTTATTTATAATATATAATTTATATACCTTTTTTATACA
 34969  TTTATTTAAATTAAATAGTCTGGTTACCCGTTTTTGGGAGGCCGGATGAATAGCCGAAGG
 35029  AGAAGTATTAATTATATTAATTATTTACTTTAATTATATAATATAATGAGTATTTTTATA
 35089  TATTCTTATAAAATATTAAAATAATAAATATATATACTTCATGGATATTTAATCTTTTAA
 35149  TTAAATAATAATAATATATATATATTTTATATAATAAATATATAATAATTAAATATATGG
 35209  GATTAAATATATTAAAAGATATATTTATATATATTAATTAATATGTAATAATATTAATAG
 35269  AATTTTATTTAGTCTTATAAAGAGTTTTAATTAAGAGTTAATAAAATAAATAATATAATT
 35329  TAAATATTTTATTAATA
;     G-trnT(ugu) ==> start
 35346  GTTATATTAGCTCAATTGGTAGAGCATTCGTTT!TGT!AATCGAAAGGTTTGGGGTTCAA
 35404  ATCCCTAATATAACA
;     G-trnT(ugu) ==> end
 35419  ACAAATAATAATAAATAATGATAATATATAACTCCTTGCGGGGTCCCGGGCCCGGGGGGC
 35479  CCGGGGCTAAATGTAAAATATAATTATTTATAAATACAGACTCCTTTAGTGTTCGATCTT
 35539  ATACTCCTAGCTAAATGATAAATTAAATAATATTTATTATGAAATGGATTATATTATATA
 35599  ATAATATATATAATAATATAAAATATTAAATCTTAATAATATATATTTCCTATAAAGATA
 35659  TCTATAAAATTAAAACTCCTAAATATAAAATATATATTTATATATAACATCTTAATATAT
 35719  ATAAATTAATAATATAAATGAATAATATAAACCTACTCGGATGATTAATATATTATTAAT
 35779  AAAATATAAAGTCCCATAGGAGAATTAAATAATATAAATAAATAAATAATATATCCCATA
 35839  AATAAAAATTTAATACAAATATTTAATAAAAATAATATAAAAATGTTATATTAATTAATA
 35899  TATTATATATTAATTATCATATAAGGTCTTAATAAAATATAATATAATATAATATAATTG
 35959  GAATTAAATAATATATAAATAAAGTTAGGTTATATTTATTGAATACATAATAA
;     G-trnC(gca) ==> start
 36012  GGAGGTGTTGTTTTAAGGTTAAACTATTAGATT!GCA!AATCTACTTATTAAGAGTTCGA
 36070  TTCTCTTCATCTCTT
;     G-trnC(gca) ==> end
 36085  TATAAATATAGTCCCACCCACGAATATCATAAAAGAAATAATATTAAAATATAATAACTC
 36145  TTACCCCAAGTTAATAATTATTAATAATAATTAATGATTTCTTATTAATTAATAGAAGTT
 36205  CCACTAACAGATAATATATATATTAATTAATTCATTACTCTTATGGGATACCTCCTACGG
 36265  CGTCCGCCCCCCCGGGGGGCGGTTCGGACTATTTAATTTTATTTAATTTAATAGGGGTTT
 36325  AATATTATTAATAAATAAA
;     G-trnH(gug) ==> start
 36344  GGTGAATATATTTCAATGGTAGAAAATACGCTT!GTG!GTGCGTTAAATCTGAGTTCGAT
 36402  TCTCAGTATTCACC
;     G-trnH(gug) ==> end
 36416  CTATAATAATATAATAAAAATATAAATATCCTAATAAATATATATAAATATTAATAATAT
 36476  CATTCATTCATTCATTCATTCATTAATTTATTCATTTATTTTATATATATAGGTTTAATT
 36536  AAGTTTGTATATAAATTAATATAAAAATGTATTATAAGTAATAATATAAAGAATTAAATA
 36596  ATAATCTTATAATAAAGAATATATATAATATAATATTATATAAATAATAAAGTATATATA
 36656  TTATAATAATAATATAATAATAA
;     G-trnL(uaa) ==> start
 36679  GCTATTTTGGTGGAATTGGTAGACACGATACTCT!TAA!GATGTATTACTTTACAGTATG
 36737  AAGGTTCAAGTCCTTTAAATAGCA
;     G-trnL(uaa) ==> end
 36761  ATAATATATATAATAATAAATAATATATATATTAA
;     G-trnQ(uug) ==> start
 36796  TGAGTCGTAGACTAATAGGTAAGTTACCAAAAT!TTG!AGTTTGGAGTTTGTTTGTTCGA
 36854  ATCAAACCGATTCAA
;     G-trnQ(uug) ==> end
 36869  TATAAATAATAAATGATAAATAATAAATAATAAATAATTAATAATATGATTGATTAATTA
 36929  ATATATATATTTAATCATAATAATTATTAATATAGTTTATTAATACTATAAATAATTTAT
 36989  CTTATTAATATACTTATTAAATTATAGACTCCTCATACGTCTGATTCCCTATTAATTAAT
 37049  AATTAATGAGTCCGGCCCCCCCTGGGGGGTGGACGCCGTAGGAGAAATAATCATTAATAA
 37109  TAATTTACTTAATAGAAAACAAGAAATCAGACTAATATAAAATAAATAATATAAAGTAAT
 37169  ATAAAAATAATAAATATATAAAATATATAATCTTATAGGAAAAATTAATATATATATATA
 37229  TATATAATATAGGTTTATCATAAAAATAATAAATATATATAAATATTTATATAAGAAATA
 37289  ATATATAATAATAATATAATAATAATATTTATACTCCTCTTTTCGGCGTCCGGTCCCCCG
 37349  GGACGGGCGACCAGACTAATAAAGTAAATAATTAAAGATACTTAAAATATTAATTAATTA
 37409  ATTTTATTAATATAATAATAAATATCTCTTTATAAGATTAAAGATATTATATAATATATA
 37469  TAATAAATAAATATAATATATATAAATATGATTGACCTCTTTTTATTATTATTAATTTAT
 37529  AGATAATAAAATATATATTTATATATAAGGTATATATATATATATA
;     G-trnK(uuu) ==> start
 37575  GAGAATATTGTTTAATGGTAAAACAGTTATCT!TTT!AAGTAACCCATGCTTGGTTCAAC
 37633  TCCAGCTATTCTCA
;     G-trnK(uuu) ==> end
 37647  TAATAATAAATATAATATAATATAAATAAATAA
;     G-trnR(ucu) ==> start
 37680  GCTCTCTTAGCTTAATGGTTAAAGCATAATACT!TCT!AATATTAATATTCCATGTTCAA
 37738  GTCATGGAGAGAGTA
;     G-trnR(ucu) ==> end
 37753  ATATATATATATAATAAAAAATA
;     G-trnG(ucc) ==> start
 37776  ATAGATATAAGTTAATTGGTAAACTGGATGTCT!TCC!AAACATTGAATGCGAGTTCGAT
 37834  TCTCGCTATCTATA
;     G-trnG(ucc) ==> end
 37848  AAATAATAATATATATTTATTAAATATATAATTAATTACATTAATATTATTATAAA
;     G-trnD(guc) ==> start
 37904  GGATCTGTAGCTTAATAGTAAAGTACCATTTT!GTC!ATAATGGAGGATGTCAGTGCAAA
 37962  TCTGATTAGATTCG
;     G-trnD(guc) ==> end
 37976  TTAATAATTAAATACATTAATATAATACATTAAATCCCTATAAAATATATTAATCCAAAT
 38036  AATATTATTTATTTATATAAACTATTTAATCTATTAATATATTTATCCTACGGCTATTCA
 38096  TCCTATTAATTAATAATTAATGATAAATAATCATTAATAATTATTTACTATTTATATATA
 38156  ATAAATTATTAATACATTAATAATATTGATTATTTAACCCTTTATAATAATATAATTATA
 38216  ATATATTATTATATTTTACATATATTTATTAATATACCTAGTGGAGGCTATATATAATTC
 38276  TAATTAAATATTAAATATTAAATATTAAATTAGGGCTTAATTATTAATAATCATCAATAA
 38336  AATTATTTATACTATACCTAATAAAGACTAAATACTTTAATAATAATAAAAAATAATAAT
 38396  ATTCCTCCTATTTTATTAAATAATGATTAAATAATAAACAAATATAATAAATATAAATAT
 38456  TGTTTATATTAATTTAATTATATATATATATATTATATATATTATATAATTCATATATTA
 38516  ATATATATCATATTAATAATAATAATAATAATTATCTATTAAATATCCTCTGGCGTCCGG
 38576  TCCTATTAATCAATAATAAATTCTAAATTATGATAAATAATAATTTACTCGGACCCGACT
 38636  ATTATATATTTTAATTTCATATTAATAGATAAGATAAAATCATATATTATATAATAATTA
 38696  TTTATAGTATATCTCTTAATGATATATTAGGGTTTATAAAGTATAATAATATATATTAAT
 38756  TA
;     G-trnS(gcu) ==> start
 38758  GGAAAATTAACTATAGGTAAAGTAGATTATTT!GCT!AAGTAATTGAATTGTAAATTCTT
 38816  ATGAGTTCGAATCTCATATTTTCCG
;     G-trnS(gcu) ==> end
 38841  TTT
;     G-trnR(acg) ==> start
 38844  ATATCCTTAATTTAATGGTAAAATATTAGAAT!ACG!AATCTAATTATATAGGTTCAAAT
 38902  CCTATAGGATATT
;     G-trnR(acg) ==> end
 38915  CTATATATTAATATTAATTAACGCATATATACAATATATATAATTTATTAATATATATAC
 38975  ACAATAAATTAATATAATAAATTATATATAATAAATATTATAATAATATTAATGATTATT
 39035  AATAATAAATTCTAAATAATCATAAATAATAATTTACTTTAATGGGATGGACGAATAACT
 39095  GTAGGAGTATATATAAATATAAATATTATATTATATTATACTATTCATACCCCTTTTATA
 39155  ATATTATAATAATACATTGAAGATAGTTATTATAAGTAATAATGTATAGTGTTAATATTA
 39215  TCTTAATAATATCTAATAATAAAAATATATATATATAATATACATTATTATTTAATTTAA
 39275  TTTTATTTATAAAGAATATTATATAAAATATACGTATAGGGTCCAATTAAATAATATTTA
 39335  ATAATATTTAATAATATTATTTCTATTAGGGTTCCTTTATATATTAATATAATTGAGATA
 39395  AAAAATATATAATAAGATTATAAATTTAAGTATTA
;     G-trnA(ugc) ==> start
 39430  GGGGTTATAGTTCAATTTGGTAGAACGACTGCGT!TGC!ATGCATTTAATATGAGTTCAA
 39488  GTCTCATTAACTCCA
;     G-trnA(ugc) ==> end
 39503  ATATATATAAATATAAATATAACGACTATAAATATAATATAATACATATAATAAATATAA
 39563  TATGATATGTATAATA
;     G-trnI(gau) ==> start
 39579  GAAACTATAATTCAATTGGTTAGAATAGTATTTT!GAT!AAGGTACAAATATAGGTTCAA
 39637  TCCCTGTTAGTTTCA
;     G-trnI(gau) ==> end
 39652  TAAAATATATAAAATATATATATATATAAAATAATAAATACTCCTTTCGGGGCTAATATT
 39712  ATAATAATATATATAATATATATTAATAAATATATAATATAATATAATATATATAAAATA
 39772  ATAAATAATAATAATAATATATAATATATTATCTTTCGTAAATATAACATATAAAAAAAG
 39832  AAGGATATATCCTTATTGTTAATATTTCAATATATCTTAAAGTATAATAAATAATAATAA
 39892  TAATAATAATTAATAAGTTATATATATTTTAATAAAATAATAATATATATATATAATATA
 39952  TTTATATA
;     G-trnY(gua) ==> start
 39960  GGAGGGATTTTCAATGTTGGTAGTTGGAGTTGAGCT!GTA!AACTCAATGATTTAGATCT
 40018  TCATAGGTTCAATTCCTATTCCCTTCA
;     G-trnY(gua) ==> end
 40045  TAACTTAATATAGATATAAATTAATACTTCATCCGGTCCCCCGGGACGGGCGACCAGACT
 40105  AATAAAATAAATATAATATAAATAAAATAATATATATAATAATTAATAGTTCTGAGATTA
 40165  AATATAATAAAAATCTTAAAGGATACTTTATATTAATATAACTTTATTTAATAATAATAT
 40225  AT
;     G-trnN(guu) ==> start
 40227  GTCCTTATAGCTTATCGGTTAAAGCATCTCACT!GTT!AATGAGAATAGATGGGTTCAAT
 40285  TCCTATTGGGGACG
;     G-trnN(guu) ==> end
 40299  ATAATATATATATATATATAATATATATATAATAATAATAATTAATTATCTTATAATTAT
 40359  AATATGATCCTGATTAAATATTTAATTGGGAATAAATAAAAATTATATATATATTTTTAA
 40419  GAAGGTATATAAATTATTAATAATATATAAATAATA
;     G-trnM(cau)_1 ==> start
 40455  GCTTGTATAGTTTAATTGGTTAAAACATTTGTCT!CAT!AAATAAATAATGTAAGGTTCA
 40513  ATTCCTTCTACAAGTA
;     G-trnM(cau)_1 ==> end
 40529  ATATAATATAATATAATATAAAAAATATAAATAATAATATTGTTCTCTTATGAGTTTTTT
 40589  ATTATTGATTAAAATAAATAATATATAAAAATATATTAATAATTTCCTTTTTTTGTATCT
 40649  GAGTATTAATAATTCGATACTAATAATATTCTTATTAATAAAATATATAATAAAATATAT
 40709  AATAAATATTTACTACTCATTATGAGATAAAATTATAAATTATTAAAATAATAATTAACT
 40769  TAGGGATCCTATTAAATATAAATATAAATATAAATATAAATATAAATATAAATAAAAATA
 40829  TAAATAAAATAGTCCGGCCCGCCACTATTTATAGATAATAAATTCTAAATTATCATAAAT
 40889  AATTATTTACTTAATGGGGGGGGCGGACGCCGTAAGAGGGACTAAATATAATAATCTTCT
 40949  TATGTAACTAATAAATATATTAATAAATATACTCCTATTAGGGACTAAAATAAATATATT
 41009  AATAAATATATATATAAATATATTAATAAATATATATATATAAAAAATATAATAATAATA
 41069  ATATTTCTTATGTAATTTCATTAAAATAGTATTTCTATTAATTAATAAAATTCTAAATTA
 41129  TATAAATAATAATTAATTTTATAATCCAATAAAATATAAATAGTCTGGCTAAAGATAATA
 41189  ATATTAATAATTAAATTATGTATTATAAAGTATTAAAGTTAATAAAAAGTCTATTAATAA
 41249  TAATAAATATGATATAAATATAACCTATTAATATATATGATAAATATTTTTATTTTTATT
 41309  ATTTATAAGTAGAATTAACATATTATAAATAGACAATAAAGTCTAAAGGTTAAAAAAGAT
 41369  TT
;     G-cox2 ==> start
 41371  ATGTTAGATTTATTAAGATTACAATTAACAACAGTCATTATAAATGACGTACCAACACCA
 41431  TATGCATGTTATTTTCAGGATTCAGCAACACCAAATCAAGAAGGTATTTTAGAATTACAT
 41491  GATAATATTATGTTTTATTTATTTGTTATTTTAGGTTTAGTATCTTGAATGTTATATACA
 41551  ATTGTTAGAACATATTCTAATAATCCTATTGCATATAAATATATTAAACATGGACAAACA
 41611  ATTGAAGTTATTTGAACTATTTTTCCAGCTGTAGTTTTATTAATTATTGCTTTCCCATCA
 41671  TTTATTTTATTATATTTATGTGATGAAGTTATTTCACCAGCTATAACTATTAAAGCTATT
 41731  GGATATCAATGATATTGAAAATATGAATATTCTGATTTTATTAATGATAGTGGTGAAACA
 41791  GTAGAATTTGAATCATATGTTATCCCTGATGATTTATTAGAAGAAGGACAATTAAGATTA
 41851  TTAGATACTGATACTTCTATCGTAGTACCTGTAGATACTCATATTAGATTCGTAGTAACT
 41911  GCTGCGGATGTTATCCATGATTTTGCTATCCCTAGTTTAGGTATTAAAGTTGATGCTACT
 41971  CCTGGTAGATTAAACCAAGTTTCCGCATTAATTCAAAGAGAAGGTGTTTTCTATGGTGAA
 42031  TGCTCAGAATTATGTGGTACTGGTCATGCTAATATGCCGATTAAAATCGAAGCCGTATCA
 42091  TTACCTAAATTTTTAGAATGATTAAATGAACAATAA
;     G-cox2 ==> end
 42127  TTCATATTAATCTATTCATTATTACATAAATGATAATTATAATAATATTCTTACATTATA
 42187  TACTATAAATTAGATATTTTTATAAATACCCTATACCTTTTTATAATTAAATATAATATA
 42247  ATATAATATATTTTAAGAGGTTATCATAACCATACTCCTCCTAATATATATCTATTATAA
 42307  TCCCTAAACCTACAAATAAATAATTATTATGATAATTATTTATTTATTATATATAAATAA
 42367  CTTATTTAAATAATAAATTAATTATTATTCAGAAAGAGATAAATAAAAACAATACTACTA
 42427  GTGGTACCCCAATATAATATAATATAATATAATTGGTGTTAAATAAAAATATAGTCTGGA
 42487  TTTCCATCTTGGGGATCGGACGAATAGCCGAAGGAGTAAATAATTAAAAAAGAGATAATT
 42547  TTTATAAATAATTAAAAAAGAGATAATTTTTATAAATGATTAATAGGTTTATTGATGGTT
 42607  ATATAAAAAGTAAATTAATATATAATTTAATTTACATAAAAATAATTAATAATATTTATA
 42667  AAATATTATAAATTAATATAATTAATAATATTTATGTTATAGAATTATCAATTAAATTAA
 42727  TAATATATAATAAACCCTTAACGGGGCTATAAATATATGATAATTAATAATATATTTTTG
 42787  ATAAATAACATTGTATAATTATTAAATATAATAGTAAATAATTATTTCATAATTAATAAT
 42847  GATTTTATATTAATAAATAATATAAGATGTCAAATAAACTCCTTGCGGGGTCCCGGGCCC
 42907  GCGGGGCCCGGGACTAATATAAAATGAAGATAAGTATTAATTAAAAGTATAATAATGTAT
 42967  CAAATAAATAATTAATTAAAAATAAATATAATTAATAATTATTTAATTATTAATTATATA
 43027  TAAATTACATATAATAATATAAATGATCATTTAATTTTAGGTTTTTATAAGCTTAAGATT
 43087  CATTACTTATTAATAATAATATATATATCCTTATAGATTATTTATTAATATAAAAAAATA
 43147  TAAAGTAAGAAAACATTAGAAGTAATTAAAGATTATATTTTAACTTATTGAAAACCTATT
 43207  GATAGTATACTTATTTTTATTTTTATTAAAGAAGATTAATTTAATAATTAATATAATATA
 43267  ATTAAATTATCTAAATTTAATAAATATAATATTATTAATTTAGTACTAAGTAATATATAT
 43327  TTTTATATTATGTTATTATTCATAAATTAAATAATATAAATTGATATACTTCTTCGGGTT
 43387  CCTAATTTTATTTTATTATATTTAATAGGGTCGGTCATTCATGATTCTTAAATATAATAG
 43447  TAAATAATTATGATATAATTAATAATGATTTTTTATAAATAAATAGAAGTTTAATGAATT
 43507  GACAATTTATTATAAATATTTATATTAAAAGTTTACATAAAATAAATAATAATGTTATTA
 43567  ATTAATATATTGAGTATATAATAAAAATAAGAAAGGTGTTAATAAAATTAATTATAATAT
 43627  AGTTTCGTAGGTTAATTATATAATAAAATTATATATAATAATAAACCATTATATAATATT
 43687  TATTTATCATATAGATTTAATAGTTTAAATATATATATATAGTCTGGCTGCCCGTCCCGG
 43747  AGTAAATTATTATTAATGATAATTTCTCCTACGGCGTCCGCCCCCCAGGGGGGACCGGAC
 43807  TGATTAATTATTAATTAATAGGGTCGGAGATAATAATGTTATAAATGTAGGAGTATATGA
 43867  TTTAAATAATCTTCTATGAAATCCATATCTATGGGTCATACTATTTATTATAATATTTTA
 43927  AGGATATAATATTAATGGTTTATATTTTTAATTATTAAAAACACATAATTGTTAAATATA
 43987  TTAAAAATAATAATGTATTTATAAATTACTCCTTCCCGGACTCCTTTTTTAATATCAATA
 44047  CTTTATTAATTTATTATATCTTATCACTAATTAAATAATCTTATTATATTTTAGCCCCGG
 44107  GCCCCCCGGGCCCAATTGGGACCCCGCTAGGAGTAATATTACCATTATAAATATTTATAT
 44167  TATTCATTTTAATAATAATATTATTATTATATTAATAATACTTTATATAAAAGTCTCTTT
 44227  ACCAATCATTAAATAAATAATTATTTATGAATTTATTATATATAAGTATAATAAAGGCTA
 44287  GATACATATCTAAAGGAGTATATATATTAATTAATTTTATGTAATTTATATATATATATT
 44347  TTTATATATTTATTAAGTCCCGCCCGCGTAGCGGAGCGTAGCGGGTGGACACCGTAGGAA
 44407  AATATTAATAATAGTTAATAATACTTAATTATATTAAATATAAATATAATATAATATAAT
 44467  ATAACATAATATCTTTTTATAATTAATTAATTAATTATATATTTAGAATATAATAAAAAT
 44527  ATTTAAATAGTCCGCGAAGGAGTATAATATTATATAAAGAAATATATATTATCTAATTCT
 44587  TTAATAATATCTAATATATATATCAATACTATTAAATAGTTAATTCTTTTAATTAATATA
 44647  TCTTTAATTTTATAATAATTATTTAGTCACCCTCCTCTCAACTATGAGTAATATATTATA
 44707  TTATTAATATATTAAGACCTAAAATAAAATATTAAATAAAATATTATTATTCTCTCCAGA
 44767  CTATTCTTTTTATTTTATAAATATTTATAATAAGTAATATTAATTAATATAATATAATAT
 44827  ATATATTAGTATGATATGATTCAATTTTATATTAATAAATATATTGTAATAAAGATTTTT
 44887  AGGAGTATATTATTTAATTTCTTATGACTCCTTCGGCGTCTGGTCCCCCGGGGTGGGGGA
 44947  CCAGACTATTTATTAGATTTTATTAATAAATAAGAAATGATAATAATCATTAATAATTAT
 45007  TAACTTGGGTTGGATTAGATTAAATAATATATAAATATATATAAATATTTAATATATGTG
 45067  TATTATCTTAATAATTATTATATATATGTATTATAAGTAATAATATATATAATATATA
;     G-trnF(gaa) ==> start
 45125  GCTTTTATAGCTTAGTGGTAAAGCGATAAATT!GAA!GATTTATTTACATGTAGTTCGAT
 45183  TCTCATTAAGGGCA
;     G-trnF(gaa) ==> end
 45197  ATAATTAATAAAAATATAAATAATATTAATAATGTTTATATTAATTATTTATAAATTAAT
 45257  TAATAATATTTATTATAATTAATAAAGTCCTATAGGATAATATTAATGTATTATATTATA
 45317  TTTAATATATATTAATAAAACTCATAAAAAAGGTATTAGGACTTGATATTATATTAATAA
 45377  TATA
;     G-trnT(uuag) <== end
 45381  TGTAAATACTAAGATTTGAACTTAGATAATATGCAC!CTAA!AAACATACATTTTACCAT
 45439  TAAATTATATTTAC
;     G-trnT(uuag) <== start
 45453  ATTAAATAATAATAATAATTATATATAAAAATATATACTACTTATAAAATATTCTTAGTC
 45513  CAAATAATAATAAATATATAATATATAATAATAATCATATTATAATAAATAATAATAAAA
 45573  TAATCAGGAGTCGGGCCCGCCCCCCCCGGGGGGAGGCCGGACGCCGAAGGAGTATTTAAA
 45633  TCTTAATAGACCCTATATATATTTTATGAGAAGTAATAAATTAATTGAATGATAATATTT
 45693  AATATATAATAATATAAATGTTAAATAATATAATATTTTTATTTAGTCTATTATATAAAT
 45753  ATTATAATAATATAAATGTATATAATATATTCTAATAATTAAATAATTAATTTTATTAAT
 45813  TA
;     G-trnV(uac) ==> start
 45815  AGGAGATTAGCTTAATTGGTATAGCATTCGTTT!TAC!ACACGAAAGATTATAGGTTCGA
 45873  ACCCTATATTTCCTA
;     G-trnV(uac) ==> end
 45888  AACCTAGATATATATATATATATATAAAATAAATATTATAAATAATATATCAGGTAATTA
 45948  TAAATGGTTTATATTAAATAATACTCTTATAAGGGAACTTAATATAAATAATAAATAATA
 46008  TATATAATATAATAAATATCCTTTAAATATTTTTAATTACATAATTATAATAATATAATC
 46068  TTAATATTATAAATTATTAATAAAATCCTTATAGGGATAAAATAAATAGTCTATAAATTA
 46128  ATAATAATATATTAATAACTTAATAAAGTAATAGTCTATAAAATAATAATAATATATTAA
 46188  TAATAAATAAGTAATATATATATATAATATATAATAAAATAAATAAGATTGCTTTTTTTT
 46248  AATAGGAAGTTATAATATTTATGAATAATAATAATATATATAATATTATGAATTATAATA
 46308  GAATATAAATATATATTAAATGTAATTAAGTATATATTTTAATAATATAGTTTTACCTAC
 46368  TTTATGGGTAGGACATTGTAATATAAATATATTTTTTATAAAAATAAGGTATATTATATT
 46428  AATATATATAATATATATATAATAAATAAATAAATAAAAAA
;     G-cox3 ==> start
 46469  ATGACACATTTAGAAAGAAGTAGACATCAACAACATCCATTTCATATGGTAATGCCATCA
 46529  CCATGACCTATTGTAGTATCATTTGCATTATTATCATTAGCATTATCACTAGCTTTAACA
 46589  ATGCATGGTTATATTGGTAATATAAATATGGTATATTTAGCATTATTTGTATTATTAACA
 46649  AGTTCAATTTTATGATTTAGAGATATTGTATCAGAAGCAACATATTTAGGTGAACATACT
 46709  ATTGCAGTAAGAAAAGGTATTAATTTAGGTTTTTTAATGTTTGTATTATCTGAAGTATTA
 46769  ATTTTTGCTGGTTTATTTTGAGCATATTTCCATTCAGCTATGAGTCCTGATGTTCTATTA
 46829  GGTTCATGTTGACCACCTGTAGGTATTGAAGCTGTACAACCAACAGAATTACCTTTATTA
 46889  AATACTATTATCTTATTATCATCTGGTGCTACTGTAACTTATAGTCATCATGCTTTAATT
 46949  GCTGGTAATAGAAATAAAGCTTTATCAGGTTTATTAATTACATTCTGATTAATTGTTATT
 47009  TTTGTATCTTGTCAATATATCGAATATACTAATGCTGCATTTACTATCTCTGATGGTATC
 47069  TATGGTTCAGTATTCTATGCCGGAACTGGTTTACATTTCTTACATATGGTTATGTTAGCT
 47129  GCTATGTTAGGTGTTAACTATTGAAGATTAAGAAATTATCATTTAACTGCTGGACATCAC
 47189  GTAGGATATGAAACAACTATTATTTACCTACATGTTTTAGACGTTATCTGATTATTCTTA
 47249  TATGTAGTATATTATTGATGAGGTGTTTAA
;     G-cox3 ==> end
 47279  ATAATATATTAACTCCTTCGGCGTCCGGCCCTATTAATTAATAATTAATGATAAATAATC
 47339  ATAAATAATTATTTACTCCGGGACGGGCGACCAGACTTATTAATTAATAAAATAAAATAA
 47399  ACTCCTAAATAAATATATCTATATATATTTTAATAATATTCTTATAAAAATTAAATCAAA
 47459  ATAAAATATATTAATACATAATTATTATATTATAACTAATATAAATATTTATATGATATA
 47519  TAGATAATTAATTAATAGTATTAATCAGATTATATTAATATTTATAATATATTTATATCT
 47579  TATATAATAATATTTTCCTATGTATGAATAATCAAAGGTGTTTTTATATTATATCTTATT
 47639  ATTTTATATTTTTAATATATTATATTCCTTTAGGTATTATAATTTTTATTTATATTTAAT
 47699  CTCGAGTAATTTATATCATATATTAACTTATTCATTAAAAGGTAAAAGAAAATAGATTAG
 47759  ATTATATTATTCTTTATTATATAAAATATATATATAATATATTGAGAAGTTTTATAATTT
 47819  GTATATAGATATATTAACTTATATTTTTATTATATAACTTTTATAGTATTTTATTTATTA
 47879  TTTTTAAAAGGTTATTATATAATTTTATTATATCATTCATTATATTATAAACAAGTCTAA
 47939  CTCCTTATATTAATATATAATTATTCAGAAATAATGTTAAATTTTATTAGCCCCGGGCCC
 47999  GGGGGGCCCGTGACCCCTAGGAGAAATAATTATTTAATTTATGGAATACCTAAAGAATCT
 48059  TTATTATATCTTATTATTATAAGATTAAAGAAAACCCTATAAATAATTATTATCATTATT
 48119  TATATTTAATATATATACATATTAGTAATATTACTTTTTTATATATTTATTTAAATATTA
 48179  TTATTATTAAAATATATTTTTTATTAAATGAATAATAATTATATTATTAGTCTAATTCGT
 48239  ATCCTATTAAGGGGTAGAATAATTATTAACTTTAGGACATTTATAGATAAATATTTATTT
 48299  ATTTATTATTAAAAGGTTATATTATTTATTTATTATTAAAAGGTTATATTATTTATTTTT
 48359  ATTTAAATAATTATTATTATATTATATATAATTTATGGATATTATATCATATTATATATT
 48419  ATATGAATAGAACTATTAATAGTTTTTTATAAATAAGTCTTACTTGCCCCCCATTAAAGT
 48479  AAATAATTATTTAATGATAATTTAGAATTTATATTAATAAATAGGGGTAGGCAGACACCG
 48539  GAATAGTTTATATTTATAATATTATTTATTATTATTCTTTTATCCTATTAATTACTTTAT
 48599  ATTATTTTTATTTAAATAATTATTATTATTATATATATATATTATTATATAATTATATCT
 48659  TATAAGTATTATATTAAAATATTAAAGTCTTATATTATATTATATCTTATAATTATTATT
 48719  AAAGAATATATTATTTATTTTTATTTAAATAATTAATATTTATTATTATATTTTATTTAT
 48779  TATACTCCTTCGGACTTTTTATATATAATCTTTATTAATTAATATTAAATTAAATTTTTT
 48839  ATAATATTAATATTTTCCAGATTATTTTTTTTATTATTTAGAATATTTAATTATATTATG
 48899  GGACTTATTATTTAATTAATAATTAAATTAACTGCTACAATTAAATTAGATTACTGTTAT
 48959  TATTATATTATATTTATATAATATTAACTCCTCCGGCGTCCGGCCCCCCGCGGGGCGGTG
 49019  AGCCAGACTTAACTATTATTAAAACTTATATAGTATCAATATATATATATATATATCTTA
 49079  TTATAATCTTTTATCCTATCGAAAAAATAATAATTAATTATTACTTCTAGATTAATATAT
 49139  TATTATAAATAATATCCTTTCAATACTGTAATTTATAATATTAATAGTTTTATAATACAT
 49199  TAAATATATTAATAAGTTAATAATAAAATAATACTTATAATTATTAAGACTTATTATAAT
 49259  ATAATTTCTATTTAATCTTTAATATAAATTAATATATATATATAATTCTTATATCTTTAA
 49319  TTTTATTAGCCCTGCTATGAGTAAATAAAAAGAATATATCCAATATAATTTAGAATTATT
 49379  ATTATTTTATATATTATATCTTATAAATTTTATTTATGGTAACTATATTATAAATAATAT
 49439  TTAATATAAAGTTAGTATAATATTATTTTGATTATATTAATATTTATTTAAATAAATATT
 49499  AAAAATAGTAATATATACTTTTTTTATTATTTTTAGATTTTAAATATATAAGTAATAAAT
 49559  ATTTATAGGGGGAGGGGGTGGGTGATTAGAAACCAAACTAAATAATATAATAAACAACGT
 49619  ACATAGAATAAATTTAATAATATAACTAATAAATACTATAAATAAGAAAATAAAATTAAT
 49679  AATAAAATTAAAGGATAAACAATAAAATAAATTGAATAAGTATAAAGTTAAAAATAAAAA
 49739  CTAAATGTATAAAATAATAAATGAAAACAAAACAATATCCGGGTTCCTATAAAAATTATT
 49799  ATTGAAAATAATAATGGGGACCCCCCCAAAAGAAGTAATAATTGAAATAATATATAAATA
 49859  AATATAAAATATAAAAGTCTAGATAATAATAAAATAAAAATTAATAAATTATATTTTTAT
 49919  AAAAAAAAAAGAATATAATAAAAAAATATTAAAAAATGTTTTATATATATATTAAAAAAT
 49979  ATATAAAAAGATTATTAATAGATAAATCTAATAAAATTTAATAATAAAATAATGATTAAA
 50039  TAATTAATAATATAATATATCTCCTAGTGGAATTACTATTGGGCCCATTAGGGCCCTATT
 50099  TAATTTAATTTAATTTAATTTAATTTAATTTAATAAAATTAGGACTATGAATTAATAATA
 50159  AATATAATTATATCATAAAAATAATTAATATTTTAAGAGTCGGGTCCGCCCCTATTAATC
 50219  AATAATAAATTCTAAATAATCATAAATAATTATTTACTCGGGTCAGACGCCAGAGAAGTT
 50279  TATAATAAATTATAATATTATTATAACTCCTTGCGGGGTCCCGGGCCCGGGGGGCCCGGG
 50339  GCTAAAGATAATATATAAATAAGTCCTAGTACCTATAAGGAGTAAGATAAGATATAATAA
 50399  GTATATAATAGGTATATATAGATATATAATAATAATTTACTACATCGTTTTGTACCGTCC
 50459  AATTGGACGGTACAAAACGATTATTACTAATATAAATATAATTTGTAATAATTTTTTAAT
 50519  ATAAATTATGAATAATAATCATAAATATTTATTTCTATAAGGACTCCTATATAATTAATA
 50579  AATTAATTTTAACTTTATTTTAAATATTAATACTTAAATATAATAAATAATAATTATTAA
 50639  ATATTACTTTATATCAAATATATATATATAAAATATATTCTATCAGGATTATATAAATAA
 50699  AATATATTAAATTTATATTTTTATATTATAAGAGTATATAAATAGGGGAGAGGGGTTATA
 50759  AATATATTAAATAAGAGATGTAACACCCCCATCTCACCAAGGGGAGAGGTTATATATATT
 50819  GAGTAATATATAATTAATATAATGATTAATATAAAAAAATAATAAAAGTGAATTATAAAT
 50879  AATATAATAAATATCTATAAAATAATAAATAAAAACTAAATAAATAATATTATAAATGAG
 50939  AACAAGAAGATATCTGGGTCCCTTTAATAATTATTATTGGAAAATAATAATGGGGACCCC
 50999  TACATAAGGAAACTATAAATTATATAAAATATATGTAATATGTATATAATAATAATAAAA
 51059  AATAATAATAATCTTTAAAATAATATATATTAATTAATATTATAATATAAAGATAATATA
 51119  TAGATATATATTAATAATAGTACCCGCGGTCACAAATCAGCTAATTTTAGCTGGGTTTGT
 51179  GCCGCTTAACTAAACTTACTTAATTTTACTTAATCTTATAAATATTTTATAAAATATTAA
 51239  TATATAATAAAATACTTATTATAAATAAATAAATAAATAACTTCTAAAGAAATAATATTA
 51299  ATACTCATAGTCCGATCCGTCTATTTATATATAATAAATTCTAAATAATCATAAATAATT
 51359  ATTTACTCAGGGGGGGCGGACGAATAGCCGAAGGAGAAATAAATAATTAATTACTTAAAA
 51419  GATTATTATATAAGTTAATATTCTATTAATAATTAATAATTACTCCTTGCGGGGTCCCGG
 51479  GCCCGGGGGCCCGGGGCTAAATAATGTTAAATTTTTATTATAAATAATATATATATTAAT
 51539  ATATAATAAATATATGTATATCTTTCTTTAATTTTTATATTAAATATAATATATTATAAT
 51599  AATTATATAATATTTCATTAAATAATTTTATCTTTTTTATATTAGGGTTCCTACTTAATA
 51659  AATATAATAATACTTTATTGATATTTTTATTTAGATATATGATTTTTATAATTCTTATTT
 51719  ATTTATTCAGACTTTTTTTTGACTATAATAAATTAATAAATAATCCTTATTATGGGGTTA
 51779  AATAATAATTTACTTTATGTGAAATAATATAACGAGTAAGACTTTATTAAAGGTTAAATA
 51839  TTAATAAAATATATATATATATAACTATTTATATTTTTCTTTAATATATATATCATATAA
 51899  TTATATATGAAGATTTTTATTTTATATTGTATTAGAGTATTATGTTATCAATAATTTATT
 51959  TAGGAGTTTTTAATTTAACATATTGTTTATAATAATAAACCTTTTATATTATTTTATTAT
 52019  CTTAATATTATAATATTATCATTAATATATGATTATTATTTATATTATAATTAATTAATT
 52079  AATTAATAATATTAAATTTTAATTTATATAATATTTTATGTATATGATTTAATTATATCT
 52139  AGGGCCCTTACAATCTTTATTTTATATATTTATATATGGGCCCCAACCCTATTTAATCTA
 52199  TTATTAATAATTTATCTACTTATTAATATATTATTAAAAATATATTATCTCCTTTTGATA
 52259  TGCGTTTGACCCTCTCAAATGATATATCAGATTATATAATCTAATCTATATTATAATTAT
 52319  AATTCTAAAAAAAGAATAATTAATTAATATTTATATAGTTTCGATATTCATAATCCTAAA
 52379  GGAGTTTATTATATTATTATAAAAGTATTATTATATTTTATTATATCTTAGAATATTATT
 52439  AGATTCTTTCATATATTCATCCGTTAGACTACTTCGATATTCAGTTTCCCTTATAAAAAT
 52499  AGGAAACCAGATTAAAATATTAATTATTAATTATAATATTACTTCTAATGATAAACTTAA
 52559  TTTATATATAAGTATTATATAATATATATAACTCCTCCGGCGTCCGGCCCCCCCCCCATT
 52619  AAGGGGGGGCGGGCCCGACTATTAAATAAAAATCTATGAAATAAAGTTATAAATATATAA
 52679  TTATATTAATATTCATATTAAGTTATAATAGATAATTATATTCTTTATTATTATATATAT
 52739  ATATATAGTCTTATAAATTATATTATTTATTATTAGGTATATATTTAATCAAGTATTATA
 52799  TATAATATAAGTATTTTAATATATTATAAGTTAATTCATTAATTATTATTAATTCTTTTA
 52859  CATTTATTTAATCATTTCATTAATATTAATATTATATTATAGATATTAGAAATTATATTT
 52919  AAATCTTAATAAGATATATAAGATATTTATATATATATGTATTATATAAAATACATATAA
 52979  AGTTATACTTTTTTTATTATTATATATATATTATATTATATTGTATTAATTATAAATATA
 53039  TTATAAAGTCTGGTCGCCCGTCCCGGGGGCCGGACGCCGAAGGAGTTAATATAAGAATAT
 53099  TAATAATTTATAGAGATAATAGAGATTATAAATACATTATTTTTTTATAAGTGTATATTA
 53159  TTAAATATTTATCTATTTATATATTATAATTTTATATATTAACATATTATTAATTATATA
 53219  TATATTAACATATTATTAATTATATATATATTAATTATTATATATATTATAACATATTAT
 53279  TTATTAATATATAGAATATAATTATTATTGTATATAGTTATTATTATATATAGTTATTAT
 53339  TGTATATAGTTATTATCTAAGAATTATATATAATATAAATAGGTATGTACTCTCCTTATA
 53399  TATATATTAATATATATATTAGGTGAGGTTATTTATATTATATTAATTTATAACAATATA
 53459  TCTAAATTATACAAAAATATATAAAATATATTATTATTATTATTATTACTCCTTCGGACT
 53519  ATTTATAATACTTAATTAAATATTAAAGAATATATCATTAATACTTTATATAATCATTAT
 53579  TTTAAATATATTTAATAGATTAATTATGAATATATATTAAATAATAAAAATAGTGTTATT
 53639  AATACCTTAATAATTATTCTTTATAATTATATTCATAATTATAAATAAAGAATAATATTA
 53699  ATAATTATTATTACAATTATTAAAAGATATAATCAATTATAAATAATATAAAAATAAATA
 53759  TAAATATTAAAGAGATAACTTATATATTATACAAAATATAATGTATTTATGTTTATATAA
 53819  ATATAAATATTTAAATAAAAGTATGAATTATAATATATATAATATTAATTTTATAAAAAA
 53879  CTTATCATTAATATTATAAAATATAATCTATATAATGTTAATAAAATAATGTATTAATAA
 53939  TAATAATGAATATATTTAACTTTTCTTAATAATATATTAACTCCTAGTGGGACTCAATAA
 53999  ATTATAATATATATAATTTAAATATAATAATAAATAGTAAGAATAATAGCATATAAATAA
 54059  TACTTTCTTATGAGTGATTAAATAGATAATTTATATAAAGGTATATTAATTTAAATATTC
 54119  TAATATGAATAATAAAGATTTTATTATAATCTAATAAATAAAGAATAAAGTCTTATAATA
 54179  TATATATATATATATATATATAATGATAATGTATTAATAATAAAATAAATAAATAATTAA
 54239  AGGTAATTATAATTAATATATAAATTATTTTCTTTGGCGTCCGGTCCGGCGGTGGCCGAC
 54299  CAGACTATATATATAAAATAATATTGAATATAATATATATAATTTCTTTAAATATTAATC
 54359  TTTATGATTATACTATAGTAATATAAGTAATATAAAAAATATAAAGTAATAAAATAAAGA
 54419  TATAGAAAATAATTAATACTCTAGCGGGGTACCGGGCCCCCCGGGGGGGCCCGGGACCCT
 54479  AGTGGGGCTATATTTAATTTATTTATGTTAAAATATTTAATATATAATAAATATA
;     G-trnE(uuc) ==> start
 54534  GACCTTATCGTCTAATGGTTACGACATCACCTC!TTC!ATGTTGAGAATATCGGTTCGAA
 54592  TCCGATTAAGGTTA
;     G-trnE(uuc) ==> end
 54606  TTCAAATAATAATATGTTATATTATAAAATATATAATCTATAATATATAATATATAATAT
 54666  ATAATAATAAATAAATATCGATTGTTATTATACATAAATATAATAATAATAATAATCATT
 54726  ATTAATTATTTACTCCTAGCGGGGTCCCGGGTCCGGGGGGCCCGGGGCTAAAATAAATAT
 54786  ATAAAATAATGATTAAATAATAAAAGTATATTAACTATAATATTAGTTAATATATACATA
 54846  ATAATAAATAATTGTGAATATTAGATTATAATCAAATATTAACAATAATATAAAACAATA
 54906  TATAAATAATATCACATAATGATATTATAATATAATTATATATAAAATAATAAATAAAAA
 54966  TATATATAATAAATATTAATTAATAATATATATATAAATATTAATAAAAAAAAGTTATAA
 55026  AATAAAATATAAAACTCTTAGTGGGGTCCGGGCCCTATTTATATATAATAAATTCTAAAT
 55086  TATCATAAATAATAATTTACTCGGGGCCCGGGACTATGAAATATATATATATAATATGTA
 55146  ATAATTGATAAAATTATAATAGTTAAATATATTGTGTTTTATAAAAATAAAGAATAAGTA
 55206  TATATATTATTAATTAAAAAAAGTATAATAAATAGTAATAATTAATATATTAAATAAAAT
 55266  AATATTAATTAATTATTGTTATTATATAAATTATATAATAAATAT
;     G-cob ==> start
;     G-cob-E1 ==> start
 55311  ATGGCATTTAGAAAATCAAATGTATATTTAAGTTTAGTGAACAGTTATGTTATTGATTCA
 55371  CCACAACCATCATCAATTAGTTATTGATGAAATATAGGTTCATTATTAGGTTTATGTTTA
 55431  GTTATTCAAATCTTAACAGGTATTTTTATGGCTATGCATTATTCATCTAATATTGAGTTA
 55491  GCATTTTCATCAGTAGAACATATTATGAGAGATACTCATAATGGTTATATTTTAAGATAT
 55551  TTACATGCTAATGGTGCATCATTCTTCTTTTTAGTTATGTATATGCATATGGCTAAAGGT
 55611  ATGTATTATGGTTCATATAGATCTCCAAGAGTACTATTATGAAATGTAGGTGTTATCATT
 55671  TTCGTATTAACTATTGCTACAGCTTTCTTAGGT
;     G-cob-E1 ==> end
;     G-cob-I1 ==> start /group=ID (5.57e-39)
 55704  taacaacaacaatagcctaaaatcatataattattaatattatatggtagtctataaaaa
 55764  tatatctataatagataactgttattaggaatattatattaaaatataggcgatattagt
 55824  gaaaacgatcaaagattaatacagttgagatcgtcggttaaataaagagtcgcgacagac
 55884  tggttcactgatagatatctgaaatgatgttta
;     G-cob-I1-orf386 ==> start
 55917  atgcacagtcgattaatgtatttaaataaaaataataataaaataaataaattcaataag
 55977  aataataataatctgtataataaaaataataataaaatgatttcttatgtggaattatat
 56037  tataaaagattccatataataaaaaaattaaatagttttaaaatattagttagaaattat
 56097  aatacttcttctaaattagaatataatataaataaaaaaatactaagtgtagaagaatta
 56157  ttaaaaaatcataaaattaaacctataaaatattgagtaaatttagaatgtccaaatcaa
 56217  aaagaagaaattagaaattatttaataaaaaaacaaggtatttattatattggtaatata
 56277  atgacaaataaattttatattggttcagcaggatataataatatatatgatagatttaat
 56337  aatcatttatatagattacgtggtagttctaatattgcattagatgtaaaaaaatatggt
 56397  ttaaatacttttgtatatggtattttaaaaatatatgataatgaaagtattgatagatat
 56457  attttatatagtattgaacaaatttatttatacctaaaattacctacatataatagtggt
 56517  aatttaaagaatttttctttatctaaatttgatactttagatcttattactaataaatta
 56577  aaatatgctattactaataatatttatggtatttatttagataaatatatagctatagat
 56637  aaatctaatataataaaatatataaataaacataataatatttattataataatttaaat
 56697  aatgattataaactattatcaaaaattggtaaagagaaaattattaaaggagctagttta
 56757  cctgtcgctttatataatataaatgatgaattagtttgtgtttttcaatctagattctta
 56817  acttctcatttattatgttgtagtgaaaaaactattagaagagctattaaagaaagaggc
 56877  tatatttatattcctaatatttttataccttatttaaaaggtttttttaatgtttatagt
 56937  agaccatttattgaaaattttaaaccttttgaattagaatatgtctctactaaaaaaaat
 56997  gttctattagttaaagcttccggttataaattaaataatactactaaattcttaattaaa
 57057  aactatccacataaattttaa
;     G-cob-I1-orf386 ==> end
 57078  tatattctttattattaaattttattagatctcctattttttatttttatttacccttta
 57138  ataattacttaatatttaatatttagtatttaaatgagtaattattattcttaaatgaat
 57198  cttattatttttatttttattttg
;     G-cob-I1 ==> end
;     G-cob-E2 ==> start
 57222  TATTGTTGTGTTTATGGGCAGATATCACATTGGGGTGCACTAGTTATTACTAATTTATTT
 57282  TCAGCAATTCCATTTGTAGGTAATGACATTGTAGCTTGATTATGAGGAGGATTTTCTGTA
 57342  TCAAATCCTCTAATCCAAAGATTCTTTGCATTACATTACTTAGTACCTTTTGTTATTGCA
 57402  GCAATGGTTATTATGCATATGATGGCATTACATATTCATGGTTCATCTAATCCATTAGGT
 57462  ATTACAGGTAATTTAGATAGAATTCCAATGCATTCATATTTCGTATTTAAAGATTTAGTA
 57522  ACTGTATTTTTATTTATGTTAGTATTAGCATTATTTGTATTTTATTCACCAAATACTTTA
 57582  GGTCATCCTGATAATTATATTCCAGGTAATCCTTTAGTAACACCAGCGTCCATCGTACCT
 57642  GAATGATACTTATTACCATTCTATGCTATTTTAAGATCTATTCCTGATAAATTATTAGGT
 57702  GTAATTCTTATGTTTGCAGCTATTTTAGTGTTATTAGTTTTACCATTTACTGATAGAAGT
 57762  GTTGTTAGAGGTAATACTTTCAAAGTATTCTCTAAATTCTTCTTCTTTATCTTTGTATTC
 57822  AATTTCGTATTATTAGGACAAATTGGAGCATGTCATGTAGAAGTACCTTATGTCTTAATG
 57882  GGACAAATTGCTACATTTATCTACTTCGCATATTTCTTAATTATTGTACCTGTTATCTCT
 57942  ACTATTGAAAATGTTTTATTCTATATCGGTAGAGTTAATAAATAA
;     G-cob-E2 ==> end
;     G-cob ==> end
 57987  TTTTTATTGTTTACTATTGATAAAAAAAAAAAATCATAATTATTATTAATATCTTTATTA
 58047  ATAATATAATTTAATAATATTCTTTTATTTACCCTTTATTAATTATAAACTTTATACTCC
 58107  ACATGACTATTTTTTTTTATTCTTCATTTTATTTATTAGGTATTAATATAAATTATTAAT
 58167  TATTTTAAATAATAATTAAATACGAACTATAGGACCTTTTTTTATATTTTATTAAGTCCC
 58227  GCCCGCTACGCTCCGCTCCGCGGGCGGACACCGTAGGAGAATATCAATAATTCATTAATA
 58287  TTAATGTTATAATTTCTTTATAGTATTAAATAATTTAGAATATTCATATATTCTTATTAT
 58347  ATATATTTTATAAGTAATATATATAAAGTCTCAAAGGATATAATAAATATATAAA
;     G-trnM(cau)_2 ==> start
 58402  TGCAATATGATGTAATTGGTTAACATTTTAGGGT!CAT!GACCTAATTATATACGTTCAA
 58460  ATCGTATTATTGCTA
;     G-trnM(cau)_2 ==> end
 58475  ATAATTAATATATAATATTATTCTAATGGTATATCTATTGGTACTATATTAATATATATT
 58535  ATAATCATATTTTTATATAAAAGTATTTATATAAAATATTATATTATTAA
;     G-rnpB ==> start ;; mfannot: Approximate position
 58585  TAGGAAAGTCATAAATATATAAATTATATTGTATAATTATATATATTATTCATTATATAT
 58645  ATTATTAATTGTTTAATAAAAAAAAATATAACAGGATAATTATTATTATTATATACAATA
 58705  TTAATAAAGTAATTAGTATAAATAAATAAAATGAAAATAAAACTTAATAAATATATTATT
 58765  ATATATTTTTAATCACTTTATAATTATTATTAATAGATTATTAGAAATATTATACTTTAT
 58825  ATCTTTATAAAAAATTAAGATATATTTTTTAATATATTAATCTTATTTATAGTTATATAT
 58885  AAAAGATATATAAAAGTTATATTATTATACAGAAATATGCTTAA
;     G-rnpB ==> end
 58929  TTATAATATAATATCCATATAATTAATTAATTAATTAATTAATAAATAGACTTTATATAA
 58989  ATATATATATATTATTATTATTATTATATATAGCCCCGGGCCCCCCGAGCCCGGGACCCC
 59049  GCTAGAAGTATATATTATATATTAATA
;     G-trnP(ugg) ==> start
 59076  CAGATAGAAGCCAAAAGGTCAGGCGCTTTCTT!TGG!GAGAAAGACCTAGTTAGTTCGAG
 59134  TCTATCCTATCTGA
;     G-trnP(ugg) ==> end
 59148  TAATAAAAAAAAATAAAATTAAATCAAATATAAATATTCTTTATTCATATATATTATATT
 59208  CTCCTAATGGTATACATGGAATGATATTTTATATATATATTCTTTATTTAAATTATTATT
 59268  ATTATAAAATATTTAATGAAACTTTATAATTAATTAATATTATTTAGCCCGCAAGGAGTC
 59328  CCGGGCCCCCCGGGGGGCCCGGTACCCCGCAAGGAGATATATTATCTATATTAAATATAT
 59388  TATATATTGTCATAACTTATTAAATTTATTAAAATATAAAATAAGGACATATCTTTATAT
 59448  TTATCCTTCGGTACTTTATTTATTATATATTATTATTATTATTTATTATTATTATATAAT
 59508  CTCATATAAGATTACTATTATATATTATATAAGATCTATCTATTGTATTAAATATATTAT
 59568  ATTTTATATATTTAATCTTATATATTCATCTACGGTACTTTATTAATATAAAATATATAT
 59628  TCTTTATTTATATAAGATATATATCCTATTAAAACATATTATATTGATTTAATATTATTA
 59688  TTAGTCTCAGTATTAATTATATTTATATATATATTAGTTTCTCCTATCGGGACTCCTATA
 59748  TTAATTATATATTATATATAATCTATTGAAAATAACTATTAAAGTAAATTATTATATTAT
 59808  TATGTATATTCTTATTAATATTTTTAATAATATAAATTCTTATTAATATTTATTAATTCT
 59868  CCTACGGCGTCCGATCCCCCTATTAAAGTAAATAATTATTTATCATAATTTATAATTTAT
 59928  TATATATAAATAGGAGGCCGGACTTTATTATTATATATTATATTATTTATATATATATAT
 59988  GATATAGTTAGTATATTAACTATATTTATAATTATTGGTTATATATTATTATCATTATTA
 60048  TTATTATATTATTTTATATAAGGTTATTTATTATTATATTATTTCATATAAGATTATTAC
 60108  TATATTATACCTTTATATAAGATATATATTGTATTAAATATATATATAGTCATTAAATAT
 60168  TATTATTAGTTTCAGTAATTATTATTATTATATTAATATATATATTACTTTCTCTTATCG
 60228  GTACTCCTATATTAATTATTATAATATTTTATCATTATAAAATAAGATAAGATATATTAA
 60288  AGAGTAATTATTAAAATATTCATTATAGTATTTATTAATTATTTAATATTTTTATTAATT
 60348  ATTAATTATATTATTATTATCATAAGAAGTATTACATAATATATATTCTTATTAATTTGT
 60408  AATATTTAATATATATATTTTTTATATTCTTATTTATTATATTATATTATATTATTTTTT
 60468  ATAAAAAGTTATTATATAAAACTTTATATTATTTATTTATAGGTATATATTATATATAAT
 60528  TTATTATATTAATTTAATTTAATATTATTATTCTTTAATACTTTTAATAACTTATAATTA
 60588  TACAAGAGAAGAATATATATATATATTTGAAGTATATATATTTAATTATAACCTAACCTT
 60648  TAAGATGTTATAAAATATAATTTATTATATTATTATTTTATTATTATTAAAATATAATCT
 60708  ATTATAAGGTTTTATATTATTTATTAAAATTTATATTAAAAGATATTATATTAATTAAAT
 60768  ATTATTATTTATAATTATTAATCATTAAAGAAGTTATTTAAATAGAATATTATTAATTAT
 60828  TTTAACCTTATTACTAGAAGTTTTACATATTATATATTATATATAGTTTTATATATATAT
 60888  AGGATATAATTAAAATATTAAATATAATCATTATTTGTTATATAATTTTTATATAAACAT
 60948  ATATATACTTATTTTATATTATTTTATATTATATATTATTATATTCTTTTTATAATATAA
 61008  TATCCATATCCATATCCATATCCATATCCATATCCTATAGGGCTTTATATTATTTATTCA
 61068  TAATACGTAAATATTATTAATCCTATTAAGTATAATCATTAATTCTTTATATATATATTA
 61128  TCCTTTAGATATATTTATATAAGATATATATATTACCAATAATATATTATTTATTCCTCT
 61188  CATTAAGAATAATTATTATATTCTTATACATATTAGTTATATAATTATTTAATATTCATA
 61248  TAATATTTATTCACTATTTAATCTCATATCTATTACTAGGAGTATTACATAATATATAGT
 61308  ATTAGTTTGTATATATATATGATATAGTTAATATATTTAATATAATCATTATTTATTATA
 61368  TTATTGAAATATAAACATATAGTCGGGCCCGCCCCCCGGGGGGGCCGGACGCCGGAGGAG
 61428  GATATATCCTTATTTTATATTTTAATAATTAGTTATTATATAATTGTCATTTTATTATTA
 61488  TTATTATATAATATAATCTTAATATTCTCCTACGGGACTTTATTTAATTTAATATAATGT
 61548  ATTATAAATCATTATATTTAACCTATAATTAAATATAATTAATAAATAATTATACATATA
 61608  ATATTTTATATATATATAATTTATATAATATTCTTATAATAGTCTAGTTAATAATCTAAC
 61668  CTTTTTATTAAAAATAAGAAATATATAATTAAGAAAGAATTAATAATTATAATCTTAACT
 61728  ATAATCTTTATAATATAATTTATATTAAGATTAGTTTAAGTATATATATTTAAGATATAA
 61788  ATAATTATAATTTATTAGTTATAATTGAAATATAAACATACAGGTTATATCCTTATTTTA
 61848  TATTTTAATTATTATGTATTATCATTTTATTGTTATATTATAATTTTATTATTAAAAATA
 61908  ATATAAATAATTTACTAAATTAAATAAATATCATAAGTATAATATAATATTATCTATTTA
 61968  AGACTATTAATAATAATTATATAGTTCTATAATAAATAATAATTATTTAAAATATATTAA
 62028  TAGAATAAGGTATATCTTCAATAATAATAAAGAATGTATTTATAAGTAATATGTATAATA
 62088  ATAATATTATTAATATTTAATTAATAATATAAATTTCATTAATAAGTTATTTAATAATAT
 62148  AATTAATGATTTCTCTGAAAAGAGTGTATATATATATTATATATAAACTATGATACGTTT
 62208  TATAAAACAATATATATATATATATAAATATTTATTATACTATTACTTTATGTTTATCAT
 62268  AAAGATATAAATAAAATAGTTTAAAGTTATAACTATAATATTATAAATATTATAATATTA
 62328  ATAAAATTAATATATAAATAAAAAAATAAAA
;     G-cox1_2 ==> start ;; mfannot: Aproximate start
;     G-cox1_2-E1 ==> start
 62359  ATGGTACAAAGATGATTATATTCAACAAATGCAAAAGATATTGCAGTATTATATTTTATG
 62419  TTAGCTATTTTTAGTGGTATGGCAGGAACAGCAATGTCTTTAATCATTAGATTAGAATTA
 62479  GCTGCACCTGGTTCACAATACTTACAAGGAAATGCTCAATTATTCAATGTTTTAGTAGTA
 62539  GGTCATGCTGTATTAATGATTTTCTTCTTAGTAATGCCTAGTTTAATTGGTGGGTTTGGT
;     G-cox1_2-E1 ==> end
;     G-cox1_2-I1 ==> start /group=IB (4.46e-33)
 62599  aaataatatataaataataaataataaaatactaaaaatatagataataataatgatcaa
 62659  tataataaaaagaagttataatcttatttaataggtttaattgaaggtgacgaatctatt
 62719  tatgtactttataaaaatatacctaaaaatatatataaaattaacaattatatttctatt
 62779  agataatatataattaactaaatatttatataatttattaagtattgaaagattaataat
 62839  aaactttaatatttatataatgtaagaattataataaaaattaacttattaatagtaatt
 62899  aaatatttaataaaatatcctttattatctaataaataattaaataataatgatttatat
 62959  aatttatatatattttatataaaaaaaataatgttttagttatactaatagttataaaaa
 63019  gctaaataaatatagttagtaaattattatttaatgataatttatgattaattattaatt
 63079  aatagggcggacaccgtaggagattaaattataattatcttatattaacttaaaatagag
 63139  atcataaaaataatttatattaaaataaatagttctattaataaataaataaataggatg
 63199  taattatgacaatagtattatattatttataatccctctaatatataataaatatattat
 63259  aaattagtaaaaataattgccgtaatatattataaaatatattattattacaacactata
 63319  tgcgggaaactcctaaagttataatataatataatggtaattcaattaaattatgaatat
 63379  actataatattaaaaattattataaataatatatcctcaatttataaaaagggggattaa
 63439  gtatggacaatccgcaggaaaccaaataataatataaatatatattaagatatatatata
 63499  tatttatttatatttatatatactttttttttctatagattatatttatattatctaaga
 63559  attatatatataaattattacgtaggatcctcagagactacacgtgttgcacctattata
 63619  ttttgtataataggttgaagatatagtccaaatataattgaaagattataataaaaatg
;     G-cox1_2-I1 ==> end
;     G-cox1_2-E2 ==> start ;; mfannot: frameshift of 2 nt
 63678  AATTATTTATTACCATTAATAATTGGTGCTACAGATACAGCATTTCCAAGAATTAATAAT
 63738  ATTGCATTTTGAGTATTACCTATGGATTAGTATGTTTAGTTACATCTACTTTAGTAGAAT
 63798  CAGGTGCTGGTACAGGATGAACTGT
;     G-cox1_2-E2 ==> end
;     G-cox1_2-I2 ==> start /group=IB(3') (2.69e-07)
 63823  aaataaaaggatatgcagtttttaaatatcatttaatgcataaaataccttatatatata
 63883  tataaaaatatatataattattaaaatacttaatatatattatatattaacaaatatata
 63943  ttagttaaaaagtttaataatataggttaatatgccaatattttaattaataaaatattt
 64003  cagagactaaacatgatataatatattaataatgattatatcattaacatttatattatt
 64063  ataatataaagtatatatatataataaataagaataaaaataaaatatcatatatatatt
 64123  attaaataatatatagtataaatgtattattaatatattaaagacatagtccgaacaata
 64183  tagtaatatattgagatatagataataatatttatattaacaaatatactaattatataa
 64243  ttatattataattattattaaatag
;     G-cox1_2-I2 ==> end
;     G-cox1_2-E3 ==> start
 64268  ATATCCACCATTATCATCTATTCAAGCACATTCAGGACCAAGTGTAGATTTAGCAATTTT
 64328  TGCTTTACATTTAACATCAATTTCATCATTATTAGGTGCTATTAATTTCATTGTAACAAC
 64388  ATTAAATATGAGAACAAATGGTATGACAATGCATAAATTACCATTATTTGTATGATCAAT
 64448  TTTCATTACAGCGTTCTTATTATTATTATCATTACCTGTATTATCTGCTGGTATTACAAT
 64508  GTTATTATTAGATAGAAACTTTAATACTTCATTCTTCGAAGTTGCAGGAGGTGGTGACCC
 64568  CATCTTATACGAGCATTTATTTTA
;     G-cox1_2-E3 ==> end
;     G-cox1_2-I3 ==> start /group=ID (5.79e-28)
 64592  cccagactataaa
;     G-cox1_2-I3-orf404 ==> start /note=LAGLIDADG ;; evalue:5.1e-45
 64605  ataaatatagtgaaaatcataattctaagtttattaataataaatattttaactattaat
 64665  attgtctttaatctattaataataaagactattttatcaatatataataatattgataaa
 64725  actattaaattaataaataaatataaattaaatttatatatattttttataaatattatt
 64785  aaatacttttatatattattattttataaaaatcttaaaacattaaataataataaaata
 64845  aaatcagaagataaattaataattaataaagaatcttcaaatatgaatactttaaaatct
 64905  ttattagatttaactaataatgatattagtaaatataattgagaatgagataaagataat
 64965  tttaattttgataaattttatatagaatttaaaaagattaaaccaaataataaattacca
 65025  actaaagaatttttagaatgatttattggtttttttgaagctgatggttgtttacttatt
 65085  cctaaaaataaacaagtatatgctattattctttctaatagtaaagatttaaatctatta
 65145  aattatattaaagataatataacttttggtaatgtactatatcattctagaaaattaaat
 65205  acttatagatgagtagtatatagtgaaaaagatattatattattaattcatttatttaat
 65265  ggtaatctagtattacctgtaagatatattaaattaaatatatttatttcaactattaat
 65325  ttaaaattaataaataataataaacttattattaatttaattaataaatgtaaaattcct
 65385  ctattaaataatgcttgattatcaggttttactgatggtgaaggttgtttttatattggt
 65445  aaatctcaatcttattattatctaagttatagtattactcaaaaatatttagctaataaa
 65505  attgtttttgatataattttattattattacaaaatatacttaatactaaatcaggtggt
 65565  gttaataaccattctaaagataatgtttatattttacgtataagcagtttagaagcttgt
 65625  tctaaattaagattatattttaataaatatcctttaagaagttataaattattaatttat
 65685  aaagattgattaaattttattgatatagctataaataaatctttaactaaagaggataga
 65745  aagattaatttaatagtccggcccgccccccggggggggggctgacgccggaggagaaat
 65805  attaaaagttattag
;     G-cox1_2-I3-orf404 ==> end
 65820  aaataaaaaattaaataattaataaataaattatgatgagaaataaaagatataattaaa
 65880  tgtaaatttatatataaatattaattatttatataatatttcatatatattattttatat
 65940  atagagtatgttatatcttagtttttatatattataattatatatatacttatttatata
 66000  tataacatataaattactaataaatataatttattgataaaattatcttattatgaataa
 66060  tattaattattataataataagtttatatttaataaaatataaagatatataaaggcaac
 66120  actgatagtacggttaataatcttcttaggatcaagaccgtcgattaattaagtgatcgc
 66180  tacagactgctttatcggtggtttttataatatatattattataaagattaatgtacagt
 66240  cgatacactcaatagatattaatttatatattggttattataaattataataagtaaaat
 66300  atattgtaagtgtaatatttatattttatatgtgtatgg
;     G-cox1_2-I3 ==> end
;     G-cox1_2-E4 ==> start
 66339  ATTCTTTGGTCATCCAGAGGTATATATTTTAATTATTCCTGGTTTTGGTATTATTTCACA
 66399  TGTTGTATCAACATATTCTAAAAAACCTGTATTTGGTGAAATTTCAATGGTATATGCTAT
 66459  GGCATCTATTGGATTATTAGGATTCTTAGTATGATCACATCATATGTATATTGTAGGATT
 66519  AGATGCAGAT
;     G-cox1_2-E4 ==> end
;     G-cox1_2-I4 ==> start /group=IB (2.40e-15)
;     G-cox1_2-I4-orf348 ==> start /note=LAGLIDADG ;; evalue:2.9e-30
 66529  atgaaagctcaagtgtcgttatatatggtaacgtatatattattatttaactgtatgccg
 66589  gaaactttatactattttaataataataataatattattaaaataactaaaataatagtc
 66649  cgcttattattaatatatttggaaaaatctattattttatttagatattttataactaat
 66709  aataaacaatcggcaagtaacttttattttacttctataaaaattaataagaataaaaaa
 66769  acaattcttaaaaatcatttaaatgatataaatgaaataaaaatctcagaacataaacct
 66829  ttatataaaaaattaaaagatgatgaaatattaggttattatttagcaggtttaattgaa
 66889  ggagatggtcatatcggtgctaaatatattactattgctattaattataaagatattaaa
 66949  aatgcttattatttaaaaaaattaattggttatggtaatattagaaaatactctaatact
 67009  aataaagctgtaagtttaaattttgattctaaagcagctatattaagagtatttaattta
 67069  attaatggtaaattattaggcccttataagcataaacaattaattgatcaaaaatacgat
 67129  attaaatttaatactttaattaaacctatcgctaattttaatttatgagataacccctga
 67189  ttaactggttttactgacgctgatggtagttttggagtatatgtttataaatcaaaaact
 67249  ataaaaataggatataatgtaaaaattatatttagaattatacaaagacatgttgattta
 67309  ttaaaacatgttcaaaaagctttagatggtagtatttctttatttaaaagaaaatcagta
 67369  gttggaggttataattattcagctcttaattttaattctattaaaaattgaattaaatat
 67429  tttagtttatatccaccattacataatagtaaatatattcattttattaaatgatataaa
 67489  gtttgttatttatttgataataaattacatttaactaaagaaggattagataaaattata
 67549  tctattaaaaggaacttcagagactag
;     G-cox1_2-I4-orf348 ==> end
 67576  tgcgttaaatatcctatatatcaaaattaagcatttaatcctttattatatataaaatat
 67636  atatataatataaaataattatcttatttatttttaattagaaataagttttataggata
 67696  aagatacagtccacagttaataaggtttgtttatataatataatatataaaaatatatat
 67756  ataaaataaaatagaatataatacttgttattgtcgaaaataatatctcactttaattag
 67816  aattataatttaaattttaaggtatatatattataaaaaattataaaacttattcatcct
 67876  tatttaatattattatatatttataataatatttaagtg
;     G-cox1_2-I4 ==> end
;     G-cox1_2-E5 ==> start
 67915  ACTAGAGCCTATTTTCTTTCCGCAACTATGATCATTGCTATTCCTACAGGAATTAAAATC
 67975  TTTTCATGATTAGCGACGATCTACGGTGGTTCAATTAGATTAGCACTACCAATGTTATAT
 68035  GCTATTGCATTCTTATTCTTATTCACTATAGGAGGTTTAACAGGTGTAGCTTTAGCTAAC
 68095  GCCTCATTAGATGTAGCATTCCACGAT
;     G-cox1_2-E5 ==> end
;     G-cox1_2-I5 ==> start /group=I(derived) (1.01e-08)
 68122  ataaatatatttatttattaaaaataagtgtcgtgtataaaattcacaaaaataataaat
 68182  aataattatattattaaatattattggttattatatttataataataatatttatataat
 68242  agctaacggggaaactcttatatatatatatattatataaaaaataagacaatcccgtga
 68302  taactttaatatattcataattataatttttttatatataatgatatattaaagtattgt
 68362  agagactaaacgtgaatgattttaatatattatattaaaattaagagatagtccaatctt
 68422  atatgtgaatataagttaataaaaataataatattattttgacttattat
;     G-cox1_2-I5-orf331 ==> start /note=LAGLIDADG ;; evalue:2.5e-24
 68472  atatttttatatataactttaaattatcatattatattatatttattattaatagataat
 68532  atttataaaaaaacatatgaatcaattataaataaatatactaatgtaatagatagatat
 68592  tttattaatattgataaagagaaaattaataaattaaaatttttagataattatactgag
 68652  gatgaaaaaggttattatttatcaggattatttgaaggagatggtaatatctatacaaga
 68712  tgttttactattattttttctttagaagatgttattttagctgattatttatgtctttat
 68772  tttaatattggacatattacagctagatataataataaaaaagaattaacagctgttgaa
 68832  tgaaatattataaaaagaaaagatcaagaagtttttataaattatattaatggtaaatta
 68892  ttaacatataaaagatataatcaatattataaatataattttaataatctattaaatatt
 68952  ttattaaaacaacctaaagaatttgatgtactattaaatccttggttaacaggttttaat
 69012  gatgcagatggttatttttatcttggttttcaatattataaacttagtcaatgattaaaa
 69072  tttcatttagaattatcacaaaaagataaatatattttagatattgtcttaaaatatttt
 69132  aaacttggtagtattattaaaaaagattttaaatcaggagctacagcttatatttataaa
 69192  gctcaatcttctaaagctataaaaccttttattgaatattttaataaatatcaaccttta
 69252  agtcttagaagatataaacaatatttattattaaatattgcttacttattaaaatctata
 69312  aaattacatagatttattaattctcttataatattaaaagaattaatattattacaaagt
 69372  gttaaaaatatgtctttaattataaaaaataaattaaatgataaagttaaagttattatc
 69432  aataaatatcaaatattaaaaaatattaataaataa
;     G-cox1_2-I5-orf331 ==> end
 69468  tatttattattatg
;     G-cox1_2-I5 ==> end
;     G-cox1_2-E6 ==> start
 69482  ACTTATTACGTAGTGGGACATTTCC
;     G-cox1_2-E6 ==> end
;     G-cox1_2-I6 ==> start /group=II (9.37e-15)
 69507  gcgagacttgtcaagtaactaataataatatttaacattttcttaatttaatacctatta
 69567  tattatattatattatactatataagataggtataggagaatgtataaattatattttta
 69627  tcaatataagtctatctacaaatgtattaaaatggtaacataaatatgttaaactgtagt
 69687  gacaaaagtagccatattcttgacagtttatatattatttattaatatattaaagatgaa
 69747  ggagctttgactgatttaatatgctcaacgaaagtaaatcaaatgttttaaaattactta
 69807  accacttattgaaaatctgtctgataattcaataattattttaattatatatatttatat
 69867  taaaataataatgattgaggttatgtgttgggaattagcatacgataaatcatataatca
 69927  ttagtaatatagtttgagagctaagttaaatatttacgtattattagttaaacaaggtaa
 69987  gccctataaattgttattatattaaataataataccattattataaaatatatattatat
 70047  attatatatatataaaatcttggattaagaaatataatatttatttatagaaattttctt
 70107  atatatttagagggtaaaagattatataaaaagctaatgacatattgtaatgatatgtat
 70167  aagaattattattctaagatgaaaatctgctaacttatattaaaggtgatatgcctattt
 70227  ttattatatattataatattaataggaggtttatattaataaactgataaatatttaaat
 70287  atatatttttttttatatatatattaaatattgaatagatattgcgtgagccgtatgcta
 70347  tgaaagtcgcatgtacggttcttaccgggggaaaacttgtaaaggtctacctatcggaat
;     G-cox1_2-I6 ==> end
;     G-cox1_2-E7 ==> start
 70407  ATTATGTATTATCAATGGGTGCTATTTTCTCATTATTTGCAGGATACTATTATTGAAGTC
 70467  CTCAAATTTTAGGTTTAAATTATAACGAAAAATTAGCTCAAATTCAATTCTGATTAATCT
 70527  TCATCGGGGCTAATGTTATCTTCTTCCCTATGCATTTCTTAGGTATTAATGGTATGCCCA
 70587  GAAGAATTCCAGATTACCCTGATGCTTTCGCTGGTTGAAATTATGTAGCTTCTATTGGTT
 70647  CATTTATTGCACTTATCTCATTATTCTTATTCATCTATATTTTATATGATCAATTAGTTA
 70707  ATGGTTTAAATAATAAAGTTACTAATAAATCAGTTGTTTACTCTAAAGCACCCGATTTTG
 70767  TTGAATCTAATATGATCTTCAATTTAAATACAGTTAAATCTTCATCTATTGAATTCTTAT
 70827  TAACTTCTCCACCAGCTGTACATTCATTCAATACACCAGCTGTACAATCTTAA
;     G-cox1_2-E7 ==> end
;     G-cox1_2 ==> end
 70880  TCTTATATTATTTAATCTTAATATAATTTTAATTATTTTTTAATAATATTCTTATTAAAT
 70940  TATATATATATATTTATTTATTTATTTATTTATTTATATATATATACTTTTTTACATATA
 71000  ATTATTAATAATATAAATATAAATCTTTATATTTATATTATGTCAGTTATTTATAATAAT
 71060  CTTAATCTATTTATTATATTTAGTTACTACTAAAAGAAATTATTTATATTTTTATGACTA
 71120  TATCTAACCTATATATTAATATTATATTGATAATTTATTATGACTATATCAAACTTATAT
 71180  ATTATATTGATAATATATTATACATTATATTTATATTATTTATTTTATATACCTTTTTAT
 71240  ATTTTATTTTTAATAAATAAAGAGAGAATATATATTTATTAATAATTATAATTTTTATTA
 71300  TTTATTATTATTATTATATTATATTTATATATTAAGATATTTATATAGTTTTATATATTT
 71360  ATATATTTATATAATTTTATATTATATATTAAGGTATTTTATATAGTTTTATATTTTATA
 71420  TTTATATATTTTATTAATATAATTATATATACGGTAGGGGCCCCATTATATTTTATATAA
 71480  CTTTAGTATTTAAAGGGGCCCAGATATAGCTTATTCTTATTCTTATTACTTTAATATTTT
 71540  GTTATTTTTATATTATTAATATATATAACATTTATTTTTAATAAGAAATATTAATCTTTT
 71600  TAATTAAGGTATAATAATATAAATAATTTATATAATTTAATAAATGTTGTTATTATCTTA
 71660  TCTTTATTAAAATATAAAT
;     G-atp8_2 ==> start
 71679  ATGCCACAATTAGTTCCATTTTATTTTATGAATCAATTAACTTATGGTTTCTTATTAATA
 71739  ATTCTATTATTAATTTTATTCTCACAATTCTTTTTACCTATGATCTTAAGATTATACGTA
 71799  TCTAGATTATTTATTTCTAAATTATAA
;     G-atp8_2 ==> end
 71826  TTTATAATTATAGTTATTATAATATAAATAAATAGTTTATAATAAGAAATACACATATAT
 71886  TATATAATATATGAAAATATACAATATATTATTATTATTATCTTTTTTAAGATTTAATAA
 71946  TTAATATAGATTATATAAATATCACAATTATTAATAAATTAATTATATATAATTAATTTA
 72006  TTAATATATAAAGAAGTGATAAAGCTAATAGTTATTTATATGAATTTATAAATAAATATT
 72066  ACAATACAAATATTATATATATCATTATATATATATATATAATAATTAATTTTATTAATA
 72126  TATTTCATAAAAAATTATATAAATAGTTAATTATTTTTAAGTTATAGTTATTTTATTAAA
 72186  ATTT
;     G-atp6_2 ==> start ;; mfannot: alternative ATG start pos 72169
 72190  ATGTTTAATTTATTAAATACATATATTACATCACCATTAGATCAATTTGAGATTAGACTA
 72250  TTATTAGGTTTACAATCATCATTTATTGATTTAAGTTGTTTAAATTTAACAACATTTTCA
 72310  TTATATACTATTATTGTATTATTAGTTATTTTATGTTTATATCTATTAACTAATAATAAT
 72370  AATAAAATTATTGGTTCTAGATGATTAATTTCACAAGAAGCTATTTATGATACTATTATA
 72430  AATATGGTTAAAGGACAAATCGGAGGTAAAAATTGAGGATTATATTTCCCTATGATTTTT
 72490  ACTTTCTTTATGTTTATTTTTATTGCTAATTTAATTAGTATGATTCCTTATTCATTCGCT
 72550  TTATCAGCTCATTTAGTATTTATTATTTCTTTAAGTATTATTATTTGATTAGGTAATACT
 72610  ATTTTAGGTTTATATAAACATGGATGACTATTCTTCTCATTATTTGTTCCTACTGGTACA
 72670  CCTTTACCATTAGTTCCTTTATTAGTTATTATTGAAACTTTATCTTATATTGCTAGATCT
 72730  ATTTCTTTAGGTTTAAGATTAGGTTCTAATATTTTAGCTGGTCATTTATTAATGATTATT
 72790  TTAGCTGGTTTACTATTTAACTTTATGTTAATTAACTTATTTACTTTAGTATTCGGTTTT
 72850  GTACCTTTAGCTATAATCTTAGCTATTATGATCTTAGAATTCGCTATTGGTATTATTCAA
 72910  AGTTATGTTTGATGTATCTTAACTGCTTCTTATTTAAAAGATGCCGTATATTTACACTAA
;     G-atp6_2 ==> end
 72970  TTTATACTTATAATAGTATATAATACTTTAATAATATTCTTATAAACTTTATATTATTTA
 73030  TTATATTATAGATATAATTCATATATATTTTATATATTATTTATGATATTTATTTATCAT
 73090  ATTATTTTTATTATATATTTTATATATTATTTATGATATTTATTTATCATATTATTTTTA
 73150  TTTAGATTTCATATATTTTATATAATTTATTATTTATAATTTATAATTTACTTACGGGAA
 73210  GGGTCCCCATTAGTATTTACCAATAATTTTTATTTAAGGGACCCAGATATCTACTTGTTC
 73270  TTATTTAGAATATTATTTATTTAGTTACCTAGATAAAATAACATTAACATAAATATATAC
 73330  ATTAATACTAATATAAATTACTTATTTATATAATTATTATAAAAATATAAACATATTATT
 73390  ATTATTATTATATTTTAGAACTAATATAAATATAATATTTTTAAGTAAAAGAGATTTATT
 73450  ATATTATTTTATTTATTAATATCTACTAGAAGTATTAATATTAACATTTATATAATATAT
 73510  ATTATTCCTTATTTTTAGTTATTATATAGCCCCGAAAGGAGTTATTATATATATAATATT
 73570  TTATTATTTTTAATTCATATATTATTATATTATATATTTAATATATAAACTAATACATTA
 73630  TTAAAGAATATTCTTATCCAGATTATTTATTATTCTTATTTTTAAGATATAATAAAATTA
 73690  TAACTATTTTTTATAATTATATTGTATACATATAAAAAAATATATTAAATTTAAGGGGTA
 73750  TTATTTATTATTTTTATTAATATTATTGGATGTTATAATTAACATTAATATTAATATTTA
 73810  TATAAGATACTTATTAATATAAAATATAAACATATTATTATTATATTATATTTATGTAAT
 73870  ATAAAGATTATTAAAAAGAATTTATCATACTTATTTAAAGATATTATATATAAACTTATT
 73930  AAATAGTATTATTCATTTTATAAATAAATATTTATTTAGATATATTAAATTATTCATATA
 73990  AATTAAAATGAATATAAATTAAAGAGATTTAAATATATTTAGATTTTATATATATCTCTA
 74050  TTTTAGATATATCATATTATTTTATATATTATTCTTAATACCCTTAAAGTATTTATTATA
 74110  TAGCCCCGAAAGGAGTTATTATTGTATCTCCTATTTATAATTAATATAGATTTAATCAAA
 74170  CTCTAGAATATATTATATTATTTTTATTTAGCCTATATTTATATATAATAAATTCATAAA
 74230  TTATCTTTAATAATTATTACTAAAAAAGTCATATTAATATATAATTTCTTATTTAGAATT
 74290  ATTTATATAGTCGGCCCCCCCCTTAATGGTTAATGGGGGGGCGGACGCCGGAGGAGAATC
 74350  TTATTAAAACTTTTAATGATAAACTATTATATTATATTTTATTACTGATAATTCATATAT
 74410  TATTATCTTAGATATTAAGTCTTAGAAGTAATATATATAATTATATCTCTTAAAGAGTAT
 74470  TATTATTTATATTATATTATTTTATTATTTTAAAGATAGAATAAATTTATAACTCTTTTT
 74530  TAACTACCCTTTTTTTATATAAATATATATAAAAAAGTATCATATATTATATTTAATTTA
 74590  AAATATAAATATTATTATTATATATTGAAATATATATATAAAGTCCGGCCCGCCCCGCGG
 74650  TGGGGGCGCCGAAGGAGTATAATAGAAAGGAGCCCCGATAGAAGAAGTATTATTCTATTA
 74710  ATTATTTAATATATACTTATGATTAATATTATCATTATATATACTTAATATACTTTTTAA
 74770  AGTATTATTATATATTATTATGATATATATAAGATTATATTATTAGATATTATATAGAAG
 74830  GGTTTAATATATAAGTCTGGTAATTTATATAAAAGTATTACTCCTATAACATATTATTAA
 74890  CTAAAAATTATTTATTAGGAGTTATAAACTAATATTTTAGTATATTTATAAGAATCATTA
 74950  ATCTTATAAAATTAACTCTTACAATTTAAATTATTAATTAAAGAATTAATTGTTTAATAT
 75010  TTTTATAAATAGATAGATATATATATAATAATTAAATTAAAATTAAAATGATATTTATGA
 75070  TTATATAAGAATTATTAATATTGATTATTTTTTATATTATTAATTATATTTTTTATTAGA
 75130  ATTGAGAATATTATATATTTTTAGATTTTTAATATATAAGTAATAAATATTTATGGGGGG
 75190  GGGGGGTGATTAGAAACTAGAATAATAATATAATAAAGTACCATCAATGAATTAATTGAA
 75250  ATAAAATAACTAATAAATACTATAATAATAAAACAAATTAAATAATAGAATTAAAGGTAT
 75310  AAACAATAAAATAAATTGAATAAGTATAATATAAATAATAAAATGAATAAAAAAGATAAA
 75370  TGAAAACGAAATAATATCCGGTCCTATTAAAATTATTATTGAAAATAATAATGGGGACCC
 75430  CCCCTAAAGAAGAAATAAATGATTTAAAATATTAATAATTAAATAAAAATAAATAATATA
 75490  ATTTAAAATATATAAAATTTATAAATATATTATATAATTAATATAAAAGTCTAAAAAAAT
 75550  AATAATAAAATAAAGATATTGAAAGTGTTATATATATATATTAACTATAGATAAGTGTTA
 75610  TATATAATAAATATTTAATTTAAAATAATAATAAGTATTAATTAATATATGTATATTAAT
 75670  AAAAGATAAATATATAAATAAGAATATAATTGTTATTAACTACATTGTTTCGTACCGTCC
 75730  AATTGGACGGTACGAAACAATTATTATGTATATAATTTGTATCATATTAAATATTATATT
 75790  AATAATTAAGAAATTAGTTTTAATAAAACTATACTTTAAATATATAAATATTATTCCTAT
 75850  AAATATATTATATAAAAATCAATATAAATAAAATTGTTATATATTAAATATATATAAATA
 75910  TTATAAAAAGTCATATTATTATTATTACTATTAATTTTTAATTTATACTTTTTTTAATAA
 75970  AAAGAATAAAATATTATAATTATATAATTTAAGATGTGTATATTTTAGGTAGAATTATAT
 76030  GAAGTATATATGTAGGGGAGAGGTGTTATAAATAGATTAAATAAGGGATATAACACCACC
 76090  ATCTCACCAAGGGGAGAGGATGTATGAATTGAACAATGTATAATTAATATATATTAAATA
 76150  TATATAAATATAAATAATATAATAAATTATATAATCTCCTATATAATATATAAAGAATAA
 76210  ATATAAAATGAATAAAATAATAAATAAGAATAAGGGTATATTCGGGTCCCTTTAATAATT
 76270  ATTATTGGAAAATAATAATGGGGACCCCTCCCTAAAGAAACTATAAATTATATATAAATA
 76330  TTAATAATTAATTAATATAAAACTTAATTAATATATGATATTATATTATATAATAATAAA
 76390  TATAAAGAATAATAAGATAATAATAATCAAATAAAGTATTGAAAGTGTTTTATATATATA
 76450  TAAATGTATATATATATGTATATATTAAACTTATAAGAATATTAGATTTAATGTTCTATC
 76510  TTATGTTATATTATATTATATCTTCTATCTTATGTTATATTATATTATATTATAAAAAGT
 76570  ATATAAAATAATAATAAACCCGCAATTAATAATTAATATAATAATAATCTTTTATTAAGT
 76630  CTAGTCTTAAAATAAATTAATAATAAAGAAATAATAAGTATTTATTAATAAAATACATAA
 76690  TAATTACTCCTAGCGGGGTACCGGGGGACTCCTAGCGGGCTAAATATTAATAATCATATA
 76750  ATAAGTATAGTATTCTAATAAATAATTAAGTAATATAATATCTTATATAAATCTATTAAT
 76810  AATGTATATAAAATGTATTATTTATATTAAAGTGTATAATAAGAATATAATAAATAAGAA
 76870  TAAAATTATAGTTAATATATGTTACATCGTCTCGTACCGTCCATTTGGACGGTACGATAC
 76930  GATTATTATTAATTGAATAAAATTTAATTAACTCCTTGCGGTGTCCCGGGCCCGGGGGGC
 76990  CCGGGGCTTAAATTAAATATTATATAAAAGATAAAATATATTAATATTCATATAAAAAAA
 77050  AAATATAAAATATAGAAATATTCATATAAACAATAAAATATAAAATCTTAATATAATTAT
 77110  AACCTAATAAAATTAATTACATTGTATTATTAAATTTACTTAATAATATTTAACCTTATT
 77170  AATTTATTAAAAGTTATAAAATAATTATTAAAACTTATAATTAAGAATATACACAATTAT
 77230  ATAATATATATATTAATATATAATTAGTTATAAATATAAAAAGAAATAAAATGATTAATA
 77290  AATAAGAGTTTAGTATATATATATATAAATAAGAATATAATATTTATTATAATAATAAAT
 77350  AATGTATAATATATATATATAAGAACAAGTAGATATTCGGGTCCCTGACATAATTATTAT
 77410  TCTCAATAATAATGGGGACCCCACCCGTAAAGAAACTATTAATTATATAAAAATATATTA
 77470  ATTAATTAATTCATAAAAATTACTCCTAGCGGGGCTAAATATTAATAATAAACTCCTTAT
 77530  AAAATTATAAATAATATATATAAAAAGTAAATAAATATATGTATAAAAGATTATATAAAT
 77590  AATACAAGAAATATATAAATATAAAATATAAGTTTCCTATGGGGCTATAATTAATAATAA
 77650  ACCCGCAATTGGGACGAACCCAGCTAATAGTAGCTGGGTTCGTCCCGCGGGGTATATGTA
 77710  TATAAATATTAAAAATATTAATAATTATCAATAAAAAGTCATATATATTAAATATATAAT
 77770  TATAATAATATAAAATAATATATAAATATATATTAATAAATAATAAAAGATAATATAATA
 77830  ATACTCCTAATAGAGTTAAAGATATAATATCTATAATAATAATATATAATAGTCGGGTCC
 77890  GCCCCTATTTATCAATAATAAATTCTAAATTATGATAAATAATTATTTACTCGGGCCGGA
 77950  CGCCAGAGGAGATATAATAAAAATATGTATAATATATATAATAATAATGTATAATAAATA
 78010  TAATAATAATAAGAATATATAATAGATATAGTAAGAATAAGAGGGTATTCGGGTCCCTGA
 78070  CAATAAATAATGATTATAAATAATAATAGGGACCCCCACCTAAATATAAATATTAAATAT
 78130  TAATAATATTATATATAAATAATAAAAATAATAATACTCCTTTAGGGGCTAATTATATAA
 78190  AATATAAGTAAATAAATATATATATTATATATATATTATATACATAAATAGTCAATAGTT
 78250  ATTATTAAATATATTATAAAGAATTATATAATAATAATGGTTAAATAAATATTATAGAAA
 78310  TATAAGGATAATAAATATATACATACATCCCGTGTGACAAACCCAGCTACTATTAGCTGG
 78370  GTTTGTCACACATACCTAGATTATATATATAAATATTAAAAAGTTATTAATATATTATAA
 78430  AGTTATTAATATATTATAAAAGATATTATATAAAAATACTCCTTATCAATATTATACAAA
 78490  AATTATATAAAAAATAATGATTAAATATTATTAATATTATACAAGAATTATATTTATCAA
 78550  AAATAGAACATTATTAATGATAATAAATTATATTATATAAATTATAAAGAATTATTATAT
 78610  ACTTTAAATAAACTAAATTAAATTAACTCCTTGCGGTGTCCCGGGCCCCCCGGGGGGCCC
 78670  GGGGCTTAAATTAAATTATGAATAAGATACATATCTATATTCTATAAAATAATAAATATA
 78730  ATATTTCAATTCTGAACAATGTCCATTATTATACTATATAATATTATTAATATAATATTT
 78790  AAATTATGAATAATATTCATTATTATCTTTTTTAATATTGTAAATATAATTAATATATTT
 78850  AATATTATAGATTAAATAATAATAAAACAATAGTCGGGCCCGCCCCCCGGGCCGGACGCC
 78910  GGAGGAGTATTTTATAAATATATAATAAATATATAGTCGGAAGAGAATAGGTTTATATAA
 78970  TAAATATATAAAATAGATATATATAATAAATATATAGAGTAGGTATGTATAAGTAATATA
 79030  TAGTAATCATATATAAATCTTATACACATTTATATATAAAGTATATATTAATATTTTTTA
 79090  TTAAAATTAATTAAAAATATTCATAATAGTGTATTATATATAGTATAATAATAATATAAA
 79150  TATATTCATATAAAATATAAAATTATATGTAAAAAGTATATAATATAATAATATTATATA
 79210  TATATTATAATAATAATAAATTAAATATTTTAATAAATAAAATT
;     G-atp9_2 ==> start
 79254  ATGCAATTAGTATTAGCAGCTAAATATATTGGAGCAGGTATCTCAACAATTGGTTTATTA
 79314  GGAGCAGGTATTGGTATTGCTATCGTATTCGCAGCTTTAATTAATGGTGTTTCAAGAAAC
 79374  CCTTCTATTAAAGATCTAGTATTCCCTATGGCTATTTTAGGTTTCGCATTATCAGAAGCT
 79434  ACAGGTTTATTCTGTTTAATGGTTTCATTCTTATTATTATTCGGTGTTTAA
;     G-atp9_2 ==> end
 79485  TATATAATAAAAAATATATTAAATATTAAAATATAAAATATAAATAAAATACATACATAT
 79545  ATAATTATTAATTAATATTAATTAATAATTATTAATAATATTCTTCTACCCCTTCGACGT
 79605  CCGGCCCCCCCCTAGACGGGCGACCAGACTATTAATTTATTAATATATTAATTATATAAA
 79665  ATACTTCTTAATAATCTTTTATTGATAAGATATAAAATATAAAATATAAAATATAAAAGT
 79725  ATAAATATAAATATCTTATTTTCTTCTATTTAATAGCTATTATAATAGCTATTAATATAC
 79785  AAATATTAAATTACTTTTTATTTGTAATCTTAAATTATATAAAAAAGTATATGATATATT
 79845  ACTTAATAATATATAGATATAGATATATATATGTTTTATTATAAAAATATATAATAATAA
 79905  TATTTAATAACGTATTGGATCCAAATATAATCTAAATATGTTATATTTATATTCTATCAG
 79965  GAAGGGACCCAATACTAATAATATATAAAATATAATATATACTCTCCGGCGTCTTGACTA
 80025  ATAATATATAAAATATAATATATACATAAATAAAGAATAATATAATATATTAATAAATAA
 80085  TCATATATACATAAATAATCTTATATACATAAAGAATAAATTTATAATAATATATACAGC
 80145  AATAATTATATCAATTAATAATAATAATATATATATAATAATATATATTGATTACTATTT
 80205  AAGGGCTAATATTAATATAATATGATAAATAAATTATATTAATATAAATAATGAATTAAT
 80265  TCTTATATAATAAAAGTCTGTATAAATATATATTAAGAATATATTAATTAAAAGTCTAAC
 80325  TCATTCATATTATATATAATAAATAATAATGACTCTAGGGGTCTCGGGGGGCCCGGGGCT
 80385  AAATATAAATAACCATATATTAATGTTTAGTCTCTCCGGATTATTAAATATTAATATAAA
 80445  TACTTCTGAAGGATTAATAAAATATATATTAAATATAAAATATATATATAATAAATATCT
 80505  TATAGTAATTTATTGTAAATGATAATATAATATAATAAATAAAGAGTTTAGTTAATTATA
 80565  AATAATAAATAATAATACATATATAATTATTATTTATAAGGTAATTTAAAGTATTAATTA
 80625  TAAAGTATATATATTCCATAAAGTTAAATAAAGAATAATATTTTAAATAGTCAGCCCGCC
 80685  CCCATTAAGGGGCGGACGCCGGAGGAGTCGGAGTATTAATAATTATATAAAATAATACTT
 80745  CAATAATAAATATAAATATAAATATTTTAATATATATAGAATACTCTTATCTTTATTTAT
 80805  ATCTATATCTCCTTCATATATTATCCGATATATATTAATATGAACTAGACTATAAAAATA
 80865  AATACTTTTAATAGTATTTTTAAATAATAAATATTATAAAATATTATATAGATTAATTTA
 80925  GACATTTTATATTTAACTTAGACTATTATAAAATATTATTAATACTTATTAATAGATTAA
 80985  TAATAATTATAAATTAAATACAATATAATAACATATAAATATACCCCGCAATTGGCATAA
 81045  ACCCAGCTTATCTAGGTTTGTGACCGTGGGAATAATATAGAATCTTTATTATTTTCTTAA
 81105  ATTAGTCCGGCCCCCCCTGGGGGGCGGACGCCGTAGGAGAAATATATTAAATAAATAATA
 81165  TATAAATGTTTTATAAATAATATAAATATAAATATAATCAATAATATTATAACTCCTTGC
 81225  GGGGTCCCTATTGGCCCCGGGCTATATAAACTTATAATATATATAAATAATATATACTTC
 81285  TACTTTCTAATAATAATCTATAAATATATATAAATATATATATATAAATAAATAATACTC
 81345  CTTTCAATCCCAATTGGTTCGGCCCCGGGGCTTATAATAACATATAAAATATTATTTAAT
 81405  ATAATAATACCTATTAGTAGTATTAATTAATAAATATATCCATTATTAATATAATAATCT
 81465  CTAGTGGGTCCCGGGGCTATAATAAAATAAATATAATATAATATAATATAATATCCAGGA
 81525  AATATATAATGTTATATAATCTTAATAAAAATATATTATTTAAATTTATAAAAAGTCCAA
 81585  AGGAGTATTCATATATAAAATATATAATAAATAAATATTGAATATATATTTTATTCATTT
 81645  TTCATAAATATGAATATAAAATATAATAAGATGCTATTAGCCCTTGAAGAAGTTATTTAA
 81705  TATTATTTACTTTAAGTATTATATCTCCTAGCGGGGTCCCGGGCCCGGGGGCCCGGGGCT
 81765  AAATAAATTCTAACTATTTTCTATAAATATATTCTAAATATAGAGTAATAATAATTATAG
 81825  GATAAGAATATTATTATAATTTGATTTATAAATATAATATATAAATATATAATATATATA
 81885  TTTTATATAGTATAATAAAGGGTATCAAGTATTTAATTAGTAGTATTATATATATAATAA
 81945  TATATATAATTGATGTATAATATATATTGTATA
;     G-rps3_2 <== end
 81978  TTAGATAAAGTTTAATTTAACTTTAATATTATATTTACCATTTTTATTAATATTAGAATT
 82038  ATTATATAAATTATGATTAGAAGAGATATAATTTAATTTATAATTATTATTAATATTACT
 82098  TCATAAATATTTTTTATTATTAAAAGTACCATTTAATAAGATAAGAGTACTAGTTCTACC
 82158  AATATTATTACTTAATCTACCTTTTAATTTAATAGATCAACCTACTAAATATTTAAATAT
 82218  TAAAATATCTATAGGAATATTATCAATATTTATATTATTATATAATTTATTAATATTATT
 82278  ATTAATACCATAAGGTGTAATAATATTATTATATTTAATATTATTAATATTATTTATATT
 82338  ATTAATATAATTTATAGAAATATTATGATCATTTAATTTAGGTATAATATTATTTAATAT
 82398  ACGTTGATAATTTGTTATAATTCCATTATTATATTTATCTATATCATTTAAACTAATATA
 82458  TTTACTAAAAATATCACTATTTATATAAATATATGATAATTTAATAGGTTCAATTGTTAC
 82518  TCTTTTATTATAATAATAACTTAAAATATTACTTAAACTATTATTTATATTATTATTTAT
 82578  AATATTTATTAATCTATTAATTATATTTATATAATAATTATTATTATTATTTATATCATT
 82638  ATTATTATTATTATTTATATAATAATAGAATTTAATATTTAATTTATTTAAACTATGTTG
 82698  ATTAATAGGTTTACTAATAATAATTTTATTTGTTTTATTATTATTTAATCTTAATGTTAT
 82758  TATTTTATATAATAATTTAGTAATTAATTTATCATTTATAGTATTATTAATCTCTATATT
 82818  CTTATTATAATTATAAATTTGTAGATTTCAAGTATTTATATTATTTAAATGTTGTAATTT
 82878  ATTATTTTTATTATTAATATCTATATTATTATTATTATATATTGTTTTTATATTATTTAT
 82938  TCTTTTAATATTTATTTCTAATAAAATATTTTTAATATTAATTTTTTTATTTAAATTATC
 82998  TTTATTAATTATTCTTAATAATTTTAATTTCATTAT
;     G-rps3_2 <== start
 83034  TTATTATTTATATTTTTTTATCTATTATATTTATATAATTATTCATTATATATATATGCA
 83094  TCTTTATTATATTATATTATTATAATATATTAGATATTTATTGTAGTTTATAATATATTA
 83154  CCTTTATATATATTATATGTTTATTTATTTAGTCCCAAGGAGATATAATATTAAATTATA
 83214  CTTATATTTATTATTATAATACTTTATATTAATAATATTTAGATTATTATAATACTTTTT
 83274  ATTCATTATATTAATAATATTAATAATATTTATTATATTGTTGATTAATTAATTAATTTT
 83334  ATTTAACCCTGTAAGATATTATTTATTATTAAGTCAGAATCTAATTTATAATCATATTAT
 83394  ATTAAGAGTCTGGTCGCGTCCCGGAGTAAATTATTATTTATGATAATTTATCATTTATTA
 83454  TTAATAAATAGGGCCGGACGCCGAAGGAGTTATTAATTATAATATATTTAATCCTATAAG
 83514  AAAAATACTATTATATATATAATCTTTATTTAATATTTATAATCGTTATATTTATATTAA
 83574  TATTTAGATTTAGATTAATATTTATAGTCGTTATATTTATATTTATATTTATTTCCTAAT
 83634  AAGAAGAAGTATTATTATTTACTCCTGTAAGAAATATATACTTTATATATATTATTTTAT
 83694  ATATATATACATAAAGAGATATTAATTATATATTATTTATAATAAGATAATACTAATTAA
 83754  TTAATTATATATTATATTATACAATTTATCTTTATTTTATATGAATTAAATTAAATCTTA
 83814  TATTTTATTTATATTAGTTATGATAATTTATGAATTGATTATATATTAATAAAAGTATGT
 83874  ATATTAAAAGATATTATTGAAAAGATAAGAAAATAATCTTTTATGAATTAAATTAAATTA
 83934  ATTAATTAATTAATAAGTATTTAATATTTTATTATTTATAACAAAAATGTTAAGTAATTA
 83994  TATTTTATATATTTATATATAATAAGAATCTTATAAAAACAATATAGATATATATTTATT
 84054  ATTAGTCTATACATATTAATATAATCTTATATTATATTATAGTCCCAATTTGAGGCGGAC
 84114  CCCAAGGAGTTTATCATATATGTATGTTATAATATAATTTTATTTATAATAATTTTTATA
 84174  TCATAAAGATAAATAGATTAATAATTTAGATATTTATTTTTATATA
;     G-trnS(uga)_2 <== end
 84220  CGGATGATGTAGGATTTGAACCCATAGCCAATAAAGACTAATGATAGC!TCA!AATATCA
 84278  CACTTTAAACCACTCAGTCAACCATCC
;     G-trnS(uga)_2 <== start
 84305  TTATAGTTACTTAATAATTCCGACTATTAATATAATTTATTTTATTTTATTTAATATTTT
 84365  ATTAGCTATATGGAGAAATTATTATTTAATTTTAATATCAAGAATTAATTTATTATATAT
 84425  TATATATATATTTCCATATTTTTTTATAATCTTAGAAGAAGATAAACTATATTACTTATA
 84485  TAGATATAAAGTCTTACAATATAATTAATTACTTAATATACTCATTATATTTATTATTGG
 84545  GCAGGGGAATAATTGGGACCCCTGAGAGAATTAATTAATTAATTAATAATCTTAAACAAA
 84605  TAGATTATTATTAACTAGTTAATATTAACATAAAATAATATTAATAATTTCTATACTAAA
 84665  AATAAGTATTAATATATATATACATTATTTATAAATTTAATTTATATATATTTTAATATA
 84725  TTGATCTAAAGTGTATATTATACCTTTATTATTTTTATATTATTTATTATAAGATTATAA
 84785  ACTATTATATATTAAGACTATTTCCCTTACTTTAATATAATATTAGTTATATATTTATAT
 84845  TTAATATCCTATATTTTTTATCTCTGGGACTTTATTTTGTATATATATTATTATATATAT
 84905  ATTTATTTATTTATTTATTTATTTATTTATTTGTATATATATTATATTTTATATATTTTA
 84965  TTTCTTCTGCAGGTCATTATTATTTTCAATATAATTAT
;     G-orf114 ==> start
 85003  ATGGGACCCGGATATCTTCTTGTTCTTATCTTATTATATTATTCATTTTTTATCTTTTGT
 85063  TTATTCTTTATATTAACTTTATTATTTATCTTTATAAATCTCTATCAGGATTTGGCCCCG
 85123  AAATTGATTTGCTCCTATATTTATTTCTTATTATATATTATATACTTATTTTTTGTTCTA
 85183  TATATACATTTTATATTTTATTATTTTTTCTATTTTATTTATTTATTAGTTATTTATATT
 85243  CAATTAATTCTATTTACGTTCAATATATTTGTTCTTGTTATTAATCCTTCGCCCTCTACT
 85303  GTATATTTAAAATATAAAAAATATCAAAAATATATAAATTATTAA
;     G-orf114 ==> end
 85348  TCATTTTTAATTATTATTATTATCTTAATATTAAATTACTCCTTGCGGGTCCAGATTTTG
 85408  GGCAAACCATAGCAGGACTAATAATATACTATAAATAGTAATTATATTATTTTTATTAAG
 85468  ATATAAATATATTAATAATATTATAAAATATGATTTTATACTAAATTTATTTAACTCCTT
 85528  CAAAACTAAACTAAAAATATATATATATATTAATTAAATCTTTTTATTATAAATCTAATA
 85588  GTATTTATAATTTTTGTATATATTGTAAATATAATTTATCCTTTTTTTATTATTTATTTT
 85648  AAAATATATTGATAATATTATTTATTTTTTATAATGTATAAGATAATTTTTAATATATTC
 85708  TCTCCTCCGGATATGTGATTTTTTATTCCTCTTATATAAATATTATAAGATTAAATATAT
 85768  AAATATTAATAATCTTATAATTAATAATTCAATTCTATTTATTTTATTAACTATAAGACT
 85828  TTATATTAAGAATAATTCTTATTATTTTTTTTATTCTTATTAAAACATTACAATAATAAA
 85888  TATACTAGTTTATAATAACTCTTTCAATATTATATATGGCCCCAGTTTTGAGCTGAAGGA
 85948  CCCATAGGAGTTATAATATTATATATTATTATTAATCTGATATAGATATTAATTAAATAT
 86008  TAACATTTTTAATTAATACTTCTT
