# Supplementary material for: Global Characterization of Fungal Mitogenomes: New Insights on Genomic Diversity and Dynamism of Coding Genes and Accessory Elements
Source: Front Microbiol. 2021 Dec 1;12:787283. doi: 10.3389/fmicb.2021.787283 (PMC8672057; doi:10.3389/fmicb.2021.787283)
Supplement: Supplementary File 1 — de novo annotation files of the 685 mitogenomes investigated in this study. Annotation was performed with the Mfannot program. [file Data_Sheet_1.ZIP › Supplementary_FileS1/CM022151.1_Aspergillus_flavus_strain_E1201_mitochondrion_complete_sequence_whole_genome_shotgun_sequence_mitogenome.mfres]

;; Masterfile modified automatically by mfannot version 1.35
;; on Thu Dec 24 14:47:25 2020 by user pfonseca on host LGCM-PROC
;;    - Gene Totals: 45
;;    - List of genes added:
;;      atp6                 atp8                 atp9                
;;      cob                  cox1 (1 introns)     cox2                
;;      cox3                 nad1                 nad2                
;;      nad3                 nad4                 nad4L               
;;      nad5                 nad6                 orf127              
;;      orf153               orf232               orf667              
;;      rnpB                 rns                  rps3                
;;      trnA(ugc)            trnC(gca)            trnD(guc)           
;;      trnE(uuc)            trnF(gaa)            trnG(acc)           
;;      trnG(ucc)            trnH(gug)            trnI(gau)           
;;      trnK(uuu)            trnL(uaa)            trnL(uag)           
;;      trnM(cau)            trnN(guu)            trnP(ugg)           
;;      trnQ(uug)            trnR(acg)            trnR(ucu)           
;;      trnS(gcu)            trnS(uga)            trnT(ugu)           
;;      trnV(uac)            trnW(uca)            trnY(gua)           
;;
;; end mfannot
;;


>CM022151.1 Aspergillus flavus strain E1201 mitochondrion complete sequence whole genome shotgun sequence gc=4
     1  TAAATTTTTTTAGTTTTTTTATCAACTATAATATTTATGACGCTTGGTCCTAAATGAAGG
    61  TTTTTGTTAGCAAAAAGAGTAGGCTAACAAAAACTAATATAATAAAAATACTAATAAAAA
   121  TAAAAATTAAAATTAAAAATAAATAACAATATTTATTGTATATTTCATATAATAATGTTT
   181  TATTTATCTCTATAACTAAATTAGAAGAAAAAAATCGGAGACCGAGACGGTTTGTGTCAA
   241  GAAGAATGGATCTTCTATAAAACTATTAAGTGTTTTGATCATATTTATATTGATTAATTT
   301  AAAGGTAACTTTTCATAAATTACTGATTTTATTTATCGAAAAATCGAAAACGATTTGTGT
   361  CAAGAAAAATGAATCTTCTATAAAACTATTAAGTGTTTTGATCATATTCTTATTAATTAA
   421  TTTAAACGTAACTTTCCATAAATTACTAATTTTATTTAATTCTGCTG
;     G-trnM(cau)_1 <== end
   468  AGCCAGGAGAGAAACTCGAATTCTCATTCTTAATTC!ATG!AAATTATTGTTCTACCGAT
   526  TGAACTATCCTAGC
;     G-trnM(cau)_1 <== start
   540  GGTAATCTGCGCCCTTAGGCACGAATGCGGTACCCCAAAAGCTAGCAAATATAAGATTAA
   600  GATTAGATA
;     G-trnQ(uug) <== end
   609  TTATGTTGGGGCGACTCGAACACCCAATAGTAAATAC!CAA!AAATTTATGACTTACCGA
   667  TTAGTCGACAACATA
;     G-trnQ(uug) <== start
   682  TAATATATAAACTTTTTTTTTTTAACTATTAAAAATTAACTAAACTA
;     G-trnL(uag) <== end
   729  TATGGGTAACAAGACTTGAACTTGTAAAGTATAAAACTATTCCGTC!CTA!AGCGGAACC
   787  TGGTTACCAAATTTCAGCATACCCAT
;     G-trnL(uag) <== start
   813  TTAT
;     G-trnF(gaa) <== end
   817  TGCTCGAGATAAGACTTGAACTTATAACCTAATCATC!TTC!AGTGATCCGCTCTACCAA
   875  TTGAGCTTCTCAAGC
;     G-trnF(gaa) <== start
   890  TATTTTATCT
;     G-trnA(ugc) <== end
   900  TGGAGTTATCGGGACTCGATCCTGAAATAACGATAT!GCA!AAATCGCCGTTTTACCAGT
   958  TAAACTATAACCCC
;     G-trnA(ugc) <== start
;     G-trnL(uaa) <== end
   972  TATCCGAGAAACGATTCGAACGTTTACGACTTGCGTCACTTAAAC!TTA!AGTTAAGACT
  1030  GTCTACCAATTCCAGCACTCGGAT
;     G-trnL(uaa) <== start
  1054  TATT
;     G-trnM(cau)_2 <== end
  1058  TAAGGCTAAAATGACTTGAACATTTACTCAAACCATC!ATG!AGTGGTTCGCTTTACCGA
  1116  TTAAGCTATAGCCTT
;     G-trnM(cau)_2 <== start
  1131  TGG
;     G-trnM(cau)_3 <== end
  1134  TTGCGGATTTAGGAATTGCACCTAAATATTTTGGTC!ATG!AGCCATCTATGTTACTATT
  1192  ACATCAATCCGCA
;     G-trnM(cau)_3 <== start
  1205  TTTATAAT
;     G-trnV(uac) <== end
  1213  TAAGAAATAGGTGACTTGAACACCTGACCTTTCGCGT!GTA!AAGCGACAGCTCTACCAA
  1271  CTGAGCTAATTTCTT
;     G-trnV(uac) <== start
  1286  T
;     G-trnE(uuc) <== end
  1287  CAACCCAAGGGAGATTTGAACTCCCGCACTAACAGT!GAA!AATGTTATGTCTTAACCAA
  1345  ACTTGACCATTGGGTC
;     G-trnE(uuc) <== start
  1361  TTTAATTTTAT
;     G-trnT(ugu) <== end
  1372  AGCCCAGTGCAAGTATCGCACTTGCTTCTACCGATT!ACA!AAACGGTTGCATTACTTTT
  1430  ATGCTAACCGGGC
;     G-trnT(ugu) <== start
  1443  TAAATTTAATTTATACGATATGTGAAATATTTAGTATATTAATAATTAGT
;;     rnl <== ;; mfannot: 3' -20/+180
  1493  ACTTTATGTCTAAAAATGTTAAGATTAGTACAACTAAAGCCTATTAATCATTAGAACCCC
  1553  GAAGGGTATATAACAATTATACTCGTAGTGTTCTACTACGTTTAAAAGTATCCTAAAGTA
  1613  AGCTTCGCGCTTAAATGCTTTCAGCACTTATCTTTAACTGACGTAGCCTTCCTGCCATGC
  1673  CTATGTGAACAATTTACTTAAGTATAAGTAAATGATATATTATGTATAATAATATATAAC
  1733  ATAAACAACAGGTAAACCATAGGTCAATATACCCAACTCCTTTCGTACGAAGGGGCTATC
  1793  TTTATTCTACTTTAATTCCCTCTAGAAGATAGAAACCATACTGTCTCACGACGTATTAAA
  1853  CCCAGCTCATGTAGCTCTTTAATCGACGAACAGTCGAACCCTTCATGATTTTTGCATTCA
  1913  TGTGGATGAGCTAAGCCGAC
;;
  1933  ATCGAGGTGCCAAACCGCGCACTCAATTTGTACTCTCTTGCGCAAATTAGCCTGTTCAAT
  1993  TTATGTTATCATAAAAGGTTTTTCCTTTTATTTCCATTTTTCTCAAAATGGTTC
;; mfannot:
  2047  agactatttcatcatctttattaactaatttaggtatatttaaatttaatta
;     G-rps3 <== end
;;     G-rps3 <== end
  2099  ttaaacaccacttactcaacctttaacaccaaaagatccaatacgtgatttagaatttaa
  2159  tttagtatattgtatattaggtttataatttcctcttattacagctgaaggataaccttt
  2219  aatagaagaataagcatttattaaattaccactatatctaactttgtgttgagatcttga
  2279  agctgtataacgtctagttaatctacctgcagcttctaatctaacacctgatactctttt
  2339  aaattttatatcatttaatacaacttttttaagatcttttgaacttgttttattttgttc
  2399  tattaatttatttaataaattatttgtagtatcaagattatttaatttaaataaattttc
  2459  taattcaaaaaaatattttgatctttcatttaatttaatatctttaatttttgcttttct
  2519  aactaaagctttaagatatcttaataattttcttttttttcttaattttaatactaaagg
  2579  ttgtgtaaaaatatcactattataataaaagtattttaaattaataatattaaattctac
  2639  attttttttatatatttttcttactaaatttattaaaccttgtaaatatgaattttcaaa
  2699  tttagctttattaatataaagtaattgtttataatacatgtagtattttaatcttttaag
  2759  agatttttttataaaatttctataataaagattttgtactgaatatacttttgaactata
  2819  attaggtaaaacatttgttaatattttacttttttcttgttgtttgtttaagatattcaa
  2879  tcctacatttcttattaactgtaattttcttacaaatgtaacctttctaaataaacttag
  2939  atatctttttcttaattttaataagtaattaagtctttgtctattatatacatataatgt
  2999  tatatttacattatcattagtatgtttaaattcaccatcactaataaagattttatttgt
  3059  agataattttcttaatctacgacgtaatttttcttttcttaatttagattctatatttaa
  3119  attatatgaattaaaataacctttaattaatttcattactaatctgcttgcaacaggtat
  3179  caaacttaaagaatttttgttgtaaacataaatactattttttcaatctcttacagcagg
  3239  aactaaatctttattacgtatagtaacattttcactatttaatgattttttcttatatgt
  3299  attttttaattttgattttataatatttagcat
;     G-rps3 <== start
  3332  atttatatttaa
;;     G-rps3 <== start ;; First ATG found at 3331 HMMmatch = 134,156
  3344  ttataatattaatataattaatcaaattaattatataatatttaagcttggtataaaacc
  3404  aagtctatttcattattattactaataattattatacaatttttttcttttagttaataa
  3464  agatgttgggcattaaaaaaaggattattgttagcaatactcaccttttagtcgttgaac
  3524  gtccttattttatcttaggatttaatcctaaaattaagcgcagaactactgctacttttg
  3584  ctaaaataagtttcgcttcaaatacacttaatttatttataagttatctttgaaatttac
  3644  ccaa
;; mfannot:     /group=IA (5.32e-23)
  3648  TATATTACCAATATTTTTAAATATTGGAGGACTCACAGATATAAATCCCTAGCGTAACTT
  3708  TTTCTATAATCCAAGACCTTTCCTTTATGCATCTTGTGATCATATGCCCCGCTTACGCGA
  3768  CTGATAGACTTGTAGGTCAAACAGTAAAGCAAGATTTAGCCATTAAACTTTTAAAGTATA
  3828  ATTAATTATCATATCAATAAAGATAAAATACAATATTAATATGAGAAAAAACTTTTAAAT
  3888  ATCCCGGAGTTGGATCACTCCCTCCCCGGGTAAAGTTTAAAATACATCTATTCACCATAT
  3948  AGTTAAAATCTTACTTAAATAAAAAATAAATATTGAACTTAATCTAACAATAACTGTATA
  4008  ATTATGAATATAATTATAACAAATTAAAATATTTGTAAAGAAATTTACAAATTTACAAAA
  4068  TGAACTTTGGATATACCCAGGTACTTTTTGTGGGATCTGTGCCCCGCATAAACTGCCTCC
  4128  CAATCCTCAAGAGCATATAGTAGGAAACGAATAAAGGTGTTTCATTGTTATCAAACAACT
  4188  ACCTTATACACTCGAAATCATCCTAAATTTCCACTCTTGCAATTAGTAACAGTAAAGCTG
  4248  CATAGGGTCTTCTCGTCTATCTAGAGGTAAACAGTATCTGCACTGCTATTCCAATTTCAC
  4308  TGAGACAATCATCGAGACAGCTGTTGTATCGTTAAGTCATTCATGCAGGACCGCATTTAA
  4368  CGGCCAAGGTATTTCGCTACCTTAGGACCCTCATAGGTAAGGCCGCCATTAATCGGGGTA
  4428  TCCTTCAAAACCTCAGTTAAAAACCAAGGTAAATCCGTTACCCAGCCGACATTGGGCAGA
  4488  CATCACACTCAATACTTTGATATTTTATCTTTGCAGAGTGCTGTGTTTTTATTAAACAGT
  4548  CGTACAACATTATTTCATGTTTCCTCTTATGATTAGTTTAATTAAATCATATCATAAGAT
  4608  ATGTTAAACTAATCATAATGGCCCTCCTTATCCCGAAGTTACGGTAGTCAATTTGCCGAG
  4668  TTCCTTAATGATTGTTCACTCAAACGCCTTTGTATTCTCTACTTGCTTACTTGTGATAGT
  4728  ATCTAGGTACGGTATATATAAACCTTACTTATACAATAGTATAAAAAAGAAAATATATTT
  4788  AATATAGATAAAATCTATACAATCTTGAAAACTTGTAACAAGAAAATTATATAAATTATA
  4848  ATATACCTATATTGCATTATACTTCACTTAATAAAAATAAAAAATTTTCCAGAACCTTTA
  4908  TTACTTGTTAAAGGTTTTGTTTTTTATTTTTAAGTATTTATATATAAATATCATCAAAAT
  4968  TACCTTTTGATTAATACTTTTAGATACCGAAAATTAAATATAATACCATAAGCTTAAGGC
  5028  GAGGATATTCCTTTTTCGTTACTCATGTCAGCATTCTCTCTTGGATTATATCGATGGATT
  5088  ATATTAATAATAAAGACAGATATAATCTATCTATATATTCATCTAAACATTATACCTTTT
  5148  AGGTATAATAATATTACATAAATATCTTTAATAAATAAATATTTTTAATAATAATCCATA
  5208  CTTATTACTTCTTAGAAGAAATAATAATTAATATTTATCCAATGTTCCGCTACCCCACAT
  5268  ATACAATATTAATATTATAAATATGTGTACAAGGTTTCGGTATATTGTTTAGATCCGTTA
  5328  AATTTTCGGTGTTTTTTTCTAAATTTAATTAATCAGTGCTCTGTTACGAGGTCTTCAAAA
  5388  AATGGCCGCTTCTAAGCCTATTTCCTGATTGTTTTTAAAAAAAACATCCTTAATTTCACT
  5448  CAACAATAATTTTGGAACCTTAACTCTTGTTCTGGGCTGTTTCCCTTTAGACATACAACC
  5508  TTATCGCACTATGTCCGATTATTCAACATTCATCTTTGCCATTCCGAGTGCAAATACTCT
  5568  CCGGTAAAGTCACTACAACCCCCCGATGTTGACAAAATCAAAAGATATTGTCCGAGATCA
  5628  CAGTTCTGTACCTGCTAAGATGTTAGTTAAATTACCTACTCATATAGGTTTCGCGGAAAA
  5688  CCAGCTATACTAGTCAGTTTTGTCTTTCACTAACTTACCACAATTCTTCGGATATCTATA
  5748  CAACGATAACCCGTTCGGACTTTTATAATCCTGACCATGGTAAGATCACTAGCCTTCGGG
  5808  TCTAATTCTAGATACTTATTCATTTTCTCATAATTGGTTTATCTAAGCTAGTTCCATGCG
  5868  CAAAGCGCACGAAATCATTGCTTGCATCTAAAATTAACTTGCTGACCCATTATGCAAAAG
  5928  GTACACTCTTATTACTTATTTAAATTTTCACTCGAGCTGCTTATAAAACTACTATTTCAA
  5988  AT
;;
  5990  TTTACCTCACGGTACTTTTCACTATCGCTTATATATCATATTTAGCCTTAGAGGAAGGTT
  6050  CCCCTATATTCAAACAGATTTTAATCCATTTTACTTTAACAAGTTTTGTTAATAGGCTCT
  6110  TGTTATTTAGTTTGCACCAAATAACAATCTCGTTTGATTTCTTTTCCTAAAGTTACTAAG
  6170  ATATTTCAATTCACTTCGTTTATTATTCGATTTCTCTTAGAAACTAGATTTACTAGTTAT
  6230  TCTTTAATATATAGCTAATTATCCATAATAATTTCTTTATATACTTGCCATGCGCAAAGC
  6290  GCATGAAATATATCTTTCATATTGTCTATATTGCAAAATACACTCATAAATTAAATTTAT
  6350  ACT
;     G-trnP(ugg) <== end
  6353  TCAGGT
;;     rnl <== ;; mfannot: 5' +/- 50 nt
  6359  TATTATGATTCGAACATAACTACTCCTCAAC!CCA!AATGAGACGCCTAACCAACCTGGC
  6417  TCTAACCTG
;     G-trnP(ugg) <== start
  6426  TAAATTATAGATAAATATAATAGTATATTATCTATCTATAATTATGATTAATATAATTTA
  6486  ATTAAATAAGTAATTTAGCTATAT
;     G-trnS(uga) <== end
  6510  CAGAGAGTATATGATTCGAACATATGAAAGTTTTACCTTTAGCTAGAC!TCA!AGCTAGC
  6568  CGCCTTAAACCACTCAGCCAACTCTCT
;     G-trnS(uga) <== start
  6595  TAAATTTTTTATTTCCTTGACTTCCGCTGCAAGGAGTCGCGTAGCTGCTATATATAATCA
  6655  AAAA
;     G-trnI(gau) <== end
  6659  TGATTCTTCAGTGACTCGAACACTGAACATATCCTT!ATC!AAGAACACACTTTACCAGT
  6717  TAAGTTAAAGAATC
;     G-trnI(gau) <== start
  6731  AATTAATATATAACTT
;     G-trnW(uca) <== end
  6747  CAAGAGCACTTAGATTTGAACTAAGAAATATAAGGT!TGA!AGCTTACAGTTTTGCCTAT
  6805  TAAACTATGCTCTT
;     G-trnW(uca) <== start
;     G-trnS(gcu) <== end
  6819  CGGAAAAGAGATGAATCGAACATCTAAGTGTAAAAACACAATATTT!AGC!AAATATCTT
  6877  ACCCTACCAATAGCAACTTTTCC
;     G-trnS(gcu) <== start
  6900  TTTTATTA
;     G-trnD(guc) <== end
  6908  CGGGTTAAACCGGTCTCGATCCGGCATCAATTTTCCT!GAC!AAGAAAACTCTTTACCAA
  6966  TTAAGTTATTAACCC
;     G-trnD(guc) <== start
  6981  TTT
;     G-trnG(ucc) <== end
  6984  TACGGCTAGCTGAATTCGAATCAGCACACTTCGTAT!GGA!AAACGAACAGTCTACCATT
  7042  AACTTATAGCCAT
;     G-trnG(ucc) <== start
  7055  TTTATTTTTTTTTATATTATACTTATATAA
;     G-trnG(acc) <== end
  7085  TATGACTAGCTGAATTCGAATCAGCACATCTTATAT!GGT!AAATAAGCAGTCTACCGTT
  7143  AACTTATAGTCAT
;     G-trnG(acc) <== start
  7156  TTATAGTAAAAGAAAC
;     G-trnK(uuu) <== end
  7172  TAAGACTTATGGGACTTGAACCCATATGGTAATGATT!AAA!AGTCACATGTTTTACCTT
  7230  TAAACTAAAGTCTC
;     G-trnK(uuu) <== start
  7244  TTATATAACTTTTATAAAATATAATATATTTATTTTATTTAATAAATAAAAAAAAAAATT
  7304  TTTTTCATTTATAT
;     G-cox3 <== end
  7318  TTAATAACCTCAGTAGTACACTGATATATAAAGGAATAATCATACTACGTCAACAAAGTG
  7378  TCAGTATAAAATTCCTGATTCATAACCAAGATGATGGTGATCTGTTAAGTGATATGCAGC
  7438  TAAACGTCATAAACCTACTGCTAAGAATGCAGTTCCTATAATAACGTGTAATCCGTGGAA
  7498  ACCTGTTCCAAAGTAGAAACATGATCCGTAAACACTATCAGATATAGTGAATGAAGATAC
  7558  TGAATATTCTACACCTTGGAAGATTGTGAAAATAACTGCTAATAGAATTGTAACAACTGT
  7618  TCCATATAATGCTCCTTTTCTATTACCTTGTATTAATGAATGATGAGCATAAGTAATTGT
  7678  AACACCTGATGATAATAAAATTACTGTATTTAATAATGGTAATTCAAAAGGATTTACAGC
  7738  TTGTATACCTAAAGGTGGTCATTGTGCTCCTAATTCAACACTAGGTGATATTGCACTGTG
  7798  GAAGAATGCTCAGAATATTGCTAAGAAAAAGAATACTTCTGAGATAATAAATAAACCTAC
  7858  TCCTAAATTTAATCCTTTTTGAACTGCATTTGTGTGATTACCTAAATATGTTCCTTCTGA
  7918  GATAACATCTCTAAATCATAAACCCATTACGTAAGCTACATTAATTACAGCTACAGGTAC
  7978  TAAGTACTCAAAACTTTGAAAACCATGCATAAATAAAACTGTAGCAGTTGTAAGAATAAA
  8038  TAATGATACACTTGTAAATAAAGGTCAAGGTGATGGAGAAACTAAATGAAACGGATGATT
  8098  TTGGAAATTTCTTTTTGATTGATAGATCAT
;     G-cox3 <== start
  8128  ATAATATTAATTATGTTAAACGTAACTTTCCATAAATTA
;     G-nad6 <== end
  8167  CTATTTTTGTTTAATAGTTATTACTATGGCACCTACCATACCTAATAGTAATATAACAGA
  8227  ACTTATGATTAATCATAATGAATAACTAGTATACATAATATTACCTATTCCAGTTATATG
  8287  TGTAAACTCTACTAATGAGCTATCTCAACTTTTACTACTAGCATATGCTATTTCATGTTT
  8347  TAAGTTTACCATATTTAAAAACTCATTATCTAATTGTACGTTATAGACTTCAGAAAATGA
  8407  ATTTGATAAAGAAGAAACAATAGTATTATCTGTTAAATTAGAAGGTAATACTTGTCCTAT
  8467  TATATAATAGAATAGTAAAACTGTTAATACAGCTAAAGGTATATCATTATTAGTCTCACT
  8527  TAATAATTCAGAAATTCTGATATTTATTAACATTAATATAAAAAGGAATAAAATTGAAAC
  8587  AGCACCTACATATACTAATATATAAGATAATCCAATATAATTACATCCAACTAATATTAA
  8647  TAAACCAGCTATATTTACAAATAAACCTATTAAAAATAATACAGAAACTATAGGATTTCT
  8707  ACTTACAATAGTTAATACTCCAAATAAAATAGAAATTAAATAGATAACATCTACAAATTC
  8767  TATTCTAAATCCATTAGTTATATAATCATTTAATAAAAAAATATTATTCAT
;     G-nad6 <== start ;; mfannot: alternative ATG start pos 8856
  8818  AAAAATTAAGAATTCTTTATCTCTCATCATTTTATACATATATAAAATATCGAAATTGGA
  8878  CTATTCTTGAGA
;     G-trnY(gua) <== end
  8890  TAGGAAGAAAAGGAATCGAACCTTCGATGGCCTATAGCCATTGAGTT!TAC!AGCTCAAC
  8948  CCGTAAACCAACAAACGGACCCTTCCT
;     G-trnY(gua) <== start
  8975  TATTATATATATATAATTTATCTTTTTCTGGATTTGAACCAGTTGAAAAAAAAATCTTAT
  9035  ACCTATAAAAGATTATATAAAATATATTTATATTTTATATATATATACCTTATGAATTTT
  9095  TTTTGTT
;     G-rns <== end
  9102  AAAATTTATTCATCCCGTGCAATTTCCATTACACGAACCATATTTCGACTTAACACCAAT
  9162  CAAAGTCATGCATACGAAAATAATACTTACATATTTATATACCTGATTATATATATTAAT
  9222  ACATAAGCAAATCAAACTTATTGCACATACTCCTTTCAGCGCCTGACGAGTGGTTAGTAC
  9282  CTAGCTGAGATTAAATTCACCGTGACGATGGTGATTCACGATTACTAGTAATTCCTTATT
  9342  CATGTAGTCGAGTTACAGACTACAATCCATATTATATCCAATTTTGGGGATTAGCTCCAT
  9402  TTCACAATATCGCATCCCTTTGTTAAGGCGTATGTGGCACGTCTATAGCCCACAGTATTT
  9462  AGGCCATGATGACTTGTCTTAATCCCTATTATCTGGTCCAATGTAGTGGCGAACCACTTT
  9522  ATGTATTCAAATAAAGTGAGGGTTTTCGTTAATTAGAGGAGTTAACCAAATCTCACGACA
  9582  TTAACTAAAGACAGCCGTGCAGCGCTTGTAACAATTTTATTGTTATTCAAACTGTGGTAA
  9642  GGTTTTTCGCGGGTTATCGAATTAAATAACATACTTCACTACTGGTTTCAGAAACGGTCT
  9702  AATGATTTCAGTTTATATGTTGCCATATTACTCTTGAGGTGGAATGCTTACACTTTCATT
  9762  TATAGACTAAATTTTAAATCTAGCCTATGACATTCATCATTTTCTGCTTGGACTACTAGG
  9822  GTATCTAATCCTTATTGCTACCCAAGCCTTCGTCCCTCAACGTCAGTTTTTACATAGAAG
  9882  GATGCCTTCGCCGTTACCAGTCCTTCTGGTATCAAAGTATTTCATCCCTACTCCAGAAAT
  9942  TCTTCCTTCTCACATAAAACTCTAGTAAAAAAGTACTCATTTAGAGTTTAATTTACCGTC
 10002  TAGGTACCCTTTAAACCTAATAAAGATGACTAACACTAGTCTTCTACGTATTACCGCGAC
 10062  TGCTGGCACGTAATTTGGTCAAGACTTATAAATAGGAAATTGTCATTATCATTATCCTAT
 10122  TTAGAATTTTATACGAGTTAATCGTTATTGTATTACAATAATACACTTACATTCTTCCAA
 10182  GTTACTGGTTCAGCCTTTCGGCCATTGACCAATATTCCTCACTGCTGTACTAATACGCAT
 10242  TGGGGTTTTTTCAGACCCAATGTGGTCGATCGACCTCTCAGTCACGACTACGGATTTTAG
 10302  CTAGAAAAGTCATTACCTTTCCTACTACTCCCCGAGATAAAGATTAACATCTTAAAGCGG
 10362  ACTTTTATTTTCCTTTCGTTTATAAGGGATTTTCCCCTTACTTTAAGGTAGCCAAATTAT
 10422  CTTTTACTCACCTGTACACCACTACTACTTAGTTTATTAAAACTAATTAGTCGTTCGATT
 10482  AGCATGTGTCAAGTACTTGGACAGCGTTCAATCAGAGCCATCATCAAACTCAAAAAATT
;     G-rns <== start
 10541  TATTTTTTTGGTATATATCATACCTATATTGTAATATACACATTTTACTTTTTTTATTTA
 10601  TTAACTTATAAAGTAAATAAAAATTAAAAAAAAAAAATTATTTTTTTTTTTTAATAAAGA
 10661  TATAA
;     G-rnpB <== end
 10666  TTAAGCCGGTTCCTGTTTAAAATTTTAATAATTCTAAATTAAAACTAAGCATAGGGTTTA
 10726  TTGTTCGCAATTATTATAACGCTTATATTTACGTATATATAATAATTTTTAGTTTCTGTT
 10786  AAAATCCTTATATTTTTATAAAGCTTGGTATAATACCAAACATATATGCCTAAAAAGTTT
 10846  TGGACTTTCCTA
;     G-rnpB <== start ;; mfannot: Approximate position
 10858  TTTTCATAAAATTTTTATATCTTTATTTTTCTATCTGAAGGTACCTAATGGTAGGGGTAC
 10918  GTCTTTTTGGGACTCCCTTTCAACCCCATTAGTTTGCTAATGAGGTACCACGGTATTAAA
 10978  CGTATTTTCGTTTACCCCTTCTTCAATACTTTCCCCTTAGGAAATAATTTTGTGTGTTAA
 11038  ATTATTTTAACACATTGGACTGATTAAAAAAAAATTTTTTTTTTATGTAAATTTTATACT
 11098  ATTCGTTTTTATACTATAAGTTATCTTAGAGTATTTAATATAAAATTTTTTAGGGTAAAA
 11158  GATGTATTCATGAATTTAGATGTATTCATGTATTAGA
;     G-atp6 <== end
 11195  TTAGTGTAAATCTAATCCGTCTTTAATATATGAACAAGCTAAAACTATGAAAACTTGAGC
 11255  TTGAATAAATGCAATAGCTAATTCTAATCCTGAGAATGCTATAATAAATGCTAAAGGTAC
 11315  TAAACCTATAAAGAAAAATAATATACCACTAGTCATAATGTTATATGTAAATCCACTTAA
 11375  AATAGATAAAAGCATGTGACCTGAAAGTATATTAGCTGCAAGTCTTAATCCTAATGAAAC
 11435  ATTTCTAGATAAATATGAAATGAATTCGATTAAAACTAATAGAGGTAATAATGCTAAAGG
 11495  ACAACCTGAAGGTACAAATAATGAAAAGAATTTTAATCCATGTTTTTGGAATCCTAAGAA
 11555  TGTTGCACCTAAAACAATAGTGAAACTCATTGAGAATGTTAAAATAAAATGAGATGTTGA
 11615  TGCAAAACTATATGGTACCAATCCTATTAAATTATTTACTAATATAAATATGAATAATGC
 11675  ATATATAAAAGGGAAATATAATTGTCCTTTTGTTGGGTTAAGTTGGTTTATAACAATACT
 11735  ATGTACTGTTGCATAAATACTTTCTTGACTGATTGATCAGCTATTTGGTATTATTTTATT
 11795  ATTATTTGTTGCTAACAAACTGTATGATAAAGCTAAAAATAAACCTATTGATAAATATAA
 11855  ACCTATATTTGTTAATGATAAATGAATATTTCCTAATAAATTAGCATTTATAGAAAATAA
 11915  ATCTCTAATTTCAAATTGGTCCAATGGACTTAATACAAAATTAAAATGACGCAT
;     G-atp6 <== start
 11969  ACGATTTTATGTTAATTATATATTTAATTTATTGATATAGTCAATTTTATTTTATAGA
;     G-atp8 <== end
 12027  CTATAATTTATTTATATAGATACGAGAAATAAAAAGACGTACAAATCTTGGTAAAATGTA
 12087  TTTACTTAATGCGTATATTAAAACTGTTAATACAACAAAAGCAAATACTACTTGATTTAC
 12147  AAAAAAGAATGGAACTAATTGTGGCAT
;     G-atp8 <== start ;; mfannot: alternative ATG start pos 12185
 12174  ACTTATATTCATTATTATTGAATTAAATAATTTCTTAGATTTATTTAGACTTTTTAAGAT
 12234  TTTAAGGTTTTGCGTTATGTATATTTA
;     G-trnN(guu) <== end
 12261  AGCCCTTAAGATGAATCGAACATCTATCAAAATATT!AAC!AGTATTCCGCTCTACCGTT
 12319  GAGCTATAAGGGC
;     G-trnN(guu) <== start
 12332  TAATAAGAATTATT
;     G-trnR(ucu) <== end
 12346  ATTCTTATCCAAGACTCGAACTTGGATCAAAATATT!AGA!AGTATTCTGCTCTACCATT
 12404  GAGCTAATAAGAA
;     G-trnR(ucu) <== start
 12417  TATAAGATATATATATATATATATCTAACAGATATCATATAATTTTAAAGCTTAGCTTTT
 12477  TATCTTATATAAATTATTATACTAGAAATTAATAATTTT
;     G-nad4 <== end
 12516  TTAATTTACATTATAAATTAAAGAAGAAACTGAATAGTGTAAACCATCTAATATAGGAGC
 12576  TGGATATATTCCAAATAATACTGTTAGTATTACAAATACTAATAACATTATAAATTCTCT
 12636  TCTAGTTACATCACCTATATTCTCTACAAAATAAAGAGAGTAAGAACCTCCAAATACTAT
 12696  TCTATTATACATAAATATTGTATAAGCAGCAGAGAATACTATAGAAGTACTAGCTAAAAC
 12756  ACCTAAAATAGGCATTCTTTCAAATACTCCATATAATGACATGAATTCACCTAAGAAATT
 12816  TAAAGTTAAAGGAGTTCCACTATTTCCTAAAGCTAATATGAAGAATAATACAGAGAAAAT
 12876  AGGCATAACTTGAGCCATACCTCTGTAATATGTAATCAATCTAGTAGATGATCTGTCATA
 12936  TAAAATTCCTCCTGCACAAATAAATAATCCTGATGAAACAAAACCGTGAGCTAATCCTAA
 12996  AACTATTGAACCCTCAATACCTTGTATTGTATTACTAAATGCACCTATTAAGTAAACAGC
 13056  TGCATGAGATACTGATGAATAAGCAATTAATTCTTTAATATCTATTGTTCTTAATGTACT
 13116  AAAACTAGCATATAATATTGTTATTACACCTATTACGTATATTACGTAAGTATAATTTAT
 13176  AGAAGCTTTAGGTAATAAAGGTAACATTAATCTAAATATACCATATAAACTTAATTTTAA
 13236  AACTATACCAGCTAAAATTATACTTCCTGATAATGGTGATTCAACGTGAGCTTTTAATAA
 13296  TCAAGTATTTAAAAAAATTACTGGTGTTTTTACAGCAAAAGCTATAAATATTCCATAAAA
 13356  TAAAAATAATTGAGTTATATAGTTAAAGTTTGCTTTTGATAGAGCATCAAAATCTGTTGT
 13416  TCCCATTATAGAAGACATACCTATTATTGATAATAACATAAATAATGATCCTAATAAAGT
 13476  ATATAAGAATAAATAAAAACTAGCTCTTACTTTATTACTTGAACCAAATAATCCTATTAA
 13536  TAAAAATAAAGGTGGTAAAATACTTTCAAAGAATATATAAAATAATAATACATCTAAAAC
 13596  TAAAAAGACTGCTAGTAATAATGATTCTAATAATAACATTATTACTACAAATGATAATAC
 13656  ATTTTGAGATTTTATTGAATTTCAATTTGATAATATTGCTATAGGCATTATTATAGTTGT
 13716  TAATAATACAAAGTATATTGATAAACCATCAACACCTAAATATATATCAAAATAACTTAT
 13776  TTGATAATGCTCTTCAATAAATTGAAATTGTTTACTACTAAAATCAAATAGTATAAACAT
 13836  AACTAATGATACAATTAAGTTAACTATTGAAGTAGTTAAGGCAATAGATTTTATTCTTAT
 13896  ATTATTTATAAGTGATAAACCATAATTTGCCTCTACTGTTACTAAACCTACTCCTATTAA
 13956  AGGTATTAATAATAATAATAAAGACAT
;     G-nad4 <== start
 13983  ATCTACTTAAAAAAATTTTTTTTTTTTATTTACTACTAATAAAATACTACATAATATTTT
 14043  ATATATTACACTTTATGTATGCCATAAAGTTAATTAATTTAACATTAAATTACCAAAAAG
 14103  TTAATAGCTTTTAACTTTAAAGTAAACAACTAATGTAACTCTATATAGAACAATACTTAA
 14163  TA
;     G-orf667 <== end
 14165  TTAAGGATTTAATATATCTTTCATTCTAATTTTATTAGATTCTGGCCTTGGTGAATTAAC
 14225  CATATCTGATATATTAATTCTTCTTGGTTGTTTAGGTGTATTAAGCATGTCTGATATATT
 14285  AATTCTATTATGTTCCGTATTTGCTGAGTTTTTTGTAGTGTTAAGTATATCAGTTATATT
 14345  AACATTAGTTGCAGGATTATTTGTAGAAGTTACTACAGGATTATTTGTAGAAGTTACTAC
 14405  AGGATTATTTGTAGTAATAGTTACAGTATTACCACCACTTCTTGTATTATATTGTGTATA
 14465  AGGATTATTATATATTTTATTACCACTTATTGCACTATTTTGTGTATAAGGATTATTATT
 14525  ATTATTGTATATAGAATTATCACTTATTGCACTATTTTGTGTATAAGGATTATTTTGTGT
 14585  ATAAGGATTATTTTGTGTATAAGGATTATTATATGTATAATTATCACTTATTGTATTATT
 14645  TTGTACATTAGGATTATTATGATTATTTTGTAAATAAGGATTATTATTATAATCATTCAA
 14705  GTAAGGATTATTATACGAATAATTCATAGGTGGATTTTGCATTGAATAATCCAAATATGT
 14765  TTGAGATTGAGAGTTATAAGGTATAACATCATTCTCTTGTAATGTATAAGAGAATCGTGA
 14825  ATCATGTGTAGGATAATTTTGGTTCTCTATAAATCCTTGTGGTTGAGATATATTTTCATT
 14885  ATGTGACACAAGAGGATTTTGATCTGTCTCCTGTGCATAATGTGGAACAGGAGGATTTTG
 14945  TTCTATCTGAGGTAGATTACCTTCAATATATCCTTCTCGTATTCTATTACCTTCTGCAAT
 15005  CATAGTTTCTAAATCTTTAGCAGAACGTCCTTCTAAATTTAAATCAAAACTACTATTGTA
 15065  TCTATTACGCATATTAGCTGCGTCACGTTTTTCTCGTAGTTTTTTCCTTCTTTCATATTC
 15125  ATCTAAAGTCATAACACGCTTTGCTCTATTATTAAACTTATATCTTTCCACTTTTTCATC
 15185  ATAAGCCTCTGGATTTTCTTCATGTAATAATACATCCCTCTCATCTCTTCTTCTTTTAGC
 15245  TTCACGATTTTCTTCATAAGTTTTTCTTTTATATTTAGATATATTCTTAGTTTTATAAAA
 15305  AGTTTTATCATTACCTCCTGGAGGTCTTGATGGACCTCCTGAAGGTTGATCACCAGATGG
 15365  ACCATTTGGACCACTTGGTGTTCCTCCTTCACTACCAGGTGGACCACCCGGATTGGGTGG
 15425  TCCAGTGTTAGGTGTAGGATTTGATCCGTTTATTTTTACTCTTATATAATCATTAATATA
 15485  GATAAGTGATGATCTTATTATTAATAAAGAAAAAACTATTAATATTAGAGACATTATTAA
 15545  AAGTAATAGATAAATAATAGGTTTATTATTTATATTTTTATTTATAAAATTTATATATAT
 15605  AAATAACATTGTAGAAAGATATAGTAAAGTTAAACCTAAAATTAAACCAGCTATAGCTAT
 15665  AAAAAATAAAGATTTATAGCTATAACTAAAGTATATTAATATTATATTAATTGTTATTAT
 15725  ATTTTTATAATGATCTTTTAAAATTTTATAAAAAACTTTATTATATACTTGTTCAATTGA
 15785  ATTGTTATTATCAATAATAAATGAAATAACATTTACTATATAGGATTTAATCAAGGATGA
 15845  TATATAAGATTTTATTTTTGAATAAATTAATCATGATAAAAAAATATCAATAGAGGAGAA
 15905  TTTAAATAAATTATAAAGAAATAAAGCTAAACTTAGAAATTGTATGATTTCTATTAGAAT
 15965  TGAACCTATAAATAGTAATCTTTTTAACTGTGAAAAAAAGATATTTAATTTAATTTTAGT
 16025  ATTATTGTCTAAACAATTAAATAAAACATCCAAATATATTTTATATAAATTAGTTAAAGA
 16085  AGAATAAAAACCTTTTAGTTTTTTACTATTTGATATAATTAAAGAAAAAAAATTTATTGT
 16145  TTTCATTATCATTGCCATTGTCAT
;     G-orf667 <== start
 16169  AGTTTTTTTTTA
;     G-nad1 <== end
 16181  TTATAATAAAGATATATTTATAGGAATAATACCTAATCCATATACAATACAAGGCATTAG
 16241  AACAACATAAGCTATTACGATTGGTAATAAAACAGTTCAACAAACTGACATTAATTGATC
 16301  AAAACGTATTCTAGGGAAAGAAGCTCTAACTCAAATGAATACAAATATTAAAAAAGCTGT
 16361  TTTTAAAGCTAAATTTAAAGGAGAAGAAGAAATATGTACAAATATATCATATAAAATAGT
 16421  ATTATTTACATCAAAAAATAAATTTAAAACATTTAAAATTAAATCTAAAGGAATAATACT
 16481  TAAATAACCTCCTAAAAATAAAATACTATTTAAAACACAAATTAATACAATACTAGCATA
 16541  TTCAGCTAAGAAGAAGAATACAAAAATACTAGCAGAGTGTTCTGTCATGAAACCACTAAC
 16601  AAGTTCTGATTCTGCTTCAGCTAAATCAAAAGGAGCTCTATTAGTTTCTGCTATAGAACC
 16661  TATAAAGAATACTAAAAATAAAGGAAATAATGGAAATAAGAAATTTACTGCTCTTTGTGA
 16721  TTCTACTATAGTAATAACATTTAAACTACCTGTTAATAATAAAACTAATAATATAACAGA
 16781  ACTTAATATTAATTCATAACTAATTAATTGAGCTGTACTTCTTAATGATCCTAAGAATGC
 16841  ATATTTAGAATTAGCAGATCAACCTGCTAATAATATTCCATATGTAGCTAAAGAACTAAC
 16901  TGCTAACATATATAATAAACCTAAACTATAGTCAGATATAAATAAACCTGAACCAAAAGG
 16961  AACTGTTAAATAACCTAATAAAGAGAAAATTAAAGTTATAATAGGTCCAAGGAAGAATAA
 17021  AATTATATTAGCTTGTGTTGGTGCTACATATTCTTTTAATAATAATTTTAAAGCATCAGC
 17081  AAATGCTTGTAATAAACCATAATAACCTACTACGTTAGGACCCAATCTTCTTTGCATACT
 17141  AGCCATGGTTTTTCTTTCCGCTATTGTTACAAAAGCAACAGATAATAAAGCAGGAACTAT
 17201  TACTAATAATCCTTCAAGTACGGATATTAAATATATCAT
;     G-nad1 <== start
 17240  ATGTTATTTTTTTTTTACTTACATAAAGAAAAATATATAAATATATTAAAGAAATATTAA
 17300  ATAACGTGCAGTATTGTTAATTATATTTATATATTTTTATATCTATGTGTAATTTAAAAG
 17360  TAAAATATCTTTATTATATATTACCTACTATTTTTGTTATTTTAATAATAATAATATTAC
 17420  ATTAAATATTATTGTATTTAACATCTAAACAATAATTATAGATAATTAATTAATTTATTT
 17480  AATATAAGAATTATCTATATTGCATAATACAAATTTAAATTATAAAATCTTATAATTTTC
 17540  ACCTATTTCATATATTATTATTAATTTAATTAATAATTTATATACAA
;     G-trnC(gca) <== end
 17587  AGGAGCCCGGGGAACTCGAATCCCTTTATTTCGATT!TGC!AATCGAAACGCAGAACCCT
 17645  CTGCTCAAGCTCC
;     G-trnC(gca) <== start
 17658  TTATATAATTTTTAGTAATAAAAAATATATAAATTATAATAACTTT
;     G-cob <== end
 17704  TTATTTTTTAGTAGCTAATTCTACTAAACTATTTTCGATTAAACTAACTACAGGTACTAT
 17764  TACAAAGAAATATGCAAAGTATAAAACTGTAGAAATTTGTCCAAATTCAATAAATGGAGT
 17824  TTCAACGTGTTTTGCACCTATTTGCATTAATACTAAGAAATTAGCTACAAATATGTAGAA
 17884  TGCTACTTTACTTAAAGGTCTGAATTGTACTCCTCTTAATTTAGATAAATCAGTTATAGG
 17944  CATAACCATTAATGCTAATATTGCAGCAAACATAGCAATAACACCTAATAATTTGTTAGG
 18004  TATAGATCTTAAAATTGCATAGAAAGGTAATAAGTATCATTCTGGAACGATAGCAGGTGG
 18064  AGTTTGCATTGGATTAGCCATAACATAATTTTCACTATCTCCTAAAGCATTAGGCATAAA
 18124  GAAAACAAATATAGATAATACTATAAAGAAAATAAAGATAGTAACTAAATCTTTAAATAT
 18184  GAAATATGGAGCAAAAGGTAATCTATCATAATTACCAGATATACCTAAAGGATTACCAGA
 18244  TCCTACAGTATCGTGCATAGCGATTAAATGCATTAAAGCTAATGCAGCTAATACAAAAGG
 18304  TAATAAGAAATGTAATGCAAAGAATCTATTTAATGTTGCATTATTTACAGAGAAACCTCC
 18364  TCAAATAAATTCAACTATGTCTTGACCTATTCAAGGTATAGCACTCATAAGGTTAGTAAT
 18424  AACTGTAGCTCCTCATAAACTCATTTGACCATAAGGCAATACATATCCTAAGAAGGCTGT
 18484  AGCCATCATAACTATAAGGATAACTGTACCAATAGCTCATGTTAAAGTTCTAGGTGATTT
 18544  ATATGATCCATAATATAAACCTCTTCCTATGTGTAAATACACTAAAAAGAAGAAAGCTGA
 18604  AGCTGTATTAGCGTGTAAATAACGTACTAATCAACCATTGTTTACATCTCTCATAATGTG
 18664  TTCAACAGAATTAAATGCTTCTAATACACTAGGTGTATAGTGCATAGCTAATGTAACACC
 18724  TGTTACTATTTGTATTACTAAACATAAAGCTAATAAAGATCCAAAATTTCATAAATAACT
 18784  TATATTAGCTGGTTGTGGTGAATCTATTAAATATCCATTTAATAATTTTAATAAGGGATG
 18844  ACTTTTTAAAATTCTCAT
;     G-cob <== start
 18862  TTATAAATAAAATATAAGTGTTTTTTAATTCGCATAATTATTATATAAAAAAATTCATTT
 18922  ATCAAATTAATCAAATTATTATATATATATAAATATATAATAACTTATATAAAGTAAAAA
 18982  AAAAATAAAATTTAATTTCTTATTTTTTAGTATCCTCGCCCTTAAGGGCGAAGTTTTTAA
 19042  TATTTAAT
;     G-nad2 <== end
 19050  TTATATACTACTTGGCACAAATAATATAATAGATAAAATATTAGTCATATGTAATCATTC
 19110  GTTAGGCATAAACATGAATAAAAGAATAATTAATGTTAATATAGAGATAGTTATACTTAA
 19170  AGAACTAGATAAAGCAAATTTTGAATCAAAGTATATTTTATTTACAATTTTATCTTTTTG
 19230  TAAGATAAGTGCTGGTATTTTAAGATCTTTTAATTTATTAAAGTATGTATATGAATGTCC
 19290  ATCAAAGAACATTGTTTTAACAATATATAAGTAATAAACTGCACTAATAACACTAGTTAA
 19350  AACTCCTATAAGTGTTATAAAAATAAATCCTTCTTGTAAGGCAGCAGAGAACACCATCAA
 19410  TTTAGCGAAGAATCCCATTAAAGGTGGAATACCTGCAAATGAGAATAAAGTTATAGTTAA
 19470  ACTTAAAGCTAACATACTATTTATATGGAAATAACCTTTAAGCTGACTTATTAATTGGAT
 19530  AGGTGAATTATTTTTATCTATTAAATTGTTATGGTTTATATTTTTATCGTTATAAGCATA
 19590  TAAACTATAACCTATAGCTACTAATAAAATAAAGGCATTTAAATTAGATAAACTATATTG
 19650  TATTAAATAGAAAATAAAAGATTGTATTGATTCAACACTATTTATAGTTAATGCTAATAA
 19710  CATAAAACCTAAATGAGAAATTGTACTATAAGCAAATAATCTTTTAATTCTAAACTGAGT
 19770  TAAACCTAAAATAGTTCCTATTAATAATGATAATAAAGAACTAACTAATAAACTTGTAGT
 19830  TCAAGAATAGCTAGTTGTTATATATATACTATTAGTATAATGAACTAATTGTAATAACAG
 19890  AGTTAATATTGATATTTTTGCTATTATAGCAACAAAAGTTGTTACTATTGTAGGTATACC
 19950  ATCATAAACATCAGGAGATCAGAAGTGGAATGGTGCAGCTGATATTTTAAATAAAAATCC
 20010  TACAGATATTAATAATAAACAATATGGTATATATGTTGTTATTTCTTGATCATTTACTAT
 20070  TCCAGCTAAATTATTTATAACATAAAAACTATCTAAATATGTAACACCTAAATTTGCATA
 20130  AATTAATGCAATACCTAATAAAATAAAACAAGAAGATAATCCACCTAGTAAAAAATAAGT
 20190  TAAACTAGCTGAAGTAGAAGATTCAGAATTTCTATACATAGCACATAATAGATATAATCC
 20250  ATAACTTTGTAATTCTATAGATAAGAAAATAGAAACTAAATCACTACTTGATATTAATAA
 20310  TACACTTCCTGTTATTATAAAAAATAACATTAATGTATATTCTAATATTGTATATTGTTC
 20370  TCCTTTTTTTAATATAATATTAGATACAGTTAAATTTTTAACAAATTGTAATTTTGTAAA
 20430  TAATAATTTACTGAAACTCATATATTCACTAGATATAAGTTTTCTTGGGTAAAAACCTGT
 20490  CATATTCAATATCAATAAACTGATTATAAATATTAATATATGAAATACTTGTGTTATAGA
 20550  AGATGTGTAAAATAACCCACTAAATAACCCAATTCCATTATCTAAATATGTTATAAATAA
 20610  ATTATTATAAGATAAATAGATACAATAAAATAATGCTATTATACCAATTCTACTATATAG
 20670  AATAGCAGTATCACGTCTAAAAGACAAAGCATTAGATAATAATAAACAGAATATTGAGGA
 20730  TAAAAGCAT
;     G-nad2 <== start
 20739  ATCATATTCTTAAATAAATTTAAATTAAACAAAATATATGTATATA
;     G-nad5 <== end
 20785  TTACTTCGTTTCTTTAAGCGAAGTATTATTACTATTTAATAAAGCAAATAATGTAAAAAT
 20845  AACTAATATTAATAAGTTATTATCATTATAAGAGAAATATAAAAGAGTAATATAGAATAT
 20905  TAATCCTATTAAAATGTATAGAGCGTAAGTAGTTACAATTCCTGTACTTAATTTACCTAT
 20965  ACTATTACTTAAAGCTAATAATCCTTTTTCTAAACCATAAGGTCCTATTAATTCTACAGT
 21025  ACCTTTATCTAAACTCTTAGATGTTTGACCACCTAATTTAAGAACACCTTCTACAATATA
 21085  TTTATTATAGAATAATTCTATATAGAATCTTTGATTAAAGAAACTAAAGATATTATAACC
 21145  TAATCTAGAGAATTTAAAATTAATTAATAATTTAGGTAAGAATTCTGATAATAATACAGA
 21205  AATTACACTTAATGATACAGTAAATACAAAAGGTAATAATTTAAAGAATGTAGGTACAGC
 21265  AAATTCAGTATCTAACATAATTTCATGACTAGGATGAATAAATAAACTATTATCTGTAAA
 21325  GAAACCAGTACCTAATCCTATAAAAATATCTTTAGTTAAGTATCCAAAGAATATTGAAAA
 21385  AATAGCTAAAATAATTAATGGTATAGTCAGGAACAAGTCACCTTCATGAGCATGTTTATA
 21445  GCTAACTAAAGGACCATTAGGATTAGCTAAGAATGTTAGATATAAGACTTTAGCTGAATA
 21505  AAGTGTAGTAAACATAGCACCTATTGTTGCTACAAAGTAAACTATAGTACTTGATAGGTA
 21565  ATATTGTCCATATGCAGACTCAAGTATAAAATCTTTAGAATAGAATCCTGTCATAAAAGG
 21625  CACAGCTACTAAACTTAATGAAGCTATTAACATAACTGAATATGTTAAAGGTAAGAATTC
 21685  TCTTAAACCTCCATATCTTCTAAAATCTTGATTATCTGCTACAGCGTGTATAACTGAACC
 21745  AGCACCTAAGAATAATAATGCTTTATAGAAAGCATGATTAACTAAATGGAATAAAGCTAA
 21805  GTTATAACTTGATAAACCAACAGCTATTACCATCATACCTAATTGACTCATAGTTGAATA
 21865  AGCAATAACTTTTTTAATATCTTGTTGGAATAAACCAATTAAAGAACTAAATACTGTAGT
 21925  TATAGCACCTAATCATAAACAAAGTACTAATACAGTTGAACTATACTCAATTAAAGGTGA
 21985  TGATCTCATTAATAAGTATACTCCTGCTGTAACCATAGTAGCTGCGTGAATTAAAGCAGA
 22045  TACAGGTGTAGGACCTTCCATAGCTTGAGGTAATCAAATATGTAAACCAACTTGTGAACT
 22105  TTTAGCTGTAGCACCTATTAATAAACAAATTCCAATAATTGTAATTATTGTTTCATTGTA
 22165  ATATGGAGCTAATGCAAATACTGTACCATAATCTATATTACCAAAAGATCATAATATAGC
 22225  AAACATACCTACAGTTAATAAAGTATCACCTACTCTATTAGTTAATATTGCAGATAAAGA
 22285  ACTTTGGTTTGCTGCTATTCTAGTAAATCAGAAATTTACTAATAAATATGAACAAACACC
 22345  AACACCTTCTCAACCTACAAACATTATTAAAAAATTATTACCTGTTACAAGAATAATCAT
 22405  CATAAAAGTGAATAAACTTAAATAACTAAAGAATCTTTGATTATGAGGATCATGACTCAT
 22465  ATAACTTATAGAATATACGTGTACTAAACTAGATACTATTAATACAGGTAATAACATAGA
 22525  AACAGTTAATGAATCAAATCTGAAATTTCATAATACGTTTAGTGATTCTACATCAATTCA
 22585  TCTTGCTACATGTATTGTTACAGGTATATTATTAAAACCTACTTCAAAAAAAGCTAATAT
 22645  AGCTAAGAATGTTGTTGTTATAACTGAAGTACATGTTATTAAATGTGCTCCACTTACTCC
 22705  AACTTTTCTACCAAAGAAACCTGAAACTATTGAACCTAATAAAGGTAAAATTATCAATGT
 22765  TAAATACA
;     G-nad4L <== end
 22773  T
;     G-nad5 <== start
 22774  TATTTATATTGTATTGATATACTTCCTCTTAATCTATAATATGCAACTAAAATTCCTAAA
 22834  CCTATTGCAGATTCTGCTCCTGCTATTGTTATAATATAAATAGCAAAAGTTTGTCCTAAA
 22894  ATATCATCAAAACTAAGTGAACTAATTAATATCAAGAATGTTATTGATAATAACATAATT
 22954  TCTATAGAAATTAGCATTAGTATAATATTTTTTCTATTTAAAACGAAACCTAATATTCCT
 23014  ATAAGGAATAAAAATATTGAAAAATTCAT
;     G-nad4L <== start
 23043  TGTATAAAAATTTTTATTTTGATTTATCTATACTATATTATTATTTTTTGATAAACAATA
 23103  TATTACTATATTGTCAA
;     G-trnR(acg) <== end
 23120  AGACGTGTATAAGACTTGAACTTATATTTACGTGTC!CGT!AGCACGATATTCTACCATT
 23178  AAATTAACACGCC
;     G-trnR(acg) <== start
 23191  TATATATAAATAAATATTTATATAAAACATTAAGTAAGATATTATATTTTATATCTTATT
 23251  ATTCTAAGTACTATATAATTATTAAACTAAAATATAACTATATTATAATTTAATCTAA
;     G-cox2 <== end
 23309  TTAACCTTCCATTTGATCTCTTAATCATAATAAGAAATCTTTAATAGATACAGATTGTAT
 23369  TGCAATAGGCATAGAGCTATGAAGTATACCACAAATTTCTGAACATTGTCCAAAGAATGT
 23429  TCCAGGACGATTTACATAAACAGAAGCTTGATTTAATCTTCCTGGGTATGCATCAGCTTT
 23489  TATACCTAAAGATGGACAAGCATAAGAATGTATAACATCTGCAGCTGAGATTACAAATCT
 23549  AGTGTGAGTTAACTCTGGTATAATAACTCTGTTATCTACTTCTAACATTCTAAATTGACC
 23609  ATCTTCTAAGTCACTTTCTGGTACTATATATGAATCAAATTCAATAAACTCATTTTCTTC
 23669  ATTTGTAAAGTCAGGATATTGATAACTTCAATATCATTGATGACCTTCAGCATAAACTAC
 23729  TAATGAAGGATCCATAACCTCATCCATTAAATATAATAATTTGAATGAAGGGAATGCGAT
 23789  TAATATTAAAATAAACGCAGGTGTAATTGTTCAAATTAATTCTATTAATGTACCATGGTT
 23849  TAAATATTTATGTGCTATAGGAGATTTTGTAGCTACAAAATTTCTTATAATTGTTATCAT
 23909  CATTCATGTAACTGTGAATAAGATAACAGCTAAATAAAACATAATATTATTATGTAATTC
 23969  TTCTATTCCTTCCATTTGAGGTGAAGCGCTATCTTGGAAAAATAAACCTCAAGGAGTAGG
 24029  AGCATCCAATAGTAAATGTCCTTTTAATATATCTAAAAGCAT
;     G-cox2 <== start
 24071  TTATATATATTTATAATATTCATTTATTTTTATAACTAGTCCAAATGAGCTAACCTTTTA
 24131  ATCATGTTAAATCATGTAAAAAATTATACTCCTTAGATTAATAATAATCTAAGTATTATT
 24191  TGATTAAAATTATTTATAATCAAATAATTAAAATTATTCCACCCTAATATTCAAAATAGT
 24251  AATTTCAAA
;     G-nad3 <== end
 24260  TTAATTATATATTAATGAATAACCACTTCAAGATTTATAATTAAAATTATAACCTTGTCT
 24320  ACTTTCAATTTTTAAAGCATTTTTCCCTAGTTCAAAGGCAAATCCTAAAGTTAATACTAG
 24380  GAAAAATACTAACATAATTACTAAACCATATATTCCGTTTGTATATGCACTTACCACATA
 24440  AGGGTAAACTAATAAAATTTCTAAATCAAATAATAAGAATAATAGGGCAAATATAAAGAA
 24500  AGATATACTGAACTGTGTTCTATTCTGTCCTAAGAAAGAATGAAAACCACATTCAAAAGC
 24560  GCTATCTTTTTCTTGATATGGATTGTGGGGAGAAAGAATCAAATTTACTGCTAACAATAT
 24620  TATTGCTAATACTGGTATTAAGAATAAAAAAAAAGTTGTAGTTGTCAT
;     G-nad3 <== start
 24668  GATAAATTATTTATACTCGTAAATTATTAAGGTTAACACCTAGGTGTTAATATATATATA
 24728  TATATATTATACACCAATAATATTATTATTAATAATATATAGATTTATATTATCTTTATA
 24788  TTAAAATATATTATTAAATATTTTTAATTTTAAGGAAAAATTAATAAAAAAAAAAAAATA
 24848  ATAATAAAAAATGGCTATA
;     G-atp9 <== end
 24867  TTAGGCTACATATAATAATAAGAAAGCCATCATTAATGCGAATAATCCAGTTGCTTCAGC
 24927  AAAAGCAAAACCTAGAATAGCATAAGAGAATAATTGTCCTCTTAATGATGGATTTCTAGC
 24987  TACACCTAATATTAGTGCACCGAAAACAACTCCGATACCTACACCAGCTCCGATTAAACC
 25047  TGTTGTAGCCATTCCTGTTCCAATTATTTTTGCTGCTTGTATCAT
;     G-atp9 <== start
 25092  AATATATTATAAATATTAGTGTACAGCCATTTAGTAGAGGTAACCTCGATTAATATATAT
 25152  ATATTATATTTATTTGTAAATACTAAAACTTAAAATAAATAAGTTTTATCTAAATTTAAT
 25212  ATCAATAATTCATAATTTAAAAAAACTATATAAACATTAATCTCCTATAGATCTGTATGG
 25272  GGTAGTCCTCTAGCAATAGTTATAGCTCTTGTACCTCCACTTAGCTCTCTAATATTATCT
 25332  ATGTGGTTATGTATATCGTCTATTCTATCATTAAAGGATCTTATATAAAAATCTCTCTCT
 25392  TCAATTGTAGCTGGACATACACTTCGTCCATTAAGACATAACACACCACCAACAACA
;     G-cox1 <== end
;     G-cox1-E2 <== end
 25449  CTAAACCATACTTGATTGTACAGGTAAACTTGCAAAAGCATGAGGTTTAGGTGGACTTGT
 25509  TAAACATCATTCTAATGAACTATTATTTCTAGTGAATAACACTTGGAATGTATCACTAAA
 25569  TAATTGTGGAGTTAATCAAGGATATCTTGAAACTGCTTTACCTTCTGTTAATTGTTTATA
 25629  AATAATAGTTAAGAAATATCATGTAGCTACAACACTAATAATAGAACCAACACTACTTAC
 25689  TAAATTTCAACCATAGAAAGCATCAGGATAATCACTTATTCTTCTAGGCATACCTTGTAA
 25749  ACCTAAGAAGTGTTGTGGGAAGAATGTTAGATTAACACCAACAAATAAAATTCAGAAATG
 25809  TACTTTAGCTGCAAATTGATCATATGATAAACCTAATAATTTAGGTATTCAGAAATATCA
 25869  ACCACTAAATAAAGCAAAAACAGCACCCATAGATAATACATAGTGGAAATGAGCAACTAC
 25929  ATAGTAAGT
;     G-cox1-E2 <== start
;     G-cox1-I1 <== end
 25938  ctttgttactaaacaaaaaaaaaaaatcaatagatttaataattaatcatgtttatagta
 25998  agttattaatgtttatattaaatttaatattcaagttttttttattt
;     G-cox1-I1-orf153 <== end
 26045  ttaatgtttatatgaattttttaatctattaaattgtgagacatgatcagttaattttgt
 26105  ctcataattaggatctatatcaaataaatcctcttcaactgatatacctagatgtaataa
 26165  attttctgttttatctagatgagtatgtattaagttatccagaagattaactctagccga
 26225  aataagtttagcttgagcttttgatataccatctggtacttgtatagataaattaccttg
 26285  tgcatcagtaactacattgatatcatgtgttataatttgattattaaattgattgataaa
 26345  atcagctaattgaggtaacaatctagccaattcagtaacaatctcaagtatatcaacatt
 26405  agattctaaaggtttacttgcaaaacaatgaggtttagctatagatacctttgatatcaa
 26465  tttaaaaaaattaaaaaatttataaaatgttaatttaaacat
;     G-cox1-I1-orf153 <== start
 26507  taaacttaatattactagtattaatactatagtaatatataagatgtgaaaatattcata
 26567  agtctataattttcacaagattaatattattataattatctttgataaacataataatta
 26627  ttaatttcattttttgcatcactcccatgatggatcggaccataacttatctaattactt
 26687  aacttaataagctttcgattgccacgtttggcctctacggaacctactaacaaattcaat
 26747  ttgctttggtttccacggtattctcaaatatcataataaatttttttgctttaaaaaaaa
 26807  taatataagtatttaccgttagcaataattataattattattaccggaataaaaaaaaaa
 26867  tgaaaaattttattccatggtggcatacaacatgacactta
;     G-cox1-I1-orf232 <== end
 26908  ctattttgaaatatttttaataaatatatctaaagatttggatttattacccaataaagg
 26968  atataatttacaatgacttataatataatttaaagtttcttttttataaatttctaataa
 27028  ataaaaagttttagaaggatttttaattttaacacttacagaaaagaaatttttaataat
 27088  atttaataaataataatcatcattcatttttattgaaaatgaatgatttccattttctct
 27148  tattaaaaagcaacctttagcttcaataaacccacttaatcaaataggaaaataatcagg
 27208  aataataaaattattatttttattaaaatttttaataagattagatttagaactatactt
 27268  taaatttctatttaataaataattatttactgaagtatcttttaaacaaacttttaaaaa
 27328  gtttaattggcaaattaatctcgaagttaaaggagaatatttttcaaaaatttcaacaca
 27388  attgaatattttttttttttcatcaactgttcaaataacttctttatttgaatttacaat
 27448  tcttacttcacctcctataactttagctatttcaattaacatattataatttaatttatt
 27508  ataatttaatttaattataagtctatattgtaaagattttttacgaaaatgattaatttg
 27568  tatattaccatttccatccattaaaccaacccaaaacat
;     G-cox1-I1-orf232 <== start /note=LAGLIDADG ;; evalue:1.5e-44
 27607  tttaatatattcattattattatatcatatattattattacttttaccatcgtatattat
 27667  tattatttaataataagatagaaaaaattgtaaataatacatagtgttt
;     G-cox1-I1 <== start ;; mfannot: no intron type identified
;     G-cox1-E1 <== end
 27716  ATCATGGAAAGCAACGTCAAGTGATGCATTGGCTAAAACAACACCACTTAATCCTCCAAT
 27776  AGTGAATAACACAACAAATCCTAATGCAAATAACATAGGAGGTGTTAAGTGTAATGATCC
 27836  ACCATAACAAGTAGCTAATCAACTGAATATTTTAATTCCAGTAGGTACTGCAATAATTAA
 27896  AGTAGCAGCTGTGAAATAAGCTCTTGTATCAACATCTAAACCAACAGTATACATGTGATG
 27956  ACTTCAAACTATGAAACCTAAAACACCAATAGACATCATGGCATAAACCATACCTAAGTA
 28016  ACCGAATACGTTTTTACCTGATCCTGCGGCAATAACTGTACTAATTATACCAAATCCTGG
 28076  TATAATTAAAATGTAAACTTCCGGATGTCCGAAGAATCAGAACAGATGTTGGAATAAAAT
 28136  AGGATCACCACCTCCGGCTACTTCAAAGAATGAAGTATTGAAGTTTCTATCAGTTAAAAC
 28196  CATAGTAATACCTCCGGCTAATACAGGTAATGATAATAATAATAACACTGCTGTTATTAT
 28256  TACAGCTCAACCAAATAAAGCCAATTTATGTAAACGTATACCTGGACTTCTCATATTTAA
 28316  AATAGTTGTAATAAAATTCATAGCACCTAACATACTACTGATACCACTTAAGTGTAAACC
 28376  AAAAATTGCTAAATCAACACTTGGTCCACTGTGTGATTGGATTCCAGATAAAGGAGGATA
 28436  TAAAGTTCAACCTGTACCAGCACCATTTTCTATAGTTGCAGAGAAAACAAATAATAGTAA
 28496  ACTAGGAACTAATAATCAGAAACTAATGTTATTTAGTCTAGGGAATGCCATATCAGGTCC
 28556  TCCCACTAATAATGGTAATAAGAAATTACCAAAACCTCCGATTAAAGCTGGCATAACCAT
 28616  AAAGAAAATCATCATAATAGCATGAGCTGTTATTATACTATTATATAATTGGTTATCTGC
 28676  AATATATTGAACACCTGGTCCAGATAATTCTAATCTTATAAGTACAGAAAATGCTGTACC
 28736  TAATAAACCTGAGAATAATGCAAACATTAAGTATAAAGTACCAATATCTTTAGCGTTAGA
 28796  TGATAAAAATCATCTTTCTTGTCATTCTGTAGGTTGTTTTAAAGTTAAAAAAGATGAACT
 28856  TTCTTGACTACTTATCGAGGCAACATCTTCTTTTTTAGTTGAAGTTGAAAAACCTCTTCC
 28916  AAATGAAATATTATATTTTGTTAAATTATCTAACAA
;     G-cox1-E1 <== start
;     G-cox1 <== start
 28952  AAAAATAATTTATTTTTGTTCTTCGTGAAAACGAATTTAAAGTTATGTGAATAACATTAC
 29012  ATAATTACGTTATTTAG
;     G-trnH(gug) <== end
 29029  GGAGGGTACCTAGAATCGAACTAGGATATACTATGC!CAC!ATACAGCTGTTCTACCGTT
 29087  GAACTACACCCACC
;     G-trnH(gug) <== start
 29101  TTATATATATGAATTTCATATATATATAATTAAATTTTATTTTTTATATAAAATAGATTC
 29161  AAGTATTTCCATATACTTG
