# Supplementary material for: Global Characterization of Fungal Mitogenomes: New Insights on Genomic Diversity and Dynamism of Coding Genes and Accessory Elements
Source: Front Microbiol. 2021 Dec 1;12:787283. doi: 10.3389/fmicb.2021.787283 (PMC8672057; doi:10.3389/fmicb.2021.787283)
Supplement: Supplementary File 1 — de novo annotation files of the 685 mitogenomes investigated in this study. Annotation was performed with the Mfannot program. [file Data_Sheet_1.ZIP › Supplementary_FileS1/NC_049077.1_Nemania_diffusa_mitochondrion_complete_genome_mitogenome.mfres]

		Masterfile modified automatically by mfannot version 1.35
		on Fri Dec 25 06:39:31 2020 by user pfonseca on host LGCM-PROC
		- Gene Totals: 178
		- List of genes added:
		atp6 (2 introns) atp8 cob (3 introns)
		cox1 (5 introns) cox2 (7 introns) cox3 (5 introns)
		nad1 (1 introns) nad2 (7 introns) nad3
		nad4 (1 introns) nad4L nad5 (5 introns)
		nad6 (2 introns) orf100 orf101
		orf103 orf104 orf106
		orf108 orf110 orf112
		orf113 orf116 orf117
		orf124 orf126 orf127
		orf130 orf131 orf135
		orf136 orf139 orf141
		orf143 orf148 orf152
		orf154 orf156 orf157
		orf160 orf162 orf165
		orf167 orf173 orf175
		orf178 orf180 orf181
		orf183 orf186 orf189
		orf194 orf196 orf202
		orf207 orf212 orf213
		orf215 orf220 orf223
		orf225 orf240 orf249
		orf250 orf254 orf255
		orf263 orf264 orf266
		orf270 orf273 orf278
		orf283 orf285 orf289
		orf292 orf294 orf301
		orf306 orf308 orf312
		orf319 orf321 orf322
		orf324 orf329 orf331
		orf334 orf339 orf342
		orf346 orf351 orf359
		orf361 orf363 orf364
		orf365 orf367 orf375
		orf387 orf390 orf391
		orf40 orf410 orf412
		orf414 orf417 orf418
		orf42 orf426 orf427
		orf432 orf435 orf436
		orf442 orf444 orf445
		orf447 orf451 orf455
		orf465 orf469 orf473
		orf490 orf493 orf505
		orf506 orf507 orf527
		orf546 orf554 orf564
		orf573 orf588 orf599
		orf600 orf616 orf628
		orf669 orf717 orf741
		orf745 orf75 orf799
		orf81 orf881 orf98
		orf99 trnA(agc) trnA(ugc)
		trnC(aca) trnC(gca) trnD(guc)
		trnE(uuc) trnF(gaa) trnG(ucc)
		trnH(gug) trnI(gau) trnI(uau)
		trnK(uuu) trnL(uaa) trnL(uag)
		trnM(cau) trnN(guu) trnP(agg)
		trnQ(uug) trnR(acg) trnR(ucu)
		trnS(aga) trnS(gcu) trnS(uga)
		trnT(ugu) trnV(aac) trnV(uac)
		trnW(uca) trnX(uagu) trnX(uaua)
		trnY(gua)
		end mfannot
>NC_049077.1 Nemania diffusa mitochondrion complete genome gc=4
1 CAGTAGTTGCTAAACCTGTACCAATTATTTTAGCAACCTGTATCACGGAAATTCGAAGTA
61 AAAAAAATAGCATAATAGTCCTTATTTTGAATTTAAGTTTAAATTATCTTTAGTTAAATA
121 CTTTCTATAATAACCGGTATAAGATTTAACGAGTTACTTTTACCTCTTAAATATTCATTC
181 GCTAAATTATAATTAATTTAAAAGTATTAATATTTAGTTGACGTGTCAAATAATATAGGA
241 ATATAATAATATTAAGATCTACGCTATATATCGCGAAAATACAATACACATATATAGTTT
301 TATTTCTAAGCGTGCAGCAGCACAAACTTTAAATATTCAATACTTTTACAGATAAGCTAG
361 TAACCATATATGATTATCAGCTTGTCAGGGTAATTATAGGTACCGTTTATACATATAGTG
421 AAGATAGAAAAAATATAACAGAAACGCACGCTACCATTATTTCATAGCAGCAGAGTTATA
481 TTTAAATAAATATATATAAATTTTGTGCCACCCGACATACAGCGAAAAAGATTAGCACTA
541 CATTTCTCAGCTGCGCTACGCTACTAAAAAAAATGTATTTTTTATTAAGCGCTGCACATC
601 TTAATGTATAATATATAAATTAATATAAAAATAACTAATATATGTAATAAAAATAAGTCT
661 ATCCTCAAT
	G-nad3 <== end
670 TTATTCGTGAATCTCCTTAAAAACTATTTTAACTGCAGCTGCGACCACTTTTACTATATG
730 ATCCAGATCTTCAGCTGTAATGTTATAAGGAGGATGAATCATAATATGATCTCCATTTAA
790 CCCATCTGCTCCTCCCGTTCCTAGGTATATTGTCATATTAAACTTTGACAATGCCAAGTT
850 TACAATCCTTTGACCCACCTTGTCATCTGTATGGAAAGGCTCCTTAGTATTTTTGTCTTT
910 GACAAATTCCACCGCTCAAAAAAAACCTTTACCTCTAATTTCACCTACGTTAGGATGGTC
970 CCCTAACGCAGCCTTTAAGCTATCCCCTAAATAAATACCTAGTTTATATACATTATCTAT
1030 CAAACGATCTTCTGCTATAATTTGGTGAACATTCCATGCAGCAACCGCCCCTACAGGTAC
1090 GGCATCGAAGGTAAGCCCATGAATAAATTGTTCAGTTTTCAATGCCTCACATACCTTAGG
1150 AGAGGCTAAGACAGCCGAAATAGGATGATATCCACCCCCAAGTCCTTTACCTATTATTAG
1210 TATATCTGGTGCAACACCTTCTTCCTGTCAGGCATGTAATGTACCAGTTCTACCCATACC
1270 ACACATAACTTCATCAAATATAAGAAGAATATTATGTTTATGGCAAACATCTTTCATGGC
1330 TTTTAAATAACCGGGTACAGGTGTAGCACACCCAAGTGCAGCTCCACTGACAGGTTCCAT
1390 TAAAAAACACATAACTTTATCCGCACCTATTTTATTAATTGTATTCTCTAATTCCTGGGC
1450 TTTTCTAGCAACAAAGGCAGCGTCGGATTCACCATCTATTAGTTGACGGTAAGGATAACA
1510 AGAACTAATATGTTCAACATTATCCGTAAGAAGAGGATAGAAGGGTTGTTGACGGACAAT
1570 AAAACTTGACGCACTTAAAGCACCAATAGTATTACCGTGATAACTATTTTCACGGGTAAT
1630 AATCATATGACGCTTAGTTTCATGGTCTTGATCATAAAAATATTGACGAGCTAACTTTAA
1690 GGCTGCTTCTGTTGCGTCAGAACCTGACCCTGTTAAATAGACTTTTGTCAATTGATTTCC
1750 TGTACTATCTACAAGAAAAGCATTCAATTTAGTAACATCCTTATCTTTTCAATAAGATGT
1810 AGATAAATAATGAGTACCCTCCGTGTATTTTTTCATCATAGCATCGATTACTTTCTCGTT
1870 ACCATAACCAATACAAGCGGCTCCTGCTCCTGAAGCTGCATCAAAAATTTCCTTACCGTC
1930 TTCTGTATATAAGTAAGAACCCTTTCCCCTTATTATAACAGGGTAATATTTCTTTAAATG
1990 ATGATTTAAAGAATTATCTGAAATATAGAATTCACCCTTTAAAGACTTATCTATGCTTGG
2050 TTCACGCACAGATGGGTTATTTAAATTTTCTTTGTCACTATTTAATTCCGGCAGGTCCTG
2110 GACCTGGACCTGGACCTGGTCCTGGTCCAGGTCCCCTTTATCGGGTAAAAAACAAAAACT
2170 AAATATATAAACATTAAAAACATTCACTATAAATGCAGACATTTGGAAAAAAAAACTTAA
2230 TATCAATAAAGATAAGATCAATAAAATTAAATTTTTAATTAAACTTTTGGGGTTTTTTCT
2290 ATTAACATATATTAATTTAAAGGTATGTACTGTTAATTTTAAAGATAACACAATACCCAA
2350 TATTGTCCTAGATAAATTAAAACAATCCATAAAAGATAATGTATTAATATTAAAAGGGAC
2410 CAGGACCTGTAATAAAATAATTATAATATAAATAAATATACTTAGAATTAAACTAAGCAA
2470 TAACATATTAGTTATAACATATAAACTGTTTAAGGATAATTTGATCAAAAGATCTTTATT
2530 TTTATAGGTTAAAGAAACCATAACTAAACTAGCTACAATTGTAAATAAATTGAAATATAA
2590 AAACAAATCAACCCCTTCATTTAACTTAAACATAACCAAAAATAAAGATATTCCTAATAA
2650 TGTAGCAAGTACATATAGTATAATAGAGGAAAATTTAACAAAAAAATCTTTATTAATAAA
2710 GTAAAATTTACTTATATCAGTAAAAGAAAATATTAAATCTAAATTAACTAAGCAGACTTT
2770 ACTGATAAAATCATAAAAAAAACTCTTTTGATTATGCTCCTGCTCCTGGTGCTGCTGCGA
2830 AGCTGCTGCACCACCCCCTTCAGGGATTGAAGCGGATTTAAGAAAATTTATTACTTTTTC
2890 ATCTACTCCTTGAGGATATATCGATTGTACATTTAGATTCTCTACTAAAAAAATACTTAT
2950 TAATTCTGTGACATTAGATGATTTTACATTTAATGGGGTAGTAACTTGCCTACTATCTAT
3010 TTTTAATGCACTTTTTCCTAATTCAAAACAAAATCCTAGAGCTATTATCAATATAAATAT
3070 ACATGCTATGCTTAATCCATAAAGCCCATTTTCATTTGCACTTGCCATATAAGGTAAAAC
3130 TAGAATAACTTCTCCATCAAAAAGAATATAAAGAATTAGATATGTAAAGAATAAAACATT
3190 AAATTCTTCTCTATTTTGACCTAAAAAACTATGGAACCCACATTCAAAATTAGAACCTTT
3250 TTCTCGATTAGGTATGTTAAGGGCTAAAAGAAAATTACCTGTTAAGAAGACTAAAGCTAT
3310 TATAGATACAAATAAAAAGAATAAAGTCATTCTACTCAT
	G-nad3 <== start
3349 TTAATTATTAAATAAAATCTGTACTAAGATAGTACCCATATTTAATCATTCTTTATTCAT
3409 AAATATAAATAATAATATTATTAAAGTTATACTAGATATTGTTATAGATATAGGGCTAGA
3469 CATAACTATATTATTATATTTGAAATATAAATTTTTTATTAAAATATCATTATTATTATA
3529 AATATAACCTAATAATTTTCTATCTTTTAATAAAGAATTTATTTTATATTCAGGTTTATA
3589 AAAGAAAATTTCTTTTATAATATTAAGGTAGTTGGGTCGCATTACAACACCTTAGTGTAA
3649 GGTATTAGTTCAACACGTTTATGTAACCCTCAAAGGTTTATATAAACACGTGTAACGTGT
3709 TGCACAACCTACCTGTTAGGTCTATATATAACGCT
		mfannot:
3744 ccctccgaaccgtacgtgcgagtttccccgcatacggctc
		mfannot: /group=II (1.20e-16)
3784 TCGAATCAATCTATAACAATTTTAGGATTTTATTGCCATAAGATATATTTCTCCGTATCC
3844 CTGCAAAGCAGGGATTATAAGTAAGGCAACCTTACTGTCAGTAGTATGAATAAGATATGC
3904 AGTGTTCCACCCTTCTTTATATTCTAT
	G-orf99 <== end
3931 TTAATCCTCCGTCTTTATTAAAAAAGGATCAAATTTTGGTGGTTGTTTGGTATACTTATC
3991 GTCCAGGTAAGAAGCAGAAAGAGATTTAGGGTAGTTGAAGGTTATAATATATTTTCCATC
4051 TGACTTTATACCTAATTTATTATCAACTTTATCTATAGTATATTTTATAATGACTTTATT
4111 AAGACTCATTCTGTGTTTGGCTCCTATAGTATGAAGAAGAGAATATTTAATAATATAAAT
4171 AGCCTCATTAAGATCCCGTCTATTCTCTCCCATCTTGTAATAATTAATCAGACCTACCAT
	G-orf99 <== start		mfannot: TTG upstream: 4371
4231 GATGTTATTATACCGTTGTATAATTTCACTATCAGATAAATAGATTCATTTACCTATATA
4291 CTTGGGTTTTCCTTGTGGATTCACGGAAGTCCATTTTGACGGCCTATGTCAAAATGGACC
4351 GACTTCAAATTTAACATACAAACATTAATTATTTAATTAATTAATTTCTTTCTTTCTTAC
4411 TTTCTTTCTTACT
	G-nad2 <== end
	G-nad2-E8 <== end
4424 TTATTTCTTTCTAATAAGGTTCTTTACTTTATTTATAAAACGTATTATAGGTACAACAAC
4484 ATAATAACTAAAATAAATTTTTCACGTTGGGTCATAATTTATTAAATGAACTATCACTTT
4544 TATTATAAGTATAACACTTAGATATAGTATTTCATGATAATTTATAGGTAGATCTATCCA
4604 ACAGCTTATCAAGCTATTTATTTCTAGACCTGGGGCATTTATAGTAGGTATCTTCAAATC
4664 AATACCTAAACACCGAACTTTTATATGGCTAGGTATGTGAAAATCAATATTTTCCAAAAA
4724 ATTCGTTTTGAAAGGTCCATCAGGTTTGCAGCTGCTTGGAGTTTCTAGATTATTTTCTAC
4784 ACTTCTTTTGAATGGCTTATTTCCACCTTTATAAACTTCATCAAGAATAGGGCTATTTCC
4844 AGTTCGAGGTCTTTTGAAACTTTTAGATGATTCTCCTGCTTGCATTGATGTTTCATTAGA
4904 AGAAGATATGGATCTTTTAGTTCCCGGCTGCATAGTAGCCTCGCTTAGTTTAGGCTTTGC
4964 TTGCAAAGCAGCATCTTGAACTTGGTGATTACCCTCCCCGGGAATATATTTAGGATTTAG
5024 AATAGTAAAAGAGTTATTATGTAGCTCTTTATCTATTGACGCACTACCATTAGGTTTTGA
5084 AGCTCAAAACTCTACAACTTGTGGTTTAGTTTCAATAAAATTTAAGGCAGTATTATGTGA
5144 ATCAATACTTTTTTTTAGCATTCTATAAGAAGCTTGCGATAAACAACTCATATCTGGGTG
5204 ATCTTCGAAAAAAGTTCGGCTTTTTTCTGTAGTATTCACGCGTTGAGTGGATGTTTTATC
5264 ACTTGTCGAACCAGCTAATAATTTACCCATAAAATCCTTTTTACATAAGTGCGGCTCTTT
5324 TTTTAACTCCTCTTCTAGTACATAGTTATTTTTTAACGTAAAATATTTAAATTCCTGTCT
5384 TCCTAATTCTTCAGAGTTAGTAATTAGTTTTTCAAGCCGATCTCTTAAAGCCTCGGGATT
5444 ATCTTTATATGCAATAGCTAAATTTTTGGGCTTTTCATTCTGAATTTTTGTTATAGTTTC
5504 TCCAGTTAAACTCGGTCTAGTATTATTTCTGTCAAATTCAGTTCTTGCCTGCTCATAGTT
5564 ACAACTTTTAAATTTAGATCCTAAATGCTTAAAACCGCAATCATCGTTACAATGTTCTGA
5624 TTTTACCTTCCTTACTTGTAAAATAGTAGTGTTACTAAAATAACGAACTCCTCACTTAAT
5684 AGAAGAAGATTTAGCCTCTGAAAACCCTGTAATAATTAAAGGATTTAATTTATCATTATT
5744 AGAAAAAGTAGAATAAGTAAAATAAGTTCTAATTAATGTTGGATTAATTAATGTTTGGTT
5804 AGTAAGGATTTTGATCTGATATTTTCTTTTGAAAACC
		mfannot:
5841 gttagagcacaccttaaacttttaatactggaggtagctacctccttatttgttagtcta
5901 ctaccatctgctcgttgctcttttacagataaaacattatctgatttagatccgcgatta
5961 cctatttcagtttccatcatcttataacttattactatatctgagtaattaattcagcca
6021 ctcatatattttcatataaagcttagtattataagctttaaggcgtccccggaatttggt
6081 aata
		mfannot: /group=IC2 (4.75e-32)
6085 ATAGCCGATTTAGGGCTTTCCTAGCGCCCATATCAACTAATCCTTTAGAAATAAGTCACT
6145 CCTTAACTACCTTTTTAGGTACAATTAATTTTAGCTTTCTAGTTGAAAGTATTAGCCCTG
6205 GCGGCGACTTCCGCAGGCTCAATGAGTCGCCTGGGCGGTCCGGAGGGGAAAGCCGTAGCG
6265 TAGATCTGTAAACACTCCGACTGGCTAAATACTGTGAATAAGAGGGAATTCTTAAATAAT
6325 ATCCTAAAAAAAGAGGCACCGCTCCTTTTTTGGAATAATTACTATTTAAACTTATAATTT
6385 TATCCTTATTTAAAGTCAAATATAATTCTTTAACTAAGAAATCTTTAAGGGAGTCTCTCG
6445 CAAAAATCGCATCATTATAACTACCAGATAATCCTACTATGAATTTATTTCCATATCGTA
6505 CGTAGTTAATTTTACGTTCTACTCTTACTGCCTCCAAAGAAGGGTTGTTTGAAATAGGTA
6565 AATTATAGAATTCTTTTTTTAATTTATCCGTATACTCATCAAAAGGCGTCAAGAAAAGAT
6625 TGGCAAACAACGGATAAATATAGTCCGCGCCTCCAGATCTACAAGGGTATAAGGCAGTTA
6685 TTACTCCTGTTAGAGAGTGCTTAAACTTAGGTTGTTCAAGATATCTTAATTTGTAAAGCA
6745 TCATATAAAAATTAATCAAAGTCTTATCAGGTTTAATATATTTACTAAAAATTTGAGTTA
6805 ATCTATGGCGATATATACTCGAAAAATTTTTCAGTTCTATATCTCCCTCTATCATTCAAG
6865 AGATCCCCATCATTCTTTGTACCACGCTTAAAGCATCATGGACGGATCTACCAGGTCTAT
6925 TAAACCCAAAACTAAGAGGATGAAATACCTTTTCCATCTTGGATTCTAAAATTATATTCA
6985 ACCTAGCCGTTTTTTTTATTTGATTATCTAAAGAGCTAAGTTTAGCCTCATATCCTTTGG
7045 AGATCTTTTTTGTGTGCAACAACTCTAAATTTGATTCAGAAGATCCAGAATCTAGGGTCA
7105 GGATCGTGAGGTCGCGAGGCTCAAAATTTTGAGCTTGCAGTTCCATATTAACTTTCCTAC
7165 CTTTGTTCATACCATTTTTAATTCGACGAATTTGGTCTAACCCTTCAGGAGTTAAATGAC
7225 TATTAACTTTCATTAATTCGGCCACTCGGCATCAATCTTGAAAATCCAAGGATTTAACAC
7285 CTCTGATCTTATACTTGCAAAAGAATGGAATAATTTTTTCAGTTATATCACCAAATTTTG
7345 CTACTACAAATTCCCCCTTATTCAGATTATTTCTTAAAGAATAAGACCCTGATTCAAAAT
7405 AATAGACTAAACTACTCATTAATAGCTCATCACGAGAATGTTGAGTAATCGAAAATTTTA
7465 TAGCTACTCTGACTCCTAATCGTCTATCTGGCGCTTTTCACGCTCCAACGTAGAAACAAC
7525 CCTCACCAGAGGTAAACCCCGCTATTCACTCGGGATCTGGTATTTGACTATTTTCTACAA
7585 GCGGCCGAGACACTGGTATAGTTTTAGGGTAAGTAGCTTTTAAGTTCTCAGATAGTCCTA
7645 AATTAAGTGAAGCTCTAATATTTACAATTTCTTGAAAACCCTCCTTATTAAGATGTTCTT
7705 TTTGCATCATCTTCATAACTATTTCTCTGAACAAGATATAATCGGCTAGCTTTTGAGTGA
7765 TCAAGGGGTATTTATCGAAAAAAGGGACTATTACATTATAAATTTGTTCAAAAGATTGTA
7825 CCCTGAAATACGCTACATCTCCTTGCTCAGATATTGAACCAACTCCACCTAAAGTAGCTT
7885 GAATCTCCTTCAAAAACTCTAGCTCTTTTTTATGTAACCCGATTTGGAAATTAAGATGTA
7945 TTGTTCATCCTAAACGAGTATTAGATGATTTTATAAGGCTAGCACCAAACATTCCCTCCG
8005 CATCTGTGAAACCTGTTATAAATCAAGAATTAATATTAGATTTTATTTGGGGATTGCTGT
8065 ATCCTATTTTTTCATTCGAAATATATCTTATTTTACCTAGAGTTCACTTAACCATAAACT
8125 CTTCTGTTCTTACTAATAGAGGTCTAGTTCGCTTGTATGATATTAAACCTAAGCTAGTAC
8185 AAGCCGAACTAAACTTATTGATTAGATTCTGTTTTCCTTCTCGACGGTCATAACCGCTGA
8245 TACTACGAAAACTCCGTCTCCCAATAAAAAAGTAATTTTTTATTGAAATAAGTTTAAACC
8305 TTATTTTAAGAATTACTTCCCTTAGGAGATCCCCAGTTCTTACTATAACGTCTGTTATCT
8365 CTCTTTTAGCCAACTCCCTTAGACTAGTTGTCTCTGGTCTGCCAAAGGAAACTATATATC
8425 TACTAAGCCTACTTTTTAGAGATATCATCGGCACCATTACCCTTGGTAATGTAACTGGTA
8485 CAAAGTTGACCGGGAGATTAAATTTGACATGAGAAAGAGGTACCTGAGCTATGGTCAGCA
8545 GATATGAGACTACGTATAAAAACACTGCTAATATACTACTGACAGTTGAGCTTTTATCAA
8605 CATGCTGCACTCCCCTATTCATTTCGAAATCGGATAAGTTGACAGGTTTATACCCTATAA
8665 ATTTTAATGTTTCAAAGGTAAGGTTTAATGACCCGGGCGTTATAATAATTAAAGGGCACA
8725 CGTAGACAGCACCTACTACGCTAGTTAATATTGCAACTAAAGATAAAAATACATAACCAC
8785 TATCTAAAGCAGCACTTAATACCATCTGTTTTGCAAAAAATCCGACAAGTGGCGGAAC
	G-nad2-E8 <== start
	G-nad2-I7 <== end
8843 cggataattatttaatttttcctcccgatacccgagtctaagaggttcctgataaaaccc
8903 ccttcctcggaggagaggaatcgatagtcgtagactcctgctgtaaaactaggaggctaa
8963 actattttgaaatcctacaataagaaaaagcctagctactttcgtcttgccaaactcaaa
9023 tagactactacatattcaatattcttattacgcgatccctaataagggaaaaggtctgaa
9083 ataaattcattcaca
	G-nad2-I7-orf365 <== end
9098 ttactcttcttcgttttgtgatctctgtctattcatattagcttttatctttctaatttt
9158 ttcgaccccggtatttgtaatatgttctttgtctattatcaattgcactacaagacatca
9218 atcatcgaaatccttagatttcacacctacaatagggtatttttgaaaaaagggcataat
9278 tatttcacgagtatcccgcaaattttttaccgaaaaatccagtcggttacccttgtgttc
9338 tatttttccgcacccaaaataatcaataaagcttttcattaaattttcatcacgattatg
9398 ttgagtaattgtaaatcctaacattaccctaaaccccgtcaggtttttcaaatgttcttg
9458 cacaaaaactttaaaacatccctcaccactggtgaaccctgctactcattggggatcttt
9518 caccttcttattttcaacgagaggtctaggatatgattcggaaatttgtgtactaaattc
9578 tgtttttaatgcatcgcttaaccctaaattcatagatgattttatagctactatttttac
9638 taacccctcttgaattaattgttccttattaataatcattctcactacctctttaaataa
9698 tagataatctgctaacttctgagttattaaagggtatttctcaaagtgaggtaatacagc
9758 atctcgaagatctttacttgactctactcgataacttacattaccctttccgaaatatat
9818 tttacctactccaaagtaagcttggattccttctagtatattaaaatctttttcatggag
9878 ccctatgctaaatttagcctccacttttcaacctaaactatgagttttggatttgctaac
9938 tttaatataaaaacaaccttcagcgtcagtaaaccctgtaacgaaattaggagaaagaac
9998 tattttggagtctgaatgtgatgaataagatcttttatgaatcaaaaaggttaaattact
10058 tttttcctctcttatctggcatcctcctacggagaatttgagtattaaactatcttgaga
10118 ggagtgtagggtagaattaccattaaaaatgataatatctttaatttcaaaactaaataa
10178 tcgacgtacgatattcat
	G-nad2-I7-orf365 <== start /note=LAGLIDADG		evalue:1.8e-27
10196 ataaatatttatatggactttctcttcagagagtggattaataaaagctacactctaagt
10256 atcacataaagtctctgaggatcctactcataatggcatattattttggtttcctgctga
10316 ttgttcaaaattagacattttcactaaattatagtagtataattgtaagaagtttccagc
10376 atatggtgatatttttttcaataataatagatataattagtttcagccatcttaatccta
10436 cagagcgatggccaatatctacagttctcagtgggtgcggcagccaagctgccgcagcac
10496 ccacggggatcttagaaattaatctattattatggttgtgggcattctcgttcac
	G-nad2-I7 <== start /group=IB (1.89e-16)
	G-nad2-E7 <== end
10551 ACCTACAAAAGAAAAAATAGTAATAGCTAAACTTAAGGCTAAAATAGGGTTAACATAAAA
10611 ATAACCTCTTAATTGACTTATTAATTGAAC
	G-nad2-E7 <== start
	G-nad2-I6 <== end
10641 cactccgtcaaatttaccatacaaaaaaaaagaataaattataaaaaagataaacagtca
10701 ctatgaaataagtgactttactaagaaacttgacttt
	G-nad2-I6-orf546 <== end
10738 ttactcctcatttttaacaatataacgcactaaaaatatacctttatatagaccacctct
10798 cttcataatgttgtgaagacttccagctgatgctttatattctggatttaactctcgaag
10858 ataaagagctgtgtctctaagagaaggaaatactttctcttctttagtaatagtgttaat
10918 aagctctgtagatttggaaagcttttcacgaacaacatctttctctttttcctcttctct
10978 agttacaatgttaataagccctgtagatttgtaaacctctaggttttcctccggtagttg
11038 aacaacttctttatttatctttctaccattattcattccctcttttatttgacgaatttg
11098 atctaaaccttctaaagtacgatgcttattatctttaattaactcggcaactttcactca
11158 atcatcgaaatcctcagattttacccccataatagggtgttcgcgaaacaagggaataat
11218 ttttttataaataaaagaaaaactaactaccttaacatttagagcattatttacggggat
11278 tctttctataactccgttacctaagtaagatattatcgttttcattaattcctcatcacg
11338 ttcattttgagtgatttgtaatactagaatcacttgatatccgactttaaatgaagagaa
11398 ttttcttagcttaaccgagaaataaccatctccagaaacaaagcctgataatcaccccgg
11458 atctttaatttcagaattatttaccaaaggtttaggaactggtttagtctgcgggaaagc
11518 tttttttaataaaggagtcaatcctagattaagtgaagccctcctatttataatagcttg
11578 aaggccaggaaccgttaaatgttctcttcgctccataatcataattacctctcttcatat
11638 cagataatctgcttgtttacatgagattaaaggatacttgtcgaaatgcggtactataag
11698 atttaaaatttgttttagagaacctactctaaaacaaactgcattttctccatccttata
11758 tataacacctttacccttaaaaaagctttgcagggactccaagagaggtaaatctcttat
11818 atgaagtttaatttgaaaaatcggttcaacagatcatcctacgtttagtccagacttttt
11878 tctaaaaattaacatgaaagaaccttcagcgtcggtgaatcctgtaacaaatcaagggtt
11938 catactaacccttttttttaaataagaaatataacggatacctaagccgctatgtttaat
11998 tatcttcgactggtataccactttatcaaatttaccaatataaactaaaataaaaagaat
12058 taatcttaaaaagtaactattgaataggtagtaataaggaaggaaatttttggaaatttt
12118 gaccttaatttgatctctaatttcataaatcaaagtagttaaggctttcgaacttaacaa
12178 attattcgaatattctttttcgtttaagaggttatcaaatattaagaatctgtttaaata
12238 tagttgttttggaactaatctatgtttcatacccatagcttcggctaaaagagtacgact
12298 attggtttgatagattaattcttttttttctatatcatacagataagtcatctttcgggt
12358 tttttcaaaaacaggttccat
	G-nad2-I6-orf546 <== start /note=GIY		evalue:4.4
12379 taacttcttttgtattttattccctgcagcggaacctgcaacttttaatttattatattt
12439 agggttaagcaaaagaattagaatttgctccaaaactaaaactaaatttcgaattttctt
12499 tcgaaattcagtcgcccctcgtgtaatatttaatatatctgaaggtaagattccttctac
12559 ctccctctccgaggtaagcaagctgtcttgctcagggtagattttatttaagagttcttg
12619 actaggaatatatacttctaatttaaaattacttagtccatacttctttatcgctaactc
12679 tataggtctcttacccaaaaatttcccttttcttaggtaatcatcattaattctgctagc
12739 caaagctaaagaggaaccaacataaccttctcctgtaattttgtttataaatatatacac
12799 tcctgctttactattaacccctctcttggttacacccaatatattttggaaattagcctt
12859 tccttccttagataatggaagttcattaaattttataggtttattctctattagcttaat
12919 taaaagatcaaacgcttccttagataaattaaaatcttgtatatgattacttaaaatggt
12979 attaataagtttataatctagattagccttagctaactcaggattaggatattgttttat
13039 aaagttatctacaataaagaaaggattattagccgatttatcagagtatactttttgaaa
13099 aaaatcagatgatttacttatattcttccggccagtagaataaaatgaccctgtataaaa
13159 aatgaatttatcacttatattaaaataggatttggccctgaatacaaggggatttgtaaa
13219 agttgctaaagaaacgctaaagctaagtctatttcgggtattcgaaatataaggaataat
13279 tactcttggaattattttttgcccttccggcctaggaccaggctcccagccctgggccga
13339 aaggttgaatgacacttcatcaaatttaccattacaaatacaaatgaataaattttaaga
13399 cgaaggtaactccttatcttatagtatcaatcctggaaaatcagataagcaccctaatgc
13459 ttaatttcttagtacgaagtagggcaagcctacccacaccggaaagtattcaatatcagc
13519 ttactagtccaaaatgatacttcattttgggactatactaggtattagttatataagcct
13579 aaaggtagttacttccgtatgtcaaatttttattttaatttggttaggagggattttgac
13639 taatgatttctttcgataatcaagtaagagtacatcttaaatacggtaaatataaatatt
13699 tacgtattaacaaccgtatactcgttgctcttttacaaccatattctttagtatggttga
13759 cttagatccgcgatagcccatacttctttcgaaggtcttcaaggttattacctccccttt
13819 tatttaatgattaaccatagattttatgcgaagcgtctaaaaaaaaataaaagagataca
13879 tgagtgattaattcatccacttataccctttcgagtatagcttggtacttgaagttctag
13939 ggtgtccccggaatttggctgttatacccaattaaaggagggttccctattgggcgttac
13999 cgcccccccctccctctc
	G-nad2-I6 <== start /group=IC2 (1.27e-34)
	G-nad2-E6 <== end
14017 AGGAGAATTGTTTTTATCTAATAATTCTTTATGTTCTTTATTATCTGTAACATAAAAATA
14077 GTAAGAAAATCCAATTGCTACTAATATAATAAATGCATTTAAATTACTTATTGAGTATTG
14137 CATTAAATAAAACACAAAAGCTTGTATTGATTCTATGCTTGTTATACTTAAAGCTAATAA
14197 TATAAAACCTACATGACTTATTGTACTGTATGCTAATAGCCTTTTTACTCTAAATTGTGT
14257 TAAACCTACTACTGTACCTATTATTAAAGATAATAAAGAACTCATTAACAAACCAAAAGT
14317 TCAATTAAAATCAGAAAATGAATTACTTGTAAAATACACTATTTCTAATAACAAAATAAA
14377 GATGGATATTTTTGCGATAATAGCTACAAAAGTAGTAACTATA
	G-nad2-E6 <== start
	G-nad2-I5 <== end
14420 gtaggggtcagtggattggttaccctgccctcagaaccgtacgtgatagtttcccatcat
14480 acggctcgcccccaagagctgttgtggacataagaagttattgtatgaggtgtttggttg
14540 gtatttgacgttttgatttcca
	G-nad2-I5-orf799 <== end
14562 ttatcgggtcgttggacttttggtaaacttactcatagattttatatctcagtgattaag
14622 ctctcctttatggtataaactatgatggtatttacataagggtatttgctttctcaggta
14682 tgctcccgttcattcgctgaaggtggagttacctgttcgtactttctgtctgacgtactt
14742 cacttttcttatgtgatgcatttctatttctagggccgaaccacatatgacacaggtttt
14802 gtttatattggattccgtaagtttgttatttcaacttacgcccaagaagtccaagttagt
14862 cggtgccctgtttcctcttttgtaatcatggaccgcgttaagggtctcgggtgtgaatag
14922 ttttacacccgtatcaggacatttcagatccgccccgaacctcttaaatattgctcctaa
14982 ggttctagcctttagtttctttgcgagggtaagggcgcagcttgctctcaagattcagac
15042 gatgtctcataatttcgttctgttccctgcgaaagagaagaaatttataagaccgtggat
15102 tttggagttatagaacgaaattatctcgtagtgtgacaggttgatcatggcattcttcgc
15162 ggttcctctaggaacgggatttccaagtctgttctttgctaatcctgcgctgacaagttt
15222 tttaaagactttcttggagtccacgtaaactctcattcgggtagtcattcttcttcgtat
15282 cccgtctttggtctttagaaggctgttcttcttcatattcgccctgcttattcaagcacc
15342 aaggaagctaaagccttctttttggatattactaatttcggttttttccaaattaagaga
15402 tagtccacatttatctgccaagacacgcttgacccgagcccgtatgtcttcagcatcctt
15462 atgggaaccgataattaggattacgaaatcatccgcgtatcggacgtatagcattctttt
15522 gaagttggggtccagagggttataggcatttagtttcctcatgctgatcaacgattgctt
15582 cttaacctcggggtcgttagaccttcttctctttagttctagtctagcgtattctgggtt
15642 cctttgtctgattctacctctattgaagccttttcttgactcttctatgtaggcgtcaag
15702 ttcgtgcagaacgatattacttagcagagggctaagtacgcttccttgaggagtccctat
15762 gttcggtttgattattcttccggattcggggtcaacgtatcccgcctgcaaggccttgtt
15822 tagaagttctaaggttcttgcacatctgatctttttcttgattcttgtcctgattatgtc
15882 gtgaggaatgttgtcaaagcatttactaatgtctccttgtacgactcaagtgtagtttcc
15942 tccttgtaggtaaattgtctctagtgcggagtggaccgatcgcttgggtctgaatccgtg
16002 gctgcttggtgaaaatttaggttctcagatttgctccaggatcgaggcaagtgctttctg
16062 cactatcttttctctgggtgagtttattcctagtggtctttctttcccattggctttggg
16122 gatcattacccttctggccggtgagaaattgaattgtcccttggctatcctgtcccctaa
16182 gttttcaaatcagtttcagtttataccatccagcgtttcctttgtggaacctctggtcat
16242 gttacctggtttacctctaatttcttcgtaacacgcgactaggaaagccggatttttcaa
16302 aatattcacaagcccgttgtaaatatcttgtttgttacagtatgtctgaagttcttgctt
16362 cactagagtaacgaaagaatcagatttacgggtcttctgggctagggaagaggttttgtc
16422 tgagacgtgcgattcgaggactttagtttctagtaacttcgctcgttggctgccttcctt
16482 tagagaaccagtactcctaatatgaaggttccgtctccgcggtatcgaatattcgtcaga
16542 ggcggttagatcccggagtagcgctaacctgctatatatatttcagtttaggtgcttgca
16602 ttgattaaatctgaaggaagtcgtgtatgtcgtattggttcctattcaaagccctactag
16662 tttgaataaacagacataaatatactgactcatcctggttggagtatattgcctgcttgt
16722 atgccacttcattgtatcaagttcgttaacctcaccatactgaaagccacttacgcctgt
16782 ccaagggaattccaggattccccgcttagcgtttttattctctgctataacaattcctga
16842 gcttattagtttcgagggtgtcaagaatatgtggtactctaagatagatattatctttct
16902 taaaccaattatgagtagtctcgtttttatgagacagcagtttagcgccctttcggcgca
	G-nad2-I5-orf799 <== start /first_aa=C
16962 c
	G-nad2-I5 <== start /group=II (6.57e-13)
	G-nad2-E5 <== end
16963 GTAGGGATAGCGTCATAAACTTCAGGAGATCAAAAATGAAA
	G-nad2-E5 <== start
	G-nad2-I4 <== end
17004 cacggtaataaattttatcatatttataaataaatcaaattaaatcattatactacatcc
17064 ccgccttccctccctcaattcagaagtatattacataagaaggcagtatagcctgatttt
17124 tattctccctcctgattatttagagatataaaagtaggggcgatataactgctactctct
17184 gaatagcaaagtcacga
	G-nad2-I4-orf444 <== end
17201 ttattctcttctagtattcattccagatttaatttcacgaatctgttccaatccctccct
17261 agttcggtgaatttgtttttgcaccaaatcagctactttacatcagtcataaaagtcctg
17321 ggctttattacctaaaatcggatattttttaaagaagggtataatcttatcagttaaatc
17381 cttaaaatttgaaactgttcaatgaactgtctctctttttataagaagattaccacatcc
17441 aaaatactctttaatatttaacatcagctgttcatctcgtatatgttgaacaagtataaa
17501 tttaagttgaacagcttcacctagtttagttgacagggatttggaaataaccacgaaaaa
17561 acaaccttcagccgtagcaaatcctgctaaccattgagggactgggacaggtaaattagg
17621 aactaaaggtctagtaagacttattgggaggttagttgcccccgagcaaccatctgttgc
17681 agttgtagcttctagtttagtgttaatactttctacgaatcttgaaggtagacctctgtt
17741 cattaatcctctaatagaatcaatttttaaaagtccttccgaagttaaatgctctttatt
17801 tatgactaagtttactgcttgcttaaataaaagataatctgcatatttttttgtaataag
17861 tgagtatttatcaaaaaactctatcactgttggtagatcctttatagattctacgcggta
17921 ttgtaaacaatccctacttggattaatgctacctacacccattaactccgcaagcatttc
17981 taataaagcttgctcttttttatgtaaacctattttaaatactaatttaacagatcaacc
18041 tattttatttttagcacttttagtaatactaattataaaacaaccttcaccatctacaag
18101 cccacataaaaaccaggccatatcttctgatccctctaatttattatgtaaagtatctcc
18161 aacgaatctaacggatgtagaatatgatttaattgatttatttataaaattagaaagggt
18221 atttatctgatagtttctttcgaaacccattagagtacatcttaataagaatacattagt
18281 tttctcataattactgtttactcgttgctcttttacagtagatcatccccgcactttgtg
18341 cgggattatctctactgatttagatccgcgattgcccatcaacctttcgattatattctg
18401 acttgttaccttacatgtttgattaaaacatccactatcaaccttttgattgaggcttgg
18461 tatcagaatcttaagagtatccccggaatttagtaatttaaccctaattaatggcaattc
18521 cctcgtttgcctttc
	G-nad2-I4-orf444 <== start /first_aa=E /note=LAGLIDADG		evalue:9.8e-31
	G-nad2-I4 <== start /group=IC2 (1.03e-27)
	G-nad2-E4 <== end
18536 AGGTGCAGCACTAACTTTAAATAAGAATCCTATACTAAAAATAAGTAAAGAGAAATTTAT
18596 ATAATGTGGTTTATAGTTAGAGGTTATCGGTAGCACCGTGAGCTTATTCTAGTTTG
	G-nad2-E4 <== start
	G-nad2-I3 <== end
18652 acctaaatatgactatgcacttaagtatacttatatctttactcttcgcctattctcctg
18712 accttattaattttacttataaattatgtagatcgaattagcttaagataggaaagatat
18772 cgtacatatctaatgtttttatcaagattccttgccactttactcagcctggcaactccg
18832 gaccccttccagaaccgtacgtgcatctttcaatgcatacggctcacccttgattatttt
18892 tttcaaattatttcactgacggtgaggttttgatacaatcttcccactcgttatttaaat
18952 agatatatttattaactcgcactttcttctcgtgtaccgttatgtatttaggttatatgt
19012 aactttttcttaataaattattaagttactcctatatacatgataatcaactggctcctt
19072 tttctcaacccagttaataactaggttgaaaatactacgagctctccgtttccaacattt
19132 agttagttagtctctagtactaacttagggcttactgccccttaggaaatccccaattca
19192 ttaatattccgctcaatttgatttgtcttaggcgcacaactctgtccctaacctttcctc
19252 cttcgaaggaaaagctaagtaaccattgctctatggaaggtttgattgatcgtttgataa
19312 ccaatcaaagagctttagctctggtagtatatgcgaactaccgaagctaatttttggaaa
19372 gctggtaagaaaccgccataacaaatataagttggataacttttagaaagtaaacctttc
19432 ctaagaaaccctttagtggcatgctattgtcccctccatctttcaactttgggtaaacca
19492 cttcttttacatcctatattgtcctcccttgttaaaagtgtaagtaattttaatttatct
19552 aaatttatgaatacctcgtatttaccaactccctttgaaatagtagccactctttagctt
19612 caaaaaaagattaaat
	G-nad2-I3-orf363 <== end
19628 ttaacttctttttctgttcataccattttttatagaacgaatttcatccactcctgtttt
19688 acttaaatgagcttgagtttgcattaatttaattaccttacaaaaatcctgataatctag
19748 ggacttaatacctaaaatagggtatttctcgaaaaaaggtagaattttttctacaaaatc
19808 agataatttagttactctatattcaaaaacttcttttttacgataaagaattccacaacc
19868 aaagtattcaataaatttttgtaataataactcatcacgatcatgttgaacaacaacgaa
19928 agataaagagatctggaagcctgcagaataattattagcttttctcattacaatcataaa
19988 acaaccctcaccagatacgaatccagctaatcaaccagcatcttttattgatagagttga
20048 tactaatggtctagctactggaataacatctggaaactctagtttcaatttttcagataa
20108 acctaaattaaacgaagcttttagagctattatttttcgtaatccttctaaagttaaatg
20168 ttctttatttaagaccagattatagacttgcttaaatattttatagtcagctaacttttg
20228 agtcattaaaggataacattccaaatgatctataagaatttttaaatcactcatactatt
20288 tatgttataatgaatataatccttacgtaatgcatagatttttcctatacctaaacattt
20348 ttgaatgttttctaacaagaccatatcttttttatgaagattcatgtcgaaaactagttt
20408 tacacttcaacctaccaaatttgtttcatatttggaaacttgaataccgaaagaaccttc
20468 agcatctatgaaacctgaaataaaactcttgaagtatgcttcatctttgtttaatttagg
20528 gttagaagctgaatagaatattttctgtacatttaaaacttcattactaaataataagct
20588 acttacactttgtagaggataatatacctttgggcacggttggttagccgtgccgttacc
20648 acgtggatgatgccctttggcactacggaatatataatttagagggcgcactcaaacccc
20708 acaataatttat
	G-nad2-I3-orf363 <== start /first_aa=I /note=LAGLIDADG		evalue:1.8e-30
20720 at
	G-nad2-I3 <== start /group=II (1.25e-11)		mfannot: splice boundaries uncertain
	G-nad2-E3 <== end
20722 TATCACTTATACTAGTAATAATATATAAACCATCCAAATTAGTTGTTCCAGAATTTGCAT
20782 ATAATAAGGCGGATCCTAACAAAATAAAACAAGAACTTAGACC
	G-nad2-E3 <== start
	G-nad2-I2 <== end
20825 caaggctgccgaatttatcttgctaaaaacatatagacgatatattaaaaataggcacaa
20885 taaatatttaatttagagttcgttatttttttgaaaaaaaaaagtaaatttatgt
	G-nad2-I2-orf426 <== end
20940 ttagtttcttcctgtgttcattccagcttttatttcacgtatttgatctaaccctttctg
21000 agttaagtgatttttgtctttaatgatttgagctactttacaaaaatcctcaaaatcttt
21060 gagtttttcaccctggataaaatttactttaaaaaaaggtataatttttatagttatatc
21120 tgtaagatttgttactctaaatctactaatgttacctttagtataagtattaccgcaacc
21180 taaaaatttaactaaatttgctaataacagttcatctcttttatgttgagtgatattaaa
21240 ttctaattgaatattcactccagacttagttgttacagatttttgaatatttacaaaaaa
21300 acaaccttctgctgttgcaaatcctgctattcaacctaaatctggaatattcttattttc
21360 gactaaaggtctaggtatgaatataagatcctggaaggcagctcgcaactgatcagataa
21420 acctttattcattgtagcttttagtgttacaactttttttaacccttctaactttaaatg
21480 ttctttatttaaaactaatttatatgctagcttaaaaagctcaaagtcagctagtttttg
21540 agttattaaaggatattgatcaaagtgtttaataattttttctaaatctttaaaaaggac
21600 acgataattaataattttatgagttggatgtataaaaataacaccagttgaaaagtactt
21660 ttggatatcttctaaaagagctctgtctttttcatgtaatgatataccaaattctaattt
21720 tacttgtcaacctactttatttttatttttagaaataccaatagaaaagtatccctcccc
21780 atctgtaaaccctgtgataaatcaaggattaagggttttttgtgaaatattgccacttaa
21840 attttcgtttagaatattacatggggcttgtataatagaagtataaaaccttgacgatgg
21900 tttttttcgtttagaagggacttcggttagatagtttctttcgaaaccctttagagtaca
21960 tcttatatttgacttcgttagataatcaaacatattaccatttactcgttgctcttttac
22020 aagtaatgttttattataacttgacttagatccgcgataacctatttcagtttccatcat
22080 cttatgcattgttactatacctgagtaattacttcagccactaatgctttttcaaacaac
22140 gcttagtatcataagctttaaggcgtcccaggattttggtaatagtaggcacaaatacag
22200 agggatcccgctccccttggc
	G-nad2-I2-orf426 <== start /first_aa=A /note=LAGLIDADG		evalue:3.2e-29
	G-nad2-I2 <== start		mfannot: no intron type identified
	G-nad2-E2 <== end
22221 ACCTAATAAAAAATAAATTAGCCCTCCTGTAGTAGCTAATTCTGAATTTCTATAAATTGT
22281 ACTTAACAAGTATAAACCGTAACTTTGTAATTCTATTGATAAAAAAATAGAAACTAAATC
22341 ATTAGTAGACATTAAAAAAATGGCTCCACTAACTACAAATAATAAAATTAA
	G-nad2-E2 <== start
	G-nad2-I1 <== end
22392 cgtaaaccggaatcttcttacaaattctaaataaactttttttgattataatcgtaacaa
22452 caaaatacaactgtaacctataagatgtatctagatagatactataaatttattacagat
22512 aaattta
	G-nad2-I1-orf469 <== end
22519 ttatctcttatacatcgcatctttaattgtttttattaatgcaataccttcataagttaa
22579 atgcattttattttctattaataaggatacctctttgaatctttcaaaatctaataattt
22639 tactcctgaaagattatattttaataataatggaattactttttgatttaaatctgagga
22699 ttttgttatgattaattcagctattcctcgattagatgatcttctcactactccgcaatc
22759 taaaaaaagagaaagtctttctagtaattcaatatctttaagatgtttacttaaagaaaa
22819 agataaacttactccatacccagcttttattttattactctcgtaaagagagatataaaa
22879 agaaccttcagcagttataaatcctgctaatcaattaggatttaaactaagaggtaattt
22939 agattcaggtaaaacagtaggcaatatataaggaaattcctcttttactgcagtaggtaa
22999 tcctttgtttaaattaactttaagtgaaaaaactttttttaaaccaggtagaatattatg
23059 ttcccctttttccataagaagtactatttccttaaataacataaaatcttttaatttttg
23119 agtaactaaaggatatttatcaaaatggggtataatgtattttactatgtcttttacaga
23179 ccctactgtataataaactactcctcttttacttatatatatgttacctgttttaaagaa
23239 atctttaatttggactaaaatatctaaatcttttaaatctagtccaataataaacacagg
23299 tacaatttttcaacctattcctgcttttttttttgtgatagaaaccgagaatgaaccatc
23359 cccatctgtaaaaccagttacaaaccaaggatttaacttaaatctgtctttttgtataaa
23419 atattgaatatttttaggttcggcgcccctagcttgcgcaggggtgacgaaccgtccggg
23479 cgctacgcgcccggccggttcttttgttactattgttgttatttttgtagaatataaatg
23539 tttatttagaatttgataagacagagatcagtataaggtaattctttcgaaccctctaag
23599 agtacaccttaaactattaaacacattaagatttaataatcaactgccgtctactcgttg
23659 ctcttttataataatatttttagatattattaacttagatccgcgattttccatttttcg
23719 gtttttaatgccgagagttcctgaaaaatacatcccataaatattatactcaataaagta
23779 taataaaagaaccatcttttgacttgttaccatacttgaataattagttcaaccaccacg
23839 gaaaattttttccagatttggtatcaaaagctttaggagttccccggagtttgacaattt
23899 atcccataatattttacatattagttgttt
	G-nad2-I1-orf469 <== start /first_aa=K /note=LAGLIDADG		evalue:3.8e-18
	G-nad2-I1 <== start /group=IC2 (4.25e-32)
	G-nad2-E1 <== end
23929 AGGGTATTCTATGATCTTTAAATGTTCTCCCATTTTATTAATAATTTTAGTTCTATAAAA
23989 TATAAAATTATTAAAAAATAAATCTTTTAAAGATGAATGTTCTTTAACTCAAACTTTTCT
24049 AGGGAAAAAACTAGTAAGTTGTAATATTAATATGCAAACTAAAAAAACAAATATATGAAA
24109 TATTTGAGTGATATTAGTAACATGTAGTAAACCTCCATGTAAACCAATCCCTTTATTTAT
24169 AAGGGATAAACTCACTATTTCATGTAAAAAGCAATAGATTAAAGCTATAATAGCTATTCT
24229 ATTAAAAAGTATTGACATATCTCGTCTTAAAGTGACGGCATTAGAAAATAATAAACATAA
24289 TATAGATAAAGTTATCAT
	G-nad2-E1 <== start
	G-nad2 <== start
24307 AATATAGTTTTAAGAGGCCTAATTTCGGACCC
	G-trnM(cau)_1 <== end
24339 AACCAGGAGAGAAAATCGAATTCTCATCTTTAATGC!ATG!AAATTAAGGTTTTACCTTT
24397 AAACTATCCTGAT
	G-trnM(cau)_1 <== start
24410 TTTACAAAGAATAGCCGCTGTACGAAGCACCAATAAAAAATGTATTTTCTATAGGCCTGC
24470 GATATTTATAGCAGGTCCTTGACGCTATATATACAGATAAAACTTCTTTCAGTTAGTTTA
24530 ATACCTGGACTTTAATCAATAACCTACTGAGTCACATTATTTTAAAAGTTTACTTCGATT
24590 CATGCCCGAAGTTCCTTTATATAAATAAGTTAATGAGTAAGATCATGCTTATCTTTTACT
24650 ATATGCTACCTAATTTTTATTTAATCTCCCCGGCTCCGCAGCCCACCCTTCCGCAGGAGA
24710 CATTTTAGTTTTTTTTTCGAGCGGCTCCGCAGCCCAGCTTGCTCTAGCGAGCCAAGAGCT
24770 AAAAAATATCTTTTTTTTTTATTGTTGCTTGGTTCACGCAGGAAAAGAATAAATCTAAAG
24830 TTATTAAAAAAAGCCAAAAAAATTTAGTTCCGGCCGCCTGCAAAAATATATTAATTAATT
24890 TTATTCTTAAGACTGGAACCTGTGGGACCCTCTAAAAATCTATTAGGGGCGACGAACCGT
24950 CCGGGCGCTACGCGCCCGGCCGGTTCTTTTTTATAAAGCTTCGCATGCACCCCACTGGAG
25010 AAGTTGTATGTTATGTAAATGTATAAATAAATTTAGCCAAGTAATTTTCTGCTGCTATGA
25070 AATAATAAAAAAAAATATATATTTTTTTTATTAGTGCATGCTAGCGTGCAGCATAAATAA
25130 AGGTAAGTGCTAAAGCTTTTAAATATAAACTAATAGCAAAAACAGCTTGAACTATTGAAC
25190 CTACACTGACTGAAGATTATTTATAAATCTTGCAAATAAAGGATCATTCCCCGTTTACGA
25250 AACCATAAATATAATAAGCAAGCTATTATATAAAAAATAGAGTTTTTTTGTATATACAGT
25310 AGGGGACCTGGACCTGGACCTGAACCTGGACCTGAACCTGGACCTGGACCTGGACCTGTT
25370 AAAAGGATACTTTAGTTTCTAATTAAGGTAAAATTAGTATTTAACTACCGCTAGAGAGAG
25430 GGATGCTTTTTGTGCTCTGCGCTGTATACAGCTAGGAAGATATTTATATAAAATTTATCT
25490 TTATATG
	G-trnH(gug) <== end
25497 GGATAATGCCCTGACTCGAACAGGGAACAGTCTGACC!CAC!ACTCAGGCGCTCTACCTA
25555 TTGAGCTACATCATCC
	G-trnH(gug) <== start
25571 TGATGAAAAATTTATTCATTAAATTATATTTTTTATTTTTAGTTAATAGATATAATTGAA
25631 AGTACTCTAGTAAAATTTAGGACTTACCTATTAGTCCACAACATATGAGGTAAATCCGAC
25691 TTGAACGGATAAACCCTGTGCTGCTATGAAATAATGCTAGCGTGCATGCTAGCGGACTAA
25751 ACCTTATTAATATATTATTATTATAAAAATACAATATTATAAACATTAAAATTAATACTA
25811 AAAAAAAAAATTTTTTTGTGCTGCTTTCGCAGCATATAAAAAAAAATAAAAAAATTTTTT
25871 TTTCCGCTGCTGCGCATGCTAGCGCGAAGCAAGTTTTTATATGAT
	G-trnL(uag) <== end
25916 TAAGGAGAACAGGACTTGAACCTGTACAATCTTTCGATCAGGTAATC!CTA!AATTACCC
25974 ATGTTTACCTATTACACCATCTCCTT
	G-trnL(uag) <== start
26000 TTTATTAATTAATAAGTTAAATATAAAAGAATATATAAATACCGGTCAATCCCTAAACAT
26060 AAGATTTACCTACCTATCTTAAATCTCATAATTTATATATGAATCCCCTAACATACGATG
26120 TAGAGGAAGACGGAAAAAAACTATATTCATGAATACATTTATATTTAGCTCACGTTCAAG
26180 CTGCTCGCTATTAAATCACGAATATATCTTTTTAATATTTGTTCACTATTGTCCTGCGCT
26240 CTATACAGCAAGGAATAGTTTTCTGCGAAGCAGTAATTCAAAAAATAAAGGATCAAAGTG
26300 TGTATTTTTATCATAATATATAATTTAAAAAGAAAATATCTCTACATTTATATGTCCAAG
26360 GTAAGACTTGAACTTGTAACCAAAAAAGCTTATACTCTACCTTTTTAGTTACTTTAACAA
26420 TTATAATACATCTTTATCTCGCGTGTATACAGTGGGGACCTAGTCCTGCTAAATATCTAC
26480 ACGGACGATAAATAACTCTAATAGATTATATTAATCTCATAATAAACTAAC
	G-trnQ(uug) <== end
26531 TTATGTTGGAGTGACTCGAACACTCAATAGTAAATAC!CAA!AAATTTATGACTTACCCA
26589 TTAGTCCACAACATA
	G-trnQ(uug) <== start
26604 TAAGGTAAATCATACTTGAGCAGATAAAAATCTAAAAGTCTTAAGCTTTCAATGTCTACC
26664 TATTCCATCTTCATCTTTATATTATATTGCCTGAAATTAACCACTCTAGCCTAAACAGAG
26724 CCTGTATACCTTTCCATCACATCGGT
	G-trnF(gaa) <== end
26750 TGCTCAAAGCAGGACTTGAACCTACAACATAACCAGC!TTC!AATGGTTCACTCTACCAA
26808 TTGAGTTATCTGAGC
	G-trnF(gaa) <== start
26823 TTTTTATTAGAAACTTAATTATTTCATCTATATATTCCTCTTTTATTTTCAGGCGCTGGG
26883 TCTGACCCTCCTACAAAGAGGGAGCTGGAGCTTGCGCCCCCTCTTTGTTAGAGGGCTAGC
26943 ATTACTTCATAGCAGCACAAAAAGCCAAGGTATAAAAGTAACAGTTCATGATAAATCAGG
27003 TAACTTAATAGGAAATTTTTCTAGTATGAGTAGTACTCCTAAATATTTTAACGTGGACCC
27063 TAGCATTATAAAAAGAATATATAAAACTGGTATTTCCTATGATAATTTTATTTATAGGTT
27123 TTAAACTAAAGATTTAATGATATCAGTTTATGATAATAACAATAAATTAATTAATACACT
27183 TAATAACAAATTAAATATAAGTATAGCTTATAATATCCCTTATACAACCTTGTCTTTTTA
27243 TATTAAATCAGGTAAACTTTAGAATAAAAGATATTATTTTTATCATGTTAAATTTAATAT
27303 TAATAAGCAAATCTGTCCGATTCAGGGTGTCTCCAAGTTAGTTGCTACAGAAGATAGAGA
27363 GAAAATAAGTCTCTTTTGACATGTTAAATATAATAAAATAAATGAATAACCTAAAAATAA
27423 TCCATATATAAACTTATATAGATTATACCACTGTATACACGCACTAAAATTAGAATGATT
27483 ATACTTTAATATTGCAGAATATATAGTACTTTTACCCTTTTAATAATTTATTTCTTTATT
27543 AAATAACCTATTAAATAATGGAGGTAAAACCTTTTAGTTAAATTAACTTCGCCAGTGGAA
27603 TTGGTAATCCCACAGGCTCCAGCCGCCGGCCGCCTTAAAGTATAAAATTAATTAATATAT
27663 TAATTAATTTTGCAGTATCGGCATAAAATAAAAAATAAAATAAATATAATTTCTGGATTT
27723 TTTTATATTATTAAAGATTTGAGTTTTTTATTTTTTTTAAGGAGCTACCTATATACTTTT
27783 ACCTGAAATCAAATTATTACATTTATAAATACCACTTTTATAAGGGTTATCTTTTAAAAT
27843 AAGGGATTTTACCGTAGCTTTAAATATCGCGCAGTGACTAGTAAAGAATTATTATAATAA
27903 ATTAAGGTTATAATTTTATATCCTTAAGATTGATCATTTTAGTATATTAATATTAATAAA
27963 ATAGACATCAACTCTATAAACTTAGCATTTTTATATTACTAATA
	G-trnA(agc) <== end
28007 TGGAAATACTCTGAGTTGAACAGAGACTCATAATAT!GCT!GGATTATTGTACTACCTTT
28065 ATACTATATTCCC
	G-trnA(agc) <== start
	G-trnA(ugc) <== end
28078 TGGAAATATGGGGACTCGAACCCAAATAAATAATAT!GCA!ATATTACTGTATTACCTAT
28136 TATACGATACCCCC
	G-trnA(ugc) <== start
28150 TTTAATTAACACTGCTAATTTGAATATAAGTCAATACAATAATTTCTTTACTACGAGCGA
28210 GATTCGGCCCGTGTTAGCCAACTAACCACTAAATAAGTGTAGTTTATTATACAACAATTT
28270 ACCACATCACTAATAATTTTTTGTAAAATAAACTATGATTACCTTATCTATCTAATATTT
28330 TTTTTATAAGGAGCCGGTAAAATTTTTCTAGTCCTCATTACCACTACCTCATCCGTATTC
28390 AGGCATATTTGTTCCATCCATCATCTCCCGCTCCACTAGAATCTTGTTTAAATTATTTAT
28450 TAGAGGATTGTTTAGAATTTTAATTATTACCATCTTTTGATTCTTCATATGATTTCTCTG
28510 ATGATTCTCAACTACCCACAAAACTCATTTCATCATTAGATTCATCAGATAATCTTACAT
28570 ATTCAGGATCTTTAGCTCTCATAGATCCAACATAAGCTTCTTTTATAGCTTCAACTTTTC
28630 TTTCATATTGATATTGAACATCCTTGACTCTATGTAATATGATAAAAATATTCAACAGTA
28690 TAAACGGTTATTTAAACTCCTTTTTAATTCTTGAACGTTCAATTTTATTTCCTGCATTTG
28750 CCCAATCTTATTTTAATTCTTCTATAAGTTTAGCTGAAACAGATTTTTCCTTATCTATTA
28810 ATTTATCCTTCAATTCATCAATATCCTTATGACTTTTTAAATCTAAAAATTTCTCCTGAG
28870 ATTCCTCGCATAATTCCTGCGAAGCGGGGGCATCCTAAACACCAGATCTATCTTTAAAAT
28930 CCTCAACTTTACTAGTTGAGTCTTTCTTAAATTTTTCTATAACTGAATTAGTATTATCTG
28990 TAGGTGTAGTATCACTTAATTTAGATACAGATACAACATTTCTACCAGGAGGAGAGGGCG
29050 GCTCCGCAGCCCAGCTCGCTCTAGCGAGCGAAGGGCGCCCCTGCTTTGCTGCTTTGCTGC
29110 TTTGCTGCTTTGCTGCTTTGCTGCTTTGCTGCTTTGCTGCTTTGCTGCTTTGCTGCTTTG
29170 CTGCTTTGCTGGGGGATGTCCATAAAAAAAAAAAATATAAAAAAAACTGCTCCGTAGGAG
29230 ACAGTTTTTTTTATTCGGGCTAAGTTAGCTCGACGTATTAATTCTTTAGAGGTTATGACG
29290 AGAGTTAGTTTTAGATAGGTCGTCTTTTGTAACTCTTTTATAAGCTTCACTTTTTAGAAT
29350 TTTATCGAAATTAGTAAGAGATCTATAAACAAGAAAATCTCGACCAAAATAAAATTTAGG
29410 TTTTTTAGGGACTTGGCAATATAACTCTGATTATTACTAAGAGATATTGCACTAGCAATA
29470 GCTCAAAGAGTAGGTGAAATCCTAGTAGTTGAAAAAAATAAAAGAATAGGAATTTGTAAT
29530 AAAATACACACGGTAGCTAACTCATATAAATATTTAAGTAGTTTACTACTAATTTAGGAA
29590 ACTTATAATTTAACACCTCTCTTAATCCTTCACCTAAAACAATAAAATCCCCATACTTTA
29650 GTTTTATTTCATGATCATTACAGCTGTTTTCAACTACATAATCTTAATTATTTATAAGTA
29710 CAAAGTTTTCTTTTATATAATTAACTAATTGATATGATGAAACATTGTATGGAATAGTCA
29770 TAATAGATTTTTTTATCATAAATCTTTTAATATCCAAAGCTAGTAATCTTTCATAACTTT
29830 CTTTTTTAGTTTAAGTTATATTTTTATTAGTATCTAGTTGTTTTTTTTTAATAATCTTTT
29890 AAACAGCTTACCAAAAAGGTATAAAATTATTTAGGTTTATCTTATTTTGATGATTTAACT
29950 AAATTTAATTCTTGGGCTAACGGATTATTTAAAGATAATAAGGCTAAATGTTGAAAACCA
30010 TTACATGTTGCATCCATTTGAATAGGTAAATACGCTACAAATTCTGTTACATTATTATTG
30070 TCTAAATGTTGCAATAAACGATTATATTCAAAACAAAAAGCAGTAAATAAAAATTTACTT
30130 TCTGCTTCAAGTATTAATTTACCATTTTCAAAATTTATTATACCTTGTATGTTAGACTTA
30190 ACTCAATCTATTCCTGTAAAGATTTTTTATCTAAACCAAAACAAGTAGCACCATATATTT
30250 TTAGATATTTTATTGCAGTCTTATTATTAACTAAGAAGGTTTCACCTCTACTAAATAATA
30310 AAAGAGATTTAGCTAATTCTGAGGATTGATAATTTAAATATTCTGAAAGACAATTAAGTC
30370 TACCACGAAAATCTAAATTCACGGGAATATAAAACGATGAAATAGCTCTAAATACATCAG
30430 CTAACCATAAGATATTGTCCTGAGATTCTTTTTTACTTAAATAACTATCTAATTCTAATT
30490 TCTCTTTTTTATTTAACTTTGACTTAGGTAATAAAGGATGTTTATAATTTAAAGGTATAA
30550 ATTCATCTTTATAATAATCTAGGTTATATAATATAAAATCTAAAACATCTGTATTAATTT
30610 TATATCCGACAGAACCATCCTTATTTTATTCTATTAGCTTCTAAGATCAGCTATCTTATA
30670 GTGTTACAAAAAAAACCACAATTTGACATTTTGATAGTTTTAAGGAAAAGTGTGAATATA
30730 TATTAAATTAGTTACAGTTTTTCCGCTGTAATATAGTGTAGTCGCTAAATACTAACTCAA
30790 ACTTGTAAAATTTTTACTATGAGTTACATTAAACAGTAAAAAGCTTGTAATCTTCCTTTT
30850 CATTTTCCTTCATTATGTTTGTTTAATTATAGATAGGTTCTAGGTAGATAATAAGGTATA
30910 TTATTCTTCGATTATTTACGACCTTAAATGATATTACTCGCAATGAGTGCTTGTCGAGTG
30970 CACTAGAAAATATTCTAATTTAAATTATTTTATATTAAAAAAGTAATTTTTAACTCGTAT
31030 TGTAAGTATAAATAAATAAAAAAAAGTATCATGATATTTAATATTTATAAACAAGCATTA
31090 TAGAATGCTATGGAGCGGGATAATATAGCCATACAAAATCAAGTAGATGAGATTTAAAAT
31150 AATTTTTATAGAGATAACCCTGAATGAGTAGATTTTAAAGTGCTTGCTAAATTTACACCT
31210 AGAGTTTTGGCTAATAAATATAAAGATAATTATGAAACTTTAAAAATTAAACTTAACCAA
31270 ATTATTCTAGAGCAAGTTGAGACATTAAATGTACAATCTTATAGTATTTATTGACCATTG
31330 TCTGAGAGAATTTGAAAAGAATTTTTAAATGAAAACTTGTTTTATGGTGCTGATATTAAT
31390 GAAATTATTCAATTAAAAGAAATATTTCATAATGAGTTTGCAGATCGGGTTTTTAAAAGT
31450 AATCAATCAATATATACAGATTGTTGTTTTGAGACTAAACAGCATAAGTTATATGAAGTT
31510 CTTACTGAACAATCTGCTTATATGGATAATACAAGTGTTAATGAATATCTAACTTATGTT
31570 GATTATCATATTAAAGCTATTAAATACATTGAAAATGGTCAAATTCCTCAAATGACTCAG
31630 ATAGAATTAAATCAATATAGTACGGGTTACGAAGACGGCGTAATACAAGAGAATATACCG
31690 AATGTAGCTGATGATGATATGGATAATAATAATGATAATATTTAATATAGCATGCGCATC
31750 CTTTTAATCTATTAGTTTTAGTTCCAACTAGGAACTGGCTGTAGTGACATAGTTCCTCTA
31810 AAATTCCTGTCATGTCAGAGATAAGCTTAGGATAGTTACTAGAAGGATTGGCCACACCAA
31870 CAAGGCTAAATAGTAAACCTAAGTAAATAGTAGGGTAGAGTAGTGAAGAAAAAAGATACT
31930 ATATAAACATTGTTTTTTCGCACTACTTATATTAATAGACGTACTATAATAATTTTAACC
31990 TTAAGTTATTTTTATTAATTTGAGATAAATATTTACATTGTCTTATTAGTTT
	G-orf183_2 ==> start
32042 ATGTATCGACTTAATTCGTATTGTATTAAAAATATATTTAATTATATTATGTTTAAACAA
32102 ATTTTTCATTATTTTTTTATAGCTTTCAGGTTAGGTTTTAATTATGGTTTTAAGGTTAAA
32162 AATTTAGATTATTATAAATCAAATTTAAAAATTATGTATAGTTTATATAGAGATAAATTA
32222 GATAATCAATTAAATAATTTAATTATCCCAACAGATACTGAAGGTTTTAATTATGTTGTG
32282 ATTTTTATAAAAGAATTTTTAAATAAAAGTATAATGTATAAAATTATATTTATAGTTTAT
32342 TCTATTTGTTTTGTAATTATGTTTTGGGATATAAAAATAAGTTATTTGAATAAAAACTAT
32402 ATATCATATTTTGTATTTATATTTTTAGGTTTTAAAATTATGTTGAGTATATTTAATATT
32462 TTGGGTTTATTTAGCAAACTTTTATTTATTTTTAAGCGGAAGAATTCTCTTTTTAAATGT
32522 ATGAAAGGTAAAACTGAAAAATTTGGTTTTATTTTAGGTTTTATTTTTTTTTATTCTAGA
32582 TGCTCTTTCTAA
	G-orf183_2 ==> end
32594 TATTATAAATATAATTATTAATTTAACATTATTGGATTTTTTATTTTATTCGTATACTGA
32654 ACCTTGCTCTTTTTTTATTGTCTCATTATAGAGAGAGAGTCGCGGATTCGCTTCACGATT
32714 ATTCGACGGTTTAATCTTTCCTAGGGAGGAAAGCCAAATGAGATTTATCTAACAAGTTTA
32774 TTTTAAAATTAAATAGAAAAAAAAAACAAAGTTTCAACTCGAAAAAAGAGAATTTACTCT
32834 ATAGAGAATCTTTAATTTATTACTTACAGATTTCAGTTTACCTTATATAAGAACTAGATT
32894 GAATTACTGATATTTAAATATAAATTTAGTACATGAAATGAGTATAACTGTTGTAAATTA
32954 ACTAATAATCTTAAAATATTCATAAGTTATCCTTTTTCAATAAGTTAGTAAATTTCACTA
33014 CAAATTAGACATTACTAGTTAATTTTATATTAACTCTAAATAAAAAAAAAAATCTTAACG
33074 CTCTCTCTCTATAATTATAACAAAACTTCTAATTTATTTTACCGTGGTACAATTATATTC
33134 ATTTATTTACTTATATAAGAGAATTAGGTGTTACAAAACCAAAAAATGTCTATATATTGT
33194 ATCCATATAATATACTGACGACTTGTACAAACTTGCAACCTGTACTAGTATAAAAAAGCC
33254 CTTGTATGAAAATTATTGCTTGCAAATTCATACATTTTAAATAAAAACCCAAA
	G-orf162_2 ==> start
33307 ATGAGAAATAACTTAATATTCCCCATAAAATTGAAGAATTTAACTTCACCATCTCTAAAT
33367 AAAAACGTATCACGATTCATACACAATAAAAAATATAATGTTTATAATGAATTAAAATAT
33427 TTCATAGATAATAATCCTATAAACGTTAACTCTCAAATAAAAATTGAAAGGTTTTTATTA
33487 GAAAATGGAGTTACACATTCAGAATCTGATAATATTGGAGGTTTATTCAAAGGTTTATAT
33547 TCAAAGAAAACTACGAATTTCCTTCTCAAATTCAAACCTAATCTTATTCAAAAGATAATT
33607 ATTTTCATGAAACACAAAGATCAACATGAACAAAATTCAAGTGTCAAGTCAAAAGCTAAA
33667 AATTATTTAGTTGACATTATAGATACTGTAGGTAAAACTTTTATCTTAAAAGTTTTATTC
33727 GGACGTTTTATTAAAATCTTATCTAATAGTAGAACTAATTACACATATGAAAAAAACCTT
33787 GTTTTATAG
	G-orf162_2 ==> end
33796 GTAGGGTTAGATTTAAGTAAAGATTTGATTAGTAAATATTTATCATTAAAATATCAAAAT
33856 TATTTGAAATCATTAACTTCTAAAGAGGAAATAATTCATATTAATTACACATTCAGTAAT
33916 TGAAAAAATGATAACATTTCATGAATCAAAGAATTAGAAGATAGTTCTATCAGATTGAGT
33976 ATTGGTGCAATATTAATTGAATGATTAGAAGATTGTAATCTTATAACTAAGAAATTAGTT
34036 AAATTTAAAGGTAATCAACACAATTTACTAGAAACTTCTGAAAAA
	G-orf175 ==> start		mfannot: TTG upstream: 33820
34081 ATGGTAGAGGAATGGGAAAGTGTTATTCATAATGAAATCTGAACTGAGTCTGAAGTTAGT
34141 AAAACATTAATTCAAAAAAATGAATCACTTCTAACATCTATCTATAGATTACCTACTATA
34201 GTTAAACCGAAACCATATGAATTTAAACAAGATAAAGTTATCTTGGGTGGTTACTTTCTT
34261 AATGATATAGAATATTCAGATCCTTTAATTTTACAAAATCATACTCAAGCTGAGCAATCT
34321 ATTATACATAAAGAGAGTATTTTATATGATATGATTAATAAATTAAACTCTGTAGGATAT
34381 AAAATTAATAATGATTTACTAAACTTTATAAATTTAAAACCTAATTTGTATAAAGATGCT
34441 TTACTAATAGAACCACACATATTAGAAAAAAAGAAAAAATTAACTAGTAAAGAAAGAGAA
34501 ACTTTACAGAAATATCTTTCTAAAAAAACAACAACAAGAACATATTTTAAATATAGCTGA
34561 ATTATTATTAAATATACCTGAATTCTTTTTCATCAATCGTATTGATAA
	G-orf175 ==> end
34609 TAGAGGTAGAGTATATTGCATCTGTGAATATTTAAATTATCAAGGTTCTGATCTAGCTAA
34669 AGCTTTATTACTTTTCAGTAAACCTAATAAAATTTCTAGATTTGATGAAGCTACTAGTGT
34729 GCTATATTTAAAGGTTTATGGTGTTAACTGTTATGGAAATAAACTGGATAAATTAGCTAT
34789 TAGTAAAAAAGAGTCTTGAGTTAATGAGAATAGTAACAGAATTATAAATTATGAAACTAG
34849 CGGAATAATACAAGAAGCTGAAAATAAATTACTATTCACAGCTTTTTGTATAGAATATAA
34909 AAAATGGTGGAATTTCCAATATAACTCAACAACTATTTCTTTCAATACCTATTTACCAAT
34969 TCAATTAGATGCTTCATGTAATGGTTTCCAACATTTAGTTTTATTAAGCGGAGAACTTAA
35029 TTTAATAAAAGAGTTGAATTTGACAGAATCTGATTTTTCTCAAAATCCATAGGATTTTTA
35089 TTCCTATGTTTTAGAGTTGTATAAAGATTACTTAAATGGTCTAGATTTTAATCTT
	G-orf157 ==> start		mfannot: TTG upstream: 35105
35144 ATGGAAGAAGAATTGAGAGTTAGTTATAATAGAATTAAAACATTTTGTTTAGATAGAAAA
35204 ATAATTAAGAAGGTTATTATGACTATACCTTATAATGCCAGTACAAGAAAGATGGTTGAT
35264 TATATAACAGAAACGTTAGTAAAGAAGATAGAAAAAAAAGGTGATGAAGAGTTTGTATGG
35324 TTTGAAAATGATGTTACAGGGGAGAATGTATTATCTTATAAAGATTTATACTTATTAGTA
35384 TCATCTATAAAAATTGTTTTAGATAAAACAGCACCTAAAATAACTAAATTGAAAGAGTAT
35444 TTAAAACAAATAGCTTATATTTGTACTGAATTAGAAATTCACATACCTTGATTATTACCT
35504 GTAGGTTTGGAAGTTAGACAGAGTTATTTAAAAGAAGAATCTGTTTATTTAAAACCTTTC
35564 AGTTACTCAAACTCTAAAGTGAGATTATCAACTTTTAGTAAGAAATTAGATTAA
	G-orf157 ==> end
35618 AAAAAAAACAAGTAAGAGCTTTT
	G-orf130 ==> start
35641 ATGCCTAATTTAATACATTCTCTTGATGCTACATCTTTAATGTTATTAATTCAAAATTAT
35701 TTCAATAACCCAGAATTCAATGTAAAGAATATTTACACAATTCATGATTGTTTTGCTATG
35761 GGTATGAATCATGTTGAATTTGTAATAGATAATCTAAGAAAAGCTTATATTTCATTATAT
35821 TCTGATAATTATTATTTAGAATCATTAGATAAAGGAATTTTAACTAATATAGAATATAAT
35881 TACAAAAACAAAATAAACTTGGATAGAACTAGTAATATATTAACTGTAATTACACGAGAT
35941 ACTAAAAAAAATTTTAACTATCCAAATATAAAAGAAGTTTTAGGTGAGGAATTACCTAAA
36001 CTACCTAGTAAAATACCTTATTTATTAGTATAA
	G-orf130 ==> end
36034 GATTTCAATTCTTCAAGAAAAAAACCCCAATTTACCATCAGTAAAAACCATGAGAATTCT
36094 CTGTTGTAGAATATTGTTTTTAAAAAATATGATGATAATTCTGAGAAATCTGTTCTT
	G-orf100_1 ==> start
36151 ATGTCCCCCTCTTTTGAAAATTTTCAGTTTTATATTGAAAGGAAATTAAAAGTTAACGAA
36211 TTAACTAATGAAGAAAACACTAAGGTACGATTATCAATTAAGGATGTATATAATTCGTTA
36271 AAGAATATTATACTTAACTTAGAATCTGGTTATTATAAATTAGAATTTTATTTTTATTAT
36331 GAGAATCTTCCTGACTTTTATGATCTGTTAGAAGTATATACTCAGGATTTCTTTAATAAA
36391 AATTTATTGAATAAATTAGTAAGCATAATAATAATCCAGCAGTTACAGCAATGTTTTGGT
36451 TAG
	G-orf100_1 ==> end
36454 TATCTATTTTAAATTAATAAAAGTTTTATATTTAGCTAATTTACAACCTTAAAGTAGAAA
36514 GCATTATTGTAATACTAATTTAACTTTGTTTAAGGGAAGGGTTATTAACAGTATCAAGCT
36574 CTACCATTGAGCTATAGAGACTTATTAT
	G-trnY(gua)_1 <== end
36602 TAGGAGACAAGAGATTCGAACTCTTAAAAGTATACTACTACTGAGTT!TAC!AGCTCAGC
36660 CCTTCTTACCAATAAAGGAACTCTCCT
	G-trnY(gua)_1 <== start
36687 TATATATCTATAACTAGATATATAAAATTAGGTACTATATTTGAATATTTAAAAGAAAAT
36747 AACACGAGTCTGAATGAATTATCTAAAGGTCGGGAATTTTTACTAGAAGGTATTACAATA
36807 CAAATATCTTCACGGCTATGTGAAATCCTAGTAAGGGAAAGGGATAAAATAAGAGTAAAA
36867 GCCTAACTTTTTTTTTACCCAGTTATTCATAATATTATGAATGACTGGGTTTTTTTTTTG
36927 GTTTTTTTTTGGTTTTTTTTTATAAGAATAAACATCTTACGCTTAGTTAATACATCCTTC
36987 TGCTTCGAAGGGTGAGAAATACACTTAACAATATTTATATTTAAGTAAAGTAGCTAATTT
37047 TATTCAAAAAGTTATAATAATAAATATTATAGCTAAAAGTTTATAATATAAATCCTATAT
37107 CATTTAATTTATTATTTAATCTATTACTTTGTTCTAGCCAAGCGCTATATTTATTTCTAT
37167 TTTTTCTATGCTCCGTAAGGGTGTTAGATATTTATTAATATTTACCACTCAAAGTAATTA
37227 CATCAAAACACTTCCCTAATATTATAAAATATCACTTATAATTTAAGATATTTTTATAAG
37287 CGTTATCTAGCCTGGCTCAACTTCCTCCTGCCTTTTTTTTTCATACCGTATCAGGTATTA
37347 CAATCAAAATTTAGTTAGGATTTTTTTTTATAAATATATTTATCCGTATGCAAGGTAGGT
37407 GTAATCCCATATAATTCATGAATTATAGAATTATAGCCAATATCTACTAATGCGATTGAG
37467 TAGTCGTTTACGATTAAATTCTTTTAAAATTTAATATGGTATTTTTACACACCTAAATAA
37527 TATAAGGATATTTTCTACCTCGAAAATTTTTGGAATTAACAACACATACTAATATATTCA
37587 TTGGTA
	G-orf131 <== end
37593 CTAGTTATTAGGTTTATCACTAGGCTTAATCAATAATCTAACATCTCACCACTTTTTTTC
37653 AGCTTTTTCATAACCTTCAGTCATATTACCTTTAGTTGTGGGAACTACACCTTTTTGATA
37713 AGATGCTTCGTTTATAACTCCTTCTTTATGCAATTTAAATATTTCAGTTCTAATTTCTCG
37773 CATTAATTTTTTACCTTCCCTAAATTCCCTACTTAAAAAATAATTATCAGCTTCATAGTA
37833 GGGTCTTTTATACTCTTCTTGCGATCTAGCTTCTGCATACTTTTTTAGATGCTCAACATG
37893 TACGCTATTAAGGATCATTGTAGATTGAGTATTCATCATTCTACGTAAGCTATTTAAACT
37953 ACTCTGTAGATACTCTAATTTATCATGCGGAGTCAT
	G-orf131 <== start
37989 AACTTGCCTACTCCATTTTATAGCTTGTATCTGATTGAATATAATCACCGTTTGTTCGTC
38049 TAAATATTTTCTTAAATCAGGTGAAAGTTTTAATTCGATAGAAGCGTCAACTTTAGCATG
38109 TTGACCTGATTGATCGGATTGGATAGGTTGAGAAGTAGAAGAAGGATCAGT
	G-orf152_1 <== end
38160 TTAAGGGTTAGATTGTTGAGAGGAAAAACCAGGTCTAGGATATGGATATTGAGCAACAGG
38220 TCTGGAATATGGATGTCAAGGAGCAGGTCTAGGAAATGGATGTGAAGCAGCAGGTAAAAA
38280 TCTTGATTTTGGAAGACTTTGACCAGCACCTGTTTGAGGGGGAAGACTTTGACCAGCACC
38340 TGTTTGAGGGGGGAGAGTGCTGACTGGCCCTGTAGTAGATGAAGGAGGAGTAGAACCACC
38400 ACTGTTCATAGCCAGATTCTGCGGAAAATGTTCACTCAAAACACCTTTTTTAACACCAGT
38460 CTGAGTATTGTGGGATTTGACTAGCCCAGCTTTTTCCAGAGATGGAGGATTACTACCCCC
38520 CACCCCTATATCCAAAGTCTCCGGAATAAATATACTGTGAACACCATGTACAAAACCTTT
38580 TACGATTAATTTAATCGGTATATAAAAACTCCCTAACAT
	G-orf152_1 <== start
38619 AAGATATTTTTGAACTTCGGATACTTCAGGTAAATATGGTGTAATTATTGGAAACCATCA
38679 AAATTTAATACATGCACATATTATTAAGCTAATAAAAGCTGGTATAAATCTTTTAATAGT
38739 TAAATACTTAGTTCAATTATTACCACTACCATTACCACTACCACGTGGAGTATAATTATA
38799 TAATTTAATGCCAGTATTACTGAAGTAACGAATACCTAAGGAAGATTTTAGGTTATTACT
38859 AAAAGGATTACGATTACTATAATATGCTGTTATA
	G-orf152_2 <== end
38893 TTAGCCGCGATAGAAACGGGGGGGGGGGGGCTCCACACAACCTTTTTTATTCAATACTTT
38953 GAATTTTGTATGTTGTAGCCTCAATAGTACAATCAAGATTTTTTCTATTCTATTACATAT
39013 TTTTACAATGATATCCAACATTATCTTGATAGTTCTACAATCTAAACGATAAACCGAATG
39073 TATAGCAGATTTTTCATCTTGCAAATTATCTATATTATGTTTAACAGGTAATAATAAACC
39133 ACATTTATTTTCAATAAAAACTATTTTATCAGGCGTGGAGTTAATAAACAATTTATCAGG
39193 TGAAGTTGGTCAAGCTGAAGGAGTATCATTAGAAGCGTAATAACAGGAAAAAATGTTAGG
39253 GTATAGATTTTTGTATTTTTTATACAAAAGTAAATATGGACGGCTATATGGATAGTAATA
39313 ATTGCAAAAAGGTCCATTATTATAGTATGTTTTTTTCAT
	G-orf152_2 <== start
39352 GGGTTTTTAATTAATTAAACTTCAAAAATTTCGATCCATTTGTTTGTTTGGTTTGTCTTT
39412 AATAATAATTAAGGACTATGGATGATTACGACGAAGTCAATAGATATTTAACGAATATGT
39472 AACGCCCTGCCCATTTAAGGGTTATTACGCCTATGTGTATTACGTAGACTGCAAATGACT
39532 TTTGCCAATCTAGTTCATCATAGGATTTAATGAAGGAAGCAGCGTTTATTGAAAAGTGAT
39592 GTTGAGACTTAATAATGAAGTAACCTATGCTACAAGTACTGGTTTTTATGTTACAAAACG
39652 ATAAGTATACTATTGTTTTTATTTTCACTACTACTGCTACTCTACTACTTTTTTTCCAAA
39712 CTAAACTTATCTGAGGTCCGAGCAAAACGCAACAGAGTGAGGCTTTGTGAGTTCTTGGTT
39772 TTTCATTAATTTTAGGTTTATTCTACCTCTGTATCTCTTTTCTCTACCTTTAAGCAGTCA
39832 ATCAAATTGGTACCAATTCTATTAACCTTAATAACGATGAGTTCTAACCAAGGCATTAAA
39892 TACCAGCTATTTAGTAACATTAAATTTAATTAACCGGTCAATTTTATCGATAAAATACAT
39952 TTTACAATACATTTTCTCTTGTCAAAACCGATTCACTCACTTTACTTGGAAGTTCTCTTT
40012 GTCCAAGATGACATTTACGACCTGCTCCCTTCATAACGGAACTGTAAGCTAGTGCGCGAG
40072 AGGCTTTGGGTTTTTTTTTAATTTTTTCGTTCGTGGAATAAAACCGACTATTTTTTGTAC
40132 TAGCAATTGACTTAACCAAACCTCGTTCTTAACCTAAACCTTTTACTCCTCCGTCGTCCC
40192 CGCCACCAGGACAGCAGATCTGATGATTACTATTATTTTAATTAGTAGTAATAGGTTCAT
40252 ATACACTAAGAGTACCTTCCTCATTTTTAAATGTGTAATCACTTAGACAATACGCTGACC
40312 TAAGATTATTAAAATTATATTTATTATATAAATCTCCAGACACTTTATTAATATACAAAA
40372 ACCTATCATGCCTAGTAAAAATATACTCATATTTTCCGTATCCGTATCCACATCATAACC
40432 TAGCTCTCTAGTATACTCATCACCTATATAGTAACGAAGTCTGTCACATAATTCACCCAT
40492 AATTTCCCCAACTACCGATTTTTTATTATCCTCAGTAATTTCGAATATTACACTTAATAA
40552 TATACTATACCCTAGATTACTTTTAACTAAATCTAGAGTTTTACATTCTTCGTTTAGTAC
40612 ATATATATCCTCGAGATAACCGTTCGTACTTTACATAAAAATAAGGGTCCTCTAACTTCA
40672 TATTCTCTACTCTCTGAATGAGTAGAGAATAATCTTTTATTAGAGATTGAATTGTTGTAG
40732 GTTGTAGGTTTGAAAATAATCTTTATAGGATTAATAATAGCGAACCGTTTAACACCATAT
40792 TTGTTATTTTCGTCTCTATCAAACTTTCTATACTTTATTTGAATTCATCTAAATATTTCC
40852 TTATAATATTTACTAACAAAATATTAATTAATTTTTTTAGTTTCTTTAACAAAAGTTATA
40912 TTTTTATTAATTTTTCTTCCTATTAAAGATATAGAATAGAAAAACCATATTTAGTTGAT
	G-orf189 <== end
40971 TTATGGGGTGGATGAATATGATGAATACCATCTACTAAATCCTAAATTAATGTGAATATT
41031 ATTATAAGTGAAGTTTTTCAAACTTAAACGTTTATTTTTATCAAACCGATGATGATGTAA
41091 ATAATGACGATATAAACTAGTTCTTCAGTCTGTATCTAAAGCTGTAACACAATAATCTAC
41151 ATAAGACCCACTACCTCTAAAACGTTGAGGTCCCGCATTTATATCTTTATAACCTAGATT
41211 TTTAATATTATTTATTAAACCCTGTAAATCATTTACAACGAAAATGAATTTAGTTAGGGT
41271 GTTATGTATTGGTTTATTTATTGTACGATTGTACAATATTGAATACATTTTTTTATTTCT
41331 ATTATATTCATCTTGGTTTGACAACATTTTTATTAAAAATTCGTAATTTGATTTTTCGTT
41391 AAGGTCACTATGAGCTATAATATTTGCCATTTTTTCTAAACTTAAACCATTAGATACTAT
41451 TAAGATTTTTAAAATATCTATGATATGTAAAGATCTAGATATTAAATTTATCAAATTTTT
41511 ATCTTTTCAATTTAGTTGTCTTATATGCAT
	G-orf189 <== start		mfannot: TTG upstream: 41660
41541 TGATTCATAATTATATTCTTTTAATAATTCATCTTGTATGAAAAATAATAAACCTGAACC
41601 TATACTAAATCTATTAAATAAAAAATTAGATTCATTTTCTAGTAAACAATAGGTCAACAA
41661 AGATGGAATGAAAATTTTTTAATATTTTCTATATTTATAAATCAGAGTAACCCCCCCCCC
41721 TCCCCCTTCTTTTTTATTTATTTTATTAAACATTACTAGATATAAACTACCATCCTTTTT
41781 TGTTGTTATATGGTTACTAACTCTCTTAATACTAGAACCTGTCTTTAATTAAGTTTTTTA
41841 GGAGTAGATCAAACTTTGTAGAACTTAAAGAAATATATATTAAAAAGGAATTATAACTAT
41901 CACCCCTCTCAAGGTTTTCGTTCCTTAGGTCAAAAACCTAACTACCCAGATTAAATTTAT
41961 ATATGTTTGTTTTAGCATG
	G-trnL(uaa) <== end
41980 TACCTGAAGAGCGACTTGAACGCTCACGAGATTTACTCAACTCATC!TTA!AGTGAGTAC
42038 TGTCTACCAATTCCAGCATTCAGGC
	G-trnL(uaa) <== start
42063 TTATTTTTGGCGAGTTTACACTGTCTACCGATTCCAGCAATCGGAT
	G-trnM(cau)_2 <== end
42109 TAAGGCTAAAGTGACTTGAACACTTAGTGGTACTGTC!ATG!AGCAGCATGCTTTACCTA
42167 TTAAGCTACAGCCTC
	G-trnM(cau)_2 <== start
42182 TTAGAGAAGCCCGCTCTGACCTCTATATAATATATTTACCGAGCCGTCTCTTTGCTTGCT
42242 CGCTTACGCAGCAGATAGTAGATACGATAACTGTTTAAGTATACCATTTTTACTGCACAA
42302 GCAGTGTTAATAATTATTATAACTTAGTAATAAAATAGTCTATAATTTAGCAACATATAC
42362 TACTTTTATTTCTTAATTTTTATATAGTATTCTTAGTCGCAGCCTATGAATACCATCGGT
42422 ATATTAGTTTTTATCATTTTGGTTATTGTATGAGAATATACCCCTTCGATATATCAGCAG
42482 CTAGCCCTGTCGGGCTTACCCCGCTCCAGGGCTAGCCCCCGGTGAAGCAGGGGGGGGGGC
42542 TAGTTATTAATTTAAAAGTTTTAAATATCAATCCTTGAGGATCTCTAACCTCCACTCCTG
42602 GATTTTTTCGAATAAAACTGTACTTGTTAGAAGACTTAATTAAGATTTTACCATCCTTCT
42662 TGTATTTCATAATTAGATGATCCACTTAAAATTCTTTCTATTTCTGATGAAGTAAAAGTT
42722 ATATATATTACCTTGGATGCAGTCTCTTCGCTATTAGACTATCTATTATTATTCATTTTA
42782 CTTATAATAAAATCTATTAAATCTTATCCTTCCTTTGCATATTGCAATCCTAATTATTTA
42842 ATATTAAATATAGGTTTTCTGCGCTGTATACAGCACAGGAGGTAGAGAAGCCTAAAATAA
42902 ACCTAATATACCTTTGTTCAATACCTAAAAAAAAAACAATAATCCGTACGTGCTGCCAAG
42962 CTAGCAGCGTCCTATCCATTTATTTCCTTGCGTACAAATGATAAACATCGCGCCTTTAGT
43022 TCCTCAGGTTTAAGGACTAATCAATCCTATATAAATTCACCGCTGGTTCCGCTTCGCAGC
43082 GACAAATAATAACCTTGTCATATGAAAAGTGAGGAATCCTACCCCTATAAACTTAAATAA
43142 ATTAAGTTACCTCCGAAGCACAAATCTTCTCTTTTATCTAGCTGTTTATTATTTATTTGT
43202 CGCTATTTCTGCAAAGCAGGATTTATTTTATATAAATACTTTTTACTTTTCTTAAGAAAA
43262 GTAAATATAATGACCGTTATGTGCAGTACTATTTACCATTAAGCTATAGCCTCTTATAAG
43322 GAAACTTATATGAATATTTAAACCGCTCTATACAGCGAAAATTCACGTGCATGATTATGA
43382 TTATATAATTTTATAAAACTAAAGTATACATTATATAATTGAACACCTCAAAATATATCT
43442 CAGATAGTACTTAACATATTTTTTTTATAAGTTCAG
	G-trnM(cau)_3 <== end
43478 ATGCGTACAAAGGATTTGCACCTTTATCAGTTGATC!ATG!AGTCAAATATGTTACTATT
43536 ACACCAGTCCGCA
	G-trnM(cau)_3 <== start
43549 ATATTTAAGTTACTTAACTTTTATTAGTATAATTACACACTTTTGATAGCGACATTACAC
43609 TTACTTTTGTGCTGCTGCATAAAAAAAAATAGATTTGGTTCTTTTTTATGCAGCAATGAA
43669 ATAATGCTAGCGTGTATGCAGTAATAAAAGGGATAAAAAGGGGTAAAAAGGATAAAAAGG
43729 ATAAAAAGGATAAAAAGGATAAAAAGGATAAAAAGGGCGTGAATATTCCTAGCTCTATAC
43789 AGCGCAGTAAAATCTAGTAAAAAAAATCAATAGTGTGAGGATTTCCATTTAATAGCAGAT
43849 ACTACTTACGCTCAGATAAACTTTTGTCTATTAAATTTTATTCTATACATCGAAGCTAGC
43909 TAGCATTCATATTTAGGATAAAAATAATTTTTATTTTCTATATTTACTGCGCAAGCTAGT
43969 GCTGCGAAGCTAACGTCCGTTCGTATGAAATAAGACGGTTTTTCTTATCATTAAATCAAG
44029 AGGGTCATTCATATATACAGATATGAATTTTACTTAGTTATTTTATTGCTGTGCTGTATA
44089 CTGCAAGGCTGGATTACTA
	G-orf108 <== end
44108 TTACGATATTCATCCGAATAATAAATAAAGTTCTTTACTTGTTAAATTTTTACAGCGTCG
44168 AAGGCCTGGCCTGCCTGCTATAAATATCGCAGCAGGCCTATAAAAAATACATTTTTTATT
44228 AGTTAGCCTACGGCTATTACCTCTCATATCATTATTAACACTACTAACGCTAAAATGACG
44288 GAGGTATCATACTATAAAGAATAAAACAAGGTGAAGAAAATACACGCTTCGCTTTATATA
44348 GGGATGAACGAACCAAGGACTCTTTAAATTATTATTTCTTATAGATTTAGTCATAGTGTT
44408 TCATCCTATTTTTTTTTTCATTATCAT
	G-orf108 <== start
44435 TATATATAGTATTTAATTTAAAAAGAAAATGTCTCTACTTATATT
	G-trnE(uuc) <== end
44480 TAGATTAGACGGGAATCGAACCCGCGATAGTGGCTTT!GAA!AGAACCATGTCGTACCAT
44538 TTGACCACTAATCC
	G-trnE(uuc) <== start
44552 TGTAATAGCCTTAGGGTAACCTTCGGTAACCTTGGCAGCTCTGTAGCTCAAAGATGTAGA
44612 TAGTCCTTTTTAACATATCTAAATGAAATACTACTAAATTGTACCATCGATAATATCACT
44672 TTACGTAGATAAACTAAATTATTATTAAATTAATTAGATATTTATACTCAGTTATAAACT
44732 ATTTATAAACATACTCCTTTTAGCGCAAAAAAATATATTTTTTGTGCGGGGTGCAAAGCA
44792 TATTCGTTTAGCTAACTAAATCTTTTAACTATATTACCATTATATAATTCAAATAGTTCT
44852 ACAGCTTTATTAGTATTTCGAGATTTATTTAATATTATTCCATCAATTGCATAATTAGAT
44912 AGTAGACTCCATAAAATATATAGAAATTCGTCCCGGAGGGATGAATTTTCTTGGGCAGGT
44972 CCTCTTAGAGGACCCGCCCAGCGAAATTATAAAAGTTTTTCTCTATTAACTAATAAAACC
45032 ACCGCAGCAGCTTCGCATGCATGCAGCGACGGATGTATAGAATATATTATTCTTAATTAG
45092 ACCTACAATAGGAGTAATGAATTATGGACCTTTAGGTAAATAATGTAAAAACCTTTATTG
45152 AAGAAACTTAAGATAGCTTTACCGTCATAATAATCACCCCTCCGGGAAGACTACTGCGCT
45212 GTATACAGCTATGATTAGGTAAAGTGTTTATTCAATACTAGCCCTGGCGGGCTTGTCCCG
45272 CTCCAGGGCTAGGATTATTTTAAACCTAAAAAATAAGT
	G-trnT(ugu) <== end
45310 AGCCCCGTGGCAGTATCGCACTGCCTTCTATTGATT!ACA!AAACAATTGCATTACTATT
45368 TATGCTAACGAGGC
	G-trnT(ugu) <== start
45382 AAAATAATGTAAGATATATATAAAATATTTAGTGTTTTACAAAATTAGTACTTTATTCCT
		rnl <==		mfannot: 3' -20/+180
45442 GAAAATCTCTCGATTCTTACAAATAAAGCCTATACTCATAATATTATTTTCACTGTATGC
45502 AGCGGTTTATAATATTATGATCGTAATGTTATATTACGTATATGAGAAATATCTTAAGGT
45562 AAGCTTCGTGCCTATATGCTTTCAGCACTTATCTTTGACTAACATAGCTTTCCTGCCGTG
45622 CCTATACTATATAACTACTCAAGTGAAAGTAGGATAGTCCTATATAATTTACATTAATAT
45682 TTGGACATATAAACAACAGGTAAACCAGAGATTAATAATTATGTTATTTCAATATTAATA
45742 TTAATATATTAATATACCAAGTTCCTTGCGTACATAGGTTATTCCTTATTATATTCTAAT
45802 TCCCTCTAGAAGATAGAAACCATACTGTCTCACGACGTATTTAACCCAGCTCATGTAACT
45862 TTTTAATCGACGAACAGTCGTACCCTACATAGTTCCTGCATCCATGAGGATAAGTTAAGC
45922 CGAC
45926 ATCGCTTTCTTAACAAATACCCTCAATGTAAACTGTAGGGATAATAACTCAATTTTTAGT
45986 TATTATACT
	G-orf312 <== end
45995 TTATTTTTTTTTCTCTTTAACTTCGTGCAACACGAATTTATAGATACCACGGTAAGGATT
46055 ACCTGACTTGGATTTTAGATTATCTCTTATTGAACCTTTAGGAAAACCAAGTAATTTTTC
46115 AGCTTGGCTAATTGAAGTATAATTAGTCTCCTCTTTAGTTGCTAAATTTAAAACAGTAAT
46175 TCCCTTACTATTTTTCTTGGCAAGTGAAAGATTAGCTCTATGTTCTTCAGTAAATTTTCG
46235 CCCAGTCATGGTTTTACTTATTTTGGCCTTGATCTCGCTAGATAAAATTGACACTATCTT
46295 GGAATCTACCATTTTTAATTTGGCCTCTTCAGAATGAATTTTACCATAAAAATGAATATT
46355 TTCCCCTGTATTTGTATTTAACTTTGCTTCACTTATTCTTTCTTTAGCTTCTTCGCTATG
46415 TAGTCTTCCTAAAGTAGAACCCACAGTGGTACATATGTTATAGACAGGTTGAAATAGATC
46475 AAAATAATATTGCTCTCTTTGTATTAGAATTTCCTTGTCACAATATTCTAATATATAAAG
46535 TCTAAAAGCTGAATAACCAGCTTTTAATAGAGCATTATTGATGTATCTAGTTGGATACTT
46595 GACAAGATGGTTTAAATTATAATAAGAAGCTAATCTACGACTAAGGTCAATAGAACTTCC
46655 TATATAAAATTTTCCGTTCTCCTTATTTTCTCATAAATATATTCCAGACTGTCCTTTATT
46715 ATCCTTAATAACAGTTAATTTATCTTTATCAGCGTCAAAGTAAATCTTATCATACTTAAT
46775 TTGATTTAATAATCCTATTTGATCCGTAGTAGAATAGAAACACTTTGGAGAGCAATTTAA
46835 CCCTAAACCACTACAAGAAATTCGCAATCCGAAACTTTTAAGGGAAGAAATCCCATATAA
46895 TCTTAATATTATTTTTGAAACGTGTTTTTGTTTAATAGA
	G-orf312 <== start /note=GIY		evalue:4.5e-27
46934 GTTTTAGTTAGCGGGAATTTCGGTTAGAGGTAACTAAGAATAATACATGGGGATTAGGCA
46994 GTGCCCGCTCTCACTACGCACTGAGAGGGTTTTCGTCTCTCAGAATTACGTAATCTAGCC
47054 TATCATAAACTTACATCTATGAAACGGCTGGAGGTTGACTTGTGACCAACTCAAAGCTAA
47114 ACAACTGTGCAACCCCTTCTTCTATTCGCATATATCTAACGTAGATTTTTACTTCTTGAA
47174 ACTCCCAGATCAAGTATTACAAGGTAATTAAATGGAGGAGATGAAGAGGGAAGGGGCGTT
47234 AACCCGGCCCTAGCTTATCGATCGCCTCGCTCGATCTGTCCTCCCACCTAAGAGATCTCT
47294 AGTACTTGTCTTAACAAAGGTAATACCGAACCATGAATACTCCACCCGTGTGGATAAGTA
47354 TCCATGATCACTATAAACTTTTTATCCTCCGGGATAAAAAAAAACTCTCCTTAATGTTTC
47414 TACTTCTATGCCTTATAAAAGGCATATCTTATACTTTTAATTTATTAATCCTTAAGTTAC
47474 CCTAAGGTTT
		mfannot:
47484 agaccatatcttaacccagtaatatattattacctcgggttgtaggcgtttggtcgttga
47544 ggggttaggaaaagaattttcctacttccctgctgatttcccatttacttaaatggatgt
47604 tccagcatatgcccacttc
		mfannot: /group=IB (2.05e-16)
47623 TTAATTTATATTACTATAAACTCACCCCAATGTCGGATTTTTTTTAAGAGGTGCCAAACC
47683 GCGCACTCATTTTGTACACTCTTGCGCAAATTAGCCTGTTCAACTTGTTATCATAAAATT
47743 ATTATTTCCATTTTTCACAAAATGGTTCAGACTATTTCTTCATTTTTTCTTTATGTTAAT
47803 AGAACCTTATGATTAAATTAAATTTAATATTATTTACCGCTAAATCAACCTTTAATTGCA
47863 AAAGATCCTATCCAATATGTAGACTTCTCCCTTTATTCATTCCACCTTTTAATCTTTTAA
47923 T
	G-orf178_1 <== end
47924 TTATTCTAAACCTGTATCAGTTAAATGAGCTTTATTTTTAATTAATTCAGCTGCTAAACT
47984 TCAATCTTGAAAGTCTTGTGATTTGACACCTACTACTTTATATTCTATAAAAAACGGTAT
48044 AATTTTCAAGTCAATATCTGAAAACTTTGTAACAGAATATTCCAATCAAGTATACTTAGA
48104 ATTTTTCTTTATACTAACTTGACCACAATCTAAATAAGATATTAAATCATTCATTAACAT
48164 TTTATCCCTATCGTGTTGACCAATAGTAAATGTTAACTGTACTTGTGTACCGAGTTTAAA
48224 AGTAGAATTTTTAGCAAGTCTAATATAAAAACATCCCTCACCTGAAGTAAAACCAGCTAT
48284 CCAATAAGAATCAAACACATTTTTTTCACTTAATACGGTAGTAGATAGATTATCCGGGCG
48344 AATAGCAGGAGTTATATCAGGAAAAGCCGACTTTAATTCATCCGACAAACCTAAATTCAT
48404 TGAAGCTTTTATTGCCACAATCTCCCTTAACCCTTCCATAG
	G-orf40_1 <== end
48445 TTAAGTGTTTTTTTTT
	G-orf178_1 <== start /note=LAGLIDADG		evalue:3e-28
48461 TCTTTAACTATCTCTAGAGCCTGCTTAAAAAGTTTATAATCTCCAGACTTTTTAGTTTTT
48521 AAAGGAAATTCTTCAAAATGGTTTAAAATTACCTCTATCTCTTCTAA
	G-orf40_1 <== start /note=LAGLIDADG		evalue:1.1e-09
48568 GGA
	G-orf573 <== end
48571 TTAAAATCTTATTTGAGCATCTATATCAGAAGTAATTTTTCCTTTTCCGAAGTAATCACG
48631 AATATGTTCTAAAATAGCTAGATCTCTAACATGTAAACTGATTCGGAAAATTAGCTTAAT
48691 TGCTCAACCAATCTGACGAGTATTATCTTTATAGATCGCCACCATGAATGAACCTTCCGC
48751 GTCTGAAAATCCTGTTATAAACCCTGGGTGTAGAGAAGTATAAATATTGGATTTAGTTGG
48811 CCGGTTGGCCATTGTAGAATAATTCTTACCTGATACTCAAGCTTTTATTCCAAATGAACC
48871 AATCCGACGTTTTGAACTTGATATTGTTGTTTCTACATTAGAATCTAGATATCCTCTGTA
48931 TACGACAGAAGATAATCCTTTAAACGCAGAATCTATATTTTTTAAACCTCCTTTCCACTT
48991 CAAATTAAATACAGCTCTATCAGCTCTATAACGTTTAGTTAACCTACCTTTAACCCTTAA
49051 TCTTGCACCACCCATATTTTTATATTTTATATTCTCAAGTAGAATATCTCGTATAGAATA
49111 AGGATTGGGTATGAGAGTTGTTAATTTACTTTCTTTTTTATCTATACTTTCATAATATAT
49171 GCTATATAATAACTCGTTTAAACTGTAATTAAACGAATTATTATGAAGTATAGAACATAC
49231 ATTCACATTTTTATACTTATTATCTATTAGCTTTAAATCTAGAGAATTTTCTAATCTACC
49291 TTTTTCTATAACTCTATTAATGTTAGGTAACACTACTTTACTTAATAAAGAATTTAAAGT
49351 TAAAGTAAGATTTCTTCTTTCTTTTTTTAATTTTTTTCTTAAAATTTCAGTAAAGATATC
49411 TCCATTAAAAGCTATAGACTTAAGATTTACAATATTAAATTCTACCTTTTTACCATAATA
49471 TTTACTTATTAATTTACTTAATTTATACAAAAAGACTTCTTCAAATTTATATTTATTTAA
49531 GCTTAATCTTAATCTATATCTTCTAATTATACCTAAAATTCTGTAGAATATCCTAGCTAA
49591 ACGTTTCATTCTAATAATAAAAGAAGTTCTATCTACTACTTTATAATAAGAATAATCTAA
49651 TTTATAATTAGCTAATCTTCATAAAATCCCAGAATATTTTTTTTTTTTTAAATATTTAGT
49711 TCAAAATATTAAAGGTGAAGATAAAAACTTCTTTAAATTATTTTTATTTATAGATAAAAT
49771 CATAAGTTTAGCAAATATACGTTCAAATTTTACTATTCTAACCAATCTACCTACTCTCTT
49831 TTTGATGTTTTTTTTTAATTTACTTATTTTATCTAATAAAAGAAATCTCTCCCTATTATA
49891 TACATAAATTGTTATGATCGCTTTAGAGTTTGTATGTTTTATTTCAGCTTTACTTACATA
49951 TATTTTATTTAAAGATTTTCTTTTTTTTTTACGAGATATATATTTATGTTGTAAAAATTT
50011 ATGATTAAAATATAAATTAAAATAACTTTTTATTAAAGAATTTATTTTTAAGTCATAAAC
50071 AGGATAGTTAACCAAATTATTAGAGTTAAAGTTATAAACAGTATTTTTTCATTCTTTAGA
50131 TACAGGAGGTAAATATTTTGTTATACCTATATCATTAGCAGATACATTAAAAGGTACTAA
50191 CTTATAATGACTATTTAATTTTTTTCTAAAAATAAAGGAGTTTACATTATTATTATACGC
50251 G
		mfannot:
50252 ctgggtatcatgcatactttatcaaaactaatataattttt
	G-orf573 <== start /note=LAGLIDADG		evalue:1.5e-12
50293 aatttaacataattcaaaaaatgttgggtgtctatagtcgttgaacgattttatcttaag
50353 ataaatttcgcttcaaatctacttagaactaggtataagtaatttttgaaattaacccaa
		mfannot: /group=IA(5') (1.69e-05)
50413 TTAAATAACAATGGTATTAAACATTGAAGGACAAACATCCCTAGCGTAGCTTTTCCAATA
50473 ATCCAAGACCTTTCCTTTTTGTGTCTTGTGATCCTATGCCCCGCTTACGCGACTGTAAGA
50533 CTTGTTGGTGGTCAAACAGTAAGGCAGGATTAAGCCATTAAACTTGATAAGTATTATACA
50593 TAACCATTATATACTAATATAAAATAGCTAATAAAATATTAGATAAATTCTTAATATTTT
50653 AACTACGACTAATTTCACTATAATCAAAATCCTACCTAATAAAAAAAAATTTTGCTCCTC
50713 ATTAAAGTTTTGTAAATCCATACTGATAGAGTATTTAGATACAAAAAAGCAATAATTATT
50773 AAACACATTATGTATTTAAGCTTGTACATCTATACATAAATAAGATAGAATATAGCGTAT
50833 TGCTATCTACTATTACAAACAAAAAATTACATTTAAAATTTTATTTAGTGTTACATCTAT
50893 AAACAATAAACATAAAACATAATTGGACACTCCCATTTACTCTTTGTGGGGTCTGTGCCC
50953 CGCATAACAACACTAATTAACTGAGAGTACATTATCCCTTTCATTGCAAAAAAGGTAATT
51013 AATTTAAGTGGGTATTATCCTTACTAATTAATTATACCATTCTCCCTATAAGAAGTTATA
51073 ATTCTTATTATAGTGC
		mfannot:
51089 ccgactgtacattcgcgagcatttcagctctacgtaggtgaaccagtctgtagcgatatt
51149 tacaaccaccgacggtcttgaatatggcattattctttaaccgttttcacctaattctaa
		mfannot: /group=ID (3.52e-21)
51209 CATGCATAAAGAATTATTCAGTTGTAACTTTGTCTAATTCTCTTAATTTAGTATTCCGAA
51269 ATGTCAGTGTGTAACCTAAAAAGAATGTAGGTAGTTTACATACAAAACTACCCTATTATT
51329 ATATTAGATTTTTAACACGCCTTCGGAGGGATTCTTAACCTATATACTATACTTTTATTT
51389 AATTTTATTAATATGCGCCTCCAACTTCGTAGGGCTAGATACAACCAACTATTGTGAAAC
51449 TTGCTCCGAAAGAAGAGATCACTATACAATTTAACCGCTATATTTGGTGTTTAAGATTTT
51509 TATTCTTCTAATTAAATAGTTTTTAACTTTTATTCCTGAAGA
	G-orf417 <== end
51551 TTATGCAAAATATGACTCAAGAAGTTTACTTAAAGTACTAGAATGTAACCCTATTACGTA
51611 TGAAGCTTCTTTTAAACTTGCCACGATAAGTTCTTTCTTATCTGGCATTATTATAAGGTA
51671 CACTACATTATTATTAAGATTAGCAGATAAATCTTTAGAGTTTTCTTCTACTTTATCCAA
51731 ATATAAGTTAGATGAATCTTCCTGAAGGGGCGCTCCAACTTCTTCTAATAAAGCAAGCTC
51791 TTCAGGTGTCAAAGTATTATTAATTGTTGAAGCCTCTTTATTGGTTGATAATCTAAAATC
51851 ATTCATACCTAATGAAAGTTTTTGAATTAATTCTTTTATATTACTATTTTTATGTGCTCC
51911 TGCATACAATGCTTTACAAATAAGAGTAAAGTCTGCGAAATCTAACCTTTTTTTAGTTAA
51971 AAAAGACATATTAGTTAAGAAAGGAATAAAATAATTATGCAACACATTTATATTTCTAAT
52031 TTCTAAACACACAGTCGGTTTAGAATCACCTTTAGGCTTCATCTCGTAAATACCTATAAC
52091 GGATGAATTATTCAATTTTCATAGCGAAAATCTATCAAAACCTAAATTATTAATGAGGTA
52151 GTTTTTTATCCCTTCTAACAAAGGTCTTTGAGCAGCAGTTAACAACAGTTGAAAGTTTGG
52211 CCTTAATATTTCTCTAGTTATACTAAATGTTCCTTCACCTTCGATAAGACCTAATAATCA
52271 ATAATTTGTTATTTTTATTTGGTGATTCTCAGCCATGTTAAAATCAGTACGACCTTTATT
52331 CATACCTTCCTTGAGATTAAGTATTTTACTTATTAGATCTTCATTTAATGAACCAATACG
52391 ATCAAAGTAAAGAAAGAAAGCTTCTTTAAAGTCTTTATAATCTAAAAGTTTAATACCGTT
52451 CATAGGATAACGATCTAATATATCTAGGAAAACACGAAGGCCTTTCTCATCACCAACTAT
52511 TCAACTACAAGAATTACTTCTTACATAAATTTTACCTAAACCTAAAGTTTCACAAATGTA
52571 ATTTAAAACATTTATATCATCAACGTGTAAATGAATTTCAAATTCAAAATAAAAACTATG
52631 TACAACTGTTAGTTTGTTACGATATTTAGGTTTTATTTTGAAACAACCTTCTGCTTCTAT
52691 AAATCCAACCAATCATGGATAAAAAGCATTAGTTTCCTCTTCTAACCTATATTTTAACTG
52751 CAATTTTAAATTCAAAGATGACATGTAACTCATAAACATTTTTTTTTTTAAGAT
	G-orf417 <== start /note=LAGLIDADG		evalue:8.4e-51
52805 TTTTTACTATAAAGAGTATCAGCATTAATTATATAATGAAAATTAAATTAAAAAAGTATA
52865 GAATAAGTTAGTCAACATACTAACACATTAGAGTTGGACTTTAACCAACGCAGCTTAAAT
52925 TATCTAAACTGTCTCCCAGCAATTTTTCCTTTCTAAGGTTACTTACCTTTTTTTTGTTAC
52985 AAAAAAAGGGGAGGATTAATTAATCCATACAATACGATCCCCAAATAAAGGTATTACATT
53045 TCTATCTTATCAATTACCTTATTTACTAAAATTTGTCCCCAACCATGCCTAGTAATTAGT
53105 AACAGTAAAGCTGCATAGGGTCTGTTGAGATAGGTAGGTTCATTACTGAACTTTC
		mfannot:
53160 cccctctaagaaccgtacgtgcgactttcatcgcatacggctc
		mfannot: /group=II (1.43e-13)
53203 AAGCATTTATTAAAATAGTATAAATTAATGTAAGAAAAAAAAAGA
	G-orf321 <== end
53248 TTAATTATTATCTATAGATTTTATTAATTGAAGTTTATCTGAACTACTAAAAGAATTAGA
53308 ATTTAAGAGTCTACCTCTATTCATACCTAATTTTAATTTAAGCATAGTTTCTTTACCCTC
53368 CTCAGTATAATGAGCATTTTGTTTTTTTAGTGCTATTATTTCTTTTCAATCTATATAATC
53428 TAATTGCTTACGAGTAAGCATAGGATATTTATCCACAAAATTAATAATAAGATCAAACTG
53488 ATTAAATACAGCTCTACTTACAACACGTGAATTTTTACATTCTTTTAAAGAAAGTATATC
53548 GTATTTTGGTTTAAGATAACCTATATTTAAATACTTTATAATAGCATTTAAAACCAAAAC
53608 ATCATGACTCTTTTGGGCTATTTCTAAAGTAGGGTTAACAGCAATATAAGTATTACCTCT
53668 ACTTATAGCTTCTGCTATTCTACATTGAAAAGTACCTTCTCCGTCTATAAACGCTTGGAT
53728 TCATTCAGGAGTTAGATTAAATTCTTTATTCTTTAAATAATTTCAACGTTTTTCATAAGA
53788 TCTACTTTTATTCATATTACTTTTTATAGATAACACTCTATCTATATTATTAGAAGAATC
53848 ATTTAATAGTAAAACACTTCTTTTAAAATCTAAATAATCTAAATATTTTGAACCTTGTAA
53908 AGGATAGTTGTCAAAATGAGGGAAAATTACATTAATTAAATCTTCTTTATTACCTACTAT
53968 GTACTTATAACCATTTGTATTAATATTATCTATATTTATATTACCTATTTTAAAATATTC
54028 TTTTAGGTAATTTAGAATCGCTAAAGATTCTTTATTTTGAGTTACTTTGAATGCAAATGA
54088 AATTTTTTTACTTTTAGTATTATAATTAATACTAAAATTACCTTCAGAGTCTGCAATACC
54148 TGAGACTCATCAAGGTTTAAGTGTGATGTTATTGTTAAATAAATTTTGAGTAGCTTCTTT
54208 GTACTT
	G-orf321 <== start /note=LAGLIDADG		evalue:3.9e-18
54214 TTTTTAATTCAAGTTAACTAAGCTTTAACTCATATTTTCAGCTCTATCATAGAGTTAGGG
54274 TGCTAGCCTTTCTATGACCCGACTAACATCACTTTAGTTTGCCTTGTAGGCCTACGGGTA
54334 CTTACTCTTTACAAGAAAAAAGTTGTAACTTAGTTTTAAATTTTTATAATTATAAATCTT
54394 TACAACCTAAAATCTAGAATCGGCGCCCCTGCATGCGAAGCAGCAGGGCGACGATTCGTC
54454 ACACCCTGCGCGAGCAGGGTGCGCCGAATCTTTAAGAGAGAAAGGACTAACCAAACCTTA
54514 ACTAACCAAACCCTAATACCTAATTAGAAATACTACCTAAAATTTCACTCGTTTAAATTC
54574 TTATTATAACATAATATTAATAAAAATGGTTTTTATACTATTAATAAACACCAGTTCTAA
54634 GTCAGCATTCTTTCGAATTAGTTATATACTTATTCTTATCATTACAATAAGACATTCGCT
54694 TTTTAGAACCTCCTTTACCCACTGATGTATATACAATCTCACGATAGTACTTCCTTATAA
54754 AGGCCATCATTGGGCTTACCTAGTTTATAATATAACACTAATTTATTATTACCTTAGGAT
54814 TCCACTATACGTATGTTGATAAAAGACCCATTAATAAACAAACGAAAACTTGTTTATACA
54874 ATCAACTTTTAATAGATACTAAAATTAATTATCATACTTTTTTCAATATATTATATCTAT
54934 TAAACCTCTTACGCTTCAGTCATGGATTCAACTTAATTATCCGTAGTAATATTAGCTCAC
54994 CTACCTAGAGATTTAGTTTTATATTATAAATTAAAAAACTACACTCGTTAGCCAGGCTGG
55054 TTAAACCAATTAGGCGGGCTTTACACAATAAAATTACTTTCATTGCATACCGCTTGAGCT
55114 CAAATGATGGGTTATCTGGTGGAATCTCACCACATTGTTATATTATACTTGCTAGTCGCA
55174 CTCTCGTCTAACTAGAGGTAAGCAGTATCTGCCAATTCTGATTAACTAGAGGTTATCTTA
55234 CCGCTGTGTCATGGCTATTCATACCCTTTTTGTGCGTGCGTACGAACTATGCCGCGATGC
55294 TAACACTTAAAAAAAGGGTTATAGAAGATCCTTCCCTCTTACGAATTTAATTTCGTTACA
55354 AAAT
		mfannot:
55358 ccgactgtacatttggacagacatttcagcctaaccctggtgaaccagtctgtagcgaca
55418 tttacaactgccgacggtctatggttaggataccgttgaccgttttcaccgaatttttc
		mfannot: /group=ID (1.13e-18)
55477 TGTAAATTCTAGAACTGTACGGTTGTAACCTTCCCTCAGTTCCATT
	G-orf432 <== end
55523 TTACTTTTTATCGGCTGTATCATAAAACACAGCTATTCTTTTTACAATATTTCCTTTAAT
55583 CTCCGCGGATCCATCCTCGGACTTATCTAGTAGTTTACTTAAAGTTTTAATATTTACATC
55643 TACAATATCTGCAGCTTCAAATAAAGTTAGCTTTAAAACTACTTCATTGTTTGACTTAAT
55703 TACTTCATAAATACTACTCGAATGTTGATGGATAATTTTCCCTGTAACTAAATCTCTTTG
55763 TCTACCATCACTAAGATGAGCTACACAAGGAGACGCATTAGCTAAGGTATCTCTTTCTAA
55823 GCTACTTAATAACTCGACCTTTTCAGAGTTAGTAGACAGTCTATAATTATTCATAGTTAA
55883 AGATAATTTTAAAATTAAGGTTTTAATATCATCGATCTTATGAGCACCTGTATAAAGTAC
55943 TTTACATATCAATTTAAAATCCTTAAAGTCGTCTTTACCTTTTTTAGTAATAAATTGCAT
56003 ATCATCTAAATACGGGACTAAATAGTTATTTAGAACATGTATATTTTTAATGTTAAGCAA
56063 TACACTACCTTTACTATTTTTTCTGGCTTTTTGATGGTTTATCGAAATAGCTGACGAGGA
56123 ATCTAATTTAGCCTTAGAATATTTATCAAATCCTGAGTTATTTACTAAAAATTCTTTTAT
56183 TTTTTCCAAAACAGGTAATTGTTTTTCTGTTAATACTAAACTAAATGCAGATACAAGATC
56243 ATTTCTTCATAATTGGAATGATCCTTCGCCTTCAATAAGTCCTAATAATCAACTTTTAGT
56303 TATAACAATTTTATGATCATTAGGCATATGAAAATTTAGACGCTTTGTGTTCATACCATC
56363 TTTTAACTCTAGCACTTTATTTTTTAATTCCTCAGTTAAAAATCCTTCTCTATCGTTATA
56423 GATATTAAAAGCCTTTTTAAAGTCAAGGTAATCTAAATATTTACTAGTGTTAAGATTGTA
56483 AGAGTCAAAAAGAGATATCAACTTACTTATATCCTCTCTTTTAGTAACAATAAATTTACA
56543 TTCGTCTTTATAGATTCTAACAATTCCAATATTTAATTTAGATTGAATATATTCTAAAGC
56603 TTCCACATCATCTATATGTAGACCAATACCGAACACAAAAGTAAATCTATTAACATTTCC
56663 ATTAATATCTTGCTTAGGAACTATACTAAAATTGGACTCTGCATCAGAAAATCCTACAAA
56723 CCATAAATGAAAATCCGACATATTCTGGGTAAGGTCAATTAAATTGTTTTTATTTTTTAT
56783 CTTCATCATCATTATTTTATATTTATAAATAGGCGCTAC
	G-orf432 <== start /note=LAGLIDADG		evalue:3.1e-42
56822 TTCTTACGAGCTAGTACCACTCGGCCGAGTTTTAGGTCGGGTTCGACAACCTTAGGTTAG
56882 CCATCCTTAGTTAAAGATTGACTAATCCGGCTTAACTATAGACCTCTTTTACTTAACAGA
56942 TTTAAACTAAGATCCTTCTATACTTGCACACTTAGGTTAACTTCCTTTCCTCCTTGCGGG
57002 CCAGGATTTTACTACCAGTTGAGGCCTCGCTATCTTACTAGTGATAACTTATAGAATCTA
57062 CTGATAATGGTAGTCTATTACTCTCTACGGCGAAGTATAAATGCAGATTCCGTAACGCCC
57122 TCTGCAAATATCTATTTTTTCATTAATTTTCGAAGTTTAATATATCAGCTTCGGACTTCT
57182 TGTCTATTTCTTTTGTCCAAGGACGCAGACTTATAAAAAAAAATAGAATTTTTTTTTTAT
57242 TAGTACGTTCACTTTTTCATAGGAGTGGACTGCTATAGTATAACTTCCAAGCTTTACGCT
57302 ACAACTCTCCTTTAATGTAAATCTGTTAAAATAAAAGTGTTACTATAATTAGCTTCACTT
57362 TTATACTAGTGAATACTAGTTTTTAGTTTTATAAGCACCCCTCTTTAGATTTACGCTATG
57422 TTGGGACGCTTAGTTTTAATAATTAAGCCTCATAAAAGTTTTATGAAGTCTGGTTTATGG
57482 AGATTATAAAAAGATCCATATAAAAGTAAGTTTACAGAGTAAGATTTTCACTTACGCAGC
57542 GAGATTATAAATTTATAATCACACATAAACACTGCTATGCCAATTTCACTGAGTCAATCA
57602 TAGAGACAGCTGTTGTATCGTTACATCATTCATGCAAAGACTGCATTTAACAGTCAAGGT
57662 ATTCCGCTACCTTAGGCTTTATTACAAGATGGTTAATCTTATAATAAA
		mfannot:
57710 ggaccatatcatcaatctataacttaaggcctcttactttaagtaaattatccttatttg
57770 aatttaattcaaataggcgaaagaataatttctatttgctctactttattttctctaaca
57830 taaaaagatatgaaaaagtattaaagaagattgctctgttatattttgtatttaacagaa
57890 ttaacaaatagatagatcgtttagcgtatggcctctgaagattatgaataagtttaaata
57950 aaccattatggtttattatcattttatgtttaagtggttaaattatgtgaagtacgaaaa
58010 gttta
	G-orf186 <== end
58015 ttagtttgaagaatttataatatttaaagtttcttctaatgttctttttctttgtttacc
58075 ttttccttccggattaattaaataaaccaattttactaattctatcagtctttctttaga
58135 taaaactgtattatgatttcgatctaattgatttaaaatctgacaaaaattattaaaaac
58195 ctctgatttatatttactagagaaaacaacaacgtattttttaaaaaaaggtataaccaa
58255 atctattatattttgagtaccttttattgagtacactcatactttatctgaaccagattt
58315 ttttaatgcgttacctttattattaaaaattagtctaaaactatgaagtatatctatacc
58375 gttttcatgttgaacaacattaaactctggttttaatgaaataccatttttaagtctggt
58435 atctttcactatagaaataactaaagccccttctccttctataaaaccacctaatcaaaa
58495 tttgtagttctcatcctgaactaacttatttattctttcctgctgattgatattaaaatt
58555 atcttgcatgtttataatatt
	G-orf186 <== start /note=LAGLIDADG		evalue:1.5e-17
58576 aaattaaaaataaaacttaccttaatgattaaacttaaatcacatctttgcaaacaattg
58636 cacgataaatctattaaaaattatagactagattacagcacataaaaattatgtactcga
58696 catttatactttataaaaatgccaaaaatacaacccaaatattttcagatttgtattttt
58756 tactacgtatgtataatcttttatttaaggcaactatctcaaaactagataaaaaacaaa
58816 aagctaaatataaaccacgagtaatttacgcgggctacaaatacatcttttttagaggta
58876 tataaaacctcaaagaaaaatattagtaatttaaatatcattttaaccttaaacctaaac
58936 aagtttacaacctgttagtaaatatgcaataaattaaaatattgttccagcaaatagcta
58996 aattt
		mfannot: /group=IB (8.57e-21)
59001 TACGAGGGCCTACAAAGCCAACCCTCAAGATAAGGCCGCCATTAACCGGGGGTTCCTACA
59061 GTACCGAACATTTTAAAGTTAGTTATTTTCGTTAGCCAGCCGGCACCGGGCAGAAATCAC
59121 ACTCTATACTTAGACTTTAAGTCTTTATGCAAAGTGCTTTGTTTTAATTAAACAGTCGTA
59181 CAACATTATTTTATGCTTCTTCGTCCTTACCCGAAAATTTCGGGACAACTGAGCCCTCCT
59241 TATCCCTAAGTTACGGTAGTTAGTTTGCCGAGTTCCTTTCGCTCCACAAATTTTATCCTT
59301 AGTATAATCAAGGACTAGGCTAATGTGGTTACCTAAATTTGGATAAAT
	G-orf322 <== end
59349 TTAATAACGATTTGAGTTCATTCCTTGTTTTATTAAACGAATTTCTTCTAAACCATCTTT
59409 ATTAAGATGAGCTTTAGCTTTCATTAGTTCAGCTACCTTCATAAAATCCTTGAAATCCTT
59469 TTTCTTTGCCCCTTCTAAAGGATGTGCTTGGAAAAAAGGTATAACATAATTTGTAATATC
59529 AGCAAGCCCTGTAATCAAAAAATCCATAACTTTTACGGTAGGAGATTGTTTGTAAACTTT
59589 ACCTGCTGTGAATACATTTGTAAAGCTTTCTAATAATGCAAGATTTTTTCTATCTTGTGT
59649 AATTTTAAATACTAATTTTACTCCTTCACCCAATACAGTATCTTTTTTTTTGTATATATT
59709 TACAAAGAACATTCCTTCACCCTCTATATAACCTACCACTCAGTTAGGGTTATATATTCT
59769 TATACTTGTTACTACAGGTCTTTTGACCGGTTCAGGCATTTTTGGTAACAAGGATCTAAC
59829 TGTTTCAGAAATAGTTCCAAAATTCATGGAAGCTTTAATATTAGCAATTTTAACTAATCC
59889 CTCCATAATTAAATGTTCTTTATTAACCATTAACTCCACAACTTCTTTAAATAACTGAAG
59949 GTCTGCTCATTTGTCTGTAATTAAAGGATAAGCTTCAAGATGTTTTAAAAAAATCTGTAA
60009 ATCATTAAGAGAAGAAACTTCATAAACAACTGCACCGTCACTACGTTCGGTTACTCTACC
60069 TACACCAAAGAAATATTGGATTTTTTTTAGTAGAACTTCGTCTTTTCTATGAAGAGAAAT
60129 TTGAAAAACTGCTCTTACACTTGCACCTAAGCTAAGAGTAAGATTTTTAACGATAGAAAC
60189 ATGGAAACATCCTTCTGCGTCAATAAATCCTGATACGTAGTTAGGATTAAGATCCTTATT
60249 CTCTGCGCAAGCGTAAATTGAGTTGTTATTATTATTTAATGTAAATATATTTGAAGCTTT
60309 TAATTTTAG
	G-orf322 <== start /note=LAGLIDADG		evalue:2e-26
60318 AATTTAAGTCACTAAAGTGGGAGTCACTATAAGGGGTAACTCCATTAGATTTTACATTGA
60378 TACCTACTGTCCACCGGTGTGGTAACTCTATAGTCATACAATTTTAGCGCTAGCTCTTTG
60438 AATCTTTTCAGATCTAGTTTTTAAAAGAAGGGATTTTCAGACCCTACTTACTAAAGATTA
60498 TCGAATCATTTCAGATGAAAGTCGATATACAACTATAGGACCTCCTAATGCCAAGACGAA
60558 TTTTCAGCGTGGTGGCCTACACCATCCACCATCCGCGAGTTACCAAATCCTCGTCATTTG
60618 GCCCCCGTCCAATACCAAATAATCCTCTAATATCATATCCTTTAAAGTTGAGTTAAACTT
60678 TGAGACTCCCATACTTTATCTTACGCAAGTATATATCAACTAGAGTTATAGATAGAAGGG
60738 ATGCTAACCCTTAAACCTAAACCACCTGACTTGACAGATTGCTAATCTAATAACCTTTGC
60798 TAGGATAAAGTGGTAGTGTATTTGCTAAAAACTGGAACTGCTAAAAAGAACTGTCGCTCT
60858 AACAGAATAGGCACACATATAATTATAAATTAATCTATCGTTATTAAATATTTATCCAAA
60918 TACCAAGTTTCCTTGGGG
		mfannot:
60936 gctagagtacaccttacaaaagaatacaataaaacaaattttacttaatcttctgaagaa
60996 ccatctactcgttgctcttttacagtatttatttcacataatactgacttagatccgcga
61056 taacccattcctattgctagaatctactgagttcttactatacaccagtaattagttggt
61116 ccactttaatactttcgtattaagtttagtatcagcagctttagggtgtccccggagttt
61176 gattctt
		mfannot: /group=IC2 (3.05e-36)
61183 TATCACAAAATAGGGAGCCTAACCCCTTAATTATGATTGTTAGCTCATTTACGCCTTCGT
61243 ATTCTACACTAGCTTACTTGTCACAGATTCTAGGTACGGTTATTTTCATTAATATTAAAC
61303 TCATCTTTTTAGTTTATTGTAAAATATTAATATATTACTTATTTTTTCCAGCACACTTTT
61363 CACTTTATAAATGTTGTCCTTTAAGTAATAAGATTTTCTCATCGTTTCAACCTTTGGGAT
61423 TGTAAACTTAGAGGCCGTTACTTTACTTAGCCATAAGCTTTAGGCGAGAGTTGGACTCAG
61483 ACTTGAGTCAGACTTCTTCCTCATTAAAGAAAGAAACCGGGTAATTTACAAATTACCACT
61543 TACAACTTCTTTTTTGTTACTCATGTCACCATTATCTCTTGAGTTTGCTGTTAGCGATAC
61603 TATATCACTACACATTTATTATAAAATAATAGAATGAAGCAGGTTTACTCAATGTTCTGC
61663 TACCCCTGTAAAAGACAATAATTTATTTATTATTATCAATTATGGACAAGGTTTCGGTAC
61723 ATTGTTTAGATCCGTTAAATTTTCGACGCCTTTAAAAATTAACAAGCGCTCTGTTACGAG
61783 GTCTTTGAATTATGGCTGCTTCTAAGCCCATCTCCTTGTCGACTTGAATAAAGACTTTCT
61843 TAATTTCACTTAACAATAATTTCGGACACAGCGATTAAATTTATCATACAAACAACCGAA
61903 T
	G-orf442 <== end
61904 TTATAATGAATCTCTTTTAGTATTCATTCTATCTTTTATTTTGCGAATTTCTTCTATACC
61964 TTCCGATGTTAAATGTTTTCCATCTAACATTAAATTAGCTACAAGACATCAGTCTTCAAA
62024 ATCCTTAGATTTCTCTCCTGCTATAAAATGTTTTTTGAAAAAAGGTATAACTATATTACT
62084 AATATCTGATAACTTTCTAACATGAAAGTTAACCACATCTCTTGTAGTTATTTCCACGCT
62144 TCCGCACCCTAAATAACTTTCAAAACTTTTTAATAAATCCTCATCTCTTTTATGTTGAGT
62204 CAAAGTAAAACATAATCATACTTGATATCCACAATTATGAGACGAAGAGTTTTTTATATT
62264 AACAAGAAAACAAGATTCAGCACTAGCAAATCCTGCAAATCACTCTGGACTTGGAATTAC
62324 TCTTCCTTCTACTACAGGTCTTTCCATTGGTATTAAGCCCGGGAAATATTCCTTTAAATT
62384 TTCATTAATACCAGTGTTTAATGTAGCTCTAATACCTACAATTTTATTTAATCCTTCTGT
62444 TTTTAAATGTTCCTTAGTCATCACTAAGTCGAAAACAGATTTAAATAAAATAAAATCACA
62504 TAATTTTTTAGTAATTAAAGGGTATTTTTCGAAATGTTCAATAATAAGTTTTAAATCTTT
62564 AATAGATTTAACACGATATTGTAAAGTATCTTTACCATGTTGAGTAATATAACCTACTCC
62624 AAAATAATTATTTATTTGTTCTAAAATACTTAAATCTTTTTTATGTAAAGCAATTGTAAA
62684 TATTAATTCCACTGTTCAACCTAGTTTTGATTTATTAATTTTTGGTATTCCTACGTAGAA
62744 ACAACTTTCTCCATCACAAAGCCCTGTAACAAATCAAGGATTTAACCTAGAAGATTCGGT
62804 CCGTATTTGAGGATTAAGAGTACAATTAGTAGAATAGCCGCGAAGATTCATAAAACTTAT
62864 TTGTTTAGAAAGGTATTTAACTTGATAACCTTTCTCAAGGCCC
		mfannot:
62907 attagattacaccttaacattggaacatttattttttctgtacaggttgtttcaatgcaa
62967 ccaccgtctaatcgttgctcttttacaactcctaatacgttattatttattgtagccgtg
63027 cctgtataataaactatattatgagttgacttagatccgcgataacccatttctttttca
63087 atcatttcttgacttattaccatacctgaataattacttcagccgcctatatattttcat
63147 atatggtttggtatcaagaactttagggtgtccccggagtttgatggtt
		mfannot: /group=IC2 (3.11e-35)
63196 TACTGGCACTTACTTGTGGATTCCTACACCACAAAGC
	G-orf442 <== start /note=LAGLIDADG		evalue:2.4e-26
63233 ACCTTAACTCTTGTTCTGGGCTGTTTCCCTTTTGACATACACAGAAATCCATGTTTATGT
63293 ACTAATTAAACATGGATCTTCTCCCTAAACAGTTCAAAAAATGAACTATCCATTTAGACA
63353 ACAGGTTATAATATACATTATTAATGCTTTATATTCCTGGCTTCTTTTCTTTAATATCGA
63413 AGCTAAAGTAATTTTATATAAATTTAGTTGTACTTATTTAAGTGTATATACTGC
	G-orf263_1 <== end
63467 CTACTTATCTTCTGAAACGCGATAAAGTCCTTTAACAAGACTCCCTCTATTAATTGCGTT
63527 TCGTATAGCTTGTCTTTTTACATCTAAATACTGACCTGCTTCAGTTAAAGTTGAAAAACT
63587 TATTACTTCATCAGTTTGAGTATTTAAAACTGAAACAGATACTCCTTCACGTGCCATAGT
63647 TTTAGCTCTTATATTAGCTAAAGCTTCAGATGAAAGAGGATTATTTTTTTTATAATTGGT
63707 TGTAGCTAGAGATAATTTATCTTTAGTTTCTTGACTAACAACCTTACCTAAATGAGTTAA
63767 AGATAAAATATCTTTATGTTCCTGTGAAATCTTTTTTAGTTTAAACTTAGCAATATTTTC
63827 TGGGCTATGTTTAAAGCCTAACAAAGAATAAGCACGTGTTAAAACATTATACTCAGGTAT
63887 TAATAAATCCAAATAATACTGTTCCCTTACAAGTAGCTCATCTGCTTTGCAATACTCTAA
63947 AATTTCTAAATTGAAATTTTCGTATCCATATTTTAGTAAAGCAGCATGTATAGGTCTAGG
64007 ATTCCTATTTAATTCACTTTTTTTGTAGTAATCTCCTACTCTTTTTGAGAGATTTAAGCC
64067 ACTACCTACATAAGTATTGTTATTTAATGTATTCACTCAACGATAAATACCGGATTCATT
64127 CTTATTTTCAGGAAGAATTCTATTTTTATTCAACAATGCATTTTCATAACATTTAATTGG
64187 AGTTACAGCTATATTATAACTAGAATAATTTTTTATTGCCTTGTGGGCACGAAATAGATT
64247 AATTTTTGTGAC
	G-orf263_1 <== start /note=GIY		evalue:2.3e-26
64259 TTTTTATTAATGGATGTTTTAATGCCAGACAGTTTAGTGTTCGTCTCATTCCAAACATGG
64319 GTCATGAATAAAAACAATATTCAAGCTCATCTCTCAGATTTATAGAATCTCTCCTAGGTC
64379 CGGCTTCTAGTGAAGCAAACTGTTAAACATCTACTTTTACAGTACCTTAACCTATTAACA
64439 CTACTTATAAAGGGTGTCAGCCTTTATAAGTCAGTCACCCTTCGAAAGATAGTCGCCT
		mfannot:
64497 gtcatattaagtcttttgtaaaagccggcttcttatttaaatttatacatatctgtagaa
64557 taaaattactttattgccattgcatcctttcggatgaggcttgactatatcttaagctta
64617 cgccaaccaacatttagtcgatgaactgcacaccattattccttagaatacttggtgctt
64677 ggctgcggattacccattactaatcattaatcaatcacgattttaccatacctcgagtca
64737 ttacctgagccataggatacatattactattcctacttggttgtgattgctttagggtgt
64797 tcccgcaatttgatggtt
		mfannot: /group=IC1 (2.34e-26)
64815 TATAGCAGAAGGTTCACTTCTACAAAAAGGCTGTACATACAACCTTATCATTCTATGTCT
64875 GATAATTCAAGATTCATCTTTGCCATTCCGAGTCTACATACTCACCGATAAAGTCTCTAC
64935 GACCCCCCGATATATACAAAGTAAAATGTTGATTTTTTAACTAGTTTATTCTACTTATCA
64995 AAAAATTTGTAACATCTTGCCTGAGATTAAGTTCTGTACCTGCGAAGATCTTACTTAAAT
65055 TGCCTACTATTATAGGTTTCGCAGAAACTGTAAGGTCTCCTAATGTATCCAAAGACACAT
65115 GAGGAGACCGTATCCCTTGAATAATTATATTTAAATTAAATACAATTATCCAAATATCTA
65175 ATAATTTAGTATTTTTGCTTATATATTGCCTTATTTTATATATGTTTTATTTCATAATAT
65235 CTTTACT
	G-orf263_2 <== end
65242 TTACCCTAATTTAATAGAATATCTATTTAGGATAAGTCTACCAAGATCTACTGATTTTCT
65302 GACAGCTGTTCTACTTACACCTAGAGCTATAGCTGCTTCAGTTAAACTTGCATACTCTGT
65362 GGTTACAGAGGTTTCAATATCTTTTACTGAAACAGTTACACCCCTGAGAATTACAGCGGC
65422 CTTAGAAATTTTAGCGCGTGTAATACTTGAAAGTTTAATACCTTCTTTTAGCTCAGATAA
65482 TTTTTTACGATGCTCTGAGGACAAAATTCTCCCCATAGCTGCTTTAGATAAGTTTTCTCT
65542 AGTAGAATCACTCACTTTCCGTTCATTCTTAAAAAATTCTAATGTTTCTGCTTTATGTCT
65602 AAAGCCTAAAAGAGAGCCTGCTTTATTTAAAATATTATATTCTGGTTTTAATAAATCTAA
65662 AAAATATTGTTCTCTTTCTACAGGATTAACTCCTTCTGCACAATACTCCAATATTTCAAG
65722 TTTAAAATTTTGAAATCCATATTTTAAAAGAGCATTATATATGGTAGTTTTTCTTTTTGT
65782 AGGTGAATTTAACTGAGTCAAGCTATAATATTTATAAAATCTTATGGTTAAGTTTACAGA
65842 ACTTCCTACATAAGTCTTACCATTGATTTTATTAATTCAGCGATAAATAGCAGCTTTACC
65902 CTTATTATCTGAGAGGATACGATTTTTATCCTCTAGACAATTAGAATATACGACAACTGG
65962 TTTTAAATTTGCACGCGATCCT
		mfannot:
65984 tttagctgcggtgaaatattaagatttatattattttgattattattcat
	G-orf263_2 <== start /note=GIY		evalue:2.4e-23
66034 gatttaattgtttttttttataaaatttatttttaatatactcgagaaaagttaagtatc
66094 tatagtcgttgaacagttttatcctttctcaggataaacttcgcttcaaatttacttaca
66154 actaggtataagtagtacttgaaattaacttaa
		mfannot: /group=IA(5') (9.57e-06)
66187 TTATTTTTCTAAATCAATAAGCTTAATACTTATAAATCTAGCGGACAAACATCCAGGTTA
66247 TTGGTAAATAATATTTTTAATACTATCGTAGTACGACTTGTTATCATAATAATAATTATT
66307 ATTTCCTCATCTCACGATAAGGTCCAGACTATGTCATCATTTTCTCTGTTTATATATATT
66367 AATAGACGCTAATTTTTTTTTTAGATACTATAAATAACTTATGCTGAAATACAGCAAAAA
66427 TACTAAATTATGAATCATTCTTTCGAAAGGG
		mfannot:
66458 gcatgactataccttaagctaagatttttctgttaaatcaataaagaaaaacaaagccag
66518 ccaccgtctagtcgatgtactgcataccaaataatttatacttggcacttggctgcggat
66578 tacccatttatcttgtaaattatacagataatcaatttcgattttaccttaccacgagtc
66638 attacctgtgccaccaattctattactagattagtttggttgaaattgctttagggcctt
66698 cccgcaatttgatggct
		mfannot: /group=IC1 (2.64e-31)
66715 TTGCCGTCAGCCCAAAGGCCGACGACTAGCAGATGGTTCACACCTACTAACTGGCTTACT
66775 ACGAAGTATTGTAATACTTACCAGCTATCTAGGTCAGTTTTGTCTTTCACTATACTTACC
66835 ATAGTTCTTCGGATATCTTTGCTACGATACAGATTTTCTCTCTAACCTTAATATTAAGGT
66895 AAAGCTAAGAAATTTCTCCCTAAATAGTTTAAACTATCCATTTACAGGCAATATTGTTTA
66955 TGTTTTATTCTCTTTATT
	G-orf273_1 <== end
66973 TTAATTAACTACTTTTTTTGTTACACGAAACGTTTTCTTGATAAGCCTATTGTATGAAAT
67033 TGCTTGTCCTACTGCATTCTTATGTACACCTAAAACTTTACTTGCTTCTGTCATACTGAT
67093 ATATTCTAAAATTTCCTTAGTTTTAATATTTTCAACTATAATAGGTACTCTATTAGCAGC
67153 CGAGGCATTAGCTGTTGAATTAGCTTTTCTTTTTTTAACTTCATCACTTAACACAAAATT
67213 TCTCATTTTGGCTAAAGAATCTTCAGTATGTTTATAACCTACTGTAGAACCAGCTTTTTC
67273 GACAATATTATATTCAGGTTTTATTTTATCTAAATAATATTGTTCACGTTCAAGTACATT
67333 TTCAGAAGCACAGTATTCTAGGATATACAACGAAAATCTAGAAAACCCATATTTTAAAAG
67393 CGCTCTATCTATAGGTCTATTGCTTTTTGCTAAAGAACGTAAACTATAATAACTATACAA
67453 TCTAACGCTTAGGCTAACAGAACTTCCAACATATTTATTTCCGTTTTCATTATTTATTCA
67513 AAGATAAACACCTACTTTTTTACGGTTATCTGCTAAAATTTGCACTTTTTCTAAGTCAGC
67573 GTCGTTATACTTAACTATAGGACATAAATCCAACATAATTATATCATTTAATTTAAAATT
67633 TTTCATTGTTTGTATATATAAGTAGGTTTTTAGGTATCAGATGCCTCCACAGGAAGCAGA
67693 GTCTTTCCGGTATCTACTTTCACTCGTTCATGCGCTTACAAGGCCCGCCTGGATTTTACA
67753 CCTGAGCGAGGATATTTTCCAACCAACTTCAATGTAGCCACA
	G-orf273_1 <== start /note=GIY		evalue:8.7e-28
67795 AGTCTATTGTCGCAATTTCGAACTGTTTGTTTGGCTCTTTTACTTATTAGTGCCTTCTGT
67855 GGTCTCGTTTAACCCTACTAACTGCATAAGGAACTTCTAAACCTTTATACAGCAGATGCA
67915 ATCTATTAAAGGAAGGACTAACTGACACTTAATTAAGGAACGCACCTTAACCTATTTACC
67975 ATTTATTTAACCTCTGCAATATAAGTAAAAAAAAAATAAGAGAATTTCACTGAAATATTC
68035 CAGTAGTACGTACATAAAATATATTACCCTGCAATGTTTCCATTGGGGCT
		mfannot:
68085 tgactatattttaagcaatcttttagtggattatatacacacctaaaagaaggcctatct
68145 ccttatagtcgatgaaccttcttcatttttagtaatgaagcttggatgcggattgcccat
68205 tctacttgcgtaaatcaatcttgattttactatctcgcg
		mfannot: /group=I(derived) (2.90e-02)
68244 AGTCATTACCTGCGCCCTTAATTATATCTCTATATTAAGTTAGTTAAGATTGCTCTTAGG
68304 GGTTCCCCGTCAATTTGAAGATATGTTGCAGAAGGTTCACTTCCACATGGGCTAATAATA
68364 AGAGCTTATCCTTATTTTTCTACCCGTTCGGACTTTTATGTCTGGATAGGTAGGCCTTCA
68424 CAGGCTTT
		mfannot:
68432 ccccccacaagaacggtgcgtgaacctttcagctcacaccgctc
		mfannot: /group=II (6.85e-10)
68476 AGGCAACCACTCTCGAAAGAAAATCTTTTCTTTCTAGCCATATTTAGCAATTTTACTATT
68536 TACTAGCTAAGCTACCATAGCTATTGCTAAGAAACAATAAAACGGTGTCACCGATTCTTT
68596 AAGTCAGCGGCCTTTCGGCCTAAGTATTTGATTAATTACTTCAAAAGGTGCTATTTTTTT
68656 TAGTTGGTCCCTTTGAAGCTATATTATGCTTGAATTATGATTAATGATTAATATTATATT
68716 ACGGACTATTAAGCAAGCTCTGAAGCACCCTTCACGTGTCTAATTTAAAAACTGTAAGCT
68776 ACTTCTAAAAGGTCATGCATGCAACCCTCCTTATAAAGTCAAAGGGAGCAATAAAA
	G-orf331 <== end
68832 CTACCTACCTCTATTCATTTGTGATTTTATGCTTAAGATTTTTTCTAACCCAGTTTTACT
68892 TAAATGAGCTTTGTCTTTCATTAAATCGGCTACCTTTTTAAAATATGAGAAATCCAAAGC
68952 TTTTGATCCTAGTATAGGATGTTGTTCAATAAAAGGAATTATTTTAAGTACCTGATTTTC
69012 AAATTTAGCTACACTAAACTCTCCTACTGAATCACCTGATTTTTGTACAGAACCACAATC
69072 AAAATAAGCTACAAGAGATCTCAGAAGTTCCAAATCACGGTTATGTTGGGCGACTTTAAA
69132 TCGTAAAGTAACACCTACTCCCCATTTAGTTTTAGCTTTGTAAATATCAACCAAAAAGCA
69192 ACCTTCACCTGTGATAAATCCTGCTAACCATTCAGGATCTTTTATAGAAACAAAAGGAAC
69252 TGAAAGTTTAATAGCTGGAACAATATCAGGAAAACTAGCCTTTAGTTTATCAGAGAGCCC
69312 TTTATTTAAAGAAGCCCTCATACTAACTATATTTAATAACCCTTCTTCCGTTAAATGATC
69372 TTTATTAACCATAAGTAGTATTACAGCTTTAAATAATAAAAAATCTTCATGTTTTTTACT
69432 TAAAAGAGGATACTCCTCAAAATGGTTAATTATAATATCTAAGTCTTTTAAAGAATTAAC
69492 ATAATATGTAGCTTTATCTTTAAAAATTTTTATATTTCCTACTTTTAAGGAATTTTGTAT
69552 TAATCTTAATAATTCTAAATCTTTTATGTGTAACTCTATTTTAAAAGAAGGCTGAACTTC
69612 CCATTTTATTTTAACGTTGGTGCTTTTGGTTATACCTACGTAAAAACATCCTTCAGCGTC
69672 TGTAAACCCGGTTATAAATCCAGGACTCAAAGCTTTATTGCCTAGATCATTAATTAAAGA
69732 TCCAGTTACTGTGCTATAATGATGTAAAAATCGATTATTAAATTGTATTTGTTTATATAA
69792 ATTGTTAAAAAATTTTACGAAAACTTGTTTAAATAA
	G-orf331 <== start /note=LAGLIDADG		evalue:1.1e-31
69828 TAATTAAAAGCGAGTGAATAATCTACGATTATACCTTGAGTAACTCCGAATGCATCAACT
69888 AATGTACCTTGATTTTGCCCCCCCCCGTTTAAGCTCTTTATTATTCAACCTAACCGTTTC
69948 TCCCTGGTTCGAGGTCTGTCGAAGGGCCTTTTATCCCTCGAGGGAAGTATTTCAACTCGC
70008 TTTCAGAACTAAACATCCAACCGCCGACTAGTGTCACCTTTATAACTAGAGGCGTTTCGC
70068 TAGACGAATTCCTCTCTTGCCATGTTTAGCCTTCAATTTAATTAGTTTAGCTATTTTTCA
70128 TATTCAAGGTGCAATGGGTTTTCCATTACTCGCGGATAGTTAGAGAATTCTGTCAAAAGT
70188 ATGCCCTCGACTCTACAGGGGTGTCAGCCCAGAAGAATCGTTTACCATTCGATGGTTAGG
70248 TCTACATATTGTACCTCTTGTCTTCATATCTTTCACTAATGCTAAATATCTAAGCTAACG
70308 ATAATGCTAACGATAATGCCAGGTTTTATTTCTATAATATTTATTAAATCATAATTCAGA
70368 ATAGTATTAATCTACTCTATCACGATCATTACTCACGCGCATTTGCTTTTTAAAGACTCC
70428 TATACCCCCAGTCCGTTACATTGTTTTAGTTATTATACAATGCCTCTTATTTATTCTGAA
70488 TAATTTACAATAAAAAGGGGACTTGGGGCTTACCAAGTTCTGTATGAACCACTTTAATCT
70548 TCAACCTTAGAGGGTATGCTATACGATGGAGTAGTTTGGTATCTAGGATTAACTAAGGAT
70608 CGTAATTAATCTCCTACTCTTCTAATAATTTAAGTTTAGAGTAATACTTCTAAACAAAAA
70668 TTACAACTACCTAGGTCCAAATTAGTTTATATTTAAAACACCGCCTCTTCGCATACTTTA
70728 CTTTCGTTCCTCATAGTTTAGATAATTTTAGCCTATTGTTTATTCAACGTACCTTTTCAC
70788 GAACTTCACCTTGCCTTAGCAAGGTAAGCCTATAATAAAAAAGTTCGATTATCTATCACG
70848 GCTTAGCACTTTCAATTCACTTATATTAATAATTAATAACCATACAGTTAATAACCATAA
70908 AATTATGAATATTAAGATAAACTTCTTTCCAGCACCCGTGACTAGGCTCGGGGACTAGAT
70968 ACATTCCCGGTGGAATCTCACCACATTGGCGCATACAACTTCTTGTCGCACAATCCTGAC
71028 TATAGTAAGATCACCTAGCTTCGGGTCTAACTTTAGACACTAATTCATTTTTGATCATCG
71088 GTTTAACTACGCAAATTGCTCGCATCTAATGTTAACTTGGTGACCCAATTGGGATAGGTA
71148 GGACCTCTCGGTCTTTC
		mfannot:
71165 ccccccttagaaccgtgcgtgcgactttcaccgcacacggctc
		mfannot: /group=II (1.56e-17)
71208 GTGCAATCATACTCAAGAGAATTTCTATCCCTCGTTTTGGAGATTCGTTCCTTCTCTTTA
71268 AGCCAGTGATGAGATGTA
	G-orf616 <== end
71286 TTAAGAATTTTTATTAGATTTTATCTTCCTAGGTTTCTTTTCGATTTTTGGGACGATAGT
71346 CTTAAATCTTTCTAAACTTTGGTTTCCATGAGTAACCTGTTTATGACACAATTGATGTAA
71406 CGGTACAATGTTTTCGAGACTATATTTTCCACCGGTTTTTTGTGGATTAATGTGATGTAA
71466 CTCCACTATTCCCTCGTTGTGCAAGGATTCATTACAAAGCGGACATCTTTGTTTGAATAA
71526 CTTGTACACCATTTGTCTAAATTTAGCCTCTATGAGTTTTTCCCTTCTTTTCTCAAAGTA
71586 TTCTAGATTGTCTCTAATGTATGGATTTTTGCCCAGTTTTAGAGGTCTTAACATAATTAT
71646 TGAGATTTCACCAAGATTTATTAATTTCTCGGTTTTGGATACTCCTCAATTCCATTTTCG
71706 GGTGTTAGTTTGAATCATATATTTGAGAACAGTTTTTCTTAAAGACCCTTTATGTCAATG
71766 TGATCATTTAAGCATTTTTTGATATATTCAGTGATCGATTGAGACAAAAACTTCTTGAGT
71826 ATGATATGAGATTCTTTTATGTTCTCCTCATCCTCTTAGTATAGGATTTAACTCGGATAT
71886 AATTTTCCTTATTGGTTTGTTCATAACAATAACTTTGTTAACGGAACCTTTAAGTTTATT
71946 TATTCCCTTAATCGATGGTTTGATTATTAATACTGTTTCCTGATCTGTGTCATTATTTAA
72006 TCTCGCATTTCATTTCATTCTTCTGATATTGAATCCTAAGAAATCAAATCCTGTTTTGAT
72066 GTGTGTGATCAAGGTTTTCTTCTCATTGAGCTCCAATCCTCTTTCTTTTAGAAATTCGCT
72126 GAGGAGTTCTTTATTTTTAAGAACTATCTCTTTGCTTTTTCCAGTTATTATCATGTCATC
72186 GGCATATCTTATGACATGTACACCTGGACTTATTCCTTTGACTAGAGGATAGGCTTTCTT
72246 AATATGTTCTTCTATACCATTTAGTGCAATGTTACTTAATAATGGAGATATCACTCCTCC
72306 TTGCGGAGTTCCTGCATCCGTTTCCATAAAATTAAGTTGTTCCATCACTCCAGATTTAAG
72366 TCATTGTTCTAGTACCATTTTATGACGTATCGGTGTGTGCTTCATCAAGAATTCATGACT
72426 GATTTTGTCAAAGCATTTAGATATGTCCGCTTCTAGTACTCAAGTAGGACTACTTTTTTT
72486 GTCCATTAGACTTCTTATAGCAGTGATGGCATCTTGTGTTGATCTATACTTTCTGAATCC
72546 AAATGAATTGGGATCAGATTTAGCTTCTACCACAGGATCAATTCCTAAATGATATAGGGC
72606 TTGAACAGCTCTATCAAGAATCGTGGGTATTCTTAAGGGCCTCAATTCTTTCGAATCGGC
72666 CTTGGGAATCCATACTCTTTTCAAGGGCTGAGCCAGGTATTCTTTCGGATTTTTGACAAT
72726 TTCCGTTAGAGTTTGTATTGCATTTCAATAGTCAGTAGGACTTTTTCATACAACCCCGTC
72786 TGTTCCTGCCGTTTTTCCACCTTTATTGGTTATTACTTTTCTAATTGCGAGGATTTTAGC
72846 CTCTAAAGTATTAAGTAACTTTCATTGTAAGAAGTACACTTCCTTCATACTCTCATTCAA
72906 TGTAGCGATAACTATCTTCTCTTGAAGATCCCTAACTACTGCTTCTGTCTTCTTTCAATT
72966 AATTAAATTTCACTTTTTTTTGAATTCCTTTTTATCGGTTTTCGTTCTAGTACTAATAAA
73026 TCTTCCACCAATTGCAAGTTTGGATTCATTAAGCACCATCAGTCCTTTAGCTCACATTTG
73086 TCTACTACATAACGTTTTTATCATTATTGTCATATTCATTTGTTTGTTAAA
	G-orf616 <== start /note=HNH		evalue:0.012
73137 CTTTTATTTCTATTATATTGAGTGGAGATATCATGTATTTGTTTTCACTTGTATTGTTTA
73197 CTAATTCAAGTGGCATTCATGACAGATGCTAAATTCTTAGCCGACTCTATTGTCGTTTAG
73257 TTATTTTTACAATCCTAACAACTTAACGAATTCTGTCGAAATCTTAGGCTAATTTAGGTT
73317 GCCTACTCTTTACTGTGGTCGGCACTAACAACTCAGAAGTTTATTTTAATTAATTTGATC
73377 GAAGATTTGGTAGTAATCATGAATCTGAATAAGAGTTTAACCGTCGATTTCTCGATACTG
73437 CTGTGTTTCCTTAACTGCTATGAAGACAGTTTTGAACCCGGGCTGGTTTCTCTTATTTCA
73497 AGGTATTATAATTACGATGACCACAATGTCTAAGTCAGCATCTTCTCAGATTAAGTTATT
73557 ATAACTCTATCAGATTTATTATAGATCTGCGTTCGCTTTTTAGACGTTCTTCTACCCTGA
73617 ATCTTATATAACAATTTCTGACATGGTCATTATATGTTACTTCTCTTTAATTTTAAGCAG
73677 CTTTGCAAAACTGCTTAATACTAAAGTGTGGATTAAGGGCTTACCAAGTTCATACACAAA
73737 TACTGTTGCTAAATTCCTTAGATTGTATGCTTTACTCCGTATCACTATTGTTCCATTCCA
73797 TATCCCAGCATAAGAAAGATATGTCGCGATATAACCCGTAGGTTCACCTTTTACGAAGCC
73857 TCAATGCATATTCACTTTCGTTCATCATAGAATTTATTACCCTAGCACTCCGATCTTATT
73917 TAAGATAGGATTTTTGTTACATTGTTTCCATAGCTTCAAACCAGGTGATTACTCTCCTCG
73977 CTTGTATGGATAGGGTCAAACCAATGGAAAGGTTTGGTGGAATCACACCACATTACTTGT
74037 GTACGCTTCTTTGTCGCACTTATGCAAAAGGTACGCTCTTGCCTTAGCTCGAGCTGCTTA
74097 TAAAACTACTAATTCAACCC
74117 ATTCCCTCACGGTACTAGTTCACTGTCGCTTATGTATTATATTTAGCCTTAGAGGAAGGT
74177 TCCCCTTAAAATTTAAACAGATTTGTATCCATTTTACTTATTTATATACTCAGTGGTATA
74237 TAGGCTACTCTACTTTCATTCACACTAATTGTAGAATCTCGTTTGATTTATTTTCCTGAA
74297 GCTACTAAGATATTTCAATTCGCCTTCGTTTATTATTTAATTTCTCTTAGAGTCAATATG
74357 TAAAATACATAATTTTTCCTAGAATGTAGGAGGCTCCTCGCCATTTTCTCTTTAATACAT
74417 ATCCAGGGATCCCTAATAGTCTCTTTGTATACTTATTTATATTATATATATAAACATTTA
74477 TCTATATCTAGTACACTA
		rnl <==		mfannot: 5' +/- 50 nt
74495 TATCACTATAAATTTTTTATGTAAAATTATTACCAATATTTATTTATAATATTAAATCCG
74555 TATCAAATCACAAGATTCGCCGCACTTGGGCTTTCTTCTCCCAAAGAATATCAGACTCCT
74615 ATGACTTGCACTTAGAACCCGCATAAATCGCACACGTTTTTTCTTCTACCCTAAAGATCA
74675 GACCCTTGAGACTCTTCCCCTTAGCTTTAATCTTAACTATATTCAGATCACCTAAACTAG
74735 TAGGTAAGGTATTATTAATGTCAGATAACCTGAATTCAAATCAGGACCCCCTTCTCCCAA
74795 AGAAGGAATTCATAAAATA
	G-trnP(agg) <== end
74814 TCAGACCACCGGGACTTGCACCTGGAACACGTTGCC!CCT!AACAACGAATTTTACTATT
74872 AAACTATGGTCTG
	G-trnP(agg) <== start
74885 TTATATAAAAATTAATTAAATAAATTTTTATACTTTAAATTATTTGCCGAATTTACTTAA
74945 TTCTATAGGATGGTAAATATCTTAATTTAGG
	G-orf160 <== end
74976 TTAAACATCAAAACTATTTAACTTCATAATAGATTTGAAATTATCCCCTTTAAGAGCTAG
75036 TAAATAGAAAAAAAATCTTAATTCTAATGTACTCATTACATGAGACTTTTGACTGCTTCC
75096 TCTTACTAGATTTAAACCTTTTGACCCGATAGAACTTAATATAGAACTTATATCTGAGTA
75156 AGTACTATCTCTAAAAATATAGAAAGTTTTCTTATTTAAAATAAAAAAACGCGCGGGATT
75216 TTCATTCAACATTTTTATAAAATAGTTAATACCCATTTCAACGTAGGTAACTGAAATTCC
75276 TGCTTCTTTTATTTGAAATACTTCTTCTTTTATATCTTCCCGTAGATTTATAGACAAAAC
75336 TACAGTTGAAGTAAATCCTAAATGTCTTAGATTAAGATATAATTCACCTAATTTAAAGAA
75396 TTCGATGCTACTAAATACCATCATTTTTCCTATAGCGTTTATAGGTTCATTCAGCTTAGT
75456 CAT
	G-orf160 <== start
75459 AAATGCGCTTTTATTTACTGTGGATACTAAGAGCGTATCCCTAGGGCCAATAGAAAATGA
75519 AAATTCATTAATATTATATACATCTTCTCTAAAAGATGGTTTATAAACTATCTCTCTTTC
75579 AAGTCCATTAATTAAAGCAGTCCTAGGAATATTATTGATTCGGTGGTTTAAGTATTAAAT
75639 TTAAATTTCTTTTGTTATTTTTCATGTATTTGTATTATTATTATTATTAAAAAAAAATGA
75699 GACGTAATTCTCTATATTATCTTTACCCTCCCTCCGCCGCTTTGCGATATAAATATCTAT
75759 AAATATATTACCTCTATATCTATTACTTATCGGTA
	G-orf178_2 <== end
75794 TTAACATATCTCTTTTAAACCTTCTTCTATGTACTTAGCAAGAGATAATCTATATTCTTT
75854 TAACTCTATTTGATAGTCCCTTTTTAATATTAATTTACATTCTTCCTCTAATTTTAACCT
75914 TAAATCTAATAGATTTAAAGTAGTCGATGGATCTGAAATCCTATTATTCGCGACAGGGAA
75974 AGTATACAAGTGGTTATTATAATTATTTATTCTTAAATAATTATCTCTAGGTACCGTGTA
76034 AACTCTCTCGCTATTAATTAAAAAATTGGCAAATCGGATATACCAATTATCGCTAGGTGA
76094 ACTAATATAATCGAAATTATTTATACAAAGATTTAACTTATAAACGCTGGTATCTAAATA
76154 ATAATGCGAAAATTGTAATTCTACCGAAGGTTCATCGATGTAAAAAAAAAAATACAAACA
76214 TAAAATAAATAAAAACACTGCAACAATATAACAATAAATTATCACAGTATAATAGATTAA
76274 ATTATCTTTATTAAATATTTTCATGAAGGTAGCTAAATACTTATCTATATAAAACAT
	G-orf178_2 <== start
76331 GGTATACTAATTATTAAACAAAAAATATCTCGAATTACAATTTTAGATTTATAAAAACCT
76391 TAAGGCTAGACTAACCTATCTCCAGCTATATGAAAACTCTATTAATCCGATATCTAAGTT
76451 GTACAGCAGATTCACGTCCTC
	G-orf273_2 <== end
76472 TTACCTATACTCTTTAGATTCATAATAACGAACTACATCTCTCCCACCTTTTCTTCAGCC
76532 ACCTCCTTCTACATAACTTTTTCCGTTTAAGCTAAAAAACCTAGACAAATCTTTCTTTAC
76592 AGACGACTTATGTCCTCTTATTTCCTCATGTATTCTGCTATATTTCTCTTCTGCTCTATT
76652 TATTATTTTATCTTTAAATTTTAAATCCTCTCTACTTACAGAAAAACGATTTGCCTGACT
76712 AGAATGACTGCACATATCTAGTTCACGAATCTTTTGATGAATAATCCGCTGTTGATTCTT
76772 TACATAATCTAAATTAGACAATTTAAATTGATGGTCTCTCAAAGTACCTTCTGAATAAGG
76832 ACGGCTCATTTTTTTAGTTGAATGAGTTGAATCATTAGTATAATGACTATAAACACTTGA
76892 ATCCCTCGAATTACGAGGAATACATTGTAAATTAGAACTTCTTAATTCATTAAAAGTTTG
76952 ACTATTAACTTGATCTCAAGTAGCTCAGGTTTCTTCCTTTAAATTACTGCTTTGCTGCTC
77012 CCTACTATCAGTAAGGGGTAATTCATTTTGTGATTGAAAAAGCGGAGTCATAGTATCAGG
77072 CGTATTAAAACTATTGCTACTTTTAGTATCGTATAGCACTCAATCTCTATTATCTCTATT
77132 AGATTCAACCTCGTAAAAGGATGGACCACCAGTACTGTTACGTGGAGATTTAAAATAACC
77192 TGAACCAGTTTGAGGAGTTAATATCCATACTGAATTTAATAATCACAACATCTCTCCCAC
77252 TAAAATCAGACATAATTTCTTTACCTTTTCCTTTATAATCAT
	G-orf273_2 <== start
77294 GAAGTTGAAATAAATGAGGTTTTCATAAATTAGATAAAAATTTAGTTAAATGATGAGTGA
77354 ACTGTCCCCATATAGCGATAAAAGGTTTGATAATCTCAAAGGATAAAAAACCTACAAATT
77414 GAGACAAGTCAAAAACTTCAACCAAATGGTTAACTGATACAACAAAGGTGGCCATTCAAA
77474 AGTAATAAGTAATAGAAATAAAGCTAAAACATTCGGCAAAAACATTAAGATCAAAATAAT
77534 GGTTAACCATTATTCTAGAGCTAAAACCAACCATAAAAATAATTAAAACCTTAACAAGAT
77594 TACGCTTGTTAAAGATTCCTCCCTGCTTCGCTGCGGCCCGCTTTGACACTCTGGTAGTAA
77654 AAACCCTGTAAAATTTTTTAAACATAAACATTTCTTCTTTTTTTTTTAATAATGTAAAAA
77714 GAAACAAATTTTCTTAATAAAGAAATATGAACGAACTATTTCTAAAACAAAGTTTTCCTG
77774 CAAACATGTGAAAAACAGCTAACGGCAAACGAGAAGTTTTATACAATCTATATATAAATA
77834 AATAAAATTAGAATTATTTGATAAATAGTATAATTCTTATATATGGTTAAATGATAATGA
77894 CTTATCTACATACGGATATATAAAAGGTATCTCTACGCGGTCTCAAAAAAAAAAACATCA
77954 CTAAATTCTAATAAATATATATTACATATATTCTCAACATTATACCTATTTATGGAAAAC
78014 TCACTTAAAAATTCTAATAAATAAATATTAAAATCACCAGCACATGAAAAAGAGTTTAAA
78074 TTGAAAACATAACCAAACTCGGATATCTTAAAAAATGGGTAAAATTTTATCATAATTTTA
78134 AATTAATTTATTGTAAAAGAGTACAACTTACTCTAAAAATTATACGCTTTTTAATCAAGC
78194 ATTAATTTTAGCTCGTCACGCTAA
	G-trnX(uaua) <== end
78218 AAAAGTTGATGAGACTCGAACTCATATTGTCAGCT!TATA!ATCTAACCTTTTCCTTTAA
78276 TTACAACTTT
	G-trnX(uaua) <== start
78286 TACATTATAGTTTATACCACTAAAAATTTTATATGCTTACGAAGCAGTCCAATAGACATA
78346 AAACATAG
	G-trnS(uga) <== end
78354 CAGAGAATATGGGATTCGAACCCATGATGGAAATAATCCATTATTGTAA!TCA!AGACAA
78412 TCAGTATAAACCGCTCACTCAATTCTCT
	G-trnS(uga) <== start
78440 TTAAGATAATATATATCTTAATAGGGTTTGTTATATTTAATAAATATTAAATATATTCCA
78500 ATAAACGTTTGATTCTCTAATATTTAAGACATACTTTTACTGACAGGGGCTTTTTTAGTA
78560 GTACACTCTTTTATTTTTAGATTATTCATTTATTTTAATATATTTAACATATAAGTCCAA
78620 AGAGACTTATATTCTGGAATAACTAACCTTATTATGCAAGAGGAAGCGATCTTCAGTAGC
78680 AGCTAACCTGGAGACACCGCGAATATCAAGCTAATATTCCTATTTAATATAAGTATGAAT
78740 AAACTAAAAGCATATAAGCCTAATTCCGCTAAAATCTAACT
	G-orf173 <== end
78781 TTATATTGGCTTGTTAAGTCTATAAGTATTATTTCATTTAAATTTATATCTTATTCAAGC
78841 GTGTCTAAAATCTGTAGAATGTGTTTTTAATATAGATTGACCTTGCTTGCTGATTCTAAA
78901 AGAATCAGCATTAGTAATACCTTTCTTATGATAATCAATAATGGTATTTCTAATATTTAT
78961 AAGTAAAGTCTGAGTTTGGTCAAATTCTGGGCTATTGTAATAAGCATCTACTGTGCCATG
79021 TAATTGATGGTAATAGGGCGAGGTTCTTAACTCTTCAGTATCATGCAATCTTAGTTCTTT
79081 AATAGAGGGAGCTCAGATATTCTTTAATCCCTCACATAATTCACTATGCATACCTTGAAG
79141 ATGTAGTAATTTAGTATGATCAGATAAATTACTATCATTGCAGAATAAAGTAAAAGAAAG
79201 CTCAAACTCTCTTGTTTGTGTGCTTAGGTCATTTAAAAGGTTTATGTAAGCCAGTAGGTC
79261 AATCATGTAAAAGGAAATTTTAAAAATTTCAAGATCATACAT
	G-orf173 <== start
79303 AGTATATAATTTAAAAATAAAATGAATTAAATTAAGAGATAGGTGACTTGAACACCTAAC
79363 CTTCCGTGTGTTAAACCGCTCACTCTATTCTCTTGTAAATAAATATATATTACATGTATT
79423 GTTAACATTATATCTATTTTTGCAAAATTCGCTTAAAAATAGAGGATATTTGAGCTCATA
79483 TATATCAGAGTGAAAAAGTCCAATTATTTTTCCATTAAATTACAACTTTTACATTATAGT
79543 TTATATCACTAAAAATTTTATATGCTTACGAAGCAGTCCAATAGACATAAAACATAG
	G-trnV(aac) <== end
79600 CAGAAAATATGGGATTCGAACCCCAAACAATCTGTGT!GTT!AAACAGCCGCTCTACCAT
79658 TGAGCTAATCTCTA
	G-trnV(aac) <== start
79672 TTATATTTCTAATCATTAAGAGCTTATTTATGTAAAATAACGTAGTTCCGACCGCCTGCA
79732 AAAATATATTAATTAATTTTATCCTTAAGGCTGGAACCTGTGGGACCCCACTAAAAAATA
79792 TATTTAGTTCGTCGCCCCTTCCTTGCTCCGCAAGGAAGGGGTGACGAACCGGCCGGGCGC
79852 TACGCGCCCGGCCGGTTCTTTTTTATAAAGCTTCGCTGCCGCACCCCACTGGGAGATAAG
79912 AGAATAGAACTCTTAACCTTCCGTATGTTAAACATCTACTCTAAATGATTTAAACGTTCT
79972 TCATAAGATCTACTTTTATTCATATTACTTCTTATAAATCATTTATACTAAAAACAGGTC
80032 CTTTTAATTAAACCGCTCACGCAATTCTCTTATAAAGATAATAAATATTTTATTATCTTT
80092 ATTTGCAGCAAACTAAAAACTACAGTAAATAAACAAAGAATAATTTAAGCAATTTAAGAT
80152 AAAAAAGCTAAGAAGTATACCGCTAAAAAGAGCTCCTTATAAAAAGTACAAAAATGTATT
80212 TTTGCGCCGCTGTAAATAACGCAGCGCAAAAAAAAATATAGGTTTCTTAAATTAAGATAT
80272 GCAAAACTATATAATTTAAATGTATAATTT
	G-trnI(gau) <== end
80302 TAATTCTTTCAAGACTTGAACTTGAATATCATTCTT!ATC!AAAAATGCATTTTACCTGT
80360 TAAATTAAAGAATC
	G-trnI(gau) <== start
80374 TAATAAAAGAATATTAGCCATATTAATACGACATACTTCTCCGCAAATTAAATCCGTGCA
80434 ATTTCTATATTATTACATAACCATGAACCTCATGGAGCCCCTCCCCTAATTCTTGCAGAT
80494 CCTATATACCCTTTCCCTGCGAAGTATACCCTTGGAAAACTTTACAAATTAGTATGCTTT
80554 GCTATTTTGCATTTAAGCTTGAAGATCTAAATATATAGGTAAAATATAGCTTGTGCGTAT
80614 GCAACCCGCCACCATCCTTCAAATAAGTCGCCTCATAAGCTACGGACAAAATTTATGCCT
80674 GCCTAAGGAATAGATTCACTTATTCTACACTAACTAGATACTTAATTATTTTATAATAAT
80734 CCACGCTAAACTTCGATCATTAAAAAAACTCGCTAGTAATAGTGATTACTTTATTCGTCC
80794 GGGCGCTCCTTCGGAGCGCCCGGATGACAGTTTCATTCTCAAATGAAAATTTAGTTTTAT
80854 TGGCTAGTCTTTTTTGAATTCCACTTTTGGATAAATCCAAGTTTTTTGCACATTCAGTCA
80914 AGGTATTTCATCTTTTAATCACCAGTGGGGTGCGGCATACGAAGCTGCACCCTACTGGAG
80974 AGATAAATATGGGACAAAATATATTAGGATAGCCTCAAACCAAATTTAAAATTAAATTAA
81034 CAT
	G-cox3 <== end
	G-cox3-E6 <== end
81037 TTAAGATCCCCAGTAGTAAACAGAAACATACAAAAAAAGTCATACCACATCAACAAAAT
	G-cox3-E6 <== start
	G-cox3-I5 <== end
81096 aaatccgtaaaataagcaaacaatataaaacctggaaccattgacgacattaatgcttta
81156 ggcattctaccttgatc
	G-cox3-I5-orf270 <== end
81173 ttaactttcataattatcatcatatttaaccagaacctttttttcctcaaagagaaagga
81233 tttaccgtcttttaatctagcgtaaacaaaagtacgtgatacgcctaaatgtttagcaca
81293 atcactaatagaataaaaagttttaataatccctcctttttcttctagtaaatgtacgat
81353 cgtttgttttcctacaccaactaacttatttgatgattttatgattttacgaccatcttt
81413 aatctcgaagttagaaggaccatttaacattttagttatatctatcaacaattgattcct
81473 gtcaacggttggtttaccagacgtagacaatcgattattattcatttggctaaccagaag
81533 gtttaataattttatcccttcttcttgatggtgttgacctctttctttaagcttatatat
81593 aagtactcaatctttaaaatctaatgcctttttataataccaaaccatagaattaaaaaa
81653 atctataagagtatctccgataaaatccatacgggtgataactagttggatagtttgttt
81713 atgattagcacctttaggagtgtaaagggacttcttcacaacatccgatccgtatttatc
81773 agcaccagttagattattaaagaagtcttttatagaattcattaaagtttcatccttaga
81833 agtttggcttacagcaaatgctaattcgaatttaccggaggctcttcgtacggaaaatga
81893 accctccccttccacaaacccaagtaatcagtatggagttattaccggtttatgcgattc
81953 gggcattgtaaaatcaacccttttcgaattcat
	G-cox3-I5-orf270 <== start /note=LAGLIDADG		evalue:3.5e-30
81986 accatttttaatcttagctatttcttgtaatgtactttcagatctattttctgtttttgt
82046 atataactcgaaagctcttttaaagcttaaaaaattaagatgtttagtagagttaagggg
82106 gtatttagaaaaaatttcgattattacttttatttcatttaaagtggatataaggaaagt
82166 agtagactttagatctgaagtatataccttaccaatacctaatttttttttcgataaatt
82226 ctagaagcggtctatcatcagaatgtaaatgtatttcgcatctaaaactgcaaactgtta
82286 aagatttcatattaatataaaaatggccctctccgtctgtaaatccccgaaatcagtcaa
82346 taaatttatctttatcgcctaaggattctgatcttatgaaagtctgcgaagagacttgtt
82406 ttatatgtaaagaattaatcattctattatatttataagatgatatttccgagttaacag
82466 ttaagaacctcagtaataaacagaaacgtacaaaaaaagtcagactacatccacaaacaa
82526 acttaagtatctatagtattaaagttaagagaaactttatcctaagttccgactgtacat
82586 tcgcgagcatttcagctctacgtaggtgaaccagtctgtagcgatgtatttaaccaccga
82646 cggtcttctacagtagctgtcattaaccgttttcaccttattaaatcatttaataattat
82706 tgtgtttcgttaaatcgttaccacaaaattctgttataataggctacgctttcgtatata
82766 ttacgaagaaggctatttcaccatgtagctttataacaataaacgattaagtgggattcc
82826 ttactacgtaggagggaattagaagctacccacgacaccttacttttttttttgat
	G-cox3-I5 <== start /group=ID (4.40e-19)
	G-cox3-E5 <== end
82882 GTCAGTATAAAATTGATGCCTCGAATCCCAAATGGTGGTTATCAGTTAAATGATATCTAT
82942 ATATTCTTCATAAAGCCGTACCTATAAAAATTGTCCCTATCAACACGTGTA
	G-cox3-E5 <== start
	G-cox3-I4 <== end
82993 CAAAATTATTAATCAATATTTTTCAATATTGTTT
		mfannot:
83027 agactatgtcatcaatgttagtgctcataaaaaaatttttttagaattaatcttataaca
83087 attataattaattatactatttaaatatattaaaaatacgtttgcttccttaataaaata
83147 agccgagggacacggacacctagcatattgctaaggctaggtgagaagcagcaaagatat
83207 ataaaaacaatttatttataattaacatgaaaaggtttacgtcattttatttattttact
83267 atattctcattatatataatatagtaaaataaatttaaatatttattaactagtcgttga
83327 accttttaacgtataaatatattatacattaactcggcagcaaattatcttgatttttta
83387 ttcaaagcctgatagagggcgccgtcaacttaaggttgaaataaagacttttttgct
		mfannot: /group=I(derived) (1.18e-05)
83444 TTTTACTTTTTTTTTATTCAATTTTCATTATAACTTAAAAACGCTTTATCAGTAAATAAT
83504 TAGA
	G-cox3-I4-orf255 <== end
83508 TTAAGATTTATAAATAAAGAGATACCCTTTATAAGATTTTCCTGAAGTTAAATATTTTTT
83568 TATGGTTACTCTAAATATATTAAGACTTTGAGCACATTCTGTCATACTACTATAATTAGA
83628 TTCACTATTTTTATTAGTATCTATTACAATTATTGAAGAAGACTCACTTACTAATTTATT
83688 AGTACCTCTAATATATCTCAATCCCTGTTTTATTTCATAAGGACTGTCTATTAAAGAAAT
83748 TTTAGAGAATAAATCATTAATAAAAGAGATCGATATGTGTTCTTTAGTGTCGGATCCCTC
83808 ATAAGTAGATAGTCTATATTTGTTAATTATGGATTTTATTAAATCAAATATATATTTACC
83868 TTCTAGTGTAGTATGATAACCTTTGTAATATAAATCTATTAGATTTTTTCATAGTATAAA
83928 ATCTTGAGCCTTTAAAGTTTTTAATAAAACATGACCATTATCTTGCATTAAAGGTATTAA
83988 ATTATTTAAAAGATAACTAATTTTATTTATTTCTAAAACTATAGTTGGATTACTATTATC
84048 TCTATAAACTCTAGGTGTAGTTAATAAAACATTACCTACTACTAAAAATTCTTTTATTTT
84108 ATTATATAATTCTAATTCTTTAATATGACTCTCTAACTTAAACCTAGGGACATATTTATT
84168 TGTTGAAAATGAACCTTCTGCATCTATAAATCCAATTAATCAATACTTAGTTATATGTAT
84228 TTTGGATTGTATAGAACTAGGAATTCATTTACCTGACATTTCACTCAT
	G-cox3-I4-orf255 <== start /note=LAGLIDADG		evalue:6.1e-44
84276 TTCTTTTTTTAACTTAATTATTGTAGATTTACCTTCTGCTGTCAAATGACTTTTATCTTT
84336 AGTTAATAATACTGCTTTTTTAAATACTTCAAAATGATGGTATTTAGAACTATTAAGATT
84396 AACATAATTGAAAATAGGTATTATAATATATAATAATGAATTTAGATCATTAACAAAATA
84456 ATTAACTTTATTTCCAGATTTAGATATATGTCCACACCTTATATTTTTTTTAATATATTC
84516 TAATGTATTTAAATCATCCTTATGAAGACCTATTTGAAATGTAAATTGAGCAGATTTATA
84576 TATAGTATCATTTAAATTACTAAGTCTAATATGAAAATTACCTTCTCCATCTACAAATCC
84636 TACAAATCATTCTATAAATTCTCTGCGTAGCACTAAATAAAAAGAATTTCTTTCTGGTAT
84696 ATTAATCTCTAATTTATCTGAAGAAGTGTTTGTGTTTTTATGGTTATAAAAAAAAAGGGG
84756 ACTACTAATTAATCCGTAGTTAAATATTTATCATGCCGCAAGCTCTGACTTAATAATAGT
84816 CGTCCCCCCTCCGGAGGAGGGGGATGACATCGGGGCCCCTCCGTAGGAGGGGCCCCCGCC
84876 GTCTAAACAATATTAATCAATATTTAAAGAAAATAAGCTGACGATTATTTATAATAACAA
84936 TGTCCAACTAGTATTTCTTTATTCAGTTATTTTCATAACTGATT
		mfannot:
84980 agactatatcatctagacatatgcaatatattgcctagtaaaatttatattatagtttta
85040 tactataatgttagtcgttgaacctttaattaaaattattttatgtaataatttataatt
85100 atttggctgcatatcatctttttttttagtccctccttgctatagtagcggagtattttt
85160 ttttctttttgtcataaaaaaaggaaaatagaaaaaaatatctatgca
		mfannot: /group=I(derived) (6.76e-06)
85208 ATTAAATTTATTTGCTGTTAAATTTTTTGAATATTTATTATAAATATTTATTTAAAATTA
85268 ACAGGGCCTACATATTTTTAT
	G-cox3-I4-orf351 <== end
85289 TTAAATTCTACCACCAGTGGGGTAGGGGTCCCACAGGTTTCCTCCCGGGGTTTCACCCCG
85349 GGGGAAACTATTCATTCCAGATTTTAAAGATTTTATTTTTTTTACACCTTCAGGTGTTAA
85409 ATGTTCTTTAGTTAACATAAGATTAGCAATTTTACAAAAATCCAGATAATCTAATTTTTT
85469 TATTCCTTGTAAAGGATATTTTTCAAAAAAGGGTATTATTTTATTTTGGAGATAATCAAA
85529 TTTGTATATAACAAATGTAGCAGTAGTAAGTCTCGTACGGACTTTTTCAATTATTCCTCC
85589 CCCAAAATAATCCATTATTTTAGTTAATAATTTCTCATCTCTTATATGTTGAGAAATAGA
85649 AAATGATAAAATAATTTGATAACCTGATATAGTTTTAGATTGTAGAATTTTTACATAAAA
85709 ACAGCCTTCTCCATCCGTAAAACCAGCTAATCAATTAGGATGAAAATTATTATATTCCAC
85769 CATAGGACGTCCTACGGGTAATACAGTAGGAAATAGAGTCTTTAGATAATCAGATAATCC
85829 TGAATTCATTGACGCTTTTAAAGCCATAATTTTATAAATTCCCTCGATATCTAAATGCAA
85889 TTTAGAATATATTAAATTAACAGCTTCTTTAAATAAAATATAATCTGCTCTTTTTTGAGT
85949 CACTAATGGATATTTATCGAAATGAGGTATGATAATATTAAAAAGATCCTTAACAGATTG
86009 GACACTATAAGTTACTGCGTTTCTATCTAAACGTTCGCTTACTATACCTACACCAAAAAA
86069 ATTTCTTATTTTTCTTAATAATATCACATCTCTACTGTGTAATTCTATTTTAAAATCAGG
86129 TATTACTTTCAATCCTAATTTAGCCCGAATAGTACTTTTTTTTGAAGTCTTTAAACTAAA
86189 ACTACTTTCAGCATCACAAAATCCTGTAACTCAATTTGGACATAATTCTAAATTTTCCCC
86249 CGCTTTAGCGGTAGAATAAAACCTTTTATTAATAAAATTTTTATTAGGTTTAAAATTTAT
86309 TGAATGAATAGTGATATTTCTTTTTAATAATATGGC
	G-cox3-I4-orf351 <== start /first_aa=A /note=LAGLIDADG		evalue:8e-35
86345 CA
	G-cox3-I4 <== start /group=I(derived) (1.18e-05),I(derived) (6.76e-06)		mfannot: two introns identified
	G-cox3-E4 <== end
86347 AGCCATGGAAGCCGGTACTAAAATAAAAACATGTACCAAAAATACCGTCACTAATAGTAA
86407 ATGAGGATAAACTATACTCTACTCCTTGAAAGCAAGTAAATATAATTGCTAATAGAACTG
86467 TCGCAATAGTACCATATAAAGCACCTTGTCTTTCCCCTGATATAAGAGAATGATGGGCAT
86527 AAGTAATAGTAGCTCCACTTGAAAGTAAGATTACCGTATTTAATAAAGGAAGTTCAAA
	G-cox3-E4 <== start
	G-cox3-I3 <== end
86585 caatttatttattattttattttgtatagcatagaggaatgaaaatgtggtcttataaga
86645 tttaaaaatttctcttttgaggatgatctgatatataatctatttctactatgaatagaa
86705 gtttctaattctcaattatcatataataccgcttgtaatatttttacatcttctaaagta
86765 aacccacatgtagcaaaaatatacccagatttatatcataatctttatatatcaattgaa
86825 acactaac
	G-cox3-I3-orf334 <== end
86833 ttaatcagtacgtcctctattcatttgattttttatttgaataatttcatttaaaccaga
86893 ttctgttaagtgtgctttattcttcattaaatctactacaattttaaaatcatttaaatc
86953 tttagctttatttcctaaaagaggggctatagagaacaaagatagaattttatcacatat
87013 atctgcatatttatacaccgcaaaatgtaccgcgtcattcttttttatattaattgaacc
87073 acaattcaatcaattcataatgctttccattaagattaaatcacgtttattttggactaa
87133 aaagaaattcaattcgacatgatgtccaactttatatttagaagatttttttactctaac
87193 cataaaacaaccctctccttcaataaatcctaccaatcatgctatatttatatcctctat
87253 agccgcacccgctaaagaattttttggttgtccgtcgcctaaagaacttttattcatatc
87313 agcttttaattcaaaaattctttttaatcctttttccgttaaatgttcctttttattaat
87373 aagtttcacagcctctttaaacaatatataatcataacgtttttgtgttatcaaaggata
87433 tttgtcaaaatgtggtataattttatcaactaactgagaattagaaactattttaaatga
87493 aacagcatatttatctgtagagatagatcctataggtaattgactattttcatcaaaaaa
87553 agcttgaattttaagaattaaagctaaatcctttttatgaacatgaagactaaattgagt
87613 gttaatttttcaccctaaacggtgagatgtacttgcaacagcttgaatatgaaaacaaag
87673 ctctgcatcacaaaatcctgtaacatatcaaggatttaaagataccttttctttattttg
87733 ttctgggtcaattgatatataattattactattagtagaataacatctgatagaagaaca
87793 atacctagatctaaaatttgtggaagaaggaaacccttcttgcat
	G-cox3-I3-orf334 <== start /note=LAGLIDADG		evalue:2.7e-26
87838 atcctcaatacttgcaggtatcactattatatatagataaattaagcaatgaaataaaac
87898 atatacccaaaaataccaatcaatccttcaatattaagtttattaagaaataaaactcaa
87958 acatccctcttaccggggcccctccgtaggaggggcctccgaaatttaaaaaacttacct
88018 tttcattatagctaaaacaattacttatataaaatatatttaactattcacaattaaaca
88078 tttagttaataaatttaaacacaaagataggttgatctattcatggttatccccatcatc
88138 catcgctcagtaggctaaacttttatcagttaacatactaccaatatttaaaggtattat
88198 ttttttaccttctcggtaaaataaagtatgaagttctgttatagcagttaactgacgagt
88258 tacaaaataaacagaagatgtattaaataatttcctatctgcggttttaattgtagcggt
88318 tttcgtacataaataatgaaatttttcaaataaatgttcaagatattctttataggtaat
88378 tgattgttcaaatctcattgaagcattttcattatttcttctagatataaacagatcacc
88438 taaaatcaaaccatataagatttcataatcttctttatttaataaaggtagactactctt
88498 actataaccttttgttataacagtcctaactcttaagctttttgtactttctgaatcgga
88558 ttttgttgaaaaggtaagttttttaaactttctattttaaattataattagattagatca
88618 tatcacatataaatatacctaaaggtagccgcagggtaaacttgttagtattaaattcta
88678 atagcacagtaaacggaataacctattaattatttgtcgaatcatctttaattagcatca
88738 gggaatataataatttactattatatgcaaatggaaataattaattatattaaaggttac
88798 tttagattatttatataaaggcgtttgatcgttgaagtccaactataaatcgataagaaa
88858 ttagcttttggttttatgtcatatactttcaagtaagtttataacattattccctaagcg
88918 accctatataataattaacttttagatttatagataaaacctgcggattgtctaaaatat
88978 atataattataatatatacccgatctatatattattattctagattttcccgcaatttgc
89038 ctttttcgcatcgatcgacttccgatggccctttgatttcttacttttgttcaaa
	G-cox3-I3 <== start /group=IB (8.51e-11)
	G-cox3-E3 <== end
89093 AGGATTAACCGGCGTGATACCCAAAGGTGGTCAAGCTCCGGCCAATTCAACTGTAGGTGT
89153 CAAAGCACT
	G-cox3-E3 <== start
	G-cox3-I2 <== end
89162 cattgaatttattactatataagcaaaaaaaaaatttttttttgttttaaatttatgcac
89222 tattacgttatgtaacct
	G-cox3-I2-orf410 <== end
89240 ttaatattttctatttttattcattcttccttttattttttttacttcatccaacccttc
89300 tctagttagatgtgttttatctttaattattaaggccgcttttttgaaatcctcatattc
89360 cttggactttataccttgtaatttaaattcttcaaaaataggaagaattttcccataaac
89420 atctgaaaacttttcgactataatttccccataaccaggcttagttatgtatctaccaca
89480 acctagagtacaaattatactttctaataaatctttatctcttaaatgttgagttaaaat
89540 aaaccttaatcaaacggtttcccctaatttggataacaatgatttttttaatgctataaa
89600 aaaacacccctctgcgtcagtaaaaccagctaatcaatgtaaactttttatttttttatc
89660 gtaagcttttggttttaaagcaggaactatctcagggaaagttaagcttaatttatccga
89720 taattcttcactatttaatgacgctttaatagagataatccgatttaaaccttctagact
89780 taaatgttttttatctttaattagctctactacttccttaaatagtagaaaatctaattg
89840 tttataagttaataaagagaatttattaaaatggttaataataacatttaaatcattaat
89900 agctgatactctatattgtacagattcttctcctaattttgtaatattacccacattaaa
89960 aaataactttatttcttctaataaagcaatatcttttatatgcacacctacctgaaaggt
90020 ggcttttactctaaaattagtattatatttagaatctggacttacactcacaaaaaaaca
90080 accctctccatcagtaaacccgctaacatagtaaggatttaacttagaagacgtagcata
90140 gctagaataccggactttagaagaataaaaatagttaaaactttgattaaatacataatt
90200 attatacataaataccaagtttccttggcacttagagtacaccttaccatatctagagga
90260 tatagagaaaccgtctactcgttgctcttttacagatatgagactatctgacttagatcc
90320 gcgatcacccattcattggtttttaccaataatctctaatgatgttactatacctttaat
90380 ccttaataaagccactttaaaagtttccttaaaaagcttagttattagagctttaggact
90440 tccccgaagtttggtttctattcacaatgcact
	G-cox3-I2-orf410 <== start /first_aa=S /note=LAGLIDADG		evalue:2.2e-26
	G-cox3-I2 <== start /group=IC2 (7.49e-34)
	G-cox3-E2 <== end
90473 ATGAAAAAACGCCCAGAAAATAGCCATAAAAAATAAAGCTTCAGATACTATAAATAAAAT
90533 AACACCTAAATTTAATCCCTTTTGCACTGCGCCGGTATGATTACCTAAAAAAGT
	G-cox3-E2 <== start
	G-cox3-I1 <== end
90587 ctatgtgttaataacatatcactacattaatcggactatatgttatttaatgggtctaaa
90647 aaaaaaataacgcataaaatttttacgtgtagtcgagtcgttctacaaaagtatatctaa
90707 ctacaatcttagcctttaggctaagcttatatctgcacctgggtttcatcttaacttata
90767 ttattaattaatataaaataaaaaactaaccctatcgactagaaaaaaagggtcaattaa
90827 gaaaataaccgctttaagcaaattgatagatgattaataaaaaccatcactccatcagct
90887 aatcattggttacctgttttaccgtaaatcttttctttataggtttattttccccttttt
90947 ctttatgattttttaaagcattacgcactgtactctcaactacatctagagctttggcag
91007 cttcacggattgaaaggtaaacagttgtatttccagttaaagtgtccctaacttccactc
91067 tatgggcgttggattttcacaatatatgatttaaactttcgctgttcgctaatttctcat
91127 tagttatcaaatatcttttctttagcaacctcggccgcgaatctgctcctacttccttaa
91187 taatttttaacgcctctcgaacagctgttactgtacaacctatagattgttgaacttcat
91247 caatagaattataaacagtagtttcattagttaaggtatccaaaactactattacctgta
91307 actgagtttttgttgaatttagagtttgtaatcattctaaatgctttactctacgttcta
91367 aagttcaaattttagcaatgtgttccttagtgagagtacggccagttaatattctactta
91427 ttttatttttagtctcttcagagtgtttgtaacctagagatgagcccgcaacttttaaaa
91487 tattataatcaggttttaataggtctaaataatgttgtccccttaaaattgctagatgtg
91547 gttcacaatattctagtatttccaattaaaagttagaatgaccatatctaataagagatc
91607 tataaataatagatctactccttttaatttctgcttttaaattaagaatactaaaatacc
91667 ctttcattcttctaccctgatttacaatactaccaatgtaacttttcccgtttttaaaat
91727 taactcacctataaactccacttttatcattattctctttaagaatttgtaacttttgag
91787 tagctggatttgtatatgtttttacgggtgatattgtagaataatttctaagactgtaaa
91847 aggataaatttataaaaattgtacgatctgttacttttttaacccttttaagaataaagg
91907 gggggggaagtgtataaggaaccaagcttatttaccgagggagcacaaatctttgaacac
91967 atagaggaaatatccaaattatcaaataaacctaaaggggtactgcaaaaagaaaatctt
92027 aatttatccaattctgttataagtaggtgtaatatacataaagtccgaaaaaaatacatc
92087 aatacatcaatacatcactgcattgttcggactatatcttagttaactgccaaaaattgt
92147 aatagaatttttatacaataaatgggagattaaccttttacgtctagtctctgaggatcc
92207 tactaggataattatacgtcctttggtttcctgctgattgtcttatattataagattttc
92267 cagcaaatagtaaaattttaagagagcactttataatacatatctttaaatttttttttt
92327 attttacccgcaaagcaggctccagccactctatggcttataaaaaaaaatatatatttt
92387 tttttattaaggcgcaagctcttatattcataaaaattgccagaggcgagggaactaact
92447 tgtgtagcgaagccgcctaatatcggttagctaaaaaaaaataaagcaactaaac
	G-cox3-I1-orf100_2 <== end
92502 ttatgtagcctcaggctcagcctgagcctccgcatctaaacctattaaagatctaatctc
92562 taatctcccttttttagtaagatgttctttggatattatcatatagtaaacagtacttca
92622 tttattataattatatcatttttcacctaataaaggatatttttcaaaataatttataag
92682 taacttggtattttctatagatgttacagacaaagataatacctctgaatgtgatttatt
92742 actattataacttttaacactacatcctaaaaacaaggctaaatttttcataaaaggtaa
92802 cat
	G-cox3-I1-orf100_2 <== start /note=LAGLIDADG		evalue:8.7e-15
92805 atctgaatatgtaggcttatcatatgcacgttgatctaatctaaattttaaacttacact
92865 ttcacttacagatcttttacgagtatctgatttaggtttactttacacatatttaattcc
92925 aaaggcagtgcccatctgcttctgtaaaacctgtaagtcaactattacccgcaaaatcag
92985 aagtatctaatatacttactgctatatttaaggaatatttaaaaataaaaaatttaatca
93045 aatcattaaatcttttatttttgggtgttcttagtttaccatgcattaagttaatacaaa
93105 gaagagttccttctttatctccgataatataacgaagtgtattagttcctgaagtttaaa
93165 aacgacctataccctctaattttgactgaagaaaaacatacatacctacattatttatat
93225 gcgtagtaaacactattctaggattaagtattctattcattgttgtagttcttaaaccgg
93285 gaatagagatagatccatcaccctctaaaagacctgctaagtaataaccttaactatttt
93345 taccctttttataaattcccctctagggtttaagtctaaatttgaattataagtacttaa
93405 agcttgttttatatcttcaataggaagagctttagctgtatttagataaaaaatttaaaa
93465 atatacggtattaaccgcaatgtgccggt
	G-cox3-I1 <== start /group=IB (3.25e-24)
	G-cox3-E1 <== end
93494 ACCCTCAGTTATAATATCACGAAATCAAAATGACATAGAAAATACTACCAAAGCTAAAGC
93554 TAAATAAAATATATTATATCCAGCACTAAAACTATGCATAGATAACGCTCCACTTGAGGC
93614 TAAGCTGAACAAACTTATACTTGTGTACATAGGTCAAGGTGAAGGCGATACAAGATGAAA
93674 TGGATGATTTTGAAAACTGCTCCTCACTACCTGGGTCAT
	G-cox3-E1 <== start
	G-cox3 <== start
93713 TTTTTATTATGGCTATTTTTTATTATACGTAGTATGTAATTTAAAAATAAAATGACGAT
	G-trnV(uac)_1 <== end
93772 TAAGAGATAGGTGACTTGAACACCTAACCTTCCGTGT!GTA!AAACGGGCTCTACCATTG
93830 AGCGAATCTCTC
	G-trnV(uac)_1 <== start
93842 TGAAATATAAAATTAGTAACTTATATG
	G-trnV(uac)_2 <== end
93869 TAAGAAATAAGAGATTCGAACTCCCAACAATCTGTGT!GTA!AAACAGCCGCTCTACCAT
93927 TGAGCTAATTTCTT
	G-trnV(uac)_2 <== start
93941 TATTATTTTATGATAAAAAATAAATATGAAGAATTTATTTTTTTATAGCCCTTCGCTCGC
94001 TAAAGCGAGCTAGGCTGCGGAG
	G-orf264 <== end
94023 CTAGTAAAAATTTTTTAAGTGATCTCAATTAAAAAAGGTTCTACGCGTATTCATATAATT
94083 TTTTATAGCTTTAACTTCTAGAATTTCTTTTTCAGTTAATCTTTTACTTAAATAATTTAG
94143 TCCTTTTAAAAAACATAAGTATTCAAGGTATTTACTACTCATTACAGGAAACTTATCAAA
94203 ATAAGACTTCACTAGATAATGTTTACTGTTTGCTTGTGCTACTAAAACTATCATATTCCC
94263 TCTTTTAAATTGAAGGTTACATTCAAAATAATTAGCTATTTCAGTCATAAAGGGTACACA
94323 AGATAAATCCCAAGCCTTATCTATTTTTCTTTGTGAAAGTGTATAACTACATATTACTCT
94383 TAATTTACTAGTATTACTTACACTTATGTGAAAACACCCATCACTATCAGTCATTCCTGC
94443 TAGTCAAGCATTAGAATTGATATTGCTTTTATCTAAAGGTAATTTATTTATATTTAAATT
94503 GTATTTTAAATTAAGATAATCAATAGCTTTATATAAGTATATTATTTTGGGAGTACGAAA
94563 CTTACCGTTCACTAAATTAATTAATTTCAATAGAGTGGATAAATCAGAAATAGTATATCT
94623 GAAAGCATTGGTGTTTTTTATTTTATAAAAAACACCTCCGCCTAAAATACCTTTAATGTG
94683 CGTATATAGATTTATTTTTTTCATATGAAAAGTAAACATTATTTGAGGGTTTTTCATACG
94743 ACCGTCGTTACCTTTTAGGTGTTTTTGCGTTCATATGTTGCCATCCCCTTCAATTAAACC
94803 AGCTAAGTAAAAACC
	G-orf264 <== start /note=LAGLIDADG		evalue:6e-37
94818 TAATTATAAATATTTTAATTCCATATCATTTTTATTCATTTTTAACTAATGTATATATTA
94878 AATGGTTCATTTTAACCTAAACAACCTCTCGGATTTGAACCGATTTATTACTAAGGACAC
94938 CTAGTAATATAGCCTTGTGGTTGTTAATAAATATATTAAATATTTATTCAAAATAAAATA
94998 AACTATTTATTTTATTTAGAAACTCACTGCGTATTAACAGGTAGGTAAATATCTACTTTT
95058 AGGTTAAACATCAAAACTATTTAACTTCATAATAGATTTGTAATTATCCCCTTTAAGAGC
95118 TAGTAAATAGAAAAAAAATCTTAATTCTAATGTACTCATTACATGAGACTTTTGACTAGA
95178 CCCTCCTACTAGGTTTAAACCTTTTGACCCGATAGAACTTAATATAGTATTTATATCTGA
95238 GTAAGTACTATCTCTAAAAATATAGAAAGTTTTC
	G-orf126 <== end
95272 TTATTTAAAATAAAAAAAACGCGCGGGATTTTCATTCAACATTTTTATAAAATAGTTAAT
95332 ACCCATTTCAACGTAGGTAACTGAAATTCCTGCTTCTTTTATTTGAAATACTTCTTCTTT
95392 TATATCTTCCCGTAGATTTATAGACAAAACTATAGTTGAAGTAAATCCTAAATGTCTTAG
95452 ATTAAGATATAATTCACCTAATTTAAAGAAATCGATACCACTAAATACCATCATTTTTCC
95512 TATAGTGTTTATAGGTTTATTATGCTTAGTCCTAAGTGCGCTTTTATTTACTGTGGATAC
95572 TAAGAGTGTATCCCGAGGGCCAATAGAAAATGTAAATTCATTAATATCATACACATCTTC
95632 TCTAAGAGAAGGTGTATGCAT
	G-orf126 <== start
95653 TATTTCTCTTTCAAATTCGTTAATTACAGCAGTTCTGGGAGTATTGTTTACACGGTGGTT
95713 TAAGTAGCATATTTAAAATTCTTTGATTATTTTTCATGTATTTGTATTTGTGATATTAAA
95773 AAAAAAAATGAGACGATTATTCTCTATGTTTATCTGTACCCCTACCTAATATTTTTCAAT
95833 ATTCCCTTTGTATTGTTACTTAACTATGTTGTAATAT
	G-orf136 <== end
95870 TTATTTTATACTTATTAATCATTTAACTAGCTCTATATCATATTCTACTAATTTTAATTT
95930 ATAGTTATTTTCTAATTTTAATAAGCATTCTTCCTGTATTTTTAACTTTAAGTCCAATAC
95990 TTTTAAAATAGTCGATTGAACTTCAATATCCTTATTTTCAACGTTGTAACCTCCGTAACC
96050 GAAGTTTATTAAGGAATAGTTACCTTTAGGTATAGTGTAACCTGTTTCAGTATTAATTAA
96110 AAATTTGACAAATCGGATATATAAATTATCACTAGGTAAACTAAGTATATTAAAATTATT
96170 TATACAAATATTTAACATATAATTATTAATGTCCTGATTAAGATGCGAAAATTGTAATTC
96230 TCCCGCTCCTTCAGATTGTCAGCTAGAAAAAAAAAAGCAAACACTGCTCAT
	G-orf136 <== start		mfannot: TTG upstream: 96292
[truncated: 3,363 more rows]
