# Supplementary material for: Global Characterization of Fungal Mitogenomes: New Insights on Genomic Diversity and Dynamism of Coding Genes and Accessory Elements
Source: Front Microbiol. 2021 Dec 1;12:787283. doi: 10.3389/fmicb.2021.787283 (PMC8672057; doi:10.3389/fmicb.2021.787283)
Supplement: Supplementary File 1 — de novo annotation files of the 685 mitogenomes investigated in this study. Annotation was performed with the Mfannot program. [file Data_Sheet_1.ZIP › Supplementary_FileS1/NC_008282.1_Aspergillus_oryzae_mitochondrion_complete_genome_mitogenome.mfres]

;; Masterfile modified automatically by mfannot version 1.35
;; on Thu Dec 24 18:07:50 2020 by user pfonseca on host LGCM-PROC
;;    - Gene Totals: 44
;;    - List of genes added:
;;      atp6                 atp8                 atp9                
;;      cob                  cox1 (1 introns)     cox2                
;;      cox3                 nad1                 nad2                
;;      nad3                 nad4                 nad4L               
;;      nad5                 nad6                 orf126              
;;      orf153               orf232               orf666              
;;      rnpB                 rns                  rps3                
;;      trnA(ugc)            trnC(gca)            trnD(guc)           
;;      trnE(uuc)            trnF(gaa)            trnG(acc)           
;;      trnG(ucc)            trnH(gug)            trnI(gau)           
;;      trnK(uuu)            trnL(uaa)            trnL(uag)           
;;      trnM(cau)            trnN(guu)            trnP(ugg)           
;;      trnQ(uug)            trnR(acg)            trnS(gcu)           
;;      trnS(uga)            trnT(ugu)            trnV(uac)           
;;      trnW(uca)            trnY(gua)           
;;
;; end mfannot
;;


>NC_008282.1 Aspergillus oryzae mitochondrion complete genome gc=4
     1  AAGTTCGAGTCTTGGATAAGAATAATAATTCTTATTA
;     G-trnN(guu) ==> start
    38  GCCCTTATAGCTCAACGGTAGAGCGGAATACT!GTT!AATATTTTGATAGATGTTCGATT
    96  CATCTTAAGGGCT
;     G-trnN(guu) ==> end
   109  TAAATATACATAACGCAAAACCTTAAAATCTTAAAAAGTCTAAATAAATCTAAGAAATTA
   169  TTTAATTCAATAATAATGAATATAAGT
;     G-atp8 ==> start ;; mfannot: alternative ATG start pos 184
   196  ATGCCACAATTAGTTCCATTCTTTTTTGTAAATCAAGTAGTATTTGCTTTTGTTGTATTA
   256  ACAGTTTTAATATACGCATTAAGTAAATACATTTTACCAAGATTTGTACGTCTTTTTATT
   316  TCTCGTATCTATATAAATAAATTATAG
;     G-atp8 ==> end
   343  TCTATAAAATAAAATTGACTATATCAATAAATTAAATATATAATTAACATAAAATCGT
;     G-atp6 ==> start
   401  ATGCGTCATTTTAATTTTGTATTAAGTCCATTGGACCAATTTGAAATTAGAGATTTATTT
   461  TCTATAAATGCTAATTTATTAGGAAATATTCATTTATCATTAACAAATATAGGTTTATAT
   521  TTATCAATAGGTTTATTTTTAGCTTTATCATACAGTTTGTTAGCAACAAATAATAATAAA
   581  ATAATACCAAATAGCTGATCAATCAGTCAAGAAAGTATTTATGCAACAGTACATAGTATT
   641  GTTATAAACCAACTTAACCCAACAAAAGGACAATTATATTTCCCTTTTATATATGCATTA
   701  TTCATATTTATATTAGTAAATAATTTAATAGGATTGGTACCATATAGTTTTGCATCAACA
   761  TCTCATTTTATTTTAACATTCTCAATGAGTTTCACTATTGTTTTAGGTGCAACATTCTTA
   821  GGATTCCAAAAACATGGATTAAAATTCTTTTCATTATTTGTACCTTCAGGTTGTCCTTTA
   881  GCATTATTACCTCTATTAGTTTTAATCGAATTCATTTCATATTTATCTAGAAATGTTTCA
   941  TTAGGATTAAGACTTGCAGCTAATATACTTTCAGGTCACATGCTTTTATCTATTTTAAGT
  1001  GGATTTACATATAACATTATGACTAGTGGTATATTATTTTTCTTTATAGGTTTAGTACCT
  1061  TTAGCATTTATTATAGCATTCTCAGGATTAGAATTAGCTATTGCATTTATTCAAGCTCAA
  1121  GTTTTCATAGTTTTAGCTTGTTCATATATTAAAGACGGATTAGATTTACACTAA
;     G-atp6 ==> end
  1175  TCTAATACATGAATACATCTAAATTCATGAATACATCTTTTACCCTAAAAAATTTTATAT
  1235  TAAATACTCTAAGATAACTTATAGTATAAAAACGAATAGTATAAAATTTACATAAAAAAA
  1295  AATTTTTTAATCAGTCCAATGTGTTAAAATAATTTAACACACAAAATTATTTCCTAAGGG
  1355  GAAAGTATTGAAGAAGGGGTAAACGAAAATACGTTTAATACCGTGGTACCTCATTAGCAA
  1415  ACTAATGGGGTTGAAAGGGAGTCCCAAAATGACGTACCCCTACCATTAGGTACCTTCAGA
  1475  TAGAAAAATAAAGATATAAAAATTTTATGAAAA
;     G-rnpB ==> start ;; mfannot: Approximate position
  1508  TAGGAAAGTCCAAAACTTTTTAGGCATATATGTTTGGTATTATACCAAGCTTTATAAAAA
  1568  TATAAGGATTTTAACAGAAACTAAAAATTATTATATATACGTAAATATAAGCGTTATAAT
  1628  AATTGCGAACAATAAACCCTATGCTTAGTTTTAATTTAGAATTATTAAAATTTTAAACAG
  1688  GAACCGGCTTAA
;     G-rnpB ==> end
  1700  TTATATCTTTATTAAAAAAAAAAAATAATTTTTTTTTTTTATTTTTATTTACTTTATAAG
  1760  TTAATAAATAAAAAAAGTAAAATGTGTATATTACAATATAGGTATGATATATACCAAAAA
  1820  AATA
;     G-rns ==> start
  1824  AATTTTTTGAGTTTGATGATGGCTCTGATTGAACGCTGTCCAAGTACTTGACACATGCTA
  1884  ATCGAACGACTAATTAGTTTTAATAAACTAAGTAGTAGTGGTGTACAGGTGAGTAAAAGA
  1944  TAATTTGGCTACCTTAAAGTAAGGGGAAAATCCCTTATAAACGAAAGGAAAATAAAAGTC
  2004  CGCTTTAAGATGTTAATCTTTATCTCGGGGAGTAGTAGGAAAGGTAATGACTTTTCTAGC
  2064  TAAAATCCGTAGTCGTGACTGAGAGGTCGATCGACCACATTGGGTCTGAAAAAACCCCAA
  2124  TGCGTATTAGTACAGCAGTGAGGAATATTGGTCAATGGCCGAAAGGCTGAACCAGTAACT
  2184  TGGAAGAATGTAAGTGTATTATTGTAATACAATAACGATTAACTCGTATAAAATTCTAAA
  2244  TAGGATAATGATAATGACAATTTCCTATTTATAAGTCTTGACCAAATTACGTGCCAGCAG
  2304  TCGCGGTAATACGTAGAAGACTAGTGTTAGTCATCTTTATTAGGTTTAAAGGGTACCTAG
  2364  ACGGTAAATTAAACTCTAAATGAGTACTTTTTTACTAGAGTTTTATGTGAGAAGGAAGAA
  2424  TTTCTGGAGTAGGGATGAAATACTTTGATACCAGAAGGACTGGTAACGGCGAAGGCATCC
  2484  TTCTATGTAAAAACTGACGTTGAGGGACGAAGGCTTGGGTAGCAATAAGGATTAGATACC
  2544  CTAGTAGTCCAAGCAGAAAATGATGAATGTCATAGGCTAGATTTAAAATTTAGTCTATAA
  2604  ATGAAAGTGTAAGCATTCCACCTCAAGAGTAATATGGCAACATATAAACTGAAATCATTA
  2664  GACCGTTTCTGAAACCAGTAGTGAAGTATGTTATTTAATTCGATAACCCGCGAAAAACCT
  2724  TACCACAGTTTGAATAACAATAAAATTGTTACAAGCGCTGCACGGCTGTCTTTAGTTAAT
  2784  GTCGTGAGATTTGGTTAACTCCTCTAATTAACGAAAACCCTCACTTTATTTGAATACATA
  2844  AAGTGGTTCGCCACTACATTGGACCAGATAATAGGGATTAAGACAAGTCATCATGGCCTA
  2904  AATACTGTGGGCTATAGACGTGCCACATACGCCTTAACAAAGGGATGCGATATTGTGAAA
  2964  TGGAGCTAATCCCCAAAATTGGATATAATATGGATTGTAGTCTGTAACTCGACTACATGA
  3024  ATAAGGAATTACTAGTAATCGTGAATCACCATCGTCACGGTGAATTTAATCTCAGCTAGG
  3084  TACTAACCACTCGTCAGGCGCTGAAAGGAGTATGTGCAATAAGTTTGATTTGCTTATGTA
  3144  TTAATATATATAATCAGGTATATAAATATGTAAGTATTATTTTCGTATGCATGACTTTGA
  3204  TTGGTGTTAAGTCGAAATATGGTTCGTGTAATGGAAATTGCACGGGATGAATAAATTTT
;     G-rns ==> end
  3263  AACAAAAAAAATTCATAAGGTATATATATATAAAATATAAATATATTTTATATAATCTTT
  3323  TATAGGTATAAGATTTTTTTTTCAACTGGTTCAAATCCAGAAAAAGATAAATTATATATA
  3383  TATAATA
;     G-trnY(gua) ==> start
  3390  AGGAAGGGTCCGTTTGTTGGTTTACGGGTTGAGCT!GTA!AACTCAATGGCTATAGGCCA
  3448  TCGAAGGTTCGATTCCTTTTCTTCCTA
;     G-trnY(gua) ==> end
  3475  TCTCAAGAATAGTCCAATTTCGATATTTTATATATGTATAAAATGATGAGAGATAAAGAA
  3535  TTCTTAATTTTT
;     G-nad6 ==> start ;; mfannot: alternative ATG start pos 3508
  3547  ATGAATAATATTTTTTTATTAAATGATTATATAACTAATGGATTTAGAATAGAATTTGTA
  3607  GATGTTATCTATTTAATTTCTATTTTATTTGGAGTATTAACTATTGTAAGTAGAAATCCT
  3667  ATAGTTTCTGTATTATTTTTAATAGGTTTATTTGTAAATATAGCTGGTTTATTAATATTA
  3727  GTTGGATGTAATTATATTGGATTATCTTATATATTAGTATATGTAGGTGCTGTTTCAATT
  3787  TTATTCCTTTTTATATTAATGTTAATAAATATCAGAATTTCTGAATTATTAAGTGAGACT
  3847  AATAATGATATACCTTTAGCTGTATTAACAGTTTTACTATTCTATTATATAATAGGACAA
  3907  GTATTACCTTCTAATTTAACAGATAATACTATTGTTTCTTCTTTATCAAATTCATTTTCT
  3967  GAAGTCTATAACGTACAATTAGATAATGAGTTTTTAAATATGGTAAACTTAAAACATGAA
  4027  ATAGCATATGCTAGTAGTAAAAGTTGAGATAGCTCATTAGTAGAGTTTACACATATAACT
  4087  GGAATAGGTAATATTATGTATACTAGTTATTCATTATGATTAATCATAAGTTCTGTTATA
  4147  TTACTATTAGGTATGGTAGGTGCCATAGTAATAACTATTAAACAAAAATAG
;     G-nad6 ==> end
  4198  TAATTTATGGAAAGTTACGTTTAACATAATTAATATTAT
;     G-cox3 ==> start
  4237  ATGATCTATCAATCAAAAAGAAATTTCCAAAATCATCCGTTTCATTTAGTTTCTCCATCA
  4297  CCTTGACCTTTATTTACAAGTGTATCATTATTTATTCTTACAACTGCTACAGTTTTATTT
  4357  ATGCATGGTTTTCAAAGTTTTGAGTACTTAGTACCTGTAGCTGTAATTAATGTAGCTTAC
  4417  GTAATGGGTTTATGATTTAGAGATGTTATCTCAGAAGGAACATATTTAGGTAATCACACA
  4477  AATGCAGTTCAAAAAGGATTAAATTTAGGAGTAGGTTTATTTATTATCTCAGAAGTATTC
  4537  TTTTTCTTAGCAATATTCTGAGCATTCTTCCACAGTGCAATATCACCTAGTGTTGAATTA
  4597  GGAGCACAATGACCACCTTTAGGTATACAAGCTGTAAATCCTTTTGAATTACCATTATTA
  4657  AATACAGTAATTTTATTATCATCAGGTGTTACAATTACTTATGCTCATCATTCATTAATA
  4717  CAAGGTAATAGAAAAGGAGCATTATATGGAACAGTTGTTACAATTCTATTAGCAGTTATT
  4777  TTCACAATCTTCCAAGGTGTAGAATATTCAGTATCTTCATTCACTATATCTGATAGTGTT
  4837  TACGGATCATGTTTCTACTTTGGAACAGGTTTCCACGGATTACACGTTATTATAGGAACT
  4897  GCATTCTTAGCAGTAGGTTTATGACGTTTAGCTGCATATCACTTAACAGATCACCATCAT
  4957  CTTGGTTATGAATCAGGAATTTTATACTGACACTTTGTTGACGTAGTATGATTATTCCTT
  5017  TATATATCAGTGTACTACTGAGGTTATTAA
;     G-cox3 ==> end
  5047  ATATAAATGAAAAAAATTTTTTTTTTTATTTTTTTATTTATTAAATAAAATAAATATATT
  5107  ATATTTTATAAAAGTTATATAA
;     G-trnK(uuu) ==> start
  5129  GAGACTTTAGTTTAAAGGTAAAACATGTGACT!TTT!AATCATTACCATATGGGTTCAAG
  5187  TCCCATAAGTCTTA
;     G-trnK(uuu) ==> end
  5201  GTTTCTTTTACTATAA
;     G-trnG(acc) ==> start
  5217  ATGACTATAAGTTAACGGTAGACTGCTTATTT!ACC!ATATAAGATGTGCTGATTCGAAT
  5275  TCAGCTAGTCATA
;     G-trnG(acc) ==> end
  5288  TTATATAAGTATAATATAAAAAAAAATAAA
;     G-trnG(ucc) ==> start
  5318  ATGGCTATAAGTTAATGGTAGACTGTTCGTTT!TCC!ATACGAAGTGTGCTGATTCGAAT
  5376  TCAGCTAGCCGTA
;     G-trnG(ucc) ==> end
  5389  AAA
;     G-trnD(guc) ==> start
  5392  GGGTTAATAACTTAATTGGTAAAGAGTTTTCTT!GTC!AGGAAAATTGATGCCGGATCGA
  5450  GACCGGTTTAACCCG
;     G-trnD(guc) ==> end
  5465  TAATAAAA
;     G-trnS(gcu) ==> start
  5473  GGAAAAGTTGCTATTGGTAGGGTAAGATATTT!GCT!AAATATTGTGTTTTTACACTTAG
  5531  ATGTTCGATTCATCTCTTTTCCG
;     G-trnS(gcu) ==> end
;     G-trnW(uca) ==> start
  5554  AAGAGCATAGTTTAATAGGCAAAACTGTAAGCT!TCA!ACCTTATATTTCTTAGTTCAAA
  5612  TCTAAGTGCTCTTG
;     G-trnW(uca) ==> end
  5626  AAGTTATATATTAATT
;     G-trnI(gau) ==> start
  5642  GATTCTTTAACTTAACTGGTAAAGTGTGTTCTT!GAT!AAGGATATGTTCAGTGTTCGAG
  5700  TCACTGAAGAATCA
;     G-trnI(gau) ==> end
  5714  TTTTTGATTATATATAGCAGCTACGCGACTCCTTGCAGCGGAAGTCAAGGAAATAAAAAA
  5774  TTTA
;     G-trnS(uga) ==> start
  5778  AGAGAGTTGGCTGAGTGGTTTAAGGCGGCTAGCT!TGA!GTCTAGCTAAAGGTAAAACTT
  5836  TCATATGTTCGAATCATATACTCTCTG
;     G-trnS(uga) ==> end
  5863  ATATAGCTAAATTACTTATTTAATTAAATTATATTAATCATAATTATAGATAGATAATAT
  5923  ACTATTATATTTATCTATAATTTA
;     G-trnP(ugg) ==> start
  5947  CAGGTTAGAGCCAGGTTGGTTAGGCGTCTCATT!TGG!GTTGAGGAGTAGTTATGTTCGA
  6005  ATCATAATA
;;     rnl ==> ;; mfannot: 5' +/- 50 nt
  6014  ACCTGA
;     G-trnP(ugg) ==> end
  6020  AGTATAAATTTAATTTATGAGTGTATTTTGCAATATAGACAATATGAAAGATATATTTCA
  6080  TGCGCTTTGCGCATGGCAAGTATATAAAGAAATTATTATGGATAATTAGCTATATATTAA
  6140  AGAATAACTAGTAAATCTAGTTTCTAAGAGAAATCGAATAATAAACGAAGTGAATTGAAA
  6200  TATCTTAGTAACTTTAGGAAAAGAAATCAAACGAGATTGTTATTTGGTGCAAACTAAATA
  6260  ACAAGAGCCTATTAACAAAACTTGTTAAAGTAAAATGGATTAAAATCTGTTTGAATATAG
  6320  GGGAACCTTCCTCTAAGGCTAAATATGATATATAAGCGATAGTGAAAAGTACCGTGAGGT
  6380  AAA
;;
  6383  ATTTGAAATAGTAGTTTTATAAGCAGCTCGAGTGAAAATTTAAATAAGTAATAAGAGTGT
  6443  ACCTTTTGCATAATGGGTCAGCAAGTTAATTTTAGATGCAAGCAATGATTTCGTGCGCTT
  6503  TGCGCATGGAACTAGCTTAGATAAACCAATTATGAGAAAATGAATAAGTATCTAGAATTA
  6563  GACCCGAAGGCTAGTGATCTTACCATGGTCAGGATTATAAAAGTCCGAACGGGTTATCGT
  6623  TGTATAGATATCCGAAGAATTGTGGTAAGTTAGTGAAAGACAAAACTGACTAGTATAGCT
  6683  GGTTTTCCGCGAAACCTATATGAGTAGGTAATTTAACTAACATCTTAGCAGGTACAGAAC
  6743  TGTGATCTCGGACAATATCTTTTGATTTTGTCAACATCGGGGGGTTGTAGTGACTTTACC
  6803  GGAGAGTATTTGCACTCGGAATGGCAAAGATGAATGTTGAATAATCGGACATAGTGCGAT
  6863  AAGGTTGTATGTCTAAAGGGAAACAGCCCAGAACAAGAGTTAAGGTTCCAAAATTATTGT
  6923  TGAGTGAAATTAAGGATGTTTTTTTTAAAAACAATCAGGAAATAGGCTTAGAAGCGGCCA
  6983  TTTTTTGAAGACCTCGTAACAGAGCACTGATTAATTAAATTTAGAAAAAAACACCGAAAA
  7043  TTTAACGGATCTAAACAATATACCGAAACCTTGTACACATATTTATAATATTAATATTGT
  7103  ATATGTGGGGTAGCGGAACATTGGATAAATATTAATTATTATTTCTTCTAAGAAGTAATA
  7163  AGTATGGATTATTATTAAAAATATTTATTTATTAAAGATATTTATGTAATATTATTATAC
  7223  CTAAAAGGTATAATGTTTAGATGAATATATAGATAGATTATATCTGTCTTTATTATTAAT
  7283  ATAATCCATCGATATAATCCAAGAGAGAATGCTGACATGAGTAACGAAAAAGGAATATCC
  7343  TCGCCTTAAGCTTATGGTATTATATTTAATTTTCGGTATCTAAAAGTATTAATCAAAAGG
  7403  TAATTTTGATGATATTTATATATAAATACTTAAAAATAAAAAACAAAACCTTTAACAAGT
  7463  AATAAAGGTTCTGGAAAATTTTTTATTTTTATTAAGTGAAGTATAATGCAATATAGGTAT
  7523  ATTATAATTTATATAATTTTCTTGTTACAAGTTTTCAAGATTGTATAGATTTTATCTATA
  7583  TTAAATATATTTTCTTTTTTATACTATTGTATAAGTAAGGTTTATATATACCGTACCTAG
  7643  ATACTATCACAAGTAAGCAAGTAGAGAATACAAAGGCGTTTGAGTGAACAATCATTAAGG
  7703  AACTCGGCAAATTGACTACCGTAACTTCGGGATAAGGAGGGCCATTATGATTAGTTTAAC
  7763  ATATCTTATGATATGATTTAATTAAACTAATCATAAGAGGAAACATGAAATAATGTTGTA
  7823  CGACTGTTTAATAAAAACACAGCACTCTGCAAAGATAAAATATCAAAGTATTGAGTGTGA
  7883  TGTCTGCCCAATGTCGGCTGGGTAACGGATTTACCTTGGTTTTTAACTGAGGTTTTGAAG
  7943  GATACCCCGATTAATGGCGGCCTTACCTATGAGGGTCCTAAGGTAGCGAAATACCTTGGC
  8003  CGTTAAATGCGGTCCTGCATGAATGACTTAACGATACAACAGCTGTCTCGATGATTGTCT
  8063  CAGTGAAATTGGAATAGCAGTGCAGATACTGTTTACCTCTAGATAGACGAGAAGACCCTA
  8123  TGCAGCTTTACTGTTACTAATTGCAAGAGTGGAAATTTAGGATGATTTCGAGTGTATAAG
  8183  GTAGTTGTTTGATAACAATGAAACACCTTTATTCGTTTCCTACTATATGCTCTTGAGGAT
  8243  TGGGAGGCAGTTTATGCGGGGCACAGATCCCACAAAAAGTACCTGGGTATATCCAAAGTT
  8303  CATTTTGTAAATTTGTAAATTTCTTTACAAATATTTTAATTTGTTATAATTATATTCATA
  8363  ATTATACAGTTATTGTTAGATTAAGTTCAATATTTATTTTTTATTTAAGTAAGATTTTAA
  8423  CTATATGGTGAATAGATGTATTTTAAACTTTACCCGGGGAGGGAGTGATCCAACTCCGGG
  8483  ATATTTAAAAGTTTTTTCTCATATTAATATTGTATTTTATCTTTATTGATATGATAATTA
  8543  ATTATACTTTAAAAGTTTAATGGCTAAATCTTGCTTTACTGTTTGACCTACAAGTCTATC
  8603  AGTCGCGTAAGCGGGGCATATGATCACAAGATGCATAAAGGAAAGGTCTTGGATTATAGA
  8663  AAAAGTTACGCTAGGGATTTATATCTGTGAGTCCTCCAATATTTAAAAATATTGGTAATA
  8723  TA
;; mfannot:     /group=IA (4.86e-23)
  8725  ttgggtaaatttcaaagataacttataaataaattaagtgtatttgaagcgaaacttatt
  8785  ttagcaaaagtagcagtagttctgcgcttaattttaggattaaatcctaagataaaataa
  8845  ggacgttcaacgactaaaaggtgagtattgctaacaataatcctttttttaatgcccaac
  8905  atctttattaactaaaagaaaaaaattgtataataattattagtaataataatgaaatag
  8965  acttggttttataccaagcttaaatattatataattaatttgattaattatattaatatt
  9025  ataa
;;     G-rps3 ==> start ;; First ATG found at 9041 HMMmatch = 134,156
  9029  ttaaatataaat
;     G-rps3 ==> start
  9041  atgctaaatattataaaatcaaaattaaaaaatacatataagaaaaaatcattaaatagt
  9101  gaaaatgttactatacgtaataaagatttagttcctgctgtaagagattgaaaaaatagt
  9161  atttatgtttacaacaaaaattctttaagtttgatacctgttgcaagcagattagtaatg
  9221  aaattaattaaaggttattttaattcatataatttaaatatagaatctaaattaagaaaa
  9281  gaaaaattacgtcgtagattaagaaaattatctacaaataaaatctttattagtgatggt
  9341  gaatttaaacatactaatgataatgtaaatataacattatatgtatataatagacaaaga
  9401  cttaattacttattaaaattaagaaaaagatatctaagtttatttagaaaggttacattt
  9461  gtaagaaaattacagttaataagaaatgtaggattgaatatcttaaacaaacaacaagaa
  9521  aaaagtaaaatattaacaaatgttttacctaattatagttcaaaagtatattcagtacaa
  9581  aatctttattatagaaattttataaaaaaatctcttaaaagattaaaatactacatgtat
  9641  tataaacaattactttatattaataaagctaaatttgaaaattcatatttacaaggttta
  9701  ataaatttagtaagaaaaatatataaaaaaaatgtagaatttaatattattaatttaaaa
  9761  tacttttattataatagtgatatttttacacaacctttagtattaaaattaagaaaaaaa
  9821  agaaaattattaagatatcttaaagctttagttagaaaagcaaaaattaaagatattaaa
  9881  ttaaatgaaagatcaaaatatttttttgaattagaaaatttatttaaattaaataatctt
  9941  gatactacaaataatttattaaataaattaatagaacaaaataaaacaagttcaaaagat
 10001  cttaaaaaagttgtattaaatgatataaaatttaaaagagtatcaggtgttagattagaa
 10061  gctgcaggtagattaactagacgttatacagcttcaagatctcaacacaaagttagatat
 10121  agtggtaatttaataaatgcttattcttctattaaaggttatccttcagctgtaataaga
 10181  ggaaattataaacctaatatacaatatactaaattaaattctaaatcacgtattggatct
 10241  tttggtgttaaaggttgagtaagtggtgtttaa
;     G-rps3 ==> end
;;     G-rps3 ==> end
 10274  taattaaatttaaatatacctaaattagttaataaagatgatgaaatagtct
;; mfannot:
 10326  GAACCATTTTGAGAAAAATGGAAATAAAAGGAAAAACCTTTTATGATAACATAAATTGAA
 10386  CAGGCTAATTTGCGCAAGAGAGTACAAATTGAGTGCGCGGTTTGGCACCTCGAT
;;
 10440  GTCGGCTTAGCTCATCCACATGAATGCAAAAATCATGAAGGGTTCGACTGTTCGTCGATT
 10500  AAAGAGCTACATGAGCTGGGTTTAATACGTCGTGAGACAGTATGGTTTCTATCTTCTAGA
 10560  GGGAATTAAAGTAGAATAAAGATAGCCCCTTCGTACGAAAGGAGTTGGGTATATTGACCT
 10620  ATGGTTTACCTGTTGTTTATGTTATATATTATTATACATAATATATCATTTACTTATACT
 10680  TAAGTAAATTGTTCACATAGGCATGGCAGGAAGGCTACGTCAGTTAAAGATAAGTGCTGA
 10740  AAGCATTTAAGCGCGAAGCTTACTTTAGGATACTTTTAAACGTAGTAGAACACTACGAGT
 10800  ATAATTGTTATATACCCTTCGGGGTTCTAATGATTAATAGGCTTTAGTTGTACTAATCTT
 10860  AACATTTTTAGACATAAAGT
;;     rnl ==> ;; mfannot: 3' -20/+180
 10880  ACTAATTATTAATATACTAAATATTTCACATATCGTATAAATTAAATTTA
;     G-trnT(ugu) ==> start
 10930  GCCCGGTTAGCATAAAAGTAATGCAACCGTTT!TGT!AATCGGTAGAAGCAAGTGCGATA
 10988  CTTGCACTGGGCT
;     G-trnT(ugu) ==> end
 11001  ATAAAATTAAA
;     G-trnE(uuc) ==> start
 11012  GACCCAATGGTCAAGTTTGGTTAAGACATAACATT!TTC!ACTGTTAGTGCGGGAGTTCA
 11070  AATCTCCCTTGGGTTG
;     G-trnE(uuc) ==> end
 11086  A
;     G-trnV(uac) ==> start
 11087  AAGAAATTAGCTCAGTTGGTAGAGCTGTCGCTT!TAC!ACGCGAAAGGTCAGGTGTTCAA
 11145  GTCACCTATTTCTTA
;     G-trnV(uac) ==> end
 11160  ATTATAAA
;     G-trnM(cau)_1 ==> start
 11168  TGCGGATTGATGTAATAGTAACATAGATGGCT!CAT!GACCAAAATATTTAGGTGCAATT
 11226  CCTAAATCCGCAA
;     G-trnM(cau)_1 ==> end
 11239  CCA
;     G-trnM(cau)_2 ==> start
 11242  AAGGCTATAGCTTAATCGGTAAAGCGAACCACT!CAT!GATGGTTTGAGTAAATGTTCAA
 11300  GTCATTTTAGCCTTA
;     G-trnM(cau)_2 ==> end
 11315  AATA
;     G-trnL(uaa) ==> start
 11319  ATCCGAGTGCTGGAATTGGTAGACAGTCTTAACT!TAA!GTTTAAGTGACGCAAGTCGTA
 11377  AACGTTCGAATCGTTTCTCGGATA
;     G-trnL(uaa) ==> end
;     G-trnA(ugc) ==> start
 11401  GGGGTTATAGTTTAACTGGTAAAACGGCGATTT!TGC!ATATCGTTATTTCAGGATCGAG
 11459  TCCCGATAACTCCA
;     G-trnA(ugc) ==> end
 11473  AGATAAAATA
;     G-trnF(gaa) ==> start
 11483  GCTTGAGAAGCTCAATTGGTAGAGCGGATCACT!GAA!GATGATTAGGTTATAAGTTCAA
 11541  GTCTTATCTCGAGCA
;     G-trnF(gaa) ==> end
 11556  ATAA
;     G-trnL(uag) ==> start
 11560  ATGGGTATGCTGAAATTTGGTAACCAGGTTCCGCT!TAG!GACGGAATAGTTTTATACTT
 11618  TACAAGTTCAAGTCTTGTTACCCATA
;     G-trnL(uag) ==> end
 11644  TAGTTTAGTTAATTTTTAATAGTTAAAAAAAAAAAGTTTATATATTA
;     G-trnQ(uug) ==> start
 11691  TATGTTGTCGACTAATCGGTAAGTCATAAATTT!TTG!GTATTTACTATTGGGTGTTCGA
 11749  GTCGCCCCAACATAA
;     G-trnQ(uug) ==> end
 11764  TATCTAATCTTAATCTTATATTTGCTAGCTTTTGGGGTACCGCATTCGTGCCTAAGGGCG
 11824  CAGATTACC
;     G-trnM(cau)_3 ==> start
 11833  GCTAGGATAGTTCAATCGGTAGAACAATAATTT!CAT!GAATTAAGAATGAGAATTCGAG
 11891  TTTCTCTCCTGGCT
;     G-trnM(cau)_3 ==> end
 11905  CAGCAGAATTAAATAAAATTAGTAATTTATGGAAAGTTACGTTTAAATTAATTAATAAGA
 11965  ATATGATCAAAACACTTAATAGTTTTATAGAAGATTCATTTTTCTTGACACAAATCGTTT
 12025  TCGATTTTTCGATAAATAAAATCAGTAATTTATGAAAAGTTACCTTTAAATTAATCAATA
 12085  TAAATATGATCAAAACACTTAATAGTTTTATAGAAGATCCATTCTTCTTGACACAAACCG
 12145  TCTCGGTCTCCGATTTTTTTCTTCTAATTTAGTTATAGAGATAAATAAAACATTATTATA
 12205  TGAAATATACAATAAATATTGTTATTTATTTTTAATTTTAATTTTTATTTTTATTAGTAT
 12265  TTTTATTATATTAGTTTTTGTTAGCCTACTCTTTTTGCTAACAAAAACCTTCATTTAGGA
 12325  CCAAGCGTCATAAATATTATAGTTGATAAAAAAACTAAAAAAATTTACTTTCCGGTTGAT
 12385  GTTTTTAAGAAGTATATGGAAATACTTGAATCTATTTTATATAAAAAATAAAATTTAATT
 12445  ATATATATATGAAATTCATATATATAA
;     G-trnH(gug) ==> start
 12472  GGTGGGTGTAGTTCAACGGTAGAACAGCTGTAT!GTG!GCATAGTATATCCTAGTTCGAT
 12530  TCTAGGTACCCTCC
;     G-trnH(gug) ==> end
 12544  CTAAATAACGTAATTATGTAATGTTATTCACATAACTTTAAATTCGTTTTCACGAAGAAC
 12604  AAAAATAAATTATTTTT
;     G-cox1 ==> start
;     G-cox1-E1 ==> start
 12621  TTGTTAGATAATTTAACAAAATATAATATTTCATTTGGAAGAGGTTTTTCAACTTCAACT
 12681  AAAAAAGAAGATGTTGCCTCGATAAGTAGTCAAGAAAGTTCATCTTTTTTAACTTTAAAA
 12741  CAACCTACAGAATGACAAGAAAGATGATTTTTATCATCTAACGCTAAAGATATTGGTACT
 12801  TTATACTTAATGTTTGCATTATTCTCAGGTTTATTAGGTACAGCATTTTCTGTACTTATA
 12861  AGATTAGAATTATCTGGACCAGGTGTTCAATATATTGCAGATAACCAATTATATAATAGT
 12921  ATAATAACAGCTCATGCTATTATGATGATTTTCTTTATGGTTATGCCAGCTTTAATCGGA
 12981  GGTTTTGGTAATTTCTTATTACCATTATTAGTGGGAGGACCTGATATGGCATTCCCTAGA
 13041  CTAAATAACATTAGTTTCTGATTATTAGTTCCTAGTTTACTATTATTTGTTTTCTCTGCA
 13101  ACTATAGAAAATGGTGCTGGTACAGGTTGAACTTTATATCCTCCTTTATCTGGAATCCAA
 13161  TCACACAGTGGACCAAGTGTTGATTTAGCAATTTTTGGTTTACACTTAAGTGGTATCAGT
 13221  AGTATGTTAGGTGCTATGAATTTTATTACAACTATTTTAAATATGAGAAGTCCAGGTATA
 13281  CGTTTACATAAATTGGCTTTATTTGGTTGAGCTGTAATAATAACAGCAGTGTTATTATTA
 13341  TTATCATTACCTGTATTAGCCGGAGGTATTACTATGGTTTTAACTGATAGAAACTTCAAT
 13401  ACTTCATTCTTTGAAGTAGCCGGAGGTGGTGATCCTATTTTATTCCAACATCTGTTCTGA
 13461  TTCTTCGGACATCCGGAAGTTTACATTTTAATTATACCAGGATTTGGTATAATTAGTACA
 13521  GTTATTGCCGCAGGATCAGGTAAAAACGTATTCGGTTACTTAGGTATGGTTTATGCCATG
 13581  ATGTCTATTGGTGTTTTAGGTTTCATAGTTTGAAGTCATCACATGTATACTGTTGGTTTA
 13641  GATGTTGATACAAGAGCTTATTTCACAGCTGCTACTTTAATTATTGCAGTTCCTACTGGA
 13701  ATTAAAATATTCAGTTGATTAGCTACTTGTTATGGTGGATCATTACACTTAACACCTCCT
 13761  ATGTTATTTGCATTAGGATTTGTTGTGTTATTCACTATTGGAGGATTAAGTGGTGTTGTT
 13821  TTAGCCAATGCATCACTTGACGTTGCTTTCCATGAT
;     G-cox1-E1 ==> end
;     G-cox1-I1 ==> start ;; mfannot: no intron type identified
 13857  aaacactatgtattatttacaattttttctatcttattattaaataataataatatacga
 13917  tggtaaaagtaataataatatatgatataataataatgaatatattaaa
;     G-cox1-I1-orf232 ==> start /note=LAGLIDADG ;; evalue:1.5e-44
 13966  atgttttgggttggtttaatggatggaaatggtaatatacaaattaatcattttcgtaaa
 14026  aaatctttacaatatagacttataattaaattaaattataataaattaaattataatatg
 14086  ttaattgaaatagctaaagttataggaggtgaagtaagaattgtaaattcaaataaagaa
 14146  gttatttgaacagttgatgaaaaaaaaaaaatattcaattgtgttgaaatttttgaaaaa
 14206  tattctcctttaacttcgagattaatttgccaattaaactttttaaaagtttgtttaaaa
 14266  gatacttcagtaaataattatttattaaatagaaatttaaagtatagttctaaatctaat
 14326  cttattaaaaattttaataaaaataataattttattattcctgattattttcctatttga
 14386  ttaagtgggtttattgaagctaaaggttgctttttaataagagaaaatggaaatcattca
 14446  ttttcaataaaaatgaatgatgattattatttattaaatattattaaaaatttcttttct
 14506  gtaagtgttaaaattaaaaatccttctaaaactttttatttattagaaatttataaaaaa
 14566  gaaactttaaattatattataagtcattgtaaattatatcctttattgggtaataaatcc
 14626  aaatctttagatatatttattaaaaatatttcaaaatag
;     G-cox1-I1-orf232 ==> end
 14665  taagtgtcatgttgtatgccaccatggaataaaatttttcattttttttttattccggta
 14725  ataataattataattattgctaacggtaaatacttatattattttttttaaagcaaaaaa
 14785  atttattatgatatttgagaataccgtggaaaccaaagcaaattgaatttgttagtaggt
 14845  tccgtagaggccaaacgtggcaatcgaaagcttattaagttaagtaattagataagttat
 14905  ggtccgatccatcatgggagtgatgcaaaaaatgaaattaataattattatgtttatcaa
 14965  agataattataataatattaatcttgtgaaaattatagacttatgaatattttcacatct
 15025  tatatattactatagtattaatactagtaatattaagttta
;     G-cox1-I1-orf153 ==> start
 15066  atgtttaaattaacattttataaattttttaatttttttaaattgatatcaaaggtatct
 15126  atagctaaacctcattgttttgcaagtaaacctttagaatctaatgttgatatacttgag
 15186  attgttactgaattggctagattgttacctcaattagctgattttatcaatcaatttaat
 15246  aatcaaattataacacatgatattaatgtagttactgatgcacaaggtaatttatctata
 15306  caagtaccagatggtatatcaaaagctcaagctaaacttatttcggctagagttaatctt
 15366  ctggataacttaatacatactcatctagataaaacagaaaatttattacatctaggtata
 15426  tcagttgaagaggatttatttgatatagatcctaattatgagacaaaattaactgatcat
 15486  gtctcacaatttaatagattaaaaaattcatataaacattaa
;     G-cox1-I1-orf153 ==> end
 15528  aaataaaaaaaacttgaatattaaatttaatataaacattaataacttactataaacatg
 15588  attaattattaaatctattgattttttttttttttgtttagtaacaaag
;     G-cox1-I1 ==> end
;     G-cox1-E2 ==> start
 15637  ACTTACTATGTAGTTGCTCATTTCCACTATGTATTATCTATGGGTGCTGTTTTTGCTTTA
 15697  TTTAGTGGTTGATATTTCTGAATACCTAAATTATTAGGTTTATCATATGATCAATTTGCA
 15757  GCTAAAGTACATTTCTGAATTTTATTTGTTGGTGTTAATCTAACATTCTTCCCACAACAC
 15817  TTCTTAGGTTTACAAGGTATGCCTAGAAGAATAAGTGATTATCCTGATGCTTTCTATGGT
 15877  TGAAATTTAGTAAGTAGTGTTGGTTCTATTATTAGTGTTGTAGCTACATGATATTTCTTA
 15937  ACTATTATTTATAAACAATTAACAGAAGGTAAAGCAGTTTCAAGATATCCTTGATTAACT
 15997  CCACAATTATTTAGTGATACATTCCAAGTGTTATTCACTAGAAATAATAGTTCATTAGAA
 16057  TGATGTTTAACAAGTCCACCTAAACCTCATGCTTTTGCAAGTTTACCTGTACAATCAAGT
 16117  ATGGTTTAG
;     G-cox1-E2 ==> end
;     G-cox1 ==> end
 16126  TGTTGTTGGTGGTGTGTTATGTCTTAATGGACGAAGTGTATGTCCAGCTACAATTGAAGA
 16186  GAGAGATTTTTATATAAGATCCTTTAATGATAGAATAGACGATATACATAACCACATAGA
 16246  TAATATTAGAGAGCTAAGTGGAGGTACAAGAGCTATAACTATTGCTAGAGGACTACCCCA
 16306  TACAGATCTATAGGAGATTAATGTTTATATAGTTTTTTTAAATTATGAATTATTGATATT
 16366  AAATTTAGATAAAACTTATTTATTTTAAGTTTTAGTATTTACAAATAAATATAATATATA
 16426  TATATTAATCGAGGTTACCTCTACTAAATGGCTGTACACTAATATTTATAATATATT
;     G-atp9 ==> start
 16483  ATGATACAAGCAGCAAAAATAATTGGAACAGGAATGGCTACAACAGGTTTAATCGGAGCT
 16543  GGTGTAGGTATCGGAGTTGTTTTCGGTGCACTAATATTAGGTGTAGCTAGAAATCCATCA
 16603  TTAAGAGGACAATTATTCTCTTATGCTATTCTAGGTTTTGCTTTTGCTGAAGCAACTGGA
 16663  TTATTCGCATTAATGATGGCTTTCTTATTATTATATGTAGCCTAA
;     G-atp9 ==> end
 16708  TATAGCCATTTTTTATTATTATTTTTTTTTTTTTTTTATTAATTTTTCCTTAAAATTAAA
 16768  AATATTTAATAATATATTTTAATATAAAGATAATATAAATCTATATATTATTAATAATAA
 16828  TATTATTGGTGTATAATATATATATATATATATTAACACCTAGGTGTTAACCTTAATAAT
 16888  TTACGAGTATAAATAATTTATC
;     G-nad3 ==> start
 16910  ATGACAACTACAACTTTTTTTTTATTCTTAATACCAGTATTAGCAATAATATTGTTAGCA
 16970  GTAAATTTGATTCTTTCTCCCCACAATCCATATCAAGAAAAAGATAGCGCTTTTGAATGT
 17030  GGTTTTCATTCTTTCTTAGGACAGAATAGAACACAGTTCAGTATATCTTTCTTTATATTT
 17090  GCCCTATTATTCTTATTATTTGATTTAGAAATTTTATTAGTTTACCCTTATGTGGTAAGT
 17150  GCATATACAAACGGAATATATGGTTTAGTAATTATGTTAGTATTTTTCCTAGTATTAACT
 17210  TTAGGATTTGCCTTTGAACTAGGGAAAAATGCTTTAAAAATTGAAAGTAGACAAGGTTAT
 17270  AATTTTAATTATAAATCTTGAAGTGGTTATTCATTAATATATAATTAA
;     G-nad3 ==> end
 17318  TTTGTAATTACTATTTTGAATATTAGGGTGGAATAATTTTAATTATTTGATTATAAATAA
 17378  TTTTAATCAAATAATACTTAGATTATTATTAATCTAAGGAGTATAATTTTTTACATGATT
 17438  TAACATGATTAAAAGGTTAGCTCATTTGGACTAGTTATAAAAATAAATGAATATTATAAA
 17498  TATATATAA
;     G-cox2 ==> start
 17507  ATGCTTTTAGATATATTAAAAGGACATTTACTATTGGATGCTCCTACTCCTTGAGGTTTA
 17567  TTTTTCCAAGATAGCGCTTCACCTCAAATGGAAGGAATAGAAGAATTACATAATAATATT
 17627  ATGTTTTATTTAGCTGTTATCTTATTCACAGTTACATGAATGATGATAACAATTATAAGA
 17687  AATTTTGTAGCTACAAAATCTCCTATAGCACATAAATATTTAAACCATGGTACATTAATA
 17747  GAATTAATTTGAACAATTACACCTGCGTTTATTTTAATATTAATCGCATTCCCTTCATTC
 17807  AAATTATTATATTTAATGGATGAGGTTATGGATCCTTCATTAGTAGTTTATGCTGAAGGT
 17867  CATCAATGATATTGAAGTTATCAATATCCTGACTTTACAAATGAAGAAAATGAGTTTATT
 17927  GAATTTGATTCATATATAGTACCAGAAAGTGACTTAGAAGATGGTCAATTTAGAATGTTA
 17987  GAAGTAGATAACAGAGTTATTATACCAGAGTTAACTCACACTAGATTTGTAATCTCAGCT
 18047  GCAGATGTTATACATTCTTATGCTTGTCCATCTTTAGGTATAAAAGCTGATGCATACCCA
 18107  GGAAGATTAAATCAAGCTTCTGTTTATGTAAATCGTCCTGGAACATTCTTTGGACAATGT
 18167  TCAGAAATTTGTGGTATACTACATAGCTCTATGCCTATTGCAATACAATCTGTATCTATT
 18227  AAAGATTTCTTATTATGATTAAGAGATCAAATGGAAGGTTAA
;     G-cox2 ==> end
 18269  TTAGATTAAATTATAATATAGTTATATTTTAGTTTAATAATTATATAGTACTTAGAATAA
 18329  TAAGATATAAAATATAATATCTTACTTAATGTTTTATATAAATATTTATTTATATATA
;     G-trnR(acg) ==> start
 18387  GGCGTGTTAATTTAATGGTAGAATATCGTGCT!ACG!GACACGTAAATATAAGTTCAAGT
 18445  CTTATACACGTCT
;     G-trnR(acg) ==> end
 18458  TTGACAATATAGTAATATATTGTTTATCAAAAAATAATAATATAGTATAGATAAATCAAA
 18518  ATAAAAATTTTTATACA
;     G-nad4L ==> start
 18535  ATGAATTTTTCAATATTTTTATTCCTTATAGGAATATTAGGTTTCGTTTTAAATAGAAAA
 18595  AATATTATACTAATGCTAATTTCTATAGAAATTATGTTATTATCAATAACATTCTTGATA
 18655  TTAATTAGTTCACTTAGTTTTGATGATATTTTAGGACAAACTTTTGCTATTTATATTATA
 18715  ACAATAGCAGGAGCAGAATCTGCAATAGGTTTAGGAATTTTAGTTGCATATTATAGATTA
 18775  AGAGGAAGTATATCAATACAATATAAATA
;     G-nad5 ==> start
 18804  A
;     G-nad4L ==> end
 18805  TGTATTTAACATTGATAATTTTACCTTTATTAGGTTCAATAGTTTCAGGTTTCTTTGGTA
 18865  GAAAAGTTGGAGTAAGTGGAGCACATTTAATAACATGTACTTCAGTTATAACAACAACAT
 18925  TCTTAGCTATATTAGCTTTTTTTGAAGTAGGTTTTAATAATATACCTGTAACAATACATG
 18985  TAGCAAGATGAATTGATGTAGAATCACTAAACGTATTATGAAATTTCAGATTTGATTCAT
 19045  TAACTGTTTCTATGTTATTACCTGTATTAATAGTATCTAGTTTAGTACACGTATATTCTA
 19105  TAAGTTATATGAGTCATGATCCTCATAATCAAAGATTCTTTAGTTATTTAAGTTTATTCA
 19165  CTTTTATGATGATTATTCTTGTAACAGGTAATAATTTTTTAATAATGTTTGTAGGTTGAG
 19225  AAGGTGTTGGTGTTTGTTCATATTTATTAGTAAATTTCTGATTTACTAGAATAGCAGCAA
 19285  ACCAAAGTTCTTTATCTGCAATATTAACTAATAGAGTAGGTGATACTTTATTAACTGTAG
 19345  GTATGTTTGCTATATTATGATCTTTTGGTAATATAGATTATGGTACAGTATTTGCATTAG
 19405  CTCCATATTACAATGAAACAATAATTACAATTATTGGAATTTGTTTATTAATAGGTGCTA
 19465  CAGCTAAAAGTTCACAAGTTGGTTTACATATTTGATTACCTCAAGCTATGGAAGGTCCTA
 19525  CACCTGTATCTGCTTTAATTCACGCAGCTACTATGGTTACAGCAGGAGTATACTTATTAA
 19585  TGAGATCATCACCTTTAATTGAGTATAGTTCAACTGTATTAGTACTTTGTTTATGATTAG
 19645  GTGCTATAACTACAGTATTTAGTTCTTTAATTGGTTTATTCCAACAAGATATTAAAAAAG
 19705  TTATTGCTTATTCAACTATGAGTCAATTAGGTATGATGGTAATAGCTGTTGGTTTATCAA
 19765  GTTATAACTTAGCTTTATTCCATTTAGTTAATCATGCTTTCTATAAAGCATTATTATTCT
 19825  TAGGTGCTGGTTCAGTTATACACGCTGTAGCAGATAATCAAGATTTTAGAAGATATGGAG
 19885  GTTTAAGAGAATTCTTACCTTTAACATATTCAGTTATGTTAATAGCTTCATTAAGTTTAG
 19945  TAGCTGTGCCTTTTATGACAGGATTCTATTCTAAAGATTTTATACTTGAGTCTGCATATG
 20005  GACAATATTACCTATCAAGTACTATAGTTTACTTTGTAGCAACAATAGGTGCTATGTTTA
 20065  CTACACTTTATTCAGCTAAAGTCTTATATCTAACATTCTTAGCTAATCCTAATGGTCCTT
 20125  TAGTTAGCTATAAACATGCTCATGAAGGTGACTTGTTCCTGACTATACCATTAATTATTT
 20185  TAGCTATTTTTTCAATATTCTTTGGATACTTAACTAAAGATATTTTTATAGGATTAGGTA
 20245  CTGGTTTCTTTACAGATAATAGTTTATTTATTCATCCTAGTCATGAAATTATGTTAGATA
 20305  CTGAATTTGCTGTACCTACATTCTTTAAATTATTACCTTTTGTATTTACTGTATCATTAA
 20365  GTGTAATTTCTGTATTATTATCAGAATTCTTACCTAAATTATTAATTAATTTTAAATTCT
 20425  CTAGATTAGGTTATAATATCTTTAGTTTCTTTAATCAAAGATTCTATATAGAATTATTCT
 20485  ATAATAAATATATTGTAGAAGGTGTTCTTAAATTAGGTGGTCAAACATCTAAGAGTTTAG
 20545  ATAAAGGTACTGTAGAATTAATAGGACCTTATGGTTTAGAAAAAGGATTATTAGCTTTAA
 20605  GTAATAGTATAGGTAAATTAAGTACAGGTATTGTAACTACTTACGCTCTATACATTTTAA
 20665  TAGGATTAATATTCTATATTACTCTTTTATATTTCTCTTATAATGATAATAACTTATTAA
 20725  TATTAGTTATTTTTACATTATTTGCTTTATTAAATAGTAATAATACTTCGCTTAAAGAAA
 20785  CGAAGTAA
;     G-nad5 ==> end
 20793  TATATACATATATTTTGTTTAATTTAAATTTATTTAAGAATATGAT
;     G-nad2 ==> start
 20839  ATGCTTTTATCCTCAATATTCTGTTTATTATTATCTAATGCTTTGTCTTTTAGACGTGAT
 20899  ACTGCTATTCTATATAGTAGAATTGGTATAATAGCATTATTTTATTGTATCTATTTATCT
 20959  TATAATAATTTATTTATAACATATTTAGATAATGGAATTGGGTTATTTAGTGGGTTATTT
 21019  TACACATCTTCTATAACACAAGTATTTCATATATTAATATTTATAATCAGTTTATTGATA
 21079  TTGAATATGACAGGTTTTTACCCAAGAAAACTTATATCTAGTGAATATATGAGTTTCAGT
 21139  AAATTATTATTTACAAAATTACAATTTGTTAAAAATTTAACTGTATCTAATATTATATTA
 21199  AAAAAAGGAGAACAATATACAATATTAGAATATACATTAATGTTATTTTTTATAATAACA
 21259  GGAAGTGTATTATTAATATCAAGTAGTGATTTAGTTTCTATTTTCTTATCTATAGAATTA
 21319  CAAAGTTATGGATTATATCTATTATGTGCTATGTATAGAAATTCTGAATCTTCTACTTCA
 21379  GCTAGTTTAACTTATTTTTTACTAGGTGGATTATCTTCTTGTTTTATTTTATTAGGTATT
 21439  GCATTAATTTATGCAAATTTAGGTGTTACATATTTAGATAGTTTTTATGTTATAAATAAT
 21499  TTAGCTGGAATAGTAAATGATCAAGAAATAACAACATATATACCATATTGTTTATTATTA
 21559  ATATCTGTAGGATTTTTATTTAAAATATCAGCTGCACCATTCCACTTCTGATCTCCTGAT
 21619  GTTTATGATGGTATACCTACAATAGTAACAACTTTTGTTGCTATAATAGCAAAAATATCA
 21679  ATATTAACTCTGTTATTACAATTAGTTCATTATACTAATAGTATATATATAACAACTAGC
 21739  TATTCTTGAACTACAAGTTTATTAGTTAGTTCTTTATTATCATTATTAATAGGAACTATT
 21799  TTAGGTTTAACTCAGTTTAGAATTAAAAGATTATTTGCTTATAGTACAATTTCTCATTTA
 21859  GGTTTTATGTTATTAGCATTAACTATAAATAGTGTTGAATCAATACAATCTTTTATTTTC
 21919  TATTTAATACAATATAGTTTATCTAATTTAAATGCCTTTATTTTATTAGTAGCTATAGGT
 21979  TATAGTTTATATGCTTATAACGATAAAAATATAAACCATAACAATTTAATAGATAAAAAT
 22039  AATTCACCTATCCAATTAATAAGTCAGCTTAAAGGTTATTTCCATATAAATAGTATGTTA
 22099  GCTTTAAGTTTAACTATAACTTTATTCTCATTTGCAGGTATTCCACCTTTAATGGGATTC
 22159  TTCGCTAAATTGATGGTGTTCTCTGCTGCCTTACAAGAAGGATTTATTTTTATAACACTT
 22219  ATAGGAGTTTTAACTAGTGTTATTAGTGCAGTTTATTACTTATATATTGTTAAAACAATG
 22279  TTCTTTGATGGACATTCATATACATACTTTAATAAATTAAAAGATCTTAAAATACCAGCA
 22339  CTTATCTTACAAAAAGATAAAATTGTAAATAAAATATACTTTGATTCAAAATTTGCTTTA
 22399  TCTAGTTCTTTAAGTATAACTATCTCTATATTAACATTAATTATTCTTTTATTCATGTTT
 22459  ATGCCTAACGAATGATTACATATGACTAATATTTTATCTATTATATTATTTGTGCCAAGT
 22519  AGTATATAA
;     G-nad2 ==> end
 22528  ATTAAATATTAAAAACTTCGCCCTTAAGGGCGAGGATACTAAAAAATAAGAAATTAAATT
 22588  TTATTTTTTTTTTACTTTATATAAGTTATTATATATTTATATATATAATAATTTGATTAA
 22648  TTTGATAAATGAATTTTTTTATATAATAATTATGCGAATTAAAAAACACTTATATTTTAT
 22708  TTATAA
;     G-cob ==> start
 22714  ATGAGAATTTTAAAAAGTCATCCCTTATTAAAATTATTAAATGGATATTTAATAGATTCA
 22774  CCACAACCAGCTAATATAAGTTATTTATGAAATTTTGGATCTTTATTAGCTTTATGTTTA
 22834  GTAATACAAATAGTAACAGGTGTTACATTAGCTATGCACTATACACCTAGTGTATTAGAA
 22894  GCATTTAATTCTGTTGAACACATTATGAGAGATGTAAACAATGGTTGATTAGTACGTTAT
 22954  TTACACGCTAATACAGCTTCAGCTTTCTTCTTTTTAGTGTATTTACACATAGGAAGAGGT
 23014  TTATATTATGGATCATATAAATCACCTAGAACTTTAACATGAGCTATTGGTACAGTTATC
 23074  CTTATAGTTATGATGGCTACAGCCTTCTTAGGATATGTATTGCCTTATGGTCAAATGAGT
 23134  TTATGAGGAGCTACAGTTATTACTAACCTTATGAGTGCTATACCTTGAATAGGTCAAGAC
 23194  ATAGTTGAATTTATTTGAGGAGGTTTCTCTGTAAATAATGCAACATTAAATAGATTCTTT
 23254  GCATTACATTTCTTATTACCTTTTGTATTAGCTGCATTAGCTTTAATGCATTTAATCGCT
 23314  ATGCACGATACTGTAGGATCTGGTAATCCTTTAGGTATATCTGGTAATTATGATAGATTA
 23374  CCTTTTGCTCCATATTTCATATTTAAAGATTTAGTTACTATCTTTATTTTCTTTATAGTA
 23434  TTATCTATATTTGTTTTCTTTATGCCTAATGCTTTAGGAGATAGTGAAAATTATGTTATG
 23494  GCTAATCCAATGCAAACTCCACCTGCTATCGTTCCAGAATGATACTTATTACCTTTCTAT
 23554  GCAATTTTAAGATCTATACCTAACAAATTATTAGGTGTTATTGCTATGTTTGCTGCAATA
 23614  TTAGCATTAATGGTTATGCCTATAACTGATTTATCTAAATTAAGAGGAGTACAATTCAGA
 23674  CCTTTAAGTAAAGTAGCATTCTACATATTTGTAGCTAATTTCTTAGTATTAATGCAAATA
 23734  GGTGCAAAACACGTTGAAACTCCATTTATTGAATTTGGACAAATTTCTACAGTTTTATAC
 23794  TTTGCATATTTCTTTGTAATAGTACCTGTAGTTAGTTTAATCGAAAATAGTTTAGTAGAA
 23854  TTAGCTACTAAAAAATAA
;     G-cob ==> end
 23872  AAAGTTATTATAATTTATATATTTTTTATTACTAAAAATTATATAA
;     G-trnC(gca) ==> start
 23918  GGAGCTTGAGCAGAGGGTTCTGCGTTTCGATT!GCA!AATCGAAATAAAGGGATTCGAGT
 23976  TCCCCGGGCTCCT
;     G-trnC(gca) ==> end
 23989  TTGTATATAAATTATTAATTAAATTAATAATAATATATGAAATAGGTGAAAATTATAAGA
 24049  TTTTATAATTTAAATTTGTATTATGCAATATAGATAATTCTTATATTAAATAAATTAATT
 24109  AATTATCTATAATTATTGTTTAGATGTTAAATACAATAATATTTAATGTAATATTATTAT
 24169  TATTAAAATAACAAAAATAGTAGGTAATATATAATAAAGATATTTTACTTTTAAATTACA
 24229  CATAGATATAAAAATATATAAATATAATTAACAATACTGCACGTTATTTAATATTTCTTT
 24289  AATATATTTATATATTTTTCTTTATGTAAGTAAAAAAAAAATAACAT
;     G-nad1 ==> start
 24336  ATGATATATTTAATATCCGTACTTGAAGGATTATTAGTAATAGTTCCTGCTTTATTATCT
 24396  GTTGCTTTTGTAACAATAGCGGAAAGAAAAACCATGGCTAGTATGCAAAGAAGATTGGGT
 24456  CCTAACGTAGTAGGTTATTATGGTTTATTACAAGCATTTGCTGATGCTTTAAAATTATTA
 24516  TTAAAAGAATATGTAGCACCAACACAAGCTAATATAATTTTATTCTTCCTTGGACCTATT
 24576  ATAACTTTAATTTTCTCTTTATTAGGTTATTTAACAGTTCCTTTTGGTTCAGGTTTATTT
 24636  ATATCTGACTATAGTTTAGGTTTATTATATATGTTAGCAGTTAGTTCTTTAGCTACATAT
 24696  GGAATATTATTAGCAGGTTGATCTGCTAATTCTAAATATGCATTCTTAGGATCATTAAGA
 24756  AGTACAGCTCAATTAATTAGTTATGAATTAATATTAAGTTCTGTTATATTATTAGTTTTA
 24816  TTATTAACAGGTAGTTTAAATGTTATTACTATAGTAGAATCACAAAGAGCAGTAAATTTC
 24876  TTATTTCCATTATTTCCTTTATTTTTAGTATTCTTTATAGGTTCTATAGCAGAAACTAAT
 24936  AGAGCTCCTTTTGATTTAGCTGAAGCAGAATCAGAACTTGTTAGTGGTTTCATGACAGAA
 24996  CACTCTGCTAGTATTTTTGTATTCTTCTTCTTAGCTGAATATGCTAGTATTGTATTAATT
 25056  TGTGTTTTAAATAGTATTTTATTTTTAGGAGGTTATTTAAGTATTATTCCTTTAGATTTA
 25116  ATTTTAAATGTTTTAAATTTATTTTTTGATGTAAATAATACTATTTTATATGATATATTT
 25176  GTACATATTTCTTCTTCTCCTTTAAATTTAGCTTTAAAAACAGCTTTTTTAATATTTGTA
 25236  TTCATTTGAGTTAGAGCTTCTTTCCCTAGAATACGTTTTGATCAATTAATGTCAGTTTGT
 25296  TGAACTGTTTTATTACCAATCGTAATAGCTTATGTTGTTCTAATGCCTTGTATTGTATAT
 25356  GGATTAGGTATTATTCCTATAAATATATCTTTATTATAA
;     G-nad1 ==> end
 25395  TAAAAAAAAACT
;     G-orf666 ==> start
 25407  ATGACAATGGCAATGATAATGAAAACAATAAATTTTTTTTCTTTAATTATATCAAATAGT
 25467  AAAAAACTAAAAGGTTTTTATTCTTCTTTAACTAATTTATATAAAATATATTTGGATGTT
 25527  TTATTTAATTGTTTAGACAATAATACTAAAATTAAATTAAATATCTTTTTTTCACAGTTA
 25587  AAAAGATTACTATTTATAGGTTCAATTCTAATAGAAATCATACAATTTCTAAGTTTAGCT
 25647  TTATTTCTTTATAATTTATTTAAATTCTCCTCTATTGATATTTTTTTATCATGATTAATT
 25707  TATTCAAAAATAAAATCTTATATATCATCCTTGATTAAATCCTATATAGTAAATGTTATT
 25767  TCATTTATTATTGATAATAACAATTCAATTGAACAAGTATATAATAAAGTTTTTTATAAA
 25827  ATTTTAAAAGATCATTATAAAAATATAATAACAATTAATATAATATTAATATACTTTAGT
 25887  TATAGCTATAAATCTTTATTTTTTATAGCTATAGCTGGTTTAATTTTAGGTTTAACTTTA
 25947  CTATATCTTTCTACAATGTTATTTATATATATAAATTTTATAAATAAAAATATAAATAAT
 26007  AAACCTATTATTTATCTATTACTTTTAATAATGTCTCTAATATTAATAGTTTTTTCTTTA
 26067  TTAATAATAAGATCATCACTTATCTATATTAATGATTATATAAGAGTAAAAATAAACGGA
 26127  TCAAATCCTACACCTAACACTGGACCACCCAATCCGGGTGGTCCACCTGGTAGTGAAGGA
 26187  GGAACACCAAGTGGTCCAAATGGTCCATCTGGTGATCAACCTTCAGGAGGTCCATCAAGA
 26247  CCTCCAGGAGGTAATGATAAAACTTTTTATAAAACTAAGAATATATCTAAATATAAAAGA
 26307  AAAACTTATGAAGAAAATCGTGAAGCTAAAAGAAGAAGAGATGAGAGGGATGTATTATTA
 26367  CATGAAGAAAATCCAGAGGCTTATGATGAAAAAGTGGAAAGATATAAGTTTAATAATAGA
 26427  GCAAAGCGTGTTATGACTTTAGATGAATATGAAAGAAGGAAAAAACTACGAGAAAAACGT
 26487  GACGCAGCTAATATGCGTAATAGATACAATAGTAGTTTTGATTTAAATTTAGAAGGACGT
 26547  TCTGCTAAAGATTTAGAAACTATGATTGCAGAAGGTAATAGAATACGAGAAGGATATATT
 26607  GAAGGTAATCTACCTCAGATAGAACAAAATCCTCCTGTTCCACATTATGCACAGGAGACA
 26667  GATCAAAATCCTCTTGTGTCACATAATGAAAATATATCTCAACCACAAGGATTTATAGAG
 26727  AACCAAAATTATCCTACACATGATTCACGATTCTCTTATACATTACAAGAGAATGATGTT
 26787  ATACCTTATAACTCTCAATCTCAAACATATTTGGATTATTCAATGCAAAATCCACCTATG
 26847  AATTATTCGTATAATAATCCTTACTTGAATGATTATAATAATAATCCTTATTTACAAAAT
 26907  AATCATAATAATCCTAATGTACAAAATAATACAATAAGTGATAATTATACATATAATAAT
 26967  CTTTATACACAAAATAATCCTTATACACAAAATAATCCTTATACACAAAATAGTGCAATA
 27027  AGTGATAATTCTATATACAATAATAATAATCCTTATACACAAAATAGTGCAATAAGTGGT
 27087  AATAATATATATAATAATCCTTATACACAATATAATACAAGAAGTGGTGGTAATACTGTA
 27147  ACTATTACTACAAATAATCCTGTAGTAACTTCTACAAATAATCCTGTAGTAACTTCTACA
 27207  ATTAATCCTGCAACTAATGTTAATATAACTGATATACTTAACACTACAAAAAACTCAGCA
 27267  AATACGGAACATAATAGAATTAATATATCAGACATGCTTAATACACCTAAACAACCAAGA
 27327  AGAATTAATATATCAGATATGGTTAATTCACCAAGGCCAGAATCTAATAAAATTAGAATG
 27387  AAAGATATATTAAATCCTTAA
;     G-orf666 ==> end
 27408  TATTAAGTATTGTTCTATATAGAGTTACATTAGTTGTTTACTTTAAAGTTAAAAGCTATT
 27468  AACTTTTTGGTAATTTAATGTTAAATTAATTAACTTTATGGCATACATAAAGTGTAATAT
 27528  ATAAAATATTATGTAGTATTTTATTAGTAGTAAATAAAAAAAAAAATTTTTTTAAGTAGA
 27588  T
;     G-nad4 ==> start
 27589  ATGTCTTTATTATTATTATTAATACCTTTAATAGGAGTAGGTTTAGTAACAGTAGAGGCA
 27649  AATTATGGTTTATCACTTATAAATAATATAAGAATAAAATCTATTGCCTTAACTACTTCA
 27709  ATAGTTAACTTAATTGTATCATTAGTTATGTTTATACTATTTGATTTTAGTAGTAAACAA
 27769  TTTCAATTTATTGAAGAGCATTATCAAATAAGTTATTTTGATATATATTTAGGTGTTGAT
 27829  GGTTTATCAATATACTTTGTATTATTAACAACTATAATAATGCCTATAGCAATATTATCA
 27889  AATTGAAATTCAATAAAATCTCAAAATGTATTATCATTTGTAGTAATAATGTTATTATTA
 27949  GAATCATTATTACTAGCAGTCTTTTTAGTTTTAGATGTATTATTATTTTATATATTCTTT
 28009  GAAAGTATTTTACCACCTTTATTTTTATTAATAGGATTATTTGGTTCAAGTAATAAAGTA
 28069  AGAGCTAGTTTTTATTTATTCTTATATACTTTATTAGGATCATTATTTATGTTATTATCA
 28129  ATAATAGGTATGTCTTCTATAATGGGAACAACAGATTTTGATGCTCTATCAAAAGCAAAC
 28189  TTTAACTATATAACTCAATTATTTTTATTTTATGGAATATTTATAGCTTTTGCTGTAAAA
 28249  ACACCAGTAATTTTTTTAAATACTTGATTATTAAAAGCTCACGTTGAATCACCATTATCA
 28309  GGAAGTATAATTTTAGCTGGTATAGTTTTAAAATTAAGTTTATATGGTATATTTAGATTA
 28369  ATGTTACCTTTATTACCTAAAGCTTCTATAAATTATACTTACGTAATATACGTAATAGGT
 28429  GTAATAACAATATTATATGCTAGTTTTAGTACATTAAGAACAATAGATATTAAAGAATTA
 28489  ATTGCTTATTCATCAGTATCTCATGCAGCTGTTTACTTAATAGGTGCATTTAGTAATACA
 28549  ATACAAGGTATTGAGGGTTCAATAGTTTTAGGATTAGCTCACGGTTTTGTTTCATCAGGA
 28609  TTATTTATTTGTGCAGGAGGAATTTTATATGACAGATCATCTACTAGATTGATTACATAT
 28669  TACAGAGGTATGGCTCAAGTTATGCCTATTTTCTCTGTATTATTCTTCATATTAGCTTTA
 28729  GGAAATAGTGGAACTCCTTTAACTTTAAATTTCTTAGGTGAATTCATGTCATTATATGGA
 28789  GTATTTGAAAGAATGCCTATTTTAGGTGTTTTAGCTAGTACTTCTATAGTATTCTCTGCT
 28849  GCTTATACAATATTTATGTATAATAGAATAGTATTTGGAGGTTCTTACTCTCTTTATTTT
 28909  GTAGAGAATATAGGTGATGTAACTAGAAGAGAATTTATAATGTTATTAGTATTTGTAATA
 28969  CTAACAGTATTATTTGGAATATATCCAGCTCCTATATTAGATGGTTTACACTATTCAGTT
 29029  TCTTCTTTAATTTATAATGTAAATTAA
;     G-nad4 ==> end
 29056  AAAATTATTAATTTCTAGTATAATAATTTATATAAGATAAAAAGCTAAGCTTTAAAATTA
 29116  TATGATATCTGTTAGATATATATATATATATATCTTATATTCTTATTAGCTCAATGGTAG
 29176  AGCAGAATACTTCTAATATTTTGATCC
