# Supplementary material for: Global Characterization of Fungal Mitogenomes: New Insights on Genomic Diversity and Dynamism of Coding Genes and Accessory Elements
Source: Front Microbiol. 2021 Dec 1;12:787283. doi: 10.3389/fmicb.2021.787283 (PMC8672057; doi:10.3389/fmicb.2021.787283)
Supplement: Supplementary File 1 — de novo annotation files of the 685 mitogenomes investigated in this study. Annotation was performed with the Mfannot program. [file Data_Sheet_1.ZIP › Supplementary_FileS1/NC_038224.1_Lyophyllum_shimeji_mitochondrion_complete_genome_mitogenome.mfres]

;; Masterfile modified automatically by mfannot version 1.35
;; on Fri Dec 25 01:51:20 2020 by user pfonseca on host LGCM-PROC
;;    - Gene Totals: 55
;;    - List of genes added:
;;      atp6                 atp8                 atp9                
;;      cob (1 introns)      cox1 (6 introns)     cox2                
;;      cox3                 nad1                 nad2                
;;      nad3                 nad4                 nad4L               
;;      nad5                 nad6                 orf101              
;;      orf113               orf173               orf215              
;;      orf236               orf296               orf320              
;;      orf339               orf358               orf360              
;;      orf376               orf391               orf400              
;;      orf423               orf436               orf99               
;;      rns                  rps3                 trnA(ugc)           
;;      trnC(gca)            trnD(guc)            trnE(uuc)           
;;      trnF(gaa)            trnG(ucc)            trnH(gug)           
;;      trnI(gau)            trnK(uuu)            trnL(uaa)           
;;      trnL(uag)            trnM(cau)            trnN(guu)           
;;      trnP(ugg)            trnQ(uug)            trnR(ucg)           
;;      trnR(ucu)            trnS(gcu)            trnS(uga)           
;;      trnT(ugu)            trnV(uac)            trnW(cca)           
;;      trnY(gua)           
;;
;; end mfannot
;;


>NC_038224.1 Lyophyllum shimeji mitochondrion complete genome gc=4
;     G-cox1 ==> start
;     G-cox1-E1 ==> start
     1  GTGTCTTGGCTTAATTCTACTAATGCTAAAGAGATCGGAACTCTTTACCTAATATTTGCC
    61  GTTTTTGCTGGTATGATAGGTACAGCATTTTCAGTATTAATTAGATTAGAATTATCTTCT
   121  CCAGGAGTTCAATTTTTACAAGGAGATCATCAATTATTTAATGTAATAATATCAGCTCAC
   181  GCTTTTATTATGATCTTCTTTATGGTAATGCCAGGATTAGTAGGTGGATTTGGTAATTAT
   241  TTTTTACCTATCCACTGTGGTAGCCCAGATATGGCTTTCCCTAGATTAAATAATATATCT
   301  TTCTGGTTATTACCTCCTGCTTTAATTTTACTATTAATGAGTTCATTAGTAGAAAATGGA
   361  GCTGGGACAGGATGGACGGT
;     G-cox1-E1 ==> end
;     G-cox1-I1 ==> start /group=IB (2.62e-18)
   381  t
;     G-cox1-I1-orf391 ==> start /first_aa=R /note=LAGLIDADG ;; evalue:2e-72
   382  agagataagctgtcttattacagtaatgtaataataaataaactctacttgatgcgaaaa
   442  actcctcaaacctacccttatttaccagtaactggctttgtgggtatgtgtggaagtaaa
   502  tacctaatatatcttaaaaatatattggtaaaaatgttactaacaaggggaaaattcgcc
   562  tgggtctacgaactactatcacttatgtatgcccatcagagactaaacgtagagcatctt
   622  tataaatataaaaaaataacatctaataatattactgcacaaacattaaatcaaaataaa
   682  gaattattccatgaatggttagtagggtttactgatggagatggaacgttttctatagca
   742  tatctcgcgtacgcgggaaacgggtccatgcggagcgcaggctccgaaagctccgcaagg
   802  aaatggactttatattttaatatatcacaaaataaatataatttaagattattacacttc
   862  attaaaagccaattaaaaatagggaatattaatgaagaaactaattctaatatggttaat
   922  tatagaatcagagatagaaaaaaactagaagaggtaatatttcctatatttgataaatat
   982  cctttattgacttctaaatattttaattatttaaaattcaaagaagcttatagaatatta
  1042  gaagatattagtttaacaaaaattcaagtagatgaattaatgttatccttaattaaagaa
  1102  aaaccctctactccatatatttctccagcctggaatattgtaaataatttagtgtctaat
  1162  acctatgatgctaaaatggtcatgtccaaagcatggttaattggatttactgaagccaaa
  1222  ggtagtttctatttagtaaataaagctacagatagaatagttcatggatttgaaataact
  1282  aaaaaattagatttaatagtattatccgctataggacatatactaggtataaaaactagc
  1342  actaaaaaaacacattttactgtggtaactacaaactccagagctattgaaaacattatt
  1402  aaatatttttctaatactatgaaaggaatgaaatcttttgaatttagagtttgggctaga
  1462  acatatgtaaaacacaaaggtgattttaataaattaaatctaattagaaataaaattaga
  1522  actagaaaaactagatataaaatattagtagaataa
;     G-cox1-I1-orf391 ==> end
  1558  atataaaatattattcccactgccttttcttgtccttaccatcggctacggaataaagga
  1618  agtagatgtaggtaaggagcctcttccttttttttttttactagcaacccagtaggaaaa
  1678  taataaggaaaataatgacgtaaggcttcgatcctacgcttaagaagaggctccgctagt
  1738  gaccgtaaggtctcgccactactccgaaggcaagggctgcggtccgcaggctccgcaggg
  1798  accggagaagtcttccctctactcctactccttctcccttcggcttctacagcaaggtag
  1858  agggagaagagggagggtcagaaataaatatgaagaaataaagatgaagaaatagtccga
  1918  tctttagttagaactaaagagagtaatgatagttaatttaattaaattaatgagattacc
  1978  aacataaattg
;     G-cox1-I1 ==> end
;     G-cox1-E2 ==> start
  1989  TTATCCGCCTTTAGCAGGAATTCAATCACATTCAGGTGGTTCTGTAGATTTAGCTATCTT
  2049  TTCTCTACATTTAGCCGGAGTTTCATCATTATTAGGTGCTATTAATTTTATTAGTACTAC
  2109  ACTTAATATGAGAACAAATGGTATGTCCCTACATAAATTACCATTATTTGTGTGGGCTAT
  2169  ATTTATTACAGCTATTTTACTGTTATTAGCTTTACCTGTTTTAGCCGGT
;     G-cox1-E2 ==> end
;     G-cox1-I2 ==> start /group=IB (3.57e-22)
;     G-cox1-I2-orf339 ==> start /first_aa=E /note=LAGLIDADG ;; evalue:2.3e-41
  2218  gaaattgtgccggctttaaacctggctgtatgctgggacatcttctttatatttaaatat
  2278  actgtagaagacaatcagcaggtaacactaatgaacttaatttcttggtggaacctcaac
  2338  gactgcgcgccagggctatctgctgaatttatacaaaaattttattgtagtatactacca
  2398  atctcttctactcgaccttttgtatgtctaggttcttatctagctgggcttattgaagga
  2458  gacggtacaataatagtaccatcttcacaacgatctctctccgcaggtaaaggtaaactt
  2518  aattatcctagtattcaaattgtctttcatgcaaaggattttccactagtagctatcctt
  2578  gctcgtataattgagcacggttcaatttttaaaaagaaacaaagtgctgcttatatttat
  2638  acaattaataacttacaaggacttattattctagtacaacttattaatggaaaaatccga
  2698  ggtccaaaaattaatcaattgaataaagtaattgattatttgaaaaataaatcaccagat
  2758  cttaatctagaaaaattgcctttagatacttctcctctacaaaataacagttggctagca
  2818  ggatttattgaagctgaaggtagtttccaaatacgtacttctcttacaacaaaagaacca
  2878  cgtttagggataagttttgaattaagtcaaggacgtaaaactcgtcacggttattcgagt
  2938  ctaggattaatggtgatgatagcatcatttttaggtgttaaagttaatttaattcgcgaa
  2998  gaacgaaagtatcctcaatatcgtgtacgaacaagtagtattactacaaataaaattctg
  3058  catgattatttagagaagtatccactttatggaagcaaaaatttagattataaagattgg
  3118  gctaaaattcttttttattttgagcaaaaatcacaatggaagcatgtagatgagattagt
  3178  aaaattaaatcacagatgaatcagtatcgtactgtttttcgatgggatcatctagtataa
;     G-cox1-I2-orf339 ==> end
  3238  taagcttctaagaaagtaagatacagtctcaccctgtatgtgaatacaggagtatccctc
  3298  tcttctttaagaagaactgagctttttagcatagacattgagtctggggatcaagatttt
  3358  tg
;     G-cox1-I2 ==> end
;     G-cox1-E3 ==> start
  3360  GCTATTACAATGTTACTAACAGATAGAAACTTCAATACTAGTTTCTATGACCCAGCCGGA
  3420  GGTGGTGATCCTATCTTATATCAACACTTATTCT
;     G-cox1-E3 ==> end
;     G-cox1-I3 ==> start /group=ID (5.56e-32)
  3454  ca
;     G-cox1-I3-orf296 ==> start /first_aa=I /note=LAGLIDADG ;; evalue:1.9e-40
  3456  ataacaacaatgtacactattcctcttgtagctaagaaatcgccttcgccttttcgtttc
  3516  cccactttttacacactctacaataaacatttccctaagactaatgctcctagtcaatct
  3576  ttcctagaatggtttgtgggttttacagaaggaaacggtagctttaaatttaacagtcgt
  3636  ggtatagctatttttgttataagccttgatcaacaagttcttgaatatattcaacgtact
  3696  ctaggttttggtcgtataaataaacaaggacttcgtagacttcgtagaccttgtactagt
  3756  tgtttcatagtagaagagctcgccagtgtcgcactgctagttgctctttttaatggaaat
  3816  atggttttacctataaaacaatctagctttgctctatttcttaaagcctttaacaaacga
  3876  tcacgacgaagtcaagatgtaggatttattccatcattggtgagtcctactatctacgac
  3936  ttttggttatctggtataactgatgctgatggttgttttaactgttcactactaggtaat
  3996  tcaaaagcgtaccgaatccgattttttctcggagaactactcggagaaggagaagataat
  4056  ctcactgtattaaaacatattactactcttattggaggagtcgtacgtacacattcaaat
  4116  ccaggaagacacgaactgattataaatggtgttcgtaacgtagaacgaattttaaaatat
  4176  tttgaaactcatccactctatacccaaaaagctaagtcgtaccaactctggcgagaggtt
  4236  caagcctctctccttaaaggagaacatctctcaccagcatctagagctgttcttaaatcc
  4296  caagcagcgagtattaacaagaagaatgagtgtacaacccaacgggaataa
;     G-cox1-I3-orf296 ==> end
  4347  aggatgtggttcaatgtaatttcttttcgagacaagttgtgaaactctcataggcaattg
  4407  taaaatttatatatctataaagacctattagagtgaatactgtgtatgccattattctag
  4467  tccatacaatcttatactggtttgtgcaatctttagagaaaaacagcctttaagtatgct
  4527  taccccgacaggcgtaaggatgaacaattgttcattggcgacactagtgaatacggtcaa
  4587  cgtatactcgtaccaagaccgtcggtagtctaaactatcgctacagattgggtcacttgt
  4647  gggtatctgaaaagatgcttaatgtacagtcggttccctattttacttcgtagacttcgt
  4707  agacacaaggctactgtgctctttatgagactcttcagtagtacaggggccccagagaga
  4767  gttaataaatctggggctttagggaatg
;     G-cox1-I3 ==> end
;     G-cox1-E4 ==> start
  4795  GGTTCTTTGGT
;     G-cox1-E4 ==> end
;     G-cox1-I4 ==> start /group=IB (1.97e-29)
;     G-cox1-I4-orf99 ==> start /first_aa=Q
  4806  caaaaacggcccagttcaaatttaaatttgaatatgcactgcgctgtatgctggaaatgt
  4866  acggctaacgtcattactactatgagcataagtgatattataaaaaaatcccgttctagt
  4926  aaaaatgtaatgaatacgacacaatcagcaggtaaccaacgacgctttataagtagtcaa
  4986  gtaggaacctcagagactacacgcgcagcaactataccttttactaaatcattttgtgtt
  5046  agaatggttagccggtgtcatagatgggctccgcagggatcggagtttacaagtgagtaa
;     G-cox1-I4-orf99 ==> end
  5106  acaaggttatactattcttgaaattactatgggtttagaggatttagcactccttcgtta
  5166  catccaagataaagttggcttcacagcactacgtatacgcagatgtagtaaaaaaatgcg
  5226  tagtggtgcagcagcttatcgttatagacttcataatcgagaaggtatgatgacacttgt
  5286  taactctattaatggacaccttagacatacttcacgacttttacaattacaccgagtatg
  5346  ccaacaattaaagtgttagattcagttcctcttacaacttctacgaagcgcgatgcgcga
  5406  agccaagttatgggtttgctggattttttgatgccgatggtaccattggttttagtatta
  5466  aaaatcttagtccttgccacaattaactttaagagtcgttaataaattattagcggttgt
  5526  acaatggtacaaacaaatttttggtggttatattttttatgatagtagtctatacgaaga
  5586  aatggttattatcaatggtccgtacaaagtcgtgaagaaattataaaattgaaagattat
  5646  tttattagtaaatgtcgaagccataaatcacatcgtttttaccttatagatgattattac
  5706  aaattaaaagatcttaaagcattttctaaagatagtattcaacataaggcttggtttagt
  5766  aaaatggcaaaagttgaagatatagtccattctatttctttataaaaaaaaaaaaataaa
  5826  gaagatagaag
;     G-cox1-I4 ==> end
;     G-cox1-E5 ==> start
  5837  CATCCAGAA
;     G-cox1-E5 ==> end
;     G-cox1-I5 ==> start /group=IB (1.99e-23)
;     G-cox1-I5-orf360 ==> start /first_aa=V /note=LAGLIDADG ;; evalue:2.8e-49
  5846  gttaaaattataggcttcttaacgttgctgtatgctgggaccactccgctatttagtttt
  5906  aaacactccatcttaattgatacagtaaaagagttaaaacaatggagtaaatcagcaggt
  5966  aacaaatttgtgaataaaaatggaacctcagagactttacgcaacgaagtaaaattcaca
  6026  caaattccgtcggatttaaaacgctattttgagcatattaaacatatatctgaacatgta
  6086  cctaaacatatgaagccaatatctgattatgattttggtcattatttagcaggttttatt
  6146  gatggtgctggtaattttagttataaacattttactttagtatttagtttagcagatgct
  6206  tcacttgcttattatattaagagcagagtaggttatggtactgttactaaaataccttct
  6266  aaaaatgctttaaaattagtaataacaaaaaaagaaggtattgaaaaaattattaacctt
  6326  gttaatgggaaatttagagtaccatttaaaatagaatgtataaataaatatttattacat
  6386  gcttatattactcctcttaatataaatgaagaattatctattaatacatcaagtaattta
  6446  gataattactggttatcaggttttgcagatgctgatgctagttttcaaattaaaatttta
  6506  gatagaaaactaagtaatggcaataaaaggctccgctccgcaagctccgcaagctccgca
  6566  ggctccgcaggctccgcaggctccgcaggcacagaaattcgattaaactttcaaatagat
  6626  cagaaaacaccaaatttattaaattttattaaaaataaatttggtggtaatattggttat
  6686  cgttcttctcaagatacttattattatggatctactagtttcggttcagcagcatcaatt
  6746  attaagtattttaataattatcatctgctttctagtaaatacttgagttatattaaatgg
  6806  cgtaaagcttatttaattcttggagaacgtaaacatttaactcccgaaagaattgataaa
  6866  ataagaaaactagcaagtactatgaataatcatctatatactgtagtggaagaaatatta
  6926  taa
;     G-cox1-I5-orf360 ==> end
  6929  ttatatgacaaaggtgaagcgtgttaagtttttatttttttattgtaaaaaaaaaaaagc
  6989  agaaaaaacggcccgtagaatatgtgaattttacttaagatatagtcctaacaaggatga
  7049  aaattcttgagtgttagaattagagttattagaaataaaactcttactaaccaaaattat
;     G-cox1-I5 ==> end
;     G-cox1-E6 ==> start
  7109  TGTTACATTTTAATTATACCTGGATTCGGTATAGTTAGTCACATTGTTTCAACTTTCTCA
  7169  GGTAAACCAATATTCGGTTATATTGGGATGGTTTACGCAATGTTCTCAATTGGTATCTTA
  7229  GGTTTCTTAGTATGGAGTCACCACATGTTTAGTGTAGGTTTAGAT
;     G-cox1-E6 ==> end
;     G-cox1-I6 ==> start /group=IB(3') (2.11e-10)
;     G-cox1-I6-orf215 ==> start /first_aa=E
  7274  gaaatttgcaatttaattctttactctcaaattatggcagcaaaattagaaacaaataag
  7334  ccctttagctcgattgaggttaaagaaattatatttggctctctcttaggagatgctaaa
  7394  ttagaattgcctcctagagggttaaatgcaagatttggttttacacaaagctttgataaa
  7454  aaggattattttttaagtgtgttaaattctttaggagaagtttgctctggaaagtataga
  7514  gaaagatcttatttagataaaagaacttgtaaaacttatacaaatttaaacttttgaagt
  7574  aaatctttacctatgttaaatgagttttattttaatttttatgaggctaaagtaaaaaaa
  7634  gttcctttagacctatcattattaactcctctcgccttagctcatttaattttggtagac
  7694  gggtcaagaggaacctctaaaggtttatatatttgtactgatagttttaccattgctgat
  7754  cttcaaaggcttacttattttttaacaaataaatatgatattaaatgctctattcataaa
  7814  tctggagtaaactatagaatttatattttagctaagtctgtagaaatagttaaaattcta
  7874  atcttgccttttattcataaaactatgacttataagttgggagtatag
;     G-cox1-I6-orf215 ==> end
  7922  ctaaattcaatacgtcgtccatatttgaaaaagtatggagtataatttccctatatgcaa
  7982  gaaactatttaaaaattagtgtacgtttactcctatccaaataatagagagtacgtgaaa
  8042  atcactaaatcttatacaacttgcaggaaacctataagtattttataatttatggggctc
  8102  ctcagagactacacgggaaaatccctagccaatttaataaaactaattgaagggataaga
  8162  catagtccaagttaagaatttaataatttgagtatatcttttaggaatatttttaatcat
  8222  tagagatacttaaatttaaatttcttaatag
;     G-cox1-I6 ==> end
;     G-cox1-E7 ==> start
  8253  GTAGATACTAGAGCTTACTTTACTGCAGCTACTATGGTAATTGCTGTTCCTACAGGAATT
  8313  AAAATTTTCTCATGGTTAGCTACATTATACGGAGGAAGTTTAAGATATAATACACCATTA
  8373  TTATTTGTAATAGGATTTTTAGCTTTATTTACAATAGGAGGATTAACCGGAGTAGTACTA
  8433  TCTAATGCTTCATTAGATGTTGCATTCCATGATACTTACTATGTAGTAGCTCACTTCCAT
  8493  TATGTATTATCAATGGGTGCTGTTTTTGCCTTATTTGCAGGTTTCTATTATTGGACTCCT
  8553  AAAATTGTAGGAAGAACATTTTCAGATTTCTTAGGTAAAATCCATTTCTGGACATTGTTT
  8613  ATAGGGGTAAATTTAACATTCTTCCCTCAACACTTCTTAGGTATGGCCGGTATGCCACGA
  8673  AGAATCCCAGATTATCCAGATGCTTTTGCTGGATGGAATGCAATATCAAGTTTTGGTTCC
  8733  TTAATCTCTGTTGTTGCTACTTTATTATTTGGTTATATAATTTATGATATTTTTGCTAAC
  8793  CAAGAAGCTTGCTCAAATAATCCTTGGCATATTCCATCTTATTTCACTAATGACCTACAA
  8853  TTAAATAATGAAGCTCAAACAGTAAATACTTTAGAATGGACATTACAAAGCCCTATACCA
  8913  TTTCATGCATTTAAAATGCTACCTATCCAATCTTAG
;     G-cox1-E7 ==> end
;     G-cox1 ==> end
  8949  AGCTTTATCTTCTCCGTTTATCCTACGGGCCCGTAGGAATAGAGGCAAGACATAAATATA
  9009  TTATTTTTATATTTAATGCAAATAAATTAAAGTATAGAAGCAACCCCTATTATATTTTTA
  9069  TTCGTCTTCTCCGTCTTGCCCTAGGACTAGAGGCTAGACTTCATAGAGATAGAGAGGGCA
  9129  GCAGGTTATAGGGTACATATTATAGATTAAAAAATATAAACAAATATTTTAACTTAAGAA
  9189  AATATTATATATTATTTAAAAATATTTTAATACTTTGTTTTTTTTTTTCTATTTTAATAA
  9249  AATTATTTTCACTTATTTCTACTATTTATTTCAATATTGTGATACTACTAATCTAATTCA
  9309  ATCTTTTAAAATATGGCTTATAAACAGTTTTTTGAATTATATACCATATAATCCTCTAAC
  9369  TTGGAGGCCAAAAGCAAAAGAAAGCTTTATATAAATATGGCCAAATTAGGTACAGTTTTA
  9429  GGTGTTTATACTATTTTTATTCTGTAACTCAATTACTGGTATTCTTTTTAAGGGTAGAAA
  9489  TGTTATTTTAGCCTAAAAAGTGAGTCATGATGGGGTCGGAGCTAAAAACTAGGCCCCGCA
  9549  GGCTCCGAAGGAAAAGAACATTATTAAAATAAGTATATACTTGCTAATATTAAATTATTT
  9609  ACTAAAAGTATTAATATTAATAAAATAAAAGAGATTAATAATATTTATAAAGAAAAAAAA
  9669  AAATAAATATAAAAA
;     G-trnA(ugc) ==> start
  9684  GGGGGAATCTGATAATGGTAATCAGTTGTATT!TGC!ATTACAAATATGATAGTTCAAAT
  9742  CTATCTTTCTCCA
;     G-trnA(ugc) ==> end
  9755  AATAAATTTAAATAAAAGATTTTTATTAGCACATTACAAATTTAAATATTTAGTATTTAG
  9815  ATTAGAAAAATAAAAAATAAAAATCCCCTTTTTATTTACTCTCTAAGGTCTACGCTATTA
  9875  CTTCGTCTTCGTAGAGATAGATGGATACTAAAAAAAGAATTAAAATAATCCTAGGACTTT
  9935  CTAGATTCTTTATTTAAAGCTGCACAATAAAAGGAAGACTTTAAGCGCGTAATTACGACT
  9995  ATGAAGAGAACTAAAATATAGAGTAGAAGACTTTTAATTAATAAGTAAGAAGAAGGGCAG
 10055  TTATCATGTTTTTAATTTATTTGCAAGTAAGCGCGTAATCGTAATTACGACTATGAAGAG
 10115  AAAATAATGTTATTTTTAATAAAGGTTACACTACTACAAATTAAATTAGTTTAATAAGTA
 10175  CAGAAAAAAAATAATATACCTCTACTTCTACTACTACGTAAGGATAGATCGAAGAAAGTC
 10235  TACTATCCTTTACCCTCTATTAAGGGTAGGCTCCGTAACGGTAGAAAAGTAAAATTATTT
 10295  TTCTCGCTTAATAAAGGTGCTCCTTCTATACGCAGGAGAAGAGGCGTAGCGCTTAAATTT
 10355  AAA
;     G-trnF(gaa) ==> start
 10358  GCCTCGGTTGCTTAGTGGTCCAAGCGCGATTCT!GAA!GAAATTGAGATGGGAGTTCAAT
 10416  TCTCTCCCGAGGCA
;     G-trnF(gaa) ==> end
 10430  AAAAAAAAAAGGGGGGCAATTTAAATAAAAAGTACACGCTTAAATTAAATATTTTCTTAA
 10490  AATAACCTTTAAATTTTTAAATCTACTGATACTATTAAAG
;     G-trnT(ugu) ==> start
 10530  GTCGAAATAGTTTAATTGGTAAAACGAATTCCT!TGT!AAGATTTAAATATTGGTTCAAT
 10588  TCCAGTTTTCGGCA
;     G-trnT(ugu) ==> end
 10602  AGATTGTTCTTCTCCTTGTTCCTACTTGGTAGTACTTAGTACCTATTGAGCACTACTCCT
 10662  TCGGGTCCTTCGGGTCCTGCGGGTAGCTACTAAGTTACGAGCAATAACTAATAAAAATAA
 10722  AAAATTAAATTACAATAGCCTAACTAAAATCTCTAAAAA
;     G-atp6 ==> start
 10761  ATGTCAGGATTTAATATATTATCGCCTTTAAGCCAATTTGAAGTATCTAGTTTAATAGGG
 10821  GTGAATGCTCCTATTTTAGGATATTTAAATATTACATTAACAAATTTAGCTTTATATTCT
 10881  TGTTTTATTTTATTAATAGCACTAGGACTTCATTTATATGGTAATAATGATTCAAATTTA
 10941  ATACCAAATAAATGGTCTATTTCATTAGAAACATCTTTTGCTAGTCTAAGTTCTATGGTT
 11001  AGAGAACAAATAGGAGCTCAAAGTGAAATATATTTACCTTTTATTTATTCTTTATTTTTT
 11061  TTCATCCTGTTTGGTAATTTAATATCTAATGTACCTTATTCATTTGCTGTTACAGCTAGT
 11121  GGTGTAGTATCTTTAGGTTTAAGTGTTACAATATTCATAGGTGTAACAATCTTAGCTTTA
 11181  TCAATACATGGGTTAAAATTTTTCTCTTTCTTTATTCCATCTGGTACTCCTTTAGCCTTA
 11241  GTGCCACTATTAGTATTAATTGAATTAGTTTCATACTTAGCTAGAGCTGTATCATTAGGT
 11301  GTGCGATTATTCGCTAATATTGTGGCTGGACATACATTATTAAAAATATTAAGTACTTAC
 11361  CTATATAAACTATTTTCAGGTAGTGTATTAATTGCTGTAATTACTTTAATACCTTTTGCT
 11421  ATATTCTTAGCATTAATTGGCCTAGAAATAGCAGTTTCTTTAATTCAGGCTTTTGTATTT
 11481  ACATTATTAGTTTGTTCTTATTTAAGAGATGCTGTGCATCTACACTAA
;     G-atp6 ==> end
 11529  TTAAAATTTAATTATTTAATATATATTTTTTTGGCATATTAAATGGTTAATGTTTAATAT
 11589  TAAAATTTATTCTTTATTATTATCTTAAAAAGAGAATTTATTTATAAATAAATTTTTAAA
 11649  AATTTAGATAAATTATAGCGCTTCGTAGAGAAATAGTAAAGAAAAAAAAAAAGTAACAGC
 11709  ACACTAAAAAAAAAAAACAAAAGTAATATATAAAGCCTCTTCTCATAATAGTAATTAAGA
 11769  TTCTCTAAAATATAAATTAATTTTATTATTTTCTTTCTCTAGTCGCGTACGCGGCCGAAG
 11829  GGTAGACGGAGCCGTAGGGAGAAGGATTAGAGAAAGAAAAATTTAAATTTATATTTCACC
 11889  CATTCCTACAAACAGGTATAATTAAAAGATTTATGCGATCTATTTATCACCTTAGGACAT
 11949  TGGTTTTAGACAAAAAAAATTAACTCTACTCCATTATCTCCTTCAAGGACTTTTGTTACA
 12009  GTTCTTTTGTTTTTAAGAACTAATGAATCCTTTCCTTCGGAGCCTGCGCTCCACCTAGCC
 12069  GTAGGACTAGAGGGAGCCTTTAACAATAATATGAGCTTCCATATATGGATCAAATCTAAA
 12129  TCTACCTTATAATCTATTTAATAATAATTTAGATATAATCTGGAGTACCGCTTCTACTAT
 12189  TAACTTAGTATTAGAAACTAAGATATTCACTAAATATGTGTTGTTTTCAAATAAATAACC
 12249  CATTAAATTTTTAAATTTATAGCATGTTTAATAGCAGCATAAATTTCTTATGAAAAGTAA
 12309  GTACCAGTCCATGTAGGAGCTGGTCTTATGGTTATAATACCATTTGCCGCGTACGACTAC
 12369  GAAGAGAAATTTAATCTACAACCACGTAGAGTTATTTTCCTCCATCTTCGTACTTCGTAC
 12429  TTCGTAGAGGCGAGCAGTAATCTCTACGTATAACTAAAAATAATCCAAAATGTAATTCAA
 12489  TTAAGTCGTAAACTTTACCTTCTTAAAAAAAAAAAAAATATCCCCTTCAAAATAAATTGG
 12549  ATCTCCCGCAATGCATATGATAGTTGCTCATTTAAAAAGGATATAAGGAGTTAAGCTCAT
 12609  ATCTATAAAATTATCTCATTAAATTAAGATAAAGATTAATATATATCAACCACTATGATC
 12669  TTTTTTTAAGTTGAGTAAATAAAACATCGTTATCGGCTCTACTCCTTCGGCTCTTTTGAA
 12729  AAGGGTAGACGGATAAGAGCTTCTTAGGCGTACGCGGCTGATGGAGTATAAA
;     G-trnC(gca) ==> start
 12781  GGGTTAAGTTTACAGATGGTTCTGTAGTAGACCT!GCA!AAGTCTAAAAAGTTAAGGTTC
 12839  AATTCCTTCTTAACTCT
;     G-trnC(gca) ==> end
 12856  ATTTTTTTTTAGTATTAAATACTATATATTTTATCACCGTATCCAGCTTTCCGCGGGTTG
 12916  CTCTACGAAGCCAAAGAATAAAGTATTATATTTTAGCTTATACTTAGATAATAATATAAT
 12976  AACCTTAAACTAATAATTTAAATTAGTATTTTATATTTTACTATTTCGCATATTTAGTAG
 13036  ATTTATTTTAAGGATTTATTATAACGTTTATAATATTAGTCTTACTTCTCTTCTCCATCT
 13096  AGGTCTAGAAGGAGTAGAGGGGCGCGTACGACTATGAAGAGAGACGAAGAAAAATTTAAA
 13156  TAAGAGAAATATAATATTTTATTTTTTTATTGTGCAGGAAATAATAATTCGA
;     G-trnR(ucu) ==> start
 13208  ATTCTCTTAGTTCAATGGTTAGAACTGCATTCT!TCT!AAAGTGTTAATTTTGGTTCGAG
 13266  TCCAAAAGAGAATA
;     G-trnR(ucu) ==> end
 13280  TAAGTTAAAATTTGCCTCCTGCGGCCCGTACGACTAAGGCAAGAGAAATTAGGGCCCTAC
 13340  TCTACGAAGCTCTACTAAGCTCTATGAAGCTCTACGAAGCTCTACGAAGCTCTACACGAA
 13400  GGAGTAGAGGCGAGACTTCGTATACGAAGACGTACCTTTATTACTTTTTATCTTACTTAT
 13460  TTTTCTATTTTGTAATAACTTATTATTTAGCTATCTAAATTTAAATTAATTTAATATTTA
 13520  GACTTAAAGACTTCATAAATTTTTTTATTAAAAGAGAAGCTAAGAAAGTTATATTTTTTA
 13580  ATAAATAACTTTGATTAACAATATTTTTTTTCTATTAATTTCTCATTCTACGTTGGTAGT
 13640  ACTCCTTCTCCCTACGGCTCCGCATAGCCTGCGGACCGCAGGACTAGAGGGGGGGTAGAC
 13700  GAAGAAGAGATACAAAATTTTAATATTAAAGATCTTAATAGAAAATTTATATCTTAATCC
 13760  ATATTATTTGTAGCTACCTTTTATATTAAAATACTATAATATATTAAGGGAAAAATATTT
 13820  AGCTTCTATATTAATTTTATTAATATTATATTACATCCTTACTCTATAGGCCTGCATCAA
 13880  TATCTTCATATTTAAAGTAGTACCTCTACGAAGCTCTTCTCCTTCAGCTCCGCCTTGCCC
 13940  TAGGACTAGAGGGGAGACTCCTTATCCCTTCGGGGGTGTAGCTACCCGCAGGAGAAGACG
 14000  AAGACAAATAGTAAAAGTATTTATTGGCCCAGCTAACAGCCAGCGGTAGTGCGGACTAGT
 14060  ATAAAAAAAGCTAAATATGTATATAACTTGAGATAAAATTATTCATTAGTAGTATGTAGT
 14120  ACTAGAGAATAAATATTACTTAAATTATATAAAGTAAAGTTAATTAAATATAAATTTAAT
 14180  CCAGAGATTACCTTCTCTACAGAATATAAACAAGAATGAACAATTTAAAAAATTTAAATA
 14240  AAAATAAAATAATAATAACAAAAAATGAATCTTCAGATATAAAAATAGATAATAATATTA
 14300  TACCTTTATTTAGTAGTCCTGTTTATTTAAAAGAAAAAAGTTTAAAAAAAAGAAATAAAT
 14360  ATAATTTTACACTAACAAATCCTCAAAAAAAATTAACTTATAAAGTTATAACTTTTAAAG
 14420  AAATATTATCAATTTTCTTAAAAGGATTTAATATATATAATATTAAT
;     G-rps3 ==> start ;; mfannot: alternative ATG start pos 14215
 14467  TTGAATAAATATTTATTTAAACATAAAAAGTTAGATCTAATTGAAGATATATTTCTAGGT
 14527  AAGGACCAATTTTATAAATTAAATAGTCGTTTAAATAAGTATTTATTTATATTAAAAAAA
 14587  TATCTGCCTGAACAAAAGTATAATTCTTTTTTATATAACGTTCTATTATTTTTCCCTAAA
 14647  CGATTATTAAAACCTCAACCTTTTGTAAGAAACAGTCTGCGTTTAAGAAATTTTCAGCAA
 14707  ATTTTTTTATTAAAAAAAAAAGATTTAATCCAAAATTTTAATCCTACAAATTCTCTAACT
 14767  TTAGATTATAATTCTTTGAATAATAATTTAATTAACAGACAAGTAAAAATTCAAAGAAAA
 14827  AGAATGAGAAAAATTTTAGAAATAGGAAAAATTTTACTTAAAGATCTTAATTTAGCAATT
 14887  ATAAAAAAACAAGCTCTAATTAAAAATCTAGAAATTTCAAATAAAACAGAACATGTAAAT
 14947  TACTTAAATCGGTCGGTAGATCATATAAATAATGTTTCTATTCAAAAAGATAAAATAAAT
 15007  ATTAATAGTAACTTAAGAGAGAGAATTAAAGAAAAAAATATTTTATTAAATAAACAACTT
 15067  TTTTCTTCTTCATTAGAGAGAACAGATAATTTAGAAAAAGATAAATTAGATACAGTACCT
 15127  TTACTAATACAAAGTCTAATTAGAAGAAAAAAATTATTATCTGAAGAAACTACCTCCATA
 15187  GAGCAGGGAGCTTACGGATCTTACCTTTACGGCAGATTCAAAGAAATAGCTAAAAATAAT
 15247  CAAATTAATATAGAAGAAAGTATTAAAAATATTTCTAATAATACTTCTTTCTTAAATAAA
 15307  AAAGATTCTAGCACAAGATCTTCTGCTCCTGTTTCTTTATTTTATTATTCTAATAATTTA
 15367  AGCGCGTCTACTACGAGCTCCGCGATAAGTAATAAAATGGAAGACCAAGGCTCACAAGCT
 15427  TCACAGGATAATTTATTAGTAAATATAGATAGTAAACCAATACTTAACCTATATTTAAAA
 15487  GAAATGAGTACTTATAATATGGTAAGTAAAGGTATTTTTATTAATTTTTCTAATATTATA
 15547  GGATTTAATTTTAATAAAGGAGCAAATAAATTATATAAAAACATTTATAAATTATTAGCA
 15607  TCTTCATTTAAATCTATGTATTGTTTAATTAGTAAACCTGTTTTCATTATTACTCCTGAG
 15667  AAAGTTATTATACAATTATTTTACTTTTTATTTATACCTAATATTTTAAAATTAAAAAAA
 15727  ATTTATAAATATAAAAATGAGAGAGCAAATAAAAAAATGTTTAAAGGAAGAGAGTGGTTT
 15787  AATAGAAAAAAAAAACTTAAAAAACAATACAGTAAATTCAGAAAAATTAAACTTAATGTT
 15847  AGAATTAAATTAAGAAATTTATCTAATATTACTCTAACTAAAATATTCTCTAATAAATTT
 15907  AAATTTTTATCTTTAATTTTAAATAAGTTTTTTAAAAAACCTATTGAATTTGATTTAATC
 15967  AGATTACATTACCCTTACAATGATAGTAATATTTTAGTGAATTTATTAGGTATTATGATT
 16027  AATAAAATTAAATTAAGAATTATTATTAGAAGACTGTTTGAGCGAGCTGTAATTAAAAAT
 16087  TTAAATAAATTAAGTGGTAATAACGTTAATATTATACCTGCTTTCTTATCCGGTATCACT
 16147  ATTAGAGTTGCGGGTAGACTTCTAACACATAGAGTTGTACCTAGACAAACAGTTAAAACA
 16207  ACTCGAAGAGGAGCTTCTGCTAAAGGTAAAATTAATTTTAAAGATATCGCAACTTATACT
 16267  AATAAAAATAAAAGAGGAGCTTTCAGTATTACAGTGAAATCTGGACAAAATTTCTTTTAA
;     G-rps3 ==> end
 16327  TTTATTTTATTTTTATTAAACTTATTTACACTTAACACACTTACTTAAATATTAAGAATT
 16387  AAAAAATATAACCCCTTTAATTTTCTCTTCATAGTCGTAATTACGATTACGCGCTTGAGC
 16447  TGGTTTTTAATTTCTTTATTGTCTCTTCATAGTCGTACGCGCTTAATTAATATTAAATAC
 16507  TTTTTTAGATATTAACAGAAACTAAAGTAGAATGAGTAAATAGCACTTCTCCGTCTTAAG
 16567  TAGAGGCGAGACATTAGATTAATTATAAATATAGAGATAAATAATATTAAACTGAAAATA
 16627  TATTATATCATAATCTACGTAATTATTTTATCTACCTCTTCTCCGTATTGCCCAGCGGAG
 16687  CCTGCGTACCGCAGGACTAGAGGCTAGCCAAGAGCTGTAGCTATTTAATACAAATAAATT
 16747  GAGTATAGCTATAGTTATCCTTAAAAAAGGGTGAGAAAATTATAACATAATAAACACTTG
 16807  TAAAAAAAAAAGTAAACCTAAAAAAAAAAATAATATAATTCTATAA
;;     rnl ==> ;; mfannot: 5' +/- 50 nt
 16853  AAGTATCGATGACAATATTGTAATAAACATCAAAAATATAAAAAAGTAATTCAAAGGGGT
 16913  TATTAAGGAAAACTAAGGCAAATTTATATAAAAGGAGGTATATTACCAAAAGCTTACAAG
 16973  CTGGAATTAGGTAAGCGATCCTAAGGTAAACCTTGTTAATTAATTACTTCCTGAAGTAAA
 17033  ACATTTTATTAGGGAAAGGAAAGGAAATCAACCGAGACTCCGAAAGTAATGGTGAGTGAA
 17093  ATCGGATTAGCCTAATTAATTTAATAAATTGAAGAACTTAAGTATCTTTATTAAAAATTG
 17153  ATTCTTTATTATTTAACTAATAAAGGAATATTTTATTAGTGAAAACTAGTGAGTATCGTT
 17213  CAAATGAACTCATTTAATTTAAAGATATATTAGTTAGTAATACATTACTTAAACTTTTTA
 17273  ACGTTTTAATTAATATTTTAATATTTTAAAGTTTAAGGAAAGAGGGGGAAAGTTAAAAGA
 17333  CCACTCGAGGGTTATACTATGTATTACTCTAAAGAAGGTGAACTACTATAAGACCTGTAA
 17393  ATTTATTAATTAATATTAGAATAAGTAATTCTAAATAAAGTACGATGAGAGAAAACTTGT
 17453  CGGAATATAGGGGTACCATCCTCTAAGGCTAAGTATTATAAATTTAGCGATAGTGAAA
;;
 17511  AAGTACTGTAAAGGAAAAGTTTGAAAAGCGAGTGGTATACAAAAAAGTGAATTTTTAAAA
 17571  TATTTAGTATTGAAAAAATATTAAATTTTTATTAATGAATCGGTGAAATAGATCATGAAT
 17631  TAGTAACTCTATAAGCAGTCGAAATTCTACTTGAAATCATAAAAGATTTATGAATGACGG
 17691  CGTACCTTTTGCATAATGGGTCAGCAAGTTAATAGGAGTAGCAAGGTTTAAAGCCCTAGC
 17751  GAAAGCGACTGGACTATAAATTTTTATTACAAGTAATTACTAGTAAGAACTACGAAAATA
 17811  TTATAAGTTATTAGGGATATATATAGTGATGGGTCAGTTACTTCTATTAGACCCGAAGCC
 17871  AGGTGATCTTACCAAGACCAGATTATAATGGATCGAACGGGTGAATGTTGCATAATTCTC
 17931  CGATGAGTTTTGGTAAGCGGTGAAATGCCAATCTGACCTGGTGCTAGCTGGTTTTCTACC
 17991  GAAACATATTTAAGTATGACGTCTACACAAAATTTATGGAGGTACAGCAAGGCAATTCCC
 18051  AACAAGTTTAAGGGTTGTGTTTAAATACATAACTACCTTTTAGGCGTTTAGGTTGCGGGG
 18111  ACCTCGAAAATCTTACCTTTGGAAGCGAATCTCGGAATTACATAAATTGATGGTAGATAT
 18171  TCAGACTACTCATGCTAAGTTGGGTAGTCAAGACGGAAACAGCCGAGAACACTGATCAAG
 18231  GTCCCAAATGATTGTTAAGTGAAATTAAGGACGTAGCAATATCGTATACAGCTGTGAAGT
 18291  GAGCCTGGTAGTCGCTACTTTTAATGATCGTTTGTAACAACGCATCAGCAGTCTAGATAG
 18351  TAGCGCCGAAAATTTAACGGGTCTTAAACAATCAACCGATATCGTGTTGGTTTGGAGTAT
 18411  TAAGATGGATTAATGTTTTTAATTTAATTTACTATTCTCTACCGTATTTACGGAGCTCCT
 18471  TCGGCCCCTTCTCCCTACGGCTCCGCAGGGGGGGGACCGAAGGCGTTGGAGCGTAGCGCT
 18531  TAAATTTATTTATATTATGAAGCTTTCTATTTTTTATCTAAACCTAGGTAGTAGAACATT
 18591  CAGTCAAACTAATAATAAGATAGTGTTTCATTATTTTTTAAGTAACTGAAGAGAGAATGC
 18651  TGACATGAGTAACGTAAAAAGAAGTTATAATACTTCTCGCCGAATACGAAAGGGTTGCAA
 18711  ATAGGAAAGGTTAATCCGTTTTGTTTGAATGCGGCCTCTAAGGACCAGCACCAATGTGCT
 18771  GGCTGATGAGTATATAATAGAAAGTCCAGTATATATTGGACCAGGAAATTAATATTATAA
 18831  GTAATAATTTTTACTCTATAAAATAAAATTTCTTTTTATAAAAAATTTTAGGTTAGAAAT
 18891  TAAATTTTATAACTTTTTTTGTATATTTTTGTAAATTGCTATTAAGGCGTATATAAATTT
 18951  TAATTTTAATGAGTGGACAATAATTTGTTAAAGGTTATTTTAAATGTTAAAATTTTACTT
 19011  AACATAAATTGGAGATAAGATTAGTTATAATAATTACTTATTTATTTTAAATAGTTGCTC
 19071  TCCCTCTATAACAGCTAAGTATTAAATTTTAATTATTTACTAATTAGTAAATATAAATAA
 19131  TAAAATTACTTACTAAAGATTCAGAAAATTCTTATCCGATGTCTAAGAGAACTAAAGAAA
 19191  ATACTTTAGTTTTTTTATACCAGTGAATTATTTAAGTAAAATTTAGCACATTTATTTGAA
 19251  ATTATTAATATTATCAAAAATATTTTTGTTAAGATTATGATTAGAAATATTTTTTAGAAG
 19311  ACTTAATTTATTTAAAAATTTTTAAATAGGGTTTAAAAAAAGGTTAATTATAATAAATAG
 19371  TATTATTAATAATCAAAAATAGTAATATAAATATTTAATAAATATACAAAATAAACTACC
 19431  GTACCCTAAACCGACACAGGTTCGTAGGTAGAGAATACTAAGGCGTAGAGCTAAAAGTTG
 19491  TTAAGGAACTCGGCAAATTCACCTCATAAGTTTGACGAAAAGAGGGACCGCACATTTTAT
 19551  AATATGATCTAATTATTCTCTTAGTTATTAATTTAATATTATCTATATATTAATTTAATA
 19611  TTATCTTATCTAAAAAATAAGGTAAATTTAAGGGAGGATAAATAATTAATTTATTATAAA
 19671  TAAGGCGGTGGCACAGAATAGGAGGCCCCGACTGTTTACTAAAAACACAACACAGTGCAA
 19731  TCATTAATATGATAGTATACTGTGTGAAATTTGCCCGATGCCATTAATATAAGAGAGGTC
 19791  ATGGGGAACTGTGACTAATCGAAAATCTGGTTAATAGCGGTCTTAACTATGAGGATCCTA
 19851  AGGTAGCAAAATAAGTTGGCCATTAAATGTGGTCCGGTATCAATAATGTAACGATGGCCT
 19911  CACTGTCTCTACAACTTGCTCAGTGAAATTGAATTACGCGTGCAGATGCGCGTTGCCTCC
 19971  AGGGGGACGGGAAGACCCTATGCAGCTTTACTGTAGTTAGTTATCACATGGATCTAGAAC
 20031  AATTTTAATTAATAGCAAATAGGGAAGTCGATAGACAAATACTGGAAACCTTAAAATTAA
 20091  AATTGGGTTTATGTTTACCTTAAAATTAAAAAGAAAAGGGAGAGTTGACTAATTGGCAGT
 20151  TTGACTGGGGCGGTCGTCTTTAATAGAGTAGCAAAGTACATCCAAATATTTTTTCTTACA
 20211  AACAAAAATAAGGTATCCCTATTTTTATACTTTTTATTTTATTTTATCTTAGTTAATATC
 20271  ACTATTAATCTATTATTTTATTAAAAAAAAAAGATAGAAGGCAAAGATACTAAATTTAAA
 20331  TATTAAATTTTCTCTTTAATATTTAAAACAAAAAACTTATTCTCTTTCTTAGAATATTAA
 20391  AGTTTTTAAGTCAGAGGATAGTAACTATTAATTAAGTATTTATTCTTAGGGCTAACGCTA
 20451  TTCGATATCGTGTACGCGGGAACTTAAAAAAAGATATTAAATTAATTAACAAAAAAAATA
 20511  AAAACTTTCTCTTTAGCTACTTACGTTACCTTTTCTTAAAATCTTTTTAGGATTGGTTAC
 20571  TTTAATATCTACTCTGCCTCTCGCGTACGCGGGACCTTATAGGGAAAGGAAGGGAAAGAT
 20631  ATTTAAGCAAATTATTTAAATTAACGTAATGTTAGTGATCCCTTTCTGCTGGCAGAAAGG
 20691  GTCAAGAGTTTGGCAAAAAACAATAACACACTAAAATTTTTATAAAGGTATAGCTAGAAA
 20751  TTGAATGGAGATCAATCAACCAGTGAAGGGTTGCGCAGAGCTCAATGGCGGTAAGCATGC
 20811  TTAACTGAAAGACCTAAAAGTCGCACAGATACGTAAGTAGGGCATAGTGACCCCTCGCTA
 20871  TAAAATGGGATAGACGGGGATCAATTAATAAAAGTTACGCTAGGGATAATGTTTGTTGTC
 20931  CTCTACTGTTGTAAAGTAGTAGTAATAAA
;; mfannot:     /group=IA (5.80e-28)
 20960  ctgggtgaattgcaaagaccacttatttaattaagtaaatttgcagcgaagcttacttct
 21020  acataatttaatttcgaagtaagaacgttcaacgactagaaagtgagtaatgtaaacaat
 21080  aatctttccacgagcgcccggcatctttaatatttaatataaaatagttaatgatttaag
 21140  tgtttaaaacctgtaacctaatcttatgtatttgtaagtttctcttcatagtcgtacgcc
 21200  taatatattgatagatttttataatagaattaaaaaaattatagaacaaaaaaaattatc
 21260  gttataaaaattaaagctatcaagctttttataatttaattgacccttagagatagcaac
 21320  tacttataatagacataaaaattaataactatttaatattagccattaatatttaaagat
 21380  gatgacatagtct
;; mfannot:
 21393  GAACTTACCTGTGAAGGTAAGAAGTAATAATTAAAAAAAATTACAATAACAAAATTGAAC
 21453  AGGCTGATAGCCGACGAGAGTACACATTGTCTCGGCTGTTTGGCACCTTTTTGAATTATT
 21513  TATCTACTATTTAAATTATAAACGGTCACTTAAGAGTAATAAGTAAACAAATGAAGAGCA
 21573  AGTAAATACAATAAATAATACATCGGGGAATTTTAATAGTAATATTATTTTA
;; mfannot:     /group=IB (4.71e-16)
 21625  gaaattggctatttgctggaacctccttagagcttttgatactaaactatttttaggaac
 21685  ttagttaaaattcaaaagattggacaatcagcagggaagttttaactcttagatattagc
 21745  tatcttaaatagagtaaaacccctcaacgatcacacgccaacaaccagagctgatatcaa
 21805  tatactcttgatactggatgaatatatgatct
;; mfannot:
 21837  AACCTTAATTTAAAAATTAAGATTATTAGTTATTAAACTAATATTATGCGAT
;;
 21889  GTCGACTCATCCTATCCTCCGGGGGAAGAAGCTTGGAAGGGTTCGGCTGTTCGCCGATTA
 21949  AAAGGGTACGTGAGTTGGGTTAAAACTCTAAATTTGAATAAAATACTTTATTTAAATTTT
 22009  AAAAAGCCCCTTATCTATTTTCTCGCATAATTACGCTATTTTTAGGCAAGACTATGAAGA
 22069  GAAAAATAGAAGAAAA
;; mfannot:     /group=IA (1.03e-17)
 22085  ccggagaaattgcaagaaacacttttatacccaccttcgtcctcgtagaccacgtagacc
 22145  tacacatagtagattcctacgtagaaaaagtaaggcttatacaaccctagcgctactttc
 22205  tacatctaagattaaaaagggtaagaaaagtcaatttgcagccgagcataacttagtgaa
 22265  ataatttta
;;     rnl ==> ;; mfannot: 3' -20/+180
 22274  aaggttatatcttttgattataaaggttatgaaggttcaacgactaataggtgagtatca
 22334  ctaacaataagcctaacacgaatttccggcaatcataaataaaaaa
;;
 22380  aattatggttgatgacatagtct
;; mfannot:
 22403  GAACTTACTTGAGAAAGTAAGATATTTAGGATAAAATACTAAATGATAACATAATTGTTA
 22463  ATACGACGTGAGTCAGTATGGTCCCTATCTTCTGGAGGAATAATTAGTAAAAAGGGGCAG
 22523  ACCTTCTAGTACGAAAGGATCAATAGGCTGTGTTTCTCTAGTGTACCAATTGTTTGTAGT
 22583  ATTTTGTTATGATTACTCTATTTCCTAATAAGAGTAGAAATCATTGAGTAAATCCTTTTG
 22643  AACTTTAGGCTAAAAAAGTTCTTTAATTTAAATACCCTTAAATAAGGTTATGATAAAAGG
 22703  TAGCAATTTAAGAAAGCATAGTTGGGTAGCCACAAACATAATAGATAAGTGCTGAATGTC
 22763  TATAAAGCAAGAATCTAACCCCTAGATACTTTCAAAATGATTATTTTTTTTTATCTTAAA
 22823  TACAAGCTTATTTTTTAAGCTTAATTTAGAATTAATATCATTAATTAAGAAATAGAACAT
 22883  TTCTAGATAGGCTGCA
;;     rnl ==> ;; mfannot: 3' -20/+180
 22899  AATACAACATATTGTAAAATATTTAGTTTAGCAGTACTAATTTATAAAGAAACTTGATGT
 22959  TAAAGATTGTCACTAAAAATAAAAATTAATTTTCTCTTCATAGTCGTACGACTACGCGCT
 23019  TCCTTTATTTTTTACTCTCTCCATTTATACTGTAGTACTTAATAGTATTAGTTGTATTTG
 23079  TAGTTCTACTACTATAAAATCCTTCTTACTTTTTTTTACTAAACTATACTTACTAAATTA
 23139  TAGTTGATACTTAGAGAGTATTAAATAGAACCATTTAAAGAATAATTACTTACCTCAGCT
 23199  AACAGAAGAGGCTAAGTAAGTAAGAGAAGAGTAAAATCAGAGGAAATTACTTTAAGTAAA
 23259  AACTAAAACTAGTTTTTTTTTAGATGTAGTTCTCTAAGACTCTAGCTTATACTAACTAAA
 23319  TTAATAAGGATAAAATCTAGTAAATTTATCTTACTACTAATCTTACGATTGTTCTTTTTT
 23379  CTGTTATATTTATAGCTATTAAGGATTGTAGTGATGCCCTTATTAACGAGGTATTTAATA
 23439  GAGCGAATGTTAGTAGGAACATATAAGTTATAATATTTTTTATAATATTTAACTCATATT
 23499  TAAGAGTTCGAGTCTCTTTTTTCGTTATCATGTTTCAAAGATAGTGTCATAAAATTTTAA
;     G-trnM(cau)_1 ==> start
 23559  AGCGATATAGTGTAAAGGATTAGCACAACAGCCT!CAT!GACCTGTTAGATTTGGTTCGA
 23617  TTCCTGATTTCGCTA
;     G-trnM(cau)_1 ==> end
 23632  TCAAAATTAAATAGAGATTTACTAATTTATATATCTATGTACTTAAAACAATAAAAAGGT
 23692  AAGTAGATATGTAATATAATAATCGCAGTTATAAGTAAATGGACCGTAAAAATATTAGAT
 23752  ATCGCGTACGCGGGACCTTTAAATTGGCACCTATAGTAAGTCTACGAAGTCAGGCTTCGC
 23812  GCTCTACTTACTAAGGTAGAAATGTACTAAAGTACTAATGTATAAAGTACAATAGTACTT
 23872  TAGTATTACTATATTCAGAAGTAGGAATTACGAGGAAAATTTTTAGTATAAAAAGAAAAA
 23932  TTGAAAGGATCTAATTTAATGTTTTATATTTTT
;     G-trnM(cau)_2 ==> start
 23965  GCTGAAATAGTTTAAAAGGTTAAAACATACCACT!CAT!GACGGTAAGCTGATGGTTCGA
 24023  TTCCTTCTTTCGGCT
;     G-trnM(cau)_2 ==> end
 24038  TTATATTTTTTATTCCTTTACTTCAAAAAAGGATAATAATATAAACTATAATACAAATAT
 24098  TTAATTAAGTAAAGTTATTTAAAAAGAGAGAGTTAAGATATCTAAAACTGTAATTCTTAG
 24158  TAATAATTATTATTTTTTATTTTATTAATGAATTAAGTTAAGGTTCTAGGTCATAAATAA
 24218  TATATTTATCCTTTACTTCGTAGACTCTGTACCTACTTTATTAGTTAAGGAAGGTACAGA
 24278  GTCTTACCTCTACTAAGACGGATAAGTCAAGGGACTGGAACAAAATTAATTTTGTGGTAA
 24338  AATTTAAATAGAAAATTTTAACTTTAAAGACTCTAATTTTATTTAAAATAGATTTAATAA
 24398  ATATCTAACACTTATGTATGTTTATTATTTATTAATTTTTTAGAAGTTATTAAAAATTTA
 24458  TACCTATATTAGACTTTTTAATTTTTAGATTTAACTCAGTAAACTAGCATATATTTATAT
 24518  ATTTTTATAAGTATATTTTTTCTTCGTTTTATTTCTTCGGACATTAATATAGAGCAAGTA
 24578  GTTAGCACAAAATTAGTCCTATAGATAATAAATCTAACTCAATTAATAATTAACTTATAT
 24638  CTTATAATTAAATATGAGCATTGTATATACCTAATTGTAGAATTAAATAGGTATCAAGGT
 24698  TATAGAGGAAATAATTCTCCTCTATATATAAAAATATGAAGATTTAAACTTTAAACATAT
 24758  TTAATTTATCTCTTCATAGTCGTAATTACGCGCTTATAATTTTTATCTCTTCATAGTCGT
 24818  AATTACGCGCTTATAGTTTTTATCTAGAGTAGCTTTATTTTTTGTGTATTATTGGGTAGT
 24878  TAATAAGTATATGCGGGATTTTTATAGAGTTTAAATTTTAGGGTTTAAAATTTATTATTA
 24938  ATAGCTACTATCCCCTAAATATGTATATATTATATTTACTTATTATTTATTGTTTTTTAT
 24998  TTGTATAGATTATATTTGAGGAGTAATCTATTACAATTCTTTTTTGTTAATAAATAATAT
 25058  TATTTTGTTTATATTTTTATAGGACTTATTAAATAGAAATGAATTTTACTAATTTTAACC
 25118  TTTATTTTTTGAGTATAATCATAATATGGCATTGTACAATTTTAAATATATAAGTATTCA
 25178  TATTGAAGTTAAATCTTTATTTTTTTTTTTTATTATATCTTCTATTTAATTCGTTTATTT
 25238  TGTATTAGAACTATAATAGAAATAAAATAAAATTATCTTCGTATACGAAGTAATTTAGTA
 25298  TCTTCGTACTTGTATGTGGCAAATATACTAAGTTTAAAATTTTATAAGAATTATAAATTT
 25358  AATGTTATGTTTAAGCTTATTTAAATAAAAATTGAATAAAGTAAATCATAGTTAAATTTT
 25418  TATGATATAATAAAATAAAATATAAAACATCCTTATTTTAAAAATCAAAATTGAGCATAA
 25478  AAAAAAATGAAAAGATATATAAAAAGAATTTGTAATGGTGTTCAAAAGGATTTGTTAACA
 25538  CCAAGTTTGCCTAAAGAGAAGTTAGAAACTCAAAATAATTTTTTTTTTTAATTATTGAGA
 25598  TTTTTAGGAGGAATTACTATTATTTGTTTATTAGTGGGCAGTTATGCTGAATTAAAAGGA
 25658  TTAGTATTATATTTATCATTCTTTGTTGCTTTAAATTATTTTTTTATATATTATTTACAT
 25718  TTATATACAAAGATTTAAATATATTAAAAAAATATTAAGAAGTGGTAATTTATATATTAG
 25778  AAAATCTCCTTTAGATAAATATTCCTGTTTATGAACTAGATTAATCATTAGTGGTCAAGT
 25838  ACTATTTGAAAATATAAGCCCTTTAGGGCTATGTCTAGGGATAATACTAGGAATATCTGA
 25898  AATATTAAAAGCATATGGTGGTAAACCTTTTTTTATTTCGTTATTAGGCACGTACGACTA
 25958  TGAAGAGAGAAGGGTTAAATAAGATACTACCTCTACCAAAAAATAGTCATTTGGTAGAAA
 26018  TGTATAGAGAAGCCCCAGTAACTAATGAAGAGGGAAGTAATACTCAAGAAGATAATACAA
 26078  ATATGGGATTAATTGATTTAACTAAAGATTTTAAAGATTTAAAACTTGAGGATAAAGGAG
 26138  AGTATGTAAAGTTATTAAAAGCTAATTTAGACGGTCATCCAGAAAATTTTTCAAATTGTA
 26198  TATAAGCAGCAAGCGCGTAGTCGTACGACT
;     G-orf173 ==> start
 26228  ATGAAGAGAAAATTAAAGGAATTAAAATTGGATTATACTTATCCAGATAAATCGAATACA
 26288  GAAGAGATTGAAAATTTAATTGCAAGTCCTACGGAGCCAGCTGAGCCTAATTTAATAGAA
 26348  GTAGAGGGGATTAATATTAAGTTTTCTTCCTCAAATACAAATAATATATCTACAAACTTA
 26408  ATTGAAGATAAAATATCTGAATTAGAATTATTTTTAGATAAAAGTTTTTTTGGCTCAGGT
 26468  TTACTCGAATTTTGTGAGGATCTAGATGCATTTCAAAAATTGTGTATTTCACTTTTGTAT
 26528  TTAAATTCAGCAATGTTCTCAAGTGTTATTTCTATAATTTATATTTTTTATGGGGATTAT
 26588  CTGTTAGAAAAATTTAACATTGAGCAAAAATATCCAAAATTAGCAAAAATCATATTATTA
 26648  CGAAAGAAATTTCAACGTTACTATTTACTACTTAATATTAGTACTATTATACTTATACCT
 26708  TTTATGGAAGTAGTGTTTTGTATAGCCATTTTAATAAAATAA
;     G-orf173 ==> end
 26750  CTTAAGCGCGTACGACTATGAAGAGATAATGTAAATATTTTTACCTTATATTATGTGATT
 26810  ATTTATAGGAAAGGGCTACTTTTTTTAATTTGAACAGAAAGAACCCCTATTAAATAATTA
 26870  TGATACAAATTTCTACAGATAAATGGTTAGATAAAAGATTAAACCTAGAAGGAGGAGTAT
 26930  TGCAGGAATTGTTATAAGAGGAGGGGGCCATATGATAAACTTCGATTATTTTTATGCTCC
 26990  TATAAATATAATCATTATAATAGTCCTTCACATACATAAATTTGAGTGTAATAAAAAGTA
 27050  ATACTTCATTCAATTAATATTTTATTTAAATAATAAGGTTTATTGATAATATTTCTCTAG
 27110  ACTAAATATTTATGTATGTAATATCAATAAGAAAAAATTAAATTTACTATTTATATTTTA
 27170  ATACTTAAGGGGTAAGGGATAATTAATTTAAAGTATTTATATTATCTTTTACTTGTGATA
 27230  TTCTATTTGTA
;     G-orf101 <== end
 27241  TTAAAAAAGGAGCAGGCGCGTACGACTATGAAGAGAGTACTTATTATATTGAAACAATAA
 27301  GGTATTTAAAGAATCAAGTTTCAAGTTTAACATTAAAACCATAATAAATCTAATTTCAGT
 27361  AAATTCATTAAATGGAATAGTTATTTCCTTAAGCTGAAATTTTTGTTTGATATTTGATTT
 27421  ATTTTTTGATATTATAATAGCTTTATTATCACAACTACTTATAACACTAGATCCTATACT
 27481  TATATCAGAAAGATTCGGAGAATTAAGATCAAAATTTATTTGATAATCAAGTATAAGAAT
 27541  TACCAT
;     G-orf101 <== start
 27547  AAAAGCTATTAAAATACTAATTGTAAATAAACCTATAAAGGGGGTTACATAATTAATAAT
 27607  TTTTTTAATAAAATATTTAATATTTTTATTAATATTTATAATTAAACTATTTTTATT
;     G-orf436 <== end
 27664  TTAATCGTTGATAGTAAATAACCAAAAGTATAAACTTTTATTTTTAATATGATTATACAC
 27724  ATTAACATAACTATCTATATTTTCAGCTAAATGAGAACTAAAATATATATTTATAAGTAT
 27784  AACCCAAATTAAACATATAAATATAAATACAAAAATATAATTACTATATTTATCTAAACT
 27844  ATTTAATCTTTTATTTAAACTTATATTTACATCATTAATATTATCTATTTTTTTAAACCT
 27904  TAAAAATAAATTTATTAATTTTCTAGTTAAATATTTTCTAAATAATACAGAAAATAAAGT
 27964  TATAATTAAACTAAATTCTATGTAATTTAAATAGCTTAATCCATTTACCATTATAATTAA
 28024  AGGAATATCTTCATTTTCCAATACACTAGAAATAAAGCCAGGACCACCATCAAATTCAGA
 28084  AGGAGAAGAGGGGCAAGAAGGAGAAGAGGGTAAAGAGGGAGTAGAAGGGGAACTATCAAA
 28144  TACTTTTAATTCAGCAAATACTTTTAATTCAGATGTAGTAGAGGAAGGAGAGGGACTAGA
 28204  TGGTGAAGAGGGAGTAAAGGGAGAAGTATCAATTTCTTGTAATTCTGATGTAGAAGCTAA
 28264  TTGATTTCCTATTTTTATATTTGCTGCTACAGCTTTACCTAATCCCATACCAATTGTTGT
 28324  CGCAACAGCCGTACTAGGAGCTACACCACTTACCATTAAAACTCTAGGAACAGGAGCCAT
 28384  ACCAGCTGTACTTTTAAATGCTTCGGTAGCTACTTTACCTACTACAAAACCAACCCCTAA
 28444  ATTAGGTGCTACATCTTTTAAAGTAGTACCTATTAGATCGACACCTTTATCAACAACAGT
 28504  GTCAACTACCTTTTTACTCATTGTTACTGAATAAAATTCTTTAGTATCTACCTCATTAGT
 28564  TGTAACATGTATAAGATCTTTATTATTTTTATCGGAAACTTTATCAGTTGCTGGAATCTC
 28624  ATCATCATTATCAGCAAATACTGTACCAAAGATATTAATATCCAATAAATATAAAATTAA
 28684  AGCAATAAAACCAAAAATAGTAAAAATAAAAACAAGTAGCTGTATAAACCTAATAAACTT
 28744  ATAATTAGAAAGTTTAAAATTATCAGAAATATACATACATATAGCAAAAGAAATAATAGA
 28804  AAATATAAATATTTGTAAAATATCAAAAATATTAGTGCACCTTATAAATAAATAAGTTAT
 28864  AATACCTAAGAAAGCATATGAAATAATATGAATTACCATATTACTCATGGGACTATTGGG
 28924  AGAAAGAAATCTTTTTAAGAATTCCATTAATTTAATTATTATTGTTGTCAT
;     G-orf436 <== start ;; mfannot: TTG upstream: 29028
 28975  TGTTGCTTTTGTTTTAAAATAAATTACAAATTTAGAAGTCGACCAAGTGTCCAATATTTA
 29035  TGATTAACTCTTATATTAATTAGATTAAATCCAATTTAATATCTCGCTTAAATTATTATA
 29095  CAAGGATGTGCTACAAATAGGGATTTTTTTCCTACCGTGTCGGTCAATATAAAAAGAAAT
 29155  TATGAAACATTATGTTTTAGTTCTCTAGCTTAAATTAGCTTAAAATATAACTCCTAAGAA
 29215  TATTCTAGTCTAAAACCCCTCGATTCCAAACTCCCTTCAGTACCTTCATTAATAAAATTA
 29275  ATATATTCATAGTATAAATATGGTAATTCTTATTTAACTAAAATATAACATTTTAACGTA
 29335  ATAACTTAAACTTTTTAAATTATTAATTATATAATAGTGATAATAAGAACCACTTAAATA
 29395  GACTCCAACCTTAACCAGAAGTTAACTTTACTTAAAGGAATAATGTCAGTGAGGTGCAAG
 29455  CACACCTAAACTATTTTAGATTATGAATCTCACCTTCTAAGACAAAGAAACCATAATTAA
 29515  GGTTAGTACTAGACTTAAATTTGATTCGAGGATTTCTCCTCTTTTAAAGTAAAAAATTAA
 29575  AAATTGTGATCCAAACGATAATTCTTTTAAGCTAAGATCTAAGACAAAAGTGGAGTAATC
 29635  CGTTATAATCAAAGCTAATTTTTCAAAGTTAACATTGGAGCAAAGTCATTATTTTTGTAA
 29695  TACATATTTTATGAGAATAAACTAAACATAGAATGACAAATTTATATTCTTAATTAGTTT
 29755  ATGTTTAAGGCTTACGGAGGCCTAGTACGTAGGGATCCTAGCCTTCGGAGCCTGCGCTCG
 29815  AGCCAATATATTTTATATTCACTTC
;     G-orf113 <== end
 29840  TTATTTTACTCTTTTTTGTAGGGGATGTTTAATTTTTAAAAACAAATAGTCGGCCGCGTC
 29900  TTCTAGAAAAATTAGAATATTAATATAAAAATCTAAAATTTTACTATAATTATTAGTATT
 29960  ACTATTAATTATTAGTATCAATCCATCTCAATAATAAGAAATTTGCAATATTATAATTAG
 30020  AGATCTAAAAACAAAAATTAAGCAGTGTCTCAGTGCGTAAGTGCATCAGTGCGTAGCAG
;     G-cox2 <== end
 30079  TTATTGAGAAGCTGAATCAATCCAAACTAAGAAATCAGGTGAAGATACTGCTTCTACTAC
 30139  GATAGGCATAAATCCATGCCAAACTCCACAGATTTCTGAACAT
;     G-orf113 <== start
 30182  TGACCGTAGAAAGTACCAGGTCTTTCAGCTAAGAAAGAAACTTGATTTAATCTACCAGGT
 30242  ACACAATCTAATTTTAATCCTAAAGAAGGAACAGCATAAGAATGGATAACATCTGCTCCT
 30302  GTTACTATTAATCTAATATGGCAATCTACAGGTATAATTAATTTATTATCTACATCTAAT
 30362  AATCTGAATTGACCTAATTCTAGATCAGATTCAGGGATCATATATGAATCAAAATCAATA
 30422  GATTCACCTTGATCAGTTACGAAATCTGAATATTCATAAGACCAATACCATTGATGTCCA
 30482  ACTACTTTAATAGTTAGTGTTGGCGAAATTACTTCATCCATTAAATACAATAATCTGAAA
 30542  GAAGGGAAAGCAATAGCAATTAAAATAAATGCTGGAGAGATAGTCCAAATTAATTCAATA
 30602  ACAGTACCGTGAGTTAGATATTTAAGTGCAATAGGGTGATTATTAGAATTGTAATAATAA
 30662  GCAATTGAAAAAATTACCCAGAACACTGCAAAACTTATAACAATTAAATAAAATCCAATT
 30722  GTATTATGTAATGTAACCAAACCTGTAAAACCTGGAGCTGCTGTATCTTGAAACCCTAAT
 30782  TGCCATGGTTCTGCAGCATCATTAAAGATACTATTAAAATTTGAGATGAATAATGCCATT
 30842  TTTTCTTGCAA
;     G-cox2 <== start ;; mfannot: alternative ATG start pos 30840
 30853  AATTATAAATCGATCTTAATTTACTATTTACTCTTATTAATATCTTTCTTTTTATCTTTG
 30913  TTTCTACCTTTAGCTAAATATTTTTATTTCCTAAATAACCTAAGGGCCGTGTCTGCGTAG
 30973  CTGCGTAGCTGCGTAGCTGCGTAGCTGCGTAGCTGCGTACTGCGTAGTGCGTAGCAGAAA
 31033  CATACTCTTTTTATTTAAAAATAAATTTTATTTAATGACTTTAAGTTATAAAATAAATAA
 31093  GATAAAATTTTATAGAGATAATTAAAAGACTCCTAAGCATAAGCTTGCAGGATAAAATTT
 31153  TAAGTTTACTTTTAAGAGATAAATTTTACTTTTATCAATTTTTATCGAGTCTCTTCTCCG
 31213  TCTTTCCTTAGGACTAGAGGCGAGATATTCGTAGATCTTCGTATTAGAAAACGCGCTTAT
 31273  TCTTATAAATAAAAATTTTCAATTTATCGCGTACGCGGCTCTCGGCTTATTAATATTAAA
 31333  TTTATTAATTTACCGCATCTATGAGCTCTACGTAGACGCACCTCCGTCTAGAGTATAGAA
 31393  ATTCTAATTTTAAATTTTAATGCTTTATTGTTTGTAACAATCCGGCATCTTAAGATTAAT
 31453  CTTTGTGGTAAGATTCTTATATTTATATAATAAAAATTTTTTATAATATAATC
;     G-trnV(uac) <== end
 31506  TAAGGAGTAGAGGGTTTGAACCTCTGTCTGTAAAGT!GTA!AATTTACTGCTAAAACCAC
 31564  TCAGCTAACCCCTT
;     G-trnV(uac) <== start
 31578  TTAATTTCTCTAGACGCAGTACTAGTCGTACGGGCCGCAGGAGGCAAATATTAATTAATT
 31638  TAATAAAAAAAAAATTAATGACTCTGCCTACTGAGTCTACGGAGCTACGGGCAGGCTCAG
 31698  CATCTATTAAACTTGTTTTTAATATAAAAATTTATTTTTTCTATACCTAATTAGTAGGAG
 31758  TCAGCCTATTGATATAAAGATATTCTAGTATAACCTTTAATTTAAGTAGTTATACTTTAA
 31818  CTTTTTTCTCTAAATTATTGTAGTTATTTATTTTTTAGGGTCGTAATTACTAAAGAATTT
 31878  TAAGTGAGTACTAGATATCTTTATTCTTCTATTAATAGCAATCGAGCTAAATATGCTAGA
 31938  TTTATGCTATTAAGATACTAGTTACTAGCGCGTACAGGAGTCAGGGGGGGTTAAATTCAT
;     G-rns <== end
 31998  TTTATTTATTTTCCAGCAGCACTTTCCAGTACAGCTACCTTGCTATGACTTTTGAGATGT
 32058  TACTTAAAAGGGTTAACTGAAACTAATTATCTTAAGATAGGTGTTTTTTTAATTTTTTAA
 32118  ATGACTAATAAATTACTAATAGAATTACTTCTATAATAAAATATTAGCAGTGAACTACCT
 32178  TTAAATTAACATTTAAACGCGTAAGCGATATAATAATATTTTATAGCTGATATTATTAAT
 32238  GTAGGTATGCCTAACAAAAAGTAATAACTTCGCGGCAGTTTCCCCCAATTTAAGCTTCTT
 32298  CCCAGCGACAGACAGTTAGTTCATCCCGAATGCTTTCTTCACCGTTGCGCTAGTGATCAA
 32358  CGATTACTCGAAATTCCTTCTTCATGTCGCCGAATTTCAGGCGGCAATCCGTTAATATAT
 32418  TTAGTTATTTAACTTTCTTTAATGATTTGCTAGTCCTTGTAACCTTATTATTTAAAATAA
 32478  ATAAATTTACTAATAAAATTTTTTTAATTAAATTAGTAGAGATATTATTAAAAATATAAA
 32538  CTAATAGTCTTAGTATAAAGGTTTGGTTTTGCGTCACTTTGTAAAAGTTTTCGTGGCACG
 32598  TCTATAGCCCAGTTCATGAGGGCCATAACGGCTTGTCTTAGCCCCAAATGAAAATATATA
 32658  AAATTCACTAATTGTTAAGTATAAATTAACAACAGGGATTTCGTCCGTTAGTGGAGTTAA
 32718  CCTCACTTCTCACGGCACGGACTTACGACAGCCATGCAACACCTGTAAACGAGTTTCTTA
 32778  AATTTAAAGAAACTACTCAATCTTTTTAATTAAATTAAATTTAAAGAGATATTAAATAAA
 32838  ATTTAAAAATATGAATGGATATGCAAGAACTGGTAAGGTTTTACGCGTATTCTCGTATTA
 32898  AATAACATGCTTCACTTCGTTTGCTTCGAGACCGACTAATTTTTTTGGTTTCAGTTTTGC
 32958  AACCGTACTCGCAAGGCGGAATGGTTATCGTGTTAACATCGTTACCAGTTTTTAAAAAAC
 33018  TAACAACCACCATTCATCGTTGACAGTGAGAGGTATCTGGGTATCTAATCCTATTTCCTA
 33078  TTCTCACCTTCGTGCCTCAGCGTCAATCATCTCTAGATAAAAAGCTTTCACCTTTAGTAT
 33138  TCCCCTTAGTATCTACGGATATAATCCCTACTCTAAGTATTATTTGGCTTATCCTCGTTT
 33198  TGATTCTAGCTTTTATTAATTCTATCTTTACCTTAGTACGAATAAATATAAATTTTATAT
 33258  TTTTATATATGCAAGTACTAAGAGCTTGATGAAAGATCTAACTTTTAAAGCAGCCTACGC
 33318  ACCCTTTACGCCTGATTAGGACGACTAACGTTTGCGTCTCTGGCCTTACCGAGTCTTCTG
 33378  GCACCAGTTTTGGACAACACTAATAGTAAGGTAATATCATTTTTTTCCCTTACGTTATCA
 33438  CAATCACCAACATAAAGCATGACTCATGTGATTTCAGTTAGCTAGTTCACTCTTGCGAGC
 33498  ATTGACTAATATTCTTGACTGCTGGTAGTTCACACTACTTGGGGCATTTCAATCCCAATG
 33558  TGGCCATCTGTTCTATCAAACCTGGCTATTGATCGTAGGCTTGGTAGGCATTTACCCCAC
 33618  CAACTACCATTAAACAAAATAAATCGAATCTTATAGCAGAAAATTTCCCTTTCCTAAATA
 33678  AATAGCTAATTTATCTCTTACTTTCCTTATTATTTTACAAATATAACAAAAATTAGAGTT
 33738  TTTGTTATATTCTTTAATAAGTATCTTTAATAATAAAAATAATTAATTATTTGTTATAAT
 33798  TATTGAGCTAAGATTATCTCCCAATTAAGGAGTCTATAAGGTATCTAATTTAAAATACTC
 33858  ACCTTTACACCTTATTCTTATTTTTTATCTTTAGTTTATAATAAACATAAAAATAAATTC
 33918  TTAGGAACAACGATTCGCATGTCTTAAAACTACTGAAAAACGTTCAATCAGAACCAAAAT
 33978  TAAATTCATATAGAT
;     G-rns <== start
 33993  TTTTAAACAATTTTTAATTGTTGTATTTTATTTGCTATTCGCAATATTTATTATCTCTTT
 34053  TAAATAATTAATTCTTTTTTTTTTTTCGGTCTCCAACTCCTTATACAACAGCAAGCGCGT
 34113  AGTCGTACGCGAGATATT
;     G-orf400 <== end
 34131  TTATTTCTTACTTGTATTTTTTTTAATCAATTTTCTAGAGTTACTAATTTCTTTATGCTT
 34191  TACATAAAGATTAGTCGAAAAATCAAGTTGCTCCTCATTTTTATTTAATTTTGTTAGTTC
 34251  TAAATTTAAGTCGTCCAAAGAAAAGTAATTAGGATCTTGCTCTAATTTTATTTTTTTATT
 34311  CTTTAAATTACTTAATTTTAAATTAAGGTCTTTTAGCTCTAAACTATCTCTTTCAATAAT
 34371  TTCATTAAAAATTTTAATATTGTAAATATTCTTTACAACCCTTTTAGATTGTATTTTTTT
 34431  ATTCTTATTTTTAGTTTTAGTTGCTACTAGTTTTGCTTCCTTAGTGCTTATTTCTTTTTC
 34491  TAGACTAGAAATATTTCCTTGTTTAAATTTGATATTATCTTCTAATTTTTTAATTTTATC
 34551  AGATATTTCTTTAATGTTTAAGTTTAAATTTTTAATTATCGCATAAAGATGTAATTCTCT
 34611  ATTCAAATCTAACTTAAATTCTTCAAATTTTGATTGAAAATTTTTTTTTATATTATTAAA
 34671  TTCACATTTTATTTTTTTCTCTTTACTTTTGGTTTCTTTAGAAATAGTAAAACTGTCATA
 34731  AATATCTTTAGATTTAACTCCTAATAATATTAAAAATGAGGATAAATTATATTCTACACT
 34791  AGATAAAAGAGCTCGTTTTGTAATAGTACCACCACTTAGCTCGATATTACACCCCTTAAA
 34851  TAAAAATTTTATTATTTCCCAATTTAAATCTTCAAATACAAATAAAACATTATTAATTAT
 34911  ACTATTAAAATCTTTATCTTTATATAATAAATCTCCAATAATTAAGTCAATAATATCTTT
 34971  ATACTTTATATTCTTATTTAAACCTTTTAGGTTCAAAGATCGAATAAAAAAACCTATACC
 35031  TAAATGAATTTCAAATAAATATTCACTCTGAGTTCTTTCTATAGCTCCCTTAGGTTCTTT
 35091  ATATCCAATACCTAGGTCAATGCCTAAAGTATTATTTTTATTTATATTTAATATATCATT
 35151  ATATAAGTATATTACATATTTTGTTTCTTTGTGCATTGCACAATATTCTTCAAGTTTATC
 35211  AATATCTAATAATTCTTTAGAGTTATATAAACAAATTATTAGATGTGTGTGGTTATTTTT
 35271  TAAATTCTCATCGTAACTTCTAGCAAAGCTAGCGTAAATATATTTTTGTTTATTGTTTGT
 35331  CAT
;     G-orf400 <== start
 35334  ACTTTTATATTTTTTATTTTAATTTTTTTTTTTACTTATATTATTATTATACGTTAGATA
 35394  AATATAATAACCTACACAAGTTATTTAATTTAGTAATAAGTAATTTACTTAGAAAGTAGG
 35454  ACCTACTATTATAAGACAATTTGAAATAGTTAATTTCTAATTATGTTAATTATTAATACT
 35514  TTATAAAAATAATTTTTTTATACTTAAATTTTTATTAAGTTATTTTTTAGATATTAACTG
 35574  ATTAAATTTTTCTTTTGTTATTACATATCTACTCTTAATTGAATATTACTTATTAGCCTA
 35634  AAAGATCCTGATTTTATATCTAATATCACTCCTTAGAATATAAAAATCAATTAATTAAAT
 35694  TAATTGATTAATTATATCGCGTACGGGCCGCAGGAGGCAAATACTACCCTATTAGATAAT
 35754  TATTTTTCTTTCCTCTTCATACTCGTATATACTAACAACTAAAGATTCTTCTTTCTAATG
 35814  ATAAAATATTAGAGAATCAATCTAAGGATGAATCAAGTGTAGGTGATAATGGTTCTAATA
 35874  ATTGCTGCTACTTCGCAAGATGATATTAAGAAGTTAGATTATAAGTATTCGTCTCTCTTC
 35934  ATAGTCGTACGCGCCTGAAGATAGTAAACCCAATTACACTTCAGATTATTTATACATACG
 35994  AGTTATAATAGTTGTAGGTTTATTCGGAATTACTTATTATTATTCGTTAGATATTATATT
 36054  ACCCTTTTTTTTTTATGATTAACTATGATACACTTAATGATATTAAACTAGTAGGAATGG
 36114  TTGATAATTTATTAATAAATTTTAATACTCCAGATCTTTGACCAACTTATAGTAATTATT
 36174  TTACATTTACTTATTCTGTCGCTTACGCGGGACTTAGGAACCATTAAATATGTAGATCCT
 36234  TATTAAAATACTTACGCTAGTATTAAACTAAAAGTTGATAGTACTTATATAGATACACAG
 36294  TAAACAATAAATAAAATTGAGTAAAAAAAATTATATGTCTTCTGTTACAGATTACATTGT
 36354  TTATTAATATTTATTAAACAATTTACTCGCGTCTACGAGCTCTACGAACTCTACGAAGAC
 36414  ATTGCTCCGTAGGCGTAGCGCTTAAATTTTAAAATCCTTAATTTAAAAAAAAAATTTTTT
 36474  AAAATATAAAAGTAAGAAAGAAAAAAAAAAAGCCTATAATTTTTAAAAGTCCTATAATTA
 36534  AAAGGTAGAAAAATTTCTTTGTTGTTGAGAAATATGTAGAAGTTCAAATATTCTTGTCTT
 36594  CGAAGTCTACGAAGTAAAATTTGAATAACAAATAATAAAAAAAATAGTAATAGTGTATAA
 36654  CTAAATTATTAGTAAGTAATAGGTGGTTTGCTTATAATAGTTCTTCTTCGTTCTCCGTTC
 36714  TCCGTTCTCGCCTCTACTCCTTCTCCCTACGGCTCCGCCTACCCGCAGGACTAGAGGGGG
 36774  GGTCCGTAGGCTAGACGAGAATAGTAAGTAGCATTCATAAAATTCTGTTTCTTATAAAAA
 36834  AAATTTAATTATTCCTTTAAATATTTAAAATATATAATTTAAAGTAATATAAAACTTTAT
 36894  TTACTTGCTGATAAAATATCATGGTTTTAAAAAACCTATTTAATATTAATAATAATAGCA
 36954  ATTATTAAAATATTAAATAAAATCAAGACTCTAAGAAGTAATACCATTTATAATATAAAA
 37014  A
;     G-orf358 ==> start
 37015  ATGAGCAACTTAATATTAATAAAAGCATTATTAACTTTATCTGTGTTATTATTCTCTGCA
 37075  TTATTTGTTTATGTCTCTAAATTTGGGGTATTAGGACCCCGAATTAAAAAATTTTGTGGT
 37135  ACTAATTCTATTATAGATTACTTTATTTTAGTATTCATAATTACTTCTATATTTATGCTA
 37195  GTAATACAAATAATTATAATCTTAAATATATATTATAATAGTAGTTTTAAGTTTCCTATC
 37255  TTAAATGTTGAACCTAACAATAATACAAATGGGGGCCAAGATCCAGTAAGATTTTGGCCG
 37315  TCAGGAGTTGCACAGACTTGGGGGATGATAGCTACGATGATTGGCCTGTATAGATTAACT
 37375  CCTGGAAGTAATAGACTTAAAGCCACCGCTGCTTTAGGTAGTTTAGCTGTTACAGTACCA
 37435  AGTATGATAGTTCATACTGCGATAGAAAATCCAAATGGTTTTAATAGATTAATGTTTTCA
 37495  TGGAGTGAATACATTAAAACGGGTGATTGGCCTGCTACGGTTCCTGCTGTAGTACAAGAT
 37555  GAACAATTGAAATCTATTTTAGAGAATGCACTTAAGAATGCTAGCGCTACCACTGAACTT
 37615  TCAAGTACTTCTTCTACACCTTCTTCTTCTACAGGTACTGCTACTCCTTCTAATTATTTC
 37675  TTACCTGAGGATTTTAATTTAGATTCTTTTAGCCTTGATTACATTTATAGTTTTATAGCA
 37735  ACTATATTTAGACCTTTTCCCGTAGAAGGGTTTATTGATGAGTTGCTAGGTCAACAATTA
 37795  TTTATTCATTTATTATTACTTGTTATAGTGCTTGGTTCTATTATTTTGTTAACTATATTT
 37855  ATATTTATAAATATACTACTTCATAATAAGAACTTTATACTTAAACGTTTCAATAATAAA
 37915  TTTATATTATTTTACATCAAGTATCAACTAATACTAGCTAAATTTAGTATTATTATTTTA
 37975  CCTATGTTTATATTATTAGGGTTATTTAATATAGCTTTAGGTTTGTATTTTTTAATAACC
 38035  CAAGCCATACCTTTTGAGGAAATACCTATAGATTTACATACATTTGTAAAAAAGTAA
;     G-orf358 ==> end
 38092  TAGCATAACTAAACAACCCCTTTCTCTATTATTACTTATAAGAGGTGTAGTTATCATACT
 38152  AATTTAATTTATTTAATCTCTTACAATATTACATTGTTTATTAAATTAAAATATACCCTA
 38212  AAAATCCCCTATTAAATAAAAATCTAATTGTGATACAAATTTATAAGAGATAAAAAAAAT
 38272  AATAAAATTAAATTTCTCTTCGTCTCTTTTCCGTCTTGCCGCAGGTGTAGAGGCGAGACT
 38332  TCTCCGTCTTCGTAATCGTACGCATCAAATTGATATTAAGTAATTATCAATTATTTTCAA
 38392  ATAAGCGCTTCTTCGTCTACTCCTTTTCTCCTACGGGCCGGTAGGACCAGGCAAGAGAGC
 38452  GTTAAATTTTACCTATCATTAAAATATATTTATCTTCCTATCCTTTATTATTTTTTTTTT
 38512  TTTTTATTAGAAATAGAGTAGTGTAGAGTGGAATATTTTATTAATTTAATTTTATTATTT
 38572  TTTTTACCTATTGCTGTCATTAAGCTTTTATAAGCTTTAATTCTAAAAAAGATATTTAGA
 38632  GTGTAGTAATTTAATATTTTTCTTGCGTTGGCCCGTTGGCACGTTGGAGCGTCTACGAAG
 38692  AGCTGCGTCTACGTACTCTAGCCTACGGAGAGCTCTCGCCTCTACGAAGGCGTAGAAGTC
 38752  TAGTACGCAGGAGAAGAGATGCTGCGTACACTATAAAGGTAAAATTAAAAACTAAAGAAG
 38812  TAATAAGAAGTAATTTAATTTCAAGTACTAATACTCATATCCATCTATTAATTTATTAAT
 38872  AACCAGATTTGAAATGGTAACTTATGCTTGGCGGGTCATATTATAAAAACAATTTAGCTA
 38932  TAATCATTTATTTAGTTAACATAAAAAATATTACAACTTTTTTTTTTATTAAAAAAAGTT
 38992  TTTTTTTTACTTAAAAGAGGATAAGTTTAAATTATAAAAAAATAATAATTATTATTTTTT
 39052  TATCAATTATCTTCTTATCTAACCTCGATGGCAAGTAAGTCTCTACTTTTTTAAGGTTCT
 39112  CTAGAAAAATAGTATTTTCTTTTTAGTAAGTAGAAGATAAGGAAATTATTTATCGCTCTC
 39172  TTCGTATCTTCTCCGTCTAGCCTACGGACCCCCCCTCTAGTCCTGCGGGTAGGCGGAGCC
 39232  GTAGGGAGAAGGAGTAGAGGCGAGAGTTCTCCGTCTACTACCCGTAGGAGAAGAGGGAAG
 39292  ACGAATAAACGCTTATATTTATTTAAAAACCTATTAGTAGGGGAACATTTAAATTTTAAA
 39352  GTAGCAATAAATATAAATATAAAAAAAAATAAAGTATATTTCCTTAGAATATCTCCTTTA
 39412  AGTAAGTATATTTTTATCTTTAGTTATATTCTTACCATCCAAACTGTATTTAAGATATTT
 39472  CAGTAAAAAAATTAATATCTTCTTATAACCTTGTCTAAACCAAAAGTAGTAATACGTATT
 39532  ACTAGCCACAGGATAAATTTAGAGCAAGTTAAAAAAAAAACATAAATTTACAGCAACA
;     G-orf423 ==> start
 39590  ATGAAAATTTCACAAATTCTAAAATTATATTACCAAGCTTTATCTCTAGTAAATATTTTT
 39650  ACCTTTAAAAATAAATACTTTATAGCTCTGTATATTCTCCTGGCTTTTATTTCTTTTATA
 39710  TTTAATAATAATATTGAGGGTGCTACTAATTTTTTTAAAGATTTAGATTTAAATAATTAT
 39770  TCTTTCTCAAATTTTAAATTATATATAATTCTTCTAATAATGTTATATTTAAGCACCTGC
 39830  AAGTTCAATTTGATAATAAAAATTTTATCTATTCTGAGGAGTATACCTTTTTTTTATAAG
 39890  GAACAGCAAGTATATAGAAAAGACCTTAAATTTATAATGTGGATATATTACAATTTAAAT
 39950  TTCTTTTTTATATTAATTTTGTTGATAATTATAAATAATATCACAAATAATTTATATTCA
 40010  ATAAACGAAGATATAGGAATATTTACTAATTATTATACAAACATTTCTAGTATTTTATTA
 40070  ACGTTAATTTTTTTTAAATATTTTTTAGCTAAACAATTTTATATCAATAATAATTCTAAT
 40130  GCATTATCTATAATAATTTTAAACATAATATTAACCTTCGGTCCTTTCATTTTTTTTAAT
 40190  TTGCTTGCTAATAGCTCTTTCTTGATAAGCAGTGAACTTAAGAATAAATTCGTTTCTCAT
 40250  TTTACAGTATATTGCGATAGTATTGGCTCGAATAATTTTCAAGATAAAATTAAAGAGACA
 40310  GATAATATTAGTAGTCCTAATATTAGTTCAGAGGATAAGGGTAAATCTAATTCATTTATT
 40370  GATAGTTTTAAAACTTTCAAGAAAAACATAACAGAGGTTTTGAGTAGAAAGAAAAGTAAA
 40430  AGTCAAATTAGAGCTGAAGACTTTTACCTAACTTCTAAAAATGAAAGCGATTCTTCAGTA
 40490  CCTACTATAAAACAGGTTAATTATTATAAGCCTGATAATATAGATATTAATAAGGATACT
 40550  ACCCTAGAAGCTTCTACATCTTATTCAGTACCTACTATAAAACAGGCTAATGATTATAAG
 40610  CCTGATAATATAGATATTAATAAAGATAATACCCTAGAAGCTTCTACATCTTCTTCATTA
 40670  CCTACTATAAAAGAGGCTAATGATTATAAGCCTGATAATATAGATATTAATAAGGATACT
 40730  ACCCTAGAAGCTTCTACATCTTCTGAAGCTCCTTGGAAGAATCCAGCGTCTCCAGATCTA
 40790  ATAGATGAGTATGGCGATGAGTTCAAGGGTTTATTCACTAGTCAAAGCAAAGGAAAAGGA
 40850  AAAGCAAAATAA
;     G-orf423 ==> end
 40862  ATCGAAGAATAAGTACACTATAAAATAAAATAAAATAACCCTTAACCCCCCTTTTTACTA
 40922  AAAATACAGTCTTGCCTCTACGAAGACGGAGAAGTCTTGCCTACGGAGAAGTTTACGAAG
 40982  TCTACGAAGTAAATTGCCGCATAATAAACACAGACATCATTTCTTAAGAGATTAATATTT
 41042  AGCAGATTAATCTAAATAATAGACTAAGCATATACAAACAAAAAAAAAATGATTATATTT
 41102  AATAAATCAAGTGCTCTTCTCGGTATAACCTAAGGAGCCTAAGGATCCCCACGTAGGGAG
 41162  AAGGAGTAGAGGCTAGACGGAGAAGAGAAAATATTTATCGCTAATTAATTGTTATTTATA
 41222  TTATAAATTTCATTTGTATACTATATTATAAGTTTCTTATTTAATATTTAGTAGTAATGC
 41282  ATAAAATTAAAGTATCTTTATATTACTTCTTAAAGTATATGATTATACTTATATTTATAT
 41342  TTAATATCATATTTATACTTAAATAATTATTATTATTTTTGAAAGTAAAACAAAATACTC
 41402  TTAAAATCTTTTTATAAAGAAAATAAA
;     G-trnR(ucg) ==> start
 41429  ACATCTTTAGCTTAATTGGTAAAGCGTTTGCCT!TCG!AAGCAATTGTTTATTGGTTCAA
 41487  TTCCAATAAGATGTC
;     G-trnR(ucg) ==> end
 41502  TAAATAAATCTAATGTTTATTAAAGAAAATTATAAGGTAAAGTTTATAAGAATAAGGACT
 41562  TCTCCGTCTAGCCTCTAGTCCTGCGGGAAGGCGGAGCCGTAGGGAGAAGGACTAGAGGCG
 41622  AGAATTTCTATCTTATTGTTCTTAATATTATTTTTAAATATAACAGAGCTAATTTTATAT
 41682  TATTTTTTTAACTTACCGTTTAGCTAAAAATCTTTTTTTTAATATTGTAAAATAAAAAAT
 41742  CATAAGGAAGCAAATAGCTCAGTATCTAATTACTTTTCCGTCTACTACCCGTAGGAGAAG
 41802  AGGGGAGACACTGCCAATATTTAAAGGTAATAGAGTGAAACAGCAAGCGCGTAATCGTAA
 41862  TTACGACTATGAAGAGAAAAATAAAGGAAATAGATTGTTTCTATTCTTATTTATCTTTAT
 41922  TATATTAAATTAATTATTTTAAATCGCTTTTAAAACTTGCTTCTGTATATTTTATATAAG
 41982  AGCAAAGAGCAATTAATTTACTTAATTTAAATTTATATAGTAATTATGTTTATTAATTTC
 42042  T
;     G-trnL(uag) <== end
 42043  TACGAGTAAAGAGACTTGAACTCTTACAATTATTAATTATGAGTAC!CTA!AAACCCACC
 42101  CGGCTACCAATTTCGGCATACTCGT
;     G-trnL(uag) <== start
 42126  TAAATTTTTACAGACTTAGCTTATAAATTACATTTATAAGGGTAATAACTTCTTTTCTAG
 42186  AAATAACAATGTAACAGTGCTCTCTTCGTAGCTGCGTAGACGAATAAAAAATACCAAAGT
 42246  ATAAGTATTAGTATAATAAATAAATTTAATATAAAAAATACTAGTACTTCATTTTAATAT
 42306  TTACTTATAATTGATTAAATTTATTCTTTCTTATTTCTTCTTTCTTCTTTCTTCGAAGGG
 42366  GTAGGCAGCACTTTCTCCGTATTGCCCTGCGGACCGCAGGACTAGAGGCCACACCGTAAT
 42426  TAAAAAAGTTAATTTTTTTTTTATTAAATATATAATATCTCTCTTAGAGAGTACACGATA
 42486  AATTATACACAATAAATTGTAGA
;     G-trnW(cca) <== end
 42509  CAAGAGTGAGGTGACTCGAACACCTACCAGTGATTT!TGG!AGATCGCCATACTAACCAA
 42567  TTATACTACACTCTT
;     G-trnW(cca) <== start
 42582  TTTAAGTTTTTTTTTTGATTTAAAATAAGCTGCCTCTTCTACTTCTGCTGCTTAGGGTAG
 42642  ACGGAGCCCCCCTGTAGGGAGAAGGATCGCTTAGAGCTAATAAAATTAATATTTCTATTT
 42702  TATTATATTTATAAAAAAAAAAAAAAATATTTCTTTTTATTATAACAAAATTAACTACAT
 42762  TTTTTTATAATATTAAAATAAAAAACATAAATAAATGTTACACTTCTTCTCTCCTTCAAT
 42822  AATTACGACTATGAAGAGAAAAATAAAGAATTATTATTTTCTCTTATACTTTATTTTTTT
 42882  AATCACTACATATTAGTAGCTTGATCAGTAATTTATTACTTTGAATGTTAGTGGCTTCAA
 42942  TGGTTCTTGGGCTCCGCAGGCTCCGAAGGCTCCGAAGGCTCCGAAGGCTCCGAAGGCTCC
 43002  GAAGGGGGGGTTAAATTTTATTAAATAAAAGTTAATAATCTAAAATACCTATAGTATTTA
 43062  CTTTCATAATTTAAAATTATTTAGTACAAATATAGGTTTTGTTTAAGCGCTACGCGGCTC
 43122  TTAGTAGACGCAGCGTACGCCTACGAAGCTCTTATCCGTCTTGCCCTGCGGACCGCAGGA
 43182  CTAGAGGTTAGACTTATCCGTAGGGGACGCGTACGACTATGAAGAGAGACGAAGAGAAAA
;     G-atp8 <== end
 43242  TTAATTTTTTTTACTTAATTTAGTTATATAAATTCTAACTACTTGTTGAAATGTAAATAA
 43302  TGGTAAAATATATTTAGAAAAGATATAAACTATAGAAAATAAAATAATAAATGAGAATAA
 43362  TAATTGATTAAAGAAAAAAAATGGTATTAATTGAGGCAT
;     G-atp8 <== start
 43401  GATTTATATTTGATTTATTTTTGCTCTACTTATTCAAAGTCTACATATTCTATACTTTAT
 43461  TTTTATTAGAGCAGACGAAGATACTAATTTATTAAAATAGGGCTTAAAAAAAAAGAGCTA
 43521  TCTCTGCTTAATTAAGCTTTTATAATTTTAATTATAATATAAATGAGATATTGAGGGTAT
 43581  CTAAATTAATAAAAATATTTATTAAATTAGAAGTTATATTATTACTCTTTTACCTTTAAT
 43641  TAATTTTCTCTGCTACGACTACGGACTACAGACTACGGACTACCGTAATTACGGAGCGTT
 43701  GGACTGTCTCTTATCCGTCTACCCGAAGGCTCCGAAGGAGTAGAGGTGAAACGAAGAGCG
 43761  CTTAAATTTTCTTTTTAGCTAATAAGTAAGGGCAGAAGGAAAGAAACCTTTTTGTTTATT
 43821  TGTGTAGTAAAATTAAAATCCTTAGCTAATTTTCTTATAGTTAATATATATAATAAAACC
 43881  ACAAAAGTTAATTTAATATATTTATGATAAGTTACATAATTAAATGAATAACTATTAAAA
 43941  AGAGTTATTAAATATTCACAGGACCTCCAATAGGCTTTCAATATTAACTCTGTTAAGAAT
 44001  AAACATAATAGATCCTGTTATCTGCTCATATCTAAATTTTTATAGATTTTGCTTAATCTT
 44061  ATTTTTAAAATATTTGAATACGAAGTGCTCCTATTTAAATTTTATTTTTTTTTTTTACGT
 44121  AATTATTTAATTAATTAAATAGAAAGATCCTAACCTATAACAAGACCAAATAATGAAACC
 44181  GTTTATATATAAAAATAATAAAACTTCAAACCCTATAAAATATAGACTACTCGCCTTATA
 44241  TAAATTCATAATTTTTTTTAATAGTAACCAACGATCCATTTTGTCTTGCATAAATTTAGT
 44301  TTCTATTGTGTAAAGTCTACGTAGACGATAAAATATATTAATATATTTATAAAACACAGT
 44361  AAAGATATTACGGATAAAATTAAGAATGCTAATGCTAGTTTACCTTCATCGGGTATACTA
 44421  TTGTCTTGTAGTTTACTCAGCAGCTCGTTTAAATGGAATAATATGATCATTTTTCTCTTC
 44481  ATAGTCGTACGCGCTTGTTATGTTTATTTTTTTTTCTGTTGCTTAAAAAGAGAATATCTC
 44541  GATATTTATTTTATTTTTTATTATTTATTGTTTTATTTTATTAGTAAACGTAAAGAGGAT
 44601  TAATTACAGGTTCTGTTACATCTTCTTAAGATTAATAAATAATTTTCTTTATATTTTATA
 44661  GTTATTTAGAAGAACTACTTGTATTACTTGTATAACCATTATTTTTTATATCACAGTATT
 44721  ATTAGTATCTCCCGTATTATTGGAATTTCCACTGTAATTACTAGGTTTAAATACTTTATA
 44781  TTATACTATTAAATTTGTAAGCCCTCACCCTGCAGACTGCCACACCTGTAATTACAGCTA
 44841  GAGTGGCTTTAGTAGCTAATTCACCTATTTTACTACTTTCTAATATAATAGCAACACTCC
 44901  CTATTACTTGAACATAAAAATAAAGAGAAGAAATCCAAACTTGTATAATCAATAATAATA
 44961  TTATAATATTTAATTATATACATTATTAAATTATTAAAAAATTCGGAATCCCCAAAAGAA
 45021  CTAAGAAGTATATTATTTTTAATCATTTTATTAAATTTAAATTAATTTTTAAGAAGAGAT
 45081  TATTAAAATAATAAGAGTAAATAATAAAAAAAAAAATATAAGCGCGTAATTACGACTATG
 45141  AAGAGATAATTAAATAACAATACAATAATAAATAATAAAAAAATATATAATAAATTAGAG
 45201  AATAATTATAGAATAAATAGAAAATATTAAGCGCGTACGACTATGAAGAGATAACATAAA
 45261  TCTATACTCTATATAAAGATCTATCCCACATCTCTTAAATAATCAATACCAACGGAGTCC
 45321  TGCGGAGACCTGCGGAGACCTACTGAGCCCTACGGAGCCAAGGCAATAATAAATTAAACC
 45381  TATTAAACAGATAAAAAATTTGAATAAGGATGGTTAAAAGGGGTAATTAGGGGATTAAAT
 45441  ATTTA
;     G-nad3 <== end
 45446  TTATAATTTTTTTTCTTTATTTATAGGGTATGAAGGTTGATCAAAATTAGTTAAAGCAAT
 45506  AGCTCCAGATCCTATTTCTAATACAAATCCTATTGTTAGGACAATGAAGAATATTATTGC
 45566  TATAGAGAAACCGAAAGTAGATACTTGGTAAAGAGTAACTGCGATAGGGAATAATAATAA
 45626  AATTTCAAGATCGAAAATTAAGAATAACATAGCTACAATATAGAAATGAATTTGGAAAGT
 45686  AGATCTAGTTTGTCCATATATAGGGCTGAAACCACATTCATAAGCTGATACTTTAGATTC
 45746  ATCTGGTCTATGTACTGCCAATAATACATTTAAACCTAATAATATTAAAGATAATAATGG
 45806  TACAAAAATAAATAGAAAAATTAAGTTATTCA
;     G-nad2 <== end
 45838  T
;     G-nad3 <== start
 45839  TAAAAATTAAATAAAGATAAAGATAGCAATTGTGTACTATTTAAGATTAAAGAAGGTTTA
 45899  AAAATAAAGAATAATATAGATAAAGTTAAAGTAGAAATTAAAAAACTATGGAAATTACTT
 45959  AACAATGTATATTTATTTTCTGTTAATTTATATGATCTGATTACTGATAAATTTTCTCGC
 46019  GTACGCGCTTGTAACAATTTAGTATCTTCTTCTACTTCTGTGTGAAGAACTTTTATTATT
 46079  TTTAAATAATAAGAAGCACTAATTACACTTACGATTATACAGATAATACTCATAAAATAA
 46139  TAACCAGAACCTATAGCAGAATATAATACAAACTGTTTAGAAAAGAATCCAATTAGAGGA
 46199  GGAATTCCAGCCATAGAAAATAAACAAATAGATAAACTTAAACTTAATAAAGGAGCTAAG
 46259  AAAAATTTACCTTTTAATTCTGAGATGTATCTTATATCCTTTATGCTATCATTATCTTCA
 46319  TTTAAATAAGAATTATTAATTATATAACTTAAAGCTATTATAATTAAAAATACATCTAAA
 46379  TTTGTTATTGAATATTGAATAATGTAAAATAGAAGAGAATCTATTGATTGCTCAGTATTT
 46439  ATAGCTAAAGCTAATAAAATAAATCCAATGTGAGATATTGTACTATAAGCTAGTAATCTT
 46499  TTAATTCGTGTTTGGGCTAATCCAACCACAGTCCCAATTATTAAAGATAATAATGAACTT
 46559  ATTAATAATAAATTCTTTAATAGATAAATAGAATTTTCTTGTATTGAACTTAAATTTATT
 46619  GTTATTGAATTTAAAGGTCCTATTACACCTATTTGAGTATGTAATTCTAATAATAATATT
 46679  AATATTGATATTTTTGGCATTATTGTTAACCATATTGTTACTATTGTGGGTGTCTCATCA
 46739  TATACGTCTGGACTCCAATTATGTAAAGGTGCCGCAGCTATTTTGAATAAAAAACCTATT
 46799  ATTATTAAAACAGCTCCTAAACTAGCACCTTGTATTATATTATTAACTTCTGAAACTGAT
 46859  ATAAGTGAATATATTGATTCAAAATTAGTTAAACCTGTATAAGCATAGATTAAACCGGCT
 46919  CCTAATAATATTAAACAAGAAGATAAACCTCCTAATAAAAAGTATTTTAATCCTGCTCTC
 46979  GTTGATGATTCTGAATTTCTATATAAAGTAGCTAGTACATATAATCCAAAAGATTGTAAT
 47039  TCTATACTTAAATACATAGATACTAAATCTGAGGTAGATACTAATAAACAGGAACCTAAA
 47099  GTACTGAATAATACGATTAAAGAAAAATCCGTAGAATAGCTTAGCTCGACTGAACCGCTT
 47159  GGAGCTAAATTTTCATCTTTAGATAAACTTATATAATTTAAACTAGATCTTAATGGCCAA
 47219  GCTATTAGGATTAAAGATCCTATTACTAATAAAAATACTTCTATAAATTGAGAAATCACT
 47279  GTAACTTGGAATAATCCGCTATATATACCTATACCTGATCCAATTGACTGAATGTATAAA
 47339  GTATTAAATGATAATACTCCCGCGTATATGAAAACTATAGCAGATATTCTTGTAAAATAA
 47399  ACTGAAGATAAATTACTATTAATTGATGGTAGGGCCTTAGCCACTATTAAAGTTAATATT
 47459  GATATAAAAATCAT
;     G-nad2 <== start
 47473  AACTATGCCTCTTTTCTTTTATTAATTTAAAATTTTTATTATTTCCTAAAATATTATTAA
 47533  TATTTTAACTTATCACGTCTCTTCGTATAACTTATCCGTAGGGAAGAACTTCGTATAATT
 47593  TCGTATAATATCGTAAAAGTACGTAGAAATACATAGAAGTTCGTAGAGCTTCGTATTAGA
 47653  ACGTATATCTTCGTATAGGCCTGCGATCCGCGGGGAGCGAAGGAGAAGACGCTCTTAATT
 47713  TTAGTTTTAAATTTCTTTCTTTAAATTATCTATTTTATAGTATCTAATATAAATTTTACA
 47773  ATACTTACTTAAACTTTAAAAATTTATTATTGTATATTATCTAAAAAAAAAAAATATGTA
 47833  CACAAAGTAAACAGAGAAAAATAAAAAAAGGGATAAATAAATAAAAATGGTTCCGCAGCT
 47893  CTGCCTCACTTAAATTTAAAATTTTATATTACCTCCTCATCTTTTCCTACTTTTATCATA
 47953  CTTATTTTTTTATTTTTTTCTAGTTCTGCTTCTAGCCTCTAGCCCTGCGCTCCGCAGGGC
 48013  AAGACGGAGAAGTCTCGCCACTACACCTGCGGTACGCAGGCTCCGCAGGGCAAGACGGAG
 48073  AAGAGCTGCATACTTTAGGTAGAACGAAGCGTGCTGAGCTGACAACACTTGAGTCTAATC
 48133  TTTTATTATAAATTTTATATCTTTCTTTATATTTTTTTCTTTTTTTTTTATATTTTTATT
 48193  TTACTTAAACGACTTTAAATTACTACGCAGCGTTGCCGATAAAAAGTAAATGAAGAGTAA
 48253  ATAGGGCTCCCTTTAGTCCGAAGGCAAGGCCTGCGGAGCGGAGCGCAGGGAGGGGTTAAT
 48313  ATTTTGTTAGATCTATAAAATAAAAAA
;     G-orf376 <== end
 48340  TTAATCATCGTAATAAGAATTATTTTTATATGGTACAATATTAGGCATTTGTGTAGAACT
 48400  AGTATCTGTTTTATTTATTAGAAAAGGTCTAACTCTTGAGAAAGAGTGAGAATTTAATTG
 48460  TGCATCTCTTTCTATTTTTTGAATTTTATTTAAATTAGTTTCTATTATTTGATCCACATT
 48520  GTGCTGGGATCCATCAGTGTTAAATAATAATTGTATAAACCAATCTAAAAAAGGGATATT
 48580  AGGCTCTATAGCTTTATTAAAAAATTTTAATTTAATATACTCATACTGCTCATTTAAGCT
 48640  TAAAGTATTAAAATTAAAAATATTTGTATTTGTATTTGTATTTGTATTTGTATTACTGTC
 48700  AATACCACTAAATGAAAATTTAAGTGAGTACGCAATATTTTTAGCATAAGGGGAAAAATA
 48760  ATTAGAAAAATTAAAATACAATAGCAAATCTATACCAAATAAATAAGTACTTATTATATA
 48820  TATAAGTTTTAAAAATTTAAGCGCGTATGCTCCTCCGTATGCGTAGCTGATAAAAAATAT
 48880  AAAATATTCAAATATTCGATTTTTTTTTAATATAAAAATTAAATGTGCAACTAAATTTTT
 48940  ATAGTAAAAAAAAATGCTAAATATTTTATGCAGCTTCTTATTATAATAATTATTTAATTT
 49000  ATTTGCTCGTTCTACTTTTAGACGAATACATACTTTTCTACTTTTTAATTTTAACATACA
 49060  TAGAACCACAATTGAAGGGCAGTATACAATTATAAATATTATGAGCTCATTAAAAAAAGT
 49120  TAGAGCTAGTAGAAAAAAGAATAAAATTTTTATAATAAGAGCAAGTAAAGGGAAAATATT
 49180  TATTATTTTATAAATTAAAATAATAAATAGAATCATTCTATAACTAAACTTTATTCTAGC
 49240  AACCGCGTACGCGAGATATATTTTTTTTTCTGCTTTAAAACCCTTAAGAGCCTTCGTAGA
 49300  TTCCGGGTCCCTGGTCATTAAGGAGCTTATTTTAGTATAAATAATAATACCTATACTCTC
 49360  CGTAGGACTAGGAGAGGAAGAGCCAGCACGAAGAACTCGGTCCGAAGGAAGGATTTTATG
 49420  GATATTAATACAAAGAAAAACTATTGAAATTAAGAATATTAATGTAACCAT
;     G-orf376 <== start
 49471  TTTACTTATTTAGTTTTTATGTACTTTATAGTACTTAGTTTTTTTTTTAATATAATTATT
 49531  ATTTCTTTATATTTTTAATTAACCTTATTTTATTTTTGTAAGTGGAGATTTTTATTATAA
 49591  ATTTGAATTTAAGTTGAAGAGTTGTATTATTTTTTTTTTTTACATATTTTATTTAATTAA
 49651  ATATTTAAATTTTTGTTTTAAATTAATTTTTATTACTCTACAAATTAGAATTCTCTACTT
 49711  ATAATATTAAGCCCTTTTTCTTAATTAAGCTAAGTCTAGTCTATCCTCTACTCTTGCGGG
 49771  TCCTTCTCCCTACGGGGGGGGTAGACGGAGAAGTCAAGGTCAGACTACAAATAATTATAG
 49831  AAAACAAGCCAATAGAAACTTATACGAGATACTATTTATAATTTATTATTCAGTTTCTTT
 49891  TTTATTTCTTTAATATAAATTATAAAAAATTTTTTAATTTAAATTATATCTCGAAATTTT
 49951  TAAAAAGTACAAATATTTTTTATCCTTTTATTTACTAGGAGCAGTAAGAAATACAGATAA
 50011  TCGATTCCAGATTTGTATCTAAACTAAATTAAAATTAGTTTTTACTATTCTGCGCTCCGC
 50071  ATACCCCCCCCGTAGGGAGAAGGACCCGCAGGAGTAGAGGGAGCCTGCGGAGCCAACTGA
 50131  CCTAAAGAGTTAAAACCGAAGTAAAAAATAAGTCTGTGTGTATTTAGAATACCGTTAAAT
 50191  TTTTAATTATTCTTCGCATATAGAAGTATTTTAATAATAAACTGGTTAATCATAAAAATT
 50251  TTATAGTAAGGGGGGCTATTATTTTTAAATGTT
;     G-nad5 <== end
 50284  TTATTTATAAGTTTTAGAAGGATTTAAAACTAAAATTAAAGAAGCAAAGTAAATAATAAT
 50344  TAATCTTATTTCAGAGAAGATAGAAGTATCTATTAAAACAGGAGCAAATATTAAAAATAA
 50404  TAAAGATAATAAACCTATTGTAATATATAGTGAATAAGTAGTTATAATTCCTGTATCTAA
 50464  TTTCCCGATATTAACTCCAGTATTTATGAATGTATTAGTTAATCCGTAAGGTCCTAATAA
 50524  TTCTATTGCTCCTCTATCTATTTCTTTAGATATTTTATAACCTACTCTTAAACCTTGTGA
 50584  TACTACATAATGATTATAAATTACATCAAAATAATATTTTCCATTTAAAAAACTATATAT
 50644  TTTTCTTCCTAGTTTATATTCTGTTAAATTAATAAGAATTTCTGGAGTTTTATGATACAT
 50704  AAAAATAGCCAAGAATGCTCCACTAATACTAAATATAGCAGGTAATAGTTTAATTATAGG
 50764  AGCAAGTGAGAATTCTGCTTCAATAATTGTAATATTATTAGGGTGTATAAATAAAGAATT
 50824  TCCAAAGAAATCTGATCCTAGTCCTACAAATAAATCTGAGAAGACATAACCAAAGAAAAT
 50884  ACTAAATAAAGCTAATACTAATAAAGGTATTACCACTGGTAATGCTGATTCATGAGAATT
 50944  TAAATAAGATTCTTTTTGTCCATTTGCTTTCGTTAAGAAAACTAAACTTATTAATCTAAA
 51004  ACTATAAAAAGCTGTAATTCCTGCTGTAACTGAACCTAATATAAAAGCATATAGACCAGT
 51064  AAAACTATAAGCACCAGCTGCTAATTCTAAAATTAAATCTTTACTATAAAATCCGGTTAA
 51124  AAAAGGTGTCGCTAATAAACTAAGAGAACCTACTAACATAACTGAATAAGTAAATGGTAA
 51184  AAATTTAATTAAACCTCCCATTTTTCTTACATCTTGTTGATCTGCAAAAGAATGAATTAC
 51244  TGCTCCTGCTCCTAAAAATAGTAATGCTTTAAAAAATGCATGATTTACTGTATGCATTAA
 51304  TGCTACATTATATTGACTTAGACCTATAGCCATCATCATATAACCTAATTGAGAGATAGT
 51364  ACTAAAAGCAATTATTCGTTTTAAATCATTAGCTAATAAACCACAAGTTGCAGCTACAAA
 51424  GGCCGTAGTTGATCCTATTAAAGTTATTATTAATAATACTGTTGGAGTATATTCTAATAT
 51484  TGGAGAACATCTTAATAATAAATATACACCCGCTGTAACTAGAGTAGCTGCATGTAGTAA
 51544  AGCACTAACCGGAGTTGGAGCTTCCATACTTCCAGGTAACCAAGAATGAAGAGGTATATT
 51604  AGCACTTTTAGCTAAAGCACCTCCTAATAATAATAATCCTATTAAAGAAATAGCTACTTC
 51664  ATTCATATAAGGTACTAATGAAAATACCGAAGCATAATTTAAAGAACCAAAAACTGCAAA
 51724  TATAGCAAAAAATCCTATACTCATTAACATATCACCACTTCTATTCATTGTAAAGGCTAA
 51784  CATTGCTGCTTTATTTGCTTGTATTCTAGTAAAATAAAAATTAATTAATAAATATGATAC
 51844  TACTCCGATTGTTTCCCAACCTACAAACATTACAAAAAAATTACCTCCACAAATTAACAT
 51904  TAACATACCTCCAGTGAAAGCTGATAAATATGAAAAAAATCTTTGAATATGAGGATCTGA
 51964  AGATAAATAATCTATGCTATAGATATGAATTAAAGTAGAACAATATAATACTGCTAAACC
 52024  TAAAGATACTGTTAATTGATCAAAATAAAATTCCCAAGAAATTAACATTATCTCTGAATC
 52084  TACCCAAGAACCTAAATTAATATTAACTGGACTAGCTGAAATACCTACTTCATAAAAAGC
 52144  TATAGTCATTAGTACAGAAGATAAAATTAAACAAGTACAAGTTATAAATTGTGATCCTGT
 52204  TACACCCACCTTTCTACCCATAAAACCAGAAACAATTGAACCTAATAAAGGTAAAATAAT
 52264  AATTGATAAATACA
;     G-nad4L <== end
 52278  T
;     G-nad5 <== start
 52279  TATGTTCTTAATGATATAGTTCCTCTTAAACGATAGTAAGCAACTAAAATACTTAATCCT
 52339  ATTACTGATTCTGCTCCTGCTATAGATATTATATATATACTAAATGTTTGACCTCCATTA
 52399  TCATCAAAACCAATAGAGCTAATTAATACTAATAGCGTTACAGCTAATAACATTATTTCT
 52459  ATGGCTATAATCATAAGGATAATATTCTTTCTATTTAATATAAAACCTAATATACCTATT
 52519  AAAAATAAGAATAGTGAAAGATTCAT
;     G-nad4L <== start
 52545  AAATTTGTTTTTATTTCTTTATAGAGACTTTTAATAAATGATATTTTTTACACATTAATA
 52605  ATAAATATTTTAAGCGCGTACGACTATGAAGAGATAATTCTTATTTTTAAACAAGATATA
 52665  TTTAAACGATTTATTATATAAAAAAATATAAATATAATAAAATTTTAAGCGCGTACGACT
 52725  ATGAAGAGAGTAATTATTAATAAACTTTAAATAAATTATACTTACCGCAAATGAACATTT
 52785  TTTATATTTATTTCGAATAAGTAAAATGCTCATCTACTCTCTAACTATTTAGTAATCCTC
 52845  TGCTGTCACCCCCTCTAGTCCGCAGGGTAGTCGGAACCGAAGGGAGAAGGAGAATTACCA
 52905  TTGCTAAGTGGTCAGTGCTCTACGAAGAAGTGGTCAGTGGAAACCACGGTGACTGGATAT
 52965  TAGTTAAAAACTTAATAATATAGATATTAGCACTTGGAATAAGGTTTTTACCTACACTAC
 53025  TCCATTAGCTTAAACTAGAATTTTATATTTGGTAAATATTTAGTAATTTATATTTATAAA
 53085  TTTTGTTTATATTTATTTTTTTGATATTAAAAATAGGGGGATTAATATTTTTTCATTATA
 53145  TTTTTATTTGGCCTCCTGCGGGCCGTACGACTATGAAGAGAATTTTCTATTTTAATTTTC
 53205  TTTAATTGTATCTTAAATAATCAAAGACATTACAAAGATAAAATAAAGATAAAGATAAAA
 53265  ACTTAATTCATTATTTAAATTAAAGTTGAAATATATAAAAAATATTAAGTAGTAATAACT
 53325  GGGTTTTAATTTAATTAAACGATACTTCTTCGTCTACCCTTTTCGTAGGATTAGAGGGGC
 53385  GCGTACGACTATGAAGAGAGACGAAGATAAATAATTAAATAAATTAAGCTATTAATTATA
 53445  A
;     G-cox3 <== end
 53446  TTAAGCTCCACCCCAGAAATATACAGCTACAAATAGGAATAACCAAACTACATCTACAAA
 53506  GTGCCAGTATAGGATACTAGCTTCAAATCCTTGATGGTGTTCTTTAGTTATTTGATAATT
 53566  AATTATTCTAATGAATGCTACTAGAATAAATATAGTTCCAACTATAACATGGAAACCGTG
 53626  TAGACCAGTAGAAGCATAAAATGCTGAACCATACACTCCATCAGACATTGTAAATCCTGC
 53686  TTCTGAATATTCAAAATATTGTAAAGCAGTAAATAGAATAGCTAAGATTATTGTAATAAA
 53746  TACTCCATCTATTGCAGCTTTTCTATTTCCAGCTATTAAAGCATGATGTCCGAAAGTAAT
 53806  AAAAGCACCACTACTTAATAATAAAAAAGTATTAAGTAAAGGAATAGCAAAAGGATCTAA
 53866  AGGAGTTATACCAATAGGAGGCCAAGAACCTCCAATTTCTATAGCTGGAGATAAACTAGA
 53926  ATGAAAGAAAGCCCAGAAAACAGATAAGAAAGCAAAAACTTCACTAATTATGAAAAGTAT
 53986  TAGCCCAATCATTAATCCATTTTTTACTTCTTTTGTATGAGCTCCTAAATAAGTTCCTTC
 54046  TGTTATTACATCTCTAAACCATAAAATCATCCCAGCACAAGTTAAAAATAATCCTATTAA
 54106  CAATAGAATTCCACCATTATAAAAACCGTGAAAATATAATACTCCAGCCACAGCCATATT
 54166  TAATAATGAGAAACTTAATAAAATAGGCCAAGGACTTGGATCTACTAAATGAAAAGGAAA
 54226  GTATTGAAATTTATTTATATTTATTTTCAT
;     G-cox3 <== start
 54256  TTCTTATATTTATTTAAAATACTAAAGTAATTCAAAGTATTTTTTATTGTTATTATAATA
 54316  TAGAGGTATAAATATCTTTTATTTATTAAAAATAAAAAGTATTAATAATATTTAAAAGAT
 54376  AATTAAATATATTATTGCATAAAATTTAAGGGCCGTACGACTATAAAGAGAAATTTAATA
 54436  AGTAATAGCGCTTCTTTGTCTTACCTCTAGTCCTAGGGCAAGACGGATAAGTCTCCCCTC
 54496  TACTCCTTCTCCCTACGGCTCCGAAGGGGGGGGTCCGTAGGCTAGGCCTGCGGAGCGGAG
 54556  AAGTGCTAATAATAAGATCCAGAGTTTTGTATTACGTAGTATTTACTTCTAGTAATTACG
 54616  ACTTTAATATATTAAGGTAAATCAAGATCTACGAAGAGTAAGATCTACGAAGAGAATAGA
 54676  TACTTAATTAGTAAATTTACTCGAATATCTTTTTAGTTTTTACTTAAATATTTATATTAG
 54736  AG
;     G-trnH(gug) <== end
 54738  GGTAAAATCAGAGACTTGAACTCTGAACTTCGTCGC!CAC!AAGACGTAGTTTTGCCAAT
 54796  TAAACTAATTTTACC
;     G-trnH(gug) <== start
 54811  TTTTTAATTCTCTCTATCTTATTTTTCTTGATGCTGAATGTACTTAGTTTTTTTTTTTAC
 54871  TATTGTTATTAATTCATATTTACTCGAAGATCGAAGATAGGACCACGAAGATCAAGTATA
 54931  TAGTACCAAGTAAGTGTAGTAATTTGGCCTCCTGCGGGCCGTACGATTATGAAGAGAATT
 54991  AAAATAAACAATAATAAAATAAAGTTCTACTTTTAATAATAAAAAGAAAATTTTTATTTT
 55051  AACCTTTTTAATTTAGCTTATTTTCTCTTCGTCTACCAGAAGGAGAAGACCTTTATTATT
 55111  ATCTCAATGTCTAGTAATTCTACGAAGTCTTGCCTCTACGAAGACGGAGAAGTCTACGAA
 55171  GTAATATGCCCGAGAATTTATTTAATATTTGCTCTACTTATTTTATATACTCTCTGTTGC
 55231  TGTATAATTTATCTACTTTTTTTTTTGTATATGTACTATTTTTACAATATAAATAGAGCA
 55291  ATAATAATATAAAGGAGGGGGTGATTTATTTGTATGATTATTAAATTAAAATTCTAATT
;     G-nad6 <== end
 55350  TTATGTTTTTATATTTTTATTATTTCTTGATATAATTATAGTAGCAAACATAGCTAATAA
 55410  TAATATAACACTTAATGTAATCAATAAAACAGCACCATAAGTATATAGACCGTGACCTAG
 55470  AACTTCTATTTGTTGGAATTCAGTTATTATAACATCAGAAATTGAGGATAAAAAATAATT
 55530  ATTTACAATAGAATTAATCAAATTAATAGATACAATATTAGAATTAGATAAAATACTATT
 55590  AAAATATGTAATTTTATCTAATAAAACGGATAAGGCTGGTACATTATTAAAATTAAAAGG
 55650  TACTATAGTAAATATAATAAAAATAAATAAAGACCCGATAGCTATAGCTAATGGTAAATT
 55710  TTTAGTATATTGATTCCCAGTTTCTAAAATATCTGTTAATTTAATATTTATCATCATAAT
 55770  TACAAATAGAAATAATACTGCAATAGCTCCTACATATATAACTATATAAGAAATACCAAC
 55830  AAAATTAATACCTATAAAAATTAAATATAAAGCTGCTTGAACAAAAGTAGATATTAAAAA
 55890  TATTACTGATATAACAGGATTTTTAGATGTAATAGAAAAGATACTTGATAATAATGTACC
 55950  GAAGGCTAAAATATTTATAAATAGAGTTGTCAT
;     G-nad6 <== start
 55983  TGTAAAAAAAAGTAAAATTTATATAGCCTGCGTATATATCTTTTCTAAATTAATAAATAA
 56043  TTTAAGCGCGTAATTACGACTATGAAGAGAAAAGATTTATAACTTTACTTTAAAAAGTTT
 56103  ATACTACAAAATACAAAGGTGTCCGTAGGCGATAACTACTACGCCTTGCCCTGCGGTCCG
 56163  CAGGGAGCGAAGGAGTAGAGGCGAGACGAATAGCTTCGTCTTACTAGCTTAGTAGCTACC
 56223  CGTAGGAGTAAAGTATTTTTTTTTTATAAATTTATCATACTTTAGGTAAAGATAATATTT
 56283  TACGCTCTATTATTTATTTACAGAATATTAAAAATTTAATATAAATTTTTAATTAAGCAC
 56343  ATAGATTAATATATTAACTGTAATAGTCACCACTCCGCATAAGTAGAGTCCTAGAGTCCT
 56403  AGAGTCCTAGAGTCCTAGAGTCATAAGGAGATAAGAAATAAATATAAAATAAACAACTTC
 56463  TTCTGTAAATTCTAATTGATTAAAGGCTTTAAAACAAGAATTTTAATTATAATACTACTA
 56523  TAATACTCTTTTAACTTTAAATATTGTCTAAAATCTATATATTTTTTTTCTCTTAGCCGT
 56583  TTTTCGTTCTTTGTTTTCTCTATCACTTAGCAAGGCTCCGCGCTACGCAGGGAAGATAAA
 56643  ATAAGAATCCTAGGCTCCGCAAGGTTCCGCAGGATAAGAATAAAATTTAAGCGCGTACGA
 56703  CTATGAAGAGATAATATAAACAAAGTTTTGTTTTTATAGTTATTACTCTTTACTTAATTT
 56763  AACTTTATAAAGTACTACTTCTGCTAATGAGTAGCGACTCCCTTATGTTTTTAGATTATT
 56823  TAATAACATAGTGATAGTATATTCTCCTTTAACGAAGAAAGTCGATCCTCATGTAAAAAA
 56883  AAAAGAAAGTAAAACAAAGATAGTAAAACAAAAATAGTAAAACAAAAATAGTAAAAACAA
 56943  AAATAGTAAAAACAAAAATAGTAAAACTTTTTTTTTGTTTATTTTTGAGAATTACTCGAG
 57003  CAAATTACTAAAAATAAATTAAAAAGCTGCAGGTTTAACCTAGAAAAATTGACCTTTATT
 57063  TAAAATAATAATATTAAAAAGGCAGGATGACTTTGCATTCTATTCTTCTTCTTAGAAAAA
 57123  GAAAATTATTTAATTTTTATTATATAATACCATTCACTTCGAAGACCTTCGTAGAGCTTC
 57183  GTAGAGCTGGAACTATGGAGATGTTGAACTGTGGCCCGCATTATTTTTATTTTTTATAAC
 57243  TATTAATTAGCTCTTTTTCTGGAGATAACTACCCTAATCCAGCTTAAAGACATACTTATA
 57303  TATATCTACTTCTTTATTTTCTCTTCATAGTTCTACGCTTTATCATGCGAAATTTGTAGT
 57363  GTTCTTAGCAAATTTAAGTAGAACTAGCTAGTACCTAGTAATTGAAATGGATCCGAGCAA
 57423  AAATAAAGGTAAAAGAGATGAAGAAGTATACAATAAAATTAAATTTGTAAAAATATTATT
 57483  AAGTACTTACGCGAGAAATTAAAAAAATATTTAGGTATTACATGGTTATAATTTAAATAA
 57543  TCACGCGTACCTTCGTCTAGCCTCTATGAAGACGTAGAAGAGGCGAAGACGCGCTTAAAT
 57603  TATATAATATTTATTATTTAATAAATAAGAATTTCAATATTAAATTTTATAAATAAATAT
 57663  TTAGAATTTAAAAGTAAAATTTTAATATTA
;     G-trnD(guc) <== end
 57693  CGAGCCCTTCCAGATTCGAACTGGGACCACCCTAATC!GAC!AATTAGGTACTCTACCAA
 57751  TTAAGCTAAGGGCCC
;     G-trnD(guc) <== start
 57766  TCTAATTTTTTTTTTTTTCTTCTTCTTTTAAATTTTAATTTTTTTTATAAAACAGTGACA
 57826  TAATTATATAAATTTACATTTATTAAGATATTTTTTTATATTAAATATTTAGTATTATTC
 57886  AGTGTCTCGCCTCTAGTCCTGCGGTTCGCAGGCTCCGCAGGGCAAGAAGAAAAAGTCTAG
 57946  CCTACGGATAAGAGACGGCTAAACGAAGAAAAATATAAATAAGAATAGAGCTAAACTTAA
 58006  GAAAAAATTTTAAAGTTTATTAACATTAAATTTAGATTAAAAGAGTATTAAAATAATAAT
 58066  TAAATAAAAAGTTTAATATGTTAGACGCTATCATTAGAAAAAAAAAAATAAAAT
;     G-atp9 ==> start
 58120  ATGTTAGCAGCAGCAAAATACATTGGAGCAGGAATAGCTTGCTCAGGATTAATTGGAGCC
 58180  GGAGCAGGAATTGGTACAGTATTTGGATCATTAATTTTAGCCGTAGCTAGAAATCCTCAA
 58240  CTAAGACCACAATTATTCACTTACGCTATCCTAGGATTCGCTTTAGCAGAAGCAACAGGG
 58300  CTATTTGCTCTAATGATGGCTTTCCTATTATTATATTCATAA
;     G-atp9 ==> end
 58342  TTTATATTTTAGAAAATTATAACATTTAATTCTAAATTAAGCGCTACGCAATAAAAAATA
 58402  AAATTACCCCCTCTGTTTGTATTAAATATTTAAAAAAATTATATTAAAAATATTATTATA
 58462  TTTCTCTTCATAGTCGTACGCGCTTGTAATAAAAAGAAATTTAAAAAATAATAAGCGCTC
 58522  TTCTCCAACGTAAAAGAGCTCGTAGAAACGCGATAAGTTAAAAGGTAAGATGGATAAGTA
 58582  TCCTAATTGAA
;     G-trnY(gua) ==> start
 58593  GGGCAGGTGATCCGATTGGTAATGGTGATTCTCT!GTA!AAAGAATTGGTTAATAACCGT
 58651  AAAAGGTTCGATTCCTTTACTGCTCA
;     G-trnY(gua) ==> end
 58677  ATATAAAAAAATAAATAAAATATTAATTATTCTAAAAAAAACTTATTAATTAAAAATTAA
 58737  TAATTACGCTCCTTCGCCTCCTTCTCCCTACGGCTCCGCCTACCCTGCGGACCGCAGGAG
 58797  TAGAGGGGGGGCTCCGTAGGTCTAGTAAAAAAAAAAATAAAATAAAATATCCCTGTCCAC
 58857  TTTAAGTAAAAATATTAATAAGTAAGAAAAATATTAAAGGTAAAATTAAGGATTACTTAT
 58917  TACTTAATAAATACAAATAAATAAATACTAGTGATAAAGAAGTATAACTATAAAAAAAAA
 58977  AAAGTTTAAGAAGAATATATTCTAATAGTTTATTTTTGTATTCAAAGCTCTTTTCCCTTT
 59037  TATCCTCTCGGTACTAGAAAGTAGCCAAGCAATAAAGAAGAGCTTAACTATCAATTTTTA
 59097  ATTTAAGAGAGCGAATAAACTTATTAAAAAAATGTAAGTTTATTCGCTTAATTATCTTTA
 59157  AAATTTTAAGCGCGTACGACTATGAAGAGATAATTATTACAATACCTCTTTAAATTTTGA
 59217  TCCTTTATAGCAAAATATTATTGAAAGTAATAATGAAAAGGGGTTAATTTTTTATAATAA
 59277  TTAGAAAAGTAATAATGTAACTATAT
;     G-cob <== end
;     G-cob-E2 <== end
 59303  TTATTTATTTGTTTTATCTGCGGTCGCTACATCTAATAATGTGTTTTCAGCTATACCAAT
 59363  TATAGGTACTAATACTAAGAACCAAGCAAAATAGAATGTAGTAGCAATTTGTCCTATTTC
 59423  TAAGTAAGGGCTTTCAGGATGTTGAGAACCAATCCACAATAAAATTATGAAATCAACAAC
 59483  AAAGAACCAGAAAGCTAATTTCATTGCAGGTCTAAATTGATTTCCTCTAATTCTAGATAA
 59543  GTCTGTTAAAGGTAAAATTAATAATATTAATAATGATCCAAACATAGCTAAAACTCCTAA
 59603  TAATTTATTAGGGATAGATCTTAAAATAGCATAAAATGGTAATAGATACCACTCAGGTAC
 59663  GATAGAAGCTGGAGTAACCATAGGATCAGCTGGAATATAATTATCTGAATGACCTAATAG
 59723  ATTAGGATAGAAAAATACTATTACAGATAGCACTAATAAGAATGCGAAGATAGTAACAAG
 59783  ATCTTTAAAAATAAAATAAGGATGCATTGCATATCTATCTCCATTAGATGTAACACCATT
 59843  AGGATTATTTGAACCATGCACATGTAAAGCAATTAAATGAGCAAGAGCTAAAGCAGCTAA
 59903  TAAAAATGGTAGTAAATAGTGTAAAGAAAAGAATCTATTTAATGTCGCATTTGACACAGA
 59963  AAATCCTCCCCATATTAATTCTACTATATCTACACCAAATATTGGTATTGCCGATAATAA
 60023  ATTAGTAATAACTGTTGC
;     G-cob-E2 <== start
;     G-cob-I1 <== end
 60041  ctaatctttggtttattagattagatcaaatataaataaacctctgtactaatctaaatc
 60101  tatgaaaagtcacagattgatctcttgatctttagctagccttgaaataatatattatat
 60161  aatattataaagatcccgactgtacattaagcaccatttcaggtacctatcaatgagcca
 60221  gtctgtagcgattttatgtaaaaccgacggtcttaaactttgttttttaaccgtattcat
 60281  tgatatcgctttctctcttaaccataattatttctatacatatattgcataattactaaa
 60341  gagaaaactataatttgattt
;     G-cob-I1-orf236 <== end
 60362  ttaaatatatccgtttaatttatagtacatagaggtatgtaaatatggtttaataatttt
 60422  agctaacaaaatcattgtgctctttgaaaaatataagttatattgatttatagagcctgc
 60482  agatattactgatactttaagagcatatttatttcttagcacagtagctagaaattctac
 60542  atctgtgctagataaattattggtagctatttttaaaccggatgatacttttcctccatc
 60602  atccattatccaaacagctaaagctaaaggtgataaataatcacctatatcttcaggtat
 60662  tacttttgtaccatttttataaaatgctgaatggatccaattaaagcttgtaaatgtata
 60722  agttttaaatctagaaatatatcttagtttaccacctttacctaatcttgtactaatgat
 60782  tggtattgtgctgttacaataacctaattcacttaaataattatgaagccataataaata
 60842  aagattattcaagtgttcttgttgaaaacaaattctagtcccaaaaccatgacgttcagc
 60902  ataaccatctcctaataaagatccaattaatatactaagaacatcataattatgaggacc
 60962  tatacgtttaatcgctctagtcttaggtagtataaatggtagacttagactataaatatt
 61022  tacgtttgatcctatatttaaaaactcaaaccatttggggcacaaaagttt
;     G-cob-I1-orf236 <== start /first_aa=K
;     G-cob-I1 <== start /group=ID (4.32e-35)
;     G-cob-E1 <== end
 61073  ACCCCATAGTGACATTTGTCCATAAGGTAGAACATATCCCAAGAAAGCTATAGCCATCAT
 61133  AAGAATTAAAATTATAACTCCAATAGACCAAACTAATACTCTGGGACTTTTATATGAACC
 61193  ATAGTATAAACCTCTACCTACGTGCATATACACGAAGATAAAGAAAAATGAAGCAACATT
 61253  AGCATGTGTATATCTAATTATCCATCCATTATTCACATCTCTCATAATATGTTCTACACT
 61313  ATTAAAGGCAAAATCTACATTAGGGCTATAATGCATAGCTAAAAAAGCTCCAGTTAAAAT
 61373  TTGTATTATTAAACATAAAGCTAATAATGAACCGAAATTCCATAAATAACTAATATTAGC
 61433  CGGTTGAGGTGAATCTACCACATAAGAATTTAAGAATCTAAGTAAGACATGGGTTTTTAA
 61493  TAATCTCAT
;     G-cob-E1 <== start
;     G-cob <== start
 61502  TGTTTATATTTTTGTTTGTATTTTTTTTAGTTTTTAGCCCAAAGTTTATTTAATATCTTA
 61562  ATAATTATAATATTTACATATTTATATATTAAATAGGTTTTAGTTATAAACCGTGATATT
 61622  ATATCACAAAATGAATAAAATTGTAAGCGCGTACGACTATGAAGAGATATAATTTATTTA
 61682  AATTATATATTTAATTAAAGTATTTAAAGATATAAAAAAAAAATTTTTTTTTCTATTCTA
 61742  TAATAAATGAAAATTTTCTTTCCTACCACTCCATTTTTGGTCCTACCTTAGCTAACGGTC
 61802  TCGAAGAATCCTTCTTTAAAGGAGAGGGTCCGCAGCTCCGCAGGACTGGACTGGACTCAA
 61862  GTAAAGGATAAAGGGTATTCTTGCTTCTTTGTAGTTACTACTTCGGTTTTATGCTTACTT
 61922  CTCACTCTTCGAACTAGCCGAGTTCTTCTTCGAAGTAAGGCAGCTATTAGAAAGTAATAA
 61982  TTTAGTTTTACACTATTACTATATGTTTTTATTTTTTTTTTATTATAAAT
;     G-trnI(gau)_1 <== end
 62032  TAAGCCCAAGAAGATTTGAACTTCTACAGATTCCTC!ATC!AAGAAATTATTCTACCATT
 62090  AAATTATAGGCTT
;     G-trnI(gau)_1 <== start
 62103  TAATTTATTTAAATTATAAGGCTTTATATATTTAACTACTTTTATTTTTTATATTTTTAA
 62163  ATTATTTATATAATAAGATCTAGCTTTGTTTTTAATAGCTTGTTTAAATTTTCTCTTCAT
 62223  AGTCGTACGCGCTACCTTTATTTTTTTACATCACTCCTTATTTTTTTCTTATTAAATTTT
 62283  AAATTAGGAATAGTAGCTCTCCCTTCTTCTTAGACGTAGAATAACTTAAAAAAAGGGTAA
 62343  TACGCTATTTAATAGATTAAAAATATAATATAACTAAGGCAGTAATTAGGAACAGTATAG
 62403  AGAAAGATTAAAAATTTAGTTAATGTATATACTTTTTTTATTAGTAAGAAAAAGTAATTA
 62463  CGAAGATCGAATAAAATTGTTAATAGGGGGTAAATATATATTATAAACTAATGGTATAAT
 62523  GAGATAGAGACAGTATGTATAGTAAAAGTTTTTAGCTATTTCAAACTGTTTATTACAAAA
 62583  AATTATATTATTCTTATAAATTTTTAGAAAAATATATATTATAAATGTTATAATTTT
;     G-nad1 <== end
 62640  TTAATAAGGTGAAATATCGAAAGCCACTAGTATACTTGGAACTAGTATAATAAAGGCAAC
 62700  AGCCACAGGTAATAAATTTAACCAACATAAAGATATTAATTGATCATATCTTAATCGTGG
 62760  TAAAGTGGCTCTAAACCATACAAAGAAGAAACAGAAGATACAAGTTTTAAGTCCTAGCAC
 62820  AATAGCTTGTAAATTTATAAAAGATTCATTTAAGAATACTTCCGGAAAATTATATCCTCC
 62880  TAGAAAAAAAATAGCACTTAAACAACTAAATAGCACAATAGAAGAGTATTCCCCCAAGAA
 62940  GAAGAATACAAATGGAACTGAAGAATGTTCAGTGAAAAACCCAGCAACTAATTCAGATTC
 63000  AGCCTCTTGTAAATCAAAAGGTGTTCTAGAAGTTTCAGCCAATATAGAAATAAAATAAAA
 63060  AATAAATACAGGTAATAATGGAAAAATAAAGTAAACAGATTCCTGACTTTCTATTATAGT
 63120  AGTGAAATTTAAGGAACCTGTTAATAAAATTATTATTAAAATAGCGGAACTTAAAATTAA
 63180  TTCATAAGATATCATAGCTGCAGTAGATCTTAAAGAACCTAAAAATGCATATTTAGAATT
 63240  AGCAGACCAACCTGCTAATAATACACCATATACTCCTAAGGAGGATAATGCAAATGTATA
 63300  TAATACACCTAATGAAAAATCAGATAAGGCTAACCCTTGACCAAATGGTATTACCCCCCA
 63360  ACCTAATAAACTGAAGACTAAAGTAGATATTGGTGCTAAATAAAATAAAACTTTGTTAGA
 63420  TTGAGATGGTATTACTGTTTCCTTTAATATTAATTTTAAAGCATCAGCAAAAGGTTGAAG
 63480  TAGTCCGTAGTATCCTACTGTATTAGGCCCTACTCTTCTCTGATGAGCAGCTAGTTGTTT
 63540  TCTTTCTATTATAGTCATAAAAGCAACTGCCAAGAGCACAGGTAAAATTATGGCTAAAAC
 63600  ATCTATTAAATTAAGAAGAAGTCCTATAATTGTTAACAT
;     G-nad1 <== start ;; mfannot: alternative ATG start pos 63656
 63639  TAAATTATTACTATTCATTTTATATTTTTTATCGCGTCTACTAAGACGTGCTTAATTTTT
 63699  TATTTCTCATTATATTTTATATATTTAATTATTTTATATAATTATTAATGAAATCACTAT
 63759  AATTTATTTTACAGCAAGATATTATATCAAGTTATTATTCTAATCCTTTACTTCGAAGAC
 63819  TTCTCCGTCTTCGTAGAGGGAAGAACTCGTAGACTTTATTTTTTAAAACACATGCGGACT
 63879  CTGCAAATCCAGCAGAGGCCCTTTAAATTATTTAATTAAATTATTTTTTATTAAAAAAAA
 63939  TATCTTAAAAAAATTTTAATTCCTTTATTTACCTTAAATTTAACTCTTAAAAAAAAAAAA
 63999  GCGCAATTATCAACTCTCTATTACACCTTTTTACTCGTATTTACTATTTTCTAGTTTATA
 64059  GTAGTAATAAGTAGAAAATTTTGCACCTTAGTTTTAGTATAGGAAGATATAATAAGAACC
 64119  AAATTAATGAGAGAGTAAAAATTCCTACAAATATTTTTTTTTAGAGTTTTAACTTAAACT
 64179  AATTTATACAATTAAGCTATAACATTTTAATATTAAGATACTCTCTTCTACGGCTACCCT
 64239  AGAAGGAGTAGAGGTGCGCGTACGACTATGAAGAGAGACGAAGATCTTTTTATTTTTAAT
 64299  ACTAATATAGTATCTTTATATAAATCAGATAGTATCTTTATATTTCTCGCGTACGCGCTT
 64359  GTAATAATTTAAATGTTATTACAAATAAAAAAAAAATGGGAATTAAGTAATATTTTATAT
 64419  AGCCTTCAATTTATAGGAACCCTCTAAAGTAAATAAGTTCTTTATATTTCAATTAAAATA
 64479  AATTGTGTATAAAAATAACTACAAAAACGGATATTAGTAAAGGTAAGAATTAAAAATTTA
 64539  TTTTTTTTTTTTTACTAGAATATTAATAAAAAATTATAATGCATTTTTTAATATATTTAC
 64599  TAGATATATTAACTATTTTTCTTTTAAAATTTAAAATTTAAAAGATTATTAAAGTCCTGC
 64659  GGTTTCTGCGGAGCCTCGCACCTTCCTTACTTTTTAAGTATATAAATTATGACTTAAATA
 64719  AAGGTATACACTTAATATAAAAATATCTAAAAAAAAAGTTTAATAAATTTTAGAAAAGAA
 64779  TATTTTTATAATAGTAAACTTATCTTATTACTAATTAAAAAAAAGTTACCAAGCCTAGTT
 64839  ATTATGCTTAGTTAAGAAAATTTAACTTTTTATCAGAGCTCGATAGTATTGTAGAAGCAG
 64899  AAATACTAGCTGCTCTTAGAATAATTTATTTTTTATATAATATTATAAGTATACATAAAT
 64959  ATATTTAAGTATTACTTGAAATAATTATGGTTGCGGCTTCTTACTTATTTCTGCTCTATC
 65019  TAATCCTGCGAAGCCCTCTATAAGGACTAGAGCTTAAAGAAAAATATTTGTAAGATAGTA
 65079  TCTCCTCTAGTCCTGCGGATATACGGTACCTCTTCTAAGTAATTGTATACTACTGTCGGT
 65139  AATTGGAGAGAAAAGAACTCTAATAATTTAGTTTTACACTATTACTATATGTTATTTATT
 65199  TTTTTTTTTTATTATAAAT
;     G-trnI(gau)_2 <== end
 65218  TAAGCCCAAGAAGATTTGAACTTCTACAGATTCCTC!ATC!AAGAAATTATTCTACCATT
 65276  AAATTATAGGCTT
;     G-trnI(gau)_2 <== start
 65289  TAATTTATTTAAATTATAAGGTTTTATATATTTAACTACTTTTATTTCTTTAAATTATTT
 65349  TTTCTCGCGTACGCGCTTGATCCTAAAGTTTTATTAATTATTTATCGCTAATTAATATAA
 65409  TCTTTAACTATTAAGTGAAATCTTTATAATCTAAAGTAAACACATAATTTAAACTTTATA
 65469  AATCCTTTTGTATTTTTAAAAAATACTCATACTCTTCGTCTCTTGCCGCTGGAGTAGACG
 65529  AAGAGCTCCACCTTCTTATTCACAAGGCCTTAAGGAGTACTCAAGCGTGTACGACTATGA
 65589  AGAGAAAAAAAATAATAGATTAAAATATTGCCTAGAGAAATTAGCACAATTAAATTCTTA
 65649  ATACTAATTAAAAGTGTACTACACCTAAGAGTACTTAATAGGATAAGTTTTATTTAATTT
 65709  TTATAAGCTTATATAAAAAATTTTTTAATTCTTTAAAAGAAGCAATAAAGTTGATTATTT
 65769  ACAAATATTACCCATAATGTTAATTATTTTCTAAATAAATCTTAAGTGAAATAAATTATA
 65829  TTTTA
;     G-trnM(cau)_3 ==> start
 65834  AAGACTTTAGCATAATGGTTAATGCAGTTCGCT!CAT!AATGGATATTATAAGGGTTCAA
 65892  ATCCCTTAGGTCTTA
;     G-trnM(cau)_3 ==> end
 65907  TTCAATTGTAAAAACATTTTTATTTTAATAAATATAAAGAATTAATTATTATTTCTATTC
 65967  TCCGTCTACCCTACGGACCCGCAGGATTAGAGGATAGACGAAGAGACAAAGATACGAATA
 66027  GACGAAGAGAAATTTAATAAGGTAGTACCTAATATTAAAAAAGGTTACCATTTACTTCTA
 66087  CGTCTTCGTAGAGACTAGAGTTCGTAGACCTGACATATGTAAGTATAAGTTCTTTTTATC
 66147  CACTCTAAGCTCCAAGGCCTGCGGAGCCTGCGGAGATTGCGGAGCCAGGACTTACTCAGG
 66207  AAATACCTATCTTGAATCTCTGTTATATTTATTAAAAAAAATATTTTTAAATTACCTTTT
 66267  TATTTTAAATAAAAGAAGAACTAAATAAACTTAAGAATGATAAAAAATAGTTAAGTATTA
 66327  GTAAATAATAATTAAAAAGTAAAAAAGAATTAAAAA
;     G-trnS(uga) ==> start
 66363  GGGCATTTGGTCGAGTCTGGTTTATGGCGTTCGTCT!TGA!AAACGATTACTTTACAAAA
 66421  AGTCGTGAGTTCGAATCTCACAGTGCCCG
;     G-trnS(uga) ==> end
 66450  TTTATTATTAATTTTTCTTCATAGTCGTAATTACGCGCTCGCGTACGACTACGCGCTTAT
 66510  TTATTAAAAAAAAAATAAAAGTAGTAGTAAGTACTTTTTATTGTAAGGATTTAATTATAA
 66570  TTATTTCAATACAAACAATATAAATAATTTTTATTTTATAATAAGATCCTCGAAAATTTA
 66630  AAAAAGGTAGGTAAATTAATAACCTTAAACTAAGAAATTAGGGAACACAAAATCGTTTCT
 66690  CTATTTATTTAACAAATTAGATCTTAATAAAGAATAAAAAAATAAAATTTTT
;     G-trnP(ugg) ==> start
 66742  ACGGTGGATGACAAATTGGCCAGTCGCTCCTTT!TGG!GTAGGAGAGATATTGCGCGTTC
 66800  GAGTCGCGCCTACCGTG
;     G-trnP(ugg) ==> end
 66817  TGCACTATAATTAATAAGTTTTTTTTTTTTAGTTATAGATTTTTATATTTACTTGTTTCT
 66877  AGCCTTTTTCTGATAAAAATAAAAGAAAAGAAAAGAAAAAAATAAAATAGAAAGAATAAA
 66937  CATTAAAAGAATATTTTAATATTAAAACAAAATTTATTAAGTAATTAA
;     G-trnN(guu) ==> start
 66985  GGTCTTATGGCTGAGTGGTTTAAGCGAGGTACT!GTT!AATACTTTCTACAGGGGTTCGA
 67043  ACCCTCTTAAGGCCT
;     G-trnN(guu) ==> end
 67058  AAAATAAAAAATATTTAATATTAAAATACTATTTATATTGTCTCGCCTCTACTCCTTCGC
 67118  TCCGCAGGCTCCGCAGGCTCCGCAGGCTCCGCAGGCTCCGCAGGCTCCGCAGGCTCCGCA
 67178  GGCTCCGCAGGCTCCGCAGGGCAAGACGGATAAGTTATTGTTTAATTATTAATTTCTCTC
 67238  TTACTAGAAAAGAAAAATTATAAGCGTGTACGACTATGAAGAGATAAAAATATATTATAC
 67298  TAAAATAATTAGGTCTAGTCCAGCGGCAGGAGCCGAAGGCAAGGCGTAGAAGCTCTACGT
 67358  AGAAGGTTAAATTTCTTAAAATTTAAATTTAAGCCAAGAATAAGATCTCTTTTATTATAT
 67418  AGCCTTTAGGGCCCTAGAGTTTATCTATAACCAATAAATAAAAATTTATTTTTGTTTCTC
 67478  CTTTCTTTTTAATCCTTGCTCCTTTATTCTTTATGATTTATTATTTTTGCATGGCTAGTC
 67538  TACGCTTCGTAGAAGTCCCTAATCCTTAGTTTTAAGTCACTAGTGCATAGTAGTACTACG
 67598  AAGGGAGAGCTAGTACTAGGGAGGTCTAGTACTCCTTCGCTCCTTCTATGAAGGCGGAGC
 67658  GCAGGCTCCGCAGCCCTGGGAGGAGAAGAGCAAGTATTCGTCTAGCCTACGGAGAAGAGC
 67718  ATCGTAGACAAAGCTCATAGTATACGCAAAAGTAGTAGTAGGAGGGAGAATGTGCATAAT
 67778  AAACAAATATA
;     G-trnL(uaa) ==> start
 67789  GCGAACATGTTGAAATTTGGTAAACAATCTTCTCT!TAA!GCAGAAGTGGGAGGTATCCC
 67847  TTAAGAGTTCGAGTCTCTTTGTTCGTA
;     G-trnL(uaa) ==> end
 67874  TAACAACAATAAATTTAA
;     G-trnE(uuc) ==> start
 67892  GGTCCTTTAGTATAGTGGTTCGTACAGCTCCCT!TTC!ACGAAGCTAGGATCAGTTCAAA
 67950  TCTGATAAGGATCA
;     G-trnE(uuc) ==> end
 67964  ATATTAATTTTCTCTTCGTAGCCTGCGCTCCGCAGGGAGGGCGTAGCCCCCCCCCCCCCT
 68024  GCGGAGCCGAAGGGAGAAGGAGTACCGTCTTCGCAGAGGGCCCGTTGGACCGTTGGTCTG
 68084  TCTAGGCCTGCGGTCCGCAGGGAGCGATGGAGAAGTCTCGCCTCTACTCCGTCTTCGTAG
 68144  ACGGAGAAGCTCTTAAATAATATTTTATTAAAATTTTTTAATTTTCTATTCTATATAAAA
 68204  ATTTAGCCTTCCATTACCTATTATTTTTATGTGAAGCTTAGCAAATTAGTAGAATAAGTA
 68264  ACCTAATATATAAAAATATAAGATATCTAACCTTTAAGCAAATTAGATAAATGATCATGT
 68324  TGTAGTAATAGTAATTATCATACAAATTTATTTTTATAAATTATTTATAATTGAGCGAAT
 68384  TGCTAGTAAATAGAATAAATTATTCTTTATAACAAAATAATAATAAGTTAAAATTTTTAA
 68444  TATAAAAG
;     G-trnS(gcu) ==> start
 68452  GGAATAATTTTCATTGGTAAGATAAGACAATT!GCT!AATTGTTCGGGTTAAAACCCTTA
 68510  GGTGTTCGATTCACCTTTATTCCT
;     G-trnS(gcu) ==> end
 68534  AATATAAATTAAAATATAAAGTACAAATATTTCTACTACTACGTCTCTTTCCTTCGGAGT
 68594  ATACGAAGACAACGTAGTACTAAATATGAAGCTGCGTGTAAAAAAAAAAAATAAAAAAGC
 68654  AAAACTTAAATTTAATACCTCTCTTATATAGTCCACACACCCCTCTCCTCTCCTTTTCTT
 68714  TACTTTAAGAAAGGGTCCGGCTTGAGTGGTAAAGTTTGAATATAATATTCTCTGCGACGC
 68774  GCGACGCACCGTAATTACGGTCTCCGTATGCGTAGCGCTTAAACATATTAAAATTAATAT
 68834  AAAAGATTTCGCAGGTAAACGTTTATTACAAAAAAAAAAAAATGGTTAAAGAAAATATGT
 68894  TTTTCTCTCCTAGAGCCCCCCTGTTAAAAATAAATTAAGGTTAAATAAATAATTACTCTA
 68954  CGCTTCGTCTCCCTGCGTAGCGTGTAACGCGTAGCCGAAGGAGAAGAGAAGAAATAATAA
 69014  TTAATTAAAAAAAAAAATTAGCATAATCCTAATAAAAAAAGGAGTAAGCCACTAATATAA
 69074  AAATT
;     G-nad4 ==> start
 69079  ATGATAACATTATTAATACTAATACCAATAATAGGATCTTTACTATTAATTCCTATATCT
 69139  TCAGAAGATAACATAGAAAATAAAAAGGCTCGAGCGCAGGCGATGAGAAGAATAGCTCTA
 69199  ACAACTTCTCTAATAAATTTATTTGTATCATTATTTATATGGTATCAATTTGATTCAAAT
 69259  ACTACTCAATATCAATTTGTATCTGAGTTTAATCAATTAAATTTTGCTCATTTAAATTTT
 69319  GGTATTGATGGAATATCTCTATTTTTTGTATTATTAACAACATTTGTTACACCTATAGCT
 69379  TTATTATCTAATTATAGCAACATTAATAAGAATTTAAAATTATTTTTAATTTCATTTTTA
 69439  TTATTAGAAAGTTTACAAATATGCGCTTTTGTATCTTTAGATTTATTACTTTTTTATATT
 69499  TTTTTCGAAAGTGTGCTACCGATATTATTTATTATAATAGTAATATTTGGTCATGGGGAA
 69559  GATAGGTTTAGATCTGCCTTCTTATTATTCTTATATACATTAGCAGGTAGTTTACCTATG
 69619  TTATTATGTATTTTAAGTATTTATAGTTATATAGGATCAACAGATTTTCAATTAATTTCT
 69679  TTATGTGAGATAAGTTTAGACTCTCAAAAAATATTATGGCTAGGATTTTTTATAGCTTTC
 69739  GCAGTTAAAACACCTCTATATCCTTTTATTATTTGGTTACCTAAAGCTCATAGTGATTCA
 69799  CCTTTAGCTGGTTCAATAATATTAGCTGCTACTATTTTAAAACTAGCTACATATGGTTAT
 69859  ATTAGAGTTTTATTAAATTTTTTCCCAGATGCTACAAATTATTTTAGTCCTTTAGTTCAA
 69919  ACTATCGCAAGTATAACTATTATTTATGCATCATTATCTACTATTATTCAACAAGATACT
 69979  AAAAGATTAATTGCTTATAGTAGTGTAGCTCATATGGGAGTACTAGTTCTAGGTTTATTT
 70039  AGTAATACAATACAAGGAATTGAAGGAGCTATTTTATTAGCAATAGCTCATGGTTTTGTT
 70099  AGTCCAGCTTTATTTACTTGTGTTGGAGGTGTAATTTATGAGCGAACAGGATCAAGAATT
 70159  ATTAATTATATAAGAGGATTAGCTACATATATGCCCGTATTTACTATATTATTTTTTGTT
 70219  TTCACTTTAGCTAATACAGGAATACCTCTAACTTTAAATTTCTTAGGTGAACAATTATCA
 70279  TTAATAGGTATTTGGCAACAAAACCCATATATTGCCACTTTAGGTGCTACAGGAATTTTA
 70339  TTATCAGCTTGTTATTCTTTATTTTTATATAATAGATTATCTTATGGTTCTTATTCTCCA
 70399  CATTTACCTATTTTAAAAGATATAAATAGAAGAGAATATTCACTTTTAATTAGTTTATTA
 70459  ATACCAACTATTATTTTTGGTATTATACCTAATGTTATATTGAACCCTCTGCATATTTCA
 70519  ACTTCTGCTTTACTTTATTCTGTTTAA
;     G-nad4 ==> end
 70546  ATTAAAAATTTTATATTAAGCGCTCTTCGTCTCTTCGTCTCTTCTCCGTCTACTTAGGAG
 70606  CCCCCCCTCTAGTCCTGCGGTCCGCAGGCTAGGCGGAGCCGTAGGGAGAAGGAGTAGAGG
 70666  GGCGCGTACGACTATGAAGAGAGAACAGAAAAATTATAAAATTATAAATTATAAATAAAT
 70726  TAAGTTTATCTCGCGTACGCGCTGGTAACCTGATAAAATATTACTATACTTAAGTAGTTA
 70786  ATGTCCAGGTATAGATATACAAGTACTTACTAGAAAAATAAAAATAAATTTTATTATGAA
 70846  CTATACTTATCTACGTAATATTTTTAGTCAGTTAAAAGCAAAAAGCATAAATCCCCTATT
 70906  TTATCTCTTCATAGTCGTAATTACGCGCTTAAATTTTTATTTCTTTAAAAACGATGCTCT
 70966  TCTCCTGCGTACTAGACCTCAATAAAAGATATTAAACCAAAAAATATTAGGTACTAATAT
 71026  GTTATGCCTGTTAATTAAATTAAGTAAAGGTCTACGCAGGCTCCGCAGGCTCCGGATAAG
 71086  TAAAAAGATAAATAAATATTACCCTAGAGGCTCAGACTACTTAAGTCCCCTAATTAGGAC
 71146  TATATTTACTTAGTAAAAAAAATTATTTTAAAAATCTACATATAGATATAAAAATATCAT
 71206  AAATTAGATGTCTTTGATTTATGATAGAATTTTTGTAATGATTTATTATTTTACTATTTT
 71266  ACCTTATAATATTTAAAATTTAAATTAAAAGAGGTAAAAAATAAGTAGAA
;     G-trnG(ucc) ==> start
 71316  ACGAGTATAGTTAAGCGGTATAACCTCTACCT!TCC!AAGTAGATATCATCAGTTCGATC
 71374  CTGATTACTCGTA
;     G-trnG(ucc) ==> end
 71387  AATTATTATATTGTTTATTTTTTTTCTCTCTCTTCTAGCGCGTAATCGTAATTACGACTA
 71447  TGAAGAGAAAAATAAAATAATAAAATTACTTCTCCGTCTTGCCCTGCGGTCCGCAGGACT
 71507  AGAGGCGAGACAATATTAAGCGCTCTTCTCCGCAGGCTCCGCAGGCTCCGAAGGCTAAGT
 71567  AGAGAAAATTCAAATAAGCTTACATAATATAGATATAAAATTTAATTTTCTCGCGTAATT
 71627  ACGCGCTTGTTATTTTTATAAGTTTAAGTAGTATTTTTGTTAA
;     G-trnQ(uug) ==> start
 71670  TGAGTTGTAGTTTAATTGGAAAAACACCATTTT!TTG!GTAATGGCTTTAATACTAGTTC
 71728  GAGTCTGGTCAACTCAG
;     G-trnQ(uug) ==> end
 71745  CTTAATACCCTCTTGCGTTTGCGAGAGGAGTCCTGCGGTGTAAGGTCTGTTGAGGGGTTA
 71805  AGATAAAAAACACGCTTTTTTTATTATAGTTAAATAATCTGTCTCGTCTTCTTCTACGAA
 71865  CCTCTAGTCCCTCTACACCTTCGGCTCCGTAGGGTAGAAGGAGTAGAGGCGAGACGAATA
 71925  GACGCGATAATATAATAAAAAAAAATATAA
;     G-trnK(uuu) ==> start
 71955  GGAAGCAGAACTCGAGTGGTGGAGTGTCCCACT!TTT!AATGGGAAAGTCCTGGTTCAAC
 72013  TCCAGGTGTTTTCA
;     G-trnK(uuu) ==> end
 72027  AGGTATTATTAAAATTTGATCCTATTGAATTTATTATTTTTTTCTTTAGATCTAAAAAAA
 72087  AAAATATCTTCAATTTTAATATAAATTTAGCACTTCGTAGACTTCGTAGACTTCGTAGAC
 72147  TTCGTAGACCTAACAAAAATAATAATTTTATTAAATATTTTCATTATAAAAATAAGCGCG
 72207  TAATGACGCGATAAAACATTAAAAAGCATAAATAAAACCGTTAATCTTGAAAATTAGGGT
 72267  AAAACCTTTATTTTTGAATAGC
;     G-orf320 ==> start ;; mfannot: TTG upstream: 72253
 72289  ATGTTTATACTATCTAAAATTATGCTATTCTGCTTTTGATTCTGTCTGGGTTATTTTTTT
 72349  TATTCTCATATTTTACAATATCCATTATTTATAAATTCTAGATTAAAAAAAAAAATCGAT
 72409  AGTTTAACTTTCTTTCAATTAGTTTTAATTTTTTTTTTGTGTTATTTAATATTCAATTTT
 72469  ATAATCACAAGCTTATTTAGTTATTTTATTATGAGCGAATATTTAGAAGGTCTAAATATT
 72529  TCTCATAATTTTTTACCAGATCCAGATTCTTCAGGAAACTCTGCGAATGTTAGTAATTCA
 72589  AATACTAGCACTAATAGTTCTCCCACTTCTACCACTTCTAATACCAACTCTTCACCTTCA
 72649  AATTCTAGTTCATCAGTAGGAACTAATAGAAATTATCAAGGTAGAGCATCCGACTTCGTA
 72709  GACGGGGCTATAATGAGTATAGCTTTGGCCGGGGGGATTGCTGCTGCTAAATCGGCTCCA
 72769  ACTTTAGCATCTAAAGCAGCAGCTTTAGCCGGAAGTATTTTAAGTGGTGGTGCTGCAATT
 72829  ATAGTTAAGAACGCATCAGGTAATATCAGTGAGGGTATAGGGAAAAAATCTAGCTATACA
 72889  AATCTTACTGATTTTTTTTCTGAATTATTTCAATTAACTGGAAATTCTGTAGTGGACTTA
 72949  TTATTTTTAATTCAAGTATTTCAGAAGTTACAATTATTATTTCTTTTTTTATTTTCTTAT
 73009  TATTCTATTATATTTTTTATTAACGAGCATAAATTAGAGGAACTTTTATTAAAGTTACTT
 73069  CCAATTCATATTGTTAATTATATTATGAAAGCTTTTAGATTAACTAAGAAAGGCGCTAAT
 73129  ATTTTTAGAATTTTTACATTTATTGTATTAATATTTGTAACTATATACCCTTATTATTAT
 73189  TTTGATTTTTTTTTATCTAATTTTGATGCTATAGTTGATTTTTACATTTCTACTAGAAAA
 73249  TAA
;     G-orf320 ==> end
 73252  TTATTAAACCCCTACCCTACGGAGCCCTTTTTTTTATAAATTATTTTAATTAAAGGCTCC
 73312  GCAGGCTCCGAAGGCAAATTTACAAAAATAAGGAAGCGCGTACGACTATGAAGAGAAAAT
 73372  AAATTAATTTATTTTGAAAATAAATTAATTTATTTTTATTAGTAAGAGCAACTTAGATTT
 73432  TTACTTTTATTTAAATAAGTAAATATTAACGATATAATAGTGAAGTAAAATAAATATTAA
 73492  CTAAAAATAATAATTAGCAGCTCTACTCCGACTAGCCCTGCGGTCCGCAGGGAGCGAAGG
 73552  AGTAGAGGCGAGACTTCGTAGACGCAGAGAATATATTAAAAAAATTTAATCTTTAATTTC
 73612  TACGATAAAACTAAAATAAGCATAATAAAAAAAGTTAATTAAGAAAAGAAAGCCAAAAGA
 73672  TTTTAAA
