# Supplementary material for: Global Characterization of Fungal Mitogenomes: New Insights on Genomic Diversity and Dynamism of Coding Genes and Accessory Elements
Source: Front Microbiol. 2021 Dec 1;12:787283. doi: 10.3389/fmicb.2021.787283 (PMC8672057; doi:10.3389/fmicb.2021.787283)
Supplement: Supplementary File 1 — de novo annotation files of the 685 mitogenomes investigated in this study. Annotation was performed with the Mfannot program. [file Data_Sheet_1.ZIP › Supplementary_FileS1/CM025806.1_Clavispora_lusitaniae_strain_FDAARGOS_655_mitochondrion_complete_sequence_whole_genome_shotgun_sequence_mitogenome.mfres]

;; Masterfile modified automatically by mfannot version 1.35
;; on Thu Dec 24 15:45:02 2020 by user pfonseca on host LGCM-PROC
;;    - Gene Totals: 40
;;    - List of genes added:
;;      atp6                 atp8                 atp9                
;;      cob                  cox1 (1 introns)     cox2                
;;      cox3                 nad1                 nad2                
;;      nad3                 nad4                 nad4L               
;;      nad5                 nad6                 orf112              
;;      orf372               rns                  trnA(ugc)           
;;      trnC(gca)            trnD(guc)            trnE(uuc)           
;;      trnF(gaa)            trnG(ucc)            trnH(gug)           
;;      trnI(gau)            trnK(uuu)            trnL(uaa)           
;;      trnL(uag)            trnM(cau)            trnN(guu)           
;;      trnP(ugg)            trnQ(uug)            trnR(acg)           
;;      trnR(ucu)            trnS(gcu)            trnS(uga)           
;;      trnT(ugu)            trnV(uac)            trnW(uca)           
;;      trnY(gua)           
;;
;; end mfannot
;;


>CM025806.1 Clavispora lusitaniae strain FDAARGOS_655 mitochondrion complete sequence whole genome shotgun sequence gc=4
     1  TGACAGACAAATCTGGTTTGCCGATAGCTGGTTTTCTGCGAAATATATTTTAGTATAGCC
    61  TTTATTTAATTATAAACTGGTACAGCACTTAAATACCTTTGGGGGGTTAGAATATAACTT
   121  TATCAAAATATTTAAAACTCGGAATCAGTATATCATTTAATAAGGAGTCAGACTTATTGC
   181  GATAAGGTAGTAAGTCGAAAAGGAAACAACCTAGACTATTATATGTATGTCCCAAATATA
   241  TATATATAATTTTTTATAGATTATATAATTATTAAGTGAACAAAATCTATATTATAAATG
   301  ATAGACAATCAGTCAGCGGGTTTGACAATAATCATCTGTTAATGGACATGTAACAATGCA
   361  CTGATATGATATAGATATATATCATTACTTTTAGTAAGATATATATTTTTCTTATAAATA
   421  GAGAAAATATACGGGTCTAAATATATAACAGAATAATAGATATGTTAATTTAACATATGG
   481  TAGCAGAATATATAATGTAAAATTATAAAGATATTGCTGGCTTGAGTAACGATAGGTAAT
   541  ATAAGATTACCCTCCTAATTCATAAGGTTTTACTATAAATGAACGGTCCCTAAGATGAGT
   601  ATAGAAATATATAGTTAATGGGTGAAAGAACAAGAAAATAAAAAAGAACCGTACTGTAGA
   661  CCGACACAGGTATGATAAAGGAGAATGAGATAACTACTATGAATGAACTCGGCAAATTAG
   721  CATAAAGCTTTTAGTCGTGCGACTGTTTACCAAAAACATAGCTTACTGCATACTAGTAAT
   781  AGTAAGTATAGTAAGTGATATCTGCCCGGTGTATGCTTAATAAATAATTTAGCTAAATGG
   841  TTAAATTATAAAAAGCATGTTAACGGCGGTCTTATTGTGAGGATCCGAAGGTAGCGAAAT
   901  TCATTGACGCATAATTGGTGTCCTGCATGAATGATTACACGATGCGACAACTGTATCCAT
   961  AGTAGACTCAGTGAAATAGCACTCGCGGTGAAGATGCCGTGTACCCGTAGGTTGACAAAA
  1021  AGACCCTATGCAGCTTTACTATATCTTTATTTTGATTTAAATATTATATATCTCAGTAGA
  1081  TTAGGTTATATTTATTATTTTAAATAAAATGAGATACCTATATATATAATTCTAGAATCT
  1141  AATTTATATAACCCAATCTAATAGATTGGGTTACTTAAGACAGAGTAAAGAAGTTAGTTT
  1201  CGATGGGGCGTCGACATCAGCGAAAGCATCTGATGTGTCTAATAATATTTATAATTTATA
  1261  TTTTAATATAAATTTTTATAATTATTACATTAAATTTATTATATAATAGTAAATTACGTA
  1321  CAATAGTAACTATATGGTAAATAGTATAAATAATGTTTATATGCAAGGATAACAACATAA
  1381  TTGTGCGATGATAATAACACTAACAAGTGGAATTAGTACTTACGTAGAGTGTAGTGAACA
  1441  GGCATAATCAATTGATATGGATGTCGATAACGGATTAAAGTTACGCTAGGGATAACAGGG
  1501  TAATACCGCGTGAGAGTTGATATCGTCAGCGGTGTTTGCCACCTCGAT
;;
  1549  GTCGTCTAGACTCGTCCTCCTGGTCGCAGCAACTAGGTAGGGTAGGACTGTTCGTCCTCT
  1609  AAGGAGTTACTTGAGATGGGTTAATTACGACGTGAGTCAGTAATGATTTTATCATCTATG
  1669  GGATTTTTCTTATCTGTTGCCTCAAGTGTACGAAAGGATAGTGAGGTGCTTTCCAATGGT
  1729  TTTTTGTATATATATATTTCGCTTTTTTTAAGCGAAAGGATATACATTTTAGCTAAGAAG
  1789  GTTGCGGATAAATATTGAAAGCATCTCAAATATTAAGCCCTTCAGATAAGATTTAACATA
  1849  TTAGACTAATATGTTATAGTAAATATATATTTATATATATATTAAACTAATTATTTTTAT
  1909  TCATATACCTACAATATATCATATATATCTCCTGAAACA
;;     rnl ==> ;; mfannot: 3' -20/+180
  1948  AATATATCTATGTAATCTAAATATAGATTATTTCTTAAGGAATCATAGATTAACCCCTTC
  2008  ATAAAATGAAGGGGGTACATATATAGATTACTTCTTTAGGGATCATAGATTAACCCCTAC
  2068  ATTAAAATGTAGGGGGTACATCTATGTATAGAATATATAATAAAAAAGGTTAAGGGATCA
  2128  TAGATTAACCCCTACATTATAGTCATAATGTAGGGGTACATCTATTTAATATAAATATAG
  2188  AAAATTTTACAA
;     G-trnA(ugc) ==> start
  2200  GGGATCATAGATTAATTGGTAAATCTTTCGCTT!TGC!ATGCGAACAATATCGGTTCAAT
  2258  TCCGATTGATTCCA
;     G-trnA(ugc) ==> end
  2272  TTATTTTATTTGTATTTATAATAAATTATATAATTAA
;; mfannot: G-cox2 ==> start Def by similarity
  2309  TTATTAAAA
;     G-cox2 ==> start
  2318  ATGATTTGATTAGATGTTCCAACTCCTTGAGGAGTTCGTTTACAAGATTCAGCAACACCT
  2378  AACCAAGAAGGTATACATGAATTATATGACCATATAATGTTTTATTTAGCTTTAATATTA
  2438  GGTTTAGTATCATATATATTATATGTTATAATAAAAGATTTTAAAAATAATAAATTTGCA
  2498  TATAAATATTTAAGACATGGACAAACATTAGAAATAATATGAACTATATTCCCAGCTGTT
  2558  ATATTATTATTAATAGCTTTCCCTAGTTTTATATTATTATATTTATGTGATGAAGTTTTA
  2618  ACTCCTGCTATGACTATTAAAGTTGTAGGTTTACAATGATATTGAAAATATGAATACTCA
  2678  GATTTTGTATCAGAAACAGGTGAAACTATTGAATATGAATCATATATTATACCTGATGAC
  2738  ATGTTAGAAGAAGGACAATTAAGATTATTAGATACTGATACTTCTATAGTTGTTCCTGTT
  2798  GATACTCATGTTAGATTTATTGTTACTGCTAATGACGTTATACACTCATTTACTGTTCCT
  2858  TCATTAGGTATTAAAATTGATGCTACTCCTGGTCGTTTAAACCAAGTTAGTGCCTTAATA
  2918  CAAAGAACTGGTGTATATTATGGTCAATGTAGTGAATTATGTGGAGTTAACCATGCTTTA
  2978  ATGCCTATTAAAGTTGAATGTGTACCTATCGCTGATTTCGTTGAATGATTATCAAACGCT
  3038  GAATAA
;     G-cox2 ==> end
  3044  TATTATTATATCCGCATCAAAAGTGCGGGCATAATAAATTTCCCCTCCGTAGAAAGAGGG
  3104  ATTTATCTTACCACCCACCTGCGGTGGGTGGTAAATAAATTATTATTTATTCATTTTATA
  3164  TCGAAAGGGTGTTTTATTTTTTTTTTTATAAAGCCCATCCTTTATAAAGGGAGATCATAA
  3224  ATATACTTGCATGTATCGTGCGGGTATAAAAAATAAGGAGGAAGTTATAATAAGGAAAGG
  3284  ATAATAATAAATAGGTAGAAGTAA
;     G-trnN(guu) ==> start
  3308  GTTTATATAGCTTAATGGTAAAGCAGTGTACT!GTT!AATACATCGATTTTGGTTCAATT
  3366  CCAAATATGAACG
;     G-trnN(guu) ==> end
  3379  AATATATATGAAAATAATATTAAATTATTAATTATCTATCTTTAGTAGAGATATAATTAA
  3439  TAATTAAAATAATAAATAAATAAATAAAAA
;     G-nad6 ==> start
  3469  ATGAATTTAATAAGTGGATTATCAAGTTTATTAGCTATAGGATTATTATCGCCAGTACAA
  3529  AGTATATTATGATTAATAATATTATTTACAAGTACAGCGATATGTTTATATAGCCAAGGA
  3589  TATGTTTTAATGGGAATATTATATATATTAATATATGTAGGAGCAATAGCGATATTATTT
  3649  TTATTTATATTATCATTATTAAAAATAGATTATACACCACAAGGAAATATATCACCATTA
  3709  GTAATAACATTATTATCAATAAGTTTAATACCATTAGATTTAACATATGAAACATATGGA
  3769  ATAGTAATGGAAATAGAAGATGTATGAAATGAATTAATAGTAGTAGGAAATCAATTATAT
  3829  ACAGAATATGCTATATTATTAATAATAACAGGATTAATATTAATCTTATCAGTTATAGGG
  3889  GCTATAGCAATAACTAAATAA
;     G-nad6 ==> end
  3910  A
;     G-nad1 ==> start
  3911  ATGTTAAATTTAATAGAATTATTATTATTATTTATATCAGTTTTATTAGCTGTAGCTTTT
  3971  TTAACAGTAGCTGAACGTAAAACTTTAGGTTATATGCAACGTAGAGTAGGACCTAATGCT
  4031  GTAGGTTATTATGGTATATTAATGGCTATAGCAGATGCAGCTAAATTATTATTAAAAGAA
  4091  ATAATAATACCTACACATGCTGATAAATTAATATTATTTATAAGTCCTATTATATCATTA
  4151  GTATCAGCATTATTATGTTGATCAGTTATACCTTTTGGTCCAGGTATAACAATAACTGAT
  4211  CATAATTATGGTTTTATATTAACTTTAGCTATAAGTAGTATAGGTGTATTTGGTACTTTA
  4271  TTAGCTGGTTGATCAGCTAATAGTAAATACTCTTTATTAGGTTCTATACGTTCTACTGCT
  4331  CAATTAATTAGTTATGAATTAGTTTTAACTACTGTTGTATTATTATGTATATTATTAGCT
  4391  GGTACTATGAATTTATCTAGATATGTTGAATTACAACAATCTATTTGATTATTTATACCT
  4451  TTATTACCTTTATCTATAATATGATTTATAGGTTGTGTAGCTGAATGTGCTAGACCTCCT
  4511  TTTGATAATGTTGAAGCTGAATCTGAATTAGTTTCAGGTCATATGACTGAATACTCTTCT
  4571  TCTATATTTGTATTATTCTTCTTATCTGAATATGCTTCTATATTATTCTTATCTACATTA
  4631  ACTTCTATTTTATTCTTTGGTGGTGGTACTGGTATTATATTAGGTATTAAAGCTTGTATA
  4691  TTCTCATTTACTTATATTTGAGTAAGAGCTACTTTACCTAGAGTAAGATATGATAAATTA
  4751  ATTAATTTATGTTGAGTAATATTCTTACCTTTATTATTTGCTTTAGCTTTATTTATACCT
  4811  GCTTTAATTTATTTAATAGATGCTCAAATATTTATTTAA
;     G-nad1 ==> end
  4850  ATATACTCTTATTATTTAATACCACTGATATAAAGTAACAGTGCTATCAGATATGACCTC
  4910  CCTCCAATGAAGGATATATCTATCCAATTTCATAAGAGTGGACATATATATATATTCATC
  4970  TTTCAAGGAAAGATGGATCGCCCCCTCCGGGGGCTTTCATCTTCCAAGGTAAGATGGATT
  5030  TACCCCCGGAGGGACACTTCATTTTATCTATACGTATAAGGCGTGTTTATATTATTAAAT
  5090  TTATATATATAAAATATTTTTATAGGAATAGATATATAAGTAATAAAAAATATAAGAGTA
  5150  AATAAATAGAAG
;     G-trnV(uac) ==> start
  5162  AGGCTATTCGATTAGGGGTGAAATCGCAGTTTT!TAC!ACAGCTGAGCCATAGGTTCGAA
  5220  TCCTATATAGCCTA
;     G-trnV(uac) ==> end
  5234  TTAAATAAATAATTCGCATGTACCGTGTGGATATAAAATATATATAGGTAAGATATATAT
  5294  ATATAT
;     G-trnW(uca) ==> start
  5300  AAGAGTATAGCTTAATGGTAAAGTCCGTGTCT!TCA!ACACATGTTATAGTAGTTCGATT
  5358  CTACTTGCTCTTG
;     G-trnW(uca) ==> end
  5371  AGAG
;     G-trnF(gaa) ==> start
  5375  GCCTTTGTAGCTTAAATGGTAGAGCGTTCGCTT!GAA!GCGCGACTGATGAAAGTTCAAT
  5433  TCTTTCCGAAGGCA
;     G-trnF(gaa) ==> end
  5447  AA
;     G-trnK(uuu) ==> start
  5449  GAGTTAGTCGTCTAATGGTTAAGACTATTGCCT!TTT!AAGCAATCCATATTGGTTCGAT
  5507  TCCAATCTAACTCA
;     G-trnK(uuu) ==> end
  5521  TAATTAAAATAATTTATATAAGAATATTTAATAATTAAAATAATACA
;     G-cox3 ==> start
  5568  ATGACTAATTCAATAAGAGGTTATATACAATTACATCCTTTTCATTTAGTAGGTCCTTCA
  5628  CCTTGACCATTATTTACTTCATTCTGTTTAATGAATTTAGCTTTATCTATAGGTTTAAAT
  5688  GCTCATGGATATATAAGTTCTAATGTTTATATATTTTTAAGTTTATTTAACTTATTATAT
  5748  TCAATGACTTTATGATTTAAAGATGTTGTAGCTGAAAGTACTTATTTAGGAGATCATACT
  5808  AAAGCAGTTAAAAATGGTTTAACTCAAGGATTCTATTTATTTGTTGTTAGTGAAATATTA
  5868  ATATTTGTTTCATTATTCTGAGCTTATTTACATTCTTCATTAAATCCTACTATGGAAATA
  5928  GGTATGGCTTGACCTCCTGCTGGTATAGAACCTATATCACCTAGTGAATTACCTTTATTA
  5988  AATACTATAATATTATTAGCTTCAGGTGTTACTATAACTATGGGACATCATGCTTTAATT
  6048  AATGGTAATAGAAAAGATACTTTATATGGTTTCATATTTACTACTTTCTTAATATTCTTA
  6108  TTTGTTATATTACAAGGTTTAGAGTATATATTTGCTCCATTTACTATTGCTGATGGTGTT
  6168  TATGGTTCTACTTTCTTCTCTTTAACTGGTTTACACGGTATACATATGATAATGTTAGTT
  6228  ATAATGTTAGCAGTATGTACTTGAAGAGTTTATAATTATGATTTCACTAATGTATCACAT
  6288  GTATTTGCTGAAACTACTGTTTTATACTTACATGTATTAGATGTTTTATGATTATTTATT
  6348  TATATAATCGTTTACTGATGAGGTTCTTAA
;     G-cox3 ==> end
  6378  TTTAATACTTCACTCTACATTTACAAT
;     G-orf112 ==> start
  6405  ATGGAGATATATCCATTAATGGTAGAGATATACCCCAAGAGGCATATATTTATTCATCTT
  6465  ATTTCAATGAAATTTTACTTTACTTATATATATATCCCCCAGGGGGATATATATATTATT
  6525  CAAAGAAAAGTATATAATACTTCCAAAGGAAAGTATACTTGATATCCTTATAAAGTAGGA
  6585  GATATCAGATATATGTATTCACTCGATACGAGCGGAAGATATATAGGAAAGATAAAGAAA
  6645  TTTAGGTATACATCTTGATTACATCAAAAGTGAAATCATATAGATCTTTTATCCTTCAAT
  6705  ATGGAATATATATCCCTCCTACGGTGGGATATAAATTAA
;     G-orf112 ==> end
  6744  A
;     G-trnQ(uug) ==> start
  6745  TGAGTCGTAGACTAATTGGCAAGTCACCTAGAT!TTG!AGCTAGGAGTATATATGTTCAA
  6803  ATCATATCGACTCAG
;     G-trnQ(uug) ==> end
  6818  A
;     G-trnD(guc) ==> start
  6819  GCATTGGTAGCTTAATGGTAAAGCCTTATAAT!GTC!ACTATAAGAGATGTCAGTTCGAG
  6877  TCTGATGCGATGCG
;     G-trnD(guc) ==> end
  6891  AATTAT
;     G-trnS(gcu) ==> start
  6897  GGATAGCTAGGCATTGGTAAGCCGACCTACTT!GCT!ACGTAGTAGCCTCTGTGCTCTCA
  6955  GCGTTCGATTCGCTGGTTATCCG
;     G-trnS(gcu) ==> end
  6978  T
;     G-trnR(acg) ==> start
  6979  TGGCATATAACACAATGGTTAGTGTATATTATT!ACG!AATGATAAAATGTAAGTTCGAT
  7037  TCTTACTATGCCAT
;     G-trnR(acg) ==> end
  7051  AGGTA
;     G-trnM(cau)_1 ==> start
  7056  AGCAGTATAATGTAATGGTAACATATAAAGCT!CAT!GACTTTATCATGATAGTTCGAAT
  7114  CTGTCTACTGCAC
;     G-trnM(cau)_1 ==> end
  7127  TTAATTAAAATTATACTTATATCAAATAACACCTTTGGTGTAGCAATATATATCCATACC
  7187  GTAGGTATGGTATATATCCACCCTCCGTAGGAGGGTTATATATTATATAATAAA
;     G-trnM(cau)_2 ==> start
  7241  TGAATTATAGCTCAATGGTAGAGCAGTCCACT!CAT!AATGGATGTATCTCAGTTCAATT
  7299  CTGAGTAATTCAA
;     G-trnM(cau)_2 ==> end
  7312  TAATAAAATAATTAAT
;     G-rns ==> start
  7328  AATAAAGAGAACATGATGTTGGTTCAGATCAAATGCTATGTAGAAGCATAACACATGCAA
  7388  GTTATTTTAATATTTATTAAAATAGCGATAAGGTGAGTGATATAAGATAATAAATTATCT
  7448  TATTCAGATGTAGGTATTAGAGTTAATCTAGCCATCGAACTGGAGCCGACGATTATCGTC
  7508  ACAACGGCCACATTGATATAATATCAACTCTTATTAAGAGCAGCAGTGGGGAATCTTTGA
  7568  CAATGGTCTAACGACTGATCAAGCTATCTACGAGAAGGAATTATTAAATACTTATTCTTT
  7628  AAGAATAAGTTAAATATATCCATATTATAAATATGGATATGTAATAATAATAATAAAGAT
  7688  AAAAACTATAAACTTCTAAGTAATTATAATAATGATATAAATTACGAAAGAGTCCTAACT
  7748  AAAACATGTGCCAGCAGCTGCGGTTAGACATGGAGGGCTAGCATTGTTCAAAATGGCTTA
  7808  AAGGATCTGTAGAACTTATAAATATATAATATATATATTTATATAGAATAAATTAAAGGT
  7868  AATAAGAAATAAAGTTATAGAGATAAAATTCATCGAAAACATTATGACTACAAAGAGATT
  7928  ACTTAAATTTATTGACGTTGTGAGATGAAGGCTACGGTAGCGACATGGATTCGATACCCA
  7988  TTTAGTCGTAGCAGTAAACTATGAGTACAATAATTAGAAAAGTGAAAATGAATAGTACTC
  8048  CGCCTGACTAGTACGCTCGCAAGGGTGAAATACAAGACATTAGACGGTTGTAGTCCCTAG
  8108  CAGTGGAACATGTCATTTAATTGGATGATCCCCCTTAAACCTTACCATCTCTTGAATTAT
  8168  TAACCGGCGTTACATCGTTGTCGTCAGTTCATGCCGTGAGGTATTATATTAAGTTATTAA
  8228  ATGAACGTAACCCTTTTTCCCCCTCTATATATTTATATATAGTTATGGAAATATTTATTA
  8288  TTTTACGATAATAGGAAGTCGAGGTTGAAGACTAATCATGATGACCCTAATGAGATGGGC
  8348  TATAGACGTGTTACAATATTATTTACAATTATAATATATATACTCATAACTCTTTTAGAG
  8408  TTATTAATTATATTAATATATATTTATTTAAATGATAAGAATATGACATAGTTTTCTTTT
  8468  ATGGATTGTAATCTGAAATTCGGTTACATAAAGGAGGAATTGCTAGTAATCGCGAACTAG
  8528  AGTGTCGCGGTGAAATTTTTTGCTACTTCGTACTAACCACTCATCAACAGCAAGAAATTT
  8588  TTATTTTCCTCTTTTACTTTTTTTTAAGTTTAATGAGGTTAATTGATAAAGGACCTGCTG
  8648  TAAGTTGAAATACGGTTCGGTTAGGGGAACCTGATCGGGATTTATATTTTAT
;     G-rns ==> end
  8700  AATTTATTCATCTTCATGAATGAATCCCCCACTCCTACGGAGTGGGCATTTATTCTTTTA
  8760  AAACCTTTCTTCGGGTTTCTAATAAGCACCTTCGGTGTGGATTATACTCTTTATAGATAT
  8820  CATATATCGCTCATTATGAGTGGTATATTATTTTAATATCCCACCCGCCACCTTTAATGG
  8880  TGGGTGTGGAGATATATCAGTATCCTTTAATGGATACTGATATATCTGATCCCATTCCAA
  8940  AGGATGAGATTAAATATATATGCACGTCCGTGCAGATATATCTGATATATCCCGGAGGGA
  9000  TATATTAAATAGTTTATAAATATAGATATGGATA
;     G-trnI(gau) ==> start
  9034  TAGTCTATATCTCAACGGTAGAGAGATCGATT!GAT!AATCGATAGATGTAAGTTCGATT
  9092  CTTACTAGACTAA
;     G-trnI(gau) ==> end
  9105  AAGGTAA
;     G-trnL(uaa) ==> start
  9112  GCGGTTATGATGAAATGGTAGACATAGAACACT!TAA!AATGTTCGGATTAATATCGTGT
  9170  AGGTTCGACTCCTACTAACCGTA
;     G-trnL(uaa) ==> end
  9193  AAA
;     G-trnY(gua) ==> start
  9196  GGGGAGGTTCTAATGTTGGTAATTAGACCTAAATT!GTA!ACTTTAGTGCCGTAGTGCTG
  9254  CGACTGTTCGATTCAGTCCCTCCTCA
;     G-trnY(gua) ==> end
  9280  ATAA
;     G-trnH(gug) ==> start
  9284  GATAGCTATAGTTCAAAGGTAGAACAATTGTAT!GTG!GCGCAATATATCTGAGTTCAAT
  9342  TCTCAGTGGTTATC
;     G-trnH(gug) ==> end
  9356  CATAT
;     G-trnM(cau)_3 ==> start
  9361  GCTTAGGTAGTTCAATGGTTAGAACAGATGCCT!CAT!ATGCATCTAATGTTGGTTCAAT
  9419  TCCAGCCTTAGGCA
;     G-trnM(cau)_3 ==> end
  9433  ATATATACTCACCATTGGTGGGGATATATATACCTACCGTAGGTGGATATATATATTTCT
  9493  TATTATTTTATAAATATAAATGAATTATTCTATATAATTA
;     G-trnT(ugu) ==> start
  9533  GTCGTATAAGCTAACCAGGCATAGCGTCCGTTT!TGT!AATCGGAAGGTGTGGGGTTCGA
  9591  TTCCTCAATACGATA
;     G-trnT(ugu) ==> end
  9606  TTAAATCATATACTATACAAAACAGTGCAGTATATGATAACCCTCCTTAAGAGGTTATGA
  9666  TAAACTCTCCAATGGAGGGTTTATGATACCGACCTTAGGTCGGCATTATA
;     G-trnE(uuc) ==> start
  9716  GACTACATGATCTAATGGTATGATACTACTAC!TTC!ACAGTATTTATGCGGGTTCGATT
  9774  CCCGCTGTGGTTA
;     G-trnE(uuc) ==> end
  9787  ATTAAAT
;     G-trnG(ucc) ==> start
  9794  GTGACAATAGGTTAACTGGTAAACCCTGGCACT!TCC!AATGCTATTATGCGTGTTCGAT
  9852  TCACGCTTGTCATA
;     G-trnG(ucc) ==> end
  9866  ATTAT
;     G-trnC(gca) ==> start
  9871  GAACATTGTTATTCATGGTTGAATATGCTGATT!GCA!AATTAGTTATTTTAGGGTTCAA
  9929  TTCCCTCAATGTTCT
;     G-trnC(gca) ==> end
  9944  ATTTGATTTCGAGTTTATTTATTGATTTTGGTTTTATTTATAAAAATATCATATACCGCT
 10004  TATTATGAGTGATATATAAGTGTAATATAACTTGATCTCGGTTTATCTAC
;     G-trnP(ugg) ==> start
 10054  CAGATTGTTGCGTAATTGGTAACGTATCTACAT!TGG!GTGTAGGGTTATGGGGGTTCAA
 10112  ATCCCTCCAATCTGA
;     G-trnP(ugg) ==> end
 10127  TGTTCTTTATTTATTAATTTATCTTTATTAATTAATTTTATTTAA
;     G-atp8 ==> start
 10172  ATGCCACAATTAGTTCCTTTTTATTTCTTACATTTATTAACTTTTGGTATATTAGCTTTA
 10232  TCTATTTTAATATTTATTATATCTAAATATTTATTACCTAATATATTAAGATTATTAATC
 10292  GCTAGAATTTTAATAGTTAAATTATAA
;     G-atp8 ==> end
 10319  TTATAATTTATACTTTTCTTATTTTTTTATAACTTATATATATTATAATAAGATTAATCT
 10379  ATATTAAATAGATGTACCCCTCCATTAAAATGAAGAGGTTCATCTATATTAAATAGATTT
 10439  ATTATAATAATTATACCCACCACCTTTCGTTATGGGTTATTAATCATATCCCCCCTGATG
 10499  GGATATATATCATCCTCTACTGGGGATAATTTATACATTATATAATCCTATCCAAAAGAG
 10559  GGAATTATATATATATATCCACCATTGATGGTGATATATATTTTATAAGTATAATTATTA
 10619  ATAATAATTGACTCTAATATATATACTATAGATATAATATTAAATATATCTGATCCCCCC
 10679  TATAAATAGGGGGGGATTAAATATATCCATTATTGATGGATATATCTGATCCCTTCCAAA
 10739  GGAAGGGATTATATATTTTATAATGGGAAATATCCTCACACCTATGGTGTGTAAATATTA
 10799  TATAAGAAATATATATAAATAGAGAAATAAATAAAAATAA
;     G-atp6 ==> start
 10839  ATGATATTTTCACCATTAGATCAATTTGAAATTAAACCATTATTAACAATAAATAATGTA
 10899  ATAACATTAAGTATTACAAATTATGTAATATATTTAACATTAGTAGTATTAATAATATAT
 10959  GGATATAATATATTATTAAATAAATCATATTTAGGATGAAATAGATGAGGAGTTGCTATA
 11019  TTAGCAATATATGATACAATATTAAATATGGTTAAAAGTCAAATAGGAGCACGTGGAGGT
 11079  TATTACTTTCCATTAATATTTACATTATTTAATTTTATATTAATAGCTAATTTAATCTCA
 11139  ATGATACCTTATTCATTTGCTATATCAGCACAATTAATAGCTATAATATCATTAAGTTTA
 11199  ACATTATGATTAGGTGTAACTTTAATAGGTTTAGCTAATCATGGTTTAGGTTTCTTTGCT
 11259  TTATTTGTTCCTACTGGTACTCCTTTACCTTTAGTACCTGTATTAGTTTTAATAGAAACT
 11319  TTATCTTATAGTTCTAGAGCTATATCTTTAGGTTTACGTTTATCTGCTAATGTTTTATCT
 11379  GGTCACTTATTAATGTTAATTTTAGGTTCATTAATATTTAATTTAATGGGTACTTCTATA
 11439  ATAGGATTTATAGGTGGTTTCATACCAATGGCTGGAGTTATAGCTATTGTTATATTAGAA
 11499  TTTGCTATATCAATGATACAAAGTTACGTTTTCTGTATATTATTTAGTGGATATATAAAA
 11559  GATGCTATTTACTTACACTAA
;     G-atp6 ==> end
 11580  ATATATTTGCACGTTCCGTGCAGATATATCTGATATATCCCTTCCGGGAGATATTAAATA
 11640  TATCTCCCAATGGGAGATATATCTGATCCAATACCTACGGTATTGGATTAAATATATCAG
 11700  TATCCATTAATGGATACTGATATATCCAAAGGTATTCTCCATCTTTATACTGGCTCGTAC
 11760  CGAGTGAGCATATATTCATCTTTCAAGGAAAGATGGATCGCCCCCCTTCGGGGGGCTTTC
 11820  ATCTTATGAAATAAGATGGATCGCCACCTTTGGTGGCTTTCATATTTTATTTTATTCTGA
 11880  ATGATAACCAAAAGTCGATATATATTTTATAGTTAAATATTATAATATAATTAAAAAGAG
 11940  AGGTAAAATTAATAGGTAAGATCAATAAAATAAGATAAAAAAAAGTAAAATAAAAATTAA
 12000  AATAAAATAAA
;     G-cob ==> start
 12011  ATGGCAATAAGAAAAACTAACCCTTATTTAGCGTTAGCTAATAGTTATTTAATAGATAGT
 12071  CCACAACCTAGTTCATTAAATTATTGATGAAATTTAGGAAGTTTATTAGGATTATGTTTA
 12131  GTAATACAAATAGCTAGTGGTATATTTTTAGCAATGCATTATAGTTCTAATATAGAATTA
 12191  GCATTTGATTCAGTAGAGCATATAATGAGAGATGTTAATGCTGGATGATTAATAAGATAT
 12251  ATACATGCAAATGGAGCTTCATTTTTCTTTATATGTATGTATTTACATATAGGAAAAGCT
 12311  TTATATTATGGAAGTTATAAATCACCTAGAGTATTAGTATGAGCAATAGGAGTTATAATA
 12371  TTTGTTTTAACAATGGCTACAGCCTTTATGGGTTACTGTCTTGTTTATGGACAAATGTCA
 12431  CACTGAGGTGCTACAGTTATAACTAACTTATTATCAGCTATACCATTTATAGGTAATGAT
 12491  ATAGTACCATTTATATGAGGAGGTTTCTCTGTATCAAATCCTACAATACAAAGATTTTTT
 12551  GCATTACATTATTTATTACCATTTATTTTAGCAGCATTAGTAGTAATGCATTTTATAGCA
 12611  TTACATACTCATGGATCATCTAATCCTGTAGGAATATCAAGTAATTTAGATAGAATACCA
 12671  ATGCATAGTTACTTTATATTTAAAGATTTAATTACTGTATTTGTATTTATATTAGTATTT
 12731  AGTTTATTTGTATTCTTCTCACCTAATACTTTAGGACATCCTGATAACTATATACCAGGT
 12791  AATCCTATGGTTACACCTGCATCTATAGTACCTGAATGATATTTATTACCATTCTATGCT
 12851  ATATTAAGATCAATACCTGATAAATTAGGTGGAGTTATAGCTATGTTTGCAGCTATATTA
 12911  ATATTATTAATATTACCTATAACTGATAGATCAGTTATAAGAGGTAATACATTTAAAATA
 12971  TTATCTAAATTATCATTCTATTTATTTATATTTAACTTTATATTATTAGGTAATTTAGGA
 13031  CAATTACATGTTGAAGTACCTTTCATACAATTAGGTCAATTTGCTACTGCTTATTACTTT
 13091  AGTTATTACTTAATTTTAGTACCAGTTATATCTTCAATAGAAAATATTTTATTCTATATA
 13151  GGAAGTAAATAA
;     G-cob ==> end
 13163  ATATATATATATATTCATCTTTACCCCCCTTTTTAGGAGCATCTCTTATTATATATAAGG
 13223  TTTATTAATAAAATATTTTCTATATTTCCACATTTTCAATGTGGGGATATATATATCCTT
 13283  CGTAGAAGGATAATATATATATCATAGATATATGTATATATCCCCAAGGGGTATATATTT
 13343  ATTATATTTTAGAGTAATAAATAAAAAAAAAGATAATAAGAGATAAAATAAAATAAGAAT
 13403  TAAATAA
;     G-nad4L ==> start
 13410  ATGTTAGCTATGATAACAACATTACTTACATTTTATGTAAGTCAAAATAATATAATAACA
 13470  TTATTAATAGCAATAGAAATATTATTATTAACAGTAACAGTTAAAATAATATATATAGGA
 13530  GGAATTTATAATGATATAGAGGGAACTATATATGCACTATTTATAATAATATTAGCAGGA
 13590  GCAGAATCAGCAATAGGTTTAAGTTTATTAGTATCATATTATAGATTAAGAGGGAAAGTA
 13650  ACTAGTATATTATAA
;     G-nad4L ==> end
 13665  ATAAA
;     G-nad5 ==> start
 13670  ATGATAAATTGATTAACATATATAAATGAAGAAACAATATATATAAATTTAGGAACATGA
 13730  ATATCATTAGGAGATATACAAATTAATTATGGTTTATTATTAGATTCATTATCTATGGTA
 13790  GTTATGGTTCCAGTAGGAATAGTAACATTAGCAGTATTATTTTATGCTATAGATTATATG
 13850  AGATTTGATCCTAATCGTAATCGTTTTTATATTATATTAAGTGTATTTGCTATATTTATG
 13910  ACAGTATTAGTAGTAAGTGATAATTATGTTATGATGTTTATAGGTTGAGAATTTGTTGGT
 13970  GTTATTTCTTATTTATTAATATCTTTTTGAAATACACGTATAGCAGCAATGAAATCAGCT
 14030  TTATCAGCTATATTATTAAATCGTATGGGTGATACATTATTTGTTATATGTATAGGTACT
 14090  ATGTTATCTTTATTTCATGCTGTAGATTTTGATACTATTGAATTATTAACTCCTCATACA
 14150  GATACATTTATATTAAATTTAATAGCTATTATGTTATTAATAGCTGCTACAGCTAAATCA
 14210  GCTCAATTAGGTTTACATGGTTGATTATTAAGTGCTATGGAAGGTCCTACACCTGTTAGT
 14270  GCATTATTACATGCAGCTACAATGGTATGTAGTGGAGTATTTGTTTTAGTAAGATCATCA
 14330  TATATATTAGAATATACACCATCAGTATTATTAATAATATTATGATTAGGAGGATTTACT
 14390  ACTTTAATAAGTGGTTTAATAGCAGTAGTTACTAATGATATAAAAAGAGTTATAGCATTA
 14450  TCAACGATGAGTCAATTGGCTATGATGATGTTAGCTATAGGATCTAGTGCTTATGATTTA
 14510  GCAATATATCACTTATATTGTCATGCATTCTTTAAAGCATTATTATTTATGTCAGCAGGA
 14570  TCAATAATACATAGTTATATGTCAGAAACTCAAGATATGCGTAAATATGGTGGTTTAATA
 14630  GAATATTTACCTTATAGTTATACTACTATGGTTATAGCATCATTATCTTTAATGGCTATA
 14690  CCTGGTTTAACAGGATATTATTCAAAAGATATAATAATAGAATCATTATATGGTACATAT
 14750  ACAGTTAGTGGATATATAATGTATTATATAGCTACAGCTTCAGCTACTTTAACTGCTATA
 14810  TATTCTTTAAGAGTATTATATTTAACTTTCTATAATAATCCTAGAGGTAATAAATATACT
 14870  TATAGTTTTATACATGAAAGTAATCATATGATTATACCTATGACTATATTAGCTATATAT
 14930  AGTATATTCTTAGGTTATTATAGAGATAATGTTATATTCCATTTAAATTTAGGTTTACCT
 14990  CATACTAATACTTTTATAGAAACAGAATTTACTATACCTACATTATTTAAATGATTACCT
 15050  ATGATATTAGGTATATCTTTATCTTTAACATTAATATATATTTATGAATTTATTTATAAA
 15110  ATTAATAAATCAAGTATTTATAATTACTTTAACCAACGTATTTATTATGATCAATTATTA
 15170  AATAATTTAATAATTAGACCTGTATTAAAATTTGGTGGTTTATTAAATGTTTATACTGAT
 15230  AATGGTTTACTTAAAGTATTAGGTAGTACTGGTATTAGTAGATTCTTAACTTATATACCT
 15290  GTTATTATATTAATTAATTTAATAATACTTTTCTTATAA
;     G-nad5 ==> end
 15329  TTTTATAAATTTAATAATTATATATATATATTGTAGATATACCTATCAATGATAAGTTAT
 15389  ATCTATTATCCCCTTTTTTAGAAGATATTATCATAAATAAACACCCAAAGGGTGTTTATC
 15449  TATTATTTTATTAAAAAAAAGGATATTATAAATATAATTACATATTTTATGTAATTATAT
 15509  CTTTGATAAACACCAATGGTGTTTATTATATATATATTCATCTTTCAAGGAAAGATGGAT
 15569  CGCCACCATAGGTGGCGTTCATCTTATATTTTACATCGAAGATATAGCTCATATCATATA
 15629  CTTTATATGAAAGAAATAATAACTTATAAAAAGTTATCATAGATCTACCTTGGTAGAGAT
 15689  ATATAAAATTAATAAGTAAATAAAGATACATATAAGTCTATATTAAAGGAAAGGAAA
;     G-trnR(ucu) ==> start
 15746  TGTCTTATAGTTTAATGGTTAGAACATTACTCT!TCT!AAAGTAATTATTTGGGTTCAAA
 15804  TCCCGATGAGACAG
;     G-trnR(ucu) ==> end
 15818  ATAGTATAGTAGAAGAATAGTTATCAAAGGTATGATATAAATAAATAAA
;     G-atp9 ==> start
 15867  ATGCAATTAGTATTAGCAGCAAAATACATAGGAGCAGCAATAGCTACTTTAGGATTAGGA
 15927  GGAGCAGCGATAGGTATCGCTTTAGTTTTCGTAGCTTTAATAAATGGTACTTCACGTAAC
 15987  CCTTCATTACGTGCTACATTATTCCCTCAAGCTATATTAGGTTTCGCTTTAGCAGAAGCT
 16047  TGTGGATTATTCTGTTTAATGATATCATTCTTATTATTATACGCAGTTTAA
;     G-atp9 ==> end
 16098  TTTTACCTATTTATAATTCATATCCCAAAGAGATATAAATTATATATATATATTCATCTT
 16158  ATAAAATAAGATGAATTGCCCCCTCCAGGGGTTTTCATCTTTTTCCCTTCGGAGCATATA
 16218  TATAATCCCTTCCTTTGGAAGGGATCAGATATATCTTCCTTTGGAAGATATATTTAATAA
 16278  TATCTCTACCTTTGATATATATATGATATATATCTTAGATGGAAGTATATAAATATAAGG
 16338  AAATATAAAAATATAAAAATAATAAGATTAGTAAAATAAAAAATAATAATAAATATTATA
 16398  TGAAACAA
;     G-cox1 ==> start ;; mfannot: alternative ATG start pos 16397
;     G-cox1-E1 ==> start
 16406  ATGAGTTATATAACTCGTTGATTGTATAGTACATCACATAAAGATATAGCCATATTATAT
 16466  TTAGGTTATGGTTTAATATCATCAATGGTTGCTACTGGTATGTCAGTAATAATACGTTTA
 16526  GAGTTATCAGGACCTGATGCTCAATTTTTACATGGTAATAACCAAGTATTTAATGTATTA
 16586  GTAACAGGACATGCTATAGCTATGATATTCTTATTTGTTATGCCAGTATTAATAGGAGCT
 16646  TTTGGTAATTTTTATTTACCAATAATGATAGGAGCAGTAGATATGGCATTTGCAAGATTA
 16706  AATAATATAAGTTTTTGATGTTTACCACCAGCATTAGTATGTATAATAGCATCAGTATTA
 16766  ATAGAACAAGGAGCAGGTACAGGTTGAACAGTATATCCACCTTTATCATCAATAAATGCT
 16826  CATTCAGGACCTAGTGTAGATTTAGCTATATTTGCTTTACATTTAACAAGTATCTCTAGT
 16886  TTATTAGGTGCTATTAATTTTATAGTTACTGTATTAAATATGCGTACTATAGGTTTACAT
 16946  ATGGTAAATGCACCTTTATTTGTATGAGCTATATTCTTTACAGCTATATTATTATTATTA
 17006  TCATTACCTGTATTAACAGCAGGTGTAACATTATTATTAATGGATAGAAACTTTAATACA
 17066  GGTTTCTACGAAGTTGCTGCGGGAGGAGATCCAGTATTATACCAACATTTATTTTGATTC
 17126  TTTGGTCACCCTGAAGTTTATATAATAATAATACCTGGTTTTGGAATAATATCACATATA
 17186  GTTTCTACATATAGTAAAAAACCAATATTTGGTGAAATAGGTATGTTATATGCTATGGGA
 17246  TCTATAGGTTTATTAGGTTTCTTAGTATGAAGT
;     G-cox1-E1 ==> end
;     G-cox1-I1 ==> start /group=IB (1.12e-23)
;     G-cox1-I1-orf372 ==> start /first_aa=C /note=LAGLIDADG ;; evalue:5.8e-49
 17279  tgtttattggcttcaccttatagtaatataaggttaattaatttcgctatatgctggaaa
 17339  gatttaaagctatatagtacttttaaaagtaaaaatctatatagttatatccaatcagca
 17399  ggtaatatgtccctaatttatataaacacttatcttaagtgtattatatctaaatatata
 17459  catagttcctcagagactacacgcgaaatatcttatttatataataaatcaattataaaa
 17519  aataataataattttaattttgataattttagatcttattataaagaattatttcctaat
 17579  aataatattaataatattacagatgattgattaatatgatttataggttttactgaagga
 17639  gatggagctttattaacatatgataataaaactagatgtagatttgttttaacacaaaaa
 17699  gaaagtaatgttttatatttaattaataaaaaattaaatattggaactattaaacatttt
 17759  cctcaaggtaaaagtaataataaaaatgatttttatagattaatagttaatcaatcatct
 17819  catattttattattaacttatttatttaatggtaatttagttttaaataatagaataaat
 17879  caattatcattatgaataaatatattaaataaaaatatatatggtaataatataaattta
 17939  attaataaatcagttaatattacattaaatgatgcttgattatcaggttttactgatgct
 17999  gaaggttgttttaatgtaagtataacatctaataaaaattataaattaaatgaagttatt
 18059  aaattaagatatatattagatcaaaaagatgaaattattttaaataaaattaaaaattta
 18119  tttaatttaggtaaagttacatatagatctaatactgataatgtttatagatatactata
 18179  actggatttaaatcaatgaataaagtaatatcttattttaatttatatccattatatact
 18239  aaaaaatctataagttttaataaatgatctttaatacataataatattataaataaatta
 18299  catttaactgaagaaggtttaaataatattaaagttcttaaaaaagagattaatattaat
 18359  actagtttaactaataaaactggtaaagctaaaccttaa
;     G-cox1-I1-orf372 ==> end
 18398  ttatatatctacaccaaatatgtagatatatatctaatccaattgatactttgtattaat
 18458  ggatccccgcttctatgaagcggtattatataaataagataaagatatagtccgattctt
 18518  cttgtgaaagaagcatatttatatatgggtaaatataaaaaatatttattaacacaattg
;     G-cox1-I1 ==> end
;     G-cox1-E2 ==> start
 18578  CACCACATGTATGTAGTAGGTTTAGATATAGATTCAAGAGCTTACTTTACATCAGCTACT
 18638  ATGGTTATAGCTGTACCTACAGGAATAAAAATATTCTCATGATTAGCTACTATATATGGA
 18698  GGAGAAGTAAGATTAGCAGTACCAATGTTATTTGCTTTAGGTTTCTTATTCTTATTCACT
 18758  ATAGGAGGATTAACAGGAGTTATGTTATCTAATGCATCAATTGATGTAGCATTCCATGAT
 18818  ACTTATTATGTAGTAGGACATTTCCACTATGTATTATCAATGGGTGCTTTATTCAGTTTA
 18878  GTAGGAGGTTATTATTATTGAGGTCCTTCAATGTTTGGATTAAAATATAATAAAGTTTGA
 18938  GCTGAAATACACTTCTGATTATTATTTATATCAGTAAATATAATTTTCTTACCTATGCAT
 18998  TTCTTAGGTCTTAATGGTATGCCTCGTCGTATACCTCAATATCCAGATGCATTTGTTGGT
 19058  TGAAACTATATAAGTAGTATTGGTTCAGCTATTTCTATTATATCTGTTTTAGTAGGTTTA
 19118  AGAAGTGTACAAATACAATTAGAGAATGGAGAAAATGAAGACTTAGAAATCCAAGTTACT
 19178  CCTGATTTCATTGAATCTAATTTAACTAGAGATGTTAGAGATTCTGATTTAGAATTAATA
 19238  TTAACTAGACCTGCAGAGTATCACACATTCAGTGAATTACCTGTATTAACATCACCTACA
 19298  AATCAATAA
;     G-cox1-E2 ==> end
;     G-cox1 ==> end
 19307  ATAAATTATTATTTTATTGATTTATATATTCATCTTATGAAATAAGATGGATTGCCACCT
 19367  ATGGTGGCTTTCATCTTATAAAAGAAGACGGAAAGCCCCCCTCCGGGGGGCTTTCATCTT
 19427  ATCTCAAAGGAAATAAGATGGATAACCAACTTGGGTGAATTTTATCTAATCTCTTTAGAT
 19487  AATAAATATAAATAGCCCTCTTTCAAGTTTATATATATAAATATATATCCATATCTACGG
 19547  TAAGGGTATATACCCACCCTCCTACGGAGGGTTATATATCTATATTTTTGGGGATATATT
 19607  ATATAACCTATTTTATTAAAAGTAATAGGAG
;     G-nad2 ==> start
 19638  ATGCTATTTACATCATTTTTAATATTTTTAGTATTTTCAACTTTTGTTAGTTATCCTAAT
 19698  ATAGAGGGTATAATAAGTCCAATAAAAGGACATTCAATAATAATTAATAGATTAGGTACT
 19758  ATAAGTATAGTATTTACATTAATATTATTAATAACATCAATAGATGTAATAAGTTTAACA
 19818  CCAGGAATTACATTATATAATGGTTGATTTAATTTAACATCATATAATTTACCATTAATA
 19878  ATAGTAATGTTATTATTAACAATAGTATTATTAATATATAATACATCAATAAATAAATAT
 19938  GATTTAAAATCTCCATATTATATATTAATATTAATAAGTAATATAATAGGTTTATTATTA
 19998  TTTCCATTAGTTAATGATTTATTAGCATTATATATAATAATAGAATTACAAAGTTATTCT
 20058  TTATATTTATTAACAGGATTACATAATAGATCATATAATGCATCTAGAGCATCATTATTA
 20118  TATTTCTTAATGGGAGGAGTAGCTTCAGCAATAATATTATTAGCATCATATTTCATATAT
 20178  GCATTAACAGGTACAACTAATTTATCAGATATAGCTATATTTTATTCATATAGTAATGCT
 20238  TATGATTATTTTGATATATTATTAATTGCATTATTATTTAAAATGGGTATGGCACCTTTA
 20298  CATCGTTGAAGTATAGCTGTATATAATTATGCACCTACATATATAACAGCATATATAAGT
 20358  GTAGTAGCTAAAATATCAATAGCTTCATGAATATTTACTAATGCTAATTTATTTAATCAT
 20418  CATATATTAATTATATTCTTTTATTTATCATTATTTATAGCTTGTTATAAACCATTATTT
 20478  CAAGTTAATATAAAAACTATATTAGCATATAGTGGTTTATTAAATTTTGGTTATATATTA
 20538  TTATCTATAATATCATTTGATATATCATTTTATATATATATAATACAATATATATTAACA
 20598  CATATAATATTATTTTTAGGTATATTAGCAGCTAGTCAATATATAAATACACCTATATCT
 20658  AAATGATCTCCATTAATATATATACATCAATTAAAATTACCTAATTTAACATTAGCTATT
 20718  TGTTTAATATTAGCTTTATTCTCTTTAATAGGTATACCTCCTTTACCAGGATTTTATGCT
 20778  AAATTATATATATTATCAGGAGCATTACAAGATAATTATGTATTAGAAACTTGTTTAATA
 20838  GTTATATGTAGTGTTATAGCTACTTATTATTATGCTAATATAATTAAAATATTAATTAAT
 20898  AGTAAAACTATTAAAGAAAATATTAATATTAATAATATTAATCCTTCATTAGCTTATACA
 20958  TTAGCTACTGCTACTATTTTATTATTAAGTTTCTTTATATTCTTACCATCAATATCAGAA
 21018  GGGTTATATTTAATAACAATATAA
;     G-nad2 ==> end
 21042  ATAT
;     G-nad3 ==> start
 21046  ATGTTTACATTTTATCTTTATTTAGCCCCTATAGTTGCTTGTGTTTTAATAGGTTTAAAT
 21106  TATTTAATATCTAATAATAATTCATATGTTGAAAAAGATGGTCCTTTTGAATGTGGATTT
 21166  ACTTCATATCAACAATCAAGATCAGCATTTAGTGTAGCTTTCATTTTAGTTGCTATTCTA
 21226  TTCTTACCTTTTGATTTAGAAATATCTTCTATTTTACCTTATGTTGTAAGTGCTTATACT
 21286  AATGGTATATATGGTTTATCTATATTAACTATTTTCTTATTATCTTTAGTTATTGCTTTC
 21346  GTTTATGAAATAAATTTAGGAGCTTTAAACTTAGAAAGACGTTATACTAATACTGTTAAA
 21406  CCTTTAATAAATAAATTATATTAA
;     G-nad3 ==> end
 21430  CTATTTAGTTCTATATAATATCTATTTTTAATCATAATTAAATATATCTGCACGTCCGTG
 21490  CAGATATATCTGATATATCCCTTCCGGGAGATATTAAATATATCTTCCAAAGGAAGATAT
 21550  ATCTGATCCCATTCCAAAGGATGGGATTAAATATATCTGCACGTTCCGTGCAGATATATC
 21610  TGATCCACTACCATTAGAATAATAAAAAATATTCATCTTATAAAATAAGATGGATAGCCC
 21670  CCCCCGAAGGGGGGCTATCCATCTTATCCTTAAAGTATATCTTATATATAAAAGTGTACA
 21730  TATATTATAATTAAATAATATAAAGGTAATAAATAGGTAA
;     G-trnS(uga) ==> start
 21770  GGATGTATGGCTGAGAGGTTTAAAGCGTAATACT!TGA!GTTATTAAGACTAAACAGTCC
 21828  ACGTGTTCGAATCACGTTGCATCCG
;     G-trnS(uga) ==> end
 21853  TGAA
;     G-trnL(uag) ==> start
 21857  ATGACTATGGCGAAAATGGTAAACGCGATTAGTT!TAG!GTCTAATTATAAATAATATTT
 21915  AAGGGTTCAAATCCCTTTAGTCATA
;     G-trnL(uag) ==> end
 21940  TAAAAGATTAAAATTATAATAAAATAAAATAA
;     G-nad4 ==> start
 21972  ATGACATTATTATATTTCTTTTTTACAGCATTTACATCATTATCATCTAGATTAGTTAAT
 22032  AATATGTCTAAACATATATTTTTAGTAGCTAGTGGTTTAATAGCTATACCTACTTTATAT
 22092  GATTGATCAGATATAGATGTATATTATACAACAGATGGAATAGCTGATATATTAATATTA
 22152  TTAACAGCATATTTAATACCTTTATCAATTATATCTAATTGAAATAATATACGTAGTACT
 22212  TTATTTTTTGAATTAGTATTAAATTTAGGAATAATATTATTAATTAATTTTATGTGTCAA
 22272  GATATGACATCTTTCTATGTATATTTTGAAGCATCTTTAGCTCCTTTATTTATAATGATA
 22332  GGTTTATATGGTGCAGCTAATAAAGATAAAGCAGCTGATTATATATTAATATATACATTA
 22392  TTTTCATCATTATTTATGTTATTAGCTATAGCTTTATATGAAGTTATATTAGATAATACT
 22452  GATTATCAAGCTACTAGTTTATTAGTTTTATCTATAGATTTACAATGTATTTTATTTTTA
 22512  GCTATATCTATAGGTATAGCAGTTAAAACACCTTTAGCTCCAGTACATACTTGATTACCA
 22572  GTAGTTCACTCAGAATCACCTTTAGCTGGTTCTATTTTATTAGCTGGTGTTATATTAAAA
 22632  TTAGCTGTTTATGCTATTATAAGATTAATATTACCTACTTTATCAGATGCTACTATCTTA
 22692  TATACTCCTTTAGTATATGTTTTATGTGTTATTACTATAATATATACATCTATAATAACA
 22752  TTAAGACAAACAGATTTAAAAGTTATTATAGCTTATAGTTCTATATCTCATATGGCTGTT
 22812  TGTATATTAGGTATATTATCTAATAGTGTTACTGGTATAACTGGTAGTTTAGTTTTATCA
 22872  TTAGCTCATGGTTTTGTATCACCTGCTTTATTTATTATAGTAGGAGGTATATTATATGAT
 22932  AGATATCATAATAGATTAATACATTATTTCCAAGGTTTAATATCATATATGCCTTTATTA
 22992  TCAGTTTATTTAATAATATTAAGTTTCTGTAATGTTGGTACTCCTTTATCTATTAACTTT
 23052  ATAGGTGAAATGTTATCATTAACTGGTGCTATTAATAGAGCTCCTATTTTAGGTGCTTTA
 23112  GCAGCTTTATCTGTTTTATTATCTGCTTCATATCAAATGAAATTAACTAATAGATTAACT
 23172  GGTGGTATTAAAACACCTTATATCTCATTAACAGCTGATTGTACTTATAGAGAATCTTTC
 23232  TTAATGTGAGCTTTAATTATACCTACTATTTTCTTAGGTATATGACCTGCTTCAGTATTA
 23292  GATATGTTATGAGAAACATCTTCTTTATTATATATATTCATATTTATAAACATCTCGCCA
 23352  CCACTGGTGGTGGGTTATTTATCATATCACCATTGGTGGTAG
;     G-nad4 ==> end
 23394  TTATCATTTAAATATATATATATATCTATCATTGATGGATATCTTTAATATATTGATACA
 23454  ATGTATCAATTAGATCAGATATATCAGTATCCATTAAAGGATACTGATATATTTAATCCA
 23514  ATACCTACGGTATTGGATCAGATATATCTCCCATTGGGAGATATATTTAATATCTCCCGG
 23574  AAGGGATATATCAGATATAT
;;     rnl ==> ;; mfannot: 5' +/- 50 nt
 23594  CTGCACGGACGTGCAGATATATTTAATTATTTAATAATATATAAATATAGGTGATATATT
 23654  GAAAAAAGGTATATGAAATGAATATTATTTTAAGGATCTAAAGTTAATACTTAAAAGTGA
 23714  TAAAAAGGTTAAAATTTAACCAATCATATCATGAAAATGAGTAAAGAGAAATCAAGTGGA
 23774  ATGAAACATCTGAGTAACTTGAAAGTAACCAACAGGGGCTATATAAGTAACGGTGAGTGA
 23834  AAGTATAGTAGTCTAAAAGTATTACCAAGAGGTAAGAATAAAGTAGTATCAACTACTAAG
 23894  ACGTAAAATAAGTATTAAACTAAAAGTACCGTAAGGGAAA
;;
 23934  AGGAGTAAATAGAATAATAGAGAGCAGTTATAGTATAACGTACCTCTTGTATAATGGGCC
 23994  AGTGAGTTATATATATTAGTGAAGTAATTTATAAATAAATTGAGTTTAATCAATCTATAA
 24054  TTAATGTATATAGGCCCGAAAGCAAACGATCTACACATGTCCAAGTGTATATACGTCCGT
 24114  TTTAAAAGAGCGGACCTTTATATGGCTGAATAGGTGGATGTAGCAATATTCTCTAAAGAG
 24174  GTGTGTGTAGTAG
