# Supplementary material for: Global Characterization of Fungal Mitogenomes: New Insights on Genomic Diversity and Dynamism of Coding Genes and Accessory Elements
Source: Front Microbiol. 2021 Dec 1;12:787283. doi: 10.3389/fmicb.2021.787283 (PMC8672057; doi:10.3389/fmicb.2021.787283)
Supplement: Supplementary File 1 — de novo annotation files of the 685 mitogenomes investigated in this study. Annotation was performed with the Mfannot program. [file Data_Sheet_1.ZIP › Supplementary_FileS1/NC_042219.1_Hypsizygus_marmoreus_mitochondrion_complete_genome_mitogenome.mfres]

;; Masterfile modified automatically by mfannot version 1.35
;; on Fri Dec 25 03:48:01 2020 by user pfonseca on host LGCM-PROC
;;    - Gene Totals: 69
;;    - List of genes added:
;;      atp6                 atp8                 atp9                
;;      cob (1 introns)      cox1 (6 introns)     cox2 (1 introns)    
;;      cox3                 nad1                 nad2                
;;      nad3                 nad4                 nad4L               
;;      nad5 (1 introns)     nad6                 orf110              
;;      orf111               orf112               orf119              
;;      orf124               orf139               orf140              
;;      orf141               orf165               orf178              
;;      orf186               orf189               orf192              
;;      orf199               orf210               orf224              
;;      orf248               orf297               orf321              
;;      orf325               orf327               orf347              
;;      orf372               orf386               orf393              
;;      orf398               orf438               orf464              
;;      orf528               orf563               rns                 
;;      rps3                 trnA(ugc)            trnC(gca)           
;;      trnD(guc)            trnE(uuc)            trnF(gaa)           
;;      trnG(ucc)            trnH(gug)            trnI(gau)           
;;      trnK(uuu)            trnL(uaa)            trnL(uag)           
;;      trnM(cau)            trnN(guu)            trnP(ugg)           
;;      trnQ(uug)            trnR(ucg)            trnR(ucu)           
;;      trnS(gcu)            trnS(uga)            trnT(ugu)           
;;      trnV(uac)            trnW(cca)            trnY(gua)           
;;
;; end mfannot
;;


>NC_042219.1 Hypsizygus marmoreus mitochondrion complete genome gc=4
;     G-cox1 ==> start
;     G-cox1-E1 ==> start
     1  GTGGGTTGGCTTAATTCTACTAATGCTAAAGAGATTGGTACTCTTTATCTAATATTTGCA
    61  GTATTTGCAGGAATGATAGGAACTGCTTTTTCTGTACTAATTAGATTAGAATTATCTTCT
   121  CCTGGAGTTCAATTTTTACAAGGAGACCACCAATTATTTAATGTAATAATTTCAGCTCAT
   181  GCATTTATCATGATTTTCTTTATGGTTATGCCTGGGTTGGTAGGGGGATTCGGT
;     G-cox1-E1 ==> end
;     G-cox1-I1 ==> start /group=IB (2.22e-18)
;     G-cox1-I1-orf398 ==> start /first_aa=N /note=LAGLIDADG ;; evalue:7.1e-31
   235  aatgtgtattatttttctcttctctcgccattacaggataaaattaaaaatttattgcct
   295  ttgttcaaagtgtataaattatctttatttcaaatatttataattatcctgtataaattc
   355  aggataaatttgggtttaaggtttaatttaactactatagacaaaaatacattaaaaaac
   415  tctacaagccctgccccgtacgggatagggatagaggctaacaaatttagtagtacaaat
   475  attaaaaggttactctactcgcataacggaactcagttgaataactctaattttcaactt
   535  gggccatatttagctggtttaattgaaggtgatggtacaattgctgtacaaaatactgat
   595  aatataagtaagctctccgctggacaaatatataatccaaagattattattgtatttaaa
   655  aaaagtgatcttcctttagcaacatatttaaaaaatttaacaaatagcggtcaaatttta
   715  attaaacccgagagagggtatgtgttgtggcagattcaggacatagttagtatatttact
   775  attctttctataataaacgaatatatgcgaacaccaaagtatgaggcaaaaaatagggct
   835  attgattggttaaatcaatatatagttaaaaattctaacagtaaattacctagcactatt
   895  aatattttaagtaaaatacataatttagaaattaagcctttagacacttccccaattgaa
   955  agtaatagttggttatcaggtttctctgatgcagatgctaatttttccataaatatacat
  1015  aaaagatcaaataagaattctacaagagttcaattatattatcggttagaaattaaacaa
  1075  aattatcatattacagaccatgaaggaaataaagcgagtttttatcctctaatgtctcaa
  1135  ttaggtatgtatttaggtgtaactgttcacagtagatctagactaattaaagataaatat
  1195  tttcacagttttacagttatttctcaaaataaaaatagtaatttgaaaattactgattac
  1255  tttgataagttccctctcctttcttctaagtatttagattataaagactgggcatttatt
  1315  ttaaaattacagaattctaaccctatcacaacttcttatctagataaggccttaaaaatt
  1375  agaacagattttaatagtacacgtacaactttcaattggaatcatctaaatttataa
;     G-cox1-I1-orf398 ==> end
  1432  ttttaaactttagcaattaaaagagaaaaaaaaaatagttgccgtggttgactgtgaagt
  1492  cgatcttattacgctactatttgcgggaaagtcctaaagtgctcttatagaaccttttga
  1552  aaacttgaaattaaaaattattctataactaaatctttatttttattaatgtaaaagcat
  1612  tattaattaggaatcaaagttatagacatctaacaagcgtacaatggtcttaattattaa
  1672  gagcaatcagctaaattagctaatggataatccgcaggaaaccaaaataataatatctaa
  1732  tagtcacccttccctccctacccctttccctttgtaattacggggaggaagtaaataagg
  1792  gacccttcctacccctaccccgatcccgtatccctacccctaccccgatcccgttacccc
  1852  ctaccccttcccctttattaataagggaaaggggaggggagggtagggatgggagtaaat
  1912  acggggtcgggggaataattaaggaataagagtcagggggttgcgggatcgggataaaat
  1972  taaatttttttaatagatttaatgttattttattaagatttttattattgtaggatcctc
  2032  agagactatacgtagcgcggtttttaacctgaagatatagtccactcaattttgaaagac
  2092  tttgaataaacg
;     G-cox1-I1 ==> end
;     G-cox1-E2 ==> start
  2104  AACTATTTCTTACCTATCCACTGTGGTAGTCCAGATATGGCTTTCCCTCGATTAAATAAT
  2164  ATCTCCTTTTGGTTACTTCCTCCTTCACTAATATTACTTTTATTAAGTGCATTAGTCGAA
  2224  AATGGAGCAGGTACAGGATGGACAGT
;     G-cox1-E2 ==> end
;     G-cox1-I2 ==> start ;; mfannot: no intron type identified
  2250  t
;     G-cox1-I2-orf386 ==> start /first_aa=I /note=LAGLIDADG ;; evalue:6.5e-71
  2251  attggtaagctgtccttgatggctagtatgtttttagtactagttaatctattaaacact
  2311  actcgatgcgggaaactcctctattcggagataaatacttattcaatttatctgaataat
  2371  gtaaaaatgttatcaacttggggacaatccgcctgagttttcatttgtatgaatactcct
  2431  gctgtaattactgtaaaaggttttttaaaaggaatttcactggatttttttaatttttta
  2491  atttctaaaattatccaagaaaactcatcagagactacacgtagtgattttccaagtaga
  2551  actactgataaaaatagtaaaaatttttatgaatggcttgttggagtaacggatggagat
  2611  ggtactttccattttagtaaaactcaaaagggaatttggagttttacatttaaaataggt
  2671  caaagtaactataatcttcgtctactttattatattaagtctatgcttggtgttggttca
  2731  gtctcagtacctaactctaaagataattgtgctgaataccgagtacgaaacattaaacat
  2791  attatccaatacattctacctatttttgatcagtatctactacttactagcaaacatttt
  2851  aattatactatttttaaacaagctatacttattatgaatgactccactcttactaaagaa
  2911  caaaaagatatttttataagtaaacttaaatctcaaattatgcctaatgattatgtatct
  2971  ccagcttggcaaactattgataatatggttactactatagattctgctatgaaagtactg
  3031  tctaaatcatggctaattggatttactgaagctgaaggaagtttttatattgttaaaaaa
  3091  ggttctaaacgattagttcatgcatttgagatcacacaaaaactagatattattgtacta
  3151  gaagctattgctaaaattcttggtctaactgtaactaagaaaaaaacttataatactgta
  3211  gttacaactaatactgaacgtgttaaatttttagtaacttactatcataaaactatgaaa
  3271  ggtatgaaagcactagaatatagaatttgggcacgatcctttagtaaagagaataaagat
  3331  tttgaattaatgtctaaaattcaaaatcttatgcgaaatattcgttctattcgacttgat
  3391  aaaaattttaagttaaaataa
;     G-cox1-I2-orf386 ==> end
  3412  tatgtttgcctgcggagcgcggagtcactaaatttagatatttatatctttatttaatcc
  3472  cctgcccctccccttcgggggcacgggattgtatgaattagtaagggaaataaaggtata
  3532  gtccaatccaatatgagaatattggtgtataactctattaattatgaaatattcgtagag
  3592  tagagttattcttatatg
;     G-cox1-I2 ==> end
;     G-cox1-E3 ==> start
  3610  TTATCCACCATTAGCAGGAATTCAATCACATTCAGGTGGTTCAGTAGATTTAGCTATATT
  3670  CAGTCTACACTTAGCTGGAGTATCTTCTTTATTAGGAGCTATTAATTTCATAAGTACAAC
  3730  TTTAAATATGAGAACAAATGGTATGTCTTTACATAAATTACCTTTATTTGTATGGGCTAT
  3790  ATTTATTACAGCTATACTATTATTAATATCATTGCCTGTATTAGCCGGT
;     G-cox1-E3 ==> end
;     G-cox1-I3 ==> start /group=IB (3.76e-25)
;     G-cox1-I3-orf438 ==> start /first_aa=K /note=LAGLIDADG ;; evalue:2e-42
  3839  aagccttttaaaatagtgccggctttaaatctggctgtatgctgggaactcttttatcct
  3899  tattctttctctctccttcctatctctttctctacccttttcccttctccgagtggttta
  3959  ggggaagggatctctccctcccctaccccttacgggttaggggtagtgggttacgggaag
  4019  gaaggatggggctatttgaaagaaatagtagaatgaagacaatcagcaggtaacgaagat
  4079  atttatctttggaacctcagagactgcgcgccagaattactaaattatctatcctctcta
  4139  atattaaaccctacccctgttccgcaacccctcccaccccttatccctacccctatccca
  4199  ctacctctttatcccaatcccgctacccccatcccgctagggtcccgtgccccgtgcccc
  4259  gtacgggatgggatgggagaaggggaggggtggaagggaggggaaggaataggggtaaaa
  4319  ggattagggaagggactggggccttatttagcaggtttaatagaaggagatggaactatc
  4379  atagtacctaaaattgagcgttcgtttaaaacaggcaaattaacttatgcctctattcaa
  4439  atagcctttcatgctaaggatttacctcttgcggttatgttattaaaactaattggagaa
  4499  ggatcaattaacaaacggaaagccacagcggcttatattttatccttaaatagtcgtaaa
  4559  ggtttattaaatatgatttcattattaaatggacatttgcgaactccaaaatggtttgct
  4619  ttttcggatttaattgtttggttaaataatcgagattcttcccttcaactccaaattaag
  4679  ccaatggaaaaagaatctcttatttctaattcatggttatctggtttcatagaagctgac
  4739  ggatcttttcaagtaaggactagtctaaaatctaaacaaccacgcttagggtgctcacta
  4799  gaaatttcacaagccagacaagctaaaaatggagaagatatgtttcctattcttaattct
  4859  attggagaattattagatgtaaaagttaaccctattagaggagatcgaaagaatccacaa
  4919  taccggttacgaacatctacgctacaaagcaatcttaaactagttcaatatttagataaa
  4979  tttccactttatagttctaagcgactaaattatcaagattggcgaaaaatatttcaatac
  5039  ttcttagaaggaacacaacttaataatgtaaataaaattttagaaataaaatctcaaatg
  5099  aatgatagacgaacggttttcaattgggatcatcttgccgagttagataatatttag
;     G-cox1-I3-orf438 ==> end
  5156  taataagatacagtcccacctcgtatgtgaatacgagagcgcctacctagttattaattt
  5216  atataattagagacaattaaaagtcatagagtttttactcagtaggacaagaataag
;     G-cox1-I3 ==> end
;     G-cox1-E4 ==> start
  5273  GCTATTACAATGTTGCTTACAGATAGAAATTTCAATACTAGTTTCTATGATCCAGCTGGA
  5333  GGAGGTGATCCTATATTATACCAACACCTTTTTTGGTTCTTTGGTCACCCAGAAGTTTAT
  5393  ATCCTAATTATACCTGGTTTCGGTATAGTTAGTCATATAGTTTCAACTTTCTCAGGTAAA
  5453  CCAATTTTTGGTTACATTGGGATGGTTTATGCTATGTTCTCAATTGGAATCTTAGGGTTC
  5513  TTAGTATGGAGTCACCATATGTTTAGTGTAGGTTTAGATGTAGAT
;     G-cox1-E4 ==> end
;     G-cox1-I4 ==> start /group=IB(3') (1.15e-06)
;     G-cox1-I4-orf393 ==> start /first_aa=T /note=LAGLIDADG ;; evalue:9.8e-50
  5558  actttagtgtctaaggtaatggcaacattatttgttagtatagggctgtatgctggaaaa
  5618  ctcgaaaattttcttggtccactcagtttaagactgttcggaaaaatccaaatttttatt
  5678  tataaatttattcttttaattttcttgcctttttttattagtgcaatagaaagtaaaaaa
  5738  aaattgaatatagaaaacgagcaatcagcaggtaattttgataattctgataaaactaat
  5798  aatttaattcaagaaaattttcatatttcagatcatttaattaaacacaaaaaacctaaa
  5858  actgataaagagtttggttattatctagctggtttaattgaaggtgatggttattttggt
  5918  gatcatagatttgaaattgcttttcatgaacaagatacttttttagcttattttattaaa
  5978  aaacaaataggttatggttcagttttaaatttaaaaagttcaaaatctgtaaaatatgtt
  6038  ttaagacattctgaaggattaaaaagagtgttaactctagtaaatggtaaatttttaaca
  6098  aatcaaaaaataaatcaattattaaaacataaatatgatcttaaatttaatattactata
  6158  ttacctccaactaaatttgatctaaattctaatcattggttagctggttttactgatgct
  6218  tacggttcttttgtaattcatcttgaaaaaaataaaactcatatcactggttttagttta
  6278  agattagaatttaaaattaccccgtatccaccccatcccttccccacccttgcctcctac
  6338  cctcccctaccctcccctaccccttacgggttgagggcatgggaacgggggcacgggaat
  6398  ggggagggtggggtcaggggtccctcccctacccttagcgggagcgggttacagggggga
  6458  ggggacaggaaaaaaacaaatgaattattagaattcattcaaaaaactttaggaggtaat
  6518  gtttactttttagaatctgaacaagtattttattataattcaactaattttaaatcagct
  6578  aaatttgttctcgattactttgataattttcatttaaattcttctaaattaattaaatat
  6638  ttaaaatggagaaaagtttatagaattgttcaaagaaaagaacatttgcttgaaaaagga
  6698  ttagaaaaaatcagaaaaatacagaagaacctcagagactaa
;     G-cox1-I4-orf393 ==> end
  6740  tatgccctactccaatttatttattttattggatgaagatatagtccaattttttg
;     G-cox1-I4 ==> end
;     G-cox1-E5 ==> start
  6796  ACTAGAGCTTATTTTACAGCTGCAACAATGGTTATTGCTGTTCCAACAGGAATAAAAATC
  6856  TTCTCTTGGTTAGCTACTCTATACGGAGGAAGTTTAAGATATTCAACACCTTTATTATTT
  6916  GTAATCGGATTCTTAGCTTTATTCACTATAGGTGGGTTAACTGGAGTAGTTCTATCTAAT
  6976  GCTTCATTAGATATCGCATTCCATGAT
;     G-cox1-E5 ==> end
;     G-cox1-I5 ==> start /group=I(derived) (8.83e-05)
;     G-cox1-I5-orf372 ==> start /first_aa=T /note=LAGLIDADG ;; evalue:1.3e-55
  7003  acgattttgattgattcctttataattataaagggtgccttgttttttacaactaaaaaa
  7063  gataccttcaccactgtatctactaacctttttgctctaaaaaaaggggacccgtatcct
  7123  acccctccccttccttatcctgtaaggggtatgggtaagggtaaaggggtaagtgttagg
  7183  gaaccaaggtatcgagataaggggaagatggttaaaagcgatgaatatataaaaatgttt
  7243  tgggttggtttaatggatggagatggaagtattcaagtgaatcattggcgtaaaaaatct
  7303  ttacaatatagacttattattaaattatccaatattatctcaaattatgaaatgttaata
  7363  aaaattgccaaaataattgggggtagtgtaaggataactggaaaaggtgaagacgttatt
  7423  tgggtagttaataaaaaagaaacagtaatagaaattattaaaatttttgatacctatcct
  7483  ctgttaacatccagaaaaagatgtcaattattatttttaaagacatgtctattgaaaaat
  7543  tcagtagatttttatttatctaatagaaattataaatatataaaccaaccaattattatt
  7603  aattccaatcctttctttgaaagtgaatctccttaccccgatcctgtaaaccccaacatt
  7663  ccctccccgatacctcctctccctccccacccaatcccttccctcccctccccatacggg
  7723  gtagggggtaacgggataggggaagggggtaataagggaggggtaggagagggttgggaa
  7783  tactccctctttcgagatatgaccgggaaactagcatatcctaattactttaaaggttgg
  7843  ctttcaggattcatagaagctgaaggttgtttttcaattagaaaaaataatgttcattcc
  7903  ttttctataggacaaaatgatgacttttatctaattaatgcgatcaaacaatttgtaagg
  7963  gctacaaatatagttagaaatccttatggtaaattttatttcatagaaatatataataaa
  8023  gaaactttaaaacaaattatcgatcattttaactactatcctttgttaggagaaaaagca
  8083  gagtccttaaaaaaattcaatcaaacaattcaattataa
;     G-cox1-I5-orf372 ==> end
  8122  gtgtcatgtggtcttaccaccatgaaaaacctcatatgtttttcggtaatatttaatatt
  8182  tttatattgctaacggtgaaatcttatgtattttcttaatgcggaaaattcaaaaaatgt
  8242  aagacaataccgtggaaaccaaatttagtctgatatctccccccaccccgaccccgtatc
  8302  ccgaccccgtatcccgaccccgtatcccgtacggggtcgggatacgggagaaggggccca
  8362  aaagggcccaaagaaaaaaaggggggttagttctccccacccctatcctgctacccttcc
  8422  ctttacccttttctcgaccctcccctacccttatttacaaagggaatggggagggggtag
  8482  ggaaaagaaggaggataagataaaaggagaggaaaaggagggagtaaaaaaaaattaaat
  8542  ttctaaagactaaaaagtaggatccgtagagactaaacgtggtagtcgaaattttattca
  8602  gttaaaaagtagacaagttatagtccgatcctcagggtgacttgagtctatgaatcaaat
  8662  attacctctgctcttccctccacccctccccaaagggggtagcgggatagtattaaagaa
  8722  aaagggtcggtagaggtaagagggagagggtagatttattactaag
;     G-cox1-I5 ==> end
;     G-cox1-E6 ==> start
  8768  ACTTATTACGTAGTAGCTCATTTCCATTATGTTCTGTCAATGGGAGCTGTATTTGCTTTA
  8828  TTTGCAGGATTCTACTATTGGACACCAAAAATAGTAGGTAAAACATTCAGCGATTTATTA
  8888  GGAAAAATACACTTCTGGACATTATTTATTGGAGTTAATTTAACCTTTTTCCCTCAACAC
  8948  TTCTTAGGTCTAGCGGGT
;     G-cox1-E6 ==> end
;     G-cox1-I6 ==> start /group=IA (3.40e-19)
;     G-cox1-I6-orf224 ==> start /first_aa=K /note=GIY ;; evalue:2.7e-21
  8966  aaaatatattttcaattctttaatgaaataaattttaatattaaaacattgttaaatagt
  9026  ataatagtattatattttttattagacaatgaaattgtaatagattctttttattctgac
  9086  tctaattttatagagctaggtgctatagcacctctatctattaaaaataaatatagaaaa
  9146  aataaatttatagtatttccaaatggtccacatattaatcctaaatgaataaataaccct
  9206  gtacgactatatgataatcttaatttaaacagaaatttaattggttctgataataaaaaa
  9266  cgatcaattatatatcagtgggtaaatctcattacaggtaaaatttatataggtagtgca
  9326  tggaatggttcaacgagattattaagttattggacacctagtgtgttacgtagaaattat
  9386  cctatatataataatataaattattatggtatacataattttgctttaggtataatagaa
  9446  gacctatgtatctcgggaaatgctacaaaagaatttattctttctagggaacaattttat
  9506  ttagatatattatttaaagattttccatctcaaataatgaatttgtcaaaaatagcaggt
  9566  tcgactaaaggttataaacataaacctgtcccctcccccccaaaggggagggcttggatt
  9626  aaatcgttcaggtaa
;     G-cox1-I6-orf224 ==> end
  9641  attaaatccaccccgtacgggagtttggtcgtgttaagtcaaaagaatttattgctatgc
  9701  aacatcgagataaaaaaggtgttaataatccttattttgggaaaataaaaagtttagaaa
  9761  caatagctaaattaactaaattagtttatgtttataatagtttagatttatcttatatcg
  9821  gagaattttctacaacaaattgttctaaacattataatatgggaaaagatactttaacaa
  9881  aatatattaaaaacggacttcctttctcccctgccccgtgccccgtacgggacgggattg
  9941  ggggtaaaggaaaaatttttagcctaaaaaaacttcattaaagattaaaggttgccccag
 10001  taatattacaatattatttgtatattatttgcaaaattgggtgaattgcaagaaatacct
 10061  tattaaattttaactttaattaacttaattttatacaggtcaatttgcagcttatcttgt
 10121  tacgatgtattataatttaaattataataagtaataagcgagttcaacgactaacgggtg
 10181  agtaacatcaacaataatcccgatacaagcgcccaacaattatataataaaaatataatt
 10241  gatgacatagtctgaacccaatagtaatattgggaaacagggtttaaattcccctgtaat
 10301  aaacaaattg
;     G-cox1-I6 ==> end
;     G-cox1-E7 ==> start
 10311  ATGCCAAGAAGAATACCAGATTACCCTGATGCATTTGCTGGATGGAATGCAATATCAAGT
 10371  TTTGGTTCATTAGTATCTGTTGTAGCTACTGTTTTATTCTGTTATATTATTTATGATATT
 10431  TTTGCTAACCAACCTACATGCTCAAATAACCCTTGGCAAGTAGCATCATATTTTACATCT
 10491  GAAGCACAATTAAATAATGAAACTCAAACAGTTAATACTTTAGAATGGACATTACAAAGC
 10551  CCTATACCATTCCATGCATTTAAAATGTTACCAATTCAATCATAA
;     G-cox1-E7 ==> end
;     G-cox1 ==> end
 10596  ATTAAATTAGTAAATTATACCCCCCTTTTTTTCAATTAAGTATTTTTTATAAATTAGCTT
 10656  TCCCTTCTCTCCCTACCCTTTACCCACCCCCCCCTTATTATCCCTCCCTTAATTACAAAG
 10716  GGTAAGGGTAAAGGGACAAGAGGTAACAGGAAGGGTAGCGGGGTCGGGGTTGATTTAAAA
 10776  TAATTATCTTTGCAATTGTAAAAGTAAAGGACAGTATCACTGTTCCGCTATAAGCTTAAA
 10836  CAAATTCGGTTTATAGTTTAAGCAACTCCGCATTAAAGAGAGAGAACTTTGTATAACTTG
 10896  ATTAAGTAAATTGTTATTAATTCTTATAAAAGAAAGAAATTGATCTATAATGTATAATAA
 10956  AATTTATAATAAATAATTTAAATATAAATAACACTAAGATGCCTTCAAATTTATATCATT
 11016  AAAAAACTCCTAACTCAAATTCATAATAAAGGTTAAAATAAATAATTAAAAGCTTACCAC
 11076  CTTATATTACTTCAAAATATCTAAGAGTACTGGTGGTCTTGCTTTATCAATAAAATTATA
 11136  AAACTCAAATTCTTATTATAAATAATAATAAGATTCAAACGAAAAATCAACA
;     G-nad4 ==> start
 11188  ATGATTACTTTACTAATACTAATTCCTATTATAGGATCCTTATTTTTAATACCTCTATCA
 11248  GACGATGAAATAGAAAATCAAATACAAATGAAAAAAATAGCACTAACAACTTCTCTAATT
 11308  AATTTATTTATATCTTTATTTATATGGTTAAAATTTGATTCTAATACAACTCAATTTCAA
 11368  TTTGTATCTGAATTTAATCAATTAAATTTTTGTCATTTAAATTTTGGTATAGATGGTGTA
 11428  TCACTTTATTTTGTATTATTAACAACATTTGTAACACCAATAGCTTTATTATCTAATTAT
 11488  ACAAATATAAATAAAAATCTAAAATTATTTTTAATTTCATTTTTACTATTAGAAAGTTTA
 11548  CAAATATGTGCTTTTGTATCTCTAGATTTATTGCTTTTTTATATTTTTTTTGAAAGTGTG
 11608  TTACCTATTTTGTTTATTATAATTGTAATATTTGGTCATGGAGAAGATAGATTTAGATCT
 11668  GCATTCTTATTATTTTTATATACTTTAGCTGGAAGTTTACCTATGTTACTTTGTATTTTA
 11728  ACAATCTTTAGTTATATAGGTTCAACAGATTTTCAACTAATTTCTTTATGTGAAATAAGT
 11788  TTAGATAGCCAAAAAATATTATGGTTAGGATTTTTTATAGCTTTTGCTGTTAAAACACCT
 11848  CTGTATCCTTTTATTATTTGGTTACCGAAAGCTCATAGTGATTCACCTTTAGCTGGATCT
 11908  ATAATATTGGCAGCTACTATATTAAAATTAGCGACATATGGTTATATTAGAGTATTAATT
 11968  AATTTTTTTCCTGACGCTACTAACTATTTCAGTCCATTAGTTCAAACTATTTGTGTAATT
 12028  ACTATAATTTATGCTTCTTTATCTACTGTAGTTCAACAAGATACTAAAAGATTAATTGCT
 12088  TATAGTAGTGTAGCTCATATGGGTGTTCTAGTATTAGGTTTATTTTCTAATAAAATACAA
 12148  GGAATTGAAGGTGCTATATTACTAGCGTTAGGTCATGGTTTCGTAAGTCCTGCTCTATTT
 12208  ACTTGTGTAGGTGGTATTATTTATGATAGAACAGGTAAAAGAATAATTAATTACATTAGA
 12268  GGATTGGCTACTTATATGCCTGTGTTTACTATTTTATTCTTTGTTTTCACTTTATGTAAT
 12328  ACTGGAATACCTCTAAGTTTGAATTTTTTAGGAGAACAATTATCTTTATTAGGTATATTT
 12388  GAACAAAATCCAATTATAGCTTCTTTAGGTGCTACTGGAATTTTATTATCTGCTTGTTAT
 12448  TCTTTATTTTTATATAATAGATTATCATATGGATCTTATTCACCACATTTACCTATTTTA
 12508  AAAGATATTAATAGAAGAGAATATTCACTTTTAATTAGTTTATTAATACCAACTATTATT
 12568  TTTGGAATTTTACCTAATGTTTTATTGAACCCTCTTCATATTTCAAGTTCAGCTTTACTT
 12628  TATACTGTTTAA
;     G-nad4 ==> end
 12640  TATTATATAAATTAATAATCTAAAAATACTATAATTAGAGTAAAGAAAAATCTAAAATCA
 12700  AAGTTAAAATTAAAGAAACTATCTTTCAAATAGTTTATATACCCCCCCCCCTCTCTATTT
 12760  ATAGGTTAGCCAGCTCTGATTCTTGCCCTTAATTTTTACTTTGTTACCTTACGGTACATA
 12820  CCTAACCACCTTCCCGTATTTACTTCCTTTTTTAAAGAAAGGTAAGGGCAAGGAGGTGAG
 12880  TAAATAAAGAATATTGGATGGTTAAAGGATAACAGGATAGAGGTGATAGCGGAATAAGGC
 12940  CCTATTCATTACTTAAGGCCCCACCCTAAAAATTGAAGATAAAGAGTAAAAACCTGGGTC
 13000  CCGTAATTTATTCCCCCCCCCCCCCTTATCCTTATCCCGCTACCCCTTCCTTTTATGGGT
 13060  AGGGGAGGGAAGGGGGCGGGATATTACAAAAGGTAAGGGGTAGGAGAAGGTAAGTAGGTT
 13120  ATAATATAATGCAGTGCTAAGCTAAAGGTGGTTGTATTTTAAGAATAGATTAAAATATAT
 13180  ATTTAATTTAAAAGAAGAATAACTTTTATTAATAAATAAAAATAATTATTATTATATAGT
 13240  TAC
;     G-trnG(ucc)_1 ==> start
 13243  ACGAGTATAGTTAAGTGGTATAACCTCTACCT!TCC!AAGTAGATATCATCAGTTCGAAT
 13301  CTGATTACTCGTA
;     G-trnG(ucc)_1 ==> end
 13314  AAAAAAAGAAATATAAAAGTATGAATAGTAATAAATCAACTCTTTCACCCCTTTCCCTAA
 13374  AGAAAGACAGAATATAAAGCACCTCCCCACCCAGTACGGGATAGAAACCTCCTGACCCTC
 13434  CCTCGATCTTTGTTTAATTTATCCCAATCCCGCAACCCCTCCCTTTTCTCCCCTTCCCGT
 13494  AAGAAATTGGGGCAAGGGAGGAAGTGGTGGGCTTTTTTCCCCCTACTTTTAAATACATCC
 13554  TCCCTTCCTTCCCTACCTACCTTGCATTAAGAATTAAGGAGGGGTAAGGGTAGTAGGATA
 13614  GGGGGAGGTAAGAATTTGTGGGTTTGCGAACACGGGATATTACTCTTCTCCCTTTTAATT
 13674  ACAGAACCTATACCCTTGTATTTACTCCTTTTCCATTTTTAGATCTCTCCCTCCCCTACC
 13734  CCTTAATTAAAAAGGGTTGGGGGCAGGGGACCCTTAGTAAGTTAGGGAAGTGGAGGGGAA
 13794  TTATCTCTTTTAGGTCATTGGTAAGGAAAAGGGTAAAAGGCAAGGATGATTATTAATATA
 13854  AAGAGAACGGGGGGGGGGGGGAAGGGGAATGGGACAAGGTGGTTGGTTCAATTAATTAAA
 13914  AAATAGCCACAAAAAATTAAATAAAA
;     G-orf124 ==> start
 13940  ATGTCAAAAAAAAAATTGGAAGAATCTTATGATGAAATAAGAAAATTAGACATACCCCGT
 14000  CCGGGAGAATTTTTAAGCTCTTTATATAATAAATATAGTGAATTTTTGGATTCTTTGACT
 14060  CCTGATAAAATTGTTTGTTTGTTTAATATAATTATAGATGGATTAATTTTATCTTCTTTC
 14120  CTTAGTGTTTTATCTATTATGTTAAGTGAAAATATAATAAATAAAATAGTTTTCTTAGAA
 14180  AAATATCCTAGAATACTTAAATTATTAAAATTAAGAAATAATATAAATAAAAAAGTATCT
 14240  AAATTTTATTTATTAATGCATTTTATTATTATTATATTTGGTATTTTAGGTAATATTTTT
 14300  ATGTTTTTTATCTAA
;     G-orf124 ==> end
 14315  TAATAAAATAACATATTTATTGATAATTTATATTTATTGATAACCCCCCCCCCCTAAGTA
 14375  ACTTATCTCTTCTTCTTCCCTCTTCATTTCCCTCCTTTTTGTCCCGTATCCCGCCTCCCC
 14435  AATACCACCTCGACCCTTTAAAGAATTTTTATAAAAATTAAAATTAAAAAAAATTTTAAT
 14495  AGGTTGAATATTATTTTTAAATTAATGTTCCTTTAGGCTTTTTTATTTATATTTTAAATT
 14555  TATACAAAGTAAATATAATTCATTTTATTATATTTATAATTAATAATTCACAGTATTTAA
 14615  AATATATTTGGTTAACTGGAATATTCTTAGGTATTTTATTTTATATTCTATGTATTATTT
 14675  TAATAAATTTCTTCTCTAAGAATAAGAAGATTAAAATACCTGAAACTTATCCTAAAAATA
 14735  TAAAATGTGGTTAAATGTTCTTCATTTGATTGATACAAATAATTACTTAAGAAAAGAAGA
 14795  ACAAGCATTAAATAAGAAACGTGTTTTAATGTATAGTATATTATTAATATCAGCCATGTT
 14855  TTTAATGTAAGTTATTTATATTAATTTATATGTTTTAAATTTCTCCCTGCCCCCCTCCCC
 14915  CCCCCGTACGGGATATTTAAAAAGGGAGGGGTAGGTAGATCTTTTTAATATTTTTAATAT
 14975  TTTTTTATATTAATTTTTATTTTATTTTTATACCCCCTTTACTCTCTAGCCTCTCCCTTT
 15035  ACCTTTTTATCCCTTCCCCTCCCCTACTCATAAAAGGGTAGGGGTTGCTGGATCGGGGTA
 15095  AAAGGTCAGGGAGGGGAGTAAATACAAGGTCAGGGAGGGTAGGGGATTGAAAGAGTTAAG
 15155  GAGAAGGTTGCAATGATAAATAAAAAATATTTCTTGATTGCTTAAATTTAATAAATCTAA
 15215  TATAATTACATAAATTTAATGATATTAATCACCTTTCTGCGGTAGTTACCGTTGAAGTAA
 15275  CGGAGCACTGCATAGGATTGGGGATATATTTATTACTATTCATTTTTTATATTAAATTTA
 15335  CCCCCTTCCCCCTTCCCCCTGCCCTTTGTAATTACGGGGGGGAGAGATTTAATTCACTTT
 15395  AATTTCAATAAATGAAGCGAACTTAAATTATATAGTTAC
;     G-trnG(ucc)_2 ==> start
 15434  ATGAGTATAGTTAAGTGGTATAACCTCTACCT!TCC!AAGTAGATATCATCAGTTCGAAT
 15492  CTGATTACTCGTA
;     G-trnG(ucc)_2 ==> end
 15505  AAAAAAAGAAATATAAAAGTATGAATAGTATTTTATCAACCTCTTCCACCTTTTCCCTAA
 15565  AAAGATACAGGATACGTGGCACCTCCCTTTTTATAAATCCTTGCCCCTCCGTCTTTAATA
 15625  ATAGGAAAAGGTTTCTTCCTCTCTTATCTTATTTAATTAAAGCCACTGACCTTCTCCTTC
 15685  CGTACAGGTCCTTCCTTTACCCCGTGTTTAAAAAGGGAGGGATAAGGATTAAGGGTTGCG
 15745  GACACGGGATGTTACTCTTCTCTCTTTTAATTACGGAAACCCTTACCTTGTATTTACTCC
 15805  TTTTTTAAGATAAAGATCCCGCTATCCTCCCAATCCCCTCCCCTACCCTTTAATTAAAAG
 15865  GGATGGGGGCACGGGATAGGGGTAGGAGGTACCTCTAGGAGGTAAGGGTAAGGAAGGGTG
 15925  TAAAAGGTAAGGATGATTATTAATATAAAGAGATAGGAGGGTGTGGAATAAGATGGTTGG
 15985  TTCAATTAATTAAAAAATAGCCACAAATTTAAAAATTAAATTAAAA
;     G-orf165 ==> start
 16031  ATGATAATAATGATCAAACAAATAATAATGAATCTAAAAATTAGATTTCATAAGATTATC
 16091  TCTCCCTTCCCTCCCTTACCTCTGCCCCTAAACCCGTTATCCCCTTTGGGGGTAGGGGAG
 16151  GGGAGAAAAGGGAGGGGGTTGCGGGATCGGGGTAATTGTAATCAACAATACAAATCATTT
 16211  TACTTATTTCCTTTAGTAAATAACTATAAAGTTAGAAATCCAGTAACACTTAATGTTGGA
 16271  AATTCAAGCTCTGAAACTTATAATATTAATTTAAAATTTATGCCTATATTTACTCTATTT
 16331  AATAAATATAAGGTTCCAAAATGGTTAAAATATTTTATTTTTACAATAATTAATGTAATT
 16391  ATATTTTATTTTTCAATAAAAGGTTTGTCAATTAGTAATTCTATATTAAGTATTACTAAT
 16451  TTTATATTTTATTGGAATAAATATAGATTTATTATAGTATTTTTCACTTCTTTACCTATT
 16511  TTATACAATTTATTGTAA
;     G-orf165 ==> end
 16529  ATTTATTTATTAGTTAAATTTTCATTCTTAAAAAAAACAAGATATAGCTACTCTTCAGTA
 16589  TATTCCTAATTTCCTTAAAAAAGAATTATTAGAAATAGAAAGAATTAGCAAAAGTAAAAA
 16649  TTTAAATAATTATTTAGACTTGTATGTAAAATATACATTAATATTTTTTATTATGTTTTT
 16709  AATTATCTTATTTAATTTCTATTTAATTAATTAATAAAAAAATTTAACAATATAAATGAG
 16769  TTTACTTGAAATTGAAATTTATCAGTAATACACTATTTTTCTTAAATTAAAAAATACCCC
 16829  CCCCCTTATCCTGTATTACTCCCTTCCTCCCTCCCCTCTCCTCCCCCTTTTTAATAAAGA
 16889  TCAGGGATAGGGGTAGCGGGATAAGGGTAAAAAGGGTAGGGGTAGGGGAGGGGGCACCCT
 16949  TACCCACCCTCCCTTACCCTACCCCTTTAAGGTGTAATTCTTTAATGAGGCACGGGGGGG
 17009  GGGGTAAGGGAGGGAAGGATAAATATCAAATATATAACCCCTTTTGATATTTTCTAAAAT
 17069  CAGCCTTTTTTAGAGATTAGCTAAATTTCAAAATCTTCTATTATTTCTGAATATTCCTAC
 17129  TTTTTAAATAAAGGGTGTAAGTGTAATAATAGTTTTTATTGTTAATAATTAAGTTAAGTA
 17189  TTTTTTATAAAGAAATATCTATCTCTATCTATTAATAAAGGTTTTAAGATTTTAAATAAA
 17249  AGAGGCTAAGAA
;     G-nad2 ==> start
 17261  ATGATTTTTATCTCAATATTAACATTAATAGTGGCTAAGGCCCTACCTTCACTTAATAGT
 17321  AATTTATCATCGATTTATTTTACAAGAATATCAGCTATAATTTTCGTATACGCCGGAGTA
 17381  TTATCATTTAATTCTCTTTACATTCAGTCAATTGGATCGGGTATAGGTATATATAGTGGA
 17441  TTATTTCACGTTACACAAGTATCCCATATAATAGAAGTATTTTTATTAATTATAGGTTCT
 17501  TTTATATTAATAGCTTGGCCTTTAATACAAACAACTCCGATCTACAAGGGAGGAACTAAA
 17561  TTAAATAATAAAAATATAACAGGAAATACTTCTAGCACAGCATCCGTAGAGAGAGAAATA
 17621  TTATTAGATACAAATACAAGTAATATCAATTATTCTACAGATTATTCTTTAATTGTATTA
 17681  TTTAGTACCATGGGTGCAACTTTATTAATTTCAAGTTCTGATTTAGTTTCAATGTATTTA
 17741  AGTATAGAATTACAATCCTTTGGTGTATATGTATTATCTACTTTATATAGAGATTCAGAA
 17801  TCCTCAACTTCAGCGGGATTAAAATATTTCTTATTGGGTGGTCTATCTTCTTGTTTAATA
 17861  TTACTAGGGGCTGGTTTAATATATGCTTTTACAGGTTTAACTAATTTTGAATCAATATAT
 17921  AGTTTAATATCTGTTAATGAAATAAATTATATTTCTCAAGGATTAAGTTTAGGTTTAATA
 17981  TTAATAATAATAGGGTTTTTATTTAAAATAGCAGCAGCACCTTTACATAATTGGTCACCT
 18041  GACGTATATGATGACACACCCACAATAGTAACAATATGGTTAACCATAATGCCTAAAATC
 18101  TCAATATTAATCTTATTATTAGAATTATACACACAAATAGGATTTATAGGAGGGCTTGAT
 18161  TCACTAATTATCAATACAAATGGATACGCAGAAATCTTAAATACTATTACAACTCTAAAT
 18221  ATTAATTCTAATATCTTTACTCACCAAGAAATAGGAGGTGCAAACGCAGTAAATTCTATT
 18281  TATTTAATAAAAAATTTATTACTAATAAGTTCTTTATTATCTTTAATAATAGGAACAGTA
 18341  GTAGGATTAAGTCAAACACGAATTAAAAGACTATTAGCTTATAGTACAATATCTCACATT
 18401  GGATTTATTTTATTAGCTTTAGCAATTAATACTGAACAATCTATAGATTCACTTCTATTT
 18461  TATATAATTCAATATACAATAACAAATTTAAACGTTTTTTTAATTATAATTGCTTTAAGT
 18521  TATATAATTAATCATAATTTAAAAGATATTAGATATATATCAGAACTAAAAGGTCAATTT
 18581  TTCTTAAATCCTTTACTAAGTTTAAGTTTATCAATTTGTTTATTTTCTATGGCGGGTATC
 18641  CCTCCACTAATTGGTTTCTTTTCTAAACAGTTTGTTTTATATTCTGCAATACAAAGTGGA
 18701  TATTATTTTATCGCTGTTATAGCTATAATTGTTAGTGTAGTAAGTGCTTCATATTATTTA
 18761  AAAATAATTAAAGTACTTCATCAAGAAAACGTGACTCCAATTCTACCCAGCCCGTACCCT
 18821  GTACAAGGATCCTTATCTAACCAGGGAACGGAAGAATCAGGGCCCTTACAGAGTCAGGTT
 18881  AATAATAATTCAGCCAACTCAACCTTTGCTGCCCTGATCCCGCAACCCCCAATCCCGTTA
 18941  TCCCCTTTGGGGGTAGGGGAGGGGAGGGAAGGGAGAGTGACAGGATTAAATAAAAAAATA
 19001  TTGTTAACTAATTTCCATAGTTTTTTAATTTCTAGTTTAACTTTATCAATATTATTGTTT
 19061  ATTTTTAAACCTTCTTTAATCTTAAATAGTACGCAATTACTATCTTTATCTTTATTTAAT
 19121  TTTTA
;     G-nad3 ==> start
 19126  A
;     G-nad2 ==> end
 19127  TGAACAATTTATTTTTTTTATTTATTTTTGTGCCTTTATTAGCTTTAATTTTACTAGGTT
 19187  TAAATGTTTTATTAGCAGTACATAGACCAGATGAATCTAAAGTTTCAGCTTACGAGTGTG
 19247  GGTTCAATACAATTGTTGGACAAACTAGATCTACTTTCCAGATTCATTTCTACATAGTAT
 19307  CTATGTTATTCTTAATTTTTGATCTTGAAATTTTACTTTTATTCCCTATTGCTGTGACTC
 19367  TTTACCAAGTTTCTACTTTCGGATTTTCTATAGCAATTATATTCTTCATTGTTTTAACTA
 19427  TAGGATTTGTATTGGAAATCGGTTCAGGTGCAATAGCTTTAACTAATTTTGAAACATCTA
 19487  CTCCGTCCGGAATTAAAAAAAATTAA
;     G-nad3 ==> end
 19513  ATTACCATTACCTACCTTTTTAATATCCAGATCCCCGCTACCCCTGTAATAACGTAAGGG
 19573  GTAAAAGGTAAGGGGAGGGACACTGGGTAATTAAAATAAACCCCTATTTATATCTGCCCC
 19633  TACCCCGTATCCCTCCCCTGCCCCGATCCCGTTATCCCCTTATCCCGCTACCCCTTACCC
 19693  CGTAATTACAAAGGGAAAGGGGAGGGAGAGGTAGGGGAAGGGATGGGGGCACGGGGTCGG
 19753  GATACGGGAGAGAAGAAAAAATTTCTAACTCAAAATTATAAATAGGTAATTTATTCTTTG
 19813  GTCTAAAAAAACTATTAAGATTTAAAAACCTCTCTGTATAAAAAGAAGAAGGATGAAGAT
 19873  AAAACAGGATTGATAAGAAAATTAAAATTAAAATTTAAATATCTTGTTTCCCTACCCTAT
 19933  CTCGCACCCTTTACCTTACTTTTAGAAAGGGAAGGAAGGAATCAATAAGGATAAGGGTCC
 19993  CCGTGTCCGTTACCCCTATCCTTATTAATAAAGGGAGGGATATTAAAAAGGGATACAAAG
 20053  GGGTCGGGATATTTACAAATGGAGGGAGGGATTGATATATTTTTTTAAAAGAAGTAAAAG
 20113  AGTTGATTATTTTATTATTATTATTATTTATATTTATATTTTAATTTTTAATTTTATAAA
 20173  ACTTTATTTAAATAACTTAACTTTTATTT
;     G-trnM(cau)_1 ==> start
 20202  AAGACTTTAGCATAATGGTTAATGCAGTTCGCT!CAT!AATGGATATTATAAGGGTTCAA
 20260  CTCCCTTAGGTCTTA
;     G-trnM(cau)_1 ==> end
 20275  TTCTGATTACAATTTAACTTAAAAAAATAAAAATAAAAGAGAATAAATATAAATGAACTC
 20335  ATTAATTATATTTTTTTTACAATATAAACTTTATCTATCTGTCTTTTACTTCTTAAAGCA
 20395  CTCCCTGCCCTTATTTACTCCCTACCCTTTAGGAACAGGGGTAAGGGAAGGGGTAGATTC
 20455  ATATAACTTATAAAAAGAAAAGCAATACTCTCCATTCTTTAAGAATTGAAAATCCTCGGC
 20515  TCCTGCTTATTTAAATTACAATATTTCGTTTTTAAAAAAATTAGACAGGCAGGTTGAACG
 20575  AAGGAGCGGAAGTTTATAAACCCAAAGTCCTTTATAATCCCCCCCCCCCTTCCGACCCTT
 20635  ACCATTTAAGGGTAGGGGTCCCGTATTTACTCCCTCCCGTAATTACAAAAGGTCAGGGGT
 20695  AGGGAGGGAGGGAAGGTTGGAGGTTAATTAAGAAGCTTAGCGCTTTTCCCTTTCTCTCTG
 20755  TTTTCTACCTTTACGATACCTAAGGAAGAAGGAATGAAACAAACGAACCCTCCAGTCCAG
 20815  GTTTAATATAAGAGCTAGATGCTAAGCGCCTAAAAGGTGAAATAGTATAGCGTGACCAGC
 20875  TACAAATAAAGAGGAGAAGTAATAAGGTAGCTAGCAATCTTCATACAAGCTCACCCTAAA
 20935  GGGTCCCATATTATCCTTCCCCTTTTACCATTTATTTACTCCCTCCCTAACCCTCCCTTA
 20995  TGTTTGGGAAGGAGGGTAGGGATTCCGTAATTACAAAAAGTGGTAAGGGAGGGAGGGGGA
 21055  CCTCTTTATTAATAAAGAATCGTGAAAGGCAAGGCGGATATCCGTTGTATAGTATAAAGA
 21115  CAGTTAACTAAAATAAGA
;     G-trnS(uga) ==> start
 21133  GGGCATTTGGTCGAGTCTGGTTTATGGCGCTCGTCT!TGA!AAACGAGTACTTTACAAAA
 21191  GTCGTGAGTTCAAATCTCACAGTGCCCG
;     G-trnS(uga) ==> end
 21219  TTTATACTAATATTTTTTTTAATAAAAAAAAAAGTAATCTTTTATTATACTATCATTTAA
 21279  TTCTTTTCCTTTATTAAAATTTAATAATTATTA
;     G-trnP(ugg) ==> start
 21312  ACGGTGGATGACAAATTGGCCAGTCGCTCCTTT!TGG!GTGGGAGACATATTGCGCGTTC
 21370  GAGTCGCGCCTACCGTG
;     G-trnP(ugg) ==> end
 21387  TATACCTACAAAGTATAGAAATGTATAAAAATCCGCTTTACCCCACTCCCCACCTTACCC
 21447  TTATCTTGCTATCTTATGATTTTAATATCGGAAAGGGGAGGTAGGTAGTAAAAAATGATA
 21507  AGGATATTAAACAGGAATCCCCTTTTCTTAAAGACATTCGACTTAAATAGGGTCCCTTCC
 21567  ATTTCTATATTTTAAAAATGGATAGGAATACTCCTTCCCCGTGTCCCGTATTTACTTCCT
 21627  TTTCTTCCTTCCACCCCCCTCCCCTCCCTACCCCTTTCCCTTTGTAATTACGGGGGGGGA
 21687  GTAAATAAGGGTAAGGGGGTAGCGGGATCAGGATCAAGGTAAAAAGGGTAGGGTAGGGGG
 21747  TTCGAATAAAGAGGATCCTATCTGGAGCCCAAAAGGTCCTATGGAAGAATAAAAAATCGC
 21807  TCTAAACTTGTTCGCTTTAAGAAACCTGTATCCTTTTATAGGAAAAAGGTAAGGGAGTTA
 21867  TTGTAATCCTTTTAACTGAAAAGATAAGGAGGAAAAGATCGTAGTGCAAACCTTAAAAGA
 21927  GGAACTAAAAAATAAAAATAAAAATACTAAATTATATATTTCTTTTTATTATACATATAA
 21987  CTTAAGGCTGAGAAAAATAAAATAAAAGCGTACGATTTAATACAGTATAAATTTATTAAA
 22047  TTTAATATAAAA
;     G-trnN(guu) ==> start
 22059  GGTCTTATGGCTGAGTGGTTTAAGCGAGGTACT!GTT!AATACTTTCTACAGGGGTTCGA
 22117  ACCCTCTTAAGGCCT
;     G-trnN(guu) ==> end
 22132  AAATTTTAAAAAATTAAAATAAAAAATAAATTAGTTGCTACACCGCTAATTTTATTCTAC
 22192  TATTTACTTTATATGTTTTAATAAAATGAATTTAATAACCCTAACGCCGCTTCGCCTATT
 22252  ATTGTACTTCTGTTTTAAATAATTTTATTTTA
;     G-orf111 ==> start
 22284  ATGAATCCCTCCCTTTTTAAAGACCCAGACCCCGTATCCCTCCCCTACCTCCCCCCCCCC
 22344  CCCAAAGGGGATAACGGGATCGGGGCACGGGATCGGGATATTTACTCCTTCCCTAGCCTT
 22404  CCTTTTGTAAATGAATGTAAGGGTAGAAAGGTAGGGTTACGGGGAGGGGTGGGTAGGTGT
 22464  TGCTTTGGTAGGAGGGGCTCTTTGATCGCACCCAACCATGTATCCTTAAACAACTATTTT
 22524  ATCCCCCTTTATTCTTATCCAGCCATCCTCCCTTGCCCCATCCCACCTTTCTCTAATTAC
 22584  TCCTTTCCTCGCTTCCTTCCTCCCCTCCCTTTGTAA
;     G-orf111 ==> end
 22620  ATAAGGGTCAGGGGTAGCGGGATAAGGATCAGGGTACAAGGGTAGGGTAGGGTAGGGATA
 22680  TACATAAATAAGGGGTAGGGTCCCACCCTCCCCCTTTATCCCGTAGGGGTGAGAGGCAAG
 22740  ATATTCGGGAAGAGGAATATTAACAAAAAGGTGGCGGGATAAGGGTAGGTTATAAACAGA
 22800  ATAGCGTATAAATATA
;     G-trnL(uaa) ==> start
 22816  GCGAACATGTTGAAATTGGTAAACAATCTTTTCT!TAA!GCAAAAGTGGGAGGTATCCCT
 22874  TAAGAGTTCGAGTCTCTTTGTTCGTA
;     G-trnL(uaa) ==> end
 22900  TAAATAAAAATAAAATTAATAAAATAAAAAATTAAA
;     G-trnE(uuc) ==> start
 22936  GGTCCTTTAGTATAGTGGTTCGTACAGCTCCCC!TTC!AAGAAGCTAGGATCAGTTCAAA
 22994  TCTGATAAGGATCA
;     G-trnE(uuc) ==> end
 23008  ATATTAATTTATATTAACAACAATATATTATTAAGGGTTGTTACTTTTTTTACATTTGAG
 23068  TTTTTAGACCACACCACCCTTGGTCCCGTTTCTTAAATGTAGGGTGGTAGAGTCCCTTAT
 23128  CCCTTTTAATGTCCCGACCCCATACCCCCTACCCCCCCCCCCCTCCCCCTTTTTGTACCC
 23188  TGATCCTTATCCCGCTACCCCCTGACCCTTATTTACAAAAGGAGGGGAGGGAGGAAGCGA
 23248  GAAAAGGAAGTAAATAGGGAAAAGGTAAGATATGGAGGGGGGTGGGGTAGGGATACGGGG
 23308  TGGGGTAGGGAGAACCTTTTATTTATATCTTGCACCTGACCATATCCTGTTTTCCTACCT
 23368  TCCCATTCCTTCTCCTTTATTAAAACTAAAAAAAAGATAGGGGAATCTACCTTTACCTTC
 23428  CTTACCTTAAAAAAGAGGATCATGGAAGGGGAGTAAATATCCTTTTTTAATTATCCTGAC
 23488  CCTGTATCCCTCCCTACCCCTTAGCGGAATCGGGGGGCACGAGGTCGGGGGATCCAAAAA
 23548  GGGGCCATATATGTGACACGAGTCCCGTGCCCCATCCCACCTTTCTCTAATTACTCCTTT
 23608  TCTCGCTTCCTTCCTCCCCTCCCTTTGTAAATAAGGGTCAGGGGTAGCGGGATAAGGATC
 23668  AGGGTACAAGGGTAGGGTAGGGTAGGGATATACATAAATAAGGGGTAGGGTCCCTCCTTC
 23728  CCTCTTTATCCCGTAGGGGGGGGGGGAGAGGTAGTTGAAGGTTTAAAAACATAAAAGAAG
 23788  AGTGATATAAAAATATAAATATAAATACAGAGAAATATAAATTATAACTGAAAGTTTACT
 23848  GGTTTCTTTAAATTAAATTATTAATATTATACTATATTATTTTATATTATATTATTAAAA
 23908  ATAAAAAATACCCACCCCTACCCCCACCCTTTTTACCCTATCCCTCCCGTAATTAAAAAG
 23968  GTAGGGGTAGGAGGTAGGGGTCCCTCCCTCCCCTCCCTTATTAATTACGGGGTAAAGGGG
 24028  TGGATTCATCAGGGTTACGGGAGGGAGGGGATAAAAATAATTGTTTTTATTTTTTTAAAT
 24088  AAAAAGGTATACGGGGGATAAAAAGGAGTAAATTAATAAGGTCCAGGTAGCGAGACCGGG
 24148  ATAAAATTAAATTTTTATAAGATTCATATTCTAAATAAAA
;     G-trnS(gcu) ==> start
 24188  GGAATAGTGTTCATTGGTAAGATAAGACAATT!GCT!AATTGTTCGGGTTAACACCCTTA
 24246  GGTGTTCGAATCACCTTTATTCCA
;     G-trnS(gcu) ==> end
 24270  TAAATAAAATTAAAAGTACTCCTTTACCTGACCTATACCTACTTTTTCTCATTCCCCTTC
 24330  TCTTCCTACCCGCAAGGTTAAAAAAGGGGGGGGGAATAGGGGAAGGGATTGGGGGTGGGG
 24390  GGTGGTAATAGAATTCATTTAGTATCCAGTATTTTTATACTAATTATTTTAATATAACTA
 24450  GTCGTAGTATTTTTAAGTCTAAAGTTTATATAATCAGAGTAAATCTTTCACCATTAGATA
 24510  TATTTGAAGTTAGAGAATATAATTCTACCCCAATCCCGTTACCCCTTACCCCTTATTTTA
 24570  CTCCCCTTCCCTCCCCAAAGGGGGTAACGGGATAGGGGTAGGAAGGGATAATACGGGACA
 24630  GGGTCCCAAGGTTAAGGGAAGGAAGGGAGGGTGGTGTTAACCTTTTCTATTATTTATTTA
 24690  GTTAGATCTTTGAAAACATCTCCTTATGACGGTTTAGATAGTTTTATTTAAGTTTTAATA
 24750  GGTACCCACTTAAAAAACAAAAAAAAAAAGAAAATAATGCGTTACTTAATAAGGTGTTAT
 24810  TTGTTTATGAGAAAATAAATTGGTCTAATTTACAATTAATATTTAAAGCGTGTAATATAG
 24870  ATATTAGCGGTGGAACTATCAGTAAAAGACATACATTATCTACAGTACAATTTAATTTAT
 24930  CTTTACTATTAATAGAAATGGGGTATAATGTTACAGATATTTATAATAGTTTTGTTGTAT
 24990  TATCTAAATCGTTTCAAGATCAAGATGACTTAATAGACTCAGAATCAAATAAAACTTTAA
 25050  ATATAAAACTAAAGTTTCTAGCAATTCAAAATTTATTAACCTCAAACATTGAAACTTATA
 25110  ATAAAGAAATTAAAAATTTAAAGTCAGAAATTAATATTAGACAGGGAAATATTTCTACAT
 25170  TCCTCCCTCCCTACCCCTTGTCCTAAAGGGTAGGGAGTAAATACAGGACCCCGACCCTCC
 25230  CCACCCCTTAATTACAAAGGGATTGGGGGCACGGGATACGGGGTCGGGATACAGGGTCGG
 25290  GATACGGGGTCGAGATACGGGACCCTCCCCTTTTATCTTTTAAGGGGTTTAGGGTAAAGG
 25350  AACACGGGAAAAGGTTGGATAACAGAAAGAAAGGTAGAGGAAAGGGGAGAAGGTAAAATG
 25410  GGAAAAGTAAATTAATTAGATAAATTTAAATTTTTATTACTCCTTTTTTTCTTTTTATAA
 25470  TTAAAATTAAATTAAACTTTAATTATTTATTTAG
;     G-trnH(gug) <== end
 25504  GGTAAAATCAGAGACTTGAACTCTGAACATCGTCGC!CAC!AAGACGTCATTTTGCCAAT
 25562  TAAACTAATTTTACC
;     G-trnH(gug) <== start
 25577  TCTTTTAATAAAATTTAACAATTAAAATTACTTATGTTCAATTAAGTTTGTTTCTATAAA
 25637  AGATTCAAATATAAAAGATTAATATATAAAATATTAAAAATACCCTTCCCGTATCTCTTT
 25697  TTAAAGATCCCCGTATCTTTAAAAAGAGATACGGGACCCTTTCCCATCCTTTTTAACAGG
 25757  AAAGGAGTAAATGGATACAGGATACAGAACATTTTTTATTTAAACAAGATAAAGGACCAT
 25817  TACCTTATCCTGTGACTCCTTATCTTGTACAAGGTTGGATAGGGAAAGAAGGACAAGGAT
 25877  CTGTGTGTCCCTTAAATATAAAAACAAACAAAAAAAGGGGGGGGGGGTTATGTTCTCTTG
 25937  TTTCATGAAACTAATTATAAATGTACTACCATATTAGCGTACTGTTGTAGATCTGTATTT
 25997  TGCTTTAGAAATGTAAGCCTAATTA
;     G-rps3 <== end
 26022  TTAAAAGTAATTTTGTCCAGATGATACTGTAATACTAAAGGCACCTCTTTTATTTTTATT
 26082  AGTATATCTTGCCACATCTGAAAAGTTAATTTTACCTCTAGCACAAGCACCTCTTCGAGT
 26142  TGTTTTAACAGTTTGTCGAGGTACAACTCTATGTGTTAATAGCCGTCCTGCCACTCTAAT
 26202  ATTAATACCAGATAAAAAAGCAGGTATAATATTAACTTTACTATTTAAAGTAAAATTATT
 26262  TAAATTTTTAATTATAGCATTTTCAAAAAGTCTTCTAATAATAATTCTTAATTTAATTTT
 26322  ATTAATCATAATACCTAATAAATTCACTAATATGTTACTATCATTATATGGGTAATGTAA
 26382  TCTAATTAAATCTAATTCTACAGGTTTTTTAAATAAACGACTTAAAATTAAACATAATTT
 26442  TTTAAATTTCAAAGGAAATACTTTAGTTAAAGTAATATTAGATAGTTTTCTTAATTTAAT
 26502  TCTTACTTTAATTTTAATCTTTCTAAATTTACTATATTGTTTTTTAATTTTATTTTTTTT
 26562  TTCCCCTCCCCACCCCGTACGGGATAGAGGTAGTTTATTATTTAATTTATTTCTATTTCC
 26622  ATATTTATGCATTTTTTTTAGTTTTAAAATATTAGGTATAAGTAAATAGTAAAATAACTG
 26682  TATAATAATTTTATCTGGTGTAATAACGAAAACCGGTTTACTAATTAAACAATACATAGA
 26742  TTTAAATGAAGCACATAATAAATTATAAACATTTTTAATTAATTTAGTCCCGGACAGGGT
 26802  AGTTCCCATATTAAAATTAAAACCGATTACATTAGAATAGAAAATAAATACACCTTTACT
 26862  TTTCATATTATAAATACTCATTGCTTTTAAGTATTGGTTTATTATTGGTTTACTCTCTGT
 26922  TAAAGGATTAGAAGTATATAATAATTTAACAGGAGCCCTCCCAGCCCACCCCCACCCCTT
 26982  TGGGGAGGAATCGGGATATGGGTGTGGAGCTACAGACTGAATAGAATGGATAATAGAATC
 27042  AGTTTTAGATTCAAAATTATTATTTTTTAAAATAGATTTTATTGTTTGTTCAATTTTTAT
 27102  TTCATTGTTTTTATATATTGAATTAAATGTTTTATTTATTATTAGTTTTTTTTCATTTAT
 27162  TTGTACTAATAATTCATTTCTCCCTTCCCATCCCTTCCCTGTACTTTGTAAAGTTAAAGG
 27222  GTGTAAAGCCTGGGATTGCGGGATAAGAGTAGGGATTGTTGAAATTGAAATAGATCCAGT
 27282  TGATCTGGTTGAAGCGGTTAAGACAGAGCCGGATAAAGGATTTAAAGGTATTAAAAATTT
 27342  TACTTGTTCTAAGCTTTGATTTTTTTCTAATTTATTAATTAAATTTTTCTTTATATAGAT
 27402  ATAATAATTTAATTCCTTAACTAAATTTTTACCTATATTAATCAATTTATGTAGTATTCT
 27462  TCTCTGAATTTTTATTTTTCTTTTTAAGATTTTGAAGTATAATTTTTTACCTATTCTCCC
 27522  TCCCTTTCCCTTTCCTGTACCTCTCTCCCCTACCCCTTTTATCCCGTCTCCCTCCCCAAA
 27582  GGGGTGGGGGTGAAGGGATGGGGTTGAGGAAGATAAAGGATATAGGGCTTTTTTTCTTTT
 27642  ATGGGATAGAGAATAAAAGGAATATAATTTTAGTAAGGGTACATATAAAAATAATTTATA
 27702  TAAATATCTTAAACGATAACTGAAAATTACATTAGGTTCAGGTTTTAATAAATGTGTAGG
 27762  TAAAAAAAGTCCAAGATTATTAATTAAAGATCTAATATTAAATACTGGCATATATCTATT
 27822  TAAAATATAGAAATAATTAGATATACGAATGTTTAA
;; mfannot: G-rps3 <== start Def by similarity
 27858  TTTATAATATTCATGATCCTTATTTTTTAATTGTGTAATTAATTCTAATTTATTATGTTT
 27918  TTTTAAATACTTATTCAA
;     G-rps3 <== start
 27936  ATTTAAATTATATAAATTTAATCCTTTTAAGTATATAGATAAAATTTCTTTTAAGCTTAT
 27996  TACTTTATAAGTTAATTTTTTTTGAGGATTTAATAGATTAAAATTATATTTATTTCTCTG
 28056  TTGTAAATTAATTTCCTTTAATAAAACTGGAATACTAAATAAAGGTAAAATTTTTGTATC
 28116  TACTTTGATCCCTGTCCCTACTTCTTTAGCACCTACCCGACCCCCGATCCCGTACCCCTT
 28176  TAAGGGTATGGTAGGGGAAGGGATTGTTGAGGTTGAGTTTTGAAAGGACGTTAACGAAGT
 28236  GGTAATTTCATTTTTAGCTATTAATTGGTTTTTATTGTATACGTTGCTATTATTATTTTT
 28296  CAATTTTATTTTATAGTTTTATTTTTTAATTTAAGCTTGGAAAGAATTAAGGTAAAGAAA
 28356  GATAGGTATTATCTTCTTTATGACCTCCCTTATCTCTATCTATTTTTTCCTTTACCTTTA
 28416  TCCCTACCCCGACCCTTTACCCTGACTATCCTTACCCCTCCACCCCTAGCGGGAGTAATA
 28476  AATAAGGGAAGGAATAAGGGAGGGAGTAAATACGGGATATTTAAGGGTAGGGGTCACTTG
 28536  ATAAAAGTAGGAATAGAAAAGATGTCACTTTACACTAAATTTAAGTAAAATTAAAAAAAT
 28596  AAAGGTAAAGAAGGAAAGCGGAAGGTCCACCTATATTAAATTTATTGCATATTTAATTCA
 28656  CTTTAATTTCAATAAATGAAGCGAACTTAAATTATATTTTTATTTTATTTATATAAAAAA
 28716  TTCACTAGAATAAACTTCAATTATAAATATTTATCATTTCAATCATAACTATGATATACA
 28776  TTCGTTTCACTTTCTAGACGTTATTTAGTTTAATAAATATAATTAATTATTTAACTATAA
 28836  ATATTAAATATAAATGATAAATATTTCCCTAATATTTTTTTAATTTAATATTAAGGTAGC
 28896  TAAAATATAAGATGGATTACTTTACTCCTATCTATTATTTATTTTAAATTTTAGTCCCTT
 28956  TCCTCCACCCCCCTCCCGTAACACGCTACCCCCTTATTTACAAAGGGGAGGGGAGGGACC
 29016  CCTACCCTTATTTATCCCTATTTACTCCCCCACCCTATCCCGGTATTACTCTGTAATTAA
 29076  AAGGGATAGAGGTAGGGGTAGGGTAAAGGGTAAAGGGTAGGGATAAAATATCGGGATAGT
 29136  GGTGGGGTATGGTTAATTAAAGGTTGGCAAACCATAGATAGGGTAATTGTATTCAAAGTT
 29196  ATTTATTTACCAATCATAAATAATTTTCTTAGCTTCTCTTTTAATAAAATATAAATATAA
 29256  ATATAAATATAAATATAAATATAAATATAAAAATATTTATATTTATATTTAAATACCCCG
 29316  TCACCAATATCCTTAACCCCTTCCGTATGGAAAAAGAGTGAGTTGTTTCTTTAATATTTA
 29376  CAATTACCCCAAATAATTACCTAAATCAATAGCTATATTAAGATTACCAGTATTACTTTA
 29436  ATAAAATAATTTATTTTTATTTTCAGTACTTATACCTCTATTACTCTCACTACGATCCTA
 29496  TTCTTCCTCCCCCGTAACCCTTATTAATCCACCCCCTTTATCCTTCCCCTTCCACTGGAT
 29556  TAATAAGGGATTGGGGCAGGGGTGGGGAGAGAGGGACTCCTACCTTATTAATTAAGGAAT
 29616  AGGGGGTAGAGAATATATAATTAATT
;     G-orf112 <== end
 29642  TTAATTATTAAAAAAATAGAAAGAAACTAACCTATAATAAGACCAAACCATGAAACCATT
 29702  TATATATAGAAATAATATTACTTCAAAACCTATAAAATATATACTAGTTGTTTTATATAA
 29762  ATTCATAAATCTTTTTAATAGTTTCCAACGTTCCATTTTGTCTTGCATAAATTTAGTTTC
 29822  TATAGTGTAAAGTATTATTATATATATCAAGATGTTTAAAAAACATAATAAAGATATAAT
 29882  AGATAAAATAAAGAAACTTAAAGCTAATTTACCATCATCAGGGATATTATCATCTTGTAA
 29942  TTTACTCAAAAGTTCGTTTAAATGGTATAATATTATCAT
;     G-orf112 <== start
 29981  TTGTTGTTTTTAATTATATTTTGACTATTTTTTAATTAATTAAACCAACCGACCTTTTTA
 30041  ATAATTTGATTGATTTATTACTTTCGATACTTTTATAGTTTGAATTTTTTTTAGACCTCC
 30101  TACCCCGTACGGGACCCCTCCCTTTGTAAATACGGGACCCCTATGTAAATCAGGGGTAGC
 30161  GGGATCGGGGGGCACGGGATAAAAATAACAAAACATATAATCCCACCCCTCCCGCACGGG
 30221  CAGGGAGGAATTAAAAAACAATAAAAAAAAAAAAGAAAAAAAAAGGGGGGATATATTGTT
 30281  TTATTTTATTTTATGTTTACTTTATTTTA
;     G-orf178 <== end
 30310  TTACAGTACACAGATACCTGCTATTAATACAATACTATAAATTAAAATATATATTTTATA
 30370  TATTTTTTGATATTCATTTTTCATGACATTATTTATACCAATAAGATGAAGAGCATTTAA
 30430  CCACATATTAATATATTTAGGATAAGTTTCAGGTATTTTAATTTTTTTATTCTTAGAGAA
 30490  GAAACCCATTAAAATAATACATAGAATATAATATAAAATACCTAAGAATATTCCAGTTAA
 30550  CCAAATATATTTTAAATACTGTGAATTATTAATTATAAATATAATAAAATGAATTATATT
 30610  TACTTTGTATAAATTTAAAATATAAATAAAAAAGCCTAAAGAAATAATCAATTTAAAAAT
 30670  AATATTCAACCAATTAAATTTTTTATTATTATTATTAAATTTACCAGACATAAATATTAA
 30730  ACTAGTTACTACTGTGTTACTATCACTGCTGATATTCATATTTATGGCATCAAATAGGCT
 30790  TTGACTAGTTAAAGTAAGGTTAAAATTTAAAATATCTATAATTTCAGATCCGTTCAT
;     G-orf178 <== start
 30847  TTATTTTAATTGTATTTTGGCTATTTTTTAATTAATTAAACCAACCAACCTTTTTAAAGA
 30907  TTTGATTGATTTATTACTTTCGATACTTTTATATCCTGAAATATTTTTTTTTTGTTTTAT
 30967  TTTTAACATTTTCCCCAAATCCTCCCTCCTCTATTTTAATTAAAGTATGTGTAATTATTT
 31027  AAAAGGGATAGGTAGAAGGATAGCGAGGATAATAGTTACGAGATTTAATAAATGATAGTA
 31087  ATCCTTATACCGATCCTTTCCCATCCTTTTGTACATTTCTTTTTAATTTCTTTACTTTTA
 31147  CCCCTTTTACCTTCATCTCCTTACCCCTCCTACCTTTATCCTTAAAGGTGGGATCGGGAG
 31207  GGAGTAAATATCCCGTGCCCCCATTTCTTTGCCCCCCTAAGGGGAGGTAGGGTAGGGGTC
 31267  AGGATATTAAAAAGGGTTAGAGAGGATACAATGTAGAAAAGGTAGAAATGTATAGCAAGT
 31327  ATGGATTGAAGAAGGTTAAAGTATTGAGAAAGAAGATAGAGTATCTCTTTGACCAATGGA
 31387  CCTTTAATTTAAAGTAGATACAGCGGGAAAACAAAGGGTCCTTCCTTTATCACAATGGAC
 31447  TCGGATTCCTTTTTAAAGACTCCGACTCTTACCCTCCCCTCCCCTTCAAGGGGGGGAGGG
 31507  CAAGGAAATAGGGGCATGGGATATTTACAAAAGAAAAAAAAAAATGGGGGGGTTGGATAG
 31567  GGGGTTGTATAAATTATATCTAATAAATCAATTTAATTATTAACATATTTAATATAAAAT
 31627  AATTAAAACACAAATATTTATATATATTGCATAAAATAAAGCTAAAACAATTAAAATTAA
 31687  GTTAAAAAAGAAAATTGTATGTTGATATTCATTTCTCCTTATCCCTCCCCTTTTTTTATC
 31747  CCCTACCCCTTTGTAAATACGGGATAATTAAAAAAGGAGGGGGTACGGGGCAAGGGTAAA
 31807  TTTAATTAAACTTACTAATTTAGGATATTTATCATTTTATTTATATTTATCTATAAAAAT
 31867  ATTACCATAAGTAACGCTTACAATAGAAAATAAACACATTAAAATAAATATACATAAGCT
 31927  AATATGACTTATTGCACTCAATTCAATTATCCTTACCCCTCCCTTCCCACCCACTGATCT
 31987  AACCCTCCCTTACCCTTACTTATTTTTATTGGACAA
;     G-orf119 <== end
 32023  TTAATTAAACGTTAATATACCGCTAATTATTAAATTAATAATAATTATAAATACTAAGAT
 32083  TATTATACAAACACCCCCTTCAATTAGAATAATTGTAAAAGAATATTTTTCATAGTATTT
 32143  AATTAATCTTTTTAATTTAGGATATTTATTATCTATATCATACTTGTGTATTAAATATAA
 32203  AGAAATAAAATATCCTATTACATTAATAAAACAGACTAAAGCAATTAAAGTTAATGTGAA
 32263  CATAGAAAAAGAATAAAGAATTATAGGTTCAGCATCATTTGAAATGTCTTTACCTAAATT
 32323  ATTTATAATCAAAGGAAGAAGAAAAGATGATTTAACTTGTTGATTTTTA
;     G-nad6 <== end
 32372  TTAAGATTCAT
;     G-orf119 <== start
 32383  TTACAGATTTATTTTTATTTGTTTTATTTGATCTTGAGATTATTATAGTAGCAAACATAG
 32443  CTAATAATAGTATAACACTTAATGTAATTAATAATACAGCACCATAAGTATATAAACCAT
 32503  GACCTAATACTTCTATTTGTTGAAATTCTGTAATTATTACATCAGATAATGATGATAAAA
 32563  AATAATTATTTACAATAGAATTAATTAAATTAATAGATACAATTTTAGAATCTGATAGTA
 32623  TACTGTTTAAATATGTAATTTTATCTAATAATACAGATAAAGCAGGAACATTATTAAAAT
 32683  TAAAAGGTATAATAGTAAAGATAATAAATATAAATAAAGATCCTATTGCAATAGCTAATG
 32743  GTAAATTTTTAGTATATTGATTTCCAGTTTCTAATATATCTGTTAATTTAATATTTATCA
 32803  TCATTATTACAAATAGAAATAGTACAGCAATTGCTCCAACATATATAACTATATAAGATA
 32863  TACCTACAAAATTAATACCAATAAAGATTAAATATACAGCTGCTTGAACAAAAGTAGAAA
 32923  TTAAAAAAATTACTGATATAACGGGATTTTTAGAAGTGATAGAAAAAACACTTGATAATA
 32983  ATGTACCAAAAGCTAAAATATTTATAAAAAGAGTTGTCAT
;     G-nad6 <== start
 33023  TGTAAAAAGAAAATTAGTATTTTATAGCCTGCGTCCTTAGACCTTTTCCACCCTCCCTAC
 33083  CCGACCTTATTATCCTTGTTTAATATCCCGACCTCGTGCCCCCAATCCCTGTTTATCCAT
 33143  CCCCTCCTCCCCTTCCCCTTATTTACAAAGGGATAGGGCACGGGGGGTAAGAGGTTACAG
 33203  GGTTACGGGGTGGGGAGAGATACGGGGGTAAAAGGATGAGGGTAACGGGATCGGGACCCG
 33263  GCCTTTTTCCGGAACCTTGCCACTATTTTAATTTTTCCTCCTTTCCACCTTTTTACCTTT
 33323  AACCCCTTAATTAATCCTCTCTCTACCCCTCCCCTTTTTAATTAAAGGGTCAGGGCCTCT
 33383  TTTAATATCCCTACCCCCTTTGTATCCCAACCCCTACCCTTTTTACCTTTTTTTACAAAG
 33443  AGAGGGAAAGGAGTAAATACTGGGTTACGGGATATTAAAAAGGGAAGGGGCGGATAAAAC
 33503  TAAAAAGGGTATAGGTAGAGTTCCTACCCTTTTTATTAAAGATTAGGGGTCAAAAGATAG
 33563  GGATACGAGGTGTTGGGACTCCTTCCCTTTAATTATAAAGAGATAGAGATACGAGGCTGT
 33623  TGACTTTTTTAACCTGTCAGATCCTTATATCCAATAAGGGGGAGGGCTATCCCTCTCCTC
 33683  CACCCCCACCCCGATCCCGTACGGGGGGAGGGATATACTTTATTTAAACAAAGGTAAGGG
 33743  TAGCGGGATAGGAGTAGGATAAATAAAAATTTTAGTGCAAAAATACCTAAAAAAGAAACA
 33803  CAGATGACGGAAGGTATATAATAGGAAACTACTTTATATATAAAATAGAAGTACTCAGTC
 33863  AATAAGTAATTTCTTATTTTAAATTATAGTTGATTAAAGGCTTTAAAACAAGAGTTAACA
 33923  TTATAATAAATATCCAATTCTCACCCCTACCTTATCCCCCTTATCTTTAAAAAATAATAT
 33983  TAATATTTAAAAATGGGAAAATAGAAAGATCTTGTCCATGGCTGGGATTGTAAGTTTTAT
 34043  AAGATATTTAAAATATAATATATAAAAAGGCTGCAGGTTTAACCTAGAAAAATTGACCTT
 34103  AAATTTTATTATTATCCCGATCCCTCCCCTCCCCTCCCCGTATTTACAAAGGGGTCAGGG
 34163  GTAGCGGGAGACGGGGGGTAAATAAAATAAGGCAGGATGGCTTTGCATTCTTTTAAAAAG
 34223  TACCGTTTCCTGTGCCTCTATCCTTAACCTAGAATTATAAAAAGAAAGAACCCCTCCCCT
 34283  GCCCCCGTAACCCCGTAACCCTTACCCCTATTTACAAAGGGAGGGGAGAGATAAACAGGG
 34343  ATTGGGGGCACGGGAAATAATCTGTAAAAAAACACCTTACCCTTCCTCCCCTTTACCCAG
 34403  CGGGGTCGGGGGTTATAATAACCCCCACTACCTTATCTAAGGTAGCAGAATAAGGTAAAG
 34463  TAGAAAAGGGATAAGTGTAAAAGGTAGCGGGATAGAGATACGGATTACAAGGAATAAAGG
 34523  TACAGAAGAAGTAAAGTTAATGCTTGGTAGAGTTTATATATAAACGTCAGAAAAGCACTA
 34583  ACTTTTTTTACAGCGCTTAAAACCAAACCCAATAAAAGGTATAGGTTAAACACTTTATTT
 34643  TTAAATTAAATAAAACGAAGATTTTAGATATTTAGAGTTATAATCTAAAAATTTAATTTT
 34703  AAATTATATAATAATATATATTTATATATATTTATTTTATTTTTTATATAAGGTAAGGTA
 34763  AATACCTAAAATAAATAAAAATCAAATTATTATTTAATCTCTATTTAAATATTAAGGTAA
 34823  AATTAATAATTAATAAAATTTACTTTATA
;     G-trnD(guc) <== end
 34852  CGAGCCCTTCCAGATTCGAACTGGGACCACCCTAATC!GAC!AATTAGGTACTCTACCAA
 34910  TTAAGCTAAGGACCC
;     G-trnD(guc) <== start
 34925  TATAATTATTTAGTATTCTATTTGCTCCGACGCTCCCCTACCCCCCCCCCCTTCCTCCCG
 34985  TTTACCCTAGCCCCGTTATTTTCCCCTTCCCTTATTTCCCTCCCCACTCCTTTATTATAA
 35045  AGGGAGTGGATAAGGTAAAGGGATAGGGGTCCAGGGATAGGGAGGGCTTGGGCACGGGAG
 35105  AAATTATTTGAGTTTATTATTTTAATTTTATCCTTTCTTTCCTTTCGCTGACTCTACTTA
 35165  TTTACTCTTGTACCTCTACCTCTAAATTTCCTGGTATTTAACAAACCTAGCCTAGAGTAA
 35225  ATATAAAGGTAAAGTCAAGATAGAAATAAAAATTTAAAAATTTTTTTTATGTTACTTTTA
 35285  GTTAGTTTATATTATTTGACTCTAAAAAAAAATCCCAAAGTCCTAAATTTTCAATATCTG
 35345  ATATAAGGTGTACCCGCTTTAAAATTAGTAATATTATCCTATACTTTTTTATTTTTATAC
 35405  TAGTTATTATCTTTCCCTATCCTACTCTCCTATTAGAGATTAGGTCAGAAAATGGAGCGA
 35465  GATAAGGATAAAGGATAGGTGGAATAAAAGGGGTAAATGCTGGTAACTTTAATCTTAAAA
 35525  AAAGGTCGCTAGCACCTTTCCTCCTCTACTGTTTTAGGTACACCTGACCGACTCTAGCCA
 35585  AGCCTACCTTTGTCCTTTATTATCTCCCCTTTCCCATTACCATTAATTCCTATATAAATA
 35645  CGGGGATAAAAAAAGGGAGGGAGGAAGTAAATACGGGAAGGGTAGGAGGATAAGGTATTT
 35705  TAAAAAGGTAGGCGTTGGTGGGAAGGGGGGGGTTATATACATTTTTATCTTTATTTAATA
 35765  AAAATAAAGATAAATTCGTTAATGTATTGTATTAAAAATTA
;     G-atp6 <== end
 35806  TTAATGTAGTTCAATAGCATCTCTTAAATAAGAACATACCAATAATGTGAACACAAAAGC
 35866  TTGGATAAGTGAAACTGCTAATTCTAGACCAATTAATGCTAAAAAGATAGCAAAAGGAAT
 35926  TAAAGTTAATACTGCTACTAATATGCTTCCTGAAAATAATTTATAAAGATAAGTTGATAA
 35986  AATTTTTAGTAATGTGTGACCTGCTACTATATTGGCAAATAATCGAACTCCTAATGATAC
 36046  AGCTCTAGCTAAATATGATACTAATTCAATTAAAACTAATAAAGGTACTAAAGCTAATGG
 36106  AGTACCAGCTGGAATGAAGAAAGCGAAAAATTTAATTCCATGTATTGATAAAGCTAAAAT
 36166  AGTTACACCAATAAATATTGTAAAACTTAAACCTAGAGATACTACTCCACTAGCTGTAAC
 36226  AGCAAATGAATAAGGAACATTAGATATTAAATTACCGAATAAGATAAAAAAAAATAAAGA
 36286  ATAAATAAAAGGTAAATATATTTCACTTTGAGATCCTATTTGTTCTCTAACCATTGAACT
 36346  TATACTTGCAAAAGATGATTCTAATGATATAGACCATTTATTTGGTATTAATTTTGAATC
 36406  ATTATTTCCGTAAAAATGAAATCCTAATACTATTAATAATATAAAACAAGAATACAAAGC
 36466  TAAATTAGTTAATGTTATATTTAAGTGACCTAATATAGGAGCATTCACCCCTATTAAACT
 36526  AGATACTTCGAATTGATTTAATGGTGATAAAATAAATAAATGTGACAT
;     G-atp6 <== start
 36574  TGTAAGAAATTTTGTTTGGCTATTTTTTAATTAATTAAACCAACCTTCCTGTAGGGACTT
 36634  TAATTTTAAAGTTAAGGTAGGACAAGCGCTCTGGAAAAAAGGTTCCTCCCCTCCATGACC
 36694  CTTACCCGTTTTTACTTCCTCCCATCCTTTTTTTATATCCCTACCCCTTCCCCTATGAGC
 36754  AAGTTACCCCTCCCCTTTTATCCTGTCCCGCTAGGGGAAGGGGTGGGGGGAAGGTATCCC
 36814  TCCCCTACCCCTTATCCTGTAAAGGTCAGGGAGGGGCACAGAAGAGGGTGTGAGTTAAAA
 36874  AGGTAGGAAGAGAAGGGACCGATATTTTTACTTTTAAGCTAGTGACCTATCTCTACCTTG
 36934  TGATCTCTAAGGGAGAGGGAGAGAATTATTACTATTCATACTTTTATATAAAAATGGAAT
 36994  AGTGTTATTGTAATTTAAATTTTTATGACTCAGGGCCTACGATACTGTAAGAATCTCGAA
 37054  CCTGCAATTCTCTTTCAGATAAAGAAATCAGAAAAGGAGGGCCAACGTATTGGCTGTTTA
 37114  AGTGGTCTCTAATTTAAAAAGGGGTATTTATTCCCCTCTTACCCTTCCTTTAAAAAGTAA
 37174  AGGTATAGGGGGTAGGGATACAAGGTAGGGAGGGGAGGAGGTTTTTCCAGGGTACCCTTT
 37234  ACCTCTCCTATCCTTTTGTTAAAAAGGAGGGGTCCCGTATCCCCATCCCTTATTAATACC
 37294  GCGTACAGGACCCCGTACGGACCTTTATTTACAAAGGGTAGGGAGGTAGGTCCCGAACCC
 37354  GCAACCCCTTACTCGTAATCAACCTTTCCCTCCCACCCTACCCCTTGTCCTTAAAAGTAG
 37414  GGAGTAAATACGGGATAAGGTAAAAGGGATAGGGAAAGGGGGTAAGGTCAGGGAGGGAGG
 37474  GAGGGATGAGGGGTTTAAACTTTTTATTTTTAGTTTT
;     G-orf110 <== end
 37511  TTAATCTAGAGGAGAGTTCTTTATATCTAATTCTTCACTTTTTAATATTTTTTTAATATT
 37571  TTTATATCTATGAAAAGAAATATAAATATAAAATATTAAAAAATTTATAACAAAAAAAAT
 37631  TGAAATATATAAGGCTAATCCACTTAATTCAAAATAACTACGTCCTAATAAACTAAGCAA
 37691  ACTAATTCCCCCCAATACTCTTAATATTCTGATTTCAGGTCTATTTTGAAATATTAACAT
 37751  ATCTTTAGACAAAGTTGGAGTAATTAAACCCTTTTTAACTCCGTTTAAAGTTCTTAACAT
 37811  AATCCCTTTTTTATTATTATTCATATTTTTCAT
;     G-orf110 <== start
 37844  TTTATTATGAATTTTTCTGGCTATACAAAAGTAAAAGATACCGATATAGCTTGTTTTTAT
 37904  TATGATATCGAGGTTTATTATCTTTTTAATTTTATTAGTTAATATTAATTAACAAATTAA
 37964  AAGATAATAATTAACAGAAATTCTATCCTTCTATAAACCGTTCCTTTCTCCTTTCTATAG
 38024  AGAAAACAATCGATATTATCTACTACTTCAGTTACCCTTTCCCTACCTTACCTTTTTAAT
 38084  AAAGGACAAGGGTACAGGGCGGAGGGTTGAAGAGGGAGAGAGAAAAGTTAAGGAGAAGGT
 38144  GCAGGAAAGAATAGAAAATGTTTCTTGATTGCTTAAAATTTAATAAATATTATATAATTA
 38204  TATAAACTTAATTATATAATTACCTCTCTGCCGCAGAGCACTACAAATATTTGAGGATAT
 38264  ATTTATTACTATTCATGCTTTTATATAGATATTTAATTTTTAATTTTTGTTTGTTTATAG
 38324  GTTGTTTAATTTTAGGTTTTTTTAATGGCTTAGTTCCACTTTATCCCTCCCCCTGTTCCC
 38384  GATCCCTGATGAATATCCCGACCCCGTATTTACTCCCTCCCCTACCTTTTAATTAAAAAG
 38444  GGAAGGGTAAGGGTCGGGATAAGGGGGGGAAAGGAAGGGGCACGGGTAGGGTTCATGGAA
 38504  TCTATATAAGTTTGTTAAGGAAACCTATGGTTAATATACATATAATCCATAGGTTTTAGT
 38564  GGTTTAATTATTATAGGTTTAGTCATATGTATTTAAAAATGTACGAATATAGAGGGCAGT
 38624  TTTGTTTATAGGTTGTTTAATTTTTAAAATCAGGAACATTAAAAACGTTTTTATAACCCT
 38684  CCTGTATTCTCCTTTAAGGAGGAAGGGTTTGAGGTTGTAAAAATAAAAATAAAAATAAAA
 38744  ATAAAAATAAAATAAAATTATAATATAAATTCTTTTATCCCATGTCCCTTTTTTAATTAT
 38804  CCCGTATTTACAAAGGGGTAGGGGTCCCAATCCTTTATATCCCTTTTTATTTTAGAATCA
 38864  GGGGAGGGTCCAAGATTTACAAAGGGAAGGGGGGTTATATTTTGTAATATTTTCTGCAAT
 38924  ATTTTAAATAGTTTTTTATTTTATGTTTCAAATTGGTAATTAAAGACACATTTGAATCAA
 38984  TTAAATTAAAATAGCAGATTTCAATAGGATAATAAACATTATTTATTTATTGTTTAATAT
 39044  TAGTTTTTTTAATTGTGATTTTTGTTTA
; G-orf186 <== end
;;     G-dpo_1 <== end
 39072  ATTAATATTAATATTTAAAGTTTTTATAGACTTATTGAATCTTACAGGTATTTCTTTAGT
 39132  TATTAAATTACCATTATAAACAGATTTAATTTCTGCAAAATTTACACTATCCCTAGAAAT
 39192  ACCAGAAATTATTGATTTTTCTACAATAGTTTGGGATTGATCATAATACCAGTATCCATA
 39252  TTTTTTAATATCTATAAAATAGGCTTCCTCTACTATGGAACCTTTTAATTCATCTTTCAT
 39312  CAATCCTAAATCATCATCAATTAGATGTGAAGGTAAAGGTGTAGATGTAAAAATACTGTC
 39372  TGTATCTGTATAAACAGTTCCAGGATTTAAAATGAAAGGTTTCATATGAATTATAGCATA
 39432  ACTAGTTACAGCAGAAGCTATACTGACGTTACTGTG
;;     G-dpo_1 <== start ;; HMM match pos. 947,1077 score 4.5e-30
 39468  TATGTACCCTTCCATCCCTTCCACCTCTTCTCCTCCCCCCGTATCCCTACCCCCATCCCT
 39528  TTTAATTAAAGGGTAGGGGAGGGAGTAAATACGGGGTCGGGGTATTCATCAAGGATCGGG
 39588  ATACGGGGTGTATAAAAATCATTTAAATGACCACTGCAATCTTGA
; G-orf186 <== start ;; contain dpo
 39633  TTACTTAAAGGTATGGGATTTATATAACCTTCCCACCCTGACCCTATCTTTTTACCCATA
 39693  TTTACTCCCTTCCCCTTCTCCTATCCCGTACGGGGCACGGGGCCCTAGCGGGATAAGGAT
 39753  AGAGTAAGGAGGGAAGGGAGTAAATACGGGATACGGGGTGTGTTTATATTTCTATTTAAA
 39813  TTCGCAGTTGCATGGAATTTACGTGTAATATTAAACATTGGTTGATGTTTAGTTGCGTTT
 39873  TTAGTTATAGTAATTTTACTATTAGCTAATATATCTACGTTTCATACTCTAACATTAAAA
 39933  TTATGAATTGCATCGAAAGGATAACCGTCCTCGTAATTTTCTACTATTTTATCCTTAACC
 39993  TCATTATAAAATTCTTTAAACATTGTATTATTTGTTATTAAGACATCCCTACCTCCCCTC
 40053  CTGTACAGGACCCTTGCCCTTTTTAAATAAAAGGTCCCGTACGGGGGGGGGGGGAAGTTT
 40113  GCGAGATCGGGGGTAAGGTTAAAGTATGTAGGAGAATTATATATTTTATATTAAATGAAA
 40173  TCTTAAATAAAAAATAATAAAATTTAAAATTTTATTAATATAAATTAA
;     G-trnQ(uug) <== end
 40221  CTGAGTTGACCAGACTCGAACTAGTATTAAGCCATTAC!CAA!AAAATGGTGTTTTTCCA
 40279  ATTAAACTACAACTCA
;     G-trnQ(uug) <== start
 40295  AAAATAAAATACTACGTTTAACATATCTTTTAAATATTATACTACCTTTTACTCTACCCT
 40355  TCCCTCCTTTTGTAAATACCTCTACCCTTTTGTAAATACGGGACACGAGAGGACCCCTAC
 40415  CCCTTATGAATATCCCGACCCCACCCTAATCCCTTTATTAATTAGGGATCGGGATTTTAA
 40475  AAAGGTAGAGGAGGTGGATGTTATAATCCCTGACGGGAGGATAGGATCCCGTATTTACTC
 40535  CCTCCCTCGCGTATGGGACCTTTACCTTTTTTTAGGGTTGCGAATTAAAGGTGGAGGGGC
 40595  AAGGTTTAAATTTTAAATAGGGGGATAAAGGAAGAGCGGGAGAGATAGGTTATTTAAATT
 40655  TTACTCCTTTTTAATTTAAGTTTAATTAATTTATCTTTTTATTATTTTTTTAATAAATTT
 40715  AAATTATATAAGCAAAGAAAAAAGGTTTGAAAGTTAAGGTTAATATAATTTTCTCCCTTC
 40775  CTCCCCTACCCCGATCCCTTTGTAATTACGGGGGGGGATAATTACAAGGGGTAGCGGGAT
 40835  CGGGACCCTACCTCTTTTTAATTACAGAGTACGGGACACCATCTCCTTTTCCCTTTACCC
 40895  CCCCCCCCCAAACAAAAAAAAGCCCCGTATGTTCCCTCCCATTTACCTTTTATCTCTACC
 40955  TGCTACCCCCCATAACCCGTAAGGAAGGGAGAGGAAAGGTTGGGTGGTTAAAAGGTCAGG
 41015  GTAGGGAAAAAGTGAAGAAAAAGGTAAGGAAGTATAGCTTGTATTTTTACCTCCTTACTT
 41075  ATCTTACCTTTGTACTTCATAATGGTATAATGACAAGACTTTATTACTA
;     G-trnT(ugu) <== end
 41124  TGCCGAAAACTGGAATTGAACCAATATTTAAATCTT!ACA!AGGAATTCGTTTTACCAGT
 41182  TAAACTATTTCGAC
;     G-trnT(ugu) <== start
 41196  ATTTTTTTAATGAAATAAAATTTTTAATTT
;     G-trnF(gaa) <== end
 41226  TGCCTCGGGAGAGAATTGAACTCCCATCTCAATTTC!TTC!AGAATCGCGCTTGGACCAC
 41284  TAAGCAACCGAGGC
;     G-trnF(gaa) <== start
 41298  TCTATTTTTATTACTCTTCTCTTTTAAATAAATTAAAAAAATAATTATAATTAAAGATGA
 41358  AGCACGAAGAGACGGACTAGTTTTTCTTTAAAAATTACCCTTTTAGTTTACACCATTCCA
 41418  CTTCCAGATTAAAATGGTAGAGTAGGAAGAGTATACAGGACCCCTTTAAACCTAACCTAT
 41478  TGGTATATAACTAAAGACTCACCTACCTTATCTTTCTTAGCTAAACTATTTTTAGTAGGG
 41538  ACAGAGTTATTTAAAATAAAAAAGAAAAGAAATGAAAAGAAAAGAAATGAAAAGAAAAGA
 41598  AATGAAAAAACAAAAAACAAAAAACAAAAAACAAAAAACAAAAAAACAAAATAGAAGAGA
 41658  AGCCACCCCTCCCTCCACACCCCTACCCCAAATTTAAAAATGGGCCCTTTTTTAATATCC
 41718  CGACCCTGTATTTACTCCCCTCTCCCTCCATCTCCTATCCTAAATTAATTAGGGAGGGGG
 41778  GGAGAGGGTAAAATCCCGGTTTCCTTTAATATCAGCCAGGACGGGATAGTGTCCCGTATT
 41838  TAATTCCCCCCGACCCCGATCCCGTACGGGGGGGATACGGGACCCCTTAACCCTGTAATT
 41898  AAAGGGGTAGGGTAAAGGTAGTTGGATAAACGTAGGGAAGGTTGCGGAACACAGTACCTT
 41958  ACCCTTTTAATTACCCTCCCTTTCTTTTAAAAGGGAGAGAAAGAATCCCCATAAGGATAA
 42018  AGGATACGGGATAGTATACGTGAATACGAGACCCTTGCTAGTATCGTCTCTTAATAGGGT
 42078  GCTTGCGACACCTTTCCTATTTTAAAGAGTCGCTTAACTCTATCTTAAGCTAAGATAGTA
 42138  ATGTAGGTCAATGCAGTGTTAGCTAAATACCTTTGTGGTAGGAAATACCACCTACCCCAA
 42198  CCCGTAATTAAAAGGGAGGGGACTCAATTAAAAGGAGTGAAAAAACAAAAAAAAGGGGGG
 42258  GGGGGGGAGGGGGGATTAAATAGTGAATCTCAGTAATTTATAATTTTATTAGACAATCAT
 42318  TTGTTTTTGTTTAAT
;     G-trnA(ugc) <== end
 42333  TGGAGAAAGATAGATTTGAACTATCATATTTGTAAT!GCA!AATACAACTGATTACCATT
 42391  ATCAGATTCCCCC
;     G-trnA(ugc) <== start
 42404  TTTTTTAGAATTTTAAAAGCTAATCACATTTCTACCTATAAGGAGCAGTTGACAGCTTTA
 42464  TTTTAATTCTTAAATAAAAATTTTAAAATAAAACATAATTAGCCTCTTGCCTCTTTTAAA
 42524  TTAAAAGGAAAATAAAAATATAATATAAGTCCTAAAATTATTACGCGCTCTCTTTGTCTC
 42584  AGACCCTTCCTGAATTTAAAGTTAAAACTTAAAGCCCTAACCAGACCCTCCTCCGCCCCT
 42644  CCTGATTCGTATCCCGATCCCGCTACCCCTTATCCCGATCCCGCTACCTCCTTTGGGGAT
 42704  ACCCCCCCCCCTTTGGGGAGGGGTGGAAGGGAGGGGAAGGGTCGGAGTCTTTTTATTATA
 42764  AAAAGGCCTATGCTGATAGGGGCCCTCCCCAATTCTACCTTAGGATCTGTTAGGTTTGGG
 42824  TAGGTATGAATAAAGAGGAAGCGAGATAGGGATAAGAATACTAATAAAATGGAAAAATTT
 42884  TACAAGGGTCTCTATTTTAAAATATCTAAACCAATCCCTACCCCGATCCTTTTATTATAT
 42944  CCCTTCCTTTTACCTTTAACCTTGCCCCATCCCTTCCCTTTTATTAAAAAGGGATAGGGT
 43004  AGGGGAGGGAAGGAATAATACGGGTAGGGGCAGGGGAGTTTTATAATCAAGGGACAAGAG
 43064  GTAGAGGAGCAGGAAGCGTAGTTACAGTCTACCTTTTTATT
;     G-trnM(cau)_2 <== end
 43105  TAGCGAAATCAGGAATCGAACCTAAACTAACAGATC!ATG!AGGCTGTTGTGCTTAGCCT
 43163  TTACACTATATCGCT
;     G-trnM(cau)_2 <== start
 43178  TTATTTTATTTTATTTTTTAAATAAAATAAAATTTTAACACTATCTTTGAAACATGATTA
 43238  CGAACAAAGAGACTCGAACTCTTTAAAGAAAAAAAAATAAATTTAATTTCCACTTTTATG
 43298  TTCCTATTAACAATTCGCTTAATTTTAATCTTCAAATAATAATTTATCCCCTCCTCCACC
 43358  CCTCCCCCCGTACGGGATCGGGGTGGGGGTAGGATTCCACTGCCCCCTTTTTTCTAATCC
 43418  ACCTTTTAATTACCTACCACTTTAGGGTAAAAAGGTCCTTTTCCTCCCCTCCCTTTGTAT
 43478  TTCGTTAGGGTTATGGGACCCTCCCTTTTATCCCGACCCCGTGCCCCCTCCCTGACCTCT
 43538  TAATTAAAAAGGGATAGGGGTAGGGGAGGGATACGGGATCTTGGATTAGAAAAAGGGATG
 43598  GGGGTGGTGGGGAGTAAATACAGGACCTCTTCCCCAATTCCGCTACCCTTTACCCCGTTT
 43658  AAATACGGGATTATGGAGGGAGGGGTCCCCCCCCCCCGGACGGGATATTTACTCCCTCCC
 43718  TAATCCTATTTAAATAAAAGATAAGGTAAGGGTAGGGTGGGGTATAATAAAGGGAAAAAG
 43778  TTAAATTAAAAAATATTAAAAACAATCCTTAACATCAAGTTTCTTTATAAATTAGTACTG
 43838  CTAAACTTAATATTTTACAATACGTTCATTTGCAGCCTATCTAGAAATGTTCTATTTCTT
 43898  AAAAATTAATGATATTTTTCTCCCTTCCGCACAGGACCTGTACATTGTACAGCTTAAAAT
 43958  TCTTTTCATTCCATTACCTAAAGATAAGGAATTATTAAAAAGATTGTAATTAAGATAAAT
 44018  AATCATTTTTAGTATCTAGGGGTTAGATTCTCGCTTTATAGACATTCAGCACTTATCTAT
 44078  TATGTTTGTGGCTACCCAACTATGCGTTCCGATTTTGT
;;     rnl <== ;; mfannot: 3' -20/+180
 44116  GACCTTTTTTTTAATACCTTATTTACAGATATTTCAAATTTAAATTTATCCTTTACCTTT
 44176  TTGCCCCGTACCCTAATCCCTTGCGGGGTAGGGAGGGAGAGGCTGGAAAACTTAAATTTG
 44236  AAAAAGGATTTTTCCCATTTTTCTTTACTTTTGCCTTCAAGATACTTTGAGTTCCTTACA
 44296  AAAAAGTACAAACAATTGGTACACTAGAGAAACACAGCCTATTGATCCTTTCGTACTAGA
 44356  AGGTCTGCCCCTTTTTACTAATTATCCCTCCAGAAGATAGGGACCATACTGACTCACGTC
 44416  GTATTAACAATTATGTTATTGTAAAGACTCTTTATTCTTTACCTCAGTAACTCACGCTAC
 44476  TGTTC
;; mfannot:
 44481  agactatgtcatcgttaatgtt
;;
 44503  tagattaacgccggaaattcgtgtcaggcttattgtttgtgatactcacctgttagtcgt
 44563  tgaaccttcttgataaaccgatttttttatcgttcactttattcaagctcggctgcaaat
 44623  tgactatttaaaatagttttccttgcaatttctccgg
;; mfannot:     /group=IA (1.18e-16)
 44660  TTTTCTTTAAATTTTTATATTTAAAGGGGCTCTTTTTAATTAAAAGTTTGTATT
;     G-orf210 <== end
 44714  TTATAAACCTAATCTATATAGCATACTAGGTTCAAAGTGATGTTTTACTGTTTCCCTTAA
 44774  TAAATCTAATTGTTTTTTACCTATAGTTAAAATCCATTGATCTTTTCTATCATGTAAAAC
 44834  TCCAACATAAATATTAAAGTTATTATTAATAACATTTGCTAGTTTAGTTACTTCTTCTTT
 44894  AGTATAACTATTAGTATAAATTCTGATTCTATTTCTTCCTTTATCAAAATTACCGTCACT
 44954  CATTATTAAATAAGCTAAAACAGTAGAATCCATAAGTTCTGAAATATTTTTAGGTACTAT
 45014  TTTTTTATATTTCCAAGTTAAATTATTAGCTTCATAAAATATATCATGATAATAATTAAA
 45074  AATAGGTAAAGTTTTAGTTTTTAATCTAAAACCAAATCTAGAATTAAAAAAATTATTTGT
 45134  TTTATATTTAATTACTTTAAGATCATTACTTAAATATTCACTAAATAAACCACCTACCCA
 45194  ATGAGCAAAGTGAATTCTGTCTTTACCAAAAGACATCTCAAATCTACTATTACTACTTGG
 45254  AGAAGTTTTATAAATATGTCCATCTCCTAACATTATCCCGATTAAAACAGAATGAAGATT
 45314  T
;;     rnl <== ;; mfannot: 3' -20/+180
 45315  CCAGATAAAATATTTTTATTCATTTTTATTAA
;     G-orf210 <== start /note=LAGLIDADG ;; evalue:4e-09
 45347  AATTTAATCCATCTAATTTTACTGACTTAAAATTTTAAGCTAAAGATCTGATTGTTTAAA
 45407  AAGATCTCATTAGATTGTACTTTGATGTAAGATTCTAAAAATTAAAATTTAATCTAATTT
 45467  TTATCTCTTTTAATATAAATTTTAGTATACCTTCGACCCCGACCCCGATCCCTCTCCTCC
 45527  CCTCCCCTTCGGGGGCACGGGGTAGGGGTGAGGGGATACGGGATAATTTAATTTTTGTTA
 45587  TAATATTTACGAACTTTTAATTTTGAGTATTAAACCCAACTCACGTACCCTTTTAATCGG
 45647  CGAACAGCCGAACCCTTCCAAGCTTCTTCCCCCGGAGGATAGGATGAGTCGAC
;;
 45700  ATCGCATTATTGTATTAGTCTGAATAAAACTAATACTCTTAACTTTTCAGTTAAGTTT
;; mfannot:
 45758  agatcatatcttaatccagtaccaagagtagaatggtaaagctctggatcttggcgtgtg
 45818  atcgttgaggggttaaaaattttacggttgcttatacctaaaattaataacttccctgct
 45878  gattgcccaatctttcaaattttcactagttatctaaaataagatttaaataactagtat
 45938  tgaaagctctaagggtgttccagcaaatagccaacttc
;; mfannot:     /group=IB (1.95e-15)
 45976  TAAATTAACATTGCTATTAAAATCCCCCGATGTAAAAAATATCAATAATAATATCTGAGT
 46036  CACTTTCTATTTCGGAAGAATCTTGTTTAATTATATCCCGACCCCTTCCCTTCCCGTATT
 46096  ATCCCTTTCCCTTCAGGGATAGGGGTACAGGGAAGGGACACGGGGCAGGTTCATCATTTT
 46156  AATTTAAATTTATTCATGGTTAATTAAGTTTATATAACATTGATTCATGCATATGGGGCT
 46216  TTAACTGAGCTGTAATTTCTCCCACCCCTCCCTTTGTAAATACGGGACCCCTTTATTATA
 46276  CAGGGATAGGGATACGGGGGAGGCTATTCTTTTTAATGTAAATTCTTTCATAAAAACTTT
 46336  CACTGTCATTTTTTTCTTTTTTTATGAATAGAAGTTTCAAGATTAAAATTTTGTTTAAGA
 46396  GCTTCTCTAAGAAGTTCAATCTCAGCTGTTTTAAAACTACCCCATCCCTTTGTAA
;     G-orf139_1 <== end
 46451  TTACGGGGGGGTAGTACATAAAGTTAAACCTCCATTTTTTACATGTTGACCATCATCCAT
 46511  TATCCAAAAAGCTAAACTTCTTGGTGTTAAATGTTCTGCGATGTTGAGTGGTATAACTTT
 46571  CTTACCAGAATAATCCAAAAATAAATCAGCTATTGGTTTTAGTTGTTCAATTGAATGAGT
 46631  TCTAAAATATCCTGACTGGCTTATAGAACTATTTCTAAGATCTGTTCTTGTGTATTCTCT
 46691  AAGTTTGTCATTCATTAAAGATAATCCTTCGTTTTTAGTAATAGTAAGTAGATGGTTTAA
 46751  ATAATCTAATTTTTTTATAGATTGTTCAAAAGAAATAAAAGCTTTATTTAATCCAGTTTT
 46811  TTTGATATGGGCATCCCCTAATATTACTCCAACTAACATTTCTTTAAGTGCTTTGTTCAT
;     G-orf139_1 <== start
 46871  TTTATTTTAAATTTTTTAAATGGCCTTCATATTTAAAAAGACAGTCTCTCCCCTTCCTCG
 46931  TGCCCCCATTCCCTGCCCCTTAATTTATAAGGGAAAAGTAAGGAGGAATTGGGGGGAAAC
 46991  ATAATAATTTAATAAATTAAATTAAAACCTTCCGATATAAATGAGACTTTGAGGGTATCT
 47051  TGTTTATAAATATAAATATAAATATAAATAGAATTTATTACATAATTTTTATTTCAAAAC
 47111  CCAGGTGCCAAACAGCCGAGACAATGTGTACTCTCGTCGGCTATCAGCCTGTTATCCCTA
 47171  GCGTAACTTTTATTAATTGATCCCCGTCTATCCCATTTTATAGCGAGGGGTCACTATGCC
 47231  CTACTTACGTATCTGTGCGACTTTTAGGTCTTTCAGTTAAGCATGCTTACCGCCATTGAA
 47291  CTCTGCGCAACCCTTCACTGGTTGATTGATCTCCATTCAATTTCTAGCTATACCTTTATT
 47351  AAAATTTTTAGTGTGTTTTTGTTTTTAGCCTAACTCTTGACCCTACTCGTATCCCTTTAA
 47411  AATAAAGGGGAGGGATTAATACTAAATTCCAAATAGAATTTAATTTTAGTCCTATAAGAG
 47471  TAGGGATCACTAACATCTGGCACTTGAAATAAAATTACAAATGGTAACAGAAGTTTTGTA
 47531  AAGAGAAAGTTTTTATTTTGTTTGTTAATTAATATTTCAATTAATTATTACTTTCCTCTG
 47591  TATTAAAATTTTTAATATTTCAACATAGAGAATAAGTTATTTGTTTTAAATATTAAGATC
 47651  TAATATTTAAATTTAGGTTTTGCTTACGCATATACCTTCTTTTAGTTAAAAAATATTTGG
 47711  ATGTACTTTGCTACTCTATTAAAGACGACCGCCCCAGTCAAACTGCCAATTAGTCAACTC
 47771  TCCCTTTTGTTTTTAATTATAAGGTAAACATAAACCCAACCTTAGTTATAAGGTTTCCAG
 47831  TATTTGTCTATCGACTTCCCTATTTGCTATTAACTAAAGTTGTTCTAGATCCATGTGATA
 47891  ACTAACTACAGTAAAGCTGCATAGGGTCTGTTGAGGCTACGTTAAGTATTACTACTATAA
 47951  CA
;; mfannot:
 47953  tcctctaagaactgtacgtgcgactttcatcgcatacagctc
;; mfannot:     /group=II (1.86e-09)
 47995  AAGCATTAAGTTTAAGTTTATTTAAAAAAGTTATAAAGT
;     G-orf327 <== end
 48034  TTATTTAGAATCTCGATTAGAATTTAAACCAGAACGAATTAGTTTTATTAAATCTAAACC
 48094  TTCAGCATTTAGGTGCTGTTTTGTTTTTTTCAATTCAACTATTTTTTTCCAATCTAAATA
 48154  ATCTAAGTGTTTTCTAGTTAACAAAGGGTAATTTTCGACGAAATTTATAATAGTTTCCGT
 48214  TTCTCTAAGTATAAATCTATTAACTAATCTTGAATTTAAACATTCTAAGATATCTTCATA
 48274  TTTATATTTAGGTTTAATGTAACCTCCATTAAAAAATTTTTTTAATGCTAATAAAATAAA
 48334  AATATCATGACTGTTTTGTCCTATTTCTAGTGAAGAGTTTACTATAATATTTTCAGTTTT
 48394  ATCCGAAACATAAGTATAAAAACTTGATTCACCGTCTAAAAAGGCTTGAACCCAATGAGG
 48454  AGGTAAGTTATAATTAATGTTATATTTTCCATCTGCTAAAACACTAAAACCTAAAAAAGA
 48514  CTTACAATGATTATATTTATCTTCGAAAGGTCGTTTACTGTTCATAAATGAGCTAATATT
 48574  CTTAATTTTATCTAATCCTTCATTAGTTAGATGTTCTTTTTTACTTATAATTGTAGCTAT
 48634  CTCTTTCCAATCTCTAAAATTTAAAAATTTAGAGGTTAAACAAGGGTATTCTACAAAATG
 48694  AGGTATAACTTTTTCTAATATATCCTTTATAGATTTTACCTGAAACTTCATTGTATCTGT
 48754  ACTTCTATTATCTATAACTACATTACCACACCCAAAATATTCTTTAAGTTCATGAAGAAT
 48814  ACCTTCTGAGTGAGTTTTTTGTGTAACTTTAAATTCTAATTTTACAGAATAACCTGTTAA
 48874  TCCTTTTCCAGTATGTGATATTGAGCATATAAACCCTCCTTCACCATCTGTTAATCCTGT
 48934  TACTTGCCAAGGCAATAATTTACCAATTAATCTTTTGTTTGTAAAATCTCTGTTGTTAAT
 48994  ATTATTTATGTTTTTCATCTTAAA
;     G-orf327 <== start /note=LAGLIDADG ;; evalue:6.7e-18
 49018  TTTTTATATTTTATAAATTTTTTTTATATATGTTAGCAGCATAAAATACATAGAAGTAGA
 49078  ATTAGCATAATACAAGTTTAATTAGATTGAGTTTAGAATTGATATTATTTGAAGTAAGGC
 49138  TTAACATTTTAATTTGCCTGCGCTACCCCTTCCCTTTTAATTAAAAGGTCGGAGAGTACA
 49198  ACGCGGGATAAACACTTAACACTAATTCAAAGTGGGCATCTTTTCAGATTAGTTAAATTT
 49258  AACCTATCCTCATCATTACAATAAGGCATTTGCTTTTTTGAATTTCCTCTACCCACTAAC
 49318  AGTTATTAATCTTCACAGATTAAACTCCAATTTAATATTGGTTGTTATTGGGCTTACCTA
 49378  GTTTCTACAATAACACTTTAATAATACCCTTAGGACTCCACTATACGTAATAAGATATTA
 49438  AGATCCATTAAGAAAAACACGGGAAAGTCTTTCTACAATCAATATTACGCTTCAAACGTG
 49498  AATTCACATTACATTGCCCCTAGGTATCTAGCTCTTATTCATAGGCTTTATGCTTTAAAA
 49558  TTACTTTCAACGCACTCTATTAGAGCTCAAATTATGGATTATAAGACGGAATTACACCGT
 49618  ATTGCTATTGTAAACTTATCTAGTCGCTATTTTTTTAGTTATTTAAAACTAACTCCAGGT
 49678  TTTCAATTTAAGTTTCCCGTCCCCCTGGAGGCAACGCGCATCTGCACGCGTAATTCAATT
 49738  TCACTGAGCAAGTTGTAGAGACAGTGAGGCCATCGTTACATTATTGATACCGGACCACAT
 49798  TTAATGGCCAACTTATTTTGCTACCTTAGGATCCTCATAGTTAAGACCGCTATTAACCAG
 49858  ATTTTCGATTAGTCACAGTTCCCCATGACCTCTCTTATATTAATGGCATCGGGCAAATTT
 49918  CACACAGTATACTATCATATTAATGATTGCACTGTGTTGTGTTTTTAGTAAACAGTCGGG
 49978  GCCTCCGATTCTGTGCCACCGCCTTATATTTAATTATTTTAATAACCTATCCACCCTATC
 50038  CCGTAAGGGGTTAACTTAAAAGTCTTCCTTAATTAAAATTAAGGATTTGTCCGTAGCGTT
 50098  CAAGAGTAATTATTAAAAATTTTAATTATAATGCGGTCCCTCTTTTCGTCAAACTTATGC
 50158  ATGGCTATCAAATTTATCATGCAATTAAATAAATATACCTCTTCCCCTATCCCTTTTTAA
 50218  ATTTCCGACCCCGTGCCCCTCCCTGACCCCTTAATTAAAAAGGGTTGGGGTAGGGAGGGA
 50278  TACGGGGGTAAGGGGGTAT
;     G-orf464 <== end
 50297  TTACCAACATCTATTTTGATTCATGGTAGATTTTATCTCTAATATTTTGTTTAAACCTTC
 50357  TGGACTCAAATGCTCTTTATTTTTTACCATATATGCTACTTTTTTAAAATCTGCAAAATC
 50417  AAAGCTTTTTATTCCTACTAGATGGTACTTTTCGAAAAACGGAATTATTGTATTAACTAT
 50477  ATCTGAAATTTTTGAAATTTGAAGACCTACACTTTTTTCTAATATAAAAATATTACTATA
 50537  TTTAACATAAGTTGTTTTGTCCGATACCAGGTAAACTTTAGTTTCATATAACTTAAAAAA
 50597  GGTAGCCAGACCTTTAATAACTTCTTTTTCTCTAATATGTAAATTTAATGAAAATCTTAA
 50657  TGAGACACTGGAACTTTTTTTAGTTTCTGGGGCCCTAATAATTAAATTAAAAGATCCCTC
 50717  ACCACTAGTAAATCCTGCAACCCAGAAAGGTTCAGTTATACCTTTAAATAAATATTCTGG
 50777  TCTATTTACAGGTTTAACATTTGGAAAAGCTTTTTTCAAATTATCGGAAAGCCCCCAATT
 50837  AAGTGAACTTTTAAAACTTACTATTTTTAAAACACCTTTTTCCGTTAAATGTTCTCCCTG
 50897  CTTAATCATTTCAAAACATTGTTTAAATATTAAATAATCAGAAACCTTGGCAGTAATAAG
 50957  CGTATATTTATCAAAATGATCTACGATTACTTGTAAGTCTTTAAATGATTCCACAACATA
 51017  TTGACACATATTTTTTCCATTTTTTCTTATTTTACCCACATCCCCCTCCCCAAAGGGGTG
 51077  GCGGGATAGTGTGTTTTTAATTTCTTCTAATATAGCTAAATCCTTTAAATGTAGTTGTAT
 51137  AATAAAAAGAGGAGAAACTCTCCATTTAGTTTTTAATTTGGCATCGGGTTTTACTGAAAC
 51197  AGAGAAACAACCTTCAGCATCTGTAAACCCAGTGATAAACCACGGGTTTAGTCCAGGTTT
 51257  GCAATTTAAAGTAGAAAAATTCGATTTATTTAATTGTTTAGAATGGATTTTGATTTGATA
 51317  ATTTCTTTCGAAACCC
;; mfannot:
 51333  attagagtacaccttaagcgcattaatttagaattattacaccaactaccgtctactcgt
 51393  tgctcttttacagatttcaattgccccgacccagtacccctaacccttcctttaaataat
 51453  aaggaataaaggtaggggagagaaagggagaagtctgacttagatccgcgattgcccatt
 51513  ttcttttcatctatcttatgacttattaccatacatgagtaattaattcatccacttata
 51573  gcctttcggatatagtttggtaccataagctttaggggttccccggagtttgatagtt
;; mfannot:     /group=IC2 (2.80e-42)
 51631  TTACCCATCTTAGCGTTTTCCAATAACGCATTGCAGGTGAACTTGCCGAGTTCCTTAACA
 51691  A
;     G-orf464 <== start /note=LAGLIDADG ;; evalue:2e-17
 51692  CTTTTAGCTCTACGCCTTAGTATACTCTACCTACGAACCTGTGTCGGTTTAGGGTACGGT
 51752  AGTTTGATATTTTATATTTAATAAATTTAGAGATAAATTATTATTTTATTTATACTAGTA
 51812  AACAAATAATAGTTATTCTTTATAACTAGACAATTATATACAACTAACCTACTTTTTAAT
 51872  AGATATTTAACCATTTTTCTTAAACCCTATTTTAAAATTTTTAATGAAAAATAAATTAAA
 51932  CTTACATTTAATATTAATTAAAATTTAGCTAAATAAAGTTATATTAATAGTTAAGTTAAT
 51992  ATAACATAAAAAGAATAATAAATGTAAATTAAACAAGGGTGTATGTGATATAAAGTTCAT
 52052  CTATTTTTGATTTTATTTATAAATATAAATAAATGTCTCCCATCACTTTCCACTCTTCCT
 52112  CTCTTACCTACCTACCCCGCCCCTATCCCTTTGTAAAAAAGGGTAGGGAAGGGAGCGGTG
 52172  TTTAGTAAAATTTTTATCCCGCCCCTGTATTTACACAAGGATGGGAAAGGAAAAGAATGC
 52232  TTGACTCTTAAGCAAGAGATGGGCTTAAATTAGTTAAAAGATTAAACTAGTATACTTTAA
 52292  ATCTTAGTTTTTTCTAAAATTTTAGTAGACATCGGATAGTGATTTGTATTTATTCTTTAA
 52352  GGGACTAATTTGATTATTTTACCTAAAAAAGTCAAAGTTAATTTAAAATACTCCAAATAG
 52412  GGGGGAGACAAAACCTTAATTAGGTATTAACTTATTAAAAATTTAATAAATCTTTCTATA
 52472  ACTAAATTATTCCTATTTCTAATAACTTAGTGTCAGATATTAGAAGGTTTTAATTTAAAA
 52532  ATAGAAAAAAAACCCCAATTTATGTAAAGCAAAAATTAACATAAAATAACCTTTAACTAT
 52592  TTATTTTTTATTTATAAATTAATAAAATTTATATGGCACAATTTTGCCAATTTAATAAAA
 52652  TATAAAATTAAGTAATAAATCTTAACAGCTAATCTAAATTTCTTAATACATATTTATTAA
 52712  TATAAATAAAAATTCTAAAACCTATTAGTAAGTTATTTAAATTAACTAATTTATTTATAT
 52772  TTGTTTAAAACAAAACTATTAATAATGTTTTAAACCAAAAGTTTTCACCGACTGCTAATC
 52832  TGATTAAAACCTTCAATATTAAATATATTTGAATAATGTAATAACAAATACTAAACACTA
 52892  TAAGGTAATATTTAGAGATTTTTAATTTTATATTTAAATATAATTCGAAAAAAAATTACC
 52952  CCTATCCCGCTGCCCTATCTCTTCTTAATATCCCGATCCCGTATTTACAAAGGGACAGGG
 53012  GTAAAGGGAGAGATAGGGAGGGGTGGGTGGTACTGTAAAATAAATTACTAATAATATTAA
 53072  TTTCCTGGTCCATTCTATTTTATAAATTGGACTTTCTATTATATACTCATCAGCCAAAAC
 53132  TTTGGTTCTGGTCCTTAGAGGCCGCATTAAAACAAAACGGATTAACCTTTCCTATTTGCA
 53192  ACCCTTTCGTATTCGGCGAGAAGTATTATAACTTCTTTTTACGTTACTCATGTCAGCATT
 53252  CTCTCTTCAGTAACCTAAAAAATAATGAAACACTATTTTATAATTAGTTTGACTGAATGT
 53312  TCTACTACCTAGATTAAGAATAAAAATATAAATTTTATCCTGACCCTCTCCTTCCCCTGG
 53372  ATTAATAAGGGATTAGAGATAGGGACACGGGGTATTTAGGTATTTTATTCTAAACCAACA
 53432  CGATATCGGTTGATTGTTTAAGACCCGTTAAATTTTCGGCGCTACTATCTAGACTGCTGA
 53492  TGCGTTGTTACATACGATCATTAAAAGTAGCGACTACCCATTATCCTATAGCTACTTTTC
 53552  TACTTAAATCTATAATTTTTATTAATACTTAGTTTATTTGAACTTTCTTCTTTTTCTTTT
 53612  TTTATTTACCTCCCCCACCCCTTTGGGGAGGGATACTTTTTATTTTTCCTTTACCTTATT
 53672  CCACTCCTCCCCCTTAATTATAAAGGGATCGGGATATGGGGCAAAAAATTAAAGTGTAGG
 53732  GGGGTTAAATAA
;     G-orf347 <== end
 53744  CTACACATGCGTAGCACCCGTACAGGGCATAGGAGAAAATTTATATACTTGTTTCAAATT
 53804  TTCTATGTATTGTGATTTACTTAAATTTCGACGTTTTCCTTTTTTATTCATATTATAGGC
 53864  TAATTCTACTATCTTTAATTTACTTTCTAAACTTAAAGGTTGTTCATTTTTTAACATTAT
 53924  ACTTACAGTTTTAAATTTTATATAGTGTAAAGCTCGTTCTGAAAATAAAGGATTATTATC
 53984  TATAAATGGAATTAAAATATCATTAATTTGATTTAAACCAGTTACTGTATAAACTAATTC
 54044  ATTTTTAGATCCTTTATGAATAGAACCTATATTTTTTAATTGTTTTTGTATATTTTCTAA
 54104  TAAAGGTTTAGAATTCAAATCATTAGTAATATTAAATCCAGTTTTTATTTGTCCTTCTTT
 54164  TTGGAAAGAAATATAAAAACTACCATCACCATCTATAATGCCTGAAATAAAATCATCAGA
 54224  TAATGGAGTAGTTATTTCTGTAATATTATTTAATAACAGATTTTTATCTTCACTGTCAAA
 54284  TACTTCTAATAAAGAAAATAAATAATCTATTCTTTCTACTTTTCTATTTGTAGTAGTATT
 54344  CATTGATAAAGCTAATTTTAATAATTCTCTTCTTCCTTCTATCGTTCTTTTTTCTTTATT
 54404  ATTTAATGCAGTTACTATTTCTGTAAATAATTTAAATGCATGTAATTTTGCACAAAAAAC
 54464  CGGATAATTATAGAAATGAGGGATTATTATTTTATTTAATTCATCAAGTTTTACTACTTC
 54524  AAATTCAGCAGTATGATTTTTATTGTTTATTGTTACTTTACCACAATTAAAAAAAGAATT
 54584  TATACTATCTAAAACATATTTAGAATCTAAATCAGCTGTAATAGTATATTTAGGTCTAAA
 54644  TTGAATACCAAAACGATGTTTTGGAGATAAAATGATAGAACAAAAAAAAGACCCGTCGGT
 54704  TTGAGTTAAACCACTAATATATCCTGGAGACAATTTAAATTGATTAGTGTTTTGGTTCAT
 54764  TAATAATTTTGTATTTGTAGCTTT
;     G-orf347 <== start /note=LAGLIDADG ;; evalue:4.1e-44
 54788  GTTTTAAATTATAGATTTAATGTTAATTTTGTAGATTAAAAAATTTTTTACTATTTTAAC
 54848  TAAGATTAGGGGGCTAGCCTTCTCAGTGATAAGTCGAACCAACAACTTTCTAGCTATTTT
 54908  AAATTTTAATCGAAAGAGATACAAAATTGATTTATAGGAAGGCCGTTTCTTTCTCGGCCC
 54968  ACTACCAATACTTTCATATTGGATT
;; mfannot:
 54993  agactatgtcataataatttaatttaaaattattctaagcgtgtagtcgttgaggatcct
 55053  actttattctttaaaataaaaataccccgaccccgtacgggatacgggataataaaatat
 55113  ttggtttcctgcaaattgcccattgtaatatctttaagattttcactttttaattctttt
 55173  tatttttatatttctccctcgcccttccttgcggatcgagaccctttatgataaagtaaa
 55233  cgggtaaattttataatgaattaagtacttaaagctttaggggtttcttgcatatagctc
 55293  agttt
;; mfannot:     /group=IB (5.27e-19)
 55298  TTTGATTATGAGCCCAGTAGTCCTTTTTTAGTCTAGGCTCACTTCACAGCTGTATACGAT
 55358  ATTGCTACGTCCTTAATTTCACTTAACAATCATTTGGGACCTTGATCAGTGTTCTCGGCT
 55418  GTTTCCGTCTTGACTACCCAACTTAGCATGAGCAGTCTGAATATCTACCATCAATTTATG
 55478  TAATTCCGAGATTCGCTTCCAAAGGTAAGATTTTCGAGGTCCCCGCAACCTAAACGCCTA
 55538  AAAGGTAGTTGTGATTTCCCTTTCCCTTCCCTGTCCCTTTTATCCCTTACGGGGTATCAG
 55598  GGATAGAGATAAGGATAGGGGACACAACCCTTAAACTTGTTGGGAATTGCCTTGCTGTAC
 55658  CTCCATAAATTTTGTGTAGACGTCATACTTAAATATGTTTCGGTAGAAAACCAGCTAGCA
 55718  CCAGGTCAGATTGGCATTTCCAATTATGTTATTCTGTATCTTTAGATACAGTTC
;; mfannot:
 55772  agactataccttcaactctacgataattttaggttaattttttatttaat
;     G-orf325 <== end
 55822  ttaagacttacaaaataaattcaaatactcttctttacttatttttctacgacctgtatt
 55882  attcatatcccaagctatatctacaatagcttttaaatcagcattattagaatacccttt
 55942  ttcctttattagttcacaaattttaataattattttaaaacgttcttgttttttagtatt
 56002  aaattctgtatttttaaaaacaggtattattttatttaaaatatcttctactgattgaac
 56062  ttgaaatcgagcagcagctgaaggtaatttataaacagtaccacatttaaaaaattcaac
 56122  taattcatttaaaacagagatagaagaaagttcattaacaactgtaaagttaactccgac
 56182  tcttctccttgtagtagcaaatgaaacattaaaactaccgtcaccatctactagccctct
 56242  aacaaattcaaatgttaaaggtccagtattgtttagtctttctattgtcatatttgttat
 56302  atcaggttctgaattatcggtttttaaaactagcttatctgtaagagattttaaactatc
 56362  ttcattacgtaatgaagtttctttgttcataaaatatgctaattttaaaattttaaatgt
 56422  tccttcatcagttaaatgttttttgtttttaaccattaaagaaacttctttaaaaatatt
 56482  ataagctaataactttccagctcttacgggatgtttatcaaataaaggtaaaattacatc
 56542  tactatttcatcgatagattttactacaaaaaccacattttttctgtttttatagatttt
 56602  tccaactcctaaatatttttgtaaagctataaacatttctaactcaacaatagattgagt
 56662  tatattgaataccggctgaggtctaataaatactcctttttttttatttaaaaaggagat
 56722  tataaaactaccatctgattgagtaaatcctgagatccagtctcctgtaaatttataatt
 56782  ttttgtcatattcatttt
;     G-orf325 <== start /note=LAGLIDADG ;; evalue:8.3e-25
 56800  tatttatttatttaattttatactgttattatgttagcagcagacttacttaatacatag
 56860  tttttttaaatgggtaaatttagatgaaattttaaattaaatattttcttcttggataga
 56920  agattaaccataattatttgaaactgtagagtgctagcgtgttgcctttaatttatagat
 56980  ttttatcctgtttcctttttttaattatagggtcgaggtattaaaaccttttatttttaa
 57040  aagccttaatttttcaattaaagtcgttacggggttaatatcaagctattcaaattctat
 57100  ttgaataaaaataaataaattatttgtttctagaatgatacaacttcccacggtattgcc
 57160  atagatttattgatccttaggtttcaccgttatgagctagattta
;; mfannot:     /group=IA3 (1.43e-39)
 57205  AAATGAAAATCACTTTTCA
;     G-orf141 ==> start
 57224  ATGCGGCAAAATACTACCGCTTACCAAAACTCATCGGAGAATTATGCAACATTCACCCGT
 57284  TCGATCCATTATAATCTGGTCTTGGTAAGATCACCTGGCTTCGGGTCTAATAGAAGTAAC
 57344  TTATCCATCACTATATGTATTTATACAAATTATAGTCCAGTCGCTTTCGCTAGGGCTTTA
 57404  AACCTTGCTACTCCTATTAACTTGCTGACCCATTATGCAAAAGGTACGCCGTCATTCATT
 57464  AATCTTTTATGTTTTAAAGTAGAATTTCGACTGCTTATAGAGTTACTAATTCATGATCTA
 57524  TTTCACCGATTCATTAATAAAATTTTAATATTATTTTTACTAATATTAATTTATTTTATA
 57584  ATTCACTTTTTGTATACCACTCGCTTTTCAAACTTTTCCTTTACAGTACTT
;;
 57635  ATTCACTATCGCTAA
;     G-orf141 ==> end
 57650  ATTTATTATACTTAGCCTTAGAGGATGGTACCCCTATATTCCGACAAGTTTTCTCTCATC
 57710  GTACTTTGGTTAGAATAACTTTTTTAATATACTATAATAAAATTTAACGATTAAAAATTA
 57770  TATAACTTAACAAATTACTTTTTTTAATTTTTTTATTAAAATTTTTATATTATACTAATT
 57830  TATTCTTTTTTAATTAATAAATAAATCTACAGGACTTAGAGTTTTTGACCTTCTTTAGAG
 57890  CATAACTAAAAATGTATGCTAACTAATATATCTTTAAATTAAGCTTATTTGATTGATCCT
 57950  GACCCTGCGGTTGTGATTCCTGTACTTTGAAGTATAGGTAAAAGGGACCCTTCTTTTATT
 58010  TCCCTATCCCCTTCCCTTACGGGATAGGGGAGGGTAGTTGGAAGGTTAAGAATTAACAAA
 58070  ATTCACTTTTTAATAAAGATCTTTAAGTTATTCAATTTATTGTATTAATTTAGGCTAATC
 58130  CGATTTCACTCACCATTACTTTCGGAGTCTCGGTTGATTTCCTTTCCTTTCCCTAATAAA
 58190  ATGTTTTACTTCAGGAAGTAATTAATTAACAAGGTTTACCTTAGGATCGCTTATTTTCAT
 58250  ATCGGGAAATAAATTAATATTTCTTGAAGCTTTTGGTTTTAAACCTCCTTTTAAATAAAT
 58310  TTGCCTTAGTTTTCCTTAATAACCCCTTTGAATTACTTTTTATATAATATATAATTATAT
 58370  TTTT
;;     rnl <== ;; mfannot: 5' +/- 50 nt
 58374  TGATGTTTATTACAATATTGTCATCGATACTTTTATATTTTTGTTTTTTTTTATTAAACC
 58434  TAAAAATAAAATCTAATTTGTCTATAACATTATCCCGACCCCGTGCCCCCAATCCCTACC
 58494  GCTTATTATCCCCTTCCCTTACGGGATAGGGGTAAAGGGATTGGGGTGGGGGTCGGGGAG
 58554  GGACACGGGTATTTTTGTTATTTTTATTTGTTACGCAACTACGCTTATTATATTATTTAA
 58614  ATTTTCTCCCTTTCAACTATCCCACACCTCCCATACTGGTTGGGGAGGGTAAAATAAAGG
 58674  GTCTGAAGAAGGGTAAGGGGTCCCGATCCCTTCCCTTATCCCTTACCCCTTTAAAAATGG
 58734  GGTCCCGTTTTTACTCCCTACCCTTTACCCCTATCCAGCAAGGGGAGGAAAAGGAGTAGG
 58794  GAGGGATAATACGGGGCAGGGTCCCGATCCCGTACGGGGGGAGTTAGGGGAGGGAGGGAG
 58854  GGGTAATATTTTTACTAAAAATAGGGGTTAAAGTATTTATTTTTAATTTATTAAAAT
;     G-orf199 <== end
 58911  TTATATGTTTAATACAGTTAAACAAAATAAAATTTGACTTAAGCTTGATATAAAAATAAA
 58971  TAAAACAGCTAAAAATAGATAATATCGTTGAAATTTTCTTCTTAAATTAATTAGATGAGC
 59031  TAATTTAGGATATCTTTGTTCCAAATTAAATTTTTCTAATAAAATATCCCCATAAAATAT
 59091  GTATACTATAGATATTAGACTGGATATAATTACACTATTTGAAAATAATAGACTAACTGC
 59151  TATCTTCTCGAAGATATCCAAATTTTCAAACAGATTGAAAGGGTTAAATATTGTTTTTTC
 59211  AACAATTATTTCTGAATTTGGATCTGCTGAACCTAAATTTGTTTCCTTGATATTATCAGC
 59271  TTCTACTCTCATACTATCCATCGATTTTCGTGCTTCTTTTTCACGATAAGACAGATCCTG
 59331  CTGTAACATCTCTATCTCTTTTAATATTTTGCTTTTTATAGTAGCATCACTAGTTGTATC
 59391  TAAAGTTTTATGTTTTTCAACTATTTCCTGATTTTTAGTTAATATTGCTTTAGTATCCTT
 59451  TATAAAGGAATCACCTAAAACGCTGAATCTACCTGTCCCTGCTACTATTTTATTTTTCAT
;     G-orf199 <== start ;; mfannot: GTG upstream: 59933
 59511  TTCCAGGGTAATATCTGTATCTTTTTGAATATCTTCTTTTAAGGTATTTATTTCATTTTG
 59571  ATTTTTTTCTAACTTAGCTTTAGTTTCTTCTAAATTTTTATTAGCATGATGGTCTTTAAT
 59631  ACCCAATATACTAGCATATAAGCCTATATTAGCTGTTAATAAAATATAAATTTCTTTTAT
 59691  TTTAATATTAGGGCCGGAATACTTATATTTGTATTCGCATACTTGAGAATTATTATATTC
 59751  TACCCTAATTAAATAAAAATGTAATACTATTAATATAATTATAATTATTAACTTTAAAAG
 59811  GCTAATTAAACTTAGATTTAAATTATAATTTTCAAGAAAAAAATTTTTTATAATATAAAG
 59871  AAGTTTTGATATTAAATATTTAGAGTCTGGAATTGGAGGTAAAAACTTACGTGAGGCTTT
 59931  CACTATTTTAACAGGTGTTAGTACGATATATGCAACACAATTAGCTATTAAGGCAGATAG
 59991  AAAA
;     G-orf248 ==> start
 59995  ATGAAATTAGAAGATGATATTAAACGAATGAAAGCAGATGAACTAAAAAAAGGTAAAATA
 60055  GAAGAAATTAATGATTTGGATGTAGAAAAAACAAAAATTGTAGCTGAATGTTTAACTATG
 60115  GAGGAAAGATCCGAACAAGCAAAAGAGTTGTTGATGAGATGTACCCGACATTTTGTAATT
 60175  CATGAAAAATATTTAAAAACTCCAGATAAAACAACTGAGAAATCTGAATTAAAACTTCTT
 60235  TTAGAACGTTCAAATGTTGATTTTGCAACAGAATTTGAAGTGTTTAAAAGAAGTAATAAA
 60295  GATTATTTTAAAACGGACCCTAGATTTCAAGAATTATTTGATAGTCAAAATAAAGATTTA
 60355  AATAATGAATCAACTATTGAAAGCTCTTCAAAGACTATCTTAGATAAGAAAAATAATAAC
 60415  TCAGATGGTGGAGATGAGATTAATAAATCATCTTTGTTTTCTGGTTTAATTGAAAAGTTT
 60475  GAGTATTTAGACACTTTTAGTAAATTAGCTTTATCTTTGTTAATTTTAAAAAGTGTGTTA
 60535  ATTTCAGCACTTATTTCACTAGTATTCATATTTTATGGTGATTACTTAATTAACAAATAT
 60595  AACCTTGAGAGTAGATTCCCTAGATTAGCTAAGATTATAAAATTAAGACGTACTTTTAAT
 60655  AGATATTATTTAATTTGGAATAGTAGTATTATATTCTTTGTAATTTTAATTGAAGTAATT
 60715  TTTAGTCTTTCTATTCTATTAGGATAA
;     G-orf248 ==> end
 60742  GATAAGTATAAAAAATAAATAATAAAATTATATAGTAATCCCCTTCCTAGTTAATTAGCA
 60802  TTTAAAAGATCAATAAAGATAAAATAGTTAATTAATAATATTTAATAAATAATAAGTCTT
 60862  AATTGATGTTAATTATATTATGGTGTATTATTATTTCTCTTAAATATCTAATAAATATAT
 60922  TTTTATATAAGAATGTTATTCTATTTAACTAATAATAGCATATATAGATAAAATAGTTTC
 60982  TAATTTAGGTGTAGCAGCGGCTTTTACAATAGGTTCTAGATTAGCTGCTGCTTATGTAAC
 61042  AAAACATCCTATGCCTTTAATAGGTAAATTAGGTACAGTAATAGGAACCGGTGTTGCAAG
 61102  TAGTGCTAGTTTTCAAATGGTTAATTTCACATCAAATGTGATTAGGGGTAAAATGCGTGG
 61162  TGATATACCAAATAATCAAACTTATAACGTTTACGTTGAAGATGTAAAATTTTCTACATC
 61222  AAATTCTACAGATACTGAAACATTAATTAATCTTACTCAACTTGAAAATACAAATCAATT
 61282  AAAAGAAAAAGAAAAAATTATTACCCAAATTCGAATTTAAATATAACTACGAATTCTTTA
 61342  ATAATCATGTAACTACTAATACTAATAGACCTTCTGTCATTAAA
;     G-orf140_1 ==> start
 61386  ATGATTGAAGACCACAGCGACAGGAGTTTAAAAGAAATATTTGCTCAAGGAGGAAATAAT
 61446  GTAAATAATAATTTAGGGGATATATTATTTATTCATTCACCCTTAGAATTTAGTGATTTA
 61506  TCTATAATACATAATGATTTAATAACTATATTAAATTATAATTTAATAGTTAATCTTTTT
 61566  ATGGTCTACTTAATTTTGATGCTAGTATTTATTTTTACTATAAAATTTGTTATAGACTCT
 61626  GATCTTTTCTTAGAAAAGGTTAAAACTTTACCTTTAGGAAAATATCTTTATTATATTTTA
 61686  AATAAATTAATAAGTATTTGGAAGAATAGTAGTATTCTTTGGATATATTTTATATTATTT
 61746  TTTTTTTATTTATTTTTAGTTGTTCATCCTCTTATGCTATTTATGGTATTTTATTTCTTT
 61806  TAA
;     G-orf140_1 ==> end
 61809  GTTAATTTTATTATTTAACTTAAATCCCTATTCTTTATATTATTATTTTATAACCGCCTA
 61869  TTCTATAAATCCATAATTATAATCCCTTTTATTATTTTAACTATTTATTTTATTTTTAAA
 61929  TTGTATTCTTTTTGTTTAAAAAAATATATTAAAACAAAACCCCTATTTTTAGAAGAAAAA
 61989  AAAATTTTTTTTTATAAAGTATTTAAATAAAAAAATGTCGATGTACTATTAGTGCATCGG
 62049  CTTTTTTTAAGATAACATAAATTACTTTTTCTCAGATAATTAATATCTAATTATTATAA
;     G-trnR(ucu) <== end
 62108  TATTCTCTTTTGGACTCGAACCAAAATTAACACTTT!AGA!AGAATGCAGTTCTAACCAA
 62166  TTGAACTAAGAGAAC
;     G-trnR(ucu) <== start
 62181  TCATTTAAATCTTTAATATTTTAATCTTAGTTAAGTATTGACCATTTTAAATAAATAATA
 62241  AAGATATTGGTTAAAAATAAGGTAAAAGACATTATAAGCTTTTTAAT
;     G-trnC(gca) <== end
 62288  AGAGTTAAGAAGGAATTGAACCCTAATTTTTTAGACTT!TGC!AGGTCTACTACAGAACC
 62346  ATCTGTAAACTTAACCC
;     G-trnC(gca) <== start
 62363  TTGAACCCTTACTTTTACGATCTTTAATTGTTTAGCTAACTCCATCTATCTAATTTAATA
 62423  TCTCGAACACACCCTACCATTTACCTTTATCCTTGTGTAATTAAGGGCATAGGGACCCCC
 62483  CCCCCCCCACCCCTTCCCTTGATGAATATCCCGTGCCCCCGTCCCTGATTAATTCAAGGT
 62543  AGGGTCCCGTACGGGAGAGGGTGGACAAGGGAAGGGGAGGGTCAGAGAGGGTGTAAATAA
 62603  AGGTAGGATAAGGAGGATCCTTTCTCTTTCTCCTTTTTATGGTTTCCATTTTTGTTGCTA
 62663  TCTCTAAGGTAAAGGAGGGATAAGGATACGAGATACGAGATCGTGAGAAAAAGGTAAAAT
 62723  TTTTGTTTTTAAGGAAAAGGAGGAGAGTATGTAAATATTAACTATGAATTTAAAATTAAA
 62783  AATTATAAATTAACTGTTACTTTTAAAATAGATAAATTGTTAAAACCTAAAAGCATAGTA
 62843  AAAATTCCTATCGCTTAAAATTTTTATTATTAAAAAAATTTTTATTTCTACCTTACCTTA
 62903  CTTTGCTTTAAATTAAACTTATTAATTAAATTAGAGAAGAGCCTCCATCTACCCTTACCC
 62963  CCCCCCCTCAATGTAAACATAAGAAGGAAAAAGTTGAGGAACTAGCATTTGCTTAATAAT
 63023  AAAGCGAGAAAAAGGGGTAGAAGTATCCGCTGTATTTTAATGAAAGATAGAGTCGTTTGC
 63083  TTTTCTCCACCTTATACCATTTACCGTTTTCCTATGTACCAAAAGGGAGGACAGGAAAAG
 63143  GAACCATTTGAGAAAAGGGGAGCGGAACATGGACTTAGCTTTCTTAAATTCAGTAAAAAT
 63203  CCCTCTTACCTCCCCTCTCGCATAGGATTTTAAAGTAAGGTCCCATACTTGTTTAATATA
 63263  CCGACCCCTGTATCCTTTGTAATTACAGGGTAAGGTAGGGTCCCGTATTTACTCCTCTCC
 63323  CTGGACTCCAGTTAGTAAATAGAAATAGGGGTAGGGTAGGAAGAGGTGGGTCCAAAAGGA
 63383  GTTATCAACTTAGATTCACTTGTGCTCCTAAACCTTTCTTTAAAATATTTTTTGTTTTTG
 63443  TTTTTTGTTTTTGTTTTTTTTGTTTTTATTTTTTTTTTCGCTCCGCTAGAGTAAAAAGGT
 63503  AAAGGACATAATAAATTAAAATAATTTCTAAATTAATAACTAATTTTATTAATTTAGATA
 63563  CCCTCAATATCTCATTTATATTATAATTTTAAATCATTATAAAAGCTTAATTTAAGCAGA
 63623  GATAGTTCTTTTAAACAAATTTAGAGCCAAATAAATACTATTATCAAC
;     G-atp8 ==> start
 63671  ATGCCTCAATTAATACCATTTTTTTTCTTTAATCAACTATTATTTTCATTTATTATTTTA
 63731  TTTTCTATAATTTATATATTTTCTAAATATATTTTACCTTTATTTACATTTCAACAAGTT
 63791  ATTAGAATATATATTACTAAATTAAGTAAAAAAATTTAA
;     G-atp8 ==> end
 63830  TTAAATATAAAACAAGCCCTCTTATTTTTACTAAAAACAATAAATTTAACAAGGTACTTT
 63890  TAATCGTTTATAACCCCCTTCCATCCCTCCCCTCCCCTTTACCCTTGCCCTATATCCCTA
 63950  ATCCGCTCATGGAAGGGTGAGATAGGGAGAGGGAGGGGGGGGGGAGGGAGATGGTCTAAT
 64010  TTTTATATCTATTTGAAAAGGAACTAATCTTTATTTTTTATTTTATCTTTCAAATTCAAT
 64070  AAAAATATTGAGTTTAAATAAAAGTATCAGTGTTTGGTTTATTTTAATTTTTTAAGTATA
 64130  CCTTAGTTAAATTTTAAAATACCCCTTCCCTTATCCCTTACTCTTCATTAAACAAAGTAA
 64190  AGTCCCGTATACTATATCCCTTTACCCTTCCCTATTATAAAAGATAAGGTCCCTATCTTT
 64250  TTTATACCCTCCCTACCCTATCCACCCGTCTCCCGATTCCTTTATTATCAAGGGGAAGGG
 64310  GCGAGGTTATAATAAAAGCTAAAGTAGCAAAGCAAAATAAAGGGTAGGGTAGAAGAGAGA
 64370  GAAAAATAAAAAAAAAAGGATATATTTTATTAAATCTTAACAGTATGAAGCTAGCAATGG
 64430  TTTTATCTTTTTATTCCCGGTGCTAATAA
;     G-trnW(cca) ==> start
 64459  AAGAGTGTAGTATTAATTGGTTAGTATGGCGATCT!CCA!AAATCACTGGTAGGTGTTCG
 64517  AATCACCTCACTCTTG
;     G-trnW(cca) ==> end
 64533  TGTTAAAAATAATAAATAAAATTATAAATATATTCAAAAAATACAAAGGTTTAACCAGCA
 64593  CCCTTCCCTTACCTTTCCTCCTGTTATCCAGCACGGGGCAGGGTTTAGGGATCGTGGAGA
 64653  AATATGTTACCTAAAGAAGAATTAAGGAATAGGCCAGCTAAATTATTAATTATTAACAGC
 64713  GGAGCTATCCCTCTCTGCCTCACTCTTATATTATTAAGTATGCTCTCCCTTTTTTATCCC
 64773  ATCCCCCGTGTCCCGTATTATCCCTCCCTACCTTAGTAAAAAGGGTAAAGGGGGTAAGGG
 64833  GTCAGGGTTGGGATATTAAAAGATATTTACAACCTCCCTCTTTCCCTTCCCCTTTAAAGG
 64893  TAAAGATAAAAGGTAAAAGATATGGGGTCAGGAAGGGGTAAAAGATCGCTGTAAACGACA
 64953  CTTTCCCTTTTCCTATTTTTCTACCTTTAGCTTCATTTTTCCTCAGCTTACATTTTTATT
 65013  TTATATTTTTAACTACCTAAAACTACCACAGTTAAAAAGGTTCCTATTTCGCTTTCCACT
 65073  CCTTTATCTTTATCACCCTTTCTATTCTTTATCCCATCCCTCCTTACCCCCTATCCCGCT
 65133  ATCCCCCTTTGGGGGGGGGGGGTAGGGGAGGGGAGTAAATACAAGACCCTTTATTATACT
 65193  AGGATAGGGTAGGGTGGGTGATAGGATTACAAGGACACCACTCTAAGTAATAATAGGAGG
 65253  ACAGTAGTAGGAGGGTCAATACATAGTAAAAAGATTGAACTTTTTTTAATATTAATAATT
 65313  CTAGATATAGATAACTTCTATTTTAAATAAAATAATAGTATATATTATTAA
;     G-trnL(uag) ==> start
 65364  ACGAGTATGCCGAAATTGGTAGCCGGGTGGGTTT!TAG!GTACTCATAATTTTAATTGTA
 65422  AGAGTTCAAGTCTCTTTACTCGTA
;     G-trnL(uag) ==> end
 65446  ATAATTAATAATACTAAACACTCCCTCCCTCCCCTACCCCTTAATTACTCCCTCCCCTGC
 65506  CCCGATCCCGTTATCCCCTTTGGGGGGTAGGGGGAAGGGATTGGGGGTAGGGGGTAGGAA
 65566  TAGGGGTGGATTAATAAGGGATCGGGGTGGAATTTTATTTATTAAATTTAAATAAAATAT
 65626  TTTACAAATGTAAGCGCTTTCAAATTAACCTTTATAAGTGTTATTTTAGAGACAGAGCAC
 65686  CTCTCCACCCCTTTTTAATATCCCGTACGGGGGGACACGGAACCCTTTTATTATAAAAAG
 65746  ATAGGTCCTTTCCCTGTTCCGTAAGGTAAGGTACAGGTTTGCTTAAAATAAAGTGAGGAC
 65806  CTTTTCGATCCCTTTACCTCTAATTCCATTGGTAAAATTAAAAATAATAGCTACCCTTTA
 65866  CCCTTTACCCTTTACCCTTTACCCTTTACCCTTTAAAGGGAGGGGAAATAGGGAAAGTAA
 65926  TAGATTTAAAATTCTGATTATTATTAGTAAATTAAATAAAAATGTAAGCATAGCCATAAA
 65986  AATCCTTATATTATTATAATATTTTAAAATTTTTATATTTTATTTTTTAATTTTTATTTT
 66046  TTATAAAGAAAAGAACATAATTTAAATAATCCGTCACCCCGCTGCTTTATGTTTAGTATA
 66106  GTTTAGTTTAATTTAGTTTAGTTTAACATCTCTAGGTTAGAATCCTTTCCTCCTCTTCCT
 66166  TTACCCTTTTTCGTATTATCCCTCCCTCCCTTTGTACAGAAGGGGTAAAAAGGGTAGGGT
 66226  AAGGGGTCAGGATAATACGGGATCCTGTCAGGATATTTCGCAACCCGCTATGCCGCTATT
 66286  CCACCATCCAGCTATTCTACTATTTGATTATCCCACTATTTACGTTATCCTTTTCTCCAG
 66346  CTATCTCTAACCCACCCTACCTAAATAAAAGAGTAAAGGTATCCTTTTTTAATTATCCCG
 66406  TATTTACTACCTTCCCTCCTTACCCCCTATCCCTCCCGATCCTACCCTATCCCTCCCTAT
 66466  CCCTCCCTATCCCTCCCTATTCCTCCCTATCCCTCCCTATCCCGCTAGGGGAGTAAATAA
 66526  AAAGGTAAAAAGGTAAGGGTGGGGGTGGTTAGATGGTACTCCCCTATTCCTTATTAATCC
 66586  AGGAGACGGAGGGTGGAGAATAACAAAGATTAAAAATAATTA
;     G-trnR(ucg) ==> start
 66628  ACATCTTTAGCTGAATTGGTACAGCATTTGCCT!TCG!AAGCAACAGTTTATTGGTTCGA
 66686  GTCCAATAAGATGTC
;     G-trnR(ucg) ==> end
 66701  TTAAAAAAAAATTAGTTTTAAAACTAAAAAAAAATAAAGTAAAAATAAAAAGGATAATAA
 66761  TTAGATAAATATTAGATTAGTATTTAATAAATATTAACAATAAATATAATTTATATATTA
 66821  TACTTATAATTTATAAAAAAAAAAATAAATAAAGCTCTTTTATTTAATAATTTTTCTACC
 66881  TTAACATTACCCCTAATTTTAATTCTTTTATACCTTTATACTATCAAACCTTCCTTTTTA
 66941  ATCCTTTTTAATAACCTTACTTCTATTTCTACCCTTTTTACCTTTGTAAAAGGGGGTTGT
 67001  GCTTTGCCTCTCTTTCGCACTTTGCCTCTGCTTATTTAAATTTACTTACCTTTTCAATTC
 67061  TTGCTTAATAATAATTGGATTAATTAGCTCCTCTATATTATTAAGCTAGGAACAGGTACC
 67121  TCTATGTTCACTCTACCTATTTCCTTCCCCTATCCTTTATGGATTAAAACAAGAAAGGAT
 67181  AGATGACAGTATGATCGAACAGAGGGATCCCGTATCCCTTTCTCTATATCCTCAACCATC
 67241  TCTTCCACCTTTACGGGATACTTATCCCACCCCAAACCTACCTTTTTATTAAGGATTCTA
 67301  ACCTTTATTTACTCTCCTACCTCCCCAACTCTTTACGGGATTGGGGTACAGGACCTTTTT
 67361  ATTAGAAAAGAGTACAAAAAGATGGTAGAATTAGTGGTAGTGGGGTAGCGGTAATAGCGG
 67421  GGTAACTGGATATTTAATCCCTCCCTTACCCTTACCCTTGTACCCCCCCCCCCTCCCCCG
 67481  AGCCCCCAATCCCGCTACCCCTTTTACCCGTATCCCTCCCCAAAGGGGTAGGGGTGGAGG
 67541  GAGGGTAGGGTCCCGTACGGACCTTTTGTAAATACGGGCCCCGTACGGGTCCCTTTGTAA
 67601  ATACGGGAGGTAGGGGAGATAATATGGGTCCCGTATCCCTTTTTAAATTTGATAGGGGGT
 67661  AAGGTACCCGTACAGTGGATAAAGGTAAGGTGGGAGGGGCCTCTTTTTTATTAATATCCC
 67721  TCCCCTGGATTAATAAGAGATAAGGGTCGGGGAGAGATAAAATAATTTAATTATAATTAA
 67781  A
;     G-nad5 <== end
;     G-nad5-E2 <== end
 67782  TTATTTTAAGGAAAGTGGCGTAGATAAAACTAAAATTAAAGAAGCAAAATATATAATAAT
 67842  TAATCTAATTTCAGAAAACATAGAAGTATCTATTAAAACAGGAGCAAAAATTAAAAACAA
 67902  TAAAGATAGTAAACCTATTGTAATATATAATGAATAGGTTGTAATAATACCTGTATCTAA
 67962  TTTAGCTATATTTACTCCAGTTTTTATGAATGTATTAGCTAATCCATAAGGTCCTAATAA
 68022  CTCAATTACTCCTCTATCTATTTGTTTAGATATTGTATAACCAAGTTGTAATCCAGCTTT
 68082  AACAATATAATGGTTATAAATTACATCAAAGTAATATTTTCCATTTAAGAAACTATATAA
 68142  TTTTCTCCCAAATGTATTATCAGTTAAGTTAATAATAAATTCTGGAGTTTTATGGTACAT
 68202  AAAAATAGCAACCATTAATCCAGTAAAACTTAAAATAGCTGGTAATAATTTAATAAAAGG
 68262  ATTAAGTGAAAATTCTGCTTCTATAATTGATATATTATTAGGATGAATAAATAAAGAGTT
 68322  TCCAAAAAAATCTGAACCTACTCCCACAAATAAATCACTAAATACATAACCAAAGAATAT
 68382  ACTAAATAAAGCTAAAATTAACAAAGGTATAATTACAGGTAAATTAGATTCATGAGAGTT
 68442  TAAATAAGATTGTTTTTGTCCATTAGGTGTAGTTAAGAATACAAGACTTATTAACCTAAA
 68502  ACTATAAAAGGCTGTTATACCTGCTGTGATAGATCCTAAAATAAACGCATACATACCACT
 68562  AAAACTGTATTGACCGTAAGCTAATTCTAATATTAAATCTTTACTATAAAATCCAGTTAA
 68622  GAAAGGTGTAGCTAATAAACTAAGAGATCCAACTAACATTACTGAATAAGTAAAAGGTAA
 68682  AAATTTTATTAAACCTCCCATTCTTCTTACATCTTGTTGATCTGCAAAAGAATGAATTAC
 68742  CGCTCCAGCACCTAAAAATAGTAATGCTTTAAAAAATGCATGATTTACTGTATGCATTAA
 68802  TGCTACATTATATTGACTTAAACCTATGGCCATCATCATATAACCTAACTGAGATATCGT
 68862  ACTAAAAGCTATTATTCTTTTTAAATCATTTGCTAATAAACCACAAGTTCCTGCAAAAAA
 68922  AGCAGTAGTTGATCCTATTAAGGTTATTATTAATAATACTGTAGGACTATATTCTAATAT
 68982  AGGTGAACATCTTAATAATAAATAGATCCCTGCGGTTACTAGAGTTGCAGCATGAAGTAG
 69042  TGCACTTACAGGTGTTGGAGCCTCCATACTTCCAGGTAACCAAGAATGTAGAGGAACGTT
 69102  AGCACTTTTAGCTAAAGCACCACCTAGTAATAGTAAAGCTATAATTGAAATACTTGTTTC
 69162  ATTCATATAAGGTACTAGTGAAAAGACAGAAGCATAATTTAATGAACCAAATACTGCAAA
 69222  GATAGCAAAAAAACCTATACTCATTAACATGTCACCTGCTCTATTCATTGTAAAGGCTAA
 69282  TATTGCTGCTTTATTTGCTTGTATTCTAGTAAAATAATAATTAATTAATAAATAGGAAAC
 69342  TACTCCAATGGCTTCCCAACCTACAAACATTACGAAAAAATTACCACCACAGATTAAAAC
 69402  TAACATACCTCCAGTAAAAGCTGATAAATAAGAGAAAAATCTTTGATTATG
;     G-nad5-E2 <== start
;     G-nad5-I1 <== end
 69453  catagcgatcaaatttatcatgcaattaaatagtagtataaattaatttctatttttgtt
 69513  cattccatcccttcccctaccccaaagggataacgggatcggggtatttgatttctctcc
 69573  cgtacggggtaaattcattccctcttctgtaagatgggaaccttcaaaattaatttatta
 69633  att
;     G-nad5-I1-orf139_2 <== end
 69636  ttacaccaaccccgtacgggatagataatcctctagttttacaccaaaaataggattttg
 69696  attaaataaaggaataataatattactaaggtctgaaaatttaactattgataaacatac
 69756  agcaggagtattaggatatttgtaaattttacctgctcctaaatattttattatattttc
 69816  cattaatttaatatctctttcatgttgaacaattctaaatcttaattgaacacgagatcc
 69876  tattttatttgttgactgagtgattaaagcataaaaagttccttcaccactaacaaatcc
 69936  tgatattcaattagcttcggggataatttgagtattaatggttggtctatctatcccgta
 69996  cggggttggaataaaatcataaaattctgattttaacatatcagataaacctaaattcat
;     G-nad5-I1-orf139_2 <== start /note=LAGLIDADG ;; evalue:1.6e-24
 70056  tgatgctttaatattaattatttgttttaaccctacccttgcgggagagtaagatgatgt
 70116  ttatttttaaaaagttttacaacttctttaaacaaaataaaatctgctcctttttgagtt
 70176  aataaagggtatttatcgaaatgattaattaaaattgttaaatctttattagaatcaaca
 70236  gaataatttactctattccgattagaat
;     G-nad5-I1-orf140_2 <== end
 70264  ctatatgaatagtaccaatcctttcaaatatttttgtaataaaattaataaattataatc
 70324  acgtttatgtagaccaatttgaaatttagattgaactcttcaacctaatttacggatttt
 70384  atttctatcaattatgatagaaaaagaaccttctgcgtctataagaccagtccaaaataa
 70444  aggattactaggagatgaagtagttaaagtagaaaaatttttaacttttaattgtttaga
 70504  aaggattttgacttgatagtttctttcgaaacccattagagtataccttaaatgcaaaaa
 70564  tcgattaatgcaccaactaccgtctactcgttgctcttttacagatttaactttagagtt
 70624  aaaatctgacttagatccgcgatagcccatttcgttttcacttatcttctgacttgttac
 70684  cat
;     G-nad5-I1-orf140_2 <== start /note=LAGLIDADG ;; evalue:2.9e-12
 70687  acctgagagattagttcagccactaatagtttttcaactacagtttggtaccagaagctt
 70747  tagggtgtccccggaatttgtagtttattccccctatatagcgttttcccataacgctaa
 70807  gc
;     G-nad5-I1 <== start /group=IC2 (1.61e-29)
;     G-nad5-E1 <== end
 70809  AGGATCTGATGATAAATAATCAATACTATATATATGAATTAAACTTGAACAATATAAGAC
 70869  TGCTAAACCTAGAGAAACTGTTAATTGATCAAAGTAAAACTCCCAAGAGATTAACATTAA
 70929  TTCTGAATCTACCCAACTTCCTAAATTAATATTAACAGGGGAACCACAGATACCTACTTC
 70989  ATAAAAAGCAATACTCATTAATAAAGAAGATAATACTAAACAAGTACAAGTTATATAATG
 71049  TGAACCTGTTACACCTACTTTTCTACCCATGAAACCAGACACAATTGACCCTAATAAAGG
 71109  TAAAATAATAATTGAAAGATACAT
;     G-nad5-E1 <== start
;     G-nad5 <== start ;; mfannot: alternative ATG start pos 71252
 71133  TATGTTCTTAATGATATAGTCCCTCTTAAACGATAGTAAGCAACTAAAATACTTAAACCT
 71193  A
;     G-nad4L <== end
 71194  TTACAGTTTCTGCTCCAGCATAGATATAATATAAATAAATGTTTGTCCAACATTATCATC
 71254  AAAACCAAAAGACATAATTAATACTAGTAGCGTTACTGCTAATAGCATTATTTCTATAGC
 71314  TATGATCATAAGGATAATATTTTTTCTATTTAATATAAAACCTAAAATACCTATTAAAAA
 71374  TAAGAATAATGAAAGATTCAT
;     G-nad4L <== start
 71395  AATTTATGTTTTAAATATTCTTTATAGTGACAATTAATAAATGATATTAATTTAATTTAA
 71455  ATTTAATTATATCCCGACCCCTTCCCCTCCCTTTTTAATTACGGGACCCCTATGTAAATA
 71515  AGGGGGTAGCGGGATCGGGATACGGGGAAGGGTGTGCGAAATTACAAAAAGCGCAACTTT
 71575  GCTTCCTACCGACTTTACTTTTTTACCTTAATTGCTAAAATACCTTTACTTAACCTATCT
 71635  AAATCCCTTTTATGTTAAAGGATCCCTATACCACTACCCTCTTCCTCTCCCTACCTATAT
 71695  CCTTAAGAATAGGAGAGGGAGTATCCTTTTTTAATTACAAGATATGGGGCCCCTTTTTAA
 71755  ATATAAGGTAAGGGTCCCCCCCTTTTTTGTTTTTTGTTTTTTAGTTGTTACTCCCTCCCC
 71815  TTTTACTCCCTATCCTTTAATAAGGGAAGGGAGGATAAGGTAGGGGTAGGGATATTTACT
 71875  TTCCGTCCATGTCCCTTTTTAATTATCCCGATCCCTTCCCCTACCCCCCAAAGGGATAGC
 71935  GGGATCGGGACACGGGGTAGGGTAAGGATAGGTGGGGCAGGGTTAGGAAGGAAGAACACC
 71995  TACCTTTATCTGTTAAGAGTAAAAGGGAAGACCTATTTTTAAGAGACTAGACTAAATTAT
 72055  AGACTTAAAAAAGTAAAAAAAGTTGTAGTGGACAAGTTAAATTAAAAATTAATACTAAAA
 72115  TTAAATATAAATTAAATACAAATTATTTTTATTTTGCCCCATCCTGCACCCTTTTATATT
 72175  GATACCTGACCTTTATAATAAACCCTATCTCGTCCCCGCTACCCTTATCCTTACTTTTTA
 72235  GTTAAAGGGCTGGGTCCATTCTTTTTATAATAAAAGACAAGGATGAATATCCCGTGCCCC
 72295  CGTCCCTGATTAATTCAAGGTAGGGTCCCGTACGGGAGAGGGTGAGAGAAGGGAGGATTA
 72355  TTCCCTCGACTTCTATCCCTCCCCCGTACGGGATCAAATTTGATCCCGTACGGGGTCCAG
 72415  AGATAGGGTTACAGGACCTTATTTAATAAAAATATAGGGGTAGGTAGGGAAAATTATTAT
 72475  ATTTAATGTTTATTTCATCTATATTTATATTTATATTTGGAAGGGGGATTATTTATTTTT
 72535  TTATTTATATTTATTTTCATTTTATTTTAAAACATATTTAAATTAAAAATAATATGCGGA
 72595  TACTATTCTATAATTTGAATAAATAATATTTGAAATTATTTTTGTAAAGAAACCAAATTT
 72655  GATAAAAATAAAAATGTGCTACTTTGTTTATAATAATTGATAAAATATTTAAATAAATAT
 72715  AATTTAATAAA
;     G-cox3 <== end
 72726  TTAAGCTCCACCCCAGAAATATACAGCAACAAAAAGGAATAGCCAAACTACATCCACAAA
 72786  ATGCCAATATAGTATACTTGCTTCAAATCCTTGATGATGTTGTTTTGTTAGTTGGTAATT
 72846  TATGATTCTAATGAATCCTACTAAAATAAATATTGTTCCTATAATTACATGTAAACCATG
 72906  AAGACCTGTAGAGGCATAAAAGGTTGTTCCATATACACCATCAGATATTGTAAAGCTAGC
 72966  TTCAGAATATTCAAAATATTGTAAAGCAGTAAACATTATAGCTAAAATAATTGTTAGAAA
 73026  TACACCATCAATTGCAGCTTTTCTATTTCCAGCTATTAATGCATGATGACCATAAGTTAC
 73086  AAAAGCACCACTAGATAATAATAAAAAAGTATTTAGTAAAGGGATAGCAAAAGGATCTAA
 73146  AGGAGTTATACCTAGAGGAGGCCAAGATCCACCAATTTCTATTGCAGGAGATAAACTAGA
 73206  ATGAAAGAAAGCCCAGAAAACAGATAAAAAAGCAAATACTTCACTAATTATAAAAAGTAT
 73266  TACACCTATCATTAATCCATTTTTAACTTCTTTTGTATGATGACCTAGATAAGTTCCTTC
 73326  TACAATTATATCTCTAAACCATAAAGTCATTCCTAAGCAAGTTAACACAAATCCTATTGT
 73386  TAACAGAGCTCCACCATTATAAAAACCGTGCATGTATAATACTCCTCCAATTGCCATATT
 73446  TAATAATGAAAAACTTAATAAAATAGGCCAAGGAGAAGGATCTACTAGATGATAAGGAAA
 73506  ATGTTGAAATTTATTTATATTTATTTTCAT
;     G-cox3 <== start
 73536  TTTATTATTAATTTTTCTTGCTATACAAAAGTAAAAAATACAGGTATAGCTTGTTTTTAT
 73596  TATGATATCGAGGTTTATTATCTATTTAATTTTATTAGTTAATATTAATTAACAAATTAA
 73656  AAGATAATAATTAACAGAAATTCTATCCTTCTATAAACCGTTCCTTTCTCCTTTCTATAG
 73716  AGAAAACGATCGATTTCTCTAGCTTTTCTATTACCCTATCTCTCCTGCCCTTTTAATGTA
 73776  TTTATTTATTCAGAAGGCCCTTTTTAATTAGGGATAAGGGAGCTCCTAATTAAAAAGTAG
 73836  GTCCCGTTTTTACTCCCCTTTCCTACCCTTAACTTTCCTTCCTTTACTTGACCCTTTATT
 73896  TAAAAAGGGAAGGGATAATAAAGGGAGAGGTAAAAGGGACAGGAGGTAGGGTAAGGGGTA
 73956  GGGTCTCGTATCCCTTAATTAAAAAGGGGTAGGAGGAAAAGTTAAGGAGAAGATGCAGAA
 74016  AGAATAGAAAATGTTTCTTGATTGCTTAAAATTTAATAAATATTATATAATTATATAAAC
 74076  TTAATTATATAATTACCATTCTACCCGTGCTGCGGTAGTTACCGCATAGCACTGCAAATA
 74136  TTTAAGGATATATTTATTACTATTCATGCTTTTATAAAAAAAATTTTTTTTAATTTTTAA
 74196  TTTTTGTTTGTTTTTATTAAAAAAAGGGATACTTGTTTAAATATGTGAGTTTACTTTAAA
 74256  TTATTATTCACTATTTTTGATATAAATAATTATAAATTTTTATATGTTAACTTTATTTTT
 74316  ATTTAAAGGAAAACAGGGGGTTAAGTTTAGATTTTTTTTATACTAAACCTTTTTAAGTTA
 74376  AAAAGTAATTAACTAATGTT
;     G-orf297_1 <== end
 74396  TTATTTTTTAGATGAAATAAAACTATGTAAATCCATACCTAGATTCTCTAATGGGATCGG
 74456  ATGGGTTATCAAAAAATGTAAACCATGGATTAAAACTAGCAAACCTATAACAATTGTAAT
 74516  AGGTATATGAATTGTAGCTATTTTAGCTAGTACTATTTGATATTTTATGTATAACTTAAT
 74576  AAATCTATTATTAAATTTGCTTAAAACATATTCTTGATTTTTGATGAACATGTTTAATAA
 74636  AAAATAAATAATAAATAATAGTATAACGCTTAAGGAAATTATAAATAAACAAAGTAAAAT
 74696  TACCAACTGTTGACCCATCAAATCATCAAGTGCTCCTTCTACCGGTACAGCTCTAAAAAT
 74756  TTTAGCTATTGTTTCTAAGGTATAATTACTCAATGATTTAAAAAAATCATATATATTTAA
 74816  ATTGATATCCCCTAAAAAATTGTTCTTAGAAGAATTGATTTGATCTGCTAACTCTTGAGC
 74876  TGCAGTTCCTATTTTATTTAGATCCTCTGGTGAGGGTGTCATGTTTTGATCACAATCCAA
 74936  AGATTTTACAATGTTATCTTCAAATTTGTTGATGTTTAAATTAGCTCTACCCGTTAAATT
 74996  AGGCCAACTACCTGTTTTAAAAAATTCGGTATTAGAATACATATAAGAATTAAAACCTAT
 75056  AGGATTATCTATTGCCATAGTATAAAAAGTAGTACCTGTAGCAACTCCCAAAGCGCTTAA
 75116  AGCTGCAACAGCTTTAATTTTAGGTGGTCCTTGTATTTTATTATATGCATATACAGCACT
 75176  TCCTATTATTCCAAAATGTGCTCCCCAGCTAGAGGGAAATAGTCTAACGGGATCTTGAGC
 75236  CCCAGTATTACTTGTATTAGCTGGAATATTATTACTTGTGTTTTCACCTACCAT
;     G-orf297_1 <== start ;; mfannot: TTG upstream: 75382
 75290  ATTTAAACTCTCTAATATGGAAACATTACCATATACTGCTAATATAAAATGAATTATATA
 75350  GAAAATTAAGTTAAATAAAGTAAAAAAATACAAAATAATATAAACAAATTAATTACATTA
 75410  GTTATAAAAGAATTATTGATAGTTGAATTATATATTTTTAGACCAAATATTTTTGTTTGC
 75470  CCTAAAAAAACTAATACTATACATACAATTGTTAAACAAATACTGGATATTAAAAAATGT
 75530  ATTAAAGCAATAAAAAAAGATACTAAGTTTGTCATTGTATATTTAATTTTAATATTTTAT
 75590  AGCCTGAATCTCTTTAGTCCGTGCCCTTTTTAGCATTTACCTTTCCCTTCTTTAATTTAA
 75650  TTCACCTTTGTCTAGTACTGTTTTAGATTAAATGATATCTTGCATCCTCTCTACCTCTCC
 75710  TCTCTACCCCCTCTAAGTAAAAAGAGGGTCCCTTTTAATATCCCGCTCTCCATCATCCCT
 75770  CCCTACCCCCTTGTCCTAAAAGGTAGGGAGTAAATACGGGACCCTGCCTTAAAGAAAGGA
 75830  AGGGGAAAACAAAATTTAAAAATAAAACATAAATAATTTCCACCCCCCCCCCTCCCTGCC
 75890  CTGTATTTACAAAGGGAAGGGGGCACGGGATAAAAAGAGAAACTCTATTCCCCAATATAT
 75950  CTATTGCCCAGTAACACTAAAATTTTAGAGAATGACTAGTCTAGAAAATACTCCTTATTC
 76010  TTATAATAATATAAATAATATACACACATAAAAACTTAAACTTAAAAATATCTCTTGTCC
 76070  CTCCTCCCTCCCTCCCCCCCCCCAGAAAAATATTTGTGTTTTTTGTTTTTTTTTTTTCCT
 76130  AAGGTAGAGGTAAGGAGGTAGGATATTAAAAGGAAGGGTCACAATATAAGGGAAGGGGGG
 76190  TTATAATGTAATATAATATATTTTTTTATAAGTTTAATAAAATTTT
;     G-orf321 <== end
 76236  TTACTTATTTTTAAAGTAAAACTCTATAATCTGGTCTAAATTAATGATAAAAAAGTTTAA
 76296  ATAATAATATGAATATAGATTAGCTATTATTAATAGAAAGAATAAACAAATTATTAAAAT
 76356  TAGACCAGATTTTTTAATTATAATTAAAGATTTCATAAATAATTGAACTATATTTGCAGG
 76416  TAAAATGTTTGATAATAAAGTTTTTGTTTTTTTTTCATCTATATATAACATAAATGAATT
 76476  ATATATGATTAAAAATAAAAAAATTAGTTGTAACCTATGAAAGTATCGAATCAAAATTAA
 76536  TAGGTCTATAGCGTCATTTCCCGTTAAATTGAACATATCTAATATGTTATCTTCAAGAGG
 76596  GAAAAATTTATCTCTCCCTAGATTATCTGACATGTTGGAACTTAGATTCTTAGCCGCTAT
 76656  AGCACCTGCTCCTAATCCAATACTTCCTACAAGCACTCCTGCTTTTCCAACTAAACTGGG
 76716  CTGATGGGCCGCCAGTTTAATACCACTTCCTAATGCTGTCGCCATGATCAAGCTATCTCC
 76776  ACCTTTAGATTGTTTACCGAAACTTCTACTACTTTTAGAAGTATTTGAAGTATTAGAGGA
 76836  GGATGTTGTATTTGAAGAGGTTGCTGAATCCTTGGAGTCATTATTTAAAGAAGAAGAATT
 76896  ATTTGAAGAAGGAGCTGTATTCCCACTTTCACTGTTATCTCCAGTATTAATATCGCTAAC
 76956  GTTTAAACGATATTCTAAATTAAATAACTCTGAAGTTAAGTAACTATCAGTCATAGATAA
 77016  AAATATAAAACTGAAACAAAAAAATAATGTAAATAAAACCAATATCAGTTCAATTATGTT
 77076  TAATTTAATGATATACAGTTTTAAAATTGAACTATATTTACCCTTGAAAAGATAAGTATA
 77136  ACTATACAGTCCAATGCAGAACCAAAAACTGAATAAGGCGATTTTACTAAAGATAAAAAA
 77196  GATCAT
;     G-orf321 <== start
 77202  ACTGTTTATTTATATTTTATAGCCTTAATCTCCTTACGACCGTGCCCTTTTTATCTTGAC
 77262  TATTCCTTAATCCTTCTTTAGGTAACATATTCCTCCTTGATCCTTACCTTATATTGCATT
 77322  ATCCTTGACCCTTCCTTCCTTCCCTTAATCTTTTTCCAATTATTACTGTTATCCCAACCC
 77382  TGTCCCGCTACCCTTACCCTCTCCCCCCCCCCCCGACCTCTACTCCCTTTTTTTTAAACG
 77442  GGATACGGGATTGGGAAGGGAAGGTAGATACGAGGATACAAGCCATTCCTTCCCTGTTAT
 77502  TAATAAGGAATAAGGATGGAGGGGAGTCAAAATAGGGTAAGGGAGGGATCCTTTATTTAC
 77562  TCCCTTCTCTACCTTCCTTTACCTCTACCTAGGGTAAGGAGGGTGAGTATGTAGGGGTTT
 77622  AATTTTAATGAATTTAAAAATTTTATCCAGATTTCAATTTCAGTTACAAATAATTAAATT
 77682  TTCCTACCCCGATCCCGTAATTAAAAAAAGGGGGATAGGGAGGTTTAAGCTAAATATTTT
 77742  TAGTTTTTATTTGTAGATGTTGCTACATCTATTAAAGTATTTTCACTAATTCCAATTACT
 77802  GGTATAATTATTAAGAACCAAGCAAAATAAAATGCTGTAGATATTTGACCTATTTCTAAG
 77862  TAAGGTGTTTAATACTACTTATTCCCACCTTCCGTCCCCTTTGTCCCAGACCCTCCCATT
 77922  ACCCCTATTTCGTATCTTGATCCTTTATTTATTAAGGGAAAGAGGTAGAAGGGTATAATA
 77982  CAGAGGGCATTGGATCATTTAATCCCGCTATCCCTCCCGTACGGGTAAAAGGGGGTGGGG
 78042  GTAGGGGAAATTCAATCCCTCCCCTCCCCTTTAGGGGTAGGGGTGGGGGTAGGGGATACG
 78102  GGTATGAATATATTCTAATATAAAATAATA
;     G-orf528 <== end
 78132  TTAGTCTTTTTTAGGTATACGTTTAATAGTAAATTTTTTGTTATCAAATAATAAATGCTT
 78192  TCCACTAACTAACTTTCTTGTAATAGTTCTCAAAGATACCTTAAAAAAATCTACACACTC
 78252  ATCTAAGTTTTTAGGTTCATTAATTGGTATAGAATTTTCATCAAATATTTGAATTAACAC
 78312  TGTTTTCTTTTTTTGTTTAAGATAAATATTTTTAGATGGATCAGATAAAAATTCTTTAAT
 78372  TTTTAAGTCTAACAAGAGAGCCTCCTGTTCTTCTTTAATTTTAGTTTTTAAACCTTCTAC
 78432  TCCTGTATAAATTGTATTTTTATTCATTCTCTCTGAAAGTAATAAACAATATTCTCTACC
 78492  TAAAGGTGTTAAATGCGATCCGCTATTAAATAATTTAATTAAAGCAATGACTTTTCAATC
 78552  TTTAAAACCTTTTTCCTTTTTTGAGAAAAAGACTAAATTTTCAATAAACGGCAAGAAAAC
 78612  TTTAGATATATAATTCATATTTACAAATTTCAAAACAAACATAGGTTTTACGGTTATTTT
 78672  ATTACCCCCATCCCGTCCCGTACGGGGCACGGGGCAGGGGAGAGGTTTTATATTTAAATG
 78732  CATTAAAGTTTTAAGTTCATTAAGATTCATTAAATTATATTCAGGGCTGATTTTAGAAGG
 78792  AATTAAACTTAATAAATAATTAGAAATTGCCTCAATTACCGGTTTTTGGGATAGAGTTAA
 78852  TCCTATTTCAAAACATTGAATTAAATTATTTTTAGATACCCAAAAAGAACCTTCTCCTTC
 78912  TATAAGTCCTAATAGCCAATAAGGAGTAATTTTAATTTTATGATGTTCTGACTGAAAAAA
 78972  AGAAATTCTATTACTATTCATAGTTTGTTTTAATCTTAAAATTTCTTTTGTTTTATTACA
 79032  AATACTTAAATTTAAATCTTCCATTTCCGTACCAGATTCCGTTACCCCTATCCCGCAAGG
 79092  GCCCCGTGCCCCGTGCCCCGTACGGGATGGGATAGGAGAGGGGAGGGTATGAATAAAATA
 79152  AGCTTCACGCCAAGCAAGAAAATCCAATTGTTTAGTTGTGTTAAAGTCGTTAAGATCAAA
 79212  TATTTTAATTAAATTTTCAACGTCTTTTTTATTATAAACTTCCCAAGATGACTTTCTTGT
 79272  GGTATCCTTTAATTCTAAAGGATAAACTTTTCCTATTTTAAGGCGATTTTGAATATATTC
 79332  TAATAGAGGACGATCATTTCGATGTAACTCTATCCTAAATGAAAATTTAAAAACAGATGC
 79392  TTTTCTTTTATCCCTGCTAATATAAAAATTACCTTCACCATCTGTAAAACCTCTAAGCCA
 79452  TTCATAAAAATCTTTATTTTTTACTAAATCTCGTTTATCAATTTCTTTACTATAATTAGA
 79512  TAGAGCTTTAATTGGAATTATACTTGAAATCATTACTATGTAATCAGAAATAAAAAAACA
 79572  CTCTTTATGAATTAATAATGATTTGAATAATACGACTATGATTAAAAAAATTAGAATAGA
 79632  AAGTTTAAGTAATATTAACAATATTTTACATTTACATTCATTGTAAGCTAGATATTTTAT
 79692  GAAGTTAAAATTTTTTATCATGATTTT
;     G-orf528 <== start /note=LAGLIDADG ;; evalue:1.2e-33
 79719  AGTTTAATAAGTGTTAAAAGATTCTAAATAAGGGGGTTTAACTAAAGATT
;     G-cob <== end
;     G-cob-E2 <== end
 79769  TTAGCTATTTTTTGCGGATGTTGCTACATCCATTAAAGTATTTTCACTAATTCCAATTAC
 79829  TGGAATTATCACTAGGAACCATGCAAAATAGAATGCAGTTGATAATTGACCTATTTCTAA
 79889  GTATGGTGTTGTAGGATGTTGAGAACCAATCCACATTAAAATAATAAAATCAACAACAAA
 79949  GAACCAGAAAGCTAATTTCATGGCAGGTCTAAATTGGTTTCCTCTAATTCTAGATAGATC
 80009  TGTTAAAGGTAATATTAATAAAATTAATAATGATCCAAACATTGCTACTACTCCTAATAA
 80069  TTTATTAGGAATTGATCTTAAAATTGCATAAAATGGTAATAGATACCATTCAGGAACAAT
 80129  TGAAGCAGGAGTTACCATAGGGTCAGCAGGAATATAATTATCTGAGTGACCTAATAGATT
 80189  TGGATAGAAAAATACTAATACAGATAAAACTAAAAAGAAAGCAAAAATAGTTACAAGATC
 80249  TTTAAATACAAAATAAGGATGCATTGCATATCTATCTCCATTTGAAGTAACTCCATTTGG
 80309  ATTATTTGAACCGTGCACATGAAGTGCAATTAAATGTGCCACAACTAAAGCAGTTAATAA
 80369  AAAGGGTAATAAATAATGTAGAGAAAAAAATCTATTTAGGGTAGCATTTGATACTGAAAA
 80429  ACCTCCCCAAATTA
;     G-cob-E2 <== start
;     G-cob-I1 <== end
 80443  cagattattaatgacataatatttaattatatcttcattgccttacggcaatgcttagac
 80503  tatgtattcaaccaaattataataataaaatggctgcggggttatcgtgtcgagcttatt
 80563  gttggtattactcactcattagtcgttgaacgttcttgatcctttatgctgtttccccct
 80623  ctctaccttacctaccccctgaacccaccctcccttccaccccttctcctttatgaataa
 80683  gggatcgggataaggggtaagaggtagcgaaatcgggataaatacgggataggggcccca
 80743  tatttactccctatcttttacccctatccctttgtaaatacgggggggaggaaaaggggt
 80803  agagatggtgggaagggagtaaatacgggggtacgggtaattgttcaatttttaataact
 80863  agaacaaaggcaaaatggtagctccatctgccccgtatttactccccttccctcccctcc
 80923  ccatacggggtagggggtaacgggatgggggtagggattgctttaatataacataatacc
 80983  gaatcaagcttcgctgcaaattgtcttaattacggaggttcatttaattaagatgttctt
 81043  gcaattttccccgtttgcctctaaaacattactgttttaaggagcctattttcacataaa
 81103  tatcttgttaataattatttgttacaaacataggaccatatgtaccttatgaatcctttt
 81163  attttaacatttgcttggacaatggtaaataagagttataaaatatat
;     G-cob-I1-orf297_2 <== end
 81211  ttattgaggaaaattaagattactgtaacgagagctattacgtagaattgttaaccaatt
 81271  taagtattggatacctttcaaacctattaaaggatggaagcctgaaaaggagaaaaaatt
 81331  aattactttttgtatatcagttttagagctgccccgtacgggagaaaattgattatacat
 81391  acctttttctataccaatttttcggctagtctcaaatactaatttaaaagcttcaaataa
 81451  cagaacatgtattctttgttttaattgaaagcatccatcattatttatttttacgcaaaa
 81511  agaaccttcagattgtgtaaatcctacaattcaattattaaagaaaggtaattttacgta
 81571  atctgatgctttttgaggtaattcaaaaaatgtgggtatttctgttatagtaggtatttg
 81631  atcgtaaacttttttttcctttttaaagataaacagagctaaatcgaactgagctctacg
 81691  ggtttcagttaaaaagaatataccatgatgtaaaaataatggaaaaagaacttcttgtaa
 81751  atctgttctacttatttttaaactacaatttggacttttatgatctcggttaattgaaat
 81811  tttacctatttttaatacagaatgaatatactctaaagtagaaatatcttctaaatgtat
 81871  tgtaattaccaatttaatagttataaatcctttagttgttctagttacttgaatatatcc
 81931  atccccatctattaaaccagctaaaaaggctataaattgataagggattgataaatattc
 81991  tcttttgtctaatcttattttatttcctttttttaacgcatgaatactaactgtacctat
 82051  agtaggtaacactggaattaatgcgaccatcttaagatattctgtgaaattatt
;     G-cob-I1-orf297_2 <== start /first_aa=N /note=LAGLIDADG ;; evalue:2.5e-33
 82105  tg
;     G-cob-I1 <== start /group=IA(5') (2.28e-07)
;     G-cob-E1 <== end
 82107  ACTCTACTATATCTTGACCAAATACTGGTATAGCTGATAATAAATTAGTAATAACTGTTG
 82167  CACCCCATAGACTCATTTGCCCATACGGAAGCACATAACCCAAAAATGCTATAGCCATCA
 82227  TAAGAATTAAGATTATAACTCCAATAGACCAAAGTAATACTCTAGGACTTTTATATGAAC
 82287  TATAATATAATCCTCTACCCACATGCATATATACAAAGATAAAAAAGAATGAAGCAACAT
 82347  TAGCATGTGTATATCTAATTATCCATCCATTATTTACATCTCTCATAATATGTTCTACAC
 82407  TATTAAATGCAAAATCTACATTAGGTGTGTAATGCATAGCTAAAAAAGCACCAGTTAAAA
 82467  TTTGTATTACTAAACATACACCTAATAAAGAACCGAAATTCCATAAATAGGTAATATTTG
 82527  CTGGTTCAGGTGAATCTACTATATAAGAATTAAGCAATCTAAGTAAGACTTGGGTTTTTA
 82587  ATATTCTCAT
;     G-cob-E1 <== start
;     G-cob <== start
 82597  TTTTAATTTTAATATTTATATTTTACCTAGAACTCTGCCCTTTACCACTTTGGCTTAACT
 82657  ATATTTGTTTTAAACCTTACTACCTATATCCCTTTATAATAAACCGTACCTTTTACCAGA
 82717  TTTCCGATTTCCCCTCCCTTTGTAAATAAGGGATGGGACCCTTTTATCCTTGCCCGGATT
 82777  AGTCCGAGTATTGGGTGGGTGGAAGTATTTATAGGTAGGAGGATGAATAAACGGCGGCGA
 82837  AGGAAAGGAGGGAAGAAAAAAGAAAGATAAGAATTTCCCTTTACCCCCCCGTACGGGAAG
 82897  GGATAATTTTAGGTCAGGAACCGTTAGTTATTAAACATTGTAAACCTTTCTTTCCTTTGC
 82957  TTAGATTAAAACGAAAAAGGAAAGAGAAGTTGTCCCTCCCTCCCTCCTTTTTAATAAAAA
 83017  GGAGGACTGGGGAGGAAGAGAAGGTCCAATATTCCGCTAGGGTCCTGTACGGGACCCGTA
 83077  TCCCTATCCCTTTATAATCAAGGGGGCGGGGTGGGGTCCTGTACGGGAGAGAAGGAGAGT
 83137  AAAAGTAACTCCCTTTCTTCTTTCCCTCCTTTTGTAAATACGGGACCCTCCCTTATCCCT
 83197  TTTAATTAATGGAGTGGTAAAAGATAGCGAGATATGGGATAAAAATAGTAGGGAGGATAG
 83257  TAGAAAATTTGTAATAAAAGAAGTCCTAGCTGTAACAAGGAATAGGTTGAGTGCACATTT
 83317  ATTTAAAACAACGCGACTCACCCTCCTACCTATACAAGGTCAGAGGGATAGCAAAAGAGG
 83377  GAGGAGAAGGTTAAAGGCTTTTTTATTTAATTATTTTTCTATGTTTTTTCTTATATTTAA
 83437  TTATGATTAAAGTTAATTAATTAAATAAATTTAAAGTAATAATTTTTAGTAAGAAATATA
 83497  AAAAATCAATTAAATAGGTTTTTTTTTAATTATAAAACCGTGATAATACATCACAAAATA
 83557  AAGAAAGTTTTTAGTTTATATAACTTATATGTTATATTTTAACATTAAATTAATGTTAAA
 83617  TTAAGTTAAATTAAGTAAAGTAATAAATTTAAATTCCTCCCTTCCCGCCTCACACCCTTC
 83677  CCTACCCTTTTCCCTGTATTCCGATCCCTTTATAATCAAGGGGGCGGGGTAGGGAGTAAA
 83737  TACTGGACCCTTTTTAATAACCAGACCCCGTAATTAAAAAGAAAACTAGGGTAGGGAGAG
 83797  GGGACCCCTTAACCTTTTTAATTACGGGCCTGTACTGGCCCTGTATTTAAAAAGAAGTAA
 83857  TGGGTTGTGTATAAAAGGATAGAGAAGGGAGGACCAACCCTGTACCAACCTTCATTACTT
 83917  TTTACTTTTACCCTTTTACCTTTTTATATTTACAGATCTTTTTTTAAAAAAGAATAGGAT
 83977  AAAGAGGAAAGTAAAGAGAAAAATATAAGATCAAAGGTAAAGGTAGGTAGTTTTTTTACC
 84037  AACTCTTCATTATAAAAAAAGTAAGGTAAAGGGGAGAGGAAGCTCCTATTTAATTTAATT
 84097  TTACACTATAACTATATATTATAATTTAATTTGTATTATTTTATTTA
;     G-trnI(gau)_1 <== end
 84144  TAAGCCCAAGAAGATTTGAACTTCTACAGATTCCTC!ATC!AAGAAATAATTCTACCATT
 84202  AAATTATAGGCTT
;     G-trnI(gau)_1 <== start
 84215  TCATATTATTTATAATTTTTTTAAACTTAACTACTTTTATTTAATAATTAAGTTTATTCA
 84275  TTTAACTATAAACGATTATACAGATCCTGCTATTTTTGGCTTAAAGTTTTCCATAGTTTA
 84335  TTTAACCTTTTCTTAGTTTAGATTATTTACAAATAAAAAGCTTGTCTGCTTTAAGGTTTA
 84395  AACTAGTTAAATTTAAGCATAAGGAAAAGGGGGTTAAATTTAAAATATAGATTAAATATC
 84455  TTAAAAAAGATATAAAGATATAGATTAAATATCATAAAAAAATTTATATTTAATAAAGAA
 84515  TATAGATTAAAATCTAATTTTTTAATAAAGTAAAAATTTTAATTTGTGTCTTCCCTTTCC
 84575  TCCCTTACCTTTATAATATAAAGGTATCCCGCTACCCCCTTATTTACAAAGGGGAGGGGG
 84635  TGGAGGGTCCCGTATTTAAAAAGGGAGAGGAGTAAATACGGAGAGTAGGGGGTCCCCCAC
 84695  CCCTTTTACCCGTATCCCTCCCCAAAGGGGTAGGGGTGGAGGGAGGGATATTAAAAAAAG
 84755  GGGGTATATGATCTTAAACACAGATCAAAAATAGGAATTTCACCTAACTAAATCCCGTAT
 84815  AGAGTAGGTAAAAAAGTAGAAAAATAAAAATACCTTGTTTTCTCTATTCCACTCCTTCCC
 84875  TTTTTAATAACGGTACCCTACCATTTAAAAAGAGGTCTTTTTTAATATCCCAACTCCTCC
 84935  CGTATTATCCCATCCCTTTACCCTTATCCCGTGCCCCCGTCCCTTATTAATAAAGGGGCA
 84995  GGGAGGGGATAAAAAGGGGGTACATAGAAGGGATCTTACCCTTTATTTATAAAAGGATTG
 85055  GGAAGGTAGGTAGAGAAACCAAAATATTAACAAGGATACCGGGACCTTAATAAATAAAAA
 85115  GAAAATATATT
;     G-nad1 <== end
 85126  CTAGTATGGTGATATATCGAATGCGACTAAAATACTTGGTACAAGTATAATAAAGGCTAC
 85186  AGCTACTGGTAATAGATTCAACCAACACAAAGAAATTAATTGATCATATCTTAATCTAGG
 85246  TAAAGTGGCTCTAAACCATACAAAGAAAAAACAGAAAATACAAGTTTTTAAACCTAAAAT
 85306  AATAGCTTGCAAGTTTAAAAAAGATTCATTTACGAATAATTCTGGAATATTATATCCGCC
 85366  AAGAAAAAATATAGAAGTTAAACAACTAAATAAAACTATTGATGAATATTCACCCAGGAA
 85426  GAAGAATACAAATGGTACTGATGAATGTTCAGTGAAAAAACCAGCTACTAATTCAGATTC
 85486  AGCTTCTTGTAAATCAAATGGTGTTCTTGAAGTTTCAGCTAATATAGATATAAAATAAAA
 85546  AATAAAAACAGGAAATAAAGGTATAATAAACCATATAGCTTGTTGGCTTTCAATTATATT
 85606  AGTAAAATTTAATGAACCTGTTAATAATATTATTATAAGGATTGCTGAACTTAATATTAA
 85666  TTCATAAGAGATCATAGCTGCAGTAGATCTTAGTGAACCTAAAAAAGCATATTTAGAATT
 85726  AGCAGACCAACCAGCTAATAAGACTCCATATACTCCTAGTGAGGATAATGCAAATGAATA
 85786  TAAAACTCCTAATGAAAAATCAGATAGAGCTAATCCTTGACCAAAAGGTATTATTCCCCA
 85846  ACCTAATAGACTGAAAACTAAAGTTGACACAGGCGCTAAATAAAATAATACTTTGTTAGA
 85906  TTGAGATGGTATAACTGTTTCCTTAAGAATTAGCTTTAGAGCATCGGCAAAGGGTTGAAG
 85966  AACCCCATAATATCCTACTTGATTAGGTCCTACTCTTCTTTGATGAGCAGCTAGTTGTTT
 86026  TCTTTCAATTATTGTCATAAAAGCAACCGCTAGCAAGATAGGTAAAATTACACATAGTAC
 86086  ATCTATCAAGTTAAGAAGTACACTTATGATTGTTAACTTTAAATTATTAGTTATCAT
;     G-nad1 <== start
 86143  TTTTAAATTTTTATTTTATTTTTATATTATTTTTCATTAGATGTTAAATATTAAATTATT
 86203  TAAATATATAAATTTTAATGAAATCACTGTAATTTAAAAGAATTTTATTTTATACAGCCA
 86263  AGATATTAAATCAAGTTATTATTATAATCCTTTACTTTATTTTTTAGATTTCTCCCCTTA
 86323  CCTTTAGTCCGTATTTATAGATCTATATTTAAAGACCGCTCCCTACCCTTCCCTCCCTTT
 86383  GATTATAACTGGATCGAGTATTAAAAAGGATATTTACTCCCTCCCTACCCTTACCCCCTT
 86443  TTTTTTTTCACCCCCCCCCGTAATTACCCCTTTCCTAAAAGGGATAGGGTAGAGGAGGGG
 86503  AGTAAATACGGGACCCTTTATTATCCCTACCCTACGGTAGGGTAAAAGGAGGGGATAGGG
 86563  TAAGGGATACAGGGAGGATAAAGGGTAGCGGGATATTAGGTTAAAAGGAAGGTAAGAAAA
 86623  GAGCAATATTTCTATTCCCTTTAACCCCTCCCTTGCCCCGATCCCGTTACCCCCTTATTG
 86683  ACATAGGGGAGGGAAGGGATGGGGGCACGGGAAGGGATAATTTAAAGAAAACGGCATAGA
 86743  AATATTAAGTAAGGTTCGAGTAAAGGGCCTAAAATAAAGTATTAAAAGCTGGTGCAGAGC
 86803  GTGCTCCGCTAAGAAAGGTAAAACGCAAAGATGGTAAGGTAAATTTAATTATCTCCCATC
 86863  CTTACCTTCCTTTACCTTTGCTAATCCACCTGCCCCGTGTCCCCGTCCCTGATTAATTGA
 86923  AGGGTAGGGGAGGGATTGCTTTATTATTCCACCTTCCCACATCTGATCTTAGAAAATAAA
 86983  AGGAAAGGATACAGGGCTCCTTTATTTATAGAGGGTAGGAATAAGGTAAAATAGGAAGGG
 87043  GGCAAGGCAAGCGTTGTTATCACTTCCTTTAAAGCGACCACCTTCCTCTTCAATTAAAAT
 87103  ATACGCTACCACACTTTACCTATTTTAAATCTATCCACCCCTTCCCTTTACCCCTCCCCT
 87163  ACGGAAAGGGGTAATAAAGGGTCGGGATATTTACTTCCCTCCCCCTAACTAACGGGATTA
 87223  GGGTCAGGTCAAGGTCAGGGTAGGAAAGATTGGAAAGGTAAGAAAGGACGTGGCCAATTG
 87283  TTAAATAATTTAAGCTAGGTACAGACAGATTAAGGAAAGGGGCATTTCTATTTTACTTTT
 87343  AATACTAGAGACTTTAAAAAAATCATCTTAAATTTTAGAGTTAATTTGATATTAAAGTTC
 87403  AATTAGAAAAAATTAATTAAAAAGATTAAATTTATAAGTATACGCAAATATAATTAGGCA
 87463  GTATTTGGGCCGTAGCTACGCGGTATAAATATTCGCTAACACTATCTACCTTCCTCACTC
 87523  ATCTCTCTCCTTCTTTTTACCACCTTCCCTACCTTACCCCTATCCCTGTTTAATATCCCG
 87583  TGCCCCCATCCCTGTTTAATTGAGGGGCAGGGTGGGGTCCTGGGAGAGGGTAGGGTCAGG
 87643  AGGGAGAGGGTCAAAATAAATGGCAGGATCCTTCCTTGTATACAAGGAGATAATACGGGA
 87703  TATGATGCCCTCATTTATTAAAGGATCAGTACCCTGGCGGTAAAAAAAGGGAAAGGTTCC
 87763  GGATAAGGTAGGAGCTCCGCAAATTCTACTTGCAAATTTCACGTACTTATTTTAAAATTT
 87823  AATTTAATTTTACACTATAACTATATATTATAATTTAATTTGTATTATTTTATTTA
;     G-trnI(gau)_2 <== end
 87879  TAAGCCCAAGAAGATTTGAACTTCTACAGATTCCTC!ATC!AAGAAATAATTCTACCATT
 87937  AAATTATAGGCTT
;     G-trnI(gau)_2 <== start
 87950  TCATATTATTTATAATTTTTTTAAACTTAACTACTTTTATTTAATAAGATCAAATAAAAT
 88010  ATTTAAGTTATTTATTGTTATAACTAAACTTTTAGTTAATAATTTAACTTTAGTAAAATT
 88070  GACTATGCCTATTAAAATAAAACAGGTAGCGCTATTTTTTCCTTTATACTGACTAAGGCG
 88130  TTTTAGATCTTAGTAATCTGCCTTTAAACCGTAGCCTCTTTTGTTTTTTTTTTAATAAAG
 88190  TTAGGAGCTGCGGAAAGCTTTATTTAATATTACTAATTTTACCGCCTTTACCTTTTACCG
 88250  TAAGTGTATTTTTTTACCCTACTTCTCTTCCTATTCTTAGTCCCTATTTTAGAAAGCAAG
 88310  GGTCCCAATCCTTTTTATCCCTTCCCTTCCCCTTTATTAATAAGGGATCGGGGAGAGGTA
 88370  AGAGGGTGAGGTAGCGGAATTGAGATACGTAAGGTATCAATTTATTTCTCTACCTCCTTC
 88430  CCCTACCTTATCATACTTTCTAAAAATCTACCATTTCCTATATTACCTCCCTTCTTTAGA
 88490  AAATATCTCTTTTTAAAGACCCCAACTCCGTATCCCGATCTCGCTACCCCCTTATTTACA
 88550  TAGGGGTCCCGTAATTAAAAAGGGAGGGGAAGGGGTCGGGATATTTACTCCCTCCCGACC
 88610  CCTCCTTTTTAAATAAAGGTAAAGGATGGAAGGGTAAGGAAAGGGGTAAGGTAGGTAGAG
 88670  AAGGATAAGGGTCCCCCCGTATCCCGATTCCGCTACCCCTTATTTACATAGGGGTCCCGT
 88730  AATTAAAAAGGGAGGGGAAGAGGTCAGGATATTTACTTTCTCCCATAACTCACGGAATTA
 88790  GGGGTAAGGGTAGGGAGGGACAATATCCCTCCCTTTTAATTAAAGGGTGGGTGGGGGAGG
 88850  AAGAGCAGGTAGAGGTATAAGAATCAAATTTTAAATAAAAATATTTAGTATTAAAAGAGA
 88910  GTTAAGATATCTAAAACTGTAATTTGTTTAATCTATTTAGATTTTTATTTTTAAATTTAA
 88970  ATATGATTAAAAATTAAGTAAAGGTTCTAGGTTAATTAAGGTATATCTTAAGAACAAAAA
 89030  TAATTTTGTGGTAATATTTATAGAAAATTTTAACTTTAAACTCTATTTTTATTAAATTAA
 89090  TTAGAAATTAGAAATAGAAATAGAATAAACAAATATCTAACACTTAAGTATGTTTATTAT
 89150  TTATTTATTTAAAGTAAAAGGTTATTAAATTATAGTTCCTATACCTAACTAATTTATTTT
 89210  TAGATTTAATTCAGTAAGCTAATACTAACTTATAAATAATATTATTTAATATTAATTTAC
 89270  ATTGTAGTAATATCTTTTTTTAAGTAGTTTTTAATAGTTTATTTTACAAAATAAGTCCTA
 89330  TAGATAATTATTCTAACTCTATCCTTCCCTCCGACCTTTTATTCTTAAAAAAAAAAAAAA
 89390  AAAAAAAAAAAAAAACAAAATAATTAAGGTAGGAAGATCTACTAGTTATTTCCTTTTCCC
 89450  TAGTGCTAAAGATTAAAGGATAGAGTAAACTCACTCTATTCTTGCTAAGCGAATCTCCCT
 89510  ACCCTGCTACCCCCTCATAGAGTGGGGAGGTAAGGTGGACTATTTTAATTGGAAACCTCC
 89570  CTCCCCACTCCTTTCGTTTGTCCTTTCTTATCTTTGTGGTACCAGGAGGGATGCGAAATA
 89630  CTAGGCCCTTTATTATAACTAAGTTCTTCCTTCCTCTATTTACTTCCTTTCTCCTTATCT
 89690  CTCCCTTTATTCTATAAGGATTAGGTAAGGTAGCGGGATAAAGGTGGAATGATAGTACCT
 89750  TTCACCCTTCCTACCCCGAACCCGTACGGGGTGGGGGGGGGGGGGATAGGGTTAAGGGGG
 89810  GGGGGGGGTAGCTGGATATTAAAACCCTCCCTACCCCTATTTACACCCTCCCTGATTAAT
 89870  CAAGGAGTAAAGAGGTAGGGAGTAAATACGGGACCCTACCCCGTAAATACAAAAGGATTG
 89930  GGGGCTCGGTGTAAAGGGTAGGGTAGGATTAAAATTAAACGGCAGTCCAGGCGAACAGAG
 89990  GCATTATAACATATAAAAGCAAACAACAGAGTAACGCTCATATTAAAGTAAACGTCGTTC
 90050  TTACCTCTCAACCTCTACCTGTTTTATACATTTATTATTCAATAAGCTTAAATAAAGAAA
 90110  AATATAAGGAGGGAAAGGATAATGGGGTATTTTTA
;     G-trnM(cau)_3 ==> start
 90145  GCTGAAATAGTTTAAAAGGTTAAAACATACCACT!CAT!GACGGTAAAAAGAAGGTTCGA
 90203  TTCCTTTTTTCGGCT
;     G-trnM(cau)_3 ==> end
 90218  TTTTACTTAATTAATCTTTATGTAAAAAGAACTTGAAATCGTTAATTATTAACAATAGTA
 90278  TACTTTAAATTAAAATTAGTTTAAAAACAAGAGTCCTTCCCTATTCCATTTTTAGTTATG
 90338  AATAATAAAGGATTTTGGATAGGTGTACCCCCCCTCCCCTTCAGGTTGTGGCTCCCTACC
 90398  TTGTGCCTAACCTTTCCTTACCCTTTACCATTGGATAAATAAAGGATAAGGGTCCCCCCC
 90458  CCGTATCCTGATTCCGCTACCTCTTATTTACATAGGGGTCCCGTAATTAAAAAGGGAGGG
 90518  GAAGGGGTCGGGATATTTACTTCCTCCCTTTTTAATTACGGGTTGGGGTAGGGAGGGAGG
 90578  GGGTTAAATTAAGGATGGGGGTTGCGGACACAGAGTGGGGGTGAATAAATAATCAATCAC
 90638  TTAAAAATAATTTAATTAAAAAAAAAAAATAAAAAAAAAAATAAATAAAAGAGATAATAA
 90698  ATATTGCATTAAGCAAATAAAATACGACAATTATAATTGTCTAATA
;     G-rns ==> start
 90744  TTCAGTATGAATTTAATTTTGGTTCTGATTGAACGTTTTTCAGTAGTTTTAAGACATGCA
 90804  AATCGTTGTTCCTAAAAGTTTTATATTTATGTTTACTGTTAAAAAGTAAATATTAAATTT
 90864  AAAAAAATAAGAATAAGGTGTAAAGGTGAGTATTGTAAATTAGATACCTTATAGTCTCTT
 90924  TAATTCGGAGATAATTTTATTTCTCCTATTATAATAATAAAAAGTTATTTAAATACCCCT
 90984  CCAACTCACCTCCCTTCCTTTATAATCCTTTTAATTAAAGGGATTATAAAATGGGAGGGA
 91044  GGTGCAAGTTGGAAAAGGGAGGAGATACTTATTGTAGAATAAAAAAAAAAAGGGTTAAAA
 91104  TCTTTAAAAAGGATTAATTAGCTAGCCTTCTCTAATATAAAAATATTATGGTTATATTAA
 91164  ACAATAAGGAAAGTAAAAGATAAATTAGCTATTTATTACATAAAAGGAAATTTTCTGCTA
 91224  TAAGATTCGATTTATTTTGTTTAATGGTAGTTGGTGGGGTAAATGCCTACCAAGCCTACG
 91284  ATCAAAAGCCATGTTTGATAGAGCAGATGGCCACATTGGGAATGAAATGCCCCAAGTAGT
 91344  GTAAACTACCAGCAGTCAAGAATATTAGTCAATGCTCGCAAGAGTGAACTAGCTAACTGA
 91404  AATCACATGAGTCATGCTAAATGTTGGTGATTGTGATAACGTAAGGGAAAAAAATGATGT
 91464  TACCTTACTATTAGTGTTGTCCAAAACTGGTGCCAGAAGACTCGGTAAGGCCAGAGACGC
 91524  AAACGTTAGTCGTCCTAATCAGGCGTAAAGGGTGTGTAGGCTGCTTTAAAAGTTTTATCT
 91584  TTATTTAAGCTCTGTAATCGTAGTAAAATTTATTAAATTAAAAAAATAAATGATATTAAT
 91644  ATTTATAATATCCGTTTACGGTAAGGATAAGATTAATTAAAGCTAGGATCAAATTGGGGA
 91704  TAAACCGAATAATACTTAGAGTAGGGATTAAATCCGTAGATACTAAGGGGAATACTAAAG
 91764  GTGAAAGCTTTTTATCTACTATTGATTGACGCTGAGAAACGAAGGTGAGAATAGGAAATA
 91824  GGATTAGATACCCAGATACCTCTCACTGTCAACGATGAATGGTGGTTGTTAGTTTTAAAA
 91884  AAAACTGGTAACGATGTTAACACGATAACCATTCCGCCTTGCGAGTACGGTTGCAAAACT
 91944  GAAACCAAAAAAATTAGTCGGTCTCGAAGCAAACGAAGTGAAGCATGTTATTTAATACGA
 92004  GAATACGCGTAAAACCTTACCAGTTCTTGCATATCCAATCTGTTCTTAGATTTATCTAGG
 92064  TTCTTTTTAATAAGTAAACAGATTGAGTGGTTTCTTTTAATAATTAAAGAAATCCGTTTA
 92124  CAGGTGTTGCATGGCTGTCGTAAGTCCGTGCCGTGAGAAGTGAGGTTAACTCCGCTAACG
 92184  GACGAAATCCCTGTTGTTAATTTATACTTAACAATTAATGAATTTTATATATTTTCATTT
 92244  GGGGCTAAGACAAGCCGTTATGGCCCTCATGAACTGGGCTATAGACGTGCCACGAAAACT
 92304  TTTACAAAGTGACGCAAAAACCAGACCTCTATACTACTGCTAATTAGCAATTAGTTAATA
 92364  TTTAAGAGTAATATTTATTTATATTTATATTTTTTCTTTAAATTTAAATTTAAATTTTTA
 92424  TAATTGTTAAATAATAAGGTTACAAGGAATAGCTAATCATTAAAGAAAGTTAAAAAATTA
 92484  AATATATAGACGGATTGTCGCCTGCAATTCGGCGGCATGAAGAAGGAATTTCGAGTAATC
 92544  GTTGATCACTAGCGCAACGGTGAAGAAAGCATTCGGGATGAACTAACTGTCTGTCGCTGG
 92604  GAAGAAGCTTAACTTGGGGGAAACTGCCGCGAGGTTATAACTTTTTAAAAGGAATATAAA
 92664  TTAAATTATAATGGTTTAATTTAAGTGTAGTTTGTATGCTAACCTTATTATTTAGAATTA
 92724  ATTCTGTATTTAAGGTAATAGTCTTTTATTAAAAACACCTTTTTTAAGCTAATTAGTATC
 92784  AGTTAACCCATTTAAGTAACATCTCAAAAGTCATAGCAAGGTAGCTGTACTGGAAAGTGC
 92844  TGCTGGAAAATAAATATA
;     G-rns ==> end
 92862  ATGAATTTAACCCCCTCCCTCCCGTACGGGACCCCCTCCCCAGTATTATTATCCCGTATC
 92922  CCGTACGGGGTCGGGGTAGGTTAGGAATATTATCAAGGGATCGGGGCCCTTTCTTTTATT
 92982  TATACTTTTTACTTCAAACCTTTTTAAAAGAAAAGGAAGTAAAGAATAAATGGTAAAGGG
 93042  TGAGATGGGGGGTAGATGGAAGGACTAGAAAAGGCAAAAATGCACACCTCCCCCTTTTTC
 93102  ATTACAGAAATGGGGGTAAGGGTAGGGGTCCTTTATCTTTGCTTAGTTTTCCGAGTCTTA
 93162  CCTTCCTACCCTACCTTTTTACCCTTTCTTTAAAAAGGGAGGGAAAGGAGTAAATACGGT
 93222  ACCCTTACTTGTAATTACAAAGGGTTAGGTACAGCGGGATAAGGGGAGGGGAGTCTGGGA
 93282  GTGCTAACTCTCGTAGGTCTCACCCCTGCCCCTTATCCCGATCCCTTTATAATAATGGGG
 93342  GCGGGGTCCCGTACGGGTGGGATTGGGGAAAGAAGTCTCGGTCTCGGTCTCGGTCTCGGT
 93402  TTCGGTCTCGGTCTCGCTTACATACGTCGACCTTTACCCATTTCTCGCTTTTCTATTAAG
 93462  TGAGGCTCCTCTCTTAAACTGTGGAGATTGCTCCTATAGCTTAATATCTTAAAAAAAAAA
 93522  TAAAGCGTCTACTTATCTTTAGTTTAAAAAAAAAGTAAAGTGAGTCCCTTTATAAAATAA
 93582  GGAGAAGATCAGGAGTAGTCTCCACCTAGTAAAGTAAAGATAGGCAAACAAGCTCTTTAA
 93642  GGCGAAACGGCGAAGCGGTGGTCAAGATTAAAAAAGGACAGCACTCCGCCTAAAATTAAA
 93702  TAAAATAAATAAAATTCTCCCTCCCTCTCCCGTACGGGGCACGGGACCCTACCCTTTGTA
 93762  AATAAGGGATAGGACCCCTTACCCTATCCCACCCCTTATTCAATAAGGGATCGAGGTTCA
 93822  GGGAGGGGGTAGCGGGATAGGGCTTAAGTAAATTAAAAAAAAAAAATTAGAA
;     G-trnV(uac) ==> start
 93874  AAGGGGTTAGCTGAGTGGTTTTAGCAGTAAATT!TAC!ACTTTACAGACAGAGGTTCGAA
 93932  CCCTCTACTCCTTA
;     G-trnV(uac) ==> end
 93946  GATTATATTGCAAACAATAATATTTAATAAAAGACTAAGTTTTTTTTTTAATAGTAATAT
 94006  AAGAATCTTACCACAAAGATTAATCTTAAGATGCCTCTTTAAAAAATAGGCGTTTATTTA
 94066  TTTATTTAAATGAAATAATAAAATTATTTCTTTCTTTTTATTAAAAAAGCGATTATCCTT
 94126  AACTTTAATATTAATTAGTATGTATAATCTACTGTACCTTTCATACCATTTTACTTTACC
 94186  TTTTTAGCCCGATCCCTTTACCTTATCTTTCCCTCCCTACCTGCCTTTTACCCCACCTCT
 94246  TTTACCCTTTCTTTATTCCCTCCCTATCCCTCCCTAATTACAAAAGGTAAGGGGTAGGAG
 94306  GGTAGAGAGGGGTCCCGTGCCCCCAATCCCGCTACCCCTTATATCCCTCCCCTTCGGGGG
 94366  CACGGGGTATAGGGGAGGGGTAGGGGAGGGAGGGAGTAAATACGGGATAGGGATTGAGGG
 94426  TTGCGGGATAAGGGGTGGATAGGGTATAAATGACACTAGTCCCTTTTTAATTAGGGGGAA
 94486  GGTGGGACCGGGATATTAAACAGGGAGAGATAGATAATATAATAAGGTATTTAAAGAAAA
 94546  GAAATAAGGGTTAATTTTCAAATAAAAGAAAGTTGTATAACTATTATTTTAAATTTAAAG
 94606  AGTAAACAGTAAATTAAGATCGACACAAAGAAAAATAAAA
;     G-cox2 ==> start
;     G-cox2-E1 ==> start
 94646  ATGACATTATTATTTTCAAATTTTAATACTATCTTTAACGATGCTTGTCAACCTTGGCAA
 94706  ATAGGATTTCAAGATAGTGCTTGCCCTGGTTTCACAGGTTTAGTTACATTGCATAATACA
 94766  ATTGGATTTTATTTAGTTGTTATTAGTTTTGCAGTTTTCTGGGTTCTTTTTTCAGTTGTT
 94826  TATTACTATAATTCTAATAAAAACCCTATAGCACATAAATATCTTACTCACGGGACTGTA
 94886  ATTGAATTAATTTGGACTATAACTCCAGCACTTATCTTAATTGCTATCGCTTTCCCTTCT
 94946  TTCAGATTGTTATATTTAATGGAT
;     G-cox2-E1 ==> end
;     G-cox2-I1 ==> start /group=IB (2.66e-28)
 94970  tgtcctctatctggtgttagtttttattttttacatcttgccgttctgcctgttactaaa
 95030  cttattccagtcaaaaagcttactacaaatagcaatgatttagttctttatgggattgtt
 95090  ggtgctacaacgcacccctacccctttagggagtaaatacgggatggttgtaataactac
 95150  gtacgaaatgctacagcgtttccgcgtccagttatttctcaattagtaggacatctttta
 95210  ggagatggttcaattcat
;     G-cox2-I1-orf189 ==> start /note=LAGLIDADG ;; evalue:6.6e-08
 95228  atgaatcaaacatcaatcacaccatattttgtatttactcaaacacaaaaaagatttggt
 95288  tatgtttggtttgttttccaacaactttcacattactgtggaatatacccgttctttaat
 95348  gtgtctgccccgtacgggagtaatggtaatcgttattactttatgcaagtaaggactcga
 95408  agctatccaataatgcttacattatatgacatgttctatacagtaacaaataaaaaagct
 95468  gtgaaaacaattaattacggcttattatcctacttagacgatattgctttagcttattgg
 95528  gctatggatgatggtgcttggactaaaagcggcttttatctacataccccgtgcccccga
 95588  aggggagggactaaaggattcacttttttagaagtgtatcgacttatagcattgttacat
 95648  tataaattttcgcttgtttgctctgttcaagaccatgacggaagaccagttatctacatt
 95708  aaagtagagtcaatgaaccttttccgtagtttagtaactccgcattttcatccaacgatg
 95768  atgtataaattaagacaaaacgcctcgtaa
;     G-cox2-I1-orf189 ==> end
 95798  aactttgtcccctttagtcgaaagactaattgaataatttcactatatgctggaaccttc
 95858  tgataattacatgtacgaatgatttttttaaattgttttcctggtatattctattggctc
 95918  aattcccaatgtcttaacgcttctcccttaccctttaattaaaaaggggtcccgtattta
 95978  ctccctaccctttaggacaaggggtagggaggggggagggggtggatctaataagaatca
 96038  ttgtaacataaagtcttaaccaaagtgttatttagaattatactgttttaatatataaaa
 96098  taagtattcgtaaaaatcatcgtaatgagttcttagtgcctctccctcccttaccctcta
 96158  ccctaccccgaccccgtatttacaaagggaggggcttggaataatagatcccatattccg
 96218  ccccacacatttttaccttcccttatcccagtatctccaaccgtgtttaatagcgaggaa
 96278  ggagtccctcccttttattagtaaaggatcgtagggttgggacacagaatcgggttatta
 96338  atcccgcaagggggtggagggtaaatttaaagaacacagaacaatcagcaggaaaccaaa
 96398  ttgcgaaaccaacgcaaaagtaggatcctcagagactacacgtgaaacgtccttatattg
 96458  ttacgaattcgtaactacctttttacctttatatctatggctgttcttctattcctcttt
 96518  cttatttttacttttaagaaaaggtaaggaaatagtccaagagttagtaaagatggtaag
 96578  gatgatgatatagtccaagttccatttcccttatatacattaattcctcctccccccccc
 96638  cccttccccccgtacgggatagggatacctgtctttgtaaaaacaggaaccttttacctc
 96698  gtattttttctcccctccccaaccatgtatcccgaccaatatcgggacaaaggatcggga
 96758  attagggtagcgggatagtggtagaacagaggagcgagggagtatagaaagggctggaaa
 96818  aag
;     G-cox2-I1 ==> end
;     G-cox2-E2 ==> start
 96821  GAAGTAATTTCACCAACATTAACAATCAAAGTAGTAGGTCACCAATGGTATTGGTCTTAT
 96881  GAATATTCAGATTTTATAACAGATAGCGGAGAATCTATTGATTTCGATTCTTACATGATA
 96941  CCTGAATCAGACTTAGAATTAGGTCAATTTCGATTATTAGATGTGGATAATAAACTAATA
 97001  ATACCTGTTGATTGCCATATTAGATTAATTGTTACTGGTTCAGATGTTATCCATTCATAT
 97061  GCTGTACCTTCTCTAGGGTTGAAATTAGATTGTGTACCTGGTAGATTGAATCAAGTTTCA
 97121  TTCTTGGCTGAAAGACCGGGGACTTTCTACGGTCAATGCTCAGAAATCTGCGGTGTTTGG
 97181  CACGGGTTTATGCCTATTGTTATAGAAGCAGTATCTTCTCCTGATTTCTTAGTTTGGATT
 97241  GATACAGCTTCTCAATAG
;     G-cox2-E2 ==> end
;     G-cox2 ==> end
 97259  TTATATTTTAGCTATCTACTTTTTCTAATCTTCTCCCTCCTTTCACTACATAAAATCTGA
 97319  CCCTTCTTTTTTTTTCCTCCTCTATCCTACCCCGACCCCTCCCTGTATTATCCTTCCCTC
 97379  CCCCTTCCTAATAAGGTAAAGGGTAAGGAAAGGGATAAAAAAGGATAAAAGTAGGAAAGG
 97439  ATAAGGGTAAAGAGGTAGCGGGATCGAGATAGAGTAGATATAGGATGAGGTTAAAATAAG
 97499  GTAAGGAAGGTTAGGTCGGACACCTTATTTTTATTTCTCTTTTTCTGCTTTTTCAAGGAC
 97559  GATTGTGTTTCAAATTTGGCGTTTGTTTAGCCCCATTCGCTTAGGTATGCTCAGCGCTCT
 97619  TTAGCAATATTATACAAAGAAACCCCCTCCCTCCACCGTTTATATCAAAAAGGCAAAAAT
 97679  AAGTAGAGATAATTAATCGAGAAAAAGAAAGGTAAAAAGAGGTATATTTATTTTTTTATC
 97739  CAGTCTTCGCAGCTCTACTTTTTTTAAAAGATGACTTCATTGTCCGTGCCCCTATCCCGT
 97799  ATTTACTCCCTTCCCTCCTTTGTAAAGAATGGTAAAAGAGGTGGGGTAAAAGCAGAGGAG
 97859  GGAGGATGGTAAGGAGTATGTATAACTAGAGGACGTAGTAAAAATAAAAATAGGTTTTCC
 97919  TTCCCTTAATTACACCACTCCCTTCCCGCATATACACAAGGATTCTAGGTTTTTCTGTTT
 97979  AAATACCCCTTCCCTTATTAATATTCCGATCCTTTTATAATAAAGGGGAGAGGAGGGTAG
 98039  GGATATTTCAAGATACGGGAGGCTAGGGGGGGGGGGGGTAGTCTTTCTTTTTTAAGTAAA
 98099  TTGTTATTAATTCTTATAAAAGAAAGAAATTGATCTGTAATGTATAATAAAATTTATAAT
 98159  AAATAATTTAATTATAAATAACACTAAGAAGCCTTCAAATTTATATCATTAAAAAACTCC
 98219  TAACTCAAATTCATAATAAAGGTTAAAATAAATAATTAAAAGCTTACCACCTTATATTAC
 98279  TTCAAAATATCTAAGAGTACTGGTGGTCTTGCTTTATCAATAAAATTATAAAACTCAAAT
 98339  TCTTATTATAAATAATAATAAGATTCAAACGAAAAATCAACA
;     G-orf563 ==> start
 98381  ATGATTACTTTACTAATACTAATTCCTATTATAGGATCCTTATTTTTAATATTTTTTCTT
 98441  TATATATTATCCTTCTCTTTTGATCCAGATCCTGCTGTCCATCCCTATCCTGTGCCCCCA
 98501  ATCCGGATCCCGCAACCCTCAATCCCGTTATCCCCTTTGGGGGTAGGGGAGGGGAGGGAA
 98561  GGGGTGGGGAGTGGTGGAAAAATAGGTAAAGTAGAAGGTGGTGCTGGCGACAATAGTAAC
 98621  CCTTTTATTTTAGGCTTAAAACTTAACCCGGCGAAGCTTATAGTACGATCGGAACAGGTG
 98681  GAGCCTACCTTTTCACCTAAAAGGTTACGCTCATCTCGTCAACCACTATTTAAATCCGTA
 98741  GGCTTAATGCTACAACCTTATATCATGAAAATTTTACCCCTACCCTTTGTCTCATTACCA
 98801  TTAAGGGCTGTGGAGGGTTATGGGTTGGTGGACAAGAGCGGGGCATGTCATAAACGTATA
 98861  AAAAATAAACAACAAAATAAAAATAAAAACGGTTTACAAGTAAACAGTATAACTAAAAAT
 98921  AGAGGGGTTTATACAATTTTTAATTATCGATTTATGTGGAACATTTCAATTTTTATTTTT
 98981  TTAATTTTAAAACTAATTTATCATTTTTTTAAGTTAAAATTTTTTTTTACAAAACATGCA
 99041  GAGCTTTTTTCTGCGTGTATTTCAAATTTAAGTCTAAATTTTTCCACGTCTCCCTTCCCT
 99101  ACCTTTGACCTTTTTTACCTTTACCCTCCCTACCACCCCCTAGCGGGAGTACGGGATTGG
 99161  GGGCTTGGGATTGGGGAAGGAGGGATTGGGGTTGCGGGATGCGGGACCCCTATTCCACAA
 99221  TCTGCAACCCTTACAGGGGTTGGGCTTCTTTATCTTATTGTATTCATATTTTTAATATTA
 99281  ATTTTAATTTTAATAATAATTTTTTTAATTTATATTATAATTAAATTGGAAAACCAATCT
 99341  ACTCTTTACTTGCGCTTTGGAAAAGGGGTCAAATATGTTAAATTAATAATTACTTATTTA
 99401  TTAAAAATATTTCAATTATTAAGTATAGGTATATTAATAGAAGATTTTAATTTTATTTCT
 99461  CCCCTTTCTATACTTTCAGCTTCTGATTCAGTACTTTCCCTTAATACAGGAAATGGAGGC
 99521  TCCACCTCTCCCTCCCCTACCCCTATCTCTAACCCTATCCCTTCCCTCCCCTCCCCTACC
 99581  CCCAAAGGGGATAACGGGATTGGGGGTTGCGGGATCGGGGAAGGGGCAGAGGTAGGATTG
 99641  GGGATACGGGACCCCGTACTAGATATGGAGGAAAAAGAATCAGGAGGCTTGAATATTACT
 99701  ACTTCTTCTATAAATAGTCAATTAAATACAGATAATTTAAATTTAAATAGTAGCAAAAAT
 99761  TTTAATACCTTAAATTTAAATCAAAAATACGAATATCTTAAAGAAAAATTTTATAATAAA
 99821  GCTATAGAACCTAACATTCCTTTTTTAGACTGGTTCATCCAGTTATTATTACAAACAGAT
 99881  GGAACTCAAATTAAAATAGATAATATTATAGAAACGAATTTAAACAATATTCAAAAATTA
 99941  GAAAGAAATACACAATTAAATTCTCATGCTTTTATCAGAATTAGACCGTTTTTAGTAAAC
100001  AGAGAAGATAATAGCCTTACGGCTAATCCTAATATTGTTCCATATAAAAGCTCATCTATT
100061  TATGAAGAGTAG
;     G-orf563 ==> end
100073  CTAATTATATAAATATTATAAAAATTATAAATATTACTTATTTAAAATAGCTTTTTTAAT
100133  TTAATTTAATTTAAACCCCCCCCCTACACCTTCCTCCTTATACCTTAAAAGTAAGGCTAG
100193  TAAAGAGGCTGGACAAGGTAAGGTGAATAGGTGTCCCTCTCTTCCCTATCTCTTACCCCC
100253  TATCCTTACCCTTAACCCCACTATCCCTTTTTAATATACCGATCCCTCCCTCCTCTTTAT
100313  TGTAAAGGGGTAGGGTTATTAAAAGAGAAGGCTGTGGAACCCGTATTTAAAAAGGGAGGG
100373  GAGGGAGTAAATAAATGTAAGTGGAATAAATACTAGATAAAGTAACGGACACTGGGTAGA
100433  AGGAACCCTTGCTTTATCTATTCTTTAAAATTTTAATTCATTTTTATTTATTTTTTATCT
100493  TTATTTATTTT
;     G-trnY(gua) <== end
100504  TGAGCAGTAAAGGAATCGAACCTTTTACGGTTATTAACCAATTCTTT!TAC!AGAGAATC
100562  ACCATTACCAATCGGATCACCTGCCC
;     G-trnY(gua) <== start
100588  TTATAGAAAATCATTATTTTATTATTTATAGTTTAAACCTCTTTTAATCATATCTATTAT
100648  TTACATCTCTCATAATATGTTCTACACTATTAAATAAACGAAGTGTGGCACGATTAGCTT
100708  TAAGAGCTGCTGTACAAGCATTTAGAGACGGACCCCGTGCCCCTTTCCCTTTGTAAATAA
100768  GGGTAGGGGAGGGATAGTCTTAACAATATTTATTTATTTTTTTAATTTTATCCTTTTATT
100828  TATACCAATATATATTGCCAAATATTATTATTATTTTTATTTTAATTTTTTTTAATTATT
100888  ACGACTATTGACCTATCTCCACCACACCCCCCTCCTTTTCCTCCTTTCCTTTCCCATCAG
100948  GGAGGGATAGGGTGGAAGTAAATATCCCTTCCCCCCCCCCCCTACCCCTTCCCTTATTAA
101008  TTACGGGGTAAGGGGATAGCGGGATCGGGACACGAGGTCGGGGTCTTTAAAAAGGAATAC
101068  GAAACCCGTGTCCTTTATTATACCCCTATCCCTACCCCCCTACCCCCTACCCTTTACCTC
101128  TGACGGATGAGAGGGATAATAAAGGTAAGGGAGGGAAAGGACACCTTTACGAATAAGGAT
101188  AAAAGGTAAAAGTATGGAAGTGCTGGACTCTTAAGAGTTGCTTGCTTTATTATTTTCTTT
101248  TTAAGAGACAAAGGAAGAAAAGTAAGATCCTCTACTCTGCCCCTTCTTATCCCGTACGGG
101308  ATAGGGGTAAAGGGATAGGGAGACAGGTAAATTGTTTAAACTTTAAAAATAGGGGATTAC
101368  TTATAATCTTATTGATATTTCCTTTAATGTTAAAAATAATATAAAAA
;     G-atp9 <== end
101415  TTAAGAATATAATAAAAGGAAAGCCATCATCAAAGCGAATAGCCCTGTAGCTTCTGCTAA
101475  AGCGAAACCTAAGATAGCATAAGAGAATAATTGTCCTCTAAGTTGCGGATTTCTAGCTGT
101535  AGCTAAGATTAATGAACCGAATACTGTTCCAATTCCTGCTCCCGCTCCAATTAAACCTGA
101595  ACAAGCTAAACCTGCTCCTATGTATTTTGCTGCTGCTAACAT
;     G-atp9 <== start
101637  AATTTTGGATAAAATTTCAATTGATAGCGTCTAACATATTAAAGCTTTTTTTTAAGAAAA
101697  ATATAAAAATAATAAATTTTAATACTCTTTTAATCTTAAAGTATTAAAAAGCTTTAACTC
101757  TTATATTCACCATTTCCCTACCTTCTTTAAAGGTAAAAGTAAACACTTCCTCTCCCTTCC
101817  TATCCCTCCCTATCCCTTCTCTTTGTATCCCTCCCTTTCCCCCTTATTAATATCCCGTGC
101877  CCCTTTATAATAAGGGCCCCGAAGGGGAGGGGTGGATTGGGGCAGGGGTTACGGGGATGG
101937  GTTAAAAGATAATGGTAAGGACTCTTACTTTTTAAAGTTTAAAGAAAACTATAATTAAAA
101997  ATTAAAAATAGTGAGTTTTCTAACGCTTACTTATTTTATTTAATTAAACTAAATTAAACT
102057  TAAATAGGTTTAATTTTTACTGAAATGGGTTTAATTATTATAATTTCACCCTTACCCCGT
102117  TCCTGCAACCCCTCCCTTTTCTCCCCTACCCCTATTTACAAAGGGAATGGGGGCAAGGGT
102177  AAGGGAGGGATATGATTAATATTTGTAATTAGTTAATAAGTTTAAAAGTGGTAAATAGTC
102237  TAGTCCTTCATTAATTTTATTTTTTTTTTTTAATTAAAATTTATAAATTAGTAA
;     G-trnK(uuu) ==> start
102291  GGAAACAGAACTCGAGTGGTTTGAGTGTCCCCCT!TTT!AAGGGGAAAGTTCTGGTTCGA
102349  GTCCAGGTGTTTTCA
;     G-trnK(uuu) ==> end
102364  TCTTTTTAATTTATACTTTAGAAATCACCACTATCTTAGCCGACTCTGCTCTTTTAAATA
102424  AATTTAAATATCCCGACTCCAACCCTATCCCCGATTAATATCCCGACCCCTACCCCTATC
102484  CCGCTAGGGCCCCTTACGGGAGAGGGGAGTAATAAAGGGGAGGGGGAGAGGGTGGAATAT
102544  TTACTCTCCTCCCTTACCTCTCATGCAAGGGGAGGGAAAGGGTAAGAAGGTCAGAGATAA
102604  AAAAAAAGGGGGTTCGTAACTACTTCCCTCTCTACAAACCCCACCATAATTAAATAAGGA
102664  AGGTAGGAAATAAATTCATAAACCCTTTTATTATAATATAATAATAAAATTAATAGCTAA
102724  CTTTAGACTATTAAGTTTAACTACTCACA
