# Supplementary material for: Global Characterization of Fungal Mitogenomes: New Insights on Genomic Diversity and Dynamism of Coding Genes and Accessory Elements
Source: Front Microbiol. 2021 Dec 1;12:787283. doi: 10.3389/fmicb.2021.787283 (PMC8672057; doi:10.3389/fmicb.2021.787283)
Supplement: Supplementary File 1 — de novo annotation files of the 685 mitogenomes investigated in this study. Annotation was performed with the Mfannot program. [file Data_Sheet_1.ZIP › Supplementary_FileS1/CP008133.1_Saccharomyces_cerevisiae_strain_MTKSKsf_E2_mitochondrion_sequence_mitogenome_g3.mfres]

;; Masterfile modified automatically by mfannot version 1.35
;; on Sat Dec 26 22:53:27 2020 by user pfonseca on host LGCM-PROC
;;    - Gene Totals: 47
;;    - List of genes added:
;;      atp6                 atp8                 atp9                
;;      cob (4 introns)      cox1 (7 introns)     cox2                
;;      cox3                 orf187               orf215              
;;      orf229               orf249               orf306              
;;      orf316               orf335               orf348              
;;      orf386               orf391               orf474              
;;      orf777               orf841               rnl                 
;;      rnpB                 rns                  rps3                
;;      trnA(ugc)            trnC(gca)            trnD(guc)           
;;      trnE(uuc)            trnF(gaa)            trnG(ucc)           
;;      trnH(gug)            trnI(gau)            trnK(uuu)           
;;      trnL(uaa)            trnM(cau)            trnN(guu)           
;;      trnP(ugg)            trnQ(uug)            trnR(acg)           
;;      trnR(ucu)            trnS(gcu)            trnS(uga)           
;;      trnT(ugu)            trnT(uuag)           trnV(uac)           
;;      trnW(uca)            trnY(gua)           
;;
;; end mfannot
;;


>CP008133.1 Saccharomyces cerevisiae strain MTKSKsf_E2 mitochondrion sequence gc=3
     1  NNNATAATTAATTTTTTATATATATATTATATTATAATATTAATNNNNNTTATAAAAATA
    61  ATATTTATTATTAAAATATTTATTCTCCTTTCGGGGTTCCGGCTCCCGTGGCCGGGCCCC
   121  GGAATTATTAATTAATAATAAATTATTATTAATAATTATTTATTATTTTATCATTAAAAT
   181  ATATAAATNAAAAATATTAAAAAGATAAAAAAAATAATGTTTATTCTTTATATAAATTAT
   241  ATATATATATATAATTAATTAATTAATTAATTAATTAATAATAAAAATATAATTATAAAT
   301  AATATAAATATTATTCTTTATTAATAAATATATATTTATATATTATAAAAGTATCTTAAT
   361  TAATAAAAATAAACATTTAATAATATGAATTATATATTATTATTATTATTAATAAAATTA
   421  TTAATAATAATCAATATGAAATTAATAAAAATCTTATAAAAAAGTAATGAATACTCCTTT
   481  TTAAAAATAAAAAGGGGTTCGGTCCCCCCCCTTCCGTATACTTACGGGAGGGGGGTCCCT
   541  CACTCCTTCTTAATTAAATTATCTTAATTAAATTATCTTAATTAAATTATCTTAATTAAA
   601  TTATCTTAATTAAATTATCTTAATTAAATTAAAAGGGGACTTTATATTTATAAAGTAATT
   661  ATATTATTATTATTATTATTATTTATTTATTTTATTTTTATTATTTTATTATATATATTA
   721  TATATTAATA
;     G-trnP(ugg) ==> start
   731  CAGATAGAAGCCAAAAGGTCAGGCGCTTTCTT!TGG!GAGAAAGACCTAGTTAGTTCGAG
   789  TCTATCCTATCTGA
;     G-trnP(ugg) ==> end
   803  TAATAATTTAATTAACCATTAAAAAAAAGTATATATATTTATCATAATATATTAAATTTT
   863  ATTACATTACAAATGAACACTTTTATTTATATTTATAAAAATATGAACTCCNTNNNNNNN
   923  NNNNNNNNNNNNNNNATATGAACTCCATATTATTATTATTATAATTATTATTATAATTAT
   983  TATTATAATTATTATTATAATTATTATTATAATTAAAGAGTTTTGGATACCAATATGATA
  1043  TAATATGATATAGGACCGAAACCCCTCATTTTATCATTTATTTATAATATTATAAATAAA
  1103  AAAAAATATTATATATTATAATAAAATTAATATCATAATATATTATATTATATATTATAT
  1163  TATATATATATATATATATATTCTTTTATAAAATTTATATTCTTCTTATTAAAATTAAAA
  1223  AGGGAGCGGACTTTTAATTATATTTAATTATAGTTTTTAATCATTGGTTGAGATTTCAAA
  1283  ATAAGGTATAATATTTATATTATTCTTTAACAAATATTATATTATAAAAAAAGATATAAT
  1343  ATTTATATTATTCTTTAACAAATATTATATTATAAAAAAGATATAATATTTATATATTAT
  1403  TATTAATATTATTTTTTAGTTCCGAAAGGAGAAACTTATAATTTTTATATCATTATTTAT
  1463  TATTATTTTTAATTTCAACTCCTTTTAGGAATTTCCATTTAACCTTCAGCAGAGACTTTC
  1523  TAATTATAATTATATATATATAAATTTAAAAACATTAATAAAAAAGTATATAATATAATT
  1583  ATATTATATATAATAATATTATTAAATGAAGTATTCTTTATTATTAATTATAGGATATCT
  1643  GGGGTCCATTAATAATTATTATTGTAAATAATAATAAGGACCCCCCCCATTATCTAATTA
  1703  ATAAATATATAAATAATCATTAATAAATATATTAATAATTATTAATAAATATATAAATAA
  1763  TCATTAATAAATATATAAATAATATATTATATTATAAAAATATAATAATAATAATTTATT
  1823  ATTAAAATATAATAATTTATTATAAAAATATAATAATTTATTATAAAAATATAATAATAA
  1883  CTCCTTTCGGGGTTCACACCTTTATAAATAATAAATAATAAATAATAAATAATAAATAAT
  1943  AAATATNANTATTCACTAATATAAAATAATAATTATAAAAATAATCATTATTAAAAATAT
  2003  TATTAATTATTAAATTAAATACAATTAATATAATTTAGTTGTTTATATAATTTTAAATAA
  2063  TGTTTATATCAATTTAATAAAATTAAATTTATAGTTCCGGGTCCCGGCCACGGGAGCCGG
  2123  AACCCCGAAAGGAGTTTATCTATATATTATAATAACTATATGAATTTCATTATTAAAAAT
  2183  AATAAAAATAAGGAATTTTAATAAGAAGTAATATTTATTATATAATATATAAAAAAAATA
  2243  AATATATATATATAAAAATATATATAATAAGTTTTATTATAATATATATTAAATTAATTA
  2303  TTATGAGGGGTTCGGTCCCTTTCCGGGCCCCAATTCATCTCATCTCATTTTATTTCATTT
  2363  CAATATCATCTAATCTCATTTCTTTATAGATTTTACATATATATAAATATAAATATAAGA
  2423  TATTCACATTTATATATAATATAATATAATATAATAGATATTTATTCCTTTTTGATTAAA
  2483  CTAATAATTAATAATTAATAATTAATAATTAANNNNNNNNNNNNNNNNNNNNNNNNNNNN
  2543  NNNNNNNNNNNNNNNNNNNNNNNNNNNNNNNNNNNNNNNNNNNNNNNNNNNNNNNNNNNN
  2603  NNNNNNNNNNNNNNNNNNNNNNNNNNNNNNNNNNNNNNNNNNNNNNNNNNNNNNNNNNNN
  2663  NNNNNNNNNNNNNNNNNNNNNNNNNNNNNNNNNNNNNNNNNNNNNNNNNNNNNNNNNNNN
  2723  NNNNNNNNNNNNNNNNNNNNNNNNNNNNNNNNNNNNNNNNNNNNNNNNNNNNNNNNNNNN
  2783  NNNNNNNNNNNNNNNNNNNNNNNNNNNNNNNNNNNNNNNNNNNNNNNNNNNNNNNNNNNN
  2843  NNNNNNNNNNNNNNNNNNNNNNNNNNNNNNNNNNNNNNNNNNNNNNNNNNNNNNNNNNNN
  2903  NNNNNNNNNNNNNNNNNNNNNNNNNNNNNNNNNNNNNNNNNNNNNNNNNNNNNNNNNNNN
  2963  NNNNNNNNNNNNNNNNNNNNNNNNNNNNNNNNNNNNNNNNNNNNNNNNNNNNNNNNNNNG
  3023  AATAAAAAAAATGATAATATAATATATAATATNNNNNNNNNNNNNNNNNNNNNNNNNNNN
  3083  NNNNNNNNNNNNNNNNNNNNNNNNNATATATATATAATTATAATCTTATTAATTATTTAT
  3143  ATATATATTTAATATTATTTTTATATAATTTTATATTAAAGTATTATAATTATATATTTA
  3203  ATATTATTTTTATATAATTTTATATTATTTATTTATTTATTTATTTATTTAAAAATATTA
  3263  TAATCATATATTTAATATTATTTAATATATTTTATATATTATATCTTTTATTGATTTATA
  3323  TATATATAGATTTAATAAATATATGTATATATATATATATAAATATTCATTATATATTTA
  3383  TTATTATTATTATTATTTATTATTATTTTTTATTATATATTAATAATATATATATTATTA
  3443  GTTATGGGTATCCTAATAGTATATTATTATTTTTAATAATAATTTATGATTTATGAATAA
  3503  TAAATAAGTAGGGAATCGATATGAATATCGAAAGGAGTTATATATTATTAATTATTTATA
  3563  ATTATTTTATATATTATTAATTATTTATAATTATTTTATATATTTATAATTATTTTATAT
  3623  AGATAGGTTAGATAGGATAGATAGGATAGATAGGGGTCCCATTTATTATTTACAATAATA
  3683  ATTATTAATGGGACCCGGATATCTTATTGTTATTAATTTATATATTATTCATTATTATTA
  3743  ATATATATTTAATATAATTAAATATTATATTATATTATATTATATTATTTATTTAAAAAA
  3803  AATCTATTACTTATTTTTTTTATTAATATATAAATTATTTATATAATTTATCATTTTTAT
  3863  TTATATATTATTATTTTTTATATATAAATTAATATATATATATATTATATATACTTTTTT
  3923  TTTTATAATATATCTATATATATAAATAAATATAATATATTATATTTTTATATAATATAT
  3983  TATTAATTATTATTTTAATTTTCTATTCTATTGTGGGGGTCCCAATTATTATTTTCAATA
  4043  ATAATTATTATTGGGACCCGGATATCTTCTTGTTTATCATTTATTATTTTATTAAATTTA
  4103  TTATTATTTTTAATTTATATTTATATTATATAATTAATTATATCGTTTATATNNNNNNNN
  4163  NNNNNNNNNNNNNNNATCGACTTTATATTTTATTATATAATATATTATATTCTTATAATA
  4223  TATTTATTGATTATGTTATAAAATTTATTCTATGTGTGCTCTATATATATTTAATATTCT
  4283  GGTTATTATCACCCACCCCCTCCCCCTATTACGTCTCCGAGGTCCCGGTTTCGTAAGAAA
  4343  CCGGGACTTATATATTTATAAATATAAATCTAACTTAATTAATAATTTAAATAATATACT
  4403  TTATATTTTATAAATAAAAATAATTATAACCTTTTTTATAATTATATATAATAATAATAT
  4463  ATATTATCAAATAATTATTATTTCTTTTTTTTCTTTAATTAATTAATTAATTAATATTTT
  4523  ATAAAAATATATTTCTCCTTACGGGGTTCCGGCTCCCGTAGCCGGGGCCCGAAACTAAAT
  4583  AAAATATATTATTAATAATATTATATAATATAATAATAATATAATAATTTTATATAAATA
  4643  TATATTTATATATTAAATTAAATTATAATTTTATTATGAAAATTATATCTTTTTTTTATA
  4703  TTTTTATATAATAAAAATATGTTATATATATATTAATAATAAAAGGTAGTGAGGATTAAA
  4763  TAAATTATATAATAATTATAACTCTTAATTATAAAATAAATATATATATATATATAAGTA
  4823  TCCATTTCCATATAATCTTTTAATAAATATTAATAAATATTAAAAAAAAATAATATTATA
  4883  ATATTTTAGTATATAATTCAATAAAATTCATTGGAGGGGTAAATAATAATAATTTACTAA
  4943  TGGCAAGTTATAGTCTTAAAGGTTTTTATATTTTTTATTAAATTAATAAAATAATAATAC
  5003  CATTTATATATTCCATTATATATATATATTTAATAAAAATAATAATATCATTTATATATT
  5063  TTATTATATATTATATATATTTTATATAAAATAATAATAATAAATTTATATTTTTATATA
  5123  TTATTATTAAATAATAATAATATAAATAACTCCTTCGGGGTTCGGTCCCCACGGGTCCCT
  5183  CACTCCTTCTTAAGAATAAAAAGGGGTTCGGTCCCCCTCCCGTTAGTACACGGGAGGGGG
  5243  TCTCTCACTCCTTCTTAAAAAATAAAAAGGTGGAAGGACTAATATAATTTTAAATAATAA
  5303  TTAATACTTTAATAATAATTTGTATTTCTTTATTATTAATATATTAAATATAATAATAAT
  5363  TAATATAATTACAATATATTAATATTATCAAATATTAATAAATATATTTTTTTATATAAT
  5423  TTATTNATTTATTTATTTTTTTATTATTAAACTAATTATAATTGTAATTTCGTAAAGGGG
  5483  GTGGGAGTAAATATATATAATTTATAATCTATATATATATATATATAATTTCTTAATAAA
  5543  TATTAATAAATATTTATAAAAAGAATAATTTATATTTATAATATATAATTTATATATTTT
  5603  ATTTTTATTATACAATTAATATAAAATATAAAATATAAAATATTAAATATTAAATATTAA
  5663  ATATTAAATATTTATTTTTATAGGGGTTATATAATAATTATATTTATAATTATATAATAT
  5723  TAAAAAGGGTATTTTTATAATTATTACATTTTTATTTTATTTATAAAAATATTAATTTTA
  5783  ATAAGTATTGAATACTTTATATAATATAAATATTAATTACATAATTAATAATTAAATAAT
  5843  ATTTAATAATATTATTTAAATTTATTATTTATAATTATTTATTTATAAAATTCTATTTTT
  5903  ATTATTATTATTATTATTTTATTATTAAAGATTAATATAATAATTATTAATATATTAAAA
  5963  ATCTTTTATTATATTAATATTTATAAAAAAGTATTTAATAAAAAAGATGTATAAATTTAT
  6023  AAATTATATAATATTATTAATTTATATAATAATAATATTATAACTTTGTGATTGTCAATT
  6083  TAGTTAATCATTGTTATTAATAAAGGAAAGATATAAAAAATATT
;     G-trnY(gua)_1 ==> start
  6127  CTCCTTCTTAAAAAGGGGTTCGGTTCCCCCCC!GTA!AGGGGGGGGTCCCTCACTCCTTT
  6185  GGTCGGACTCCTTCGGGGTCCGCCCCGCGGGGGCGG
;     G-trnY(gua)_1 ==> end
  6221  GCCGGACTAATTTAACTTTTAATATTAATATTAATATTATTTATATTTTTAATATATAAA
  6281  AATAAATAATTTTATTTTTATTAATAGTATATTATATAAACAATAAAATAGTATTAATTA
  6341  TATAAAATTTATATAAAATATATATAAATTTATTATATATATATATATTAATATTTTAAT
  6401  AAAGTTTTTATTATAAATTTATTTATTTATTTATTATAATATTAATAATTTATTTATTAT
  6461  TATATAAGTAATAAATAATAGTTTTATATAATAATAATAATATATATATATATATATTAT
  6521  TATATTAGTTATATAATAAGGAAAAGTAAAAA
;     G-rns ==> start
  6553  ATTTATAAGAATATGATGTTGGTTCAGATTAAGCGCTAAATAAGGACATGACACATGCGA
  6613  ATCATACGTTTATTATTGATAAGATAATAAATATGTGGTGTAAACGTGAGTAATTTTATT
  6673  AGGAATTAATGAACTATAGAATAAGCTAAATACTTAATATATTATTATATAAAAATAATT
  6733  TATATAATAAAAAGGATATATATATAATATATATTTATCTATAGTCAAGCCAATAATGGT
  6793  TTAGGTAGTAGGTTTATTAAGAGTTAAACCTAGCCAACGATCCATAATCGATAATGAAAG
  6853  TTAGAACGATCACGTTGACTCTGAAATATAGTCAATATCTATAAGATACAGCAGTGAGGA
  6913  ATATTGGACAATGATCGAAAGATTGATCCAGTTACTTATTAGGATGATATATAAAAATAT
  6973  TTTATTTTATTTATAAATATTAAATATTTATAATAATAATAATAATAATATATATATATA
  7033  AATTGATTAAAAATAAAATCCATAAATAATTAAAATAATGATATTAATTACCATATATAT
  7093  TTTTATATGGATATATATATTAATAATAATATTAATTTTATTATTATTAATAATATATTT
  7153  TAATAGTCCTGACTAATATTTGTGCCAGCAGTCGCGGTAACACAAAGAGGGCGAGCGTTA
  7213  ATCATAATGGTTTAAAGGATCCGTAGAATGAATTATATATTATAATTTAGAGTTAATAAA
  7273  ATATAATTAAAGAATTATAATAGTAAAGATGAAATAATAATAATAATTATAAGACTAATA
  7333  TATGTGAAAATATTAATTAAATATTAACTGACATTGAGGGATTAAAACTAGAGTAGCGAA
  7393  ACGGATTCGATACCCGTGTAGTTCTAGTAGTAAACTATGAATACAATTATTTATAATATA
  7453  TATTATATATAAATAATAAATGAAAATGAAAGTATTCCACCTGAAGAGTACGTTAGCAAT
  7513  AATGAAACTCAAAACAATAGACGGTTACAGACTTAAGCAGTGGAGCATGTTATTTAATTC
  7573  GATAATCCACGACTAACCTTACCATATTTTGAATATTATAATAATTATTATAATTATTAT
  7633  ATTACAGGCGTTACATTGTTGTCTTTAGTTCGTGCTGCAAAGTTTTAGATTAAGTTCATA
  7693  AACGAACAAAACTCCATATATATAATTTTAATTATATATAATTTTATATTATTTATTAAT
  7753  ATAAAGAAAGGAATTAAGACAAATCATAATGATCCTTATAATATGGGTAATAGACGTGCT
  7813  ATAATAAAATGATAATAAAATTATATAAAATATATTTAATTATATTTAATTAATAATATA
  7873  AAACATTTTAATTTTTAATATATTTTTTTATTATATATTAATATGAATTATAATCTGAAA
  7933  TTCGATTATATGAAAAAAGAATTGCTAGTAATACGTAAATTAGTATGTTACGGTGAATAT
  7993  TCTAACTGTTTCGCACTAATCACTCATCACGCGTTGAAACATATTATTATCTTATTATTT
  8053  ATATAATATTTTTTAATAAATATTAATAATTATTAATTTATATTTATTTATATCAGAAAT
  8113  AATATGAATTAATGCGAAGTTGAAATACAGTTACCGTAGGGGAACCTGCGGTGGGCTTAT
  8173  AAATATC
;     G-rns ==> end
  8180  TTAAATATTCTTACATAAATATTAATCTAAATATTAATATAAATATTAATATTAATAGTT
  8240  CCGGGGCCCGGCCACGGGAGCCGGAACCCCGAAAGGAGAAATATAAATATAAATATAAAT
  8300  ATTAATATAAATATAAATATAAATATAAATATATTTTAATATAATATAATATAATATATA
  8360  ATATATTATATAAATATAATATATAAATAATATAATAAAATATTTTAATATATATATAAT
  8420  ATAATATAATTATTATTATAATTTAATATAAATTATTATTATAATTTAATATAATAAATA
  8480  AATAAATAATTATAATTATAATTATAATTATAATCTCAATATATAAATGATAAATTATTA
  8540  TAAATACGAAGGAAATAATTGATTTTTAAAATATATTTAATAAAATATATAATATAAATT
  8600  ATACNNTTTTTGTTATTATATAATAATTATATTAATATATTTAATAGAATTNNNNNNNNN
  8660  NNNNNNNNNNNNNNNNNNNNNNNNNNNNNNNNNNNNNNNNNNNNNNNNNNNNNNNNNNNN
  8720  NNNNNNNNNNNNNNNNNNNNNNNNNNNNNNNNNNNNNNNNNNNNNNNNNNNNNNNNNNNN
  8780  NNNNNNNNNNNNNNNNNNNNNNNNNNNNNNNNNNNNNNNNNNNNNNNNNNNNNNNNNNNN
  8840  NNNNNNNNNNNNNNNNNNNNNNNNNNNNNNNNNNNNNNNNNNNNNNNNNNNNNNNNNNNN
  8900  NATAAAATAATATACATCTTCTTTAAATAAAAAAAGGGGACATTATAAATAGTATATAAA
  8960  TATATTATATCTTTTTTATTATTATTATTAATAAATAATAATAATAATTTATATATTTAT
  9020  AATATATTTAATAGTTCCGGGGCCCGGCCACGGGAGCCGGAACCCCGAAAGGAGAATGTA
  9080  TTATAATTANTANATNTAATTANNANNNNNNNNNNNNNNNNNNNNNNNANACTCNNNANA
  9140  NNTNATATAATTTATTTTAATATATATATATTTATATATAATATAATATATATATTTATT
  9200  TATTATAATCATTTTTTTTTTACTTAAAATAAAACTTATTATAATTTATATAATTTATAA
  9260  TATTTCTATAAAAATAATTATATAATTTTTNTTTATTTATATAATAATAATATTATTTGT
  9320  TATATATTATATATTATATATATAATAAATAAATAAATAATAAATAATAATAAT
;     G-trnW(uca) ==> start
  9374  AAGGATATAGTTTAATGGTAAAACAGTTGATT!TCA!AATCAATCATTAGGAGTTCGAAT
  9432  CTCTTTATCCTTG
;     G-trnW(uca) ==> end
  9445  ATAATAATAATAAAAATATGTATTTATTTAATTATTTTAATATTTCTCCTTTCGGGGTTC
  9505  CGGCTCCCGTGGCCGGGCCCCGGAACTATTAATATAATATAATATAATATAAATATTCAT
  9565  TTATCTTTTTTTTAATATTCTTAATTAATTAATTAATTAATATATTAATTATAAAAAATA
  9625  TATTCTAATTTTATTATTAATAAGTATAAATATATTATTAATAATAATTTATTAAAAATA
  9685  TATTATTATAATATATTAATATATCATAATTATAATCAATATTATATTATTTAATTTTAT
  9745  AATACTTAATTATTAATATATTATTCATATATATATAAATTAAATTAAATTAATTATATT
  9805  GAATATATAAATATATATATATATAAATATATAAAAAATTATATAAATTATTTTAAGNNN
  9865  NNNNNNNNNNNNNNNNNNNNATACAATAATAATAATTAATATTCATTATTATTTAATTAA
  9925  TATCTCCTTTACTTATTTTTCCTCCGTTGGGGACTTATTATTAAGTATATTATTATATAC
  9985  TACTTAAGATTATATATATAATATATATATATATATTATATATAAAATATAAATATATAA
 10045  ATAATATAAAAATTAATAAAATAAATAAAATAAATTAGTCTGATCGAATCCCCTATTTAA
 10105  TTTAATTTAATTTAATTNNNAAGGGGATAAATTTATATAAAATATTATTTATAATTAATT
 10165  ATAATTAAATNNNNNTATAATATAATATAAATAATAATATAATAATAATAAAAATAAAAT
 10225  AATATTAGATTATATTATATAATTTATATAANTTTTTAATAATAATAATAAATAAGTTTA
 10285  TTTATAATTATAAATATAAATATAAATATAAATAAAGAAGGTATTATATTTTATAAAATA
 10345  TAATAATAATACAAAATTTATATTTTAATAAATATTAATATAAGTTTAAAGTTCCGGGGC
 10405  CCGGCACGGGAGCCGGAACCCCGAAAGGAGAAATAAATAATATATTTATAAAAAATTAAA
 10465  TAAATAAATATTATCTATTTCAAAATAAATATAATATAATATAATATAATAATTCTAAAT
 10525  ATAAATAATATTTATTATAATTATTATAATAATTGTATTATTTATTAATAATATATATAA
 10585  TTATATTAAAACTAATATTACATTATTTTGTATATTTAAACAATTAAATTGATTATTCTT
 10645  ATTTGTAATCTTTATTTATTTTATTATATCTTATTAATGATAAATTATAATTATTATTAA
 10705  AATAATAATTTACTTCTTTTGATATAAAAATAAAATAATATATTTNNNNNNNNNNNNNNN
 10765  NNNNNNNNNNNNNNNNNNNNNNNNNNNNNNNNNNNNNNNTTTATTCCTTCCTATTAAAGG
 10825  TAAAGACTCGATTCTCATAATTAAATTTATATCCTTCGGCCGGATTAATTTATTTTATTT
 10885  ATATTTATATTTATAGTGAATACCTTTTTTAATATTTATTTTTAATATTTATTTTTAATA
 10945  TTTTATTTTTAATAAAATATAATCTTGTAAGTAAGAAAAGAATTTCGGTGATTGGAACCT
 11005  TGAAAGGATAAATTTCTTATTTATTATAATATTTATATTAATAGTANNNNNNNNNNNNNN
 11065  NNNNNNNNNNNNNNNNNATATTAGTATTATTAAACATTTAATATATTATATTAATATTTA
 11125  ATTTAAATGATTAATATATTATTATAATAATATTTATTTTATATTAAAATATTATAATTA
 11185  ATATATATATATTTATTTTAATAATATTATTATTATTATTATTAAAATTATTATTTTTAT
 11245  AAATATATATATATATATATGTATATTATTTTTATTCTTATATAAATTATATAAAAAAAA
 11305  TATATATAATATATAATTAATTAATATATATTATTTAAATTATATATTATTTAAAATACT
 11365  TTTTATATTATATCTTCTTTAAATTAAAATATAATTATTATTTATATTATAATTATTTAT
 11425  GAAATATTATTATTAAAATAAAAAAGAGGTTTAGACTATATATTTATTATTTATAAACTT
 11485  ATTATATTATTTATTATTAATAGTTCCGGGGCCCGGCCACGGGAGCCGGAACCCCGAAAG
 11545  GAGAAATAAATAAAATAAAAAATAATAAATATTAATATTATTAAATATTATTTATAATAA
 11605  ATATTAATATTATTAAATATTATTCATATTAATAAATTTTATTATTATTTGTAATATATT
 11665  AAATATTAATAATATATATATTATTTATTATAATGAAAACCTATCCTAAATTATCCTATC
 11725  ATATAATATCATATCATATTATATCATATCTTATTATATGATATATAAAGTATTCACTCT
 11785  ATATGAAGTTATGATTATTATATAAATCTTATTTTATTTTTTTTTTTATTTGGACTAATA
 11845  ATAATTATAATAATAATTATTGATATGTTCTAATATTAATAAATACATATCTATATTATA
 11905  ATATAAATATTCATTTCTTACTAATTAATAAAAAGTTTTTATATTCATTATAATATAAAT
 11965  ATATAAATATATATAAATATTTTAATAATTATAATTATATTAAGATATTATAAATATATA
 12025  TTTATTTTTTTTTATTAAATAAATAAATAAATAAATAATTAATATTTTTATATTATAACT
 12085  TATTTTTATAATAATAATAAGTATTTTATTTTTTATTATATTATTATTTATATAATTATA
 12145  TATATATTAATTTCAATTTAATTAATTAATTAATTGGTATTTGGCATATGAGATCAATTA
 12205  ATTGTAATTCTTATAAGANNNAATTAATTAATATGCTTTTTATATAATTTATACTTTTAT
 12265  ATTTCTCCTTCCGGGGTTCCGGCTCCCGTGGCCGGGCCCCGGAACTATTATTATTATTTT
 12325  TATTTATTTATTATTAAAATATAATAATNNNNNNNNNNNNNNNNNNNNNNNNNNNNNNNN
 12385  NNNNNNNNNNNNNNNNNNNNNNNNAATAATTTATATTTCNNTATATATATATATATATTA
 12445  TATATAAATATTATTATATATATTTTTATATATATTATAATTATATTCATTAATATTTTA
 12505  TTATAGTGGTGGGGTCCCAATTATTATTTTCAATAATAATTTATCATGGGACCCGGATAT
 12565  CTTCTTGTTTTTATTTATTATTTTATTAAATTTATTTTAATTATTTATTTATAATTTATA
 12625  TTATACAATTTATTATTTCGTTAATACCTTTATTTATATTATATAATATATTATATTATT
 12685  ATAATATATTTATTGATTATATTAATACATTTAACTAATGTGTGCTCTATATTTATTGAA
 12745  TAGTTTGGTTCTTATCACCCACCCCCTCCCCCTATTACATATATAANNNNNNNNNNNNNN
 12805  NNNNNNNNNNNNNNNNNNNATTTAATACTAAAAATATAACTACATTACTTTTTTAATATA
 12865  TATAACCATATATATATATATATATATTAATTATATAAAATATAATACTCTATATTAAAT
 12925  ATTATTTTTATCAATATTTCTTTATATATATAATAATAATAATAATAATCAATATTAATT
 12985  ATTTATATATATAAGATTAATATTATTTAATATATTATGAATAATTTAATTAATAAATCT
 13045  TTAAATATTATCATAAAAATATAAATTAAATAATTTCTTATTTATAATAAAGAATAATAA
 13105  TATATATAAATATAATAAAGAATGTAAATAATATATATATAATATAATATAATATAAAAA
 13165  ATATATATATATATAAATATATATATAATATATAGATAATAATATTTTTATATAATTTAT
 13225  TTTATTATTAAGTAATGAATAATAATAAAATCAATATATTAAATAATATATTTATATTAG
 13285  TTCGGTTTAGTTGGTATTTTGTAATGAGTAAAAAGTAATATATAATATTAAATAATAAGT
 13345  ATTGATATAAGTAATAGATATAATAATAATATTATTAATATTTTATATAAATAATATTAA
 13405  TAATATAGATTATGAAAGAGAGTATTAATATCATTAAATATATATATATGTTATATAATT
 13465  TAAATGATTTTAATATATATATATATATTATATTATAGATTATGATACATTTATATAAAT
 13525  AATATATATATAAAAATTAATTATACTATTACTTTATAATATAATAATATTTATTTATAA
 13585  AGATATAAAAGAATTGTTTAAAGTTATAACTAAAATATTATATAGTATTCATTAATAATT
 13645  AATATTATAAATTCAACTATTGTTATATTTATAAATAGAATAATATATTATTATCCTTAA
 13705  GGATATAACAATAATAANNNAAATTAATTTTAATTAAATATAAAAAANTTNTAATTTTAA
 13765  TGAATATAATAATAATAATATTATTAAAATTAATATATATAAAAAAAGTAAAA
;     G-cox1 ==> start ;; mfannot: alternative ATG start pos 13764
;     G-cox1-E1 ==> start
 13818  ATGGTACAAAGATGATTATATTCAACAAATGCAAAAGATATTGCAGTATTATATTTTATG
 13878  TTAGCTATTTTTAGTGGTATGGCAGGGACAGCAATGTCTTTAATCATTAGATTAGAATTA
 13938  GCTGCACCTGGTTCACAATATTTACATGGAAATTCACAATTATTTAATG
;     G-cox1-E1 ==> end
;     G-cox1-I1 ==> start /group=II (5.04e-14)
 13987  gt
;     G-cox1-I1-orf777 ==> start /first_aa=A
 13989  gcgcctctcagtgcgtatatttcgttgatgcgtctagcattagtattatgaatcatcaat
 14049  agatacttaaaacatatgactaactcagtaggggctaactttacggggacaatagcatgt
 14109  cataaaacacctatgattagtgtaggtggagttaagtgttacatggttaggttaacgaac
 14169  ttcttacaagtctttatcaggattacaatttcctcttatcatttggatatagtaaaacaa
 14229  gtttgattattttacgttgaggtaatcagattatgattcattgttttagatagcacaggc
 14289  agtgtgaaaaagatgaaggacctaaataacacaaaaggaaatacgaaaagtgagggatca
 14349  actgaaagaggaaactctggagttgacagaggtatagtagtaccgaatactcaaataaaa
 14409  atgagatttttaaatcaagttagatactattcagtaaataataatttaaaaatagggaag
 14469  gataccaatattgagttatcaaaagatacaagtacttcggacttgttagaatttgagaaa
 14529  ttagtaatagataatataaataaggaaaatataaataataatttattaagtattataaaa
 14589  aacgtagatatattaatattagcatataatagaattaagagtaaacctggtaatataact
 14649  ccaggtacaacattagaaacattagatggtataaatataatatatttaaataaattatca
 14709  aatgaattaggaacaggtaaattcaaatttaaacccatgagaatagttaatattcctaaa
 14769  cctaaaggtggtataagacctttaagtgtaggtaatccaagagataaaattgtacaagaa
 14829  gttataagaataattttagatacaatttttgataaaaagatatcagcacattcacatggt
 14889  tttagaaagaatataagttgtcaaacagcaatttgagaagttagaaatatatttggtgga
 14949  agtaattgatttattgaagtagacttaaaaaaatgttttgatacaatttctcatgattta
 15009  attattaaagaattaaaaagatatatttcagataaaggttttattgatttagtatataaa
 15069  ttattaagagctggttatattgatgagaaaggaacttatcataaacctatattaggttta
 15129  cctcaaggatcattaattagtcctatcttatgtaatattgtaataacattggtagataat
 15189  tgattagaagattatattaatttatataataaaggtaaagttaaaaaacaacatcctaca
 15249  tataaaaaattatcaagaataatagcaaaagctaaaatattttcgacaagattaaaatta
 15309  cataaagaaagagctaaaggcctactatttatttataatgatcctaatttcaagagaata
 15369  aaatacgttagatatgcagatgatattttaattggggtattaggttcaaaaaatgattgt
 15429  aaaataatcaaaagagatttaaacaattttttaaattcattaggtttaactataaatgaa
 15489  gaaaaaactttaattacttgtgcaactgaactaccagcaagatttttaggttataatatt
 15549  tcaattacacctttaaaaagaatacctacagttactaaactaattagaggtaaacttatt
 15609  agaagtagaaatacaactagacctattattaatgcaccaattagagatattatcaataaa
 15669  ttagctaataatggatattgtaagcataataaaaatggtagaataggagtgcctacaaga
 15729  gtaggtagatgactatatgaagaacctagaacaattattaataattataaagcgttaggt
 15789  agaggtatcttaaattattataaattagctactaattataaaagattaagagaaagaatc
 15849  tattacgtattatattattcatgtgtattaactttagctagtaaatatagattaaaaaca
 15909  ataagtaaaactattaaaaaatttggttataatttaaatattattgaaaatgataaatta
 15969  attgccaattttccaagaaatacttttgataatatcaaaaaaattgaaaatcatggtata
 16029  tttatatatatatcagaagctaaagtaactgatccttttgaatatatcgattcaattaaa
 16089  tatatattacctacagctaaagctaattttaataaaccttgtagtatttgtaattcaact
 16149  attgatgtagaaatacatcatgttaaacaattacatagaggtatattaaaagcacttaaa
 16209  gattatattttaggtagaataattaccataaacagaaaacaaattccattatgtaaacaa
 16269  tgtcatattaaaacacataaaaataaatttaaaaatataggacctggtatataa
;     G-cox1-I1-orf777 ==> end
 16323  aatctattattaatgatactcaatatggaaagccgtatgatgggaaactatcacgtacgg
 16383  tttgggaaaggctctttaacacgtggcaacataggttaatttgctatttcat
;     G-cox1-I1 ==> end
;     G-cox1-E2 ==> start
 16435  TTTTAGTAGTTGGTCATGCTGTATTAATAATT
;     G-cox1-E2 ==> end
;     G-cox1-I2 ==> start /group=II (3.81e-05)
 16467  ttctgtaagccgtttcgcttaattgnnnnnnnnnnnnnnnnnnnnnnnnnnnnnnnnnnn
 16527  nnnnnnnnnnnnnnnnnnnnnnnnnnnnnnnnnnnnnnnnnnnnnnnnnnnnnnnnnnnn
 16587  nnnnnnnnnnnnnnnnnnnnnnnnnnnnnnnnnnnnnnnnnnnnnnnnnnnnnnnnnnnn
 16647  nnnnnnnnnnnnnnnnnnnnnnnnnnnnnnnnnnnnnnnnnnnnnnnnnnnnnnnnnnnn
 16707  nnnnnnnnnnnnnnnnnnnnnnnnnnnnnnnnnnnnnnnnnnnnnnnnnnnnnnnnnnnn
 16767  nnnnnnnnnnnnnnnnnnnnnnnnnnnnnnnnnnnnnnnnnnnnnnnnnnnnnnnnnnnn
 16827  nnnnnnnnnnnnnnnnnnnnnnnnnnnnnnnnnnnnnnnnnnnnnnnnnnnnnnnnnnnn
 16887  nnnnnnnnnnnnnnnnnnnnnnnnnnnnnnnnnnnnnnnnnnnnnnnnnnnnnnnnnnnn
 16947  nnnnnnnnnnnnnnnnnnnnnnnnnnnnnnnnnnnnnnnnnnnnnnnnnnnnnnnnnnnn
 17007  nnnnnnnnnnnnnnnnnnnnnnnnnnnncaaagattaatactacggatttttccgagtta
 17067  aataaattaatagaaaataatcataataaacttgaaaccattaatactagaattttaaaa
 17127  ttaatgtcagatattagaatgttattaattgcttataataaaattaaaagtaagaaaggt
 17187  aatatatctaaaggtgctaataatattaccttagatgggattaatatttcnnnnnnnnnn
 17247  nnnnnnnnnnnnnnnnntaacactaatatgtttaaattttctccggttagaagagttgaa
 17307  attcctaaaacatctggaggatttagacctttaagtgttggaaatcctagagaaaaaatt
 17367  gtacaagaaagtatgagaataatattagaaattatctataataatagtttctcttattat
 17427  tctcatggatttagacctaacttatcttgtttaacagctattattcaatgtaaaaattat
 17487  atgcaatactgtaattgatttattaaagtagatttaaataaatgctttgatacaattcca
 17547  cataatatgttnnnnnnnnnnnnnnnnnnnnnnnnnnnnnataaaggtttcatagactta
 17607  ttatataaattattaagagctggatatgttgataaaaataataattatcataatacaact
 17667  ttaggaatccctcaaggtagtgttgtcagtcctattttatgtaatatttttttagataaa
 17727  ttagataaatatttagaaaataaatttgagaatgaattcaatactggaaatatgtctaat
 17787  agaggtagaaatccaatttataatagtttatcatctaaaatttatagatgtaaattatta
 17847  tctgaaaaattaaaattgattagattaagagaccattaccaaagaaatatgggatctgat
 17907  aaaagttttaaaagagcttattttgttagatatgctgatgatattatcattggtgtaatg
 17967  ggttctcataatgattgtaaaaatattttaaacgatattaataacttcttaaaagaaaat
 18027  ttaggtatgtcaattaatatagataaatccgttattaaacattctaaagaaggagttagt
 18087  tttttagggtatgatgtaaaagttacaccttgagaaaaaagaccttatagaatgattaaa
 18147  aaaggtgataattttattagggttagacatcatactagtttagttgttaatgcccctatt
 18207  agaagtattgtaataaaattaaataaacatggctattgttctcatggtattttaggaaaa
 18267  cccagaggggttggaagattaattcatgaagaaatgaaaaccattttaatgcattactta
 18327  gctgttggtagaggtattataaactattatagattagctaccaattttaccacattaaga
 18387  ggtagaattacatacattttattttattcatgttgtttaacattagcaagaaaatttaaa
 18447  ttaaatactgttaagaaagttattttnnnnnnnnnnnnnnnnnnnnnnnnnnnnnnnnnn
 18507  nnnnnnnnnnnnnnnnnnnnnnnnnnnnnnnnnnnnnnnnnnntaaatataactgattct
 18567  aattatacacctgatgaaattttagatagatataaatatatgttacctagatctttatca
 18627  ttatttagtggtatttgtcaaatttgtggttctaaacatgatttagaagtacatcacgta
 18687  agaacattaaataatgctgccaataaaattaaagatgattatttattaggtagaatgatt
 18747  aagataaatagaaaacaaattactatctgtaaaacatgtcattttaaagttcatcaaggt
 18807  aannnnnnnnnnnnnnnnnnnnnnnnnnnnnnnnnnnnnnnnnnnnnnnnnnnnnnnnnn
 18867  nnnnnnnnnnnnnnnnnnnnnncgtacggttcggagagggctcttttatatgaatgttat
 18927  tacattcaggtaggtttgctaat
;     G-cox1-I2 ==> end
;     G-cox1-E3 ==> start
 18950  TTTCTCTTAGTAATGCCTGCTTTAATTGGAGGTTTTGGT
;     G-cox1-E3 ==> end
;     G-cox1-I3 ==> start /group=IB (8.43e-36)
;     G-cox1-I3-orf335 ==> start /first_aa=N /note=LAGLIDADG ;; evalue:1.2e-36
 18989  aaccaaaaaagatatgaaagtaataataataataatcaagtaatagaaaataaagaatat
 19049  aatttaaaattaaattatgataagttgggaccttatttagctggattaattgaaggtgat
 19109  ggaactattctagttcaaaattcatcttcaataaaaaaatctaaatatagaccgttaatt
 19169  gttgtagtatttaaattagaagatttagaattagctaattatttatgtaatttaactaaa
 19229  tgtggaaaagtgtataaaaaaattaatcgtaattatgtattatgacttattcatgattta
 19289  aaaggtgtatatacattattaaatattattaatggatatatgagaacacctaaatatgaa
 19349  gcatttgttagaggtgctgaatttataaataattatattaattcaacaacaattctacat
 19409  aataaattaaaaaatatagataatattaaaattaaaccattagatacatcagatattggt
 19469  tcaaacgcttgattagctggtatgacagatgcagatggtaatttttctattaatttaata
 19529  aatggtaaaaatcgttctagtagagcaatgccttattattgtttagaattaagacaaaat
 19589  tatcaaaaaaattctaataataataatattaatttttcttatttttatattatgtctgca
 19649  attgcactatattttaatgttaatttatatagtagagaacgtaatttaaatttattagta
 19709  tctcttaataatacgtataaactatattatagttataaagtaatagtggctaatctatat
 19769  aaaaatattaaagtaatagaatactttaataaatattctttattatcatctaaacactta
 19829  gattttttagattgatctaaattagttattttaattaataatgagggtcaaagtataaaa
 19889  cttaatggtagttgagaattaggtataaatttacgtaaagattataataaaactagaact
 19949  acgtttacttgatctcatttaaaaaatacatatttagaaaataaataa
;     G-cox1-I3-orf335 ==> end
 19997  ataaattattattactttcttcccctccgaatccgtaatatatttacggatatataatct
 20057  cgtagtgtaaaaggtgtaacgagattattaataagttgccgtaatatattgtaaaatata
 20117  ttattattacaacactatatgcgggaaaaccctaaagtcataatataatattatccccac
 20177  gagggccacacatgtgtggccctcgcggggtatggaaaatttaattaagttataaatgta
 20237  ctatagtattaaaaattattatgaataatttccccacccccatgcgaagcatgggggggg
 20297  gtataagtatggacaatccgcaggaaaccaaataataaataatatcctggaacaaagtaa
 20357  gtgaaggagatatcttaaaatatatataatatatattttataaattattacgtaggatcc
 20417  tcagagactacacgtgttgcacccattatattatgtataatgggttgaagatatagtcca
 20477  aatataattgaaagattataataaaatg
;     G-cox1-I3 ==> end
;     G-cox1-E4 ==> start
 20505  AACTATTTATTACCATTAATGATTGGAGCTACAGATACAGCATTTCCAAGAATTAATAAC
 20565  ATTGCTTTTTGAGTATTACCTATGGGGTTAGTATGTTTAGTTACATCAACTTTAGTAGAA
 20625  TCAGGTGCTGGTACAGGGTGAACTATCTATCCACCATTATCATCTATTCAGGCACATTCA
 20685  GGACCTAGTGTAGATTTAGCAATTTTTGCATTACATTTAACATCAATTTCATCATTATTA
 20745  GGTGCTATTAATTTCATTGTAACAACATTAAATATGAGAACAAATGGTATGACAATGCAT
 20805  AAATTACCATTATTTGTATGATCAATTTTCATTACAGCGTTCTTATTATTATTATCATTA
 20865  CCTGTATTATCTGCTGGTATTACAATGTTATTATTAGATAGAAACTTCAATACTTCATTC
 20925  TTTGAAGTAGCAGGAGGTGGTGACCCAATCTTATACGAGCATTTATTTTGATTCTTTGGT
;     G-cox1-E4 ==> end
;     G-cox1-I4 ==> start /group=IB (2.02e-21)
;     G-cox1-I4-orf316 ==> start /first_aa=Q /note=LAGLIDADG ;; evalue:2.5e-47
 20985  caaacagtggcccttattattatattaataatatataatgatatgcatttttctaaatgc
 21045  tggaaattattaaaaaaatgaattacaaatattataagtctattatttaaagccttattt
 21105  gtaaaaatattcatatcttataataatcagcaggataagataataaataatcttatatta
 21165  aaaaaagataatattaaaagatcctcagagactacaagaaaaatattaaataattcaata
 21225  aataaaaaatttaatcaatgattagctggattaattgatggtgatggatattttggtatt
 21285  gtaagtaagaaatatgtatcattagaaattctagtagcattagaagatgaaatagcttta
 21345  aaagaaattcaaaataaatttggtggttctattaaattaagatcaggtgtaaaagctatt
 21405  agatatagattacttaataaaactggtataattaaattaattaatgcagttaatggtaat
 21465  attagaaatactaaaagattagtacaatttaataaagtttgtattttattaggtattgat
 21525  tttatttatccaattaaattaactaaagataatagttgatttgttggattttttgatgct
 21585  gatggtacaattaattattcatttaaaaataatcatcctcaattaacaatttctgtaact
 21645  aataaatatttacaagatgtacaagaatataaaaatattttaggtggtaatatttatttt
 21705  gataaatcacaaaatggttattataaatgatccattcaatcaaaagatatagtattaaat
 21765  tttattaatgattatattaaaataaatccatcaagaacactaaaaataaataaattatat
 21825  ttaagtaaagaattttataatttaaaagaattaaaagcttataataaatcttctgattca
 21885  atacaatataaagcatgattaaattttgaaaataaatgaaaaaataaataa
;     G-cox1-I4-orf316 ==> end
 21936  attatttaataaagatatagtccaaattatatatatataatatatatatatataacaag
;     G-cox1-I4 ==> end
;     G-cox1-E5 ==> start
 21995  CACCCTGAAGTATATATTTTAATTATTCCTGGATTTGGTATTATTTCACATGTAGTATCA
 22055  ACATATTCTAAAAAACCTGTATTTGGTGAAATTTCAATGGTATATGCTATGGCTTCAATT
 22115  GGATTATTAGGATTTTTAGTATGATCACATCATATGTATATTGTAGGATTAGATGCAGAT
 22175  ACTAGAGCATATTTCCTATCCGCACTAATGATTATTGCAATTCCAACAGGAATTAAAATT
 22235  TTCTCATGATT
;     G-cox1-E5 ==> end
;     G-cox1-I5 ==> start /group=IB (5.07e-43)
 22246  a
;     G-cox1-I5-orf306 ==> start /first_aa=M /note=LAGLIDADG ;; evalue:1.4e-10
 22247  ataaatccctttagcaaggataaaaaaaaanataaaaataaaaagttgatcataaattat
 22307  caaaaaaaaaataataataagataataaaaacatatttaaataataataatataattata
 22367  ttaaatatttataaaggtaatttatataatatttatccaagatcaaatagaaattatatt
 22427  caaccaaataatattaataaagaattagtagtatatggttataatttagaatcttgtgtt
 22487  ggtatacctatatatactaatattgtaaaacatatagtaggtattcctaataatatttta
 22547  tatattataacaggtattttattaacagatggttgaattgattatatatctaaaaaaaat
 22607  ttagataaaaaaacaattatagaaattaattgtagatttagattaaaacaatcaataatt
 22667  catagtgaatatttaatatatgtatttatattattatcacattattgtataagttatcct
 22727  aaaattaaaattgataaagttaaaggtaaatcatataatcaattagaattttatactaga
 22787  tcattaccatgttttactattttaagatatatattttataatggtagagttaaaattgta
 22847  cctaataatttatatgatttattaaattatgaatctttagctcatataattatatgtgat
 22907  ggttcatttgtaaaaggtggaggtttatatttaaatttacaatcttttctaattaaagaa
 22967  ttaatttttattataaatattttaaaaattaaatttaatttaaattgtctattacataaa
 23027  tctagaaataaatatcttatttatataagagtagaatctgttaaaagattatttcctata
 23087  atttataaatatattttaccttctataagatataaatttgatattatattatgacaaaaa
 23147  aaatataatatgattaattaa
;     G-cox1-I5-orf306 ==> end
 23168  ttnattaattaattaatttatttattatttacttttttgatatatatagaggcaaactcg
 23228  aggaaaaccatataattagaataagtaataattatatgacaaccgtcgaactaaatcata
 23288  ttcaagaaattaatatgtaaaagcgtagagattagacgcctctggttatctaagtaatat
 23348  atatatatatattatatgataacataaggtataatccaatgagatcagtaatgattttaa
 23408  aacaataattttgttttaagtattaataataatattaatattcgacctcttaattgagga
 23468  tattataatcataattttttatattataatataaaatttaactagctagataatattata
 23528  taaaaaaaaaaaataatattatataaattaattaaaataatttttattaattgaaactga
 23588  aatgttttaaagttaaataaaag
;     G-cox1-I5 ==> end
;     G-cox1-E6 ==> start
 23611  AGCTCTAATCTATGGTGGTTCAATTAGATTAGCACTACCTATGTTATATGCAATTGCATT
 23671  CTTATTCTTATTCACAATGGGTGGTTTAACTGGTGTTGCCTTAGCTAACGCCTCATTAGA
 23731  TGTAGCATTCCACGAT
;     G-cox1-E6 ==> end
;     G-cox1-I6 ==> start /group=I(derived) (2.72e-09)
 23747  attaatttaataagtgtcgtgcttaaaattcactaaaataatatataataaattataata
 23807  aatatataaaaaaaataaaaaaaaataaaaaaaattaatatcttatgattaattttatat
 23867  aaataaaaatttattaaatattattggttatatatatatatatattaataataaaaaaat
 23927  atatatatatatatagctaacggggaaactcttataattattatttatataataaataag
 23987  acaatcccgtgataactttaatatatatatattatatattaaagtattgtagagactaaa
 24047  cgtgaatgattttaatattatttaaatattaaaattaagagatagtccaatcttatatgt
 24107  aaatataagttaataccaaaaaaaaaataatattattttgacttattat
;     G-cox1-I6-orf249 ==> start /note=LAGLIDADG ;; evalue:7.1e-18
 24156  atattaatattattaataataattttaactaataataaagtttttatagaaactttatat
 24216  tattatttaatatttaattttcaattaatatctccttttggggttccggtccctggtccg
 24276  gcccccgaaactaaagatattaagaatttatatgaatcaattataaataattatattaat
 24336  attttaaataaatatcttattaatattaataaagataatattaataaattaaaattttta
 24396  gataattatactgaagaagaaaaaggttattatttatctggattatttgaaggagatggt
 24456  aatatttatactagatgtttttcaattactttttctttagaagatgttttattagctaat
 24516  tatttatgtctttattttaaaattggtcatattacagctaaatataattctaataaagaa
 24576  ttaacagctgttaaatgaaatattataaaaaaaaaagagcaagaagtatttataaattat
 24636  attaatggtaaattattaacatataaaagatatgaccaatattttaaatataattttaat
 24696  aatcgtttaaatattaaattattaaaacctaaagaatttgatttactattaaatccttga
 24756  ttaacaggttttaatgatgctgatggttatttttatctaggttttcaaaaacataaaaat
 24816  agtcaatgattaaaatttcatttagaattatcacaaaaagatagttatattttannnana
 24876  cnnnnnnnnnnnnnnnttacacaatattag
;     G-cox1-I6-orf249 ==> end
 24906  atattattaaaaaatattttaaacttggaggtattttaaaaagagattataaatctggtg
 24966  ctacagcttatatttataaagctcaatcatcaaaagctataaaaccttttattgaatatt
 25026  ttaataattatcaaccattaagtcttagaagatataaacaatatttattattaaatattg
 25086  cttacttattaaaattaaataaattacatatattacttaattctttattaatattaaaag
 25146  aattgatattattacaaagtgttaaaaatatatctttagaaataaaaaatgaattaaata
 25206  atagagttaaaattattattaataaacttcattataacaatatcgaataatgataatatt
 25266  aaagagtaaaattcttaaagtgttaattaaataatattcttttttttttatg
;     G-cox1-I6 ==> end
;     G-cox1-E7 ==> start
 25318  ACTTACTACGTGGTGGGACATTTTC
;     G-cox1-E7 ==> end
;     G-cox1-I7 ==> start /group=II (5.13e-19)
 25343  gagcggtctgaaagttatcataaataatatttaccatataataatggataaattatattt
 25403  ttatcaatataagtctaattacaagtgtattaaaatggtaacataaatatgctaagctgt
 25463  aatgacaaaagtatccatattcttgacagttatattataaaaaaagatgaaggaactttg
 25523  actgatctaatatgctcaacgaaagtgaatcaaatgttataaaattacttacaccactaa
 25583  ttgaaaacctgtctgatattcaattattatttattattatataattatataataataaat
 25643  aaaatggttgatgttatgtattggaaatgagcatacgataaatcatataaccattagtaa
 25703  tataatttgagagctaagttagatatttacgtatttatgataaaacagaataaaccctat
 25763  aaattattattattaataataaaaaataataataataccaatatatatattatttaattt
 25823  attattattatattaataaaatttaatatatattataaataattattggattaagaaata
 25883  taatattttatagaaattttctttatatttagagggtaaaagattgtataaaaagctaat
 25943  gccatattgtaatgatatggataagaattattattctaaagatgaaaatctgctaactta
 26003  tactataggtgatatgcctatctttatttatatatatattattattattaataataaaaa
 26063  aaaaaattaaaaaaaagataggaggtttatatataactgataaatatttattatattatt
 26123  tttttttataataaatattaaaagatattgcgtgagccgtatgcgatgaaagtcgcacgt
 26183  acggttcttaccgggggaaaacttgtaaaggtctacctatcgggat
;     G-cox1-I7 ==> end
;     G-cox1-E8 ==> start
 26229  ACTATGTATTATCAATGGGTGCTATTTTCTCTTTATTTGCAGGATACTATTATTGAAGTC
 26289  CTCAAATTTTAGGTTTAAACTATAATGAAAAATTAGCTCAAATTCAATTCTGATTAATTT
 26349  TCATTGGGGCTAATGTTATTTTCTTCCCAATGCATTTCTTAGGTATTAATGGTATGCCTA
 26409  GAAGAATTCCTGATTATCCTGATGCTTTCGCAGGATGAAATTATGTCGCTTCTATTGGTT
 26469  CATTCATTGCACTATTATCATTATTCTTATTTATCTATATTTTATATGATCAATTAGTTA
 26529  ATGGATTAAATAATAAAGTTAATAATAAATCAGTTATTTATAATAAAGCACCTGATTTTG
 26589  TAGAATCTAATCTTATCTTTAATTTAAATACAGTTAAATCTTCATCTATCGAATTCTTAT
 26649  TAACTTCTCCACCAGCTGTACACTCATTTAATACACCAGCTGTACAATCTTAA
;     G-cox1-E8 ==> end
;     G-cox1 ==> end
 26702  GTTATAAAATTTAATTATTTACTTAATAATTAAAAAGTAAATATTATATCTAAACTTAAT
 26762  AATATAATAATAATATTCTTATAAAAATATATAAAAAAAAATATATAAAATTTATTAAAA
 26822  TATCTCCTTTCGGGAACTATAATATATTTATATAAATAAATACTAATATAATCCTATTAT
 26882  ATATATATATATATAAAATAATATATATATATAATTAATATAAATAATATTTATAATTAT
 26942  TTTTTAATAATATATATAATTTAATATATTAATGAATATTATATAATTATTAAATATATT
 27002  ATAATATTATTATTATTTTATAATAATAATATTTTTAATACTTATTATTATTTATTATTT
 27062  ATTAATATATAAATAGTATGTTTAGTATTATTAATACTAAATAAAATATAATTATAATTA
 27122  GGATCTAACAATACATTTATCTGNNNAATATTTATATTAATATTAATATTTATATTAATA
 27182  AACGGGTTAAATTAATTGTATCCAATTTAATTAAATTATAGATATATTATTTATAATATT
 27242  AATATATTGTTTTATTAAAAAGATAAAAATAGTTTTTATTTTATATATAAATATAGGATA
 27302  TAAATAAATATATTATAGTGAACCCCGAAAGGAAAATATATTAAGAATATATTTATATTT
 27362  TACATATAATTATTTATAATATAAATATCTCCTTAAATTCGGACTAATGTAATTATTTAA
 27422  TAANTTTATTTAATAATTTATTAAAATAAATATTTACATTTGATAATATTTATATTATGT
 27482  CAGTTATTTTATATTAATGTTTAATCTATTATAATANTTTTTTTTATAAATATATTATTT
 27542  ATTTATATTAATTATATATATATATTATTTTTATAATATATATATATTTTTATTAAATAT
 27602  TTATTAAATATTTATTAAATTATTATAATGTTGTTATTAATCTTATTAAAAAATATATAA
 27662  AAAA
;     G-atp8 ==> start ;; mfannot: alternative ATG start pos 27654
 27666  ATGCCACAATTAGTTCCATTTTATTTTATGAATCAATTAACATATGGTTTCTTATTAATG
 27726  ATTCTATTATTAATTTTATTCTCACAATTCTTTTTACCTATGATTTTAAGATTAT
;     G-orf215 ==> start
 27781  ATGTATCTAGATTATTTATTTCTAAATTATAA
;     G-atp8 ==> end
 27813  TATNTATTATTGATTTATTTATTTAAATAAANANNNNNNNNNNNNNNNNNNNNNNNNNNN
 27873  NNNNNNNNNNNNNNNNNNNNNNNNNNNNNNNNNNNNNNNNNNNNNNNNNNNNNNNNNNNN
 27933  NNNNNNNNNNNNNNNNNNNNNNNNNNNNNNNNNNNNNNNNNNNNNNNNNNNNNNNNNNNN
 27993  NNNNNNNNNNNNNNNNNNNNNNNNNNNNNNNNNNNNNNNNNNNNNNNNNNNNNNNNNNNN
 28053  NNNNNNNNNNNNNNNNNNNNNNNNNNNNNNNNNNNNNNNNNNNNNNNNNNNNNNNNNNNN
 28113  NNNNNNNNNNNNNNNNNNNNNNNNNNNNNNNNNNNNNNNNNNNNNNNNNNNNNNNNNNNN
 28173  NNNNNNNNNNNNNNNNNNNNNNNNNNNNNNNNNNNNNNNNNNNNNNNNNNNNNNNNNNNN
 28233  NNNNNNNNNNNNNNNNNNNNNNNNNNNNNNNNNNNNNNNNNNNNNNNNNNNNNNNNNNNN
 28293  NNNNNNNNNNNNNNNNNNNNNNNNNNNNNNNNNNNNNNNNNNNNNNNNNNNNNNNNNNNN
 28353  NNNNNNNNNNNNNNNNNNNNNNNNNNNNNNNNNNNNTATATATTATATATTTTATATATA
 28413  TATAAATATATTATAA
;     G-orf215 ==> end
 28429  TTAAAGATTATTATGATTAATTATTTATAAGTTATAGGTTTATAAATTTATAATTATT
;     G-atp6 ==> start ;; mfannot: alternative ATG start pos 28478
 28487  ATGTTTAATTTATTAAATACATATATTACATCACCATTAGATCAATTTGAGATTAGACTA
 28547  TTATTTGGTTTACAATCATCATTTATTGATTTAAGTTGTTTAAATTTAACAACATTTTCA
 28607  TTATATACTATTATTGTATTATTAGTTATTACAAGTTTATATCTATTAACTAATAATAAT
 28667  AATAAAATTATTGGTTCAAGATGATTAATTTCACAAGAAGCTATTTATGATACTATTATA
 28727  AATATGCTTAAAGGACAAATTGGAGGTAAAAATTGAGGTTTATATTTCCCTATGATCTTT
 28787  ACATTATTTATGTTTATTTTTATTGCTAATTTAATTAGTATGATTCCATACTCATTTGCA
 28847  TTATCAGCTCATTTAGTATTTATTATCTCTTTAAGTATTGTTATTTGATTAGGTAATACT
 28907  ATTTTAGGTTTATATAAACATGGTTGAGTATTCTTCTCATTATTCGTACCTGCTGGTACA
 28967  CCATTACCATTAGTACCTTTATTAGTTATTATTGAAACTTTATCTTATTTCGCTAGAGCT
 29027  ATTTCATTAGGTTTAAGATTAGGTTCTAATATCTTAGCTGGTCATTTATTAATGGTTATT
 29087  TTAGCTGGTTTACTATTTAATTTTATGTTAATTAATTTATTTACTTTAGTATTCGGTTTT
 29147  GTACCTTTAGCTATGATTTTAGCTATTATGATTTTAGAATTCGCTATTGGTATTATCCAA
 29207  TCTTATGTTTGACTTATCTTAACAGCATCATACTTAAAAGATNNNNNNNNNNNNNNNNNN
 29267  NNNNNNNNNNNNNNNNNNNNNNNNNNNNNNNNNNNNNNNNNNNNNNNNNNNNNNNNNNNN
 29327  NNNNNNNNNNNNNNNNNNNNNNNNNNNNNNNNNNNNNNNNNNNNNNNNNNNNNNNNNNNN
 29387  NNNNNNNNNNNNNNNNNNNNNNNNNNNNNNNNNNNNNNNNNNNNNNNNNNNNNNNNNNNN
 29447  NNNNNNNNNNNNNNNNNNNNNNNNNNNNNNNNNNNNNNNNNNNNNNNNNNNNNNNNNNNN
 29507  NNNNNNNNNNNNNNNNNNNNNNNNNNNNNNNNNNNNNNNNNNNNNNNNNNNNNNNNNNNN
 29567  NNNNNNNNNNNNNNNNNNNNNNNNNNNNNNNNNNNNNNNNNNNNNNNNNNNNNNNNNNNN
 29627  NNNNNNNNNNNNNNNNNNNNNNNNNNNNNNNNNNNNNNNNNNNNNNNNNNNNNNNNNNNN
 29687  NNNNNNNNNNNNNNNNNNNNNNNNNNNNNNNNNNNNNNNNNNNNNNNNNNNNNNNNNNNN
 29747  NNNNNNNNNNNNNNNNNNNNNNNNNNNNNNNNNNNNNNNNNNNNNNNNNNNNNNNNNNNN
 29807  NNNNNNNNNNNNNNNNNNNNNNNNNNNNNNNNNNNNNNNNNNNNNNNNNNNNNNNNNNNN
 29867  NNNNNNNNNNNNNNNNNNNNNNNNNNNNNNNNNNNNNNNNNNNNNNNNNNNNNNNNNNNN
 29927  NNNNNNNNNNNNNNNNNNNNNNNNNNNNNNNNNNNNNNNNNNNNNNNNNNNNNNNNNNNN
 29987  NNNNNNNNNNNNNNNNNNNNNNNNNNNNNNNNNNNNNNNNNNNNNNNNNNNNNNNNNNNN
 30047  NNNNNNNNNNNNNNNNNNNNNNNNNNNNNNNNNNNNNNNNNNNNNNNNNNNNNNNNNNNN
 30107  NNNNNNNNNNNNNNNNNNNNNNNNNNNNNNNNNNNNNNNNNNNNNNNNNNNNNNNNNNNN
 30167  NNNNNNNNNNNNNNNNNNNNNNNNNNNNNNNNNNNNNNNNNNNNNNNNNNNNNNNNNNNN
 30227  NNNNNNNNNNNNNNNNNNNNNNNNNNNNNNNNNNNNNNNNNNNNNNNNNNNNNNNNNNNN
 30287  NNNNNNNNNNNNNCCANNNTAAAATAA
;     G-atp6 ==> end
 30314  AATTAAAATAATTAATATATATATATAAATATAATAAATTATTATATATAAATATATATA
 30374  ATTTTTATAATAAATATTATAATATTATATAAATAAATAATTATAATATATAATAAATAT
 30434  ATAATAATAATAAAAATATTAACAATATAATAAAAATTAATAATATAAATATAAATGATA
 30494  AATAAGTTAAATTAATAAAATAATAAATGATTAACAAGAAGATATCTGGGGTTCCATTAA
 30554  TAATTATTATTTTCAATAATAATTGGGACCCCCCACCATTATAATATCATATTAATTAAT
 30614  ATAATAATAATGTATATAAAATATAAATAATAATTAATATAATAATAATAATGTATATAA
 30674  AATATAAATAATAATTAAATATATATATAAATAATTATTTATATAATATATTATAAATAA
 30734  TAATAATAATAAATATTTATTAATTAATAATGATTATAAATATTTTANTTAATATAAATT
 30794  TATAACTATTTTATTATATATATATTTTTTATTCATAAAAATTCCTTTTGAAGATTTTTA
 30854  TTTTATATAAATATCTTTTAATATTTATAATAAATAATAATATATTCATTATATTTATAA
 30914  TTATATATAATGTAATACGGGTAAACATTACCCGTTGTTCACGGGTAATGTTTACCCTAT
 30974  TTTATATAATTCTTAATAAATATATTTATATTTTTATATAAAAAAAA
;     G-orf841 <== end
 31021  TTATAATAATTTATTAATTCTCCNNNNNNNNNNNNNNNNNNNNNNNNNNNNNNNNNNNNN
 31081  NNNNNNNNNNNNNNNNNNNNNNNNNNNNNNNNNNNNNNNNNNNNNNNNNNNNNNNNNNNN
 31141  NNNNNNNNNNNNNNNNNNNNNNNNNNNNNNNNNNNNNNNNNNNNNNNNNNNNNNNNNNNN
 31201  NNNNNNNNNNNNNNNNNNNNNNNNNNNNNNNNNNNNNNNNNNNNNNNNNNNNNNNNNNNN
 31261  NNNNNNNNNNNNNNNNNNNNNNNNNNNNNNNNNNNNNNNNNNNNNNNNNNNNNNNNNNNN
 31321  NNNNNNNNNNNNNNNNNNNNNNNNNNNNNNNNNNNNNNNNNNNNNNNNNNNNNNNNNNNN
 31381  NNNNNNNNNNNNNNNNNNNNNNNNNNNNNNNNNNNNNNNNNNNNNNNNNNNNNNNNNNNN
 31441  NNNNNNNNNNNNNNNNNNNNNNNNNNNNNNNNNNNNNNNNNNNNNNNNNNNNNNNNNNNN
 31501  NNNNNNNNNNNNNNNNNNNNNNNNNNNNNNNNNNNNNNNNNNNNNNNNNNNNNNNNNNNN
 31561  NNNNNNNNNNNNNNNNNNNNNNNNNNNNNNNNNNNNNNNNNNNNNNNNNNNNNNNNNNNN
 31621  NNNNNNNNNNNNNNNNNNNNNNNNNNNNNNNNNNNNNNNNNNNNNNNNNNNNNNNNNNNN
 31681  NNNNNNNNNNNNNNNNNNNNNNNNNNNNNNNNNNNNNNNNNNNNNNNNNNNNNNNNNNNN
 31741  NNNNNNNNNNNNNNNNNNNNNNNNNNNNNNNNNNNNNNNNNNNNNNNNNNNNNNNNNNNN
 31801  NNNNNNNNNNNNNNNNNNNNNNNNNNNNNNNNNNNNNNNNNNNNNNNNNNNNNNNNNNNN
 31861  NNNNNNNNNNNNNNNNNNNNNNNNNNNNNNNNNNNNNNNNNNNNNNNNNNNNNNNNNNNN
 31921  NNNNNNNNNNNNNNNNNNNNNNNNNNNNNNNNNNNNNNNNNNNNNNNNNNNNNNNNNNNN
 31981  NNNNNNNNNNNNNNNNNNNNNNNNNNNNNNNNNNNNNNNNNNNNNNNNNNNNNNNNNNNN
 32041  NNNNNNNNNNNNNNNNNNNNNNNNNNNNNNNNNNNNNNNNNNNNNNNNNNNNNNNNNNNN
 32101  NNNNNNNNNNNNNNNNNNNNNNNNNNNNNNNNNNNNNNNNNNNNNNNNNNNNNNNNNNNN
 32161  NNNNNNNNNNNNNNNNNNNNNNNNNNNNNNNNNNNNNNNNNNNNNNNNNNNNNNNNNNNN
 32221  NNNNNNNNNNNNNNNNNNNNNNNNNNNNNNNNNNNNNNNNNNNNNNNNNNNNNNNNNNNN
 32281  NNNNNNNNNNNNNNNNNNNNNNNNNNNNNNNNNNNNNNNNNNNNNNNNNNNNNNNNNNNN
 32341  NNNNNNNNNNNNNNNNNNNNNNNNNNNNNNNNNNNNNNNNNNNNNNNNNNNNNNNNNNNN
 32401  NNNNNNNNNNNNNNNNNNNNNNNNNNNNNNNNNNNNNNNNNNNNNNNNNNNNNNNNNNNN
 32461  NNNNNNNNNNNNNNNNNNNNNNNNNNNNNNNNNNNNNNNNNNNNNNNNNNNNNNNNNNNN
 32521  NNNNNNNNNNNNNNNNNNNNNNNNNNNNNNNNNNNNNNNNNNNNNNNNNNNNNNNNNNNN
 32581  NNNNNNNNNNNNNNNNNNNNNNNNNNNNNNNNNNNNNNNNNNNNNNNNNNNNNNNNNNNN
 32641  NNNNNNNNNNNNNNNNNNNNNNNNNNNNNNNNNNNNNNNNNNNNNNNNNNNNNNNNNNNN
 32701  NNNNNNNNNNNNNNNNNNNNNNNNNNNNNNNNNNNNNNNNNNNNNNNNNNNNNNNNNNNN
 32761  NNNNNNNNNNNNNNNNNNNNNNNNNNNNNNNNNNNNNNNNNNNNNNNNNNNNNNNNNNNN
 32821  NNNNNNNNNNNNNNNNNNNNNNNNNNNNNNNNNNNNNNNNNNNNNNNNNNNNNNNNNNNN
 32881  NNNNNNNNNNNNNNNNNNNNNNNNNNNNNNNNNNNNNNNNNNNNNNNNNNNNNNNNNNNN
 32941  NNNNNNNNNNNNNNNNNNNNNNNNNNNNNNNNNNNNNNNNNNNNNNNNNNNNNNNNNNNN
 33001  NNNNNNNNNNNNNNNNNNNNNNNNNNNNNNNNNNNNNNNNNNNNNNNNNNNNNNNNNNNN
 33061  NNNNNNNNNNNNNNNNNNNNNNNNNNNNNNNNNNNNNNNNNNNNNNNNNNNNNNNNNNNN
 33121  NNNNNNNNNNNNNNNNNNNNNNNNNNNNNNNNNNNNNNNNNNNNNNNNNNNNNNNNNNNN
 33181  NNNNNNNNNNNNNNNNNNNNNNNNNNNNNNNNNNNNNNNNNNNNNNNNNNNNNNNNNNNN
 33241  NNNNNNNNNNNNNNNNNNNNNNNNNNNNNNNNNNNNNNNNNNNNNNNNNNNNNNNNNNNN
 33301  NNNNNNNNNNNNNNNNNNNNNNNNNNNNNNNNNNNNNNNNNNNNNNNNNNNNNNNNNNNN
 33361  NNNNNNNNNNNNNNNNNNNNNNNNNNNNNNNNNNNNNNNNNNNNNNNNNNNNNNNNNNNN
 33421  NNNNNNNNNNNNNNNNNNNNNNNNNNNNNNNNNNNNNNNNNNNNNNNNNNNNNNNNNNNN
 33481  NNNNNNNNNNNNNNNNNNNNNNNNNNNNNNNNNNNNATATAATATAATATGATACGGATC
 33541  AAACAT
;     G-orf841 <== start
 33547  TACCCGTTGTTCACTGGCAATGTTTAATCCTATTGTATATAAATATNNNNNAATAATTAC
 33607  CCCTCTCGTAATATATATATAAAATATAAAATATAAAATAATAATATTATGATTATTATA
 33667  ATATATATATATATATATATAAATATATATATATAATTTATAATTTATATGATTAATATA
 33727  TTATATATATAAAAAATATATTAAATTTACTTTTTATANNNNNNNNNNNNNNNNNNNNNN
 33787  NNNNNNNNNNNNNNNNNNNNNNNNNNNNNNNNNNNNNNNNNNNNNNNNNNNNNNNNNNNN
 33847  NNNNNNTAATATAATAATTGTTATTATAAATATTAATAATAATATAAAAATAGGATAAAT
 33907  AATATAAATAATATGAATAAGTATAAAAACATATAAAATATAAAATATATCATAAATTTA
 33967  ATAAATATTATAATAATTTATAAATGATAGATATCTGGGGTCCTATAAATAATAATTATT
 34027  TTAAATAATTATAGGGACCCCCACCTATTATATAAATATAAATATAAATATAAATACAAA
 34087  TACAAATATAAATATATAAATATATAAATATAATATAAATACAAATATNNNNNNNNNNNN
 34147  NNNNNNNNNNNNNNNNNNNNNNNNNNNNNNNNNNNNNNNNNNNNNNNNNNNNNNNNNNNN
 34207  NNNNNNNNNNNNNNNNNNNNNNNNNNNNNNNNNNNNNNNNNNNNNNNNNNNNNNNNNNNN
 34267  NNNNNNNNNNNNNNNNNNNNNNNNNNNNNNNNNNNNNNNNNNNNNNNNNNNNNNNNNNNN
 34327  NNAAATAATAATATAATATATAATAAAATATAACTTATTAATATAATATTAAAAATATAA
 34387  TTAACAAGAATAAATAGTCCGTGGGATCGAACCCCCTTTTTTATTTAATATTTAATATTT
 34447  AAAGAAGGAATTGTTTATATATATTAATATCTTATTTGGGGATTAATATAATATATAAGT
 34507  TTTTGATACCAGGCCAAAGACCGGAACTCCAAAAGGAGATTATATAAATATTATTTATCT
 34567  CCCTTTTTTAATATTATAATAATTTTATTAAAAAAAAAATAATAATAATAATTATAATTT
 34627  ATAATAACAATTATAATAATTTAATTAATTAATTAATTAATTAATTAATTAATTAATTAA
 34687  TTAATAATAAATATAAATATAAAAAGAATATAATTTATAATAAATAAATTTATATATATA
 34747  TATATATATTAAATAAAATATTTACTTCATTAATATAAAATATAAATATATTTAATTAAT
 34807  AAGTATATATATATAATAATATATAATAACCTATTTATATATATAATCTTAATATAATTA
 34867  ATAGAAATATTATATAAGTAATATATAAAAATAATATAAAATAATTATAATTCAATTTAT
 34927  ATATTAATAGTTCCGGGGGCCGGCCACGGGAGCCGGAACCCCGAAAGGAGGAATAAGATA
 34987  AATATATAAATTATATTAATAAATATAAATTTTAAATGAATTAATAAAATTAATATATAT
 35047  ATGTATATATATATATATATTAAATATATTTAAATANGTTTCCGAAGGAGTGATAGATCC
 35107  CTTTGGGGGACCGAACNNNNNNNNNNNNNNNNNNNNNNNNNNNNNNNNNNNNNNNNNNNN
 35167  NNNNNNNNNNNNNNNNNNNNNNNNNNNNNNNNNNNNNNNNNNNNNNNNNANAGAATTTTA
 35227  TTTTATTTTATTTTATTTTATTTTATTTTATTTTAATTAGGTTAATAAATAGTAATAATA
 35287  AACTTAATAATAATAATAATAATTTTATTTTTATAATTTATTAATAATAATAATAATTAT
 35347  ATATATATATATTATTAATAAATATA
;     G-trnE(uuc) ==> start
 35373  GACCTTATCGTCTAATGGTTACGACATCACCTC!TTC!ATGTTGATAATATCGGTTCGAT
 35431  TCCGATTAAGGTTA
;     G-trnE(uuc) ==> end
 35445  TTCATAATAATAAATATTTGTAAAAAAAGTATATATAATTAAACATATTCTTTATATTAA
 35505  TTAATAATTATTAATAATATACATTTTATATAATACAATTATATATATATATATATTTTT
 35565  TTTTAATACAAATAATATATTCATAATAATAAATACCGATTGTTATTATACTATAATAAA
 35625  ATATATAATATATTTTTCATTATAATATTTTTAAATAAATATTATAATAAATTATATAAA
 35685  TAATATTTATGTATAATAATAATAATAATAATTGTTATTAATTAATTCTATAATTATTAT
 35745  ATATTTAATTTATTTATTAAATATAATATATAATAATAGAATTTATTTTATTTTTTTTTA
 35805  TAGTTCCGGGGCCCGGCCACGGGAGCCGGAACCCCGAAAGGAGAATATAAATTAATAATA
 35865  TTATAAATAACATATTAACAATAAATTATTGTTAATATAATAATAATAATAACAATATTA
 35925  ATAAATAATATAAAAATTATTAATATTATATTTATATAATATTAATATAAAAATCTTTCA
 35985  TAATATTAATTATTATTAAATAATAATTATATCATTAATATTAATATAATCGTCAATATT
 36045  ATTTATTTATTTATTTATTTATTTATTTATTTATTTATTTATTATTAAATAAATATTTTT
 36105  AAATATTATATTATATTATTAACTTTTTATTAAAAAAATTAATAATGATATAATATAATT
 36165  AATATTATCCACGGGACCAATGACCAACCCGGTAGTTGACCGGATTGGCGCCCGCGGGGT
 36225  TTATATTTAATAAATAATAATAATAATATTAATAAAATCTATTAACTTTTTTTTTTAATG
 36285  GATTATATTAATGAAAAAAAAATGAGAAATATCTTTTTTTTTTTATAATTATAATTTATA
 36345  TATAATAAAATATGTATATATAATAAAAAAATAGTTTTTAATATTATAATATAATTATAT
 36405  ATATAATTATAAATATATATATATATAATAAGTATTAATTAATAATATATATTTATATAT
 36465  TTTTTATTAATTAATATATATAAAATATTAGTAATAAATAATATTATTAATATTTTATAA
 36525  ATAAATAATAATAAT
;     G-cob ==> start
;     G-cob-E1 ==> start
 36540  ATGGCATTTAGAAAATCAAATGTATATTTAAGTTTAGTGAATAGTTATGTTATTGATTCA
 36600  CCACAACCATCATCAATTAATTATTGATGAAATATGGGTTCATTATTAGGTTTATGTTTA
 36660  GTTATTCAAATTGTAACAGGTATTTTTATGGCTATGCATTATTCATCAAATATTGAATTA
 36720  GCTTTTTCATCTGTTGAACATATTATAAGAGATGTGCATAATGGTTATATTTTAAGATAT
 36780  TTACATGCAAATGGTGCATCATTTTTTTTTATGGTAATGTTTATGCATATGGCTAAAGGT
 36840  TTATATTATGGTTCATATAGATCACCAAGAGTACTATTATGAAATGTAGGTGTTATTATT
 36900  TTCATTTTAACTATTGCTACAGCTTTTTTAGGTTATTGTTGTGTTTATGGACAGAGTGAG
 36960  ACA
;     G-cob-E1 ==> end
;     G-cob-I1 ==> start /group=II(derived) (1.71e-12) ;; mfannot: splice boundaries uncertain
 36963  agtataagtatattattataatatcataccattaaataaattattttaatgaaatgatta
 37023  tgtttatatataacatatacctaattagacatgcattattagtaataattttgtatgaaa
 37083  ctctaataataataattattattaattattaaggtaagattcatatggatagcgtaagtc
 37143  aatctaatattataaaatatcgtaacataaacaatatttttttctattattaattaataa
 37203  ataataataaataaaaataattatatgagaagtaagatattcaattctgtctagaataca
 37263  tatatatacgttaatactcatcggtataaaattagaatcctaagtgaattattgaaagta
 37323  taataatataaacttggtaagcccaattatttccatataatatttatattaatattatat
 37383  ggtagttatatataatattattaaataaataataatagaaattataatatagataagtgg
 37443  gtaaaagactattgaaaaagctaaagattatatgtaatgtataatatagatcaaattatt
 37503  tatatatttttattaaaatatattaataatggttaatattattattaattaattaattaa
 37563  ttaattaataataataacgaataaatgattaatgtgaaagcatgctaacttcaatatagg
;     G-cob-I1-orf474 ==> start
 37623  atgatttatatagaatataaattgtttgagctgtatactatgaaagtagtacgtacagtt
 37683  ctgagtgggggaaaatttgtaaaaatctacctatcacaattgtcacattgaggtaatata
 37743  tatatcgccttaaatatgttttatattataataataataaatataataattttaatatnn
 37803  nnnnnnnnnnnnnnnnnnnnnnnnnnnnnnnnnnnnnnnnnnnnnnnnnnnnnnnnnnnn
 37863  nnnnnnnnnnnnnnnnnnnnnnnnnnnnnnnnnnnnnnnnnnnnnnnnnnnnnnnnnnnn
 37923  nnnnnnnnnnnnnnnnnnnnnnnnnnnnnnnnnnnnnnnnnnnnnnnnnnnnnnnnnnnn
 37983  nnnnnnnnnnnnnnnnnnnnnnnnnnnnnnnnnnnnnnnnnnnnnnnnnnnnnnnnnnnn
 38043  nnnnnnnnnnnnnnnnnnnnnnnnnnnnnnnnnnnnnnnnnnnnnnnnnnnnnnnnnnnn
 38103  nnnnnnnnnnnnnnnnnnnnnnnnnnnnnnnnnnnnnnnnnnnnnnnnnnnnnnnnnnnn
 38163  nnnnnnnnnnnnnnnnnnnnnnnnnnnnnnnnnnnnnnnnnnnnnnnnnnnnnnnnnnnn
 38223  nnnnnnnnnnnnnnnnnnnnnnnnnnnnnnnnnnnnnnnnnnnnnnnnnnnnnnnnnnnn
 38283  nnnnnnnnnnnnnnnnnnnnnnnnnnnnnnnnnnnnnnnnnnnnnnnnnnnnnnnnnnnn
 38343  nnnnnnnnnnnnnnnnnnnnnnnnnnnnnnnnnnnnnnnnnnnnnnnnnnnnnnnnnnnn
 38403  nnnnnnnnnnnnnnnnnnnnnnnnnnnnnnnnnnnnnnnnnnnnnnnnnnnnnnnnnnnn
 38463  nnnnnnnnnnnnnnnnnnnnnnnnnnnnnnnnnnnnnnnnnnnnnnnnnnnnnnnnnnnn
 38523  nnnnnnnnnnnnnnnnnnnnnnnnnnnnnnnnnnnnnnnnnnnnnnnnnnnnnnnnnnnn
 38583  nnnnnnnnnnnnnnnnnnnnnnnnnnnnnnnnnnnnnnnnnnnnnnnnnnnnnnnnnnnn
 38643  nnnnnnnnnnnnnnnnnnnnnnnnnnnnnnnnnnnnnnnnnnnnnnnnnnnnnnnnnnnn
 38703  nnnnnnnnnnnnnnnnnnnnnnnnnnnnnnnnnnnnnnnnnnnnnnnnnnnnnnnnnnnn
 38763  nnnnnnnnnnnnnnnnnnnnnnnnnnnnnnnnnnnnnnnnnnnnnnnnnnnnnnnnnnnn
 38823  nnnnnnnnnnnnnnnnnnnnnnnnnnnnnnnnnnnnnnnnnnnnnnnnnnnnnnnnnnnn
 38883  nnnnnnnnnnnnnnnnnnnnnnnnnnnnnnnnnnnnnnnnnnnnnnnnnnnnnnnnnnnn
 38943  nnnnnnnnnnnnnnnnnnnnnnnnnnnnnnnnnnnnnnnnnnnnnnnnnnnnnnnnnnnn
 39003  nngatattgattaaatgtaattataaaaagggtagatattattaa
;     G-cob-I1-orf474 ==> end
 39048  atacagggtattatttatattaataaatcaataaatattgatattattattattaaaaaa
 39108  taataataatttataaataatattatt
;     G-cob-I1 ==> end
;     G-cob-E2 ==> start
 39135  TTCTTGGCACTAGTTATTACTAATTTATTCTCAGCAATTCCATTTGTAGGTAACGATATT
 39195  GTATCTTGATTATGAGGTGGGTT
;     G-cob-E2 ==> end
;     G-cob-I2 ==> start /group=IB(3') (8.51e-05)
 39218  t
;     G-cob-I2-orf348 ==> start /first_aa=N /note=LAGLIDADG ;; evalue:1.5e-49
 39219  aatatagaggatccatattatagtaatataatattaaataaatctgttttatgctgaaat
 39279  atcttcatttgaataataaattactatattattcaattaattatttataataatataatt
 39339  tgaaataaaaataatatagttaaaatatttattataagaagaaaattagcagtaattaat
 39399  atatatatatatataaaattaattattcagagactttatagttattatataaataatact
 39459  attatttatgataaaaatcataaattaaacacagataatcctatttatgcatatattgtt
 39519  ggtttatttgaaggtaatggttgaattactatttcaaaaaaaggtaaatatttattatat
 39579  gaattaggtattgaaatacatattaaagatatccaattattatataaaattaaaaatatt
 39639  ttaggtattggtaaagtatcaattaaaaaattaaaaataaaagatggtactattaaagaa
 39699  atatgtaaatttaatgtaagaaataaaaatcatttaaagaatattattattcctattttt
 39759  aataaatatcctatattaactaataaacattatgattatttatattttaaagataattta
 39819  ttaaaagatattaaatattataatgatttatcttattatttacgtcctattaaaccattt
 39879  aatactcttgaagatattttaaataaaaattatttttcttcatgattaattggttttttt
 39939  gaagctaaaagttgttttagtatttataaacctataaataaaaaaataaaacttgctagt
 39999  tttgaagtatctataaataataatatagaagttatattagctattaaatcatatttaaaa
 40059  attaataataatatttatataaatgaatttaataattcaaaaataacacttaaaagtatt
 40119  aatgatattaaaaatgttgtaatatttattaataataatcctattaaattattaggttat
 40179  aaaaaattacaatatttattattcttaaaagatttacgtcttattcttaaatataataat
 40239  tattttaaaattcctcctaaatattaa
;     G-cob-I2-orf348 ==> end
 40266  tcttatataaaaatataataataatatatttatatattatataattatataaacaaaata
 40326  taatttatatataattatttattataaatatagtccggcccgccccgcggggcggacccc
 40386  gaaggagtgagggacccctccctcccctaatgggagggggaccgaaccccgaaggagttt
 40446  aattatatattaaatatattattatcaataaataattcctttgaactatttattatttta
 40506  ttatatttattttctccttcattattaatttttattaataattaaaatcttatcatttta
 40566  tggtatttttatttctattttaggatatcgaaactataaattaaaaagtataattttatt
 40626  aattataatttatgattaataaataagaaataaaaactttagaagtaatatttatctttt
 40686  ttttttataaataaatattatgattaatatataatcatttataaatatttatatataatt
 40746  atatatatacataaataggattaagatatagtccgaacaatatagtgatatattgataat
 40806  agttttcaaatatgtaactatttaaacattaaaag
;     G-cob-I2 ==> end
;     G-cob-E3 ==> start
 40841  CTCAGTATCTAACCCTCTAATCCAAAGATTCTTTGCGTTACATTACTTAGTACCTTTTAT
 40901  TATTGCAGCAATGGTTATTATGCATTTAATGGCATTACATATTCATGGTTCATCTAATCC
 40961  ATTAGGTATTACAGGTAATTTAGATAGAATTCCAATGCATTCATACTTTATTTTTAAAGA
 41021  TTTAGTAACTGTTTTCTTATTTATGTTAATTTTAGCATTATTTGTATTCTATTCACCTAA
 41081  TACTTTAGGT
;     G-cob-E3 ==> end
;     G-cob-I3 ==> start /group=IB (2.82e-20)
;     G-cob-I3-orf386 ==> start /first_aa=Q /note=LAGLIDADG ;; evalue:8.3e-44
 41091  caaaatatggccttattattaattacatatgtaattaatattttatgtgctgtatgctgg
 41151  aaatctttatttattaaatatcaatgaaaaatttataataaaactctatattattttatt
 41211  attaaaaatattttaaatacaaaacaattaaataatttcgtattaaaatttaattgaaca
 41271  aagcaatataataaaataaatattgtaagtgatttattaaatcccgatagagtaaaatat
 41331  tattataaagaagataatcagcaggtaaccaatataaattcttctaatactcacttaacg
 41391  agtaataaaaagaatttattagtagatacttcagagactacatgcacacataaaaataaa
 41451  tttaattatttattaaatatttttaatataaaaaaaataaatcaaattattcttaaaaga
 41511  cattatagtatttataaagatagtaatattagatttaaccaatgattggccggtttaatt
 41571  gacggagatggttatttttgtattactaaaaataaatatgcatcttgtgaaattcttgtt
 41631  gaattaaaagatgaaaaaatgttaagacaaatccaagataaatttggtggttctgtaaaa
 41691  ttaagatcaggtgttaaggctattagatatagattacaaaataaagaaggtataattaaa
 41751  ttaattaatgccgttaatggtaatattcgtaatagtaaaagattagtacaatttaataaa
 41811  gtatgtattttattaaatatcgattttaaagaacctattaaattaactaaagataatgct
 41871  tgatttataggattctttgatgctgatggtactattaattattattattccgataaatta
 41931  aaaattagacctcaattaactattagcgttacaaataaatatttacatgatgttgaatac
 41991  tatagagaagtatttggtggtaatatttattttgataaagctaaaaatggttattttaaa
 42051  tgatctattaataataaagaattacataatattttttatctttataataaaagttgtcct
 42111  tctaaatctaataaaggtaaacgtttatttttaattgataaattttattatttatatgat
 42171  ttattagcttttaaagcacctcataatacagctttatataaagcttgattaaaatttaat
 42231  gaaaaatgaaataataattaa
;     G-cob-I3-orf386 ==> end
 42252  attttctccgtattcattattatattatctaatttataaaatatttaaagattccttata
 42312  ataatataacatctttgtaaattattgttaaagataatataaattattatgaatcggtag
 42372  attatatttttacaatcttattaaataaaattctgatcattaaacatgattgaagaaata
 42432  ataatagtttatgaaataggatagtgtaatataaatttttatgaagatatagtccatttt
 42492  atatttattataaaag
;     G-cob-I3 ==> end
;     G-cob-E4 ==> start
 42508  CATCCTGATAACTATATTCCTGGTAATCCTTTAGTAACACCAGCATCTAT
;     G-cob-E4 ==> end
;     G-cob-I4 ==> start /group=IA (8.89e-23)
 42558  tgatattaaaaatattaataaaattattattatttaatcttatttattttatataaaaaa
 42618  aataaataataattattaataaaaatatattatttatttctccttccggggttatttata
 42678  tatattcctttataatttatatttaatatattatattaaatatatgaaaaattataataa
 42738  ataaattaattaattaataataaataataataaaaagtacagtagcattaaatattctta
 42798  agtttccgctttgtgggaactcccataaggagtttaatgattaaaattggttaattgtca
 42858  agaaaatctaaggtattaataaataaataatactatgacaacttgcagcgaagtttatat
 42918  catctctatattatatattaatatatatatataataataataataatattaatataatat
 42978  aagatataaaaacgttcaacgactagaaagtgaactgagatagtaatacctttccacgaa
 43038  aaccaattaatttataaattatttttaaataaagaatagattattaattttttttatata
 43098  ttaacgggccccggccacgggagccggaaccccgtatatattaatatatattatatataa
 43158  aataaaaaatatatatatatatattataaaatatcaaaagttttaatcttttattataaa
 43218  ttaatgacatagtctgaacaataatgaaaattattgagataagatattaaataatcttat
 43278  gttaacatatataaattg
;     G-cob-I4 ==> end
;     G-cob-E5 ==> start
 43296  TGTACCTGAATGATACTTATTACCATTCTATGCTATTTTAAGATCTATTCCTGATAAATT
 43356  ATTAGGAGTTATTCTAATGTTTGCAGCTATTTTAGTATTATTAGTTTTACCATTTACTGA
 43416  TAGAAGTGTAGTAAGAGGTAATACTTTTAAAGTATTATCTAAATTCTTCTTCTTTATCTT
 43476  TGTATTCAATTTCGTATTATTAGGACAAATTGGAGCAAGCCATGTAGAAGTACCTTATGT
 43536  CTTAATGGGACAAATCGCTACATTTATCTACTTCGCTTATTTCTTAATTATTGTACCTGT
 43596  TATCTCTACTATTGAAAATGTTTTATTCTATATCGGTAGAGTTAATAAATAA
;     G-cob-E5 ==> end
;     G-cob ==> end
 43648  TATATAATTAAATTAATACATAGATATAATATATATATAATTATTATTAATAATATAATA
 43708  AAAATAAAAATAAAATTATTAATAATAATAATACTTTAATAATATTCTTAAAAATAATAT
 43768  ATCTCTAATTTATAAAAATTAAATAATAATAATAAAAAAAAAATATTATAAAATATAAAT
 43828  TAATTAATAATGAAAATAATATACTTATTAAATTAATATAAATAAATGAATAATATAATA
 43888  TAACTATATTGAATTATAATCTATCTATCTTTTTTTTTCATATAATTATAATATATATAT
 43948  TAATATATATAATTATTATTTTATATATTATAGTTCCGGGGCCCGGTCACGGAAGCCGGA
 44008  ACCCCGCAAGGAGATTTATTAATTATTATTATCATTATTATTTTTTATTTAATCTTATTT
 44068  ATTATAAAATAATTAATTATCATAAAGCATAATTATTATAGAATCTTATTATTTTCTTTA
 44128  TTTAAATTTATAAAAATATAAAGTCCCCGCCCCCTTTATATTTTATTTAATTATTTATTT
 44188  ATTTTTAAAAAGGAGTGAGGGACCCCCTCCCGTTAGGGAGGGGGACCGAACCCCGAAGGA
 44248  GTACTCATTTAATATAAATATTAAATAAAAATTATTTTATATATATTAATGATTATTAAT
 44308  ATTGATAATATAAATTATTTTATAATTAATTATTATAAATATATAACTATTAATAATTAA
 44368  TTTTTAATCTAGGGGTTTCCCCCACTTACATAAACTTACGTATACTTACATATACTTATG
 44428  TATACTTACATATACTTACGTATACTTACATATACTTATATATACTTACGTATACTTACA
 44488  TATATGGGGGATTCCTCACTTCTCCGGCGTCCTACTCACCCTATTTATTAATCATTAATA
 44548  AGAAATTATTATTAAAAAAATTATAATTTACTCAAAGTTAATTATAAATATATTTTTAAA
 44608  TATCTATTTTATTAATCTTTTATAAAATTTAAATTAATTGTAATTAATTAATATTATAAT
 44668  AATTATTCTTAGGAAGGATATTTATTTATTTTAATTATGAATTCCTGACATAGAGACAAT
 44728  TAATTAGAACTTCTTATTATTATTATAATAATAATAAAAATATTCTAAATATATTATATA
 44788  TATTATTATTTTTTTTATTATTAATAAAATATTATAATAAATTTAAATAAGTTTATAATT
 44848  TTTGATAAGTATTGTTATATTTTTTATTTCCAAATATATAAGTCCCGGTTTCTTACGAAA
 44908  CCGGGACCTCGGAGACGTAATAGGGGGAGGGGGTGGGTGATAAGAACCAAACTATTCAAT
 44968  AAATACAAAGCACACATTTGTTAATATTTAATAATATAACTAATATATAATAATTATAAA
 45028  ATAATTAATTATATAATAAAATATAAAGTCCCCGCCCCGGCGGGGACCCCGAAGGAGTAT
 45088  AAACAATATAATATATTGTATAAAATAAATTATAAATAAGAAATAAAAACCAAATAAATA
 45148  ATATAATAAATGATAAACAAGAAGATATCCGGGTCCCAATAATAATTATTATTGAAAATA
 45208  ATAANNNNNNNNNNNNNNNNNNNNNNNNGCGAAACTAATAATATATTATATATATTAATA
 45268  TATAATAATATTATTAAAATATAATATTATTNAAAAAAAAGTATATATAAAATAAGATAT
 45328  ATATATATAAATATATATATTCTTAATAAATATTATATATAATAATAATAAATTATTTCA
 45388  TAATAAATTATTTATTTTTATTAATAAAAATTACTTATCTCCTTCGACCGGACTCCTGAC
 45448  TATTAAATATTTAATATTTAATATTTAATATTTTATTCTATAGATATTCATATGAAAAAT
 45508  AATAAGTATATAATTATGATAATGAATATATTTTTATTTATAATTTATTATTATAAAAAT
 45568  ATTTTAATTTAATAATAATAATAAATCATTATATTAATTCTTTTAAGAATTTATAATTGT
 45628  CATTATTTATTATATACTCCTTATTAAAAGGGATTCGGTTTCCCTCATCCTCATGGGTAT
 45688  CCCTCACTCCTTCTGATAATTAATTTTATAATAATAATAAAATAAACTTAATTAAATATT
 45748  ATATATTTATTTACAATTATATATATATATTACTCATAATTAAATTAAATTAAGATGCAA
 45808  TTCAATACGGTTGTATTATATTATTCATCAAATATTATTAATATTGATACCTACAGAGAT
 45868  ATTTAATATTTTTATTATTATTATCCATTACTTTTTTTATTATATTTTANTTATTTATTT
 45928  ATTTATTTATTTATAATAATAATATTTCATATTATCAATTATTATTTTTTTTTTTTATAA
 45988  TATATAATTAAATTATTTATATAGTTCCCTGAAAGGAGAATAAATAAAATATTATATAAA
 46048  TATTTATATCTTTNNNNNNNNNNNNNNNNNNNNNNNNNNNNNNNNNNNNNNNNNNNNNNN
 46108  NNNATAATATAATAATAATTATATAAATCTTATACACATTTATATAAGTATATATATATA
 46168  TTATTAATATAATGAACATCTATTAAATAAAATAATTGTAAATCTCAAGTAAATTATTAT
 46228  TANTTTATTTTTAATAATAATTTATGATTTATAATTAATAAATAAAAGAGTAATTATATG
 46288  ATAAAAAAGGTAATAAATAAAATTTATAGTCCCGNNGANNNNNNNNNNNNNNNNNNNNNN
 46348  NNNNNNNNNNNNNNNNNNNNNNNNNNNNNNNNNNNNNNNNNNNNNNNNNNNNNNNNNNNN
 46408  NNNNNNNNNNNNNNNNNNNNNNNNNNNNNNNNNNNNNNNNNNNNNNTAATAAATTATTAT
 46468  TATATTTTTTTTATTATAATATTAATAAAATATATAAATAAGTCCCTTTTTTTTTATTTA
 46528  AAATAAAGAAGGAATAATTAAATAATATTTTAATAATTTAATTAAATAGTGTATTAAAAG
 46588  ATAATAAAAAGTAATATTAATATATTAATTATATATAATATATTTATATATAATTATATA
 46648  TATATATATAAATAATAATAAATATATATATAATATAAAAATAAGAATAGATTAAATATT
 46708  TAATAAATAAATATT
;     G-atp9 ==> start
 46723  ATGCAATTAGTATTAGCAGCTAAATATATTGGAGCAGGTATCTCAACAATTGGTTTATTA
 46783  GGAGCAGGTATTGGTATTGCTATCGTATTCGCAGCTTTAATTAATGGTGTATCAAGAAAC
 46843  CCATCAATTAAAGACCTAGTATTCCCTATGGCTATTTTAGGTTTTGCCTTATCAGAAGCT
 46903  ACAGGTTTATTCTGTTTAATGGTTTCATTCTTATTATTATTCGGTGTATAA
;     G-atp9 ==> end
 46954  TATATATAATATATTATAAATAAATAAAAAATAATGAAATTAATAAAAAAAAAAAATAAA
 47014  ATAAAATCTCATTTGATTAAATTAATAACATTCTTATAATTATATAATTATTATAAAATA
 47074  TATAAATATTATAATAATAATAATATATATAAATTATAATAAAAAATAATAATAATATAT
 47134  AATATACCTTTTTTTTAATATATTAATATATAAATAAATAAATAATGGATAATATATAAT
 47194  TACTTTTTATATATTATTAATAATAATAATTTATAAATATTGTTATAATAAACATTTATA
 47254  AAAATAAATATAAATTATCATAAGAAGATATATTATTTATTTATAATAAAAATATTTATT
 47314  AATAAATAAGAAATATATATATTATGATAATATTTATTAATAAATAATAAATTCTTCATA
 47374  TATAAATATATTAAATATATTTAATTGAACACAATATAATTTTTATTGTATTATTCATTT
 47434  AATAATATTAATATTAATATTAATATAATATTAGTGAACATCTCCTTTCGGGGTTCCGGC
 47494  TCCCGTGGCCGGGCCCCGGAACTATTAATATTTAATAAAATATATATAATTTATAATTCT
 47554  CATATAATTAATATAATAATTAGGTTTATAAATAAATTATAATATATTATAACAATATAA
 47614  TAAAATATATTATAAATCTATCTATCTATCTATATAATATATAAATTTATATATACATTA
 47674  ATAATATTTAATTATAATTATTTAAATATTTAATTTATTAATATTCCCCGCGGGCGCCAA
 47734  TCCGGTTGTTCACCGGATTGGTCCCGCGGGGTTTATATTATTTAAATATNNNNNNNNNNN
 47794  NNNNNNTTTATATTATATTAATAAATATAATAAATTAAAAATATATGATTAATTATATAA
 47854  TAATAATAATAATTATTTTAATATTATAATTTATAAAATTAATTATATTAATTATATTAA
 47914  TTCTTATTATATAATAATTATTAATAATAATTTATTTTAANAAANNNNNNNNNNNNNNNN
 47974  NNNNNNNNNNNNNNNNNNNNNNNNNNNNNNNNNNNNNNNNNNNNNNNNNNNNNNNNNNNN
 48034  NNNNNNNNNNNNNNNNNNNNNNNNNNNNNNNNNNNNNNNNNNNNNNNNNNNNNNNNNNNN
 48094  NNNNNNNNNNNNNNNNNNNNNNNNNNNNNNNNNNNNNNNNNNNNNNNNNNNNNNNGGAAT
 48154  ATTAATATTTATATTTATATTTATATTTATATTTATATTCCTCTTAA
;     G-trnS(uga) ==> start
 48201  GGATGGTTGACTGAGTGGTTTAAAGTGTGATATT!TGA!GCTATCATTAGTCTTTATTGG
 48259  CTACGTAGGTTCAAATCCTACATCATCCG
;     G-trnS(uga) ==> end
 48288  TAATAATACATATATATAATAATAATTTTAATATTATTCCTATAAAAAATAAATAAATAA
 48348  ATAAATAATAATAATTAATTAATTAATTAATTTTAATAAATATAAAATATATAAAAATAA
 48408  TAATAATAATAATTATTATTTTAATAATATTATNNNNNNNNNNNNNAGGTCTGCCCCTTT
 48468  TTATTCTTAAGAAGGGATTTTATTTTATTAATTAATAATAATATATTAAAAATTATAAAT
 48528  AATTAATAATTCTTTATATTTATATATATATATATATATTTATATATTTATATATATATT
 48588  TTAATAATATTATGATATATTTTATTTTAATAATATTTTTATTTTTATATATAAAATTAT
 48648  AATATTTTATTTTATAAATTATTTATATATAAATTATTAATAATAATTATTTTTTTTTAT
 48708  TTGGGATTTATATTATTATTATAAAGAATATAATGTTATTAATAACTGCAAATAATATCT
 48768  AATATATTATTATTTATAATAATAAATAATATTATAATAAGGATGCATATTATATATATA
 48828  TATANNNNNNNNNNNNCCGGAATATTAATATTAATATATATATATAATAGATAAAAAGTA
 48888  AGAATAAAAAATA
;     G-rps3 ==> start ;; mfannot: alternative ATG start pos 48898
 48901  ATGAAATTAAAATTATTAAATATAATTTTATCAATAATAAATAAACTTAATAATAATAAT
 48961  AATATTATTATTAATAATCTATTAGATTCATTAATAAATAAGAAATTATTATTAAAGAAT
 49021  ATATTATTAGATATAAATAATAAAAAAATAAATAATATAAAAAGAATATTAAATAATAAT
 49081  AATATAAATATTNNNNNNNNNNNNNNNNNNNNNNNNNNNNNNNNNNNNNNNATTAATATT
 49141  AATAATAAATTACAACATTTAAATAATATAAATAATTGAAATCTACAAATTTATAATTAT
 49201  AATAAAAATATAGAAATTATAAATACTATAAATGATAAATTAATTAATAAATTATTATAT
 49261  AAAATAATAACTTTAAAATTAAATAATATAAATATTAATAAAATTATTATAAGTAAACTT
 49321  ATTAATCAACATAGTTTAAATAAATTAAATATTAAATTTTATTATTATAATAATGATATT
 49381  AATAATAATAATAATAATAATAATAATAATTATTATATAAATATAATAAATAAATTAATA
 49441  AATATTATAAATAATAATATAAATAATAATTTATGTAATATTTTAAGTTATTATTATAAT
 49501  AAAAAAGTAACTATTGAACCTATTAAATTATCATATATTTATTTAAATAGTGATATTTTT
 49561  AGTAAATATATTAGTTTAAATGATATAGATAAATATAATAATGGTATCTTAACTAATTAT
 49621  CAACGTATATTAAATAATATTATGCCTAAATTAAATGATCATAATATTTCTATAAATTAT
 49681  ATTAATAATATTAATAATATTAATAATAATAAATATAATAATATAATTAATTTATTAAAT
 49741  AATAATAATAATATTAATAATTATAATAATTATAATAATAATAATAATAATTATATTGGT
 49801  AATATTAATAATATTTATAATAATATAACTATTGATAATATTCCTATAGATATTTTAATA
 49861  TATAAATATTTAGTTGGTTGATCTATTAAATTTAAAGGTAGATTAAGTAATAATAATGGT
 49921  AGAACTAGTACACTTAATTTATTAAATGGTACTTTTAATAATAAAAAATATTTATGAAGT
 49981  AATATTAATAATAATTATAAATTAAATTATATCCCTTCTAATCATAATTTATATAATAAT
 50041  TCTAATATTAATAAAAATGGTAAATATAATATTAAAGTTAAATTAAACTTTATTTAA
;     G-rps3 ==> end
 50098  TATATATATTAATAGTTCCGGGGCCCGGCCACGGGAGCCGGAACCCCGAAAGGAGAAATA
 50158  AAATAAATATAATAAATAAAATAAATAAATAAATAATATATATATATATATAAATATATA
 50218  AAATAATATTTACTTTTTATATATATATAATTATATATAAATAAAATATAATATAATATC
 50278  ATATAATTATATAAAAATAAAATTATAATTTATTTATATTAAAAATATTAATTAATTAAT
 50338  TTTTTTATATAATTATTATAATAATAATTTAATTAAAAATAAATATCAAATAAAATTATA
 50398  AATTAATCCTACTTTTGGATCCTATTTATATTTTATTATTATAAATAATTATTATTGATA
 50458  GTTAATTAAATAAAAATATATATATATATTACTCCTTTGGGGTCCGCCCNNCACGGGGCG
 50518  GGCCGGACTATTATAATTATTATTAATATATTAATTATTAAATTATATAAANNNNNNNNN
 50578  NNNNNNNNNTTAGTTATTTATATTAATATATTTTATATTAATATATAATACTCTTTTTTC
 50638  TATTATATTTTAATATATAATATTNNNAAAAATAAATAAAATAATATTCTTAATTTTTAT
 50698  TCTTTATATTCTTTAACCAAACTCCNNNNNNNNNNNNNNNNNNNNNNNNNNNNNNNNNNN
 50758  NNNNNNNNNNNNNNNNNNNNNNNNNNNNNNNNNNNNNNNNNNNNNNNNNNNNNNNNNNNN
 50818  NNNNNNNNNNTTAATTTTATAAATATAATATTTAATTATAGATTTAATAATAATATATAA
 50878  AAAATATATATATGGTTAATATATATAAAGATTATAATCTTTTAATTAAATAAAGGAAAA
 50938  TTTATTATATAATTTTTCTCTATAGTTATATATTTAAAACTTATTTTTTTTTTTTTATAA
 50998  ATAATAATTATAATAAATAATATTAATTATTTATTATATAATTAATTGGCCCCCATGCTG
 51058  GATTCCGGAATTCCTCCTTCTCGCGAGGTTAACACCTATTATATAACTATAACTATAACT
 51118  ATAACTATAACTATAACTATAACTATAACTATAAATATTCATTTTAATAATAATAATAAT
 51178  AATAATATAAATATAAATAGTCGAAGAATATATTTATTTATTTTAATATAAATAAAAAGT
 51238  TTCAATTAATTTGAATTTGGAATTAAATTATTATTTCATATGGGGTTATGGATTTCGTTC
 51298  GGAACTCCTTTCTCCTACCTCTATTTATTAATCATAAATCATAAATTATTATTAATTAAT
 51358  AATAATAATTTATTCGAGGTTCATACCTATTTTAATATTAATATTAATATTGATAAAATA
 51418  TATATTCATTAAAAAGTATATAATTTATTCAATTCATACTATAATTTTATATTTTTTTAT
 51478  TATAATTTAATTATTTCAAAAAGAGTAATTATAATAATATATATCCTTTATTAAATATAT
 51538  ATTAATTAATATATATATAAAAAGTAAATATTATTAATTGTATATAATTATAAATAATTA
 51598  ATATTTATTAAAATATATATAATTTATAATTTTCATATAATTAATATAATGAATAATATA
 51658  ACACAATGTAATTTAATTTAATTACATAATAAATTTATTATTATTATAATTATTATTTAT
 51718  TTATTTATTTATTATTATAAATTATAAATATTATTATAATTAAAACCAATTATTAATTAT
 51778  TAATGATAAATAATTAATGATAAATTATCAATAACCAATTAGATTATTTATCGATATTTA
 51838  ATTATATTATATTATATTAGATTATTTATATATTTATATATTATATTATATTATTTATNT
 51898  ATANNNNNNNNNNNNNNNNNNNNNNNNNNNNNNNNNNNNNNNNNNNNNNNNNNNNNNNNN
 51958  NNNNNNNNNNNNNNNNNNNNNNNNNNNNNNNNNNNNNNNNNNNNNNNNNNNNNNNNNNNN
 52018  NNNNNNNNNNNNNNNNNNNNNNNNNNNATATAAAATTATTATCTTTATTATAATTTATAT
 52078  ATATATAATATATATATTTATTAAAATATTTTAAGNNNNNNNNNAAATATTTAAATTAAA
 52138  TAAAATTAAATTATTTATAATTATTATTATTATTTATATAATAATATATTATTTAAATAT
 52198  TTATATATTATTTTTATATTAATATTTATAGATNGGGGGTCCCTATTATTATTGAAAATT
 52258  ATAATTATTAATGGACCCCAGATAGCTTCTTGTTTATCATTTATATATATATATATANNN
 52318  NNNNNNNNNNNNNNNNNNNNNNNNNNNNNNNNNNNNNNNNNNNNNNNNNNNNNNNNNNNN
 52378  AATATTATTATTAATTATTTAATTAATATTATAATCATATAATTTAATATTTTATTTAAT
 52438  TTTATTAAAATTTAATATATATATTTTTATTATTATTTAATTAATTTATAAATATAAAAT
 52498  ATTCTTAATATTAAAAATAAATAAATAATAAAGTTTATAAATCATATATTATAATTATTT
 52558  ATTATTTTTATATTATATTAATAAAATATTATTATTATAAAAAAAAATAGAAATTTTATA
 52618  ATATTTTTATATATTTTTAATTATTATTATTAATATTTATTAAAGGAAAAAAAAAAATCN
 52678  NNNNNNNNNNNNNNNNNNNNNNNNNNNNNNNNNNNNNNNNNNNNNNNNNNNNNNNNNNNN
 52738  NNNNNNNNNNNNNNNNNNNNNNNNNNNNNNNNNNNNNNNNNNNNNNNNNNNNNNNNNNNN
 52798  NNNNNNNNNNNNNAAGAAGGATATTTAATAATTTATAATATTTAATTCATATATATATAT
 52858  ATATATTTTATTTTTTATATATATATTTAATATATTATATTTATATTTATATTATTANNN
 52918  NNNTTATATTATATTATTTAATTATTTTTTAATAATATATTATTAATATTTTACCTTTTG
 52978  ATAAATAAAAATTTATTAAAAATTTTATAATAAGTATTAAAATATCATAAAAGGATAATA
 53038  TTTATATAAAATGTATAAATTTATAATCTTCTAATTAAATTAAATTAAATAAATAAAATA
 53098  AAATAAATTAAACTCCTTTTGAGATTCATACCTATTTTATTAAAAATAGGTATTCACTTA
 53158  ATTAAATTAAATTAAATTAAATTAAATTATGGATAATTTATTTAATAAATATATATATTA
 53218  ATTATAAAATAATAGTCCGGCCCGCCCCGCGGGGCGGACCCCGAAGGAGTCTGCCCCTTT
 53278  TTATTTAATATTTAATATTTATNATNNNNNNNTNTTTATTTAATATTTAAAGAAGGATAT
 53338  ATTTATAATTTATCATAATATTATTTAATAAGAAATTATTAATTAATTAATTAATTAATT
 53398  TATTTATTGTTTATATTTATTAATATTAATATAATAAAAATGTAAAATACTTAATATTAT
 53458  TAATATTATTATATATAATATATATAATAATATATTATATTTATATCTCCTTTATTCCTT
 53518  TTCCCCCCGCTGGGGACTTATTATATTATATTATTATATATTTCTTCGATGACTTTATAT
 53578  ATATTTTATTTTTTTAAAAAAATATTTATATATTATTATTTACAATAATAATTATTAATA
 53638  GTCCGGCCCGCCCCGCGCGGGNNNNNNNNNNNNNNNNNNNNNNNNNNNNNNNNNNNNNNN
 53698  NNNNNNAATTTTATTTAAGAAGGAGTGAGGGACCCCGTGGGGACCGAACCCCGAAGGAGT
 53758  CTTTTTTCTATTTATTAATAATAACTATAAATTATATTTAAAATAATAATTTACTTGTTA
 53818  TAATCTTAATGTTCCGGGGCCCGGCCACGGGAGCCGGAACCCCGAAAGGAGAAGTATATA
 53878  AATATTTACTTGTTATAATTTATTATATATTTATAACCTCCTTCTTAAAATTATCTTTAC
 53938  TTTATAATAAAAATTAATATAATATAATCTGATAATAATCGAATTTTATTATGTTTAATT
 53998  TAATTAATAATAGACAATTATTATTATTATTTTACTTATTAATATTAATTTATATTTATA
 54058  TATATAAATATTATTAATTTTATATTAATTTTTTATTAATTATTTATTTTTATATTCATA
 54118  TTTTTTATTAATATTATTTTTATTAATAACTTTTATAATAATTATAAACTATATATTATT
 54178  TATATTTATATTTATAATAAATGAAACAATTATAATAAAAATTACAATTACAATTATATT
 54238  ATAATTATGATTACAATAGGGTTAAACATTACCTGTGAACAACTGGTAATGTTGGACCCG
 54298  TATTATTATTTATTATATTTTATTAATATTAAAATATTTATATTAATATTAATATTATAT
 54358  TATATTATATTATATTATATTATATTATATTATATTATATTTATATTTATATTATATTAT
 54418  ATAATTTATATACTTTTATAATTCTTATTATTANTTANTTATTATTTATTTATTATTATT
 54478  TAAATATATTATTATTATATATTAATAATATATATATTATTTTATATATTTTATTTAATA
 54538  TAAATTATTTATATTTTTATATTTTATTATGGGGGGGGGTCCCAATTATTATTTTCAATA
 54598  ATAATTTATCATGGGACCCGGATATCTTCTTGTTTATCATTTATTATTCTTATTATTTGG
 54658  TTTTTATTTAATANTTATAATTTATTTTATACAATTTATTATATTGTTTATACCTTATAA
 54718  TTATTATATAATTTATTATATTATTATAATAATTTAATTAATTATATTATAAAATATTAA
 54778  CTAATGTGTGCTCTATATATATTATTCATTCTAGTTTCTAATCACCCACCCCCTCCCCCT
 54838  ATTACTTATATATCTAAAAATCAAAATACATAACATATATTATAAATATATATATATAAT
 54898  TATATAACAATTATTATATATAAAATATATATATATATAATATATATTTATAAAATAATA
 54958  ATAATAAATATTATTACTCCATTAGGGGTTTTTGCCCTANANNNTAAACCGAAACTATAA
 55018  TAATATATAATATTATAATAAAGATATTATTATTTATAATATATTATTAAATAAATTAAT
 55078  AATAATTATANNATATATATATAATATATTATAATATATTTATTCGAGAACTTTTTATTT
 55138  ATTATAAAATATTTTATTTTATTTATTATTTAGNTTTTTTTTATTAAACATTTTATAAAA
 55198  ATATAA
;     G-orf187 ==> start
 55204  ATGTTAATAATATTATNNNNNNNNNNNNNNNNNNNNNNNNNNNNNNNNNNNNNNNNNNNN
 55264  NNNNNNNNNNNNNNNNNNNNNNNNNNNNNNNNNNNNNNNNNNNNNNNNNNNNNNNNNNNN
 55324  NNNNNNNNNNNNNNNNNNNNNNNNNNNNNNNNNNNNNNNNNNNNNNNNNNNNNNNNNNNN
 55384  NNNNNNNNNNNNNNNNNNNNNNNNNNNNNNNNNNNNNNNNNNNNNNNNNNNNNNNNNNNN
 55444  NNNNNNNNNNNNNNNNNNNNNNNNNNNNNNNNNNNNNNNNNNNNNNNNNNNNNNNNNNNN
 55504  NNNNNNNNNNNNNNNNNNNNNNNNNNNNNNNNNNNNNNNNNNNNNNNNNNNNNNNNNNNN
 55564  NNNNNNNNNNNNNNNNNNNNNNNNNNNNNNNNNNNNNNNNNNNNNNNNNNNNNNNNNNNN
 55624  NNNNNNNNNNNNNNNNNNNNNNNNNNNNNNNNNNNNNNNNNNNNNNNNNNNNNNNNNNNN
 55684  NNNNNNNNNNNNNNNNNNNNNNNNNNNNNNNNNNNNNNNNNNNNNNNNTTATTNAAATAT
 55744  TTAATATATTTTATTAAATATTAA
;     G-orf187 ==> end
 55768  ATATATTTTATTAAATATTAAATATAAATAAAGGTTTATATTATAATTCATTATTTATAT
 55828  CTTCTTTATAAATTAATACTCATATTAGATCCTTATTTAATTTATAATCCTTTAAAAAAC
 55888  TTTTAATAAATATAATATAATATATATATAATTTTTATTATTTTTATATTATTTTTATTA
 55948  TTTAAATATATTATATATTTCATTATAATAATTATTTAAAAAGTTATTTAATAAATAATT
 56008  TGATATTATATTTTATAATTAATTTTATTTATTTTATTTATTATATATATTATTATATAT
 56068  AATTAAAATTATAATTACAATTATAACTATAATTAAATTAAATTAAATTAAATTGGATTA
 56128  AATTAAATTAAATTGGGCGCCAAGCCGGTTGTTCACCGACTTGGTCCCAATATAATATGA
 56188  TATAATATAATATACTTTCGGNNNNNNNNNNNNNNNNNNNNNNNNNNNNNNNNNNNNNNN
 56248  NNNNNNNNNNNNNNNNNNNNNNNNNNNCCCGCGNGGGCGGCCCGGACTATATGAATATAT
 56308  TATTATTATAATTATAAAATTATTATNAATAAATAAAATTTCTTTAATAATTATTAATTA
 56368  ATATTATTAATTTATTAACAAATATTTTATTAATTTTTATTTTTATTAAATATAAATATA
 56428  TAAATATATATATATTTATTTATAATATTATTTATATTTATTATATATTATTATTAAATA
 56488  TATTTTTATTATATATCATTAAATATTAATATGTTATTATAGTGGTGGGGGTCCCAATTA
 56548  TTATTTTCAATAATAATTATTATTGGGACCCCGGATATCTTCTTGTTAATCAATTATTAT
 56608  ATTATTTAATTTATTTTATTTCTTATTTATAATTTATATTATATAATTTATTATATTGTT
 56668  AATACTATTTANNNNNNNNNNNNNNNNNTTATACTTTTATTTATATTATTAATTATATTA
 56728  TATTATTATAATATATTTAATTGATTATATTATAAAATTATAACTAATGTATGCTTTGTA
 56788  TTTATTGAATAGTTTGGTTCTTATCACCCACCCCCTCCCCCTATTACTTATTAGAGGTNN
 56848  NNNNNNNNNNNNNNNCCATTACTTATATATTTGGTAAATAAAAATATAACTTATATAAAT
 56908  ATTTAATAAATATATATTAAATATATTATTATTAATAATTTATTATTATATAATAAAATA
 56968  ATAAATATTATTAATGATTTAAATTATATAAATATTAATTATTAAATAAATAATTATACT
 57028  TTCTCCTTTCGGGGTTCCGGCTCCCGTGGCCGGGCCCCGGAACTTAAAAATAATATATAT
 57088  ATATATAAAAGTATTTTATAATAATTAGTTTAATTATTATTCTTTTTTTTTATTAAATAT
 57148  AAAATCATTTTATGTTATTAATTTTTATTTATTAAAAATAAATTTTATAATTAATANNNN
 57208  NNNNNACTTAAAATAAATAATATTATTATTATAATTATTAATTAATGAATACTCTTCTCT
 57268  TTTGGGGTTCGGTTTCCCCTCCCGTATACTTACGGGANGGGGGTCCCTCACTCCTTTTGA
 57328  GACTTTAATTTTATAAATATAAATATAAATATAACAAGATGTTAACTCTTTTATAAATAA
 57388  ATAATAAATATAATTCTATTTTTAATAATAATATATAATATTTTTATAATAAAATATATA
 57448  AATAATAATATTTATATATATATATATACTTTTTTTTATATAAGAATAATATATATAGTC
 57508  CACATTGGAGGCGAGTGAAAGGAGATAAGAAATATAATATAATATAATAATAAAAATATA
 57568  ATGAATAATAATAATANNNNNNNNNNNGNGGACCAAGTAGTCCGACCGAAGGAGATGAGA
 57628  TTATTAATATTATTAAATAATAAAATGTATTAATTATAAAATATAAAACCTATAAATAAT
 57688  TTATAATATAATTTATATTATGATAATAATAATATATATATTATAATATTTTATATATAT
 57748  ATTTATTATATTTATATTTATATAAAAAAGTAAAATTGATTAATTAATTAATTTATAATT
 57808  AATAATTATTAATATAATCCGGNCNNNNNNNNNNNNNNNNNNNNNNNNNNGGACCGCCCG
 57868  AAGGAGTTTATTATAATATATTAAATAAGATTTATAATATAATTAATATATATTTTAATA
 57928  AATATAAAAGATTATATTATATTATAAAAAGTATATTTTATATTTATATTTTATTTATTA
 57988  TTATTATTATATATATAAGTAGTAAAAAGTAGAATAATAGATTTGAAATATTTATTATAT
 58048  AGATTTAAAGAG
;     G-rnl ==> start
 58060  ATAATCATGGAGTATAATAATTAAATTTAATAAATTTAATATAACTATTAATAGAATTAG
 58120  GTTACTAATAAATTAATAACAATTAATTTTAAAACCTAAAGGTAAACCTTTATATTAATA
 58180  ATGTTATTTTTTATTATTTTTATAATAAGAATAATTATTAATAATAATAAACTAAGTGAA
 58240  CTGAAACATCTAAGTAACTTAAGGATAATAAATCAACAGAGATATTATGAGTATTGGTGA
 58300  GAGAAAATAATAAAGGTCTAATAAGTATTATGTGAAAAAAATGTAAGAAAATAGGATAAC
 58360  AAATTCTAAGACTAAATACTATTAATAAGTATAGTAAGTACCGTAAGGGAAAGTATGAAA
 58420  ATGATTATTTTATAAGCAATCATGAATATATTATATTATATTAATGATGTACCTTTTGTA
 58480  TAATGGGTCAGCAAGTAATTAATATTAGTAAAACAATAAGTTATAAATAAATAGAATAAT
 58540  ATATATATATAAAAAAATATATTAAAATATTTAATTAATATTAATTGACCCGAAAGCAAA
 58600  CGATCTAACTATGATAAGATGGATAAACGATCGAACAGGTTGATGTTGCAATATCATCTG
 58660  ATTAATTGTGGTTAGTAGTGAAAGACAAATCTGGTTTGCAGATAGCTGGTTTTCTATGAA
 58720  ATATATGTAAGTATAGCCTTTATAAATAATAATTATTATATAATATTATATAAATATTAT
 58780  ATAAAGAATGGTACAGCAATTAATATATATTAGGGAACTATTAAAGTTTTATTAATAATA
 58840  TTAAATCTCGAAATATTTAATTATATATAATAAAGAGTCAGATTATGTGCGATAAGGTAA
 58900  ATAATCTAAAGGGAAACAGCCCAGATTAAGATATAAAGTTCCTAATAAATAATAAGTGAA
 58960  ATAAATATTAAAATATTATAATATAATCAGTTAATGGGTTTGACAATAACCATTTTTTAA
 59020  TGAACATGTAACAATGCACTGATTTATAATAAATAAAAAAAAATAATATTTAAAATCAAA
 59080  TATATATATATTTGTTAATAGATAATATACGGATCTTAATAATAAGAATTATTTAATTCC
 59140  TAATATGGAATATTATATTTTTATAATAAAAATATAAATACTGAATATCTAAATATTATT
 59200  ATTACTTTTTTTTTAATAATAATAATATGGTAATAGAACATTTAATGATAATATATATTA
 59260  GTTATTAATTAATATATGTATTAATTAAATAGAGAATGCTGACATGAGTAACGAAAAAAA
 59320  GGTATAAACCTTTTCACCTAAAACATAAGGTTTAACTATAAAAGTACGGCCCCTAATTAA
 59380  ATTAATAAGAATATAAATATATTTAAGATGGGATAATCTATATTAATAAAAATTTATCTT
 59440  AAAATATATATATTATTAATAATTATATTAATTAATTAATAATATATATAATTATATTAT
 59500  ATATTATATTTTNTATATATAATATAAACTAATAAAGATCAGGAAATAATTAATGTATAC
 59560  CGTAATGTAGACCGACTCAGGTATGTAAGTAGAGAATATGAAGGTGAATTAGATAATTAA
 59620  AGGGAAGGAACTCGGCAAAGATAGCTCATAAGTTAGTCAATAAAGAGTAATAAGAACAAA
 59680  GTTGTACAACTGTTTACTAAAAACACCGCACTTTGCAGAAACGATAAGTTTAAGTATAAG
 59740  GTGTGAACTCTGCTCCATGCTTAATATATAAATAAAATTATTTAACGATAATTTTATTAA
 59800  ATTTAGGTAAATAGCAGCCTTATTATGAGGGTTATAATGTAGCGAAATTCCTTGGCCTAT
 59860  AATTGAGGTCCCGCATGAATGACGTAATGATACAACAACTGTCTCCCCTTTAAGCTAAGT
 59920  GAAATTGAAATCGTAGTGAAGATGCTATGTACCTTCAGCAAGACGGAAAGACCCTATGCA
 59980  GCTTTACTGTAATTAGATAGATCGAATTATTGTTTATTATATTCAGCATATTAAGTAATC
 60040  CTATTATTAGGTAATCGTTTAGATATTAATGAGATACTTATTATAATATAATGATAATTC
 60100  TAATCTTATAAATAATTATTATTATTATTATTAATAATAATAATATGCTTTCAAGCATAG
 60160  TGATAAAACATATTTATATGATAATCACTTTACTTAATAGATATAATTCTTAAGTAATAT
 60220  ATAATATATATTATATATATATTATATATAATATAAGAGACAATCTCTAATTGGTAGTTT
 60280  TGATGGGGCGTCATTATCAGCAAAAGTATCTGAATAAGTCCATAAATAAATATATAAAAT
 60340  TATTGAATAAAAAAAAAATAATATATATTATATATATTAATTATAAATTGAAATATGTTT
 60400  ATATAAATTTATATTTATTGAATATATTTTAGTAATAGATAAAAATATGTACAGTAAAAT
 60460  TGTAAGGAAAACAATAATAACTTTCTCCTCTCTCGGTGGGGGTTCACACCTATTTTTAAT
 60520  AGGTGTGAACCCCTCTTCGGGGTTCCGGTTCCCTTTCGGGTCCCGGAACTTAAATAAAAA
 60580  TGGAAAGAATTAAATTAATATAATGGTATAACTGTGCGATAATTGTAACACAAACGAGTG
 60640  AAACAAGTACGTAAGTATGGCATAATGAACAAATAACACTGATTGTAAAGGTTATTGATA
 60700  ACGAATAAAAGTTACGCTAGGGATAATATAGCGCCTTGTCCCATTATANNNNNNNNNNNN
 60760  NNNNNNNNNNNNNNNNNNNNNNNNNNNNNNNNNNNNNNNNNNNNNNNNNNNNNNNNNNNN
 60820  NNNNNNNNNNNNNNNNNNNNNNNNNNNNNNNNATAACAACTTTCATATATGTATATATAC
 60880  GGTTATAAGAACGTTCAACGACTAGATGATGAGTGGAGTTAACAATAATTCATCCACGAG
 60940  CGCCCAATGTCGAATAAATAAAATATTAAATAAATATCAAAGGATATATAAAGATTTTTA
 61000  ATAAATCAAAAAATAAAATAAAATGAAAAATATTAAAAAAAATCAAGTAANNNNNNNNNN
 61060  NNNNNNNNNNNNNNNNNNNNNNNNNNNNNNNNNNNNNNNNNTTGAATTAAATATTGAACA
 61120  ATTTGAAGCAGGTATTGGTTTAATTTTAGGAGATGCTTATATTCGTAGTCGTGATGAAGG
 61180  TAAACTATATTGTATGCAATTTGAGTGAAAAAATAAGGCATACATGGATCATGTATGTTT
 61240  ATTATATGATCAATGAGTATTATCACCTCCTCATAAAAAAGAAAGAGTTAATCATTTAGG
 61300  TAATTTAGTAATTACCTGAGGAGCTCANNNNNNNNNNNNNNNNNNNNNNNNNNNNNNNNN
 61360  NNNNNNNNNNNNNNNNNNNNNNNNNNNNNNNNNNNNNNNNNNNNNNNNTGAAAATTATTT
 61420  AACACCTATAAGTTTAGCATATTGATTTATAGATGATGGAGGTAAATGAGATTATAATAA
 61480  AAATTCTCTTAATAAAAGTATTGTATTAAATACACAAAGTTTTACTTTTGAAGAAGTAGA
 61540  ATATTTAGTTAAAGGTTTAAGAAATAAATTTCAATTAAATTGTTATGTTAAAATTAATAA
 61600  AAATAAACCAATTATTTATATTGATTCTATAAGTTATTTAATTTTTTATAATTTAATTAA
 61660  ACCTTATTTAATTCCTCAAATGATATATAAATTACCTAATACTATTTCATCCGAAACTTT
 61720  TTTAAAATAATATTCTTNNNNNNNNNNNNNNNNNNNNNNNNNNNNNNNNNNNNNNNNNNN
 61780  NNNNNNNNNNNNNNNNNNTATAGTCTGAACAATATAGTAATATATTGAAGTAATTATTTA
 61840  AATGTAATTATGATAACAAAAAAGTTGAACAGGGTAATATAACGAAAGAGTAGATATTGT
 61900  AAGTTATGTTTGCCACCTCGATGTCGACTCAACATTTCCTCTTGGTTGTAAAAGCTAAGA
 61960  AGGGTTTGACTGTTCGTCAATTAAAATGTTACGTGAGTTGGGTTAAATACGATGTGAATC
 62020  AGTATGGTTCCTATCTGCTGAAGGAAATATTATCAAATTAAATCTCATTATTAGTACGCA
 62080  AGGACCATAATGAATCAACCCATGGTGTATCTATTGATAATAATATAATATATTTAATAA
 62140  AAATAATACTTTATTAATATATTATCTATATTAGTTTATATTTTAATTATATATTATCAT
 62200  AGTAGATAAGCTAAGTTGATAATAAATAAATATTGAATACATATTAAATATGAAGTTGTT
 62260  TTAATAAGATAATTAATCTGATAATTTTATACTAAAATTAATAATTATAGGTTTTATATA
 62320  TTATTTATAAATAAATATAATATAATTATAATAATTATTATTATTAATAAAAAATAT
;     G-rnl ==> end
 62377  TAATTATAATATTAATAAAATACTAATTTATCAGTTATCTATATAATATCTAATCTATTA
 62437  TTCTATATACTTATTACTCCTTTTTAATTTAATTAAAAAGGGGTTCGGTTCCCCCCCCCC
 62497  ATAAGTATGATTATAATTATAATTATAATATAAGGGAGGGGTCCCTCACTCCTTACGGGG
 62557  TCCCGGCTGGACCGAGACTCCTCCCTTGCGGGGTTGGTTCACACCTTTATTTATTTATNN
 62617  NNNTTTATTTATAAAGGTGTTCACTAATAANNNTAAATATATATATATATATATTATATT
 62677  ATAATATTATTTAATACTTAATATATTATATATTTTATATTTAATAAATATAAAAAATAT
 62737  TAATAAATAATAATATTAATAATAAAGAAATTATAATTAATACCCTCTATATATAATTCT
 62797  AATTAATTAAATTAAATATTTATATATAATAATCAATATATTATTAATTTAATAATTATT
 62857  ATAATAGTTCCGGGGCCCGGCCACGGGAGCCGGAACCCCGAAAGGAGTTTATAAAAGATA
 62917  TATTTTTATATTATATTTTATTATATTTAATAAATATTACCTTTTTTTATTATTATTTTT
 62977  ATATATTATATAATATTATTAATTTTTATTATAATATTATTTACTTTTTTATTGGATTAT
 63037  TTATTTATTTATTTATTTATTAATTAATTAATTAAATATTTATTAATTAATATATATATT
 63097  AAATATTAATATTTTATTAAAAAAAAGAGATATATGAATAATATATTATGTTATATTATA
 63157  TTATATAATTATATTATTTTTATAATATTAATAATTAAAAATAAGAACTTCTTTAAAAAT
 63217  TATAATTATGATAATAAATTAATACTTTTTAATTTATAAAAATATAAATTTCTTTATATA
 63277  TATATATATATATATTATTATTATTTATATTAATCATAATTTTAATATTTATAATAAATT
 63337  TATATAAAATCAATTATAATATTATATACTTTTTATATACTTTATAATCTTTATATCTTC
 63397  ACCCCCCCTTTTTTAATAATATATTATATTAAAAATATAATAATTTATATGATTTATTAA
 63457  TACTTTTTATATAATTATATTATTATTTTTATTTATAGATGTTATATTATTTTTTATAAT
 63517  AATTTTTTTTTATTTAAATAAAATTTATAACTCCTTCTTCGTTCAAGATAAAAGGGGTTC
 63577  CCCCCTTAAGTATAAGTATAAGTATAAGTATAAGTATAAGTATAAGTATAAGTATAAGTA
 63637  TAAGTATAAGTATAGTATACNNNACGGGGGTCCCTCACTCCTTCGTTAATTTATATATAT
 63697  TATTAATAATTATTTAATTTTTATTATTTATTTATATATAAAAATATTCTAAAATAATTA
 63757  ATATTTATAATAGAATAAATATTATAAAGTATAATTATAAATAATTAATTATTTTAATAA
 63817  TAATAATATATTTATTATTATATAATAAATATATTATAAATAATA
;     G-trnT(ugu) ==> start
 63862  GTTATATTAGCTTAATTGGTAGAGCATTCGTTT!TGT!AATCGAAAGGTTTGGGGTTCAA
 63920  ATCCCTAATATAACA
;     G-trnT(ugu) ==> end
 63935  ATAATAATAATAAAATATTAAAATAAATATAATATTTATAAAAAATTTATTAATTTATAT
 63995  AAAAAATATATATATAAATAATAATTATAATAAAACATTTTATAATCAATAATTTAATAA
 64055  ATAATCTTCTTATTATAATATTATGTTTAAATATTACTCTTTATGAGGTCCAACAAACTA
 64115  ATAAGATATAAATATATATATATTATATAATAATAATAATAATAATATATTATTTAATAT
 64175  ATTATCAAGAAGATAAATATAAATAATATTTTAATAATTTTAAATAAATCTAATTTATAT
 64235  ATTAATAATTTAATAATCTTAATATTTATTATCATTATTTCATATTTATATTATATAAAT
 64295  ATTTATTTAAATAAAAAATATTAAAGAGTTTATTTTATTTATTATAAATTATTTAATAAA
 64355  ATATATATAATAATATATAGAATAAAGATATAAATAATTATAAGTATCTAAAGTAGTAAA
;     G-trnC(gca) ==> start
 64415  GGAGATGTTGTTTTAAGGTTAAACTATTAGATT!GCA!AATCTACTTATTAAGAGTTCGA
 64473  TTCTCTTCATCTCTT
;     G-trnC(gca) ==> end
 64488  AAATAAATAATATAATAATAAAATATTATAAATANNNNNNNNNNNNNNNNNNNNNNNNNN
 64548  NNNNTAATTAAATAAATATATATATATTTAGAATAATTATATAATAAA
;     G-trnH(gug) ==> start
 64596  GGTGAATATATTTCAATGGTAGAAAATACGCTT!GTG!GTGCGTTAAATCTGAGTTCGAT
 64654  TCTCAGTATTCACC
;     G-trnH(gug) ==> end
 64668  CTATAAATAATAATAATAATATATTTTATTATTCTTAAATTTTTTATTCTTTATATTATA
 64728  TATATAATATTAATATTATTACTTTATAATAACAAAATATTATAATTAATTGATATATAT
 64788  ATATACCAAATATTATTAATTGAAATTAAATAATAAATAAAATATTTATTTCTTTATTAA
 64848  AATTCTAATTAATTGATTCTTTTTATTGAATATTAAATTCTATTATAACTTATTAATTAA
 64908  TTAATTAATTAATTATAATAATAATAATATTTATTATTAATTATTAAATATTTATTATTA
 64968  TATATAAGATTTAATTTTAAATATTAATAAAAAAAGAATAAAATAAAATAAAATGAATAA
 65028  TATTTCTTTATCTCCTTCGGTCGGATTANTTANNNNNNNNNNNNNNNNNNNNNNNNNNNN
 65088  NNNNNNNNNNNGATTATTTATTATTATAATATAATATTTAATCAATAGATTTATAATTTA
 65148  TTTAATGAATATTTTATAAAGATGTAAAACAATTCCTTTTTATTATTATAAATTTTTCAT
 65208  TATTTANTTANNNATTTATTTATTTATTCAATATATAAAAATAATTATAAAAAGATTATT
 65268  AAAAATAATAATTTAATGATAAATATATATTATATATATTAATATAAAAATAATAAATAT
 65328  AAATATATTATGTAAATATTATATAAATTTGTATATGTATATATTATAATAATGTTATAT
 65388  AAGTAATAATATAATAAAATATTTTATGTAATTTATATATATTTATAATTATAAAATAAA
 65448  AATATTATAAATAATAAAATTAATAATAATAATAATTTTAATAAAATAAATTATATATTT
 65508  AATTTTATTATGAAGNTTATACTTAATATAAATTATATTTCCTTTATAAATTATTAATAT
 65568  ATCCTTTTTAATTAAATAAAATAAAAATATTATAAATATTAATAATTAATTTTTTATTTA
 65628  TATTTATATATATATTAAAGATTAAATATATTATTAATACTAATTTATAATTTATTATTA
 65688  ATAAATAGTTCGNNNNNNNNNNNNNNNNNNNNNNNNNNNNNNNNNNNNNNNNNNNNNNNN
 65748  NNNNNNNNNNNNNNNNNNNNNNNNNNNNNNNNNNNNNNNNNNNNNNNNNNNNNNNNNNNN
 65808  NNNNAGTTTTATTATTAATATAAAAAGAGTAAGGATAATAATAAATTCTTTTAATTTATT
 65868  TTTAATAAAATATAATTTTAAAATAGTTTTTATAGTCCGGCCCGCCCCGCNNNNGGGGGC
 65928  GGACCCCGAAGGAGTCCGGTCTGGCATTAATTATAATAATTATATTAATATTATTATTAT
 65988  TTATTATATTATAATATATTTATTTATATTTTATAATATTAATAATTATTTTATATTTAA
 66048  TAAATATAATATATATTTTATATATTTTAATAACTATCTAATTAATA
;     G-trnL(uaa) ==> start
 66095  GCTATTTTGGTGGAATTGGTAGACACGATACTCT!TAA!GATGTATTACTTTACAGTATG
 66153  AAGGTTCAAGTCCTTTAAATAGCA
;     G-trnL(uaa) ==> end
 66177  ATAAATATATATAATATATATAATATATATAAA
;     G-trnQ(uug) ==> start
 66210  TGAGTCGTAGACTAATAGGTAAGTTACCAAAAT!TTG!AGTTTGGAGTTTGTTTGTTCGA
 66268  ATCAAACCGATTCAA
;     G-trnQ(uug) ==> end
 66283  TATTATAATATATATATTATTTATATATAAATATATAATTATACTCCTATTTTTATATTA
 66343  ATTAATTAATAATATATGATAATATAAAAATTATTGAATTATTAACTCTTATTAATAATA
 66403  ATAATAATCATAATAATAATATATATATATATAGTATATATATAAAAGTTTTATTATATT
 66463  ATATTATATTATATATTTATTTATATATAATTCTTATTAATTGAGAAAAGAATAATTAAT
 66523  AATCTTATTAAAAAAATAAATACTTTCATTTTATTTTATTTTATTTTATTTAATTATAAT
 66583  ATATAAATATTAAAAAAAGGATATAAGTTTTTTATAAGATATAATATATATATATATTAA
 66643  ATATAAAGAAGTTAATATTTATATTTTAATTATAAAATGTTAATACTTATTAGTATACTT
 66703  ATTAATTAAATTATTAATTAATAATAATTTATGATTTATAAATAATAAATAAAGGAATAA
 66763  GTTTCAATTAATTAATATATTATATTTAATATTTTATATTTAATATTTAATATTTAATAT
 66823  TTTAAGTTCCGGGGCCCGGCCACGGGAGCCGGAACCCCGAAAGGAGTAGTATTAATTATG
 66883  GATAGTTAGGATGGATTTAATCCTTTTGTTATGTTATTAATTAATTAATTAATTTATATA
 66943  TATAAAATATTTTAATTTATTTTTATATAAATATATATATATATATATATTAATAATAGT
 67003  CCGGCCCGCCCCGTGGGGCGGACCCCAAAGGAGTAATATATATTATGTATAAACAATA
;     G-trnK(uuu) ==> start
 67061  GAGAATATTGTTTAATGGTAAAACAGTTGTCT!TTT!AAGCAACCCATGCTTGGTTCAAC
 67119  TCCAGCTATTCTCA
;     G-trnK(uuu) ==> end
 67133  TAATATTATATATATATATTCTCCTTTCTAAAAATAATAATAATTATATATAATAATAAT
 67193  ATAATTATATATATATATATTATAATAATAATAATAATAATAATAATAAAAAATAATAAT
 67253  TATTTTTATTAATAATATTAATATATTATAATTATTAATAAATATTAATAAAAATA
;     G-trnR(ucu) ==> start
 67309  GCTCTCTTAGCTTAATGGTTAAAGCATAATACT!TCT!AATATTAATATTCCATGTTCAA
 67367  ATCATGGAGAGAGTA
;     G-trnR(ucu) ==> end
 67382  ATTATATTATATTAATAGTCCCCCCCCTTTTTTTAATTTAATTAAAAAGTTTAATTTACT
 67442  ATTTAATAATAAATGAAATAATAATA
;     G-trnG(ucc) ==> start
 67468  ATAGATATAAGTTAATTGGTAAACTGGATGTCT!TCC!AAACATTGAATGCGAGTTCGAT
 67526  TCTCGCTATCTATA
;     G-trnG(ucc) ==> end
 67540  ATTAATATTAATATAAATTAATACCCTATAATTAATTAAATATAAAATTATATTAAAACT
 67600  TATATTATATTATATTATAATATTATATTATTATTATATAAAAATATAATAATAATAATA
 67660  TAAAATTTTATTTAATAATAATATTTTATATAATAAAATAATCATATTTATAATACTTAA
 67720  TATTAATAATAATTTATTATAATAATTCTTTAATATACTTATTTATTATTATTTTAATAA
 67780  ATAAATATAATTCTTATAAATCTATTATTATAAAATATATTATATTTTAATAAAATACAA
 67840  TATTATAAATATATATATATATATAAATATTTANATAAAAATNANNNNNNNNNNNNNNNN
 67900  NNNNNNNNNNNNNNNNNNNNNNNNNNNNNNNNNNNNNNNNNNNNNNNNNNNNNNNNNNNN
 67960  NNNNNNNNNNNNNNNNNNNNNNNNNNNNNNNNNNNNNNNNNNNNNNNNNNNNNNNNNNNN
 68020  NNNNNNNNNNNNNNNNNNNNNNNNNNNNNNNNNTNCTATAATAATTTTTTATTGTTTAAA
 68080  AAGTATATATAATATAATTAATATATTTCTTTTTATATAAATTATAAATATTATTTTATA
 68140  ATAAAAAAAGTATATATAATATTATATATTTAATAAATAATATAATAATAATATAAATAA
 68200  ATATATATATATTATTAATATATTAAATTTTATAATAATAATTATAATAATAGTAGTAGG
 68260  TATAAATTTTAATAAAGAGTTTTATTCCAATGGAGTAATAATAATAATAATAATAAAATA
 68320  AA
;     G-trnD(guc) ==> start
 68322  GGATCTGTAGCTTAATAGTAAAGTACCATTTT!GTC!ATAATGGAGGATGTCAGTGCAAA
 68380  TCTGATTAGATTCG
;     G-trnD(guc) ==> end
 68394  TATATTTATACTTAATATAAAAAAAATAAATAATAATCTTTTTTATTATTATATTTATTA
 68454  ATAATAAATTATTTTGTTATTATTATTAATTTATATTAATATTTTATATAAATTATTTAT
 68514  TTAATCTTTCATTATATATTTAATATATTATTAATATTAATTAATATTTTATAATAAATA
 68574  AATAAAATAAAATAAATATTTTAATATAATACTTATTTNNNNNNNNNNNNNNNNNNNNNN
 68634  NNNNNNNNNNNNNNNNNNNNNNNNNNNNNNNNNNNNNNNNNNNNNNNNNNNNNNNNNNNN
 68694  NNNNNNNNNNNNNNNNNNNNNNNNNNNNNNNNNNNNNNNNNNNNNNNNNNNNNNNNNNNN
 68754  NNNNNNNNNNNNNNNNNNNNNNNNNNNNNNNNNNNNNNNNNNNNNNNNNNNNNNNNNNNN
 68814  NNNNNNNNNNNNNNNNNNNNNNNNNNNNNNNNNNNNNNNNNNNNNNNNNNNNNNNNNNNN
 68874  NNNNNNNNNNNNNNNNNNNNATATTATATAATAGTTTATAATATAATATTAGTATTATTA
 68934  ATATTTTTATTTTTATTTTTTATTTAATAGTAAAAAATTATAATTTTATAATTTATTAAT
 68994  TATTATATAATTTCATTAATATATTTCTTCTTTTTATTTATTTATTTATTACTTATTAAT
 69054  AGATATANNNNNNNNNNNNNNNNNNNNNNNNNNNNNNNNNNNNNTAATATAAAAAATAAT
 69114  AATAATTTATTATAATTTATTAATTTATTTATTTATTTATTTATTTATTAATTTATTAAT
 69174  TTATTTATTATTATATTTTTTTTAATAAA
;     G-trnS(gcu) ==> start
 69203  GGAAAATTAACTATAGGTAAAGTGGATTATTT!GCT!AAGTAATTGAATTGTAAATTCTT
 69261  ATGAGTTCGAATCTCATATTTTCCG
;     G-trnS(gcu) ==> end
 69286  TAT
;     G-trnR(acg) ==> start
 69289  ATATCTTTAATTTAATGGTAAAATATTAGAAT!ACG!AATCTAATTATATAGGTTCAAAT
 69347  CCTATAAGATATT
;     G-trnR(acg) ==> end
 69360  ATATTATATTATATAATATTATATATTAATAAATATTATTAATTAATTTATTTATTTATT
 69420  TATTATTAAATAAAAATATTTAATAGTTCCGGGGCCCGGCCACGGGAGCCGGAACCCCGA
 69480  AAGGAGAATAATATAAAATATTATAATTATTTATATATTAATTATTAATTATTAATTATT
 69540  TATTATATAAAAAGTATATAATTTTGTATTTTAATATAGGGTTAATTAATTAATTATTAA
 69600  TTTTTTATAATAAGATAATAATATATTAAAAACTTATTATAAATTTATAAAATAATATTT
 69660  ATTTAATTTGATATTATTTTTAATCTTTCATTAATATATATTTTATTATAAGTAATAATA
 69720  TAGTTTAATAAAATTAATATAAATAAATTACATAAGAATAATATTATAATAATATTATAT
 69780  ATTATATAAAGAAATAATAATTTATATTTTTATTTTTTTTATAAATAATATTAATATAAA
 69840  TATAAT
;     G-trnA(ugc) ==> start
 69846  GGGGTTATAGTTAAATTTGGTAGAACGACTGCGT!TGC!ATGCATTTAATATGAGTTCAA
 69904  GTCTCATTAACTCCA
;     G-trnA(ugc) ==> end
 69919  ATAATTATATTATATAATATATATATTAATAAATTATATATATATATATATATATAAATA
 69979  TTAAATAAATATTATATTAATAAATAATATAAATTATCTAATCGAAGGAAATATTTATAA
 70039  TATAATATAAATATTTTAATAAATTAATAAATATTATATTAATAAATAATTAATAAATAT
 70099  ATAAATTATAATAAATTTTAATATTATTATATAAATTAATTAAATATAATAATTAATGAA
 70159  ATA
;     G-trnI(gau) ==> start
 70162  GAAACTATAATTCAATTGGTTAGAATAGTATTTT!GAT!AAGGTACAAATATAGGTTCAA
 70220  TCCCTGTTAGTTTCA
;     G-trnI(gau) ==> end
 70235  TATTATATATCATTAATATATAAAATATAAATATATATATTATAATAATAATAATAATAA
 70295  ATATAAATATAATTATATATATATATATATATAAATAAATAATTATTTAATTTATAATAA
 70355  ATATATATAGTTCCCGCGAAGCGGGAACCCCATAAGGAGTTTTATTATTAATTATATTTA
 70415  ATAAATATTAATTATTAATTTTATATTTATAAATAAATTTATTACTATTATTTTATTAAA
 70475  AATAATATNNNNNNNNNNNNNNNNNNNNNNNNNNNNNNNNNNNNNNNNNNNNNNNNNNNN
 70535  NNNNNNNNNNNATTTAACTATTTTATTAAAAATATTATAATTAAATAATAATATAAATAA
 70595  TTTATAATATAATAATATATACTTATAAATAATATTTAAATCTTATTATTAATTTATAAA
 70655  TCATAAATTATTATTAATAAATATCTCTTTTAGATGAGTTAAATTAAACTTATATTTATA
 70715  TTATATATATATAGATATAAATCTTAAATAGAGTAAATATATTATAATAATTATATAAAT
 70775  ATATATATATTATATTAAGATAATAATATATATATATATTAATATATAA
;     G-trnY(gua)_2 ==> start
 70824  GGAGGGATTTTCAATGTTGGTAGTTGGAGTTGAGCT!GTA!AACTCAATGACTTAGGTCT
 70882  TCATAGGTTCAATTCCTATTCCCTTCA
;     G-trnY(gua)_2 ==> end
 70909  TAATTTATTATTAATTATATATTATTATAAATCCAATCCATTGAAATTAATATAATCCAA
 70969  TGAATAATTAATTTAATACATAATTTAATATATGAAATTATATATATATATACTTTATAA
 71029  AAAAAAAAATTATATAATAATTATATTAATATATTTATATATATATATAAATAAATAAAT
 71089  AATAATAATTATAATTATAATTATAATTAATTAATTAATAAATAAATAATAATTTATATT
 71149  ATCTTTATAATATATATATATACTTTTATAAAAAAAAAATATAAATAATTATAAAATGTA
 71209  TATTTCTCCTTTCGGGGTTCCGGCTCCCGTGGCCGGGCCCCGGAACTATTAATAAAATTA
 71269  ATAATAAAATAATTATTATCTGTATTTAATAAATTTAATTAAAGAGTTATATTTCTATAT
 71329  ATTTATATATTTATTTATTTATTNTATTTNNNNTTTTAATGAAATATATAAAATAAGGGT
 71389  TTTTATTTATTTAATTAATATATATTTATTATTTTATATAATAT
;     G-trnN(guu) ==> start
 71433  GTCCTTATAGCTTATCGGTTAAAGCATCTCACT!GTT!AATGAGAATAGATGGGTTCAAT
 71491  TCCTATTAAGGACG
;     G-trnN(guu) ==> end
 71505  ATAATAATATATATATATTTTAATTTATATATTATATATATATATATATTAAAGAAAATA
 71565  ATATAAAAAATATGTATTAATAATAATAATAAATAAATAATAATAAATAATTTTATTATA
 71625  TTATATTATATTATATTTATTGATATATTTATTGATATTTATTAATTTAAGATTATTCAT
 71685  TAAATATATAATTATTAATAATTTAATATATTTTATAATTTTTATTACATTTTATGTAAG
 71745  AAGAAACTATTTTATATATTATATATATATATATAATTTTTATAAAATGATAAATTTTAT
 71805  ATTATAAATATTATTAAAATATTTTTATAAATATTTAAATTATTTATAAAAAGGTATATA
 71865  ATAATAATTATTAATATTATATTATATTATATATTTATTTATATTATATATAATAATATA
 71925  TTTATATATATATTAATTAATAAATTAAATAAGTATCTATATTTTATATTATATTATATT
 71985  ATTTTATTTTATTAGTTTCGGAAGGAGAATAAAAAGTATTCTAAATAAATTATATATTTA
 72045  TTATTTTTATTAATATATTATAAATTAATAAAAAATAAATATGTATATATAAATTATATT
 72105  TATTATGTTTAATTATTTATAATTTATTATAATAAATAGTATAAGATATCTTATTTATAT
 72165  TTATATATAATAAAGAATATTATTAAACTAACACCTATATTATATATATTATATTATATA
 72225  ATATTATATATATATGAATTACTAAGAATAAATTCATAATTAGATAATATTTATATTTAT
 72285  TTATTTATTTAATTAACAAATATATTAATATTTTTAATTAATTAATAATACCTTTATATA
 72345  TATATATATATATATATTAATTTTAATTATATAATTATCTTTTTTTTTAATAATCATAAA
 72405  TATATTATATATTTTATATAATAAGATTATAATTTTATAATTATTTTATTTTTTATTAAA
 72465  AATTATTATTATTATAATTATTATATTATAATTATAAATTATTAAAGAATATATTTATTA
 72525  ATATTTTAATAATTAATATCTTTTATTTATATTTATAAAATAAGGTGTAAATATTAATAA
 72585  TAAAGAGTAAATATTGTATTTATTATAATAATAATTATAATTAAGGA
;     G-trnM(cau)_1 ==> start
 72632  GCTTGTATAGTTTAATTGGTTAAAACATTTGTCT!CAT!AAATAAATAATGTAAGGTTCA
 72690  ATTCCTTCTACAAGTA
;     G-trnM(cau)_1 ==> end
 72706  ATAATGATTATAATATTTATATATATATTAATAATATTAATAAATAATTACTCCTCTTAG
 72766  CAGGATTCACATCTCCTTCGGCAGGACTCCTTCGGGGTCCGCCCCGCGGGGGCGGGCCGG
 72826  ACTATTTTATTATTATTAAATAGATGTTCATTAAATAATTATAAATATAATTTATCTTTT
 72886  AAATATATATATATAATATAATATTTAAATATATATTATAAATAAATAAATAAATAATTA
 72946  ATTAATAAAAACATATAATGTATATTTATCTATAAAAAATATTAATTAAATTAATATATT
 73006  ATTACAGTTCCGGGGGCCGGCCACGGGAGCCGGAACCCCGAAGGAGATAAATAAATAAAT
 73066  AAATATAAATAATTATTCTTCTTTANAATNNNNNNNNNNNNNNNNNNNNNNNNNNNNNNN
 73126  NNNNNNNNNNNNNNNNNNNNNNNNNNNNNNNNNNNNNNNNNNNNNNNNNNNNNNNNNNNN
 73186  NNNNNNNNNNNNNNNNNNNNNNNNNNNNNNNNNNNNNNNNNNNNNNNNNNNNNNNNNNNN
 73246  NNNNNNNNNNNNNNNNNNNNNNNNNNNNNNNNNNNNNNNNNNNNNNNNNNNNNNNNNNNN
 73306  NNNNNNNNNNNNNNNNNNNNNCTTTATAAATAAGGTAATCACTAATATATTATAATAATA
 73366  ATAATTATATATATTATATATAATCTAAATATTATATATTTTAATAAATATTAATATATA
 73426  TGATATGAATATTATTAGTTTTCGGGAAGCGGGAATTCCGTAAGGAGTGAGGAACCCCTN
 73486  NCTAANGGGAGGGGGACCGAAGGAGTTTTATTTTTAGTATTTTTTTTATAAAATATATAT
 73546  TTATATGATTAATAATATTATATATATTATTTATAAAAATAATATATAATTTTAATTATT
 73606  TTTAATAAAAAAAGGTGGGGTTGGTAATATAATATAATAATTTTTATTTTTATTTATAAT
 73666  ATATAATAATAAATTATAAATAAATTTTAATTAAAAGTAGTATTAACATATTATAAATAG
 73726  ACAAAAGAGTCTAAAGGTTAAGATTTATTAAA
;     G-cox2 ==> start
 73758  ATGTTAGATTTATTAAGATTACAATTAACAACATTCATTATGAATGATGTACCAACACCT
 73818  TATGCATGTTATTTTCAGGATTCAGCAACACCAAATCAAGAAGGTATTTTAGAATTACAT
 73878  GATAATATTATGTTTTATTTATTAGTTATTTTAGGTTTAGTATCTTGAATGTTATATACA
 73938  ATTGTTATAACATATTCAAAAAATCCTATTGCATATAAATATATTAAACATGGACAAACT
 73998  ATTGAAGTTATTTGAACAATTTTTCCAGCTGTAATTTTATTAATTATTGCTTTTCCTTCA
 74058  TTTATTTTATTATATTTATGTGATGAAGTTATTTCACCAGCTATAACTATTAAAGCTATT
 74118  GGATATCAATGATATTGAAAATATGAATATTCAGATTTTATTAATGATAGTGGTGAAACT
 74178  GTTGAATTTGAATCATATGTTATTCCTGATGAATTATTAGAAGAAGGTCAATTAAGATTA
 74238  TTAGATACTGATACTTCTATAGTTGTACCTGTAGATACACATATTAGATTCGTTGTAACA
 74298  GCTGCTGATGTTATTCATGATTTTGCTATTCCAAGTTTAGGTATTAAAGTTGATGCTACT
 74358  CCTGGTAGATTAAATCAAGTTTCTGCTTTAATTCAAAGAGAAGGTGTTTTCTATGGGGCA
 74418  TGTTCTGAGTTGTGTGGGACAGGTCATGCAAATATGCCAATTAAAATCGAAGCAGTATCA
 74478  TTACCTAAATT
;     G-orf391 ==> start /note=LAGLIDADG ;; evalue:4.7e-32
 74489  TTTGGAATGATTAAATGAACAATAA
;     G-cox2 ==> end
 74514  TTAATATTTACTTATTATTAATATTTTTAATTATTAAAAATAATAATAATAATAATAATT
 74574  ATAATAATATTCTTAAATATAATAAAGATATAGATTTATATTCTATTCAATCACCTTATA
 74634  TTAAAAATATAAATATTATTAAAAGAGGTTATCATACTTCTTTAAATAATAAATTAATTA
 74694  TTGTTCAAAAAGATAATAAAAATAATAATAAGAATAATTTAGAAATAGATAATTTTTATA
 74754  AATGATTAGTAGGATTTACAGATGGAGATGGTAGTTTTTATATTAAATTAAATGATAAAA
 74814  AATATTTAAGATTTTTTTATGGTTTTAGAATACATATTGATGATAAAGCATGTTTAGAAA
 74874  AGATTAGAAATATATTAAATATACCTTCTAATTTTGAAGAACTACTTAAAACAATTATAT
 74934  TAGTAAATTCACAAAAGAAATGGTTATATTCTAATATTGTAACTATTTTTGATAAGTATC
 74994  CTTGTTTAACAATTAAATATTATAGTTATTATAAATGAAAAATAGCTATAATTAATAATT
 75054  TAAATGGTATATCTTATAATAATAAAGATTTATTAAATATTAAAAATACAATTAATAATT
 75114  ATGAAGTAATTTCTAATTTAAAAATTCCATATGATAAAATAAATGATTATTGAATTTTAG
 75174  GTTTTATTGAAGCTGAAGGTTCATTTGATCTATCTCCAAAACGTAATATTTGTGGTTTTA
 75234  ATGTTTCACAACATAAACGTAGTATTAATACATTAAAAGCTATTAAATCTTATGTATTAA
 75294  ATAATTGAAAACCAATTGATAATACACCATTATTAATTAAAAATAAATTATTAAAAGATT
 75354  GAGATTCATCTATTAAATTAACTAAACCTGATAAAAATGGAGTTATTAAATTAGAATTTA
 75414  ATAGAATAGATTTTTTATATTATGTTATTTTACCTAAATTATATTCATTAAAATGATATA
 75474  GTCGTAAAGAAATTGATTTCCAATTATGAAAAACACTTATAGAAATCTATATAAAAGGTT
 75534  TACATAATACACTTAAAGGTTCTAATTTATTAAAATTAATTAATAATAATATTAATAAAA
 75594  AAAGATATTATTCTAATTATAATATTTCTCCTTTCGGGGTTCCGGCTCCCGTGGCCGGGC
 75654  CCCGGAACTAA
;     G-orf391 ==> end
 75665  AAATATTATTGATGATGTATTAAATATAAATCTTATCTATAATTATAAATTACCATATCG
 75725  TATAAATAGTGATATTCAACGTTTAAATTCTATAAATAATAATAATACTAAATTTATTAA
 75785  TGTTGGAGTATTTGTTTATGATTTAAATAATACATTAATTATAACATTTACTGGTTATAG
 75845  ACCAGCAGCTCTTTACTTTAATTGTTCTCCTTTTCGGGGTCCCGACTGGGGCCGGGACTA
 75905  AACATGAAATTGCTAAATATATTAAAAATGGTAATGTATTTATAAATAAATATATTTTAA
 75965  AAAATATTTTTTTAGATTAATTATTATTTTTACTTCTTCTTAAAATTAAAAAAGGAGACT
 76025  TTTTTATATTTATATAAAATATATATAAATTATTCTTTTATTATAAATATATAAAATTAT
 76085  TTTCTTTTAATTATTTTTATAATTAATTAATTCTTCATGGCTATAGCCATAACTTTTAAT
 76145  AATATTCTTTTATTCTTTATTATTATATATATATATATTTATTATTTATTATTATAGAAT
 76205  TTATATTTATAAAAATATTAATATTTTATTTAAAATAAATAATGATTAATTTATAAAATA
 76265  TATATTAATTAAGTTTCGGGCCCCGGCTATGGGAGCCGGAACCCCCGTAAGGAGTTATTA
 76325  TATTTATAATTAAATCTTTAAATAATATATCTTAAATTATTATATTGATATTAATATTAT
 76385  ATTGATATTAATATTAAATATATATTTAATATTTAGCTTATTATTTTATAAAATTATATT
 76445  TATATATTATAATATAATTAAATATATTATAAATTTAATAATTTAATAAAAATATTCTTT
 76505  TTATAATTATTATAATAATTAAATAAATAATAATAATAAGAATAATTAATGTATAATTTT
 76565  TTTATAAATATTATATATTTTTATATTAATAGTTCCGGGGCCCGGCCACGGGAGCCGGAA
 76625  CCCCGAAAGGAGAAATATTAATAAAATAAAATAAAATTATAATATAATTAAATTATAAGA
 76685  ATTATATTTACTCCTTTTATAATTTATATTTATAATATAATATAATATAAAATAAATATA
 76745  ATATAATATAAAATAAATATAATGTAATAGGTATTCACTCCTCTTTGGGGTTATTATCTN
 76805  NNNNNNNNNNNNNNNNNNNNNNNNNNNNNNNNNNNNNNNNNNNNNNNNNNNNNNNNNNNN
 76865  NNNNNNNNNNNNNNNNNNNNNNNNNNNNNNNNNNNNNNNNNNNNNNNNNNNNNNNNNNNN
 76925  NNNNNNNNNNNNNNNNNNNNNNNNNNNNNNNNNNNNNNNNNNNNNNNNNNNNNNNNNNNN
 76985  NNNNNNNNNNNNNNNNNNNNNNNNNNNNNNNNNNNNNNNNNNNNNNNNNNNNNNNNNNNN
 77045  NNNNNNNNNNNNNNNNNNNNNNNNNNNNNNNNNNNNNNNNNNNNNNNNNNNNNNNNNNNN
 77105  NNNNNNNNNNNNNNNNNNNNNNNNNNNNNNNNNNNNNNNNNNNNNNNNNNNNNNNNNNNN
 77165  NNNNNNNNNNNNNNNNNNNNNNNNNNNNNNNNNNNNNATAAATATAAATATAATAATTAA
 77225  TAATATTAAAGTTTTATATATATTAATATATTATAAAAGGTTNNTATATATATATAATAA
 77285  GATAAGTAATAAATTAATTAATTAATAATATAAAAATATATATTATATATTATGTTTTAT
 77345  TTATATATATATATATATTATGTATTATTATATAAAAATATATATATATTATATTATAAG
 77405  TAATAATAAGTATTATATTATATATA
;     G-trnF(gaa) ==> start
 77431  GCTTTTATAGCTTAGTGGTAAAGCGATAAATT!GAA!GATTTATTTACATGTAGTTCGAT
 77489  TCTCATTAAGGGCA
;     G-trnF(gaa) ==> end
 77503  ATAATAATAATATATTAATTAATAATTAATTTATAATAAATATATTATAATAATTAATAT
 77563  ATATATATATAATATATTTAATACAAAGAAAATATATATTATATCTCTTATTTATTTATT
 77623  TATTAATATTTTAATAAATATAATATTATAAAAAAAAGTTTATATATTNNNNNNNNNNNN
 77683  NNNNNNNNNNNNNNNNNNNNNNNNATATTATAAATATAAATATAAATATAAATATAATAT
 77743  AAGTTTGGTATTCATTTAATTATATTATTTAATTAAAAATATTCTAAATAAGAATAAATA
 77803  TCAATAAAGGAGTTATAAATATATATATATATTAATATATATATAAAAATATATATTATT
 77863  ATTAGTTCCCGCTTCGCGGGAACCCCGTAAGGAGTAATNNNNNNNNNNNNNNNNNNNNNN
 77923  NNNNNNGGGAAGGAGTTTTATTATAATAAAATTTATATATATTTAATATATAATTATAAA
 77983  AATATTATATAATAAATAATAAATAATTATTAATAATAAATAAATATAATAATAATATTA
 78043  TAATAAATTTATAAATGATTATAATAAATTTATATTAATTTTTTATTT
;     G-trnT(uuag) <== end
 78091  TGTAAATACTAAGATTTGAACTTAGATAATATGCAC!CTAA!AAACATACATTTTACCAT
 78149  TAAATTATATTTAC
;     G-trnT(uuag) <== start
 78163  CTTATTAATTATATAAATTTTATTAAATATATAATATATTAATTATATAAAAATTATTAA
 78223  ATAAATATATAATATATTATATATAATTTATAATATATATATTATAAATATTATTATATA
 78283  TAAAATATAATATACTACTTATAAAAATATATATATATATATAAATATATATATAAATAA
 78343  ATATTTTATATATTAAATTAAATAATTATTAATAAATTTAATTATAAAGTATCATTTTCA
 78403  ATAGGAATATTAAGAAGGTTATAATAATTATATGAATTATTATAATTATATATATATAAA
 78463  TAAATAAAATAATAATTATAATAATTAATAAGAGTTTTGGATATATATCTGTGGAGTATA
 78523  TATTTTATAA
;     G-trnV(uac) ==> start
 78533  AGGAGATTAGCTTAATTGGTATAGCATTCGTTT!TAC!ACACGAAAGATTATAGGTTCGA
 78591  ACCCTATATTTCCTA
;     G-trnV(uac) ==> end
 78606  AATCTAGATATAATATTATATCTATCTTAATATAATAATATTTATTTATTAAATAAAAAA
 78666  AAAATAAATAATATTAATTAATATAAGATTCTTTTTTAATTATAATAATAAATAAATAAA
 78726  AAGAAGATATTATCAATGATTTATATTAATAATAAATATAAATAATAAAAAATATATATA
 78786  ATATAATATAATAAATATATTTCCTTTAATATTAATAAATTAATAATAATAATAATAATA
 78846  ATAATAAAATATTTAAATAAATTATATTCAATACAAATTAATTATTTATATTATTAATAA
 78906  TTGAATAAATAATCCGATCGAAAGAGATATTAATTCGATTATATTATTTATTTAATTATA
 78966  TTTAATTTAAATATATAAATTAATATATATATATTGAATTATATATAAATTTATTTTATA
 79026  ATTTTATAAATAATATATTATTATAAATATTTAATATAATTTATATTATTATTAAATAAA
 79086  AGATTTATTAAATTAATATTATTATTTAATTTTATTATATAGTTTTGAGGATAATATTTT
 79146  ATTAATATTTTTTTTATTTATTTATTTAATTATATTATATATATAATATATATATAACAA
 79206  TAAATTT
;     G-cox3 ==> start ;; mfannot: alternative ATG start pos 79195
 79213  ATGACACATTTAGAAAGAAGTAGACATCAACAACATCCATTTCATATGGTTATGCCTTCA
 79273  CCATGACCAATTGTAGTATCATTTGCATTATTATCATTAGCATTATCACTAGCATTAACA
 79333  ATGCATGGTTATATTGGTAATATGAATATGGTATATTTAGCATTATTTGTATTATTAACA
 79393  AGTTCTATTTTATGATTTAGAGATATTGTAGCTGAAGCTACATATTTAGGTGATCATACT
 79453  ATAGCAGTAAGAAAAGGTATTAATTTAGGTTTCTTAATGTTTGTATTATCTGAAGTATTA
 79513  ATCTTTGCTGGTTTATTCTGAGCTTATTTCCATTCAGCTATGAGTCCTGATGTACTATTA
 79573  GGTGCATGTTGACCACCTGTAGGTATTGAAGCTGTACAACCTACCGAATTACCTTTATTA
 79633  AATACTATTATCTTATTATCTTCTGGTGCTACTGTAACTTATAGTCATCATGCCTTAATC
 79693  GCAGGTAATAGAAATAAAGCCTTATCAGGTTTATTAATTACATTCTGATTAATTGTTATC
 79753  TTTGTTACTTGTCAATATATTGAATATACTAATGCTGCATTCACTATCTCTGATGGTGTT
 79813  TATGGTTCAGTATTCTATGCTGGTACAGGATTACATTTCTTACATATGGTAATGTTAGCA
 79873  GCTATGTTAGGTGTTAATTATTGAAGAATGAGAAATTATCATTTAACAGCTGGACATCAT
 79933  GTTGGATATGAAACAACTATTATTTATCTACATGTTTTAGATGTTATCTGATTATTTTTA
 79993  TACGTAGTCTTCTACTGATGAGGAGTCTAA
;     G-cox3 ==> end
 80023  GGCTATATAATTATATATCTAAATGATTAATATATATATTATTAATAATTAACAATAATT
 80083  AATATATTATAATTTATATATATATATTTTATATTATTATAATAATATTCTTACAAATAT
 80143  AATTATTATATATTATTCCTTCAAAACTCCTAACGGGGTTCCCGCGAAGCGGGAACTAAT
 80203  AATAATATAATCATTATACTCTTTTTTCATTTACCTTTTATAAAGATAATTAATAAATTT
 80263  ATTTAATATTTATATAAAAAAAAATATAATATTAATATAATATAATATAATAATGTAATT
 80323  ATTTATATTTTTATATTCCTTCGAGGTCACCGCCTCACCTCCAGCGGGACTTTTTTAATA
 80383  TGATATAATATAATATAAATATTATTAATTTAACTAATATATAAATTCATATATATATAT
 80443  ATATTATTAATATTATTTTATAAAAAATATTTTTTATTTGATTATTATTAAATATTATAT
 80503  AAATNNNNNNNNNNNNNNNNNNNNNNNNNNNNNNNNTATTAAAAATATTAATATATTATA
 80563  AATATACTATTTATATAATTATTTTTTGAAGTGAGCACCTATTTTATATATATTTTATAT
 80623  ATATTTTATTATATTTTATTAAAAATAGGTGTGAACCTCCATGAGAGAGGAATGAATACC
 80683  TATTTTATAAAGTATATTTTATATTCTATATATTATAAATATGAACCAAAAAAAGGAGTT
 80743  TAAAATTTAATTAAATTTAATTAATTGAATTTCTTTATTATTATTATCATAATTATTAAA
 80803  CCCTTTATTAATATAATAATATATTATTTATTATCAGAATTCCTACCCTTTTTATAATTT
 80863  ATATCTTTAATAATATAATTAAATATAAAATGTTTATTAAATATTATATAAAAAAAAAAA
 80923  TAAAAGTATATATATATATATAAATGATAAATAACAAGGAATTCACACTTATATAAATTT
 80983  AAATATAAAGTCCCAAAAGAAGTATTCATTAAATAAATTATCATTAATTAATTATAATAA
 81043  ACTTATTTAATATTATTAAAGATTAATTTATAATAATAATTATTATTATTATTATTAATA
 81103  TTAATAAAATATATAAATAATTAAATAGTTCATATATTCAAAAGAATTAGAATTAAACTT
 81163  TAATAAGTGTATTTAATATATAGAATATTAATAGAATATTTATTCTATTTATATATATAT
 81223  TTATATATATATATATTAAATAATATTATTTATATTATATTTTATATATATATTATTAAT
 81283  ATAAAAAGTATATTATATGTATTATATATATTATATATTATATATTTAATAATATATTAC
 81343  TCCTTTGGGGTGGGTCCGCCCCACGGGGCGGGCCGGACTATTATAATTAATAATTTTATA
 81403  AAGTTCCGGGGCCCGGCCACGGGAGCCGGAACCCCGAAAGGAGAATAAATAATTATATAT
 81463  CTTCTTCTTAATTAAATTAAATTAAATTAAATTTAATTAAATTAAATTAAATTAAAAAGG
 81523  GGTTCGGTCCCCCTCCCTTAAGGGAGGGGGTCCCTCACTCATTCAAACTATAATTTAATA
 81583  TATTATGATATTATTTATAATTTATAATATAATGTATAATATTATATTATAAATATTATA
 81643  TAAAAATAAAATGATATATATAATAATAATAATAATAATAATAAAAAAATAGAATAGAAT
 81703  AATTTTTATTATTTTAGTATATATAAGAATTTAATAAGTTATATTATTGCGGACACCGTT
 81763  ACGCGGAGTGGGGACTATTATATTTTACCTATATATATTAATATTATTATAATTTCCTTC
 81823  TTTAAAAGAAAAAAGGAATTCGAGAACTTATTATTATATTAATATATTAATAATAAATAA
 81883  TAATAAATAATAAAAAAGTAAATAATTATAAATTATATAAAAATATAATTTTATTATTAA
 81943  GAAAGGAGTTTAAATATAAAATATAATATTATCATTAAGTTCTAATAAAGATATATAATG
 82003  AAGATCTATTAGAACCTAAAAAGAATATTAATATATCTATTATAAAATAATAATAATAAA
 82063  TATAAATATAAAAATAAATTGTAATATTTATAAATAATAANAAAAAAAAAATAAGGAATA
 82123  TATTAATTATTAATAATAAATAAATTATATTAAAATATAATATTATTATTAAATTAAAGA
 82183  ATTATATTAAATATATTTATTAAAATTTTATAAATAAGTTAATATTTTATTAAATAATAT
 82243  TTATAAATAATAAAAAAAAATAAGTATATAATTATTAATATATTAATTTATTATGTTATA
 82303  TATTTATATATTTCAAATATATAAGTAATAGGGGGAGGGGGTGGGTGATAATAACCAGAA
 82363  TATTAAATAAATACAGAGCACACATTTGTTAATATTTAATAATATAATCAATAAATATAT
 82423  TATAATAATATAATATAATTAATAATAAATATAAAGTATAAACAATATAATAAATTATAT
 82483  AAAATAAATATAAATTAAAAATAAAAACTAAATAATTAATATAATAAATGATAAACAAGA
 82543  AGATATCCGGGTCCCAATGATAATTATTATTGAAAATAATAATTGGGACCCCCACAATAG
 82603  AATAAAAAATAAAAAGAATTAATAATATATAAATAATATAAAATATATTATATATATATA
 82663  TAATATATATATATATAAAATAAAATAAATTATATAATATAATATATATATATATAATAA
 82723  TAAATTATATATATATATATAAAATAATNAAAAATAATAATCAT
;     G-orf229 ==> start
 82767  ATGAATTTTATAAATATAATTANNNNNNNNNNNNNNNNNNNNNNNNNNNNNNNNNNNNNN
 82827  NNNNNNNNNNNNNNNNNNNNNNNNNNNNNNNNNNNNNNNNNNNNNNNNNNNNNNNNNNNN
 82887  NNNNNNNNNNNNNNNNNNNNNNNNNNNNNNNNNNNNNNNNNNNNNNNNNNNNNNNNNNNN
 82947  NNNNNNNNNNNNNNNNNNNNNNNNNNNNNNNNNNNNNNNNNNNNNNNNNNNNNNNNNNNN
 83007  NNNNNNNNNNNNNNNNNNNNNNNNNNNNNNNNNNNNNNNNNNNNNNNNNNNNNNNNNNNN
 83067  NNNNNNNNNNNNNNNNNNNNNNNNNNNNNNNNNNNNNNNNNNNNNNNNNNNNNNNNNNNN
 83127  NNNNNNNNNNNNNNNNNNNNNNNNNNNNNNNNNNNNNNNNNNNNNNNNNNNNNNNNNNNN
 83187  NNNNNNNNNNNNNNNNNNNNNNNNNNNNNNNNNNNNNNNNNNNNNNNNNNNNNNNNNNNN
 83247  NNNNNNNNNNNNNNNNNNNNNNNNNNNNNNNNNNNNNNNNNNNNNNNNNNNNNNNNNNNN
 83307  NNNNNNNNNNNNNNNNNNNNNNNNNNNNNNNNNNNNNNNNNNNNNNNNNNNNNNNNNNNN
 83367  NNNNNNNNNNNNNNNNNNNNNNNNNNNNNNNNNNNNNNNNNNNNNNCGAAAGAGATAAAT
 83427  ATTTATATTTTTATTTATAATTATATATAA
;     G-orf229 ==> end
 83457  ATAAAAGTTTATTAAAATTTATAATAATAATATAAAAAAGTATATAATAAATTTATTATA
 83517  AATAAATAAATATTTAGTAATAATATTTAATAAAATTATAAATATTATAAAAAAAATATT
 83577  AATAATAAATAATAAATATATAATATAATATAATATAATAAATTAATAACAATAAGATAT
 83637  CCGGGTCCCCTAAATAATTATTATATAAAATAATAATTGGGACCCATACATATAAATATA
 83697  AAATATTTTAATATTTATATATAAATAATAATAATATATATTTATATTATATTATAATAT
 83757  AACCCCTTCCAATTAATATTAATATTAATATTAATTACTTCCTTAAAAAAATAATAATTA
 83817  ATTAATTGATTTTTATATTAATATAAAAAAGTTAATATATATATTTATATATAAATAATA
 83877  TAAATTAATATAAAGATAATAAGTCCCCGCTTTCAGCGCAGTGAGGGACCCCCTCCCGTA
 83937  AGTATACGGAAGGGGAAACCGAACCCCAAAGGAATAATAAATAATAGTATGTATTTAAAT
 83997  AAATATTTAATATACTATTTTTTTTTATTATTTTTATAATATATTTATAATAATATATTT
 84057  AATTATAATTTATAAAAAAGAGATATAATATTTTATTATATATAATATTAATATAATACA
 84117  AATTAACATTATTTAATTATTATTAATAATATTTAACTTTATTATTATCTTCTTCGGTTG
 84177  GATTTATTATTATNNNNNNNNNNNNNNNNNNNNNNNNNNNNNNNNNNNNNNNNNNNNNNN
 84237  NNNNNNNNNNNNNNNNNNNNNNNNNNNNNNNNNNNNNNNNNNNNNNNNNNNNNNNNNNNN
 84297  NNNNNNNNNNNNNNNNNNNNNNNNNNNNNNNNNNNNNNNNNNNNNNNNNNNNNNNNNNNN
 84357  NNNNNNNNNNNNNNNNNNNNNNNNNNNNNNNNNNNNNNNNNNNNNNNNNNNNNNNNNNNN
 84417  NNNNNNNNNNNNNNNNNNNNNNNNNNNNNNNNNNNNNNNNNNNNNNNNNNNNNNNNNNNN
 84477  NNNNNNNNNATAGTTCCGGGGCCCGGCCACGGGAGCCGGAACCCCGGAAGGAGAAATATA
 84537  AATATAATAGTATAGTATATAGGAAGTTAATAATAATATAAATATTATATAATATATATA
 84597  TGTATATNTATTATATTATATAATTAATTTTCTCCTTTTGGATTTACATCTTAATAAAAT
 84657  ATAAAATATAAAATGTTATTAACAATAAAAATTATTAATCTTTATAATATTAATAATAGT
 84717  AAATTTATTTATATATCTCCTTTAGGATGAATTNNTNNNNNNNNNNNNNNNNNNNNNNNN
 84777  NNNNNNNNNNNNNNNNNNNNNNNNNNNNNNNNTTTTATTAAAAAATATTAAATATTATAA
 84837  ATATATTATAAATATATTATAAATATATTATAAATATATTATAAATAGAATATAATATAA
 84897  TATTATATATTATAATGATAAAGATTATATATATTTTCNTTTTTTTTTTATTTATTATTT
 84957  TTAATAAGTAAAAATTATATTATATATATATATATATTAAATTTTATAAGTAATATAATA
 85017  TAAGTATTAATATATAAA
;     G-trnM(cau)_2 ==> start
 85035  TGCAATATGATGTAATTGGTTAACATTTTAGGGT!CAT!GACCTAATTATATACGTTCAA
 85093  ATCGTATTATTGCTA
;     G-trnM(cau)_2 ==> end
 85108  ATAAATTAATATATAATATTTCTAAAAAAGTATAATAAAATATATTATAAGAAGAATATA
 85168  TTATATAATAATTATATTAATAATATTAATAAATAATATATAAATAATTATAAAAAAGTA
 85228  TATAATATTAATCAATTAATTAATTAATAAATATAAATAATATATTAATTTTTAATTAAT
 85288  TTGAATAAGATATTTATATTATTAA
;     G-rnpB ==> start ;; mfannot: Approximate position
 85313  TAGGAAAGTCATAAATATATAAATTATATTATATAATTAATATAATAATAAAATAAATTA
 85373  TATATTTTATTTATAATATTATTTCTTTATAAGATAAAATATTATCTAATTAATAATTAG
 85433  ATTGAATAATATTTATAAAGAAATATATATAAAAAGTCATTATATAAATTAAATTATAAT
 85493  TTAAATAAATTTTATATAAATTAATATAATATTAATAAAGTAATTAGTATAAATAAATAA
 85553  TATGAAAATAAAACTTAATAAATATATAAATATAGTCCGGCCCGCCCCCCCGAGGCGGGC
 85613  GGACCCCGAAGGAGTGAGGGACCCCTCCCTAATGGGAGGGGGACCGAACCCCTTTTTAAG
 85673  AAGGAGTCCATATATATATATTAATAAAAAAAAGTAATATATATATATATATTGGAATAG
 85733  TTATATTATTATACAGAAATATGCTTAA
;     G-rnpB ==> end
 85761  TTATAATATAATATCCATN
