# Supplementary material for: Global Characterization of Fungal Mitogenomes: New Insights on Genomic Diversity and Dynamism of Coding Genes and Accessory Elements
Source: Front Microbiol. 2021 Dec 1;12:787283. doi: 10.3389/fmicb.2021.787283 (PMC8672057; doi:10.3389/fmicb.2021.787283)
Supplement: Supplementary File 1 — de novo annotation files of the 685 mitogenomes investigated in this study. Annotation was performed with the Mfannot program. [file Data_Sheet_1.ZIP › Supplementary_FileS1/CM022337.1_Rhizopus_oryzae_strain_GL45_mitochondrion_complete_sequence_whole_genome_shotgun_sequence_mitogenome.mfres]

;; Masterfile modified automatically by mfannot version 1.35
;; on Wed Dec 23 23:02:24 2020 by user pfonseca on host LGCM-PROC
;;    - Gene Totals: 53
;;    - List of genes added:
;;      atp6                 atp8                 atp9                
;;      cob (2 introns)      cox1 (3 introns)     cox2                
;;      cox3 (1 introns)     nad1                 nad2                
;;      nad3 (1 introns)     nad4                 nad4L               
;;      nad5                 nad6                 orf102              
;;      orf160               orf174               orf195              
;;      orf200               orf202               orf211              
;;      orf289               orf291               orf292              
;;      orf305               orf360               orf370              
;;      rnl                  rnpB                 rns                 
;;      trnA(ugc)            trnC(gca)            trnD(guc)           
;;      trnE(uuc)            trnF(gaa)            trnG(ucc)           
;;      trnH(gug)            trnI(gau)            trnK(uuu)           
;;      trnL(uaa)            trnL(uag)            trnM(cau)           
;;      trnN(guu)            trnP(ugg)            trnQ(uug)           
;;      trnR(ucg)            trnR(ucu)            trnS(gcu)           
;;      trnS(uga)            trnT(ugu)            trnV(uac)           
;;      trnW(cca)            trnY(gua)           
;;
;; end mfannot
;;


>CM022337.1 Rhizopus oryzae strain GL45 mitochondrion complete sequence whole genome shotgun sequence gc=1
     1  AGGTCGGCCCGACTTAAACTATAACTATACTTTAAATTCTTTAGACCTATAGTTCTTGTG
    61  TAATTTTTTAAATATCACAATTATAGAAAAATATACTTAAATCTAATTATAATATTAATT
   121  ATATAAAAATATGTTTAAATTAGAATATTCAAAAAAATAATAAAATAGCGTAGTTAAGCT
   181  GTTCTATATTTAATAATAATAATATAGATTATTTTATTATAAGATTCAAAATTTTTATCT
   241  TAGGTTTAAAGCAGAACTCAGAATTTTTTACTTTTTAAGTTATTTATTTTTTAAATCTTT
   301  ATTTTATATTAAACTTAATTACCAATTCCTGTACTTTGCATAAAATTTATAACCAAAGAC
   361  TTTTTAACTTAAATATAAATTAAATAATAAATAATAAATTTATCTTAAAATCAAGAAAAT
   421  TTTAATAATCAGATTTTTTTTATTTATAAATTTTCTGAATTATTAATTTAAAAATTTTGG
   481  TTTATTTTTATATAATAAAAATTCTATAATATATATATAATTTTGTTGCATATTTAAAAA
   541  AATTATAAGTAAGAATTAAAATTTAAATAAAAATAATGTTTATATAGTAATTTAGTTTAT
   601  ATAAATAAAATTTTATTTAAATTTTTCGGATTGACTTGTTATTGAAAGTTTTATTCTTAA
   661  AACTAAAATCCCGCGTAATGACATCATTATTTTTTAAGATGTTGTTTTTAATAAATAAAT
   721  AAATTTAAAATAAATAATTTTTAATTCAGCACGGGATAAGATTAATATCAAAATTTTAAT
   781  TTGGTAATTAGGTTTTGTCTTTTAGGAAAGAATTCTATGAATTCTTGATTCAAAATAAAT
   841  TAAAATAATAATTTTAACCCTTTTTAATTATAATATTATTATTTAAAAATAATATTATAC
   901  AGAACAAAATAAATTTAATTTTAAGGTTTTTTAGATTTAATTTAAATATTTAAGGAATAA
   961  AATTTATTTTTAAATAAATTTATTTTATATTTTATATTTATAAATATATAAATATAATTT
  1021  TGCGTTTTATACGTTTTTATATCTTGAGAAATAAATAGATAATGTATTTATTTTCATTCT
  1081  AAAGGTTAAATAATTTTTATATTTTTAAAAATTAATCCATAGAATTTTTTTTAATTTAAA
  1141  TAATAATTATTATATAATTATTATTAGTTTACAAATTAAAAAAATAAAATACATTTTTCG
  1201  GATTTTTTATAAAATTTTTAAATCTGAAATGAGTAAACTTGGGGTTTTAAAACTCTAATA
  1261  AAACTCAATTATAATTAAATAAAATTATGATGGAATTTTCGATAAATTTAAATAACTTTT
  1321  TTTTATCAGCCTAAATTCATTTTATTTTTA
;     G-cob ==> start
;     G-cob-E1 ==> start
  1351  ATGAAATTACTAAAAAGTCATCCCTTTTTAAGCCTTGCTAATAGTTATGTAATTGATTCA
  1411  CCTCAACCTTCTAATCTTAATTATGCTTGGAATTTTGGATCTTTACTAGCTTTATGTTTA
  1471  GGTATCCAAATTGTTACTGGAGTTACTTTAGCTATGCACTATACACCTAATATTGATTTA
  1531  GCTTTTATTAGTGTAGAACATATTATGAGAGATGTAAATTATGGATGGATGATTAGATAT
  1591  CTTCATGCTAATACTGCATCATTCTTCTTCTTATTTGTATACTTACATATTGGTAGAGGA
  1651  TTATACTATGGTTCATATAAATCTCCTAGAGCATTACCATGGAGTATTGGTGTAATTATT
  1711  TTAATTTTAATGATGGCTACAGCTTTCCTGGGT
;     G-cob-E1 ==> end
;     G-cob-I1 ==> start /group=ID (2.85e-44)
;     G-cob-I1-orf202_2 ==> start /first_aa=I /note=GIY ;; evalue:1.6e-21
  1744  attgaaaacacatgcccaaaatggttagatgatgaaatgggaactttcttaatgactagt
  1804  aatttgattatttctcctaaacttaaatctctatttgatgaatataagattaaaccatat
  1864  cttgtattttcagaactttataaagaatcagttaaagaaaatcttagagctgaaactaga
  1924  aaaaaagcaggtatttatggtattttaaatctaactaccggtaatttttatattggaagc
  1984  gctgtaactaatagattttacagtagattttataaacatcttattagaggtttaggtaat
  2044  aaaaatattgccattgatctcgaaaaatatggaattgaatccttcgtatttgttattcta
  2104  gaatacttcccagaatcagtaacaaaacggaataacccagatctaatggttttagaaact
  2164  tattggattcaaacatataaaccaacttataacattctacttgaagctggtaacttttta
  2224  ggatatactcattctgaggaagttaaacagaaaataagagatatttattcagatgagaaa
  2284  agaaaacgagtttctttaatcaataaaaataagactttatcagattctgtaaaagcttta
  2344  attagataa
;     G-cob-I1-orf202_2 ==> end
  2353  aaggcgagggtccgcgtagcaggcatttgccaaggggcctccggcccctcggctttaagt
  2413  agatcaaatgaagttaagaataaatatagattagcgaggaggggcgaagccccgaagaag
  2473  agaaaacctcctttggggcaagaaaaggttttaacttttctcgcccctcctagcatctgc
  2533  cgctacgcggccgacgcttcttcaaaaccgataacgttatataatgaagacggttcagtt
  2593  tatatgaaatttggaggtattcgattaatgattaaacacttcgagtgtgatcataagacc
  2653  attaataaatatattaagtctggagaacttttcaaaaaacaatggtatattaaattagat
  2713  taattaccatataattacataagagtattattattcacttctaatcatagtcctatatgg
  2773  agaattgcgcaatctatacagaaaagctattcagtagtatagaatgccctgacaggggca
  2833  ttgaagaggataacgacctctttggctatattgatgaaaacggtcaaagattagacatct
  2893  ttttcaagaccgtcggtggtgtataccatcgctacagactgggtcatcaatgggtgcctg
  2953  aaatggtgcttaatgtacagtcggatttccgagaatatccctttattctccacaaggcct
  3013  taaatgatatttactggaaagagaattaacgaacttgaggatcagtaaattgataaggta
  3073  catgaaatataaaccagatgtcattataatggtgtttatattttggaaattg
;     G-cob-I1 ==> end
;     G-cob-E2 ==> start
  3125  TATGTTCTTCCTTGGGGTCAAATGAGTTTATGGGGTGCAACAGTAATTACTAACTTACTT
  3185  TCTGCTATCCCATGGATTGGTAAAGATTTAGTAGAAT
;     G-cob-E2 ==> end
;     G-cob-I2 ==> start /group=IA (1.44e-26)
  3222  tc
;     G-cob-I2-orf291 ==> start /first_aa=G /note=LAGLIDADG ;; evalue:3.6e-45
  3224  ggaaacttagaaaatgtttttatttattcaaatgttgtagaactaggtattttacctatt
  3284  attggtactattaatagtaaagctttaaataaaattaaacttcgaacagaacaagaaaga
  3344  ttagatacactaaaaacttcaaaaagttttcttgctatgcttgttggtttaattgatggt
  3404  gatggatatattgctattactaaaacaccaaaaaattatattagaattgatctaattatc
  3464  tctttagatttaagagatttagatttgattaactatattcattcggtgttaaaaattggt
  3524  cgtgtaaataaatatccaaaattaaatgtagtaaagttaactatttcaagaacagatcta
  3584  caaactattttatttcctctatttatttatcataatttatatttcttaacagaaacacga
  3644  gaagctcaatttgataaagtaatgtttattcttcaaaataatattaaaaagtattctgag
  3704  ctacctgataaatttccggtttactgtaatttacctgtaactgcagaggattatagtaaa
  3764  ttagattttttcccaaattggattgtcggttttacaatagcagaaggatcattttttgtt
  3824  aaaaataataaggatatttgtttttcattaaaacaaagaacacatgaattattatttgag
  3884  gcattcaaaattatttttaatacaaaagtaaaaattgatacttctgaagattattctaaa
  3944  tttatggttagttccattagggatattcaaaaagtagttgattttttctctttctcagat
  4004  ttacatcctcttgttggttataaattaacacaatataatttatggttaaataatattcga
  4064  gaaagttcacgatatggaaagattaaatcaccttaa
;     G-cob-I2-orf291 ==> end
  4100  taataaattaagtataaattcacgatttgataaataaaataaaattaaacattttctaat
  4160  tctagggtgttgacatcatcctagatataactaccgagatctttaagatttcggagttaa
  4220  gacattatgagttccattaaacttaatagtttaatcgcaaattgggtgaattgcaagaac
  4280  atctctttgttcacagggagacaacttgcagcgaagcatatatcagtgctataaagatat
  4340  atgaacgttcaacgactaatcggtgagctgcactagcaataatccggacacgagtgccca
  4400  acgacatcgtcaacttatttaatggataatccatttaagttagaaatggtcgatgacata
  4460  gtctaaacttattagtgataataagaaggtacaattaaatgttgtatcgataatattttt
  4520  g
;     G-cob-I2 ==> end
;     G-cob-E3 ==> start
  4521  TCATCTGGGGAGGTTTCAGTGTTGATAATGCAACATTAAACCGATTCTTCAGTCTTCATT
  4581  ACTTATTACCATTCATTTTAGCAGCTTTAGCTGTTATGCATTTATTAGCTCTACACGAAC
  4641  ATGGATCAAGTAATCCATTAGGAATTACAGCAAATGCTGATAGACTTTATATGCATCCTT
  4701  ATTATACATTTAAAGATTTAGTAACAATTTTCTTATTTTTCTTAGTATTAGCTTTATTCT
  4761  TATTTTATGCACCAAATAAACTTGGTCATCCTGATAATTATATTCCAGCTAATCCAATGC
  4821  AAACTCCTGCGTCAATTGTACCAGAGTGGTACCTATTACCTTTCTATGCAATTTTACGAT
  4881  CTATTCCTGATAAATTAGGAGGAGTAATTGCTATGTTTGGTTCTTTATTAATTCTATTAG
  4941  CTATGCCTTTATTAGATCTTTCAAGAGTTAGAGGTTCGGCATTCCGACCATTAATGAAAT
  5001  TCTTCTTCTGGTTATTAGTAGTAGATTTCCTTATCTTATTATGGTGTGGATCTCAACACG
  5061  TAGAAGAACCATTCATTACTTTAGGACAATTTGCAACAACATTCTATTTTAGTTGGTTCT
  5121  TAATTATTGTACCAGTGGTAAGTGTAATTGAGAATACTTTAATTGATTTAGCTACAGAAA
  5181  ATAAATCTTAA
;     G-cob-E3 ==> end
;     G-cob ==> end
  5192  TCAAAAAAAATATTCTACAAATTTAAATAAAATAACAACCACCCTTATTAAACCCTTTAG
  5252  ATTAATAAAAATTTTTCTTTCTTGTAAATTATTTAAGATTAAAATTAAAAATAATTAATT
  5312  ATTTTATGATTAAGTTTATACTGTTACACTATATAAATTACTTAAAATTAATAAATATTT
  5372  TAAAAATTTAATGAGCAAATTTACATTGTTCCATTATAAAATTTACTTAAAATTTAAATA
  5432  ATTATAATGTAATAAAGGATTTAATAAAAAAAGAATATTAATAGTTATTATATAAATAAT
  5492  TAAGATTAATTTAACTTTTTAGTAGTAAAATACTAAGCTTGCTCATTTAACCAAGTTAAG
  5552  TATTTTTTTTAAAATACTGCTTTTACGACAATAGGCATAAGATAATCTTCTACTTATATG
  5612  TCATGCCTATCATAAAATAAAGGTTTTAGTAAGGGGAGGGGGTGGTTATTAATTTTATTT
  5672  AGATATATTATATTATTAAAAAATATTTACGCTTGCTCGTTTAACCAAGCTAAATATTTT
  5732  TCTAATGATACAGCTTCTACAGCAATTGGCATAACATTCGTCTTAAGTTATTTAAAAATA
  5792  ACTCCGGTATAACCGCCATGAATTTCGTCATGGATG
;; mfannot:
  5828  ggactatatcttcattcattaaaatgaatgtttcacgtgtagtctctgaggagc
;; mfannot:     /group=IB(3') (6.03e-13)
  5882  CAGAATAAATTTTCTGTTTCCTGCCCATTGTCCATTGTATTATCCCAATTATTATCACGG
  5942  TTTCCGTAAATTGGGCTTTAGGAGTTTCGGGCATATAGTGAGATTATCCTCATCTAATAA
  6002  TGGGGGGGCTTATTAC
;     G-cox2 <== end
  6018  CTACCCGTGGTGAACTCCACAAATCTCCGAACATTGTCCGTAGTAAACTCCTTCTCGTTC
  6078  TACTAAAACGGAAGTTTGGTTTAATCGTCCAGGAATTGCATCAATTTTAAGTCCTAAAGA
  6138  AGGAACAGCAAATGAATGAATTACGTCAGCACCAGTTACAATGAATCGGATGTGAGTTCC
  6198  TACTGGAACTACTACTCGGTTATCTACTTCTAAAAGTCGTAGTTGACCTTCTTCTAAGTC
  6258  ATCTGTTGGAACTAGATAAGAATCAAATTCGATAGATTCTCCATCTTCATTAACAAAATC
  6318  AGAATACTCATAAGACCAATACCATTGATGTCCTAATGCTTTAATTGTCATAGCAGGATC
  6378  AATTACTTCATCCATTAAATATAATAATTTGAAACTAGGGAAAGCAATTGCAATTAATAC
  6438  AAAAGCTGGAGTAATAGTCCAAATTAATTCAATTAAAGTACCATGATTATGATATTTATA
  6498  AACAATTTGATTTTTATTAGAACCAAAATTTACAATAATTGAAGTTAACACCCAAGAAAC
  6558  TCCAAATAAAATAACTACTAGATAAAACATAATTTGATCATGTAATTCTACAATTCCTTC
  6618  ATATGAAGGTGATGCACCATCTTGGAAAGCCCATTGCCAAGGCTCAGGAGCATCATTCCA
  6678  TACAGGAGAAATGATATTTAATGATTTAAGCATATTTAACAT
;     G-cox2 <== start
  6720  AAATTCTTATTCACGATATCCCTTAGATAAAATAAATAAATTAAATAATTAATAAATTAA
  6780  TTATACATAAACAAAATTAATGTATAGTTTATTTAGCCGTCAAAATAGGCTTTAATATTA
  6840  AATAATTAAGTGGATTATTGATTATTAAAATCCATAACTTAACTTTGTGCAAAACAATCT
  6900  TACACTTAAAAAGAAAAATTATTTTTTGCGTAGAGGTCCATAATTAATCTACTTAAAAA
;     G-atp6 <== end
  6959  TTAGTGTAGTTCAATTGCATCTTTTAGGTAAGAACAAGTTAAAATAGTGAAAACATATGC
  7019  CTGAAGAATACCAATACCAAATTCTAAACCAGCTAAAGCTGTTAAGAATAATAGAGGTAA
  7079  TAGACTAACTAATAATAATACAGGTCCTGCTACTACCATTTTCCATGTGAAAGTTGAAAT
  7139  AATTTTTAATAAAGAGTGTCCTGCAATCATATTAGCACCTAATCGAACACCTAAAGAAAC
  7199  TGCTCGAGCTAAATAAGAAATTAACTCAATAGCTACTAATAAAAATACTAGAGCAAATGG
  7259  AGTACCAGCTGGAATAAAGAATGCAAAAAATCCTAATCCATGTCGTTGGAATCCAATAAT
  7319  AGTAACTCCAATTAGAATAGCTGTAGCTAAACTAATAGTTAAAACAAGATGAGAAGTAGT
  7379  TGTGAAAGAATAAGGTACTAAACCTACTAGATTACTAATTAAAATAAAATTGAATAAAGC
  7439  AAAAATGAATGGTACATAAACTTCATTTTTTGGTCCAATTTGTTCTCGAACTAAATTTAA
  7499  AATAGATCCGTAAACAGATTCAGAATGAATAGTCCATCGAGAAGGAATTACATAACCATT
  7559  ATTTAAAGATAAAACATTCATACTGATAGTAATTACTACTACCATAATTAAATAAAATCC
  7619  AATGTTAGTTAAAGATAATTTAGTAAATCCAAAAATTGGAGCTAAAATGAAAACAAAATC
  7679  ATTAATTTCAAATTGCTCTAGTGGGTTATTAACTAAGAAAGTTGTAGCTAAAGTTGACAT
;     G-atp6 <== start
  7739  TTTTATTTATTTATCAGTGCTTTTTTATCAAATCGGTACCTCTAGTTCTCAAATATTAAA
  7799  AAATTTATATAATTATTTAAATTTTTAACCTAATAAGATTAAAAATTGGTTCCGCGCAAA
  7859  ATGCGCGGACCCGATCAAGGCAGGCTGCGCCTGCCTTGATTTTTTAATTTTATAAATTAA
  7919  ATTAAATTTTGCACGAACAAATAAGATTGTCCGGCCTAGAAAGAGAGAACGGATGTAAAA
  7979  CATCAATCTAAAATAATCTAATTAATAAGATTAACTTAGACTACTTTATTATTATAATTT
  8039  AATTTAAAACATAATAAAAAGTAAGGTGACCTTACTTATAATTGGACTAAATATTATACT
  8099  TTTTAAATTATTAAATAATTTTAATATAATAATATCTAAGAAAAATTTTAAAATTAAAAT
  8159  GGACCAGAGTGACAACTACACCATTTCTTAAGTAATACCGCCGCGCAATGCGCGGCGACC
  8219  TGACCTATTAAAATTAATTCAATACACTAATCTTTAAAATAAAATCAGAACCGGCCAAAA
  8279  GTAGTTCTTTGGGAACCCGCGCGCAGCGCGGGTCCCCTTCATATAATTAAAAACTCATAA
  8339  TACAATTTATGTAAAAATATTTTAACTCGGCCGACCGAAGGTCGATCATATAAATCTATG
  8399  CTACATACGGGCTTATTTTTAATAAATTAAAAAATTTATAATTAATTAATTATAAATTTA
  8459  TAATAAATTAAAGATAGTTGTTGCTATGTGGCAATTACTATTAATTAATGAATCATTTTA
  8519  AATCAGAGATTTAACATTTTATAAAATCTAAAGGGTTTAATAAAAGGGGGGTAATTAATA
  8579  ATAGTTA
;     G-nad4 <== end
  8586  TTAGATTAATAAATTAGATACTGCTAAATGCATAGGTTCTAAGAATAAATTTGGGAATAA
  8646  TCCCATTACAAACATTAAGAATAATAATGGTAATAATGTCATAAATTCTCTTCGGTTGAT
  8706  ATCACCCATTGGAACTAAATATTTACTTTGAGCACCAAATGCAGTTCTATTATATAGCCA
  8766  AATACCATATGCAGCACTTAAAATCATTCCTAATCCTCCTAATACAGTTAATACTGGATT
  8826  TTGTTGGAATGCTCCAGTAAGTGTCATAAATTCACCTACAAAATTAGCAGATAATGGTAC
  8886  TGCAATATTACCTAATGTAAATAAAAAGAACATAATAGACCATACAGGCATATGTTGAGT
  8946  TAATCCTCGATAATATTTTAATAATCGAGTATGATATCGATCATATAAAATAACTACACA
  9006  AATGAATAAAGCAGGAGATACTACTCCATGAGCAAGCATAAGAATTAATGATCCTTCAAT
  9066  TCCTTGAATTGTATTACTAAATAAACCTAATAAAGTAATATTCATATGTCCTACAGAAGA
  9126  ATAAGCAATAATTTTTTTTAAATCTACTTGTCTTAAAGTAGTGAAAGATGAATAAATAAT
  9186  ACTAATAACAGCTAAAGAGTAAACTAAAGGAGTAAAAAATACAGAAGCATCTGGTAAAAT
  9246  AGCAATAGAATATCGTAAAAATCCGTAACCAGCTAATTTTAATAAAATTCCAGCTAAAAT
  9306  AATTGATCCAGCTAAATTAGCTTCTACATGAGCTTCAGGTAACCAAATATGGAAAGGAAT
  9366  CATAGGAACTTTTACTGCAAATGATAAAAAGAATCCTAACCATAAAATTTTTTGTCGAGT
  9426  TTCACTAATATCTGCTACTGCTAATACTTGATAATCTGTTGAACCTACTTCAAAATAAAT
  9486  TACTAAAATAGCTAATAACATAAATAAAGAACCTAATAAAGTATATAGAAAAAATTGGTA
  9546  AGCTGCATGAATTTTTCTTTCTCGTGCACCCCAAATACCAATAATTAAAAACATAGGAAT
  9606  TAATACACTTTCAAAACAAATATAAAATAATAATAAATCTAAAACAACAAATACTGCAAT
  9666  TAATAAAGTTTCTAAAACTAAGAAAGCAATTAAGAAATATTTAATTCCTGTTTTAACACT
  9726  TTCCCAACTAGCTAAAATACAAATAGGAATAATAAATGTAGTTAGTAAAACAAAAAATAA
  9786  AGAAATACCATCTACTCCAACTACTTCTTGAGTAGTTACAGTAGGAAAAGAACTAACAAA
  9846  TTGAAATCCATTATAATTAGAATCAAATCCAGCCCAAAGAACTAAAGATAATACAAAAGT
  9906  TAATAATGAACTAGCAAGAGCTACCTTTTTCTGTAAAAAAGAATTTTCTCCAGATAAGAT
  9966  AACACCAAAAACACCTAAAATAGGAGTAACTAATAATGATAAAATCAT
;     G-nad4 <== start
 10014  AGTTATAATTTAAATTGTAACTTCTTAAATAGAGAGAATATTTATTATACAAAATAATTA
 10074  AATAATAAATATTAAAAAATTTATCCTTATCGAGGGATTAAAACTTACCTTAATAAAAAA
 10134  ATTAAGAATAATATTTCTAACTTATGTGTAAAACATATAAAGCTAAAATTATTTAATTCT
 10194  TAATTCATACAAATTAAAATTACTGAATACAAGGAAGATATCAGAGTTCATTAAAAGCCC
 10254  TTAAACAACAAAAAATATAACCCTTTTTGGGTATTTTTTATATACGAAGTCAGATAAATT
 10314  AAATTTTAAGGTTTAGCCCATACCTTACACGGTCCTGACGGACATCCCATATTTTAACTT
 10374  GAGACAGGCAAAAATAGTTATAAATCCAAAATTTCAATAATAAATTATTAAAATTTATGT
 10434  TATTTTATACTATCTTTTAATAAAAATTTATAATATATAAATTATATAAAATTTAATTTA
 10494  TAAAAGAAACGAGAGAATCGCTAAGTAATTCCTTATTTCAACTGTAGGCTTTACCTGCCG
 10554  TAGAAACTGAAAATATAATTAAAGATGAATATCGCGTAGCGATATCCATTTTGCTGATTA
 10614  TATCAGCGATAATAATAAAATGCCAAATAAAAATTATTTTGGATTATTCGACAAAATAAT
 10674  TATATAATTTATTAAAATACTAAATGTTTTATTTTAATAAAAATAATATTGCTTAGCTAT
 10734  TCAATTTATAATTTTAATTTCCCAATAATAAATCCCTTAACCTATTAATAATTTTAAAAC
 10794  CCA
;     G-atp8 ==> start
 10797  ATGCCACAATTAGTTCCATTTTATTTTTTAAATCAAGTATCATTTGCATTTCTTCTACTT
 10857  ATGGTTTTACTATATGTAGTATCTAAATTTATTTTACCTAACTTTAAGTTAGTACAATCT
 10917  TCTCGAATGTTCTTAGCATCTAAATAA
;     G-atp8 ==> end
 10944  TTAATTTATTAAGATAGTCCGAAATAATCTAATTTCGGTGAATTTCGAAAAATTTTTTAA
 11004  TAAAACCGGGCTTTACTGAAAATATTTTGCCGAAATAAATTTTTTAATTTATTCGTCTTT
 11064  TATATAAAAAAATCTTTAAGCCATTTAATTTTAAATATTTATATTAGATACAATAAAAAT
 11124  TAATATACACCCTTCCCTTTATTATAACCTTTATAACCAATTAAATATAAGTATTATACT
 11184  AGGACCTATAATAGATACAATTTTACTTAATTATATAATATTATAATTATAAAAAAGTAA
 11244  AAAAATAATAAAACTAAAAATAAAACATACATTTTTCAATATAAATCACGGTACTGTAAT
 11304  TACTAATATTAAGTTAAATACTAAAATTCTTTTTTTACGATAAATTAATAACAATAGTTC
 11364  ATATAAATATTTATAATAAATTCTAAACTTAAAAATAACCACCTCCTTAATGTAATCTTG
 11424  AAAAAATTAGTTATAAGCCTATAAAATACAGAAAAAGGAGATTATAAAAATTTGTGGTAA
 11484  ATATGAGGATGATAGTATTGAAGTCATTACTCATTAATTAAAATCCTTATAATATCCCAG
 11544  TGACATCTCTGTGACATAATTTGAAATTATATCACTCTTTAGTCTGTGTGTTTTAATAGA
 11604  AAATGACATCAGTTACATCAGTTACAATTTTATTCTTTATAAAACCCTTTATCTTTAAAA
 11664  TACTTTATTGATCACTACCGTAAATTTTTTCGCTATATTTAATTGTAAATAAATTATGCG
 11724  AAAACGGTGGTGAATATTCTTAAAATTTAAAGAATGGAAGGATTTAAACCTTCATTTTAA
 11784  GTTTCGTCTCTGAGTTTTACTTAATTTATATTTTGTTCTTATTTAATTCCTAATTATATC
 11844  ATTTATTGACTTTTTATTTGAATTTATTAAATTTTAGTAATTTAATTTTAAGACATTTAG
 11904  TCAGATAAAGTATATTCAATATTAACAGGCTTTCATCCGTAGATATTCTTAAATTTAATT
 11964  TTTATAGTA
;     G-trnL(uaa) <== end
 11973  TACTTACTGTGGGACTCGAACCCACAAGCCTCTCGGCACCGAAGT!TTA!AATTCGGAGA
 12031  GTTTACCAATTTCTCCAAGTAAGC
;     G-trnL(uaa) <== start
 12055  AAAAATTATTATATTTAGTGAATAAAATTTTTTATATTCCGTGAAAATAAGTAATATTCT
 12115  TATTTTCTAAAATTTAAAACAATTAATTTATTAATAGTCGACCCTGTTTTAATTAAATAC
 12175  TAAAATTTGTGATACTTTATATCCTATAAATTAAGTCTAATTATTATTTTAATAATAAAA
 12235  TGAGCGCACTTTATGTGCGCTCATTAAAGTTTTCCTTTGAAATTAAACAAAAATAAATTT
 12295  TTAAATCTAAAAATGTTTGGGAATTTAAAACTCAAGAATCTTAAGGTTGCCTGGATATAA
 12355  AAAATATATAT
;     G-trnM(cau)_1 <== end
 12366  TACCGGGAGAGAGATTTGAACTCCCAAGTTTTATGT!ATG!AAATAAACATTTTACCATT
 12424  AAATTATCCCGGC
;     G-trnM(cau)_1 <== start
 12437  TATATTGTTTCTTTTATTTATTAAACTATATATTAATTTTAAGTATATATTATTCTTAGA
 12497  GTTAA
;     G-rnpB <== end
 12502  ATAAGCCGAATTCTGTTATTAAGTTAATATATCTATACTCAATAAATTTATTTATTGAAT
 12562  AAAAAGCTATCCTTACTAAGGATTAAAGCGCTTTAGATCTTCAACTAAAATTAAACCCTC
 12622  GCCGGGCTACTTGTAGCCTGGCGAGGTTAAGGGCGGCATAGCCGCCCTTGACGAAATATT
 12682  TATTTTTAGTTAAAAATTTTTAGCTTAGGCTTACCACAGGTTAAATTATTCTATCATAAA
 12742  TTTTAGCATAAGACCAAAGGCCCTCTGCATTAAATATTACACGGCCAACACTTTTGTAAA
 12802  ATCTTAAAAAAAGTATTTTTTAGAGTCAATCTATTAAAAAAGTTAAAAATATTTAGAGCC
 12862  GAAAGATCCTATAAATAAAAGCTATGCTCTAGTACTTTTTATTGTAAATTTACTTTTTTG
 12922  AGATTTTAAATTTAAATTGTCTATTTTTGATCAATTATAAATTTTATTTAAAAATTTTTT
 12982  AAAAATATTATTAAAAATAAATTTGTTAGTAGATAATGTACTCAAAGTCAAGTATTACTA
 13042  CTTACTCACTTAAAATTATAATTTAAAAAATTTTAAATTTTGGTTGATATAGCCGGTCCA
 13102  TATTTATCATTTTTAAAATAAAAGACGACGATAAATACAGTTATCTAAAATTAAAAAAAT
 13162  TATAATTATGGGGCCCAAAATATTTCTTTTAATTACCCTAATTTTCATTAGATATTTTAC
 13222  ATTGTGGTTATTTAATTTATTAAATAATAAGCCCCGGACTTTCCTC
;     G-rnpB <== start ;; mfannot: Approximate position
 13268  CAAATAAATTTTATTTGGTTAACTATTATAACTCCTAAGAAAAATTATTACTTATAAAAA
 13328  ATTACAATAAATATTATAAAATTTAAGCTTAAAATTTAAATTATTTATTATAAAATTTAT
 13388  TAAATGATAATAAAAAGTTTATTTTAATAAACTTTTTAAATTATAATAAAATGGGACGGC
 13448  CAAAAGCCGTCCCTAAAAACTTATATTATGTGTAGGTTATCTTTATTTTACATTTCATTA
 13508  GAAAGTTTACACTACGAACAGATCTTCTTAATTTAATAATAAATTTTTAATATTTAAATT
 13568  TTTAATTAAATTTATTTTTGGATTAAATTTATTATTAAATAAGACCTACGTATTCCCAAA
 13628  GAACTACTTTTGATCGGCCCTGAATTTATATTAATT
;     G-trnM(cau)_2 <== end
 13664  GTGCGGATGATAGATTTGAACTACCACGTCTAGATC!ATG!AGTCTAGTATGCTGCCATT
 13722  ACACCAATCCGCA
;     G-trnM(cau)_2 <== start
 13735  TTATTGTTTAGTCTTAGGCTTTGCCTTGAACCCCAAACAAAGGTCCGGGCCGGGCAAAGC
 13795  CCGGCCCTGGTCAAGATAAATAAATTTTTCTCGGCTATTAATAAATTTATTATTTTTAAA
 13855  TTTATTTAATAATTTTGTTTATAAATTAATTTATTATTTAATA
;     G-trnY(gua) <== end
 13898  TGAGGAGAGAGGGATTCGAACCCCCAAAGAGCGCAAGGGCTCACGAGTT!TAC!AGCTCG
 13956  CTCACTGACCAATCAGTATTCTCCCC
;     G-trnY(gua) <== start
 13982  TTATAAAAAAATTATTTATGTAAAGCATATTTTATTAAAAATTACTTTTTATAAAGTTAA
 14042  TAAATATTTTTTAATAAAAGAGAACCTGCGCATAGTGCGGGTTCCTAGGGCCGACTTTTA
 14102  TTTATGTTTTATATACAAAATAAATAAAAATATATTGATTACTTATATAAATTTATTATT
 14162  AAATTAATAATAAATTTAAAGACTTATCGGAAAACCTTCTTTTATTAAAATTATTATTTT
 14222  TATTCGATTAAAATCCGCACTTTGCACGAGGGATAAGGATGTGGGTATAAGATAGGTTTT
 14282  ACATTAAAAATATTAAATTTTTACAAAAAATTCAAAAATTAATAGAATATAGATATGAGT
 14342  TAAAGAGTAATTTTACGTTAAAAAAATTAAAATTTTGCAAATAAATTAAAAATTTAATGA
 14402  TATTAAATTTCGTATAAAATAAAAAAATGTATTAGTATTCGTTGTTAATAAAATAACATA
 14462  ACAAAATTGTATATAAGGTGTATAAAATAGATGTATAAAATTAGTATTTACATTTTGGTA
 14522  AATATACCTTAGGATATATAATTGTATATGTATGAAGGGAGTTTTATTATATTAATAAGA
 14582  ATTTTAGTAAAGAGAGATGTTAATTAAATATTAATATTATATAGTAGTAATTTATTATTT
 14642  AATAAATGTTTTATAATAGATAATATTAAAAAATTCCGATTTATTTTTTATAAATGTTTA
 14702  AATACGTCGAGACAGAACCCACAATATACTATTGCCAACTACATTGGTATTTTATTTAAA
 14762  TTAAAATTTGTAATATAAGGTTTTTATTTTAAACAAATAATATATAAGTAACAATTAACT
 14822  TTTTAATATTAAATTATTCTATAAAAAATA
;     G-trnA(ugc) ==> start
 14852  GGGGTTATTCCTTAAATGGTAGAGGGCTCGTTT!TGC!ATACGAGTAGTCCGAGTTCAAG
 14910  TCTCGGTAACTCCA
;     G-trnA(ugc) ==> end
 14924  ATTCAAAATTAAAATTTTTATAAAAATACAATAAAAATTTTGTTATTTATTATATAAATA
 14984  AAATAATTTATTAATATATTGCTAAATATTCTTTATAATTATTTAATATACAATTAATAA
 15044  T
;     G-trnP(ugg) ==> start
 15045  CAGGTTGTAGCCTAATCTGGTAAGGCATTTACTT!TGG!GTGTAAAATAGTGTAAGTTCA
 15103  AATCTTACCAACCTGA
;     G-trnP(ugg) ==> end
 15119  GATAAAAAATAATAATTTTTATATCTATAATTTTAAATTTTGTTGATTTATTTTAATAAT
 15179  TCATAAGCAGTATATTTTTATAAAAATATTATTTGTTCATAAGT
;     G-trnR(ucu) <== end
 15223  AACTCACCCCAGGTTTCGATCCTGGATTTGGGTGTT!AGA!AATACCCTGTTCTACCATT
 15281  GAACTAGGCAAGC
;     G-trnR(ucu) <== start
 15294  TATAAATTATTATTATTTATTTAAATTTTAAAATGAATAATATTTTTTAATTATTAAAAG
 15354  TAACATTCTTTATTTAAAGTATTTTTTAATTAAAGGGCCGAAGATCCCAAGATTTCGCCC
 15414  GCTCTGCGGGCAAATCTTAAATTATTAAGATTTGTTTATTAATCCTAATTACTTATTTTA
 15474  AA
;     G-trnL(uag) ==> start
 15476  ATGATTGTGATGAAATTGGCAAACATGGTTGATT!TAG!GTTCAGCTGGTAGTAATACCT
 15534  TGCAGGTTCAAGTCCTGCCAATCATA
;     G-trnL(uag) ==> end
 15560  AATTTTATAAAAAATATATTAAGATTTTTAATCTTAATTAATAAAGGATCTGCCTAATAC
 15620  TTTTAATTAATTTTAATTTATATGATATTATTATTTTTTAAAATAAATTGTTTTATATAA
 15680  GATAAATTTTTATATTATCTAAATAAATAAAAAGATATATAAATTTTA
;     G-trnD(guc) ==> start
 15728  GGGGTAGTAGCTTAATTGGTAAAGTCCTTACTT!GTC!ACGTAAGTGAATACCGGTTCAA
 15786  ATCCGGTCTACCTCG
;     G-trnD(guc) ==> end
 15801  ATATTTTATTATTTAAATAAAATTTAATAATTATTTTATAATTTAATAAATTAAATACTT
 15861  TATATAATTATATAAAGTATTTAATCAAAAATATTTAAAATATAATATACAAAATAAATT
 15921  TAAAAAT
;     G-trnC(gca) <== end
 15928  AGACCAACAAGTGACTTGAACACTTATCTGGAAGATT!TGC!AATCTATCGCATTACCAG
 15986  TTATGCTAGTTGGTC
;     G-trnC(gca) <== start
 16001  TAAATTAATAAAAATAAATATAATAATATAAACTAATATTAATTAATTAAATTTTTAAAA
 16061  TATAAGATAATTTTATAAAATTTATTATTAATTAATTGTTTTAAAATTTTATAATTTTAA
 16121  TTTTCAGAATTTACGTATTATATAAATCTTTTTTAAATTATTAAATATTTTTATTTAAAC
 16181  AAATATTAAACTATAATTATTTTAAATTTATTTAATTCAAAAAGAAAATAAATATTCATT
 16241  TTTTAATCAAAGCTTAAAATAAGTTTTTAAGAGAATATATTAAAAAATATTATTTAAAAT
 16301  ATTTATTTACTTAAAATAAACTTATGAATCAAAA
;     G-trnS(gcu) <== end
 16335  TGAATAGAGTGGGACTTGAACCCACAAGGATTGTTATATCCATAGTTT!AGC!AAACTAC
 16393  TTCCTTACCGATTCGGTCATCTATTC
;     G-trnS(gcu) <== start
 16419  TATAAAATATACATAAATATAATATGTATATAAATATTAAAATATTTTAATATTTTATTT
 16479  AAAAATAAACCAGAGCCGGCTAAAAGTTATCTCTGGAAATCCGCGCTATGCACGGTTTTT
 16539  TTATAATATATTTTATTTAAAAACCCGAGCCGGGCATAACCCGGCTCGGATTACAAAATT
 16599  TGTATAAAATGTAAAATTTTAATTATTTTTTAAATATATTAGTTTATAAATTAATATTTA
 16659  ATTTAAATAAATATTTATAA
;     G-trnV(uac) <== end
 16679  TAGGGAATAGTAGAATCGAACTACCGACTTTTAATTT!GTA!AGATTAACACTCTAACCA
 16737  CTGAGTTAATTCCCT
;     G-trnV(uac) <== start
 16752  GTATTAAAAATTATTATTATTTATATAAAAAATTTTTATATTACTTATATAATTATAATA
 16812  TTATCTTAATTAAATAAAAACATTAATGTATTTTAAATACTTATTTTTATTAGATTAATT
 16872  ATAAAAAAATCTATATACAATATGGATTCTTAGAAGTGACCAAAAACTGTTTTTAATATT
 16932  TTGTTATTTTATATTAATTTATAATTTTTATTTATTTTAATATTATTTTTATAATTTATA
 16992  CAATAAAACTTATTATGAGATAAAATTATTAAATATTTAATATAAAATTTAATTTTATAA
 17052  TTTATATAATATTAAAATCAATTTATTTAAAATTTTTATTGTAAATTATTCAATAAATTA
 17112  TGATAATTTTTAATATTATATAAAAAACTTCGGCCGCGATGCGGCCCAAGATTTAGAACT
 17172  GTATGTTCGCATAAATTAAGTTATAATAATAATTATCAAATATTATTATTTATAATATTA
 17232  TATAG
;     G-trnH(gug) <== end
 17237  GGTGAAAACCCGGAATCGAACCGGGAACCGTTAGTAC!CAC!AAACTAATGTTCTACCGA
 17295  TTGAACTATTCCCACC
;     G-trnH(gug) <== start
 17311  ATTAAAAACTTATTTTTATAAATATAATTTATGAATTTAATATTACTAAACAATAGATTT
 17371  TTTGATTTGATAATAT
;     G-trnR(ucg) <== end
 17387  AACGTTTCAGAGGAGTTGAACCTCTACCAACAAGAGC!CGA!AATCCTGTACTCTACCAA
 17445  TTAAGCTAGAAACGC
;     G-trnR(ucg) <== start
 17460  TCCAAAGGAAGCGTTTCCTGAAAAAAATAATATATTATTTTTTCTAGGAACGCAATATTA
 17520  TTACTTATAAAATAATAAGATTTAACTAAACTTAGTTAAATCTTATTATATAATTATATC
 17580  GCTATATTTTAAAAAATTAATATATTTATTTACTCTCATTATTTTATTAATATTTTAATT
 17640  TTTTTATTTAAAAAAATATAAATAAATTTATATGATTAAATTTATTAAATTTTAATATTT
 17700  AAATAAACATAAATACTTTTTTAATTAAAAAAATAAAGCAATATATTAACTTATTTATCG
 17760  ATTATTTAAAAGATATTATTTTATATAAAATAATTTAAAATTATTATAATATTTTTATAA
 17820  TAATTATATTATAATAAATTTGTGTATAACACAAATTTATTAAATAAATATTTTATTA
;     G-trnQ(uug) <== end
 17878  CTGGGCCGGGAAGGCTCGAACTCCCATTAGTCGACAT!CAA!AAGTCGATGACTTGCCAA
 17936  AATTAGTCCACAGCCCA
;     G-trnQ(uug) <== start
 17953  ATTATTATTTTATTATTTAAATTGTTACTTTTATTTTTTAATATTAAATTATTATAAGTT
 18013  TCGGCGGATCTTAATTAATTTATTTTAAAATAATAAATTAATTACCGCTATATAGCAATA
 18073  TTTTTATTTATTATTAATTTTGACAAAATAAAATTTATAGGCTTATTTATTATTAATTGA
 18133  ACTGACAAAATTAAAATTAATATTTGAAAATAAAAATTAAATTATTTTATAATAATAATC
 18193  AAAAAAACTTAAAATTTTCTCAATTTAAAAAGTTACTATATAAATTTTTAGGTATTTATA
 18253  ATTTTTATTATATAAATAATCTTGTCGATAAATTTAAGAAATATATTTTATTTAATTTAT
 18313  AATTATATAAAAGAAAACAATAAATAA
;     G-trnW(cca) ==> start
 18340  AGGAGTGTAGTTTACTTGGTTTAAAATAAGGATCT!CCA!AAATCCTAGTAGTGGGTTCG
 18398  AATCCTACCTCTCCTG
;     G-trnW(cca) ==> end
 18414  TAAATATTTAAAATTAATTTTAGTTTAATTTTATATAAATAAATTTAAGAATAGTTATAA
 18474  TTAAATAAAAATAGTTATCAATAAAAATTAAAAAATTTTTGCTTTTTTAGATTATATAAA
 18534  AGAATAATATAAATAAAATTTTAATAAATAAATCTATA
;     G-trnI(gau) ==> start
 18572  AGTCTGGTAACTCAATCGGTAGAGTGATATGTT!GAT!AACGTATAAGTTAGAGGTTCGA
 18630  TCCCTCTTCAGACTA
;     G-trnI(gau) ==> end
 18645  ATTTTAAATAATTAAATAAAGAAGTTATAAGCAATAACATTTTTTGATTTTACTTTCAAA
 18705  ATATTAACATTATAAATAATATAATAAAAAATTTTTTATTAAAAATAGCTGTTATTACAT
 18765  AATTTTTTTAATAAATAGGATATTTTTTAATTTTTATTTTGAAATTAAAAATTATTTTAA
 18825  ATAAAACGGGAGGCCGACGAGCGGCCCAAAATCTTAGGGCGGAAGATCGTCCTGGCGGTT
 18885  CTTTTTTTGTTATTTTTCTTAAATTAATTTAAGAATAAAATAAATTATTTTTACATTTTA
 18945  TTTATTAAAAATCTATAATTTTATACAAAATTTAAGTTATGTTTTGTATAACTAAATTTA
 19005  TTATCTCAAAATCATATATTTATATGGTCTAAGATAATTTACCTACAGATTAAATATTAA
 19065  TTTAATATTTAAATAGTATATTTATTAAATTTATTATTA
;     G-trnS(uga) ==> start
 19104  AGGTATATGGCTGACTGGTAAAGCATTTTACT!TGA!AATAAAACATATGTGGGTTCGAT
 19162  TCCTACTATACCTA
;     G-trnS(uga) ==> end
 19176  ATTAAAA
;     G-trnF(gaa) ==> start
 19183  GTCCCGGTAGCTTAAATGGTAGAGCGTACGACT!GAA!AATCGTAGTGAGGAAGTTCAAT
 19241  TCTTCCCCAGGACA
;     G-trnF(gaa) ==> end
 19255  TTTAAAATAAACAAAGGACCCGCGCACAGCGCGGGTCCTTTGTTTAATTCACTGTTTTTA
 19315  AATTATAGTAAATTTTATACTTTAAAATATAAATATTTATAAATTAAAAGCGGCTAAAAG
 19375  CCATCTTTGACAATCTGTATTATGCGCGGGCCTTTTTTATTTAAATAACTAAATTTGTGC
 19435  TTTGTTCAGTTCAAAAATTTAAAAATTAAAAATAATTTAATTTAAAAATAATTTTTTGAA
 19495  TAAATTATTATTTTATATTTATATAATAATATTTAAATAATTTAAATAAAAATATAGAAT
 19555  TATTCAATAATTATAATAATTATAGAATTTTTGTAAATAAATTTTTAGGACTCTATTTTA
 19615  GAACTGGCGGGCCCGCAGGGCCCGATAGCTTATCGCCGGCGGCGCCGGCGACGAACCTGA
 19675  AAATATGAAAGATAATTTTATTAACTTGATGCAGTAACATTATTATTAAATTTAAAGATA
 19735  TAATATTATTTTTAATAAATGGAATAATTTAAAATTTATATATAGAATTTTAAATTTCTG
 19795  TGTCAAAAATATTTTATTTTTAAATAAATTAAACTCAGCCCTAAGACAATCTCGGTGAGA
 19855  TTTTGATTTAAAAAATTAGAATTAAATCTCAATTAATATTTTAAATACAACGGCCATTAT
 19915  ACAAGTTTTTAATAAATTAATCTTAAGGGCCTGTTTTTATGATTTTGTTTATATAATAAT
 19975  TATACACAAAAGATTATAATATTACAATTATAAAGTTAATTACAAATAAACAGA
;     G-nad4L ==> start
 20029  ATGAATTTATCGATGGTATTATTTCTTATCGGTATTTTAGGATTTATTCTTAACCGAAAA
 20089  AATATTATTCTAATGTTGATTTCCATCGAAATTATGTTATTAGCTGTAACATTATTAATT
 20149  ATCTTAAGTTCATTTAGCTTTGATGATATCTTAGGTCAAACTTATGGTATTTATATTATT
 20209  GCTATTGCAGGAGCAGAATCAGCTATTGGATTAGGAATTTTAGTTGCATATTATAGATTA
 20269  AGAGGTAGTATTGCAATTAAAGCATA
;     G-nad5 ==> start
 20295  A
;     G-nad4L ==> end
 20296  TGTATTTAGCTATTTTAACACTACCTTTATTATCAGCCACAGTAGCTGGATTTTTAGGAA
 20356  GAAAAATTGGTAAAACTGGTAGTCATTTAATTACTTGTAGTTCTCTAGTTTTAACAGCTT
 20416  TATTAGCTTTAGTAGCTTTTTACGAAGTAGGATTATGTGGATCACCAGTTTCTATTAAAT
 20476  TAATGAGCTGGATTGATTCAGAATTTTTATTAGTATCATGGGGATTTATTTACGATAGTT
 20536  TAACTGTATCTATGTTATTACCAGTACTTATTGTATCTGCTTTAGTACATATTTATTCTA
 20596  CAAATTATATGAGTGAAGATCCTCATAATCAAAGATTTTTTGCATATTTATCAATGTTTA
 20656  CATTTTTTATGTTAATGTTAGTAACAGGTGATAATTATTTAGTAATGTTTATTGGTTGGG
 20716  AAGGTGTAGGTATTTCATCTTACCTATTAATTAACTTCTGGTTTACTAGATTACAAGCTA
 20776  ATAAAGCAGCAATTAAAGCATTAGTAATGAATAGAGTAGGTGATTGGGGTTTCAGTATTG
 20836  GTCTTTGGGCTATTTTCTGGACTTTCGGTAATCTTGATTTTACTACAGTATTTTCTTTAG
 20896  CTCCATTTATTAATGAAGAATTAATTACAATTATTTCTATTTGTTTATTAGTAGCAGCTA
 20956  TGGGTAAATCAGCTCAAATTGGTCTTCATACTTGGTTACCAGATGCGATGGAGGGTCCAA
 21016  CACCAGTTTCAGCATTAATTCATGCAGCTACAATGGTAACTGCAGGAGTTTATTTACTTC
 21076  TACGATCTTCTCCTATTTTAGAATTTGGGTCAACAGCTTTAATTTTAATTACATGGGTAG
 21136  GTGCTTTAACTGCATTTTTTGCAGCAACTACTGGATTATTACAAAATGATTTAAAACGAG
 21196  TTATTGCTTATTCAACTTGTTCTCAATTAGGTCTTTTATTCTTAGTTTGTGGATTAAGTC
 21256  AATATAATGTAGCATTATTTCATTTAGTAAATCATGCATGGTTTAAAGCTTTATTATTCT
 21316  TATCAGCTGGTTCTGTAATTCATGCAATGAATGATGAACAAGATTTAAGAAAATTTGGTG
 21376  GATTATCAAGATTATTACCATTTACATATTCTATGATGGTAATTGGATCTTTAAGTTTAA
 21436  TGGCATTACCATTTTTAACTGGATTCTATTCTAAAGATTTAATTATTGAATTAGCTTATG
 21496  GACATTATAGTTTTTCTGGTAATTTAGTATATTGGTTAGCTTCTGTAGCTGCAGTATTTA
 21556  CAGCTATGTATTCTATCCGATCTTTATATTTAACTTTCTTAGGTTATCCAAATGGACCAA
 21616  AAATTAATTATAATAATATTCATGAAGCTCCTTTAATTATGGCAATTCCTTTAGTAGTAT
 21676  TAGCTGTATTTAGTATTTTCTTTGGTTATGTAACTAAAGATTTATTTGTAGGAATGGGAA
 21736  CAGATTTTTATAATAATGCTTTATTTATTCATCCTAACCATTCTATTCTAGTAGATACTG
 21796  AATTTGGACTTCCTATGTCTATGAAATTTTTACCATTAATTGGTAGTCTTTTAGGTACTT
 21856  TCGGAGTTTTAGCTATTTATTGGATTTTTGATGAATTACCTAATAAATTTATTAGTACTA
 21916  AATTAGGTCGAGGAATTTATAGATTCTTTAATCAAAAATATTATTTTGATAATATTTATA
 21976  ATAATTTATTATTAAATAAATTTTTAAATTTTGGTTATACAACTAACAAAATCCTTGATA
 22036  GAGGAGCTATTGAATTAGTTGGACCTTATGGATTAGTAAATGTATTTAAATCTGCTTCTA
 22096  ATAAAGTTTCTGGATTAGATTCTGGATTTATTCCTACATATGCTATGTACATTTTTAATG
 22156  GTTTAATTTTATTTATTACTTTAATTTTCTTTATTGGAGACCCTAGATTATTTGTTCTTC
 22216  TATTATGGGCAGTATTTTTATTACCTAATAATACTACTCAAAAATAA
;     G-nad5 ==> end
 22263  ATATTCCCCCCTCAATATCTTAATTAATACCTTCTCGTGGTGATATTGTAAGTACCATTA
 22323  AATGGGAAACTAAATTAATTTTACAACTCAAAACCGGCCAAAGGCCGTTCCTAAGAGACC
 22383  CGCGCTATGCGCGAGTCCTTCTTAAAAATTTTATTCATATTTTTAATTAATAATTTAAAC
 22443  CTAAAAATTAACTTATTATAATTATTATAATATTAATTTTTTATTACATCTATATTAATA
 22503  AAGGTTTTCATTAAGGGAGGTTGTTAATTTGGTTTAGATATAATAAAATATAAATTTTTA
 22563  AATAATTTATTAGAAAATTATATACTATACATCATTTAAAATTTTTATATAAAAAAATTA
 22623  AAGATTTTTATAGAAAAGCCGAAATATATAATAAAATTAACCCTATATTTTTAAAATAAT
 22683  TTATTTATGGATAACATAATAACTAAATATTATAATA
;     G-orf292 <== end
 22720  TTATACAGTAAGAGTATCTAAAAAATTAGATAATCTAATATTTAAATAAAGAATAGCACT
 22780  AATATTAAATAATGTTAATCCACCCCAAAATAAAACATAAATAATACTTGCTTTTTGTAC
 22840  TAAATTAATAAATTTAATACAAATAACATTATTAATTTTAAATTTATTAAAATTTACATA
 22900  TTTAATGAAAATAAATAAACTATAAAAAATAAAACTAATAATTACCAATGTAGAAAGAAT
 22960  TTCAGTACAAAATAAAATCATCTTAATACCATTTAAAATTTCAGAAGCTTCATAAGGTGA
 23020  ATTAATTTTAATATTTTTAATTACCTCTTCCACATCTTTTTCAGTACCTCCTAATTCAGG
 23080  ATTAGGTTCAATGATTAAATTCGCACTTTTATCATTTTTAGTAATAGTAAATACTCTTTT
 23140  TTGATTCTCAATATGTTCTAGAATTCTAATTCCAAGGTAAGTTGTACCCATTGCTGTAGC
 23200  AGTACCAATAGTAGCAGTTAGTTTATTTGAAGCTGGAGAAGATTTAACAGCACTAATAGT
 23260  AAATTTACCAATTAAACTTAATGCTGCTACATCACCCACAGATCTAAGATCTAAAGAAAG
 23320  TTCTTGATCAAATAATGATAATTTAATAAATAATTTAAAAAAATCATTATTATTTTTATC
 23380  TACCCCATCTGATGCGTATACAGTCATAAAATCATCCATTAAATTATTTGGAATAAGACT
 23440  AAAAATATAAACCCAAAAAATTCCAACTACAAATAATGAAATATTATAAAGTTTGTATGG
 23500  AACAGGTTTTACGAACTTAGTCAAAATGTATTGAATAAATTCAATAGATAGATTAGCAAT
 23560  AAGCAAACCTAATAATAAAGATAACATAAATTTTAACAT
;     G-orf292 <== start
 23599  ATTTTAATAATCTAGCCAAAGGCTAGTTAAAATTTAATTTGAAATTAATGGATTAAATCC
 23659  ATTGGGAAATATTTAACCAGCATTAAGATAATTTCTTAAAATATTTTGTATATACTTAAA
 23719  AAATAGTCAATGTAATAAATAGTTTACAAAATAATTTATTATTTTGTATTTACTTATTTA
 23779  ATAAATTTACATAAACTAATTATTACAATATTGCCTATAATCATTGCTTTTATAATTTTC
 23839  CGGATTTAATTAAAATTTTCAATAAAATTTTAAAAATTTATTTGTTTTTAAAAAAATAAT
 23899  AATAAATTTTTATTAAAATCCTATAATTAATAAATTATGTTAAACCTTTTATAATCTTTT
 23959  CACCATTTACCTTATATATTTAATTTAATAAATTTTATATATAAAGGAGTTGTGACGGTG
 24019  TAAATTTATTAAATAACCTTTATCAAAAGGAGGAGCCATTAATGACTGACCATTAATGAC
 24079  CCCAAAAATATTATAA
;     G-nad3 <== end
;     G-nad3-E2 <== end
 24095  TTATAAATTAATTTTTGAAGTAGAAGGATCTTTAGTAAATTTTAAAGCTCCTTTACCAAA
 24155  TTCGTAAACAAATCCAATTGTTAATACAACTAAAAATAGAATTACTACCCAAAATCCCAT
 24215  TGTTGAGATTTCGTATAAAGATACTGCAAATGGGAATAAGAATAGAACTTCTAAATCAAA
 24275  TACAATGAATAAGATCGCTACTAAATAGAATTGAACAGAAAATTTCTGTCGAGCATCTCC
 24335  TAAAGGTGTAA
;     G-nad3-E2 <== start
;     G-nad3-I1 <== end
 24346  caattttgttaacataaagatttttattctttatttccatatgttaccatatggttcaga
 24406  ctatgtcatcaacctttgatttatttaaggttgtcgggcactcgtggaaagattattgtt
 24466  ggtattactcaccttctagtcgttgaacgttcatatatctattaaaataccgatataagc
 24526  ttcgctgcaaattgtccaattaattaaattggagttttttgcaattcacccgattttccg
 24586  aataatattactattatagggggcatacactt
;     G-nad3-I1 <== start /group=IA (3.80e-31)
;     G-nad3-E1 <== end
 24618  ACCCACACTCATAGGGTGATACTTTTTCACTGTAAGGTTTATTAACAGCTAATAATCCAT
 24678  TTACTACAAGTAAAACTAATGTTAAAATAGGAAGGAATAAAACTAAAAATGTTAATGTAC
 24738  TCA
;     G-nad2 <== end
 24741  T
;     G-nad3-E1 <== start
;     G-nad3 <== start
 24742  TACCAATAAAATAGATTTAAAGTGATTAAGTGAACACTGTTTAATAATGGTGTTGGATTA
 24802  ATAATAAAGAAAATTAATAGAAGAGTAATTGTTGCAATTACTAAACTACTTGAAGTTGAT
 24862  AATTCTTCAGAAGAACCTTCTAGAGAATTATTTGTTTCAGTTACATTTAAATCAGAAGAA
 24922  ATTTCCGTAGTTTTAATTAATGATAATGCTGATGGCGCTGGTACAGGATCAAAATGAATA
 24982  ACTTTAATAATTCTTAAATAATATGCAGCACTAACTACACTTACTAAAATAGCTACAAAA
 25042  GCTAAAAAGAAATTTCCATTATGAGTTGCTGCATATAAAACCATCTGTTTACCAAAAAAT
 25102  CCTACTAAAGGAGGAATACCTGCCATAGAAAATAAACAAATAGCAAGACTTAATCCAAGT
 25162  AAAGGATTTACTTTAAATTGACCTTTTAATTGATTAATTAATTGAATTGGTGAATAAATA
 25222  GATAATCCTTTAGATCCTAATAAGTAACCAAATGCTACTAAAATAAAAAATACATTAATA
 25282  TTAGTTAATGAATATTGAATTAGATAAAATAAAAAAGATTCTACAGATTCTTCATTATTA
 25342  ATTGCTAATGCTAATAGTAAAAATCCTACATGAGAAATTGTACTATATGTTAATAATCGT
 25402  TTAATTCTATATTGAGCTAATCCTCCAATTGTACCAATTAATAATGATAATAATGAACTA
 25462  ATTAATAATAAATTAGTCCATGAAGACCAATTAGCTAATTGAGTAAATCCTTGGAATTCT
 25522  AAAATAAATACTAAGAAAGCAATTTTTGGCATTGTTGTTAACCAAGTTGTTACTACTGTA
 25582  GGTACTCCATCATATACATCTGGAGCCCAATTATGAAATGGAGCTGCAGATACTTTAAAT
 25642  AGTAAACCTACCATAATTAATAATACACTAATTTCAATCGCAGTATTTGTTTCTGTTGTA
 25702  GAACATAACATATATAATCCTTCAAAACTAGTTAGTCCTGTAAAACTATATAATAAACTA
 25762  CTTCCTAATAAAATTAAAGCTGAAGATAAACTTCCTAATAAGAAATATTTTAATCCAGCT
 25822  GATGTTGCAGATTCTGACTCTCTGTAAATAGTAGCTAAAATATATACAGCAAAACTTTGT
 25882  AATTCAATAGATAAAAACATAGAAATTAAGTCACTACTTGAAATTAAACTACTCATACCT
 25942  AATACAGAAAATAAAGCAATAAGAGGATATTCAGCTAATACTGATAATCCTTTACTCTTA
 26002  TTTACTAAAGTTGAATTTAATTTATTAAATGATAGAGTATTTGCTCTATTTGCTTTTTCA
 26062  CTTAATAAAAGTACTAAAGCTCCTAATAAATAAATAAATACATCAATACTTTGAGTAATA
 26122  GTTGTAACTTGAAATAATCCACCGAACACTCCTACTCCTGAACCAATATTATTCATATAA
 26182  AGAGAATTATATGATAATAAAGCAGAAAAAAGTAGTAAAATAATTGTGATTCGATTAAAA
 26242  TAAATCGCAGGAATTCGAAGGGAAAATAAGGCAATCGCTAAAATCATGGTTAATACACCG
 26302  AATAAAACCAT
;     G-nad2 <== start
 26313  TACTCACTTAACAACTATCTCATTAGAGATACTATCTTTAATTTATTAAGATTAAAATAA
 26373  ATTTTAAGTCTTAACAAAATTAAGAGAAGATTAAAGTTTATTATAAACTTTAAACTAATA
 26433  TTTATCTTTACTTTAAAGTAAAATATAAAAACCAGTGAAAAATAAATTTTAAATAAATTT
 26493  ATTACTTATATAATATACAATTTATTACAAAATAAATAATATTATTAAAATCCGTTTTTA
 26553  ACTAGGTAATATTAAAATATAAAAAAATAATATATTGTTAATTAAACCGTTCAATTTATT
 26613  TTATTTTATTAATATAAATTTTGCTTATAAATAAGATTATCATTAATCCTATCTGATTAT
 26673  AATATTTTCAGGAATATTTTTAATAATAAAAATTATAATTTTTTGTTGTTATTTCTATAT
 26733  TTAAAAAACATAAATTCGATAAATTGTAATTTAAGAGCCTAATGAACAGCTCTATGTCTC
 26793  TTGTGGGTTAAAATGCCCCCCGGAGGGACTTTTTATTTTTTAAGTATAAATAAATTTTTT
 26853  ATATTAAATATAAATAAAAATTTTATTAGTAAACAAAAAAATTTATTTTTCTCATTTATT
 26913  CAAAAAATTAAAAATTACTTACTTATTTTTATAAATTTAATATATCCTAATTTATATTTT
 26973  ATCTTTTTAAAATAACATATATTTTAATTATTATTAAGCATAATTAATGTCTAATCAAAT
 27033  TTATAAAATTTATAATTATTAAATCGATTATTTAGTTTCCCACATATTATAATGGTACTT
 27093  ATAGAATCTACCACAAAAAGGTAAATCGATTTTACATAAAATACATATATAAATATTTTT
 27153  TAAAAATATTTAATTTTTTAAATTATAAAACAAAAAACCGATAAACTCCTTACAAATAAG
 27213  AGCTTTGTCCCAATTTGTTTTAAAATTATTATAAAATTTTAATAAAAATATTAGTTCCGA
 27273  AGGACTATTAATAAATAGATTAATATTTTAAAATTTTAAGTTTTAAAATAATAGCCTAGA
 27333  ATCTTAATTTTATATTAAATAAGTTTATTATTTAAATATGATATTATTATTTGAATAAAA
 27393  CTAAATATTTTAAAATTCGAGCCAAAAGGCCGAATTTAGACTTTTAGGTCCAGATTCTAA
 27453  GGGGGTGTTATATTATTAATTTAA
;     G-cox1 <== end
;     G-cox1-E4 <== end
 27477  TTAAGATTGAACTGGTAATGAATTTACAGTATGGAATGATGGTGGACTAGTTAATGACCA
 27537  TTCTAAAGTTGAAGCTGTTGAAGTAGCTCCAATTGCTCGTGAACTACTAAAGAATTGAGG
 27597  TACATACCAATAGTTATTAGCTAAGTTATATTCTTGTCGAGCTAATAAATCATATAATGC
 27657  GTATAGGAAAACTAATGAAGCTACAATAGAAATAATAGATCCAAAACTAGATACTAAATT
 27717  CCATCCTGCATATGCATCTGGGTAATCTGGAATTCTTCGAGGCATTCCTGCTAGACCTAA
 27777  CATATGTTGAGGGAAGAATGTAAGATTTACCCCGATAAATAGACTCCAGAAATGAATTTG
 27837  TCCTAATAATTCATTATAAGTTTTACCAGTAATTTTACCAATCCAGTAATAGAAAGCAGC
 27897  AAACATTGCAAATACTGCTCCCATAGATAAAACATAATGGAAATGAGCAACTACATAATA
 27957  TGTATCATGTAAAGCTACATCCATTGAAGCATTAGCAAGCATTACACCTGTAAGTCCTCC
 28017  AATAGTGAATAATGCTAAGAATCCTAATGCAAATAACATAGGAGTTGTGAATCGAATACT
 28077  TCCTCCATATAGAGTAGCTAACCATGAGAAAATTTTAATACCAGTAGGTACTGCAATAAT
 28137  CATTGTAGCTGCTGTGAAGTATGCTCGAGTATCAACATCTAATCCTACAGTATACATATG
 28197  GTGAGACCATACAATAAATCCTAGAACACCAATAGATAACATTGCGTAAACCATACCTAA
 28257  GTATCCAAAAATTGGTTTACCACAGAAAGTAGATACTACGTGACTAACAATTCCGAATCC
 28317  AGGAATAATTAAAATATAAACTTCTGGATG
;     G-cox1-E4 <== start
;     G-cox1-I3 <== end
 28347  ctttttcttcaattaatatagttagaagaaaaaagga
;     G-cox1-I3-orf305 <== end
 28384  ctatatcttcaacttattccatctatttataaaatctaaccatgctttataatgaatact
 28444  atcagctttaaaagcttctagatcacgtaaagtaaaataatctttaataagaaataatct
 28504  ttgtgatttatgacttcgacttgtatgtgttttaaaatattgtaacatatttaatacatc
 28564  ttcacgactttgtacagaccattgataataaccattttgagcactatcaaaatatacatt
 28624  gcctccaaatacatctttataatattgtacatcttgtaataatttatttactactctaat
 28684  acttaattgaggacaattatttttcatactcattgtaatagttccatcagcatcaaaaaa
 28744  tccagcaaaccaattagattttttatctaattttattggataaataacagaaatttcaag
 28804  ttgttgacaaactcgatgtaattgttgaagacgtgaagtgtgtcgaatatagccgttaat
 28864  acaattgataagattaatcataccttgtttgttatgtagtctataacgataagctttagc
 28924  gcctgatcgcattttaatactacctccaagtttatcttggatataacgtaaacaacgtag
 28984  attttctagtcccataataatttctaaagaagtatatccttttttacttacttgaagact
 29044  accatctccatcaattaatccggcaagccattcacaaaatgattttgaataaggtgctac
 29104  gcgtgtagtctctgaggttcctactagactactttcgtgtcgttggttacctgctgattg
 29164  tgtctcaatcacgatattttgacttgatcgggatttattaaataaacctcttatgttcga
 29224  agtaatcatgattggtaacagacattcccagcttatagcgtagttcatattcatattaaa
 29284  tgaatcgggccgaagttg
;     G-cox1-I3-orf305 <== start /first_aa=Q /note=LAGLIDADG ;; evalue:2.4e-50
;     G-cox1-I3 <== start /group=IB (6.87e-30)
;     G-cox1-E3 <== end
 29302  ACCAAAGAACCAGAAAAGATGTTGATATAATAATGGATCTCCTCCTCCTGCTGGCTCGTA
 29362  GAAAGAAGTATTAAAGTTTCGATCTGTTAGTAACATTGTAATTCC
;     G-cox1-E3 <== start
;     G-cox1-I2 <== end
 29407  cttttgaattatattaaatttaaataatataatatatcttgatttactggtcataggacc
 29467  catggctcagattataattataatctgacctcaaaacaaatgttatttgttaaggtaaat
 29527  actcatacattcacatgtatgttgggactatatctta
;     G-cox1-I2-orf360 <== end
 29564  ttaatctaagttgtaaaaattctgtaaatgatcccaaataaaaactgttcttttgtcatt
 29624  tatacaagatttaatttcaatgattttatcaatattttgattatgcttaaatccaccttg
 29684  tttaaagtaatctaaaactttaatccaatctttataatccaaatatttactaccaaataa
 29744  gggaaatagattaagataattttctaatactaaatttccctttaaactagtcgttcttac
 29804  tttatattcaggtttaggtttatcctctctaatagccttaacagaagtaaatagaaattc
 29864  tgccaaattattcataaatgataatttattttctaatttatgatctttttgactttgaga
 29924  taattcaaatctacattctactctaggatatttagaagtggtagttgttcttacagaaaa
 29984  atgtccatctgcttcaataaatccagataaccaagcatttgaatccaatggactagtatc
 30044  taaaggtttattaaccatattaagattatcaaacttaagatttagccaatcaattagatt
 30104  gtttaatgctttgattttaggagttcgcatattaccattaagtaatgtagcaactaataa
 30164  taatccttcataattattaatagttaaaatgtaagcatttactcctttttttctagaaag
 30224  agacccattttttaattgtttttgaataattaaggctaatggtaaatcttttagatgaaa
 30284  aacaatttgtaccgaaggatagttaattcttcctttaggagatctttcagttttaggtac
 30344  aataattgtaccatcaccttcgattagtccagtaaaataagaattaaattttgaattgat
 30404  aagattgtatttggttaaatttaaatcagattcatcaaagaatcttgaatctttattgac
 30464  tttgttaatttttaattgagatacaggtaaaatataacaacagattaattccggcgtata
 30524  gtctctgaagatccccaaaaaattcaaatctaatgggtttcctgctgattgtgtttgata
 30584  taatgtataattatcaaacagtttccagcaaatagccgaatttaaagccggcagaataag
 30644  ttt
;     G-cox1-I2-orf360 <== start /first_aa=K /note=LAGLIDADG ;; evalue:1e-45
;     G-cox1-I2 <== start /group=IB (3.66e-26)
;     G-cox1-E2 <== end
 30647  ACCGGCTAATACAGGTAAAGATAGAAGTAATAAAACTGCTGTAATTAATACAGCCCATAC
 30707  AAATAGAGGCATTTTGTGGAATGACATTCCAGGAGCTCTCATATTTAAAATAGTAGTAAT
 30767  GAAGTTCATTGCTCCTAACATAGAAGAAATACCAGATAAATGAAGACTAAAGATCGCTAA
 30827  ATCTACAGATCCACCAGAATGAGAAGCAATACCTGATAATGGAGGATAA
;     G-cox1-E2 <== start
;     G-cox1-I1 <== end
 30876  cattaatgttgataacctcaaacttctgtacctattagatacaggagttctatcgttata
 30936  ctcaacagctctcgccgttggtcggactataccttcaac
;     G-cox1-I1-orf370 <== end
 30975  ctaagacctaaggtattcccagggcattccccctttaggagacttagaagtccacaatgt
 31035  gttattggctctaacctttcttaatcctcgtaatactttctgaatctttacaagttgaga
 31095  atagtctcctttgtgtttattaaacgatctagaccaaattctgtattcaacacccttcat
 31155  acctttcatagtattgaagaaatattttgatacattactgattgctctagaattagtagt
 31215  atcaatcatatagtggttatatttttctttgtatacgactttagtggaaatatgaagaat
 31275  atgtctaataccttctagtactactctatctaatttttgagtaatactaaattcatgtac
 31335  gattctacttgcatccttagataccaaataaaaactaccttcagcttctacaaatccaat
 31395  taaccatgacttagaaataaccttacctgcttcatttgcatcagcaataggtaaagtaat
 31455  tttattccaagctggagagatataagattcatcaggttgaatcaataatagagtttcaat
 31515  ctgtgcatttttttgggatttagttaattctttatcctcaagaatagcatatgctgactt
 31575  gaatttagcataattgaaatatttggttgttaatagaggatatcgatcaaaaatagggaa
 31635  aataatattcgccaattgttttcgatctctgattctaaaactacccatatctttattaga
 31695  ttctacacttactgaacctactcctaattgttgtttaatataatacaaagctcgtaagtt
 31755  ataagtattttgagagattttaaacgttaaagtccacttgtcgtcttgacgtaagacaga
 31815  aaaagatccatctccatcagttataccgacaagccattgttgaaattctgtattcttagg
 31875  ttgcatcacatttagtctctgatgggataaagtagaataatctaatttaccccaggcgga
 31935  ttgtccccgtgtcaagaacatttttactgccaatctattaaaccccaaaggatttatgat
 31995  tgatgagtagttctttccgaattgaggagtttcccgcatcgagtgatgttttgttgcccg
 32055  atctttacagatcggcgactgcttaccattttc
;     G-cox1-I1-orf370 <== start /first_aa=E /note=LAGLIDADG ;; evalue:9.9e-76
 32088  a
;     G-cox1-I1 <== start /group=IB (7.79e-22)
;     G-cox1-E1 <== end
 32089  ACAGTCCATCCAGTACCAGCTCCGTTTTCTACGAAAGCACTAGCTACTAAAAGAATTAAA
 32149  GAAGGAGGTAATAACCAGAATGAAATATTATTTAATCGAGGAAATGCCATATCAGGCGCT
 32209  CCAATCATTAAAGGAACAAACCAGTTACCAAAACCTCCAATCATAGCAGGCATAACTAAG
 32269  AAGAAAATCATAACAAATGCATGAGCAGTTACAATTACATTATATAATTGATGATCACCA
 32329  TGTAGATATTGAATTCCAGGACCAGCTAATTCTAATCTAATTAACATAGAAAAGGCAGTA
 32389  CCAATCATACCCGCAAAAATAGAGAAGATAATATATAAAGTACCAATATCTTTAGCATTT
 32449  GTTGAGAACAGCCATCTAACCAT
;     G-cox1-E1 <== start
;     G-cox1 <== start
 32472  ATTAGAAGTTGTTATAATCCTTTTTTTTTTATTATTACTTTTATTTAATAATTATTAAAT
 32532  TTATAAAGTATAAAAAAAGCTGTAAATATAAAGACATCGGCGGCCAAAGGCCCCCGATGT
 32592  CAAGGAGGCCGCGCAGCGGCCTCCTTGACTAAATAATAAAATTATTATATAAAAATATTC
 32652  AGAGTATATATAGTTAATATTAAAACGGGGGGCCGACGAGTGGCCCAAGGCCTTGGGGCG
 32712  AAAGGTCATCTCGGCGATTTTTTTTTTAATTTAATCTAAAATTTTATGTTTAAATAAGAA
 32772  TAAATTATAAATAAATCATAAATTTTATAATAAAATGTTCATACTCTGAATATTTATAAA
 32832  TATTTCACGCGTAAAGCTAGTTTAAGATCGACGGTTTTTGGCCGTCCTATTTTATAATAA
 32892  GTATATATAATATCTATTATATCAAAAAAACTAAGGACTCCCAAAAAGAAGTTCTTCTAG
 32952  GAAGGGCCCTGCAGATCCTTCTCTAGATTATATTTAATTTATTTATATTTAGGATACTAT
 33012  CTATATAGACAATCATCAAAAAAAATAAAAAATAAAATGTTTATTAATAGCCTCATAAAA
 33072  TAAAAACACTATTTTTAAAATCTTAATATTAAAATTTAATTTATTAAGAAGAACACACTT
 33132  TTTTTCCTGTTTATTTCTTGATAACCAGGTATATAGAAAAAAACAAATTAATTTTGATTA
 33192  TCTAAGTAGAAAATGAAAATAAAGACTTATTTTTATAAATTTTTAATTTTAACTCTTAAG
 33252  ATATATTAATAAAAAACATTAATTTTTGATATTTTTTATTTTAACTTCTACTATTTTTAC
 33312  CGATATATTTTTCTATATATATTTAAATTTATTTTTTAGTTAATATTTTATTTTAGTTTA
 33372  TTTATTACCTTCTTTTTTAAATTATAATCACCATGTACATGAACATACGCTAAAAATGTT
 33432  TAATAATATTACTCATTATTTTAACACATTTGTGACTATTATTTTTGAAGAATAATTCAT
 33492  CTACAATAAAAATTAACACCTACCTGATTATTTAACTGAATATATTATATAATTACTTTG
 33552  ATCACCACCGTCCTCGTATATTTTATTTTATTTAAAATAAAATATAGCGAAGGGAATTAC
 33612  GGTGGTGTATTTGTCCCCGTTAAATAATTTTGTACCCTTCTATTTAATGATAATATGAAA
 33672  ACTTAAACTTAAAAGTTTTAATATTTTTTAATAATGAAAATCTAAAAAACCTAGATACTT
 33732  TAAATAACAACTTCGAAGAAAGTCTTTATAAACAATTATATGAATCTAATATTCTAGAAA
 33792  ATGAAATTGCTAAAAAATCAACTTAATTTACTGAAACTATAAATAATTCACCAGAAGATA
 33852  GTAACACAGAAGATGATAACACAGAAGATGATAACACAGAAGATGATAACACAGAAAATA
 33912  ATGATATTTCAACAATTATTGTAACACCACCTTCCCCAGATACAACACCAGTAAATAATA
 33972  AAATCCCTAACAATCCATCTTCTGATCATCTAACTGTAAAATACCTTAGACGACGACGAC
 34032  AATAACTTAATGTCAAACAAATAAGGTTAAAATAACTCATTATAATCTATAATAAATATA
 34092  TAATAATTAACACCACCCAATCTAAATAAATATTAAATCATATAATATTTAAATAAAATT
 34152  GCAACAATGGTGACAGTGTTAACCTTTTTAAAAAGTTTTCTAATTTATTTTAATTTATTA
 34212  TTAATTTAAGCCACCGTAATTACCTTCGTAATATTTAACTTTGTTAAATATACGAGAACA
 34272  GCGGCAATATTATTATAATTATTAAAATTATAATTTTAATAATTATAATTAAAAAAGGAT
 34332  TAAATAAATATTTATTTAATCCCCCTGTTGTCATAATATAAGTTTAAATTTTATT
;     G-orf211 ==> start
 34387  ATGAGATTGTTTTTAATTTATTTCTTTAGAAATATTAATATTATAATTTCAAGATTTATC
 34447  TTGAATGTGATTTTTAAAAATCCAATGTTATTAATTACTACTCTTAAAAGAATCTTATTG
 34507  TTGTTTACTATAGTATTTTCTTATTATATTTATAACATTATGGATATGAAAACACTATTA
 34567  AATATTATTATTATTTCTTATTCTATTTTAAGTATGATCTTATTATTTTTTAATTCTTGG
 34627  TGTTTATTAAAAATTTATAATCTTTTAAAAATTAGTTTAAATAAAATTATTTATAAAATT
 34687  TACCAAGATGAACAAATTAATAATCAAAACAATATCTTCCTAGAAAAACAAGATATTGAT
 34747  CCAGCATCTGAAAACATTCTTAAAGAATGGATTTTAAATTGTTTAGTAGCTTCAAATAAC
 34807  AATAATACTCCGATTGGAAGTAAAGACAGTGATCCTAAACATTTTTTATATTCTAACTAT
 34867  TTAAAATACTGTGAAAAAAAAGGTTTGGATGGTTTATCTTTAAGAATGTTTTCATCTACA
 34927  TTATTATTAATTTTAAAAAAATTAAAATATGTGGAATGTACCAAAAAAATCATTGATGGA
 34987  AGATCTGTAATTACTAATTTAAAAATTAAAAATTAA
;     G-orf211 ==> end
 35023  TTTAAGTTGTCATACTTTATTCTATATTTTACTATAATTTAACATGAATGCTTTATTATT
 35083  ATATTTATTAAATGAAAATATTGATATTATTTCAAGTTCTCAACAAGAAATCCCTACTGT
 35143  TGTTGAAAATTCTGTTCTAGATTTTATCTTCGACATTAGAAATATTTTTGAAAGTTATAT
 35203  TTTATCAACTAGAAATTTATTGTTGCCCAGATCAATTGATTCAGAAAATGTAACAAATTT
 35263  TATAAATAATTAAATTTACAATTTTTATAATCTTATTTGGATTTGTTAGTTACAGTACTT
 35323  ATTGTATTGGTTATAACTGTTGTGTTTATGTATATAATTTATTTCATATTATCACAAATC
 35383  CTATTTATTCTACAATTATTGGAACACATTCCTTTATTTCTCAAATTAGAAATAATTTTA
 35443  ATAATTTTATTGATAATATTTCATCAAACTCTTTTGATTTAGAAAATCATTCACTCCACG
 35503  ATAGATTTATGAATTGAGTTTGTGATTTAGTTTTTGGACCTGTATCTGATTCTGAAACTA
 35563  ACTCTGCAAGAAATTCTTCTACTACATTAACTTATGATAAAAATATTATAGAAAATATTA
 35623  ATTTTGAAGATGTTGATGAAAACATTAATGTAGAACCAAATTATAGATTAGAATCAGATA
 35683  ACACAATCAGATATGTTCAAGAATTAAGAAATAATAATTATTCAAGAATTTTAGATAATT
 35743  CTAGAACAAATAAGATTATTGTCGATCCTACTTGTGGATAATCAGAAGTAGGATCGACAA
 35803  GGAAGTATATAGAAGGTGGTATAAATTATAAGGTGATTTTACCAGTCTGAAAACATAGGA
 35863  ATTCCAATTTGTAAAGTGACGTTAAAAATAGTTGAAAATAACTAATATCACCACAATATA
 35923  AGTTATTTAAATTAAAGGTTTTCGGTGATAAATCTACAAAATAATCAGTAGATTTCTCTT
 35983  TAATTATGGAGGTGTTATAATATTATTTAATTATTTGAATATG
;     G-trnT(ugu) <== end
 36026  TGCTGGTTAGTAGACTCGAACTACTATTACCTCGATT!ACA!AATCGAGTGCTTTACCAA
 36084  TTAAGCCAAACCAAC
;     G-trnT(ugu) <== start
 36099  TTATTAATTTTTATTAAAATAAAATCCATTATTACTTTTATATTTAGATTTCCGCGGATA
 36159  ATGACACCTAACTTCGAAAAAATATCATTTGTTTGTAGATTAAATAAATAATATAAACTC
 36219  TGGGCCGGAATTTTTAA
; G-orf102 ==> start ;; contain dpo
 36236  ATTTATAATTTTAAAACA
;;     G-dpo_1 ==> start ;; HMM match pos. 865,931 score 2.9e-08
 36254  TCAATTTATGGTTATATGGGAAGAAACCCGCAAATCATGAAAACAGAAATTATTACTGTA
 36314  GATCAATTAGAAAAAATCCTTCTTAATTATCAAGTATATGATGTTATTGAATTAAATGAT
 36374  AATGAAATGTTAATTATCAGAGATTCGAAACCATTAAATTTATCAAAATCCCAAATTGAT
 36434  GATCACTGGAATATT
;;     G-dpo_1 ==> end
 36449  AATAATCCAGTAATCATCAATTTATTTATTAATAGCCTCGTCTTAGGTTTAAGGAGCAAG
 36509  CCTTTGGCTCCAGATTATTATAAAGCAAGAGGCCGA
; G-orf102 ==> end
 36545  TAAACCCTTGCAAATCGGGGCTTTGCCCCGATTCCTTTTAATTTTTTGTAAATCGAGATC
 36605  CTTTAAATTTTATAATAAGGTTTCACTTTTCTTTTAAACAACCTAATGTGTATAATATGA
 36665  TAGAAAAATTTATCAATGATTATTAAATCAAGAATGGGTAGTATTTAATGATATAACATT
 36725  TCAATAATATAAATAGAATTTAGGCGTCGTCATTAGGATAAAAACCTACGTGGGTCTTGA
 36785  CTTATTTAGACAGATACCCAGTGAAACTAATAATTATATTTAATAAAATATAAGTAACAA
 36845  ATAAGATTTTAATTTCTAATATTTTCGAAACCGTGAAACGGTAAATTTCTTAGATCCGGC
 36905  GCTGGCACAGCCGGCGATGGATCATCGGGCGCAGGCGCCCGCCGATCCTTTAAACGAATC
 36965  TATGATTTTAATGAAAAGGGGATCTATAATCCCGTTAAATTAGAATA
;     G-rns ==> start
 37012  ATAAGTAAAAATTTAAACTTAGTTTCGAGTGAATGCTATCTAGGGACTTGACACATGCGA
 37072  GTTGAATGCGGACCACTTGTGGTCCGACATGGCGAACGGGTGAGTAATGAATAGGTAAGC
 37132  TACCCATAGGATTGGTGGAATACCAAATATTAAATACAAAAGCCTACTATGTAGGTTTTT
 37192  TGTATTTAAGCCCGCGCTTTGCGCGGGTAAGAAAAGATTAATTTCGCCTATGGATGTACC
 37252  TATTGAATAGATTAGGTAGTTGGTAAGGTAACGGCTTACCAAGCCAATGATCTATAGTTG
 37312  GTCTGAGAGGACGATCAACCACAGTGGGAATGAGAAAGGCCCACACGAGCAAAGTATCGG
 37372  CAGCAGTGCGGAATCTTGGTCAATGGCCGAAAGGCTGAACCAGTCACCTAGAAGGACGGA
 37432  TACATTAATTTGATAAAGTCCTAACGGAAAGGAGGATAATGACTGTACTTTCCTATTAAT
 37492  CCCGACCAATCTCGTGCCAGCAGTCGCGGTAATACGAGAGGGGTAAGCATTATTCATCAT
 37552  TAATGGGTCTAAAGGGTACGTAGGCTGTATCATAAGACTGAAAGGTATCGAACTAAATGA
 37612  ATAAGAGTTTTTCAGTAACTATGAAACTAGAGTGTAATGGAGGAAAGAGGAACTCCGAGA
 37672  GTAGGGATGGAATCTGTTGATCCTCGGAAGACCGCTTAAGGCGAAGGCTTTTTTCTAACT
 37732  AAACACTGACGCTGAGGTACGAAAGTATGGGGAGCAAAACGGATTAGAGACCCGTGTAGT
 37792  CCATACCGTAAACGATGAGTGCCTTAGATCCGTTTTTAATGGGTCTATAAATGTAGATTA
 37852  AAGCACTCCACCTGGGGAGTACTGCCGCAAGGTTGAAACCCAAAAGTATAGAGGGTCTTG
 37912  AAAACCAGCAGTGAAGCATGTTGTTTAATGTGATGATCCGCACAACATCTTACCACTCCT
 37972  TGAATGTAACACAGGCGTTGCATGGCTGTCTTCAGTTCGTGTCGTGAGATGTAAGGTTAA
 38032  GTCCGCATAACGAACAAAACCCTTGCAACTAGTTAATATCTAGTTGAGCATCGGGTGATA
 38092  AACCCGAATAATTAGGACTAAGACAAGCCCTCATGGCCCTTATGGAGTGGGCTACAGACG
 38152  TGCAGCTAGGGGGAATACAAAAGGATCCAATAAGGTAACTTGGAGGTAATCCCCAAATTT
 38212  CCCCTTTGTGGATTGAGCTCTGTAACTCGAGCTCATGAATTAGGAATTGCTAGTAATCGT
 38272  GAATCACCACGTCACGGTGAAATTAAAGCTTCAAGATCTACTAACTGCCTGTCACGGGCT
 38332  GGGAGTAAGCTATACCTGAAGTTGTCTAAAGACATCCAAGGATAGTAAACGACTGGTCTG
 38392  AAGTCATAACAAGGTAGCCGTTCGGGAACGAGTGGCTGAATGGTTATTACC
;     G-rns ==> end
 38443  GGGGGGACAATAAGTCCCTCCCAATATATTAAACCCTTTATTTAATAATATATTATCAAT
 38503  TGATAGTATAGATAATAGTATTATTGATAATATAGATGATTATATGAATAAACTTAATAG
 38563  TTTAGATTATTTTATTTTTGATAAATCTAAAGATTCGTCGCCGGCACAGCCGGCGATGAG
 38623  CCATCGGGCCCTGCGGGCCCGCCGATTCTAAAATTAACAAATTAGTAGATAACATTATTT
 38683  TATGAATAGTTAATATTTTTATTTATTATTTTAATAAATTATTTTATAATTTATACTTAT
 38743  TTTAACATCTATTTTTAATTAAAATATAAAAAGGACCGCCGGGGCGACCCCTCGCCCCAA
 38803  GGCCTTGGGCCGCCCGTCGGCCCCCCGTTTATGAAAAAACTATACATTATACATCATTTT
 38863  ATATTTAATTATAACTATTTTATTAATCTAAAGGTTTTTAATAAGGAGGAGCGGTGAGGA
 38923  TACTTACCTGTTAATCCCGTCCTTATTAATAAGGACGGGATTTAAAATATTTATTTGTTA
 38983  ATTTTAGTTTCTCATTAATTTTTAATGATACTTATAGAATCCACCACAAAAAGGTTATTA
 39043  ACAATAGATTCTGGTGGGGATTAAAAACCTCCTAAATAATTTAAAAAATAGTTCTGCCGC
 39103  GGGCGTAGCCCGCGGCTGATCAAGGTCATCCGGGCCCAGATCTAAAACACATAACCTTTA
 39163  TCATATAAGGGGGTTTAATAAAATGTTTAAATATGGGGGGCCCAATCTAATAATAGATTG
 39223  AACCTAGATTTAAAAAGATAATTAAATTAACTCACTTTTTGATACTTATTAATT
;     G-orf200 <== end
 39277  TTAAGCAATACCTCTAATTTTCATGTAAATACCAATTAATAATACAAAACTTTGAGAAAT
 39337  TAAAATTAATGTAATATAATAACTATTACTATATACAGCTAATTTTAAATAAAATTTCAT
 39397  TAAAGGTAAAATAAATTTAGGAATTTTTTCAGGATATTTATCTCCATATAATTTAATATA
 39457  ATGATTAAAAATTAAACCTGATAGAGCTGAGAAAGTTACAAAACAAAATAAAATAATAGA
 39517  AGTACTGAAAGACATTAATTCTGAATATTCAAAAGGAGAATTAATAGAAGGTCTCTCTAA
 39577  TAGATCATCTAATTCTTTTTTAAATTCTTCTGGAGATTTAAAATCTGATTTGTTTGGGGC
 39637  TTCTTGAAAATGTTTTTTATAATCCTCAAGTTTTTTTTGAAAATCCTCTGTTAATCTATT
 39697  TTGTTCCTTTAAAGCTTCAGTATTTTTATTTAAAGCTTCAGTATGTCGATCTAAAGTTTC
 39757  ATTTTTTTCTTGTAAATTTTTTTTATTTTCCACAATATTTCTTTCATTGTTATAAACAGA
 39817  ACCAATAGCTACTGTAATTACTCCATAAATAATTGCTAATTCCATAGAAAGTTTTTTTAA
 39877  CAT
;     G-orf200 <== start
 39880  ATTTTAATAATCTAGCCAAAAGCTAGTTAAATTTTAATTTGAAATTAATGGATTAAATCC
 39940  ATTGGGAAATATTTAACCAGCATTAAGATTATTTCTTTCTGTATTTGTGTATACTTAAAA
 40000  AATAATCAATGTAATAAATAGTTTACAAAATAATTTATTATTTTGTATTTATTCGTTTAA
 40060  TAAGCCTATGTAAACTAATTATAACAATATTGCCTATAATCATTACTTTTATTATTTCCC
 40120  AATGGATTTTTTATTTACACCGCCGCCTCGTATATTAAATTAAATAAATTTAATATAGCG
 40180  AAGTCAGATATGTCGGTGTATTTTTTATTAAAGATTAATTTTAAAATTAGAAATTACGTT
 40240  AATTTACCTTTAGTATTATTAAAATTAATTCTTGTTTTATCCTAAATGTTTATAAAATAT
 40300  TTAATAATAAAATTAGTCGAGGAGGCCGCGCAGCGGCCTCCTTGACATCGGGGGCCTTCG
 40360  GCCGCCGACGTCTACATTTTAAATATATTAAACCCTTTAGAAAAAAGGTAGTTTATTAAT
 40420  TAATTACTATCTAATTTTTAAACTAATATTATTAATTTTTATACCATATGTTGTTCTTTT
 40480  TTTGTTAAATTCTACATCTTCTTTACTAAATACTACATTTAACTGTTAAATTAAAGAATT
 40540  ACTAAAATTTACAATACTTAATGACTTATAATTATTTTCTATACAGAAATTTAGATAATT
 40600  TTGTAAATAATTTGACTAATATTAATATTTATTCAAAACCAATAATTAATACTTATACAT
 40660  TTGATAATATTATTAATATTTTAACAAATATTAGTTATTATTTTTTTTATTTTATTAATA
 40720  AATTAACAACCGATCCTATATTAAACCCCTTTATAATATTTATATAATTAAATTGATAAA
 40780  ATCTAAAATATTAAAAAGTTTTAGGGATGGGTGTTCACTATATCATTTTTAATAAATATA
 40840  AAAATTTTTAAGGATAGGTGTTCACTATATCACTTTTTAAAAATATTTAAAGTTTTAGAT
 40900  ATAGATGTTCACTATATCACTTATGAATATAACAAGACTTAAACTTGTATAAACTATTTT
 40960  GAAACATAGTCATTTTATCAATTTAATTATATTCCCTTATTTTTAAATTTATTTTAGGGG
 41020  GTTATTTAATATTAAACCCTTTATTAGTATAAAGGTAAAAGGTGGGGCCGCCGCGCATAG
 41080  CGCGGCGGCTCTACTCAAGAGGGCGGCTGTGCCGCCCTCTTAGATGTTAAATTTTTTGAA
 41140  AAGATAT
;     G-rnl <== end
 41147  GTTATTACCAAGTTACTTAAGAATTTAGTATTGCCCAGCTTAACGGATTACTCCGCTTAC
 41207  ACCTGCAACCTATTAAGACTGTGATCTACAGTCACTCTATTAAAGAATCATGTCAAGACA
 41267  GGCTTCCCGCTTAAGACGCTATCAGCAGTTATCCCTTCCTAATGTAGCTTTCCAGCCGTA
 41327  CTGTACCCATCCCAAAAGGGAAAGAAACAATAACTGGTATACCAGAGATTAGTCCACCCC
 41387  GATCCTCTCGTACAAGGGGCAGGTTCTTGTTTGATTCTAATTCCATTAGTAGATAGGAAC
 41447  CGTACTGTCTCACGACGTACTTAACCCAACTCACGTACCACTTTACTCGGCGAACAGCCG
 41507  AACCCTTGGGAGCGCCTACACCCCCAGGATGTGATGAGTCGACATCGAGGTGCCAAACCA
 41567  ATCCGTCAATATGGACTCTCGGGATTGATCAGCCTGTTATCCCTAGCGTAGCTTTTATTC
 41627  GTTGAGCGATGGCCATTCCATAATGGACCACCGGATCACTATGACCTACTTGCGTATCTG
 41687  TATGACTTGTGGGTCTTACAGTTAAGCCGGCTTATGCCATTACACTTAATTAGGCTCTCT
 41747  TTAGCCCATCCGTTTCCATCGGATTTAAGCCGACCTTTGTACTTCTCCGGTACTATATGG
 41807  GAGAAATCCGCCCCAGATAAACTGCCCATTAATCACTGTCCCAAAAATTTGGTTTAGCAT
 41867  GCTCCTAATTAAGTCAAGGTATTTCACTGATGTCTAATCGACTCCCTTGTATTCTACACC
 41927  TTAATTATAAGCACACAATGACTAACTACAGTAAAGCTGCATAGGGTCTTCCCGTCTAGC
 41987  TAATGGTAATCCGCATCTGCACGGATAATTCAATTTCACTGAGCTCATCTTGGAGACAGT
 42047  AAGAGTATCGTTAAACCATTCATGCACGACCATAATTAGTGGCCAAGGTATTTCGCTACC
 42107  TGAGGATCGTTATAGTTACAACCGCTGTTTACTGGAGGTTCAATCAGTACCGTATTAGTA
 42167  CCTCTCTTGACTTACCAGCACTGAGCAGGTATCAGTCTTTATACATCTAGTTTCCTATTA
 42227  GCAAAGACCTGTGTTTTAAGTAAACAGTCGTACTCTTCTATTCTGTGCCACGACCATAAA
 42287  AGTCGTACCCCTTCTCCCGAAGTTACGGGGTCATTTTGCCGAGTTCCTTCAAGATGATTC
 42347  GCTCAACGCCTTGGTATATTCTACCAGCAGACCAGTGTCGGTTTAGGGTACGGTTAAATA
 42407  TCAGCCCCGCGCGGAATGACACCTAAATGGTGCCGCCGTGCGAGGTAAATCATTTCCTGA
 42467  ATTTTAAATTACAACTATACCGTTACCGATATGTATAAATTTAAAATTGTTATTTAAATC
 42527  AGTTTTTCTCATCGGTTACCCCTATCGGGGTTCCAATCTTAAAAAATCACAAATAAATAA
 42587  CACTACACCTTTTGGGTAATAGTGCTATTATTTATGACCGATTGTTAAAAAACCTTAGAG
 42647  GCCGTTACTTTACTCATGGAGGTTGAGCCCAGCCATGAAACCCTTCTGCTTTCGGCGAGT
 42707  GGGATCTTACCCACTTTTACGTTACTCATGTCAGCATTCTCTCCTCAGTTATGTCCAGAT
 42767  AAGGAAACCCTATCCTTCAACCATGTCCTGAGTGTTCCGCTACCCTCCAATGGAATTAAT
 42827  TCCATTGGGACAAAATCTCGGTATACTACTTAGACCCGATACATTGTCGGTGCCCTTAAA
 42887  ACTTATTATTACAGACCATTGAGCTATTACGCTTTCATTAACGGATGGCTGCTTCCAAGC
 42947  CCACCGAATGGTTGTGTAATTTTATGGACTACCTTAATTTCACTTAGTAGTATTTAGGGA
 43007  CCTTAATTTTTGTTCTGGGCTGTTTCCCTCTCGACTAAAGACCTTAGCACCTATAGTCTG
 43067  ACCGTCCTTTATTAACTATAAACCATTCCGAGGTTAGATTCCCAAACAAAAATGTTTGGG
 43127  AATCGGTTTTACAACCGATTCTATTGATAGAGCCATCACGACCCCCCAATCAAGTCCACA
 43187  AGGGACATAGTATCCAGTGCTGTACCAGTTTACAGATACGAAGGACAACATACCAAAATA
 43247  TGTTTCGCGGAATACCAGCTATCTCCAGGTCAGATTTGACTTTCTCTGCTTATCACAACT
 43307  CATCCAAGTTTATTGCCACAAACACTGGTTCGGTCCTTAATGACCTGGTCATGATAAGAT
 43367  CACCTGGTTTCGGGTCTAATCCATGGTACTTACCCATTTAACGTAGTCGCTTTCGCTAAG
 43427  TATTTCTACTTGCACCACAGATTAACTCGCTGACCCATTATGCAAAAGGTACGCAGTCAT
 43487  CTTGTATTTAAACTAAGATTCCTGCTGCTTATAGAACTACCGGTTCAGGATCTTTTCACC
 43547  AGTTATCTACTTTCTTTTCAACGTTCCCTCACGGTACTCTTCACTATCGCTCAATACATC
 43607  ATATTTAGCCTTAGAGGATGGTTCCCCTATATTCAGACAAGTTATCTCTCATCTTACTTA
 43667  CTATTTTTAGTAAGCCCGCATTATTAAATACAGGACTAATTTTTTTATCACGGGACTTTC
 43727  ACCCTCTATGGTTTGTCATTCCAAACAAATTATAATAAAATTTGAGTTCCAAAGACTTTC
 43787  GCCTTTGAAACTCACTAAAAAATAGGCTAACCCGCTTTCGCTCACCACTACTAACAGGAT
 43847  CTCGGTTGATTTCTTTTCCTTCTACTACTTAGATGTTTCAGTTCGTAGAGTTATTATTAA
 43907  ATTGGTTTCCCTTAGGATTATCGTAATTATCAAATCATTCATTACGATTTTTGGTATAAC
 43967  TACCTCCTTTGGATGTATTGGCTAGTCATTCCCGATAGTCCCTTTTTCATCTTGGTAATA
 44027  CATTACATATCATTATTGGATACTTATTTTATTTAT
;     G-rnl <== start
 44063  TTATTTATTAAAAATTACCTGTGCTTACTTATTATTTTTATTTTAATTATTTATTATACC
 44123  ACGTAAATATGATGAATCACGCATTTAATTATGTAAAGACAATATAAACCTTAAAATAAT
 44183  TTATTTAAATAAAATTTTTGTAAACTATCCATCCATGACATATGAGGACTTTAGAATAAG
 44243  GCAAATACTTATAAAATATTTATATTTTTTACCTTAATTTAAAGAAAATAATAATAGTAT
 44303  TTTTATCTATACAAATAAATTAGGCCTGCAAGAAGCAATTTCTAGCTCCCGAGGACCATG
 44363  GAACCGTTTTTAATAAATTAAATATTTAAAATAAGTACATTAATTTTTAATTCTGTGGGT
 44423  CCGCAGAAATATATTATTTTACTATTTAAATTATATCATTGGTACTTTTACTAATTATTA
 44483  ATAAATAATATTATGATTTAACATCTTCTAAATTATTTTAAAGTTTTTAGAACAAAATAA
 44543  ATCCTTGTAAAATATAGAATTCCCATAGAAAATATAAAATGAGAAACAAATCGAAGCGAA
 44603  GCCCCGATTTGCAAAGGACCTATTGATCATTTGTTTTGCTTTCAGATTAAAATTACTTAA
 44663  ATCCATGTCTTTTATTAAAGATCGAGAAAGACTAAAGGTCGAGGAGCCGCTCTGCGGCTT
 44723  CTTGACCAAGAAAAAAGGTATATGACCTTTTTTTCTCGGTCTTTCTCATTGGATTTATGA
 44783  ACTGCGTTAGCCGGATCTTAAAATAATCTAAATCTTAAAATATATCTAAAAATTTTAAAT
 44843  AAAT
;     G-trnK(uuu) <== end
 44847  TGAGGTCGTAGGGACTCGAACCCTAATAATACCGATT!AAA!AGTCGGGAACTTTACCGA
 44905  TTAAGTTACAACCCC
;     G-trnK(uuu) <== start
 44920  TTAATCTATTACTTATACAAAATTATAAAGTTCGGCGGGCCTCTGGCCTCGGCGAACATC
 44980  GGCCTATTTTTAATAAATTAAATATTTAAAATTAGTATGCTAATTTTAAATTTCGTGGAT
 45040  CGTCGTTTTAAAAATTAAAATTTATTTTATCTAAAATTTTACTAGGACCTTAAAAACAAA
 45100  TTGGGGCCCGCGCGAAGCGCGGGCCATTAATTTCAGATGTTTGCATCCAAAGTCATTTTT
 45160  ATTAAAAAATATTCTACTTAAATAAGAATAATATAACATCTAATAAGAAAGGTGTTTCTT
 45220  AGGATGGGATAAAATATTTAAATTATTTTTAAATATTTACTTATAATTATAAGTAAAGCT
 45280  TTGACACTTTAAAGTTTATTAATTTAAATGGACAATATATTACCTATAATATAATAAATT
 45340  ATTTTCAGGATAAATATAAGATTCACTTATTGATCTATTTTTTAATTTATTTTATATTCA
 45400  TTATGTTTAAAATAGGTGGTATATTTTATTATTTATTAAAATGCCCGTAGAAAGCAACCT
 45460  CAGTTCCTGAGGGTCATAGGGCCGTTTTTGAGTCCTCGAAAATATTTTTCGAATGTATTT
 45520  CTATAGGTAGGGCCCTTTGGGCCCATTTTTATTAAAATTATAAAATTAAATAATAATGCA
 45580  AAGTATAATTTTAAATTAGACCCTAAATTATTGTTTTTAAATTTATAATTTTAAAATATT
 45640  AATTTATTTATTAATAATCTTTCAAAACTATATTTTATAAAATCTAAGGTATAATAAATT
 45700  AAAAATAATATTTTTATAATGATAATCATTAATTTCACAATGATAATATCATTATATAAA
 45760  TATTTAATTTATAAGATAAAATCGAAT
;     G-trnN(guu) ==> start
 45787  GCTGTTATAGTTCAAAGGTAGAACGGTAAACT!GTT!AATTTATGTATAGAGGTTCGATT
 45845  CCTCTTAACGGCT
;     G-trnN(guu) ==> end
 45858  ATATAAAAAAATTCCATAGTAGTTTTATACTACATCAAATAAAGTATATTATAATATACT
 45918  TTATTTGATTTATGTAATGGAAAACTTTTTTAATTTATTAAAATCGAAGAGATGGTTGTA
 45978  TCATAACCAATTCAATAGAACCACTGTGTGATACACGGTGGCCTTGTTTTGCTAAATAAG
 46038  TTTTATTTAAGAAGTGGATTGGATAAAGTCTATAGACCCAATATTGTCGCTGGTAATAAA
 46098  GTATTAATTATTTAATAAGTTTAATTTTTAATATTATTTATTTGCAAAAAATTAAAAAAG
 46158  TAAATTTTATTTCACAATCCTGTTTATAAAATATGTGTAATTTATTAAATTAAATATAAT
 46218  TTTTTAAAATACTTATGTGTAGCAAAAATTATAAAAATTGGTAGACTTAGTTTAAAATTT
 46278  TAAAATTTTTAAACAATTCATTAATTAATAATGGCTGTTGCTATTAATTTGTTAATAATT
 46338  AATTTTGTTTTATTCAGGATATATTTTATTAAAAAATTATTTTTATTAATAAGTGAATTT
 46398  AAGAATTTCTAAATTTCAAAGCAATTAATTAGAGATAATATCTAAAATTTAAGATATTTT
 46458  TTATCTTATTATTTTTATTTATTTAAAGACGTCGGCGGCCGAAGGCCCCCGATGTCAAGG
 46518  AGGCCGCTGCGCGGCCTCCTCGACTAAATTTATTTTATATTAAATTTTTAATTATATTCA
 46578  AAAATATAAAAATTTTTTGAAAGCAAGTCCACATAGCGGGCTTTTTCATTAGATTTGTCT
 46638  AATGGTTTTCGGTTTAGTTATATTATTTCAATTTGTGTAGGAATTAAGAAAAATTCTTAA
 46698  TTAACCTTAATTTAATAAGGATTTTTAAATTTAC
;     G-nad6 ==> start
 46732  ATGAACGCAATTCTATTAGATTTATTGGTTTTTGGTTCTGTATTATCAGGTATTTTAGTA
 46792  ATTACATCACGAAATCCTGTAGTTTCTGTTTTATTTTTAATTTCTGTTTTTATTAATGTA
 46852  GCTTGTTATTTAATTTTATTAGGTATCAATTTTATCGGTCTTGCATATTTAATTGTTTAT
 46912  GTAGGAGCAATTGCTATTTTATTTTTATTCGTAATTATGATGTTAAATATTAAATTAGTA
 46972  GAATTACAAGATTCTTCAGAAGATTATTCTAATCCATATCCATTAGCTTTTGTATTAGGT
 47032  ACTTTATTTGTAAGTGGTTTAAGTTTAACTAATAAAAATATTTGGGGAGTTCATTCAGAA
 47092  CAATCATTATTTGGAAGTTCTAATGGGTCTGGTATTAAATTAGATTTATCTGGACTTTTT
 47152  GATTGGGTTAATTTATTATCATTTAAATCTAATACATTAGAAACATTAACAATTAATCAT
 47212  TCAAATTGGGATAATGTATTTGTATCTATGGATCAAATTAACAGTATTGGTCAAGTATTA
 47272  TACACATCTCATGCATTATTTTTAATTGTAGCAAGTATGATTCTATTATTAGCTATGGTG
 47332  GGACCTATTATTTTATGTCTTAACCCTACTAAACGAGTATCTTAA
;     G-nad6 ==> end
 47377  ATAATTAATAAAACAGATTAAGACGGAATTTAAAATAATTATATATAAAGCAAGCGGGGG
 47437  CAGAGCGCCCGCTTACCTATCGCCGGCTGCGCCGGAGTTTAAATTATTTTATTTATTAAA
 47497  ATTTTCTAAATGAAATACTGTTTGTAAAATTTTAATTTATTAAAAATAAATATACGAATT
 47557  TTTACTAATCTGACAAAATTTAATTAAATATTTAAAATATTAATTAAAATATACCTTAAC
 47617  CTTAAGGTTAAGGTATATTTTTAAAATTCCAACATAATATGTTGATTTTTATCAATAAAA
 47677  GATTTAATCCCGGGGCGGCTCGCCGCCCCTGGCCCCAAGTCAGGGGAGCGAGTCCGACCC
 47737  GGGGCTTTTAAACTAAATTTTTAAAAAATGGTTAAATTACCAATTAAAAAATTAACTAAG
 47797  CTTTAATAGCTTGATGACGATAGAATTAATAATCCCTATGGGGATTGATTATTCATATAT
 47857  TAAAATTTACTC
;     G-nad1 ==> start
 47869  ATGTTATTATCATTTATTGAGGTACTTATTGTTATTGTACCATTATTACTATCTGTAGCT
 47929  TTTGTAACTATTGCGGAACGAAAAGCTATGGGATCTATGCAAAGACGATTAGGTCCTAAT
 47989  CGAGTAGGATATTATGGTTTACTACAACCATTTGCAGATGCTTTAAAACTATTTGTTAAA
 48049  GAATCAGTAATTCCTGCTCATTCTAATAAAGCTTTATTCTTATTTGCTCCTATTATTAGT
 48109  TTAATTACTAGTTTATTAGCATGGGGAGTAATTCCTTTTGGTTCAGGATTAACATTAGCA
 48169  GATCTTAGTTTAGGTATTTTTTATTTATTAGCTGTAGGTTCTTTAGGAATTTATGGAGTT
 48229  GTATTAGCTGGATGGTCTGCTAATTCTAAATATGCTTTTTTAGGTGGTTTAAGAAGTACT
 48289  GCACAAATGATTTCTTATGAAGTTGTAATGGGATTAGTTATCTTAACAGTAATCATTTTA
 48349  ACTGGTTCATTAAATTTAACAAATATTGTTCAAAATCAAATTAGTGTTTGGTTTATTATT
 48409  CCATTACTTCCTATGGGATTAATGTTCTTAATTACTATTGTAGCTGAAACAAATAGAGCA
 48469  CCTTTTGATTTACCTGAAGCTGAGTCGGAATTAGTTGCTGGTTTCTTTACAGAACATTCT
 48529  TCAGTTCCATTTGTAATGTTTTTCTTAGCAGAATACGCATCAATTATTTTAATGTCAACT
 48589  TTATATTCAATTTTATTCTTAGGAGGTTATTTATTACCTTATTTTGGAGAAGTAAATATT
 48649  TTATTTAATATTTTTAGTGGTCTAAGTTTAGGTATTAAAACTAGTTTAATTGTATTTATC
 48709  TATATTTGGTTACGAGCTTCGTTTCCTAGATTAAGATATGATCAATTAATGAGTTTCTGT
 48769  TGGACAGGAATGTTACCAATTGTTTTAGGATTCATTATTTTAGTTCCTTGTATTGGTGTA
 48829  GCATTTGAATTTGTATAA
;     G-nad1 ==> end
 48847  TAAATATTAAAAATTAAAATTTATTGACACTAATAAACCATATTTATATTATTATTTTTA
 48907  TAAATAATCAAGAAAGTCACACAGCGACCTTCTTGACGTCGGTGGTCTTCAGCCACCGAC
 48967  GTCTTTATAACACCACCCTTTATAAAAATAAAGGGTTTAATATTAAGATTATAATAAATC
 49027  ATCGTTAGCGATGATTCATTTTTTACAATAAATTTATTAATAACCGGCTTTATTTTTTAA
 49087  AATACAGATTTAATAAAAATTTATTATTATTTTTTAAAAATAAATAAATTTTTAATATTT
 49147  ATTAAAATTTTATTTTAATGAAAAAAAAAATAAGTTTTCAATAAAAAAATATTTTATAAT
 49207  TTTATTGAAAACTTTAATTAAATTTAAAAATATTATAAGTAATGATTATAGGCAATATTG
 49267  TAATAATTAGTTTATGTAAATTTATTAAATAAGTAAATACAAAATAATAAATTATTTTGT
 49327  AAACTATTTATTACATCGATTATTTAATAGTCGGAATTTTTTAAGTATATATAAAATATC
 49387  TTAAGAAATTATCTTAATGCCGGTTAAATATTTCCCAATGGATTTAATCCATTAATTTCA
 49447  AATTAAATTTTAACTAGCCTTTGGTTAGATTATTAAAATATT
;     G-atp9 ==> start
 49489  ATGGTAGCAGCAGCTAAAATTTTAGGAGCTGGATTAGCAACAATTGGACTAGCAGGAGCT
 49549  GGAGTTGGTGTAGGATTAGTATTCGCCGCTTTAATTAACTCTACTTCTCGAAACCCTTCT
 49609  CTACGACCTCAATTATTCTCTTACACAATTCTTGGGTAA
;     G-atp9 ==> end
 49648  AATGTGTGCCCCCTTTGATCGTAAGATCATATGGAAACA
;; mfannot:     /group=IA (1.25e-29)
 49687  tcgggtgaattgcaagaattccaatattatattggacaatttgcagcgaagcatgtatta
 49747  gtgttttaaaaatacatgaacgttcaacgactaatcagtgagcaacactagcaataatct
 49807  ggacacgagcgcccgacaacattaaatttatttattaatgttgatgacatagtct
;; mfannot:
 49862  GAACAGTTCCGTAAGGAACTGAAATAGAGGATAAAGAGCCTCTATGATAACAAGTATTTG
 49922  TCGCATTAACAGAAGCAATTGGTCTATTTGCATTAATGATGGCTTTCTTACTATTATATG
 49982  CAGCGTAATCTGTATTAATGGTAATAAATCTTTTTATACAAATTAATTTGTATAATCATT
 50042  ATTTATCCAAAACGGGTTCAATTTAATTTATTAAATTGGGCCCCCTTCATTTTCTTCTAT
 50102  AGATTTATAATAAAAATTTAGGCAATAGCTACTATAATATTTCCATCTATAAATTAAAAA
 50162  AATAATGATTAAATTAAATAAACTATTTATGAGCACAAACTCAAAACTAAATATTAATCC
 50222  TGTAAAATTCTATGAAGATGCAGAAAAATTAAAATCTCAAATTCTACTTGAAAATAAGAA
 50282  TAAGAGTGGAATTTATAAATGAGAA
;     G-orf195 ==> start /note=GIY ;; evalue:1.2e-27
 50307  AATAAAATCTCAGGAGAATTTTATATTGGTAGTGCTGTTGATTTAAATAAGAGAATGTCT
 50367  GAGTATTACCGACAATCTTATATTACACATCCATCACGAAGTAAAAGCATTATTTGTTAT
 50427  GCATTAGTAAAATATGGTTATAGTAATTTTAATCTTTCTATTCTTGAGTATTGTAATAAA
 50487  GATTTAGTAATCACAAGAGAACAATATTATCTTGATTTATTAAATCCTCCTTATAATATT
 50547  CTTAAATATGCTTACTCTTCAGAGGGTTATAAACATACATTAGAAGCTATTAAAAAAATA
 50607  AGTTTAGCTAAAAAAGGTAAATTCATTAAAGAAAATAATAGTTTTTATGGTAAAACTCAT
 50667  ACTGAAGAAGTTAAAGAATTAATGTCACAGGTAGCTTTAAAAAGAACTAAACCAAATAAT
 50727  GCTAAACCTGTATTCTTGAAAGATTCAAATAATAATATTATTGGAGATTTTAAATCAATA
 50787  ACAGAATTAAGTCTTTATTTAAAGGCCGATAAGGCCACTTTATCTAAATATCGAGATTCT
 50847  AATAAATTATTTAGAAATTTATATTTTATTGTATCTAAATCAAATTAA
;     G-orf195 ==> end
 50895  TTACCTCCTCTCATAAAACCTTTATTCTAAATTAAGTAGTCTTAAAAGCTTTGCCTCTTA
 50955  TTTTTAATATAAATAAATTTTATAATTTATTATAAGTAAGGTGGCCTTATTTCTTTTTAT
 51015  TATTTTAAAATATATATCCGTATAATTATATAAGGTAAATTTATTTTAAAATCCTGCGCA
 51075  GACTAAAATTTATTATTTTTATAAAAATAAATGGTAAACCATTTATTTTTACTCCGCCCG
 51135  CGCGGGGATCAGTTGAAGGATTCGCTTCCAGCAGATTAATAATTATGTAATAGTCTGATT
 51195  ATTATATTAATAAATATTAATTAAAATTTACAATAGGTAGTCGTTTAGTATAAATTGCCT
 51255  AATACTGGCCGGCAGTGAGACCTTTTAGGTCCCTCGCTTTGAATAAAATTTTAAGAGTTT
 51315  ATAATATAATATCAGATTGATGTTTTACATCCGTCCTTTCTTTCTTATTCTTAAATTAAA
 51375  TATATTAGCATTTAATATTAGAATATACTAATAATATAAACCGTAAGGTATTTAAGGACT
 51435  AGAGGTACCGATTTGATAAAAAAGCACTTGTATAAAATACTTATTGTGAATATTAAATTT
 51495  ACTAAATTAATTGAAGCTTTAAAAGAGTTTCAATTAAAATATTTTACTACTAGTAAAATA
;     G-orf289 ==> start
 51555  ATGTTTTTTTTAGAAAAAATTTCTTTAATTGTTATGCTTATTAGTGTAACAATCTTAATT
 51615  AATGTATTGTTTAATCCTGATTTTTGGGAAATCAAATTATCATCTTATGTTACTTACGCA
 51675  ATGGAAACTGATAATGAAAATTTATCTAAAGCAATTACTGGAACTCTAAAAAAAGTAAAT
 51735  AATACTTTAAATTTAGTAAATAATACTTTAACTGAAGTTAGAGAAGAAGGAATTAAAGTA
 51795  GATGTATCACCAAATACAAGACAAGTAGTAAATGCTGCAGCTTCTTCTTTAACAGTTTCA
 51855  GCTGGAGTTTATACTGGTACTAAATTTGCAGAAATGACTCCAACTTTAGCAGATAAAGCA
 51915  GCAGTTGTTATAGGTACTGTTTTAGTAACAGTCGCTGCTAAAACTGTTGTCGAAAAAACA
 51975  GGAAAAATTGATATGTTTACTATTAAAACTAATAATTTTTCTGATAATTTTAAACCTATT
 52035  GATAAACCACAATCTTCTTTAAATAATGATTGTATTATTAATAGTCCTCATGAATCTAAT
 52095  TTTTTAGATTTAAGTACTCTTTTATCTAATTTAGAATCAACAAATTCTTTACAAAAAATT
 52155  ATGGAAAGTTTATTAACATTATCTATGGTTAGTTTCACATTAACTTTATATGTTTTAATT
 52215  ACTGTAATTTTAAACTTAAAAGATTTTACAAAAGTTAAATGGTTAAATGATAATCCTAAA
 52275  TTATTAAAATTTATTGAACGAATTAAAGTAGCAAGAACTTCTGTAGTAATTCCTATTTTA
 52335  TTATTATTATTGTTTATTTCTTTAATTTCTTGTTATGGATCATATAGTGTATTAAAAGCA
 52395  TTATTAATCTATAAATCTTCAGTAATGTAA
;     G-orf289 ==> end
 52425  TTAATCTAGATTAATTAATTACTAACCTTTTTTTAATTAAATTTTTTAATGATGACATTT
 52485  TTATTACTATATGCAGCGTAATCTGTATATAATTATTATCCCCGGGTCACAGATTTATCT
 52545  GTGGCCCTCCTTATTTATTAACCTATATTAATATTATAACTATTATATAACCTATAGATT
 52605  AATTAATAATTAATTTAATAAAAATAATTAAATAAATAAAAATTGAATTTTATATATTAA
 52665  TTATAAA
;     G-orf160 ==> start
 52672  ATGAGTGAGAATAATAATAATAAAGAAATTGAAGTTTTTATTAATAAACTTATCGAAAAA
 52732  GAAACTAAGATTCTTATTGAAAAAATTAATAATCTTGAAAAACATAATAAAGAAACCAAA
 52792  ATTCTTATTGAAAAATATAATAAAGAAATTGAAAGTCTTAAAAAATATAATAAAAAGTTT
 52852  AAAATTCTAAATTATTCTAAATTTATATTAAATACAGGAATAATAATAGGAATTACTTTA
 52912  ATTATAATTAAATATAAAAATTCAATCTTAAATTTTATTAATTTTATTGGTAAAAGTATT
 52972  AAAAAAGGAATTCAATTAAAATTAACTAATATGCAATTTCAAATAATAAATGAATTATTT
 53032  AAAAATAATTTAATAAATAATACTCCAATTAAACCTAATATTACATCAATTAAATTTATA
 53092  AATAAGAAAAATAATATAAAAAATATAATAATAACTGTTTTTAGACGATTTATTAGAAAA
 53152  TAA
;     G-orf160 ==> end
 53155  AATTAATTATATAATTTTAAATAAATAATATAAATTAAAATTATAAAAAATAAAATATTT
 53215  TATTTTTTTTGATATAAATCTACATTATTTCATATATTAATTTTAATATATAAATATTAA
 53275  TTAAATAAATTTTATTTATTCCGATAATAATATATGACATACTAAATTAATTTTAATTAA
 53335  TAGGTTTTTGTCTTTTAAGAAAGAATTTATAAAATTCTTGTTTAGAAAAATGATAATATT
 53395  CTTATTACTATACGCAGCGTAATCTGTATTAGTGATAATGAATCTTTTTATACAAACTAA
 53455  TTTGTATAATCATCATATCCAAAATGGGTTCAATCTATTATTAGATAGACTTATTATATT
 53515  ATAACCTATATTATTTACTATAAAAACCCTCTTATTAAATAAGAAGGGAAAAAATATTAT
 53575  TTTTTTATTTTATAGTAAAAATTTTAAAAAGTATTTATAATATATATAAAGTTTAAAATA
 53635  AATAGGTTAAATTTATTATAATAAATGTATGTATTTTAAAATAATTTTATATTGTATTAT
 53695  TAAATAAAATAATTATAATATATTATTATTAATTATTATTAATTATAATTTTAATAATTT
 53755  CTATTACTTTATTAATAAAATATAGACTAAAACTTAAATCTACAATAATTAATAAAATTA
 53815  ACATAATAAAAATAATTGTAGATAAATTTTCAATTTTATTAATAATATAATTTAAATATT
 53875  TGTTATCAATTTTATTTAATAATTTTGATTTTTGATTTTTAATATAATAAAATAATACAA
 53935  AAAAAATAAAACAAAATAATGAAATTAATGTAAGACCTAACGAACTAATTAATAAACTAT
 53995  AAATTGTATCAAATACAGTAAATTCTTTATTTGGAGAATCAATAGAAAAAATATCATCTG
 54055  ATAAAGAAGATGGTTCATTATCTTTTAATGAATTATTATTATT
;     G-orf174 <== end
 54098  TCACTTATCTTGAGTTTGTTTTTTAATTACACTTACTGAATTTTCTCCAGATGTAATAAC
 54158  AATTTCTCTAGATTGATCAATTCCATATGTAGAATTTTTAAATTCTAAAGCAATTAATCC
 54218  GGTTGAAATTGTTACAGCTGTTCCTACTGATGCTTTTACAGATGCTGGAGCATATTTAAC
 54278  TGATGCAACAGTAGTTTTAAAAACACCAGTTAATAATGCAAAATCATACAAGTTTTTTAG
 54338  ATCAAGTTCAAAACTTTTTTTAAAATAATCTGAAACAAGTCTTAATTTATAAGGATTATG
 54398  ATTATCTTCATTACCATCAGAACAATATACAATATTATTTTCAAAAAGTTCTAATTGAAA
 54458  AGAAAAAATTAAAAAGACTAAAATAAACATAATAATTAATGTAACAAATACCTCTTTAAT
 54518  AATATTAATTTTCCAATTTGTAGATTTTGGAAATACTGAATAAAATAAATAAGTTAAAAA
 54578  ACTATAGATAAGCCAAAAAAATAAAAATAAAAATAAGTTTAACAT
;     G-orf174 <== start
 54623  AAAAAATTTTACCTATCATATATTTATATTTAAAAATATAAATAAAAAGAATTAAATTTT
 54683  TTTAATAGTAGTATATCTCTTTTTAATACTCTATTATTGTTTAATGATAACAATAATGAG
 54743  AAATAAGTTAAATTATCCGGGACTAATGCCCCGTATGGAAAATTCCAATAAATTAAATTT
 54803  AAGTTTATTTAGTTTGCTAATTTGTTAGCATTTAATTTTAAATTTAATTTGCTAATTTGT
 54863  TAGCATTTAACCTTTAATTTAATATTTTTAATTTTATAAAATTAAAGATATTATTACTTA
 54923  TATTAATAAGTTAT
;     G-trnE(uuc) <== end
 54937  TAACCCCAATCGGAATCGAACCGATATTCCCACAGT!GAA!GTTGTGGTGTCTTAGCCAT
 54995  TGTACCATGAGGTC
;     G-trnE(uuc) <== start
 55009  TTTACATAAAATATTATTATTAATTAATTAATTGAAACTCCATATATATTCTTTTATAAA
 55069  AATTATTATAATTTATTAAAAACTTCTATTAAATTGTATAACCTTTAGAATAAATGGGTG
 55129  GTGTTTTTAGTAAAGATTAATTTCTACATAAATTGATAAATTAGTTTTAAAATAAATTAA
 55189  GCTTTGTCTAAGTTAATTTTAAATTAATATTTTTTAGTATAAAAAATTATTAAGAAATTT
 55249  AATATTGTAATTATATTAATTATAAA
;     G-orf202_1 <== end
 55275  TTAAAAAATAAATAAATATAAACATAATAATAAACCTACTCCATTACATAATAAAATAAT
 55335  ACTTAAGTCAAATAAACTTGAAAATAGTAAATATTTACTATAGTAATTAAATAAAGGATG
 55395  AAACATTTTAGGTAATTTATTTTTTAAACTATCTCCATACATTTTAGTTAAATAATTAAA
 55455  TGTTAAACTAATAGTACAAATAATAGTTACTGAAGTAAAACAAATGAATGTTAAACTCAT
 55515  ATTGTCAACAACTAGATTAGAAGAGTTTAAAATTGATTCGAAAGAAGAATTAATATTAGG
 55575  AAAGTCTGTATTAGAATTACTTGTGCTTTCTGACATATTATTAAAAACTGTCTTAAATGT
 55635  TTCTTTGTAATCAGATACATTTTCAACTTTTAATTGTTGAAATTTTTCGAATTCGAACTT
 55695  TTCTTTATTAAATTCAAGTTGTTGTTGTTCTAATACAAATCTTTGTCTTTCTAACTCTAA
 55755  TCTTTCTAAGTCAATTTCTTTTTTAGCTTTAATTTCTTGTTGTTTTGAAATTGAAATTAT
 55815  AGTAGCTGTAAAAATACCTGTAAATGTTGCTCCTACAATTCCAATTAATTTAGTTGTTTC
 55875  TTTATTCAT
;     G-orf202_1 <== start
 55884  GTTTTTAAAAATGTCCTATAATAAAATAGTAATATAACTCTTTTTAATACTCTACCATTA
 55944  TAATTAAATTATAATAGTGAGAAATAAATTAAATTGTCCGAAACTAATGTCTCGTATCAA
 56004  ATTATATTAAATAAATATAATTTAAATTCATTAAATTATTATATTTAATGAGCTAATTTA
 56064  TTAGCATTTAATTTTTATTAATGATAATTATTATTTAAAAATTATCTTGGATTTAAATAA
 56124  AATTTATTTAAAATTTAATAATTATCATTACTTATAATTTGTAAATAATATTTATTATTT
 56184  TTATTTTTGTAGATATTAATATTTTAGAAAATTATTAATTTTAAGTATTAATTATTTATA
 56244  TTATTAATATAGGGTTTTATTTTTGGGTGGTGTTAATTTTTAATTAATAGTTATTATATG
 56304  GACTAATAGTTATGA
;     G-cox3 <== end
;     G-cox3-E2 <== end
 56319  CTATCCTCCCCACCAGTAAACACTAATGAATAAGAATAACCAAACTACATCTACGAAATG
 56379  CCAGTAAAGAATAGCTTGTTCAAATCCTAAATGGTGGTGATCCGTTAAATGATAAGATAA
 56439  TACTCTAAATAAACCAACTGTTAAGAAAATAGTACCTACTAAAACGTGAATTCCGTGAAA
 56499  TCCTGTAGCCATATAGAAAGTAGATCCGTAAACACCATCACTAAATGTAAATGGAGCATT
 56559  ATAGTATTCAAATCCTTGGAATCCTGTAAATACTGTTGCTAAAACTACTGTAGCAATTAA
 56619  TCCGTAAATAACTCCTGCTCGGTTACCTTGGATTAAGCTATGATGAGCATAAGTTACAGT
 56679  TGCACCTGAAGAAAGTAAAATTACTGTATTTAATAATGGTACCTCCCAAGGATTTAATGT
 56739  TTCAATACCTGCTGGAGGCCAATGAGCTCCTAATTCTACAGTAGGAGCTAATGCTGAATG
 56799  GAAAAATGCCCAAAAAATACTAATAAAGAAAAATACTTCAGAAACAACAAATAGAACAAA
 56859  ACCTAAACTTAATCCTTTTTGTACTGCAAAAGTATGATGTCCTTGGAAAGT
;     G-cox3-E2 <== start
;     G-cox3-I1 <== end
 56910  caattatatcaatattttaaatattgatttggactatatttttatggccctatataaggt
 56970  gaataaattcaaaatttatgcttttataatacaatataacaacgaaaaacagattcacaa
 57030  tattttattttttatttaggttaatattaattacaattaatttaattttttatttttcta
 57090  aataagagagcccgcgctacgcacgggttctcaaagacagtttttgacttactttaattt
 57150  attttttattaaaattatagaataaaccttaatttatacaaaacataagtttttttaatt
 57210  atttaaataaatttagattatttttatagaaagtaaattaaaatttttgattaatttttt
 57270  gttgtactattatcaaatttaatttcaatataattatttttttctaataattttcctaaa
 57330  taaaaataaatttctttataataatttaattatttgacattatagtgttagataaataca
 57390  tttttaatgtaaaaagcataaatctaccaatatttaacatgtagtctctgaggatccgat
 57450  tggacgtcttgtccattaagatcctgtcccgacaaagtcgaggtcggatcttaatattat
 57510  ttattttgtttcctgctgattgtccaatcttttagattgttactaaattagtactaaaag
 57570  ttctaaggagtttccagcatatagttaaatttatagaaggcactgggaccggagaccctt
 57630  gtgccaggtacgctgtgcatgcccgacactttataaataattttcat
;     G-cox3-I1 <== start /group=IB (9.10e-20)
;     G-cox3-E1 <== end
 57677  ACCTTCTCTAGAAATATCTTTAAACCATAAAGTCATAGTAGAAACTAGAGAGATAAATCC
 57737  AAGAGTTAATAAAAATAAACCATTAGAATATCCTTGGAATGTCATTACTCCTGATAGAGT
 57797  AACTACTAATAAAGAAAATGATACAGCAATTGGCCAAGGCGAAGCTTCAACTAAATGAAA
 57857  TGGATGCGCTTGAACTGATCTATTCATAATTTTCGTTGTCAT
;     G-cox3-E1 <== start
;     G-cox3 <== start ;; mfannot: alternative ATG start pos 57934
 57899  ATTGTATATGTAATTCCTATCATACATTTCTATCATAAAATAGAAAAGTCAATAATTAAT
 57959  TATTGAAATAGTAATATATCTCTTTTTAATACTCTACCATTATAATTAAATTATAATAGT
 58019  GAGAAATAGGTTAAATTATCCGGGACTAATGCCCCGTACCATATTAAAATAATAACCAAA
 58079  ATCGGTAATAATTAAAAAAAATAAATTAAGTATTTATAATTTTTAATTAATTTGTAGGTC
 58139  ATTATTTTGACAAATTTGTCTCTAATTTTTGTATTAGATACTATATGTCCAATACAAAAA
 58199  ATTAGTTTTTGTTTGGATCCATCGAATAACTTTATATTATTCGATAGGCTAATTTATTAG
 58259  CATTTAACTTTTATTTTTTATAATTTTATAACTTCCTTGAAATAAAGTCACAATTTTTAT
 58319  ACACAAAATAACGTAATTTTATCTATAAAAGTGACAATATTTTTTAATAAATTTAATAAG
 58379  TTTAAATAAATTAAAATTAAGAAGTTATATT
;     G-trnG(ucc) <== end
 58410  TGCAAGTGGCGAGACTCGAACTCGCAATCAATTTCTT!GGA!AGGAAACCGCATTAGCCA
 58468  ATTATGCTACACTTGC
;     G-trnG(ucc) <== start
 58484  TTTCTTATATTGTTTCTTTTATATTTTAATATATTATTACAAAAAAAATAAAAATAACAA
 58544  AAAAGAACCACCGGGGCGACCCCTTGTCTCAAAGCCTTGGGCCGCTCATCGGCCTTTCGT
 58604  TTTATATAAATTTAACAAATTTAATTTTTATTTTTTATAATAATTAATATCATTATAAAA
 58664  TAGTTGTAAAAAGATACTAATGATTCAATTCTAGATCTGCCGGGCCGACCTAA
