# Supplementary material for: Global Characterization of Fungal Mitogenomes: New Insights on Genomic Diversity and Dynamism of Coding Genes and Accessory Elements
Source: Front Microbiol. 2021 Dec 1;12:787283. doi: 10.3389/fmicb.2021.787283 (PMC8672057; doi:10.3389/fmicb.2021.787283)
Supplement: Supplementary File 1 — de novo annotation files of the 685 mitogenomes investigated in this study. Annotation was performed with the Mfannot program. [file Data_Sheet_1.ZIP › Supplementary_FileS1/NC_037703.1_Saccharomycodes_ludwigii_strain_Y-8871_mitochondrion_complete_genome_mitogenome_g3.mfres]

;; Masterfile modified automatically by mfannot version 1.35
;; on Sun Dec 27 03:46:20 2020 by user pfonseca on host LGCM-PROC
;;    - Gene Totals: 38
;;    - List of genes added:
;;      atp6                 atp8                 atp9                
;;      cob                  cox1 (7 introns)     cox2                
;;      cox3                 orf299               orf415              
;;      orf473               orf777               rnl                 
;;      rnpB                 rns                  rps3                
;;      trnA(ugc)            trnC(gca)            trnD(guc)           
;;      trnE(uuc)            trnF(gaa)            trnG(ucc)           
;;      trnH(gug)            trnI(gau)            trnK(uuu)           
;;      trnL(uaa)            trnM(cau)            trnN(guu)           
;;      trnP(ugg)            trnQ(uug)            trnR(acg)           
;;      trnR(ucu)            trnS(gcu)            trnS(uga)           
;;      trnT(ugu)            trnT(uuag)           trnV(uac)           
;;      trnW(uca)            trnY(gua)           
;;
;; end mfannot
;;


>NC_037703.1 Saccharomycodes ludwigii strain Y-8871 mitochondrion complete genome gc=3
     1  TAAATTATTATATAAAAAGATATATATATATAATATAAATATAATATAGTAATTCAATTA
    61  TATATATATATATATAATAAATATATATATATATATAATATAGTAATATATAGATAAATT
   121  AAATATATTAATATATAATAA
;     G-atp8 ==> start
   142  ATGCCACAATTAGTACCATTTTACTTTTTAAATCAATTAACATATGGATTTTTAACAATA
   202  ATTATTTTATTAATTTTATTATCACAAGTATTTTTACCTAAAGTTATAAAATTATATGTA
   262  TCAAGATTATTTATTTCAAAATTATAA
;     G-atp8 ==> end
   289  TATATAATATATATATATATATTATAAATAAATAAATAATAATTAATAAATAATTAAATT
   349  ATAATATAATAATTATTATAAATAATAATAATATTATTATATTATATTAATATTATTTAA
   409  ATAATATATATAATATATATTATATTAAATAATATATTAATATATGATAATATATCATAT
   469  ATATATAATATGTATAATATATATACATATAAATATATATATATCCTATATAAATATATT
   529  AATAAATAATAATAATAATAAATATTTATATTTTATATAAAATAATAATAATATTATATT
   589  AATATATATATATATAATATTAATAATTAAATTATATAAATATAAATATATATATATATA
   649  TAAAATATTATATTTTTATAATATAATATATATATATAATATATATATATATATATAATA
   709  ATATATATATATATATAATAAGGAATATATTTTAATATATAATAAATTATATAAATAAT
;     G-atp6 ==> start ;; mfannot: alternative ATG start pos 747
   768  ATGTTAAATATTATAAATACATATATTAATTCACCATTAGATCAATTTGAGATTAAAGTA
   828  TTTTTAGGATTTGTATCACCAATGTTAAATTTAAATAATTTTAATATTACAACATTTACA
   888  TTATATACATCAATTGTATTATTAATTATTATTAGTAGTTATGTATTAACAAATAATAAT
   948  AATAAAATTATTGGTTCAAGATGATTCTTATTTCAAGAAGTTATTTATGATACAATTTTA
  1008  AATATAGTTAAAGGACAAATTGGTGGTAAATTATGAGGTTTTTATTTCCCATTAATTTAT
  1068  ACATTCTTTATTTTCATCTTTACAGCTAATTTAATTAGTATAATTCCTTATTCATTTGCT
  1128  TTAAATGCTCATATGATTTTTGTTATTTCATTAAGTTTTATTGTTTGAGGTGGTGCTACA
  1188  ATTTTAGGATTATATAAACATGGTTGAGTATTCTTTTCATTATTTGTACCTGTTGGTACA
  1248  CCATTACCATTAGTACCATTATTAGCATTAATTGAATTATTATCATATGTAGCTAGAGCT
  1308  TTATCATTAGGTTTAAGATTAAGTTCTAATATTTTAGCTGGACATTTATTAATAGCTATT
  1368  TTAGGTGGTTTATTATTTACATTTATGTCAATTAATTTATTCACATTCATTTTAGGATTT
  1428  ATTCCATTAGCTGCTATTTTCGCTATTATGATTTTAGAATTTGCTATTGCTATTATTCAA
  1488  GCTTATGTTTGAAGTATTTTAACTTCTTCATATTTAAAAGATGGTTTATATTTACATTAA
;     G-atp6 ==> end
  1548  TATAAATAAATAAATAATAAAAATATAAATAATAATAATAATTATTATTATATAATTAAT
  1608  TAATATATATATATTTATATAATAATTAATAATTATTAATTATAAAATATATAAATATAT
  1668  AATAAAATTAATTTATATTAATAAATTATATTATTTATAATAATAATAATAATAATATTC
  1728  TTATATAATATAATAATAAATATATTATTTATAATTTAGGATTATAAAATAATTTATCCA
  1788  ATTAATAATTACAATTATTATTATATTAATAAATATAAATTATATATATATATTTCTATA
  1848  TAAAATATATATATATATATTTCATAATAAATAAATAATTTATTGTTATACTATTATAAT
  1908  ATTATAATTGATAAATTATATAAATTATATTTGATATATATATATTTATTAATTATTAAA
  1968  TAAATAAATAAATATAAAATAATTTAGGATAATTATATTATTAATATATATATTATTAAT
  2028  TATTATATATATATTAATTATTTAATAGTTAAAATTATAAATATATGTATATATAAATAT
  2088  ATATATAAATATAATATATATATATAATATAAATATTAATTTAACTATAATATATAAATA
  2148  TATAATTATAAATTATTAATTATATATATATTAGATATATATATCCTATATATTTAATAA
  2208  AATATAATTTATAATTATTAAATAAATAAATAAATTTAATTAATAAATAAATTAAATTAA
  2268  TAAATATAGAATAATATAAAATATATATATATAATATTTGATATATATATTAGATATTTA
  2328  ATATATATAATATTTAATATTTAATTATTTTATAATATTTATTATTATTATTATTATACA
  2388  TATATATATAAGTAATAATTATAAAATAAATAATAAATAATAATTATAAAATATATAAAT
  2448  AATAATAAGATAAATTAATAAAAATTATTAATATAATATATATATATATATAATATATAT
  2508  AATATATTTATGATATATATATATATAAATTAATAATAATTATACTTAAGACTTAAAAAG
  2568  TTAAATAATATATAAATT
;     G-atp9 ==> start
  2586  ATGCAATTAGTATTAGCAGCTAAATATATTGGAGCAGGTATTTCAACAATTGGTTTATTA
  2646  GGAGCAGGTATTGGTATTGCTATTGTATTTGCAGCATTAATTAATGGTGTATCAAGAAAT
  2706  CCTTCATTAAAAGGACAATTATTCCCTTATGCTATTTTAGGTTTCGCTTTAAGTGAAGCT
  2766  ACAGGATTATTCTGTTTAATGGTTTCATTTATTTTATTATATGCAGTTTAA
;     G-atp9 ==> end
  2817  TATATAATTATTATAATAATAATAATAATATAATATAAAAATAAATATAATTAATAATAA
  2877  TAATAAATTAATAATAATTAAATAATATTCATATATAATATATATATATTATAATAATAA
  2937  TAATATATATATATATATAATTAATAAATAAAATAAATAAAAAATAATAATATAAATAAA
  2997  ATTATATAATATAATAATAAATATATCATTTATATATAATATTTGATATATAATATAATA
  3057  TATATATATAATATAATATTTAATAATAAAATCAATATTATTAATATAATAATATATAAT
  3117  AATAGAATATATTTATAATAATAATATAATTATTTAATTATTATAATAATATATAATATA
  3177  ATAAAATTTATTAATATATAAAATAATAATAATAATATTAATAATTATTTAATTGAATTA
  3237  ATAATTATTTATATAAATATTTGATATATATATATATAATATTATAATATAATAATAAAT
  3297  AATAATTATAAAATTATTATATATAACATATAAAATATATAATAAATATATATATATATA
  3357  TATATAAATGATATAAATGATATAAATGATATAATTATATATAATTATTATAAAATAATA
  3417  ATAATAATTGAATAATAATAATATAAATAATAGATAATAAAATTTATATTATAAATAGAA
  3477  TAATATTATTAATATATATATATATATATAATATAATAATAATAATAATAATAATAATAA
  3537  TTGAATATATAATAATAATAATTATAAATTATATAATAATTAAATTTATATTAATAAAAT
  3597  ATATAAATTAATTATAAATATTTAATATTTTAATATATAAATATATATATTTATATTAAT
  3657  ATTTAATATATATATATATATAATTTATAATAATATATATATAATTATTAATATAATTGA
  3717  TATTTATAAAATAAATAATTTAATAATATATATATAATATATATATATAATAATTAAATT
  3777  TAATGATTTAAATAATAAATAATATTTATATTATAAATGAAACTTAATTATATTATAAAT
  3837  TGAATAATAATATTAATAAAATAATAATAATAATTGAATAATAATAATATTTATATTATA
  3897  AATTAAATAATTAAGATTTTATAATAAATAAAATTATTTAAGATAATAAAATTATTAATA
  3957  TATATATATCATATATATAATGATAATATATATATAATAATATATATATTTATAATTATA
  4017  ATAATTTAATTATTAATAATTGAATTATTATTAATAAAATAATTATATAAAAATATATAT
  4077  AATATATATATATGATATATAATATATAATTAAATAATAATAATATAATTAATATTTAAT
  4137  TAATAAATAATAATAATAATAATATAAATAATATTATATTATATAATAATAAATTTATAA
  4197  TTTATATAATAATATTATATGTATATATATTTGATATATATATATATATATATATAAATA
  4257  TATAATATATTTAATAATAAAATTAATTAAGGTTTAATTTATAATATATTTATATTTATA
  4317  ATAAAAATTATAATATTATATATTAAATAATATATAATAATAGAATATATTAATATAATA
  4377  ATATTATATATATATATATAATATTATCAATTATAATATAATATAATTAAATTTATTAAA
  4437  ATTAATTAAATAATATTTATAATAATAATAATAAATCATAATAATAATTATTAAATTGAA
  4497  TTAATAATTATTAATAATTATATATAATAATAATAATAAATCATAATTATAAATAATAAT
  4557  AATAAATTATAATAATAATAATAATAAAATTTATATTATAAATAAAATAATATTATTAAT
  4617  ATATATATTTGATATATATATATATATATATTATAATATAATAATTAAATATATATAATA
  4677  TAATTATATTAATAATAATATCATATTCAATAATAGAATAATAATAATTATAATTAAATT
  4737  ATAAATTATATAATAAATATATATATATATTTATATATAAGATATATATATATATATATA
  4797  ATTATTAATTGAATATATAATAATTATATAATATATAATATCTATAATATAATAAATAAT
  4857  TGAATAATATATAATATAATAAATATATAAATTATATATATATATAAAATAATTAATTAT
  4917  TATTAATTAATAAATTTATATAAAATAAATAATAATAATAATAATATTATAATTAAATTA
  4977  TAAATAAAATAATAAAATTAAATAATAATAATAAATATTAAATAATAAAATTATATTATA
  5037  TATATATATATATATTAATAAAATTAAGATATATATATATATAATAATTATATAATAATA
  5097  TAATAAATCAATTATTATTTATATAAATATTATAATAATATATAATATTATTAATAATAA
  5157  TAATAATATTATTAATAATAATAATAATTGAATAAATAATAATAATAATAATAATAAAAT
  5217  ATAATAAATAATTAATAAAGATATAATATATATTTAATATATTAGATATATAATATATAT
  5277  ATATATAATATAATAATAATATAATAAGAATATTTAATATATATATATGATATTATTATA
  5337  ATAATAATTAATATATATAAATATTATAGTTATATAATAATGTATATATATATACTTATA
  5397  TAAATAAGTATATAAGTAATAATTATATGTTATATAATACTGTATAATA
;     G-trnF(gaa) ==> start
  5446  GCTTTTATAGCTTAGTGGTTAAAGCAATAAACT!GAA!GATTTATATACATGTGTTCGAT
  5504  TCACTTTAAAGGCA
;     G-trnF(gaa) ==> end
  5518  ATATAATAATAATATGTAAAAATATAATATATAATATATATAATAATAATATATTATTAA
  5578  TAATAATAATAATAAATAATATATATATAATAATATATATAACACATATTATATATATAT
  5638  ATAAAATATTAATATATATATATATAAATATAATTATTTATATAATATTATATAATATAT
  5698  AATATATAATAAATAATATATAATTATATATATAATAAATATATATAATATATATATATA
  5758  TATAAATATATATATATAATATATATATAGATTAATAAAATTAATAAAATAAATATAATA
  5818  ATAAATAAGAATTTAAT
;     G-cox2 ==> start
  5835  ATGAAAGAGATATATAAAATGTTAGTATTAATTAATTTATTAAATAATATTATGAATGAT
  5895  GTACCTGTACCATATGGTATATATTTTCAAGATTCAGCAACACCAAATCAAGAAGGTATT
  5955  TTAGAATTACATGATAATATTATGTTTTATTTATTAGTAATTTTAGGATTACTATCATGA
  6015  TTATTATTTACAATTCTTAAAACATATTCTAATAATAAATTTGCATATAAATATATTAAA
  6075  CATGGACAAACAATTGAAATTATTTGAACAATTTTTCCAGCTGTAATTTTATTAATTATT
  6135  GCATTCCCTTCATTTATTTTATTATATTTATGTGATGAAGTTATTTCACCAGCTATAACA
  6195  GTTAAAGCTATTGGTTTACAATGATATTGAAAATATGAATATTCAGATTTTATTGATCAA
  6255  AATGGTGAAACTATTGAATTTGAATCATATGTTATTCCTGATGATTTATTAGAAGAAGGT
  6315  CAATTAAGATTATTAGATACTGATACATCAGTTGTTATTCCAGTTGATACTCATGTTAGA
  6375  TTTATTGTTACAGCAGCTGATGTTATTCATGATTTTGCTGTACCAAGTTTAGGTATTAAA
  6435  GTAGATGCAACACCAGGTAGATTAAATCAAGTATCAGCTTTAGTTCAAAGAGAAGGTGTA
  6495  TTTTATGGTATATGTTCAGAATTATGTGGTGTAGCTCATAGTGCTATGCCTATTAAAATT
  6555  GAAGCTGTATCATTACCAAATTTCTTAGAATGATTAAATGAACAATAA
;     G-cox2 ==> end
  6603  TATTATAATAAATAAATTATAAAATTATAATAATAATAATATTCTTTATATATAATATTA
  6663  TATTATATAATATATAATAATTATAATAATAAATTATTAATTATTGAATAATATATAATA
  6723  TATATCTAATATATATATATATATAATAATAATAATAATAATAATAAATTATTAATTATT
  6783  GAATAATATATAATTAAATGTATATTAATATAATATAATATAATATAATATAATATATAT
  6843  AATATTATATATATGATATATTAATATAATATATCATATATATATATATAAAATCATATA
  6903  TATATATATTTATATATTATAAATAATAATAATAATAATAAATTAATAATTTAATAATAA
  6963  TTAAATTTATAATAATATTGATTAATAAATTGAATTAATAATATTATAATAAATTAATAA
  7023  TAAAATAATAATTGATTTATTATAATAAATAATTGAATAATAAATTAATAATTAAATAAT
  7083  AAATTAATAATTAAATAATAATTGAATTATATAATATATAGGATATATATATATAAATAT
  7143  TTATACAAATATATATATATATATTATTATATAATATTTAATAATAAATAATAAAATTAT
  7203  TATAATATTAAATAATAAATAATAAAATTATTATAATATTAAATAATAAATAATAAAATA
  7263  ATAATAATAATTATTAATTATATTTATATAATATATATATATATATAATTATCAATAATA
  7323  TATAATTAATAATAATAATATTAATATAATATATATATATAATATATCATATCATATATC
  7383  ATATAATATATATATATTATATAAAATATTTATATATATAATAATATATTATAATTAATA
  7443  ATTAAATAATATATAATAAATTAATTAAATTAATATATATATATCATATAAAATTATATA
  7503  TATATATAATATATAAAATATAATAATATATATAATATTAATAATAAAATATTATTGTAT
  7563  AATAAATTATATTTATATATATTATTAATTATTTGTTATAGGTATTATAAGTAATATATT
  7623  ATATACCTGTATATTAATGTAATATAAATATAAATATATATTTATAATATATATATATAT
  7683  ATATAATAATATAATAATAATTTAATATATATATAATAATAATATTATATTATAATAATA
  7743  TAATAAATTATATATATATAATTAATATATATATATAATTAATATAATATATAATATATA
  7803  ATAAAATATTATAAATATATATATATATATATAATTAAATAATCAATATAATTATATAAT
  7863  ATATATATAATAATATTTATATTAATTGAATTAATATATATATATAATATATAAAATAAT
  7923  AATAATAATATTATAATTAATAATAGTAATTAATTAATAAATAGAATAAATAGAATAAAT
  7983  AATAATAATAATATTAATAATAATAATTATATATTAATTTATAATATATATATATATAAT
  8043  TAATATTAATAATAATATCATATATTAATATATATATAAATAATATATTTAATTAAAATA
  8103  AATATATATTTATATATATATATTATATATATATATATAAAATATTATAAATAATATATA
  8163  TATAAATATAATAATTGATATATAATTAAATAATATATATAAATATAATAATTGATATAT
  8223  AATTGAATAATATATATATATAAAATATAATAATATAATAATTAATATAATAATTAATAT
  8283  AAATTATTAATAATATATTATATATAATAATATATATAATAATAATAATAATATAAAAAT
  8343  TATATATATTTAATATATATATAAATATATTAATCATATATATATATAAATAAAATTAAT
  8403  AATTAATATAAATATATATATATATATAAATATAAAATAATAATAAATATATATATTATA
  8463  TAATATAATTAAATAAAATAATAATAAATATATATATAATTGATAATATTTATATATTAT
  8523  ATTAATATATAATAATATATAATATTAATTATATATTAATAAATAATAATAATAATAATA
  8583  TCATATATATAAATATATATATATATATATATTATAAATAATAAAATAATAATTAATAAT
  8643  TTATAATAATAATATATAATATAATTATCTTATAATAGATAATTTATAATTATAATAATA
  8703  ATAATAATAATAAAATTATATATAATTATATAAATAATAATTAAATATATAATAATAATA
  8763  ATTATTATTAATAAATATATATATATAATATATATAATAGAATATTAATATATAATAATA
  8823  TATATGATATATAATAATATATATTAAAATTAATATATATATAATATATATATAATAAAT
  8883  ATATAATAAATAATATATATATAATAATAAATTATATAATTTATATAATAATATATATAT
  8943  AATTAATATTATATATATAATAAATATATATATAATAATAATAATATATAAATAAATAAT
  9003  TATTAAAATTAATTAATTAATTA
;     G-trnL(uaa) ==> start
  9026  GCTATTTTGGTGGAATTGGTAGACACGATACTCT!TAA!GATGTATTGTCGAAAGACATG
  9084  AAGGTTCAAATCCTTTAAGTAGCA
;     G-trnL(uaa) ==> end
  9108  ATATATATAATAATAATAATAAAATTAATTAATATATATATAAATAATAATATATATATA
  9168  ATAATATATAATATAAATTATTATAATATAATTATATAATATAAATATAATATATAATAT
  9228  ATAATATTATATTTAATATAATAAATATTATATAAAATTATAAATATAATAATAATAATA
  9288  ATAATAATATATTTAGTATATAATTATATTATTAATATATATATATAATTAATAATTATA
  9348  TAATAAATAATAAATAATAATTGTATAATATATATATAATATAATTAATATATATTATTA
  9408  ATATATATATATATATATATAATAATTAATAATATAATTGATAATATAATAATATATAAT
  9468  TAATAATTGATAATAATATATATATAAATAATAATATATATAATATATATATATAATAAT
  9528  TGAATTAATAATATATTATAATAATTGATTTAATATATATATATTTATATAAATAATAAT
  9588  AATATATATATATA
;     G-trnQ(uug) ==> start
  9602  TGAGCTGTTGACTAATAGGTAAGTCACCAAAAT!TTG!AGTTTGGTTTATGTTTGTTCGA
  9660  ATCAAATCGGTTCAA
;     G-trnQ(uug) ==> end
  9675  TAATTAATAAATATAATAAATATATATATAATAATAATAATTTAATAATATAATTAATAA
  9735  TTAAATTATAAATTAAATAATAATAATAATAATAATAGAATTAATAATAATATTATTAAT
  9795  AAAATTAATAATAATATAATTAATAATAAAATTATAAATAATCAATTAATAATATATATA
  9855  TATTATAAATAAAATAATATATATAAATTATCATATATATATTTATATATATAAATTATC
  9915  ATATATATAAATATATATAATATATAAAATTATATATTATGTATAATTATATAATTAATA
  9975  AGGTACCACCAATATTAATAAATAATTGATTAAATATATATATATATATATATTAATATT
 10035  TATTTATTATATATATATATATTTATATTTTTATAATAATTGTAATTAATAAATAAATTT
 10095  AATAAATAAAATAAATAAATTAATAAATAAATAAATAAATTAATAAATTAATTAATTAAT
 10155  TAATTAATA
;     G-trnK(uuu) ==> start
 10164  GGAAATATTGTTTAATGGTAAAACAGTTGTCT!TTT!AAGCAGCCCATGTTTGGTTCAAT
 10222  TCCAACTATTTCCA
;     G-trnK(uuu) ==> end
 10236  ATATATTAATATATATATTTATATAATATATATATATATATTTAATATTTTATATAATAA
 10296  TATATAATAATAATATATAATATAAAATATATATATATAATATTTTATATAATATATATA
 10356  ATATATATATATAATATATAATATTTTATATAATAATAATAATAATTTCTAATAATAATA
 10416  ATAATAAAATTATAAATAATAATTAATTATATAATTAATAATTAATAATTTAATATATAA
 10476  TTTATTATATTATAAATATTTATATATATATGATAATTAATATATATATATATATATATA
 10536  TATAATTGAATAATAAATAATTAATAATTTAATAATTGAATAATTTAATAATTTAATAAT
 10596  AAATAATTAAATAATAATTAAATAAATAAATAAATAAATAATAATTAATTAATTAATAAT
 10656  AAAATTAATAATAAAATTAATAATAAAATTAATAATATATATATATATAATTTATAATAA
 10716  TTGAATAAAATATATATATATATAATATAATATTAATAATAATAATAATAATAATATAAT
 10776  TATATATAAATTATTATATATATTATATATAATATA
;     G-trnR(ucu) ==> start
 10812  ACTTTCTTAGCTTAATGGTAAAGCCTAATACT!TCT!AATATTATGTATCCATGTTCAAA
 10870  TCATGGAGAAAGTG
;     G-trnR(ucu) ==> end
 10884  TTATAATATATATATATAATAATTGTAATATATATATCAATAATATATATATATATTATA
 10944  TTATATAAATAATATTATTTATATTTATTAATATTAATAATAATATATATTATATATATA
 11004  TATTTTAATATATATATATATATATATTTATAATATAAATATAAAATTAAATATTATATT
 11064  AATATATATATAATTTAATATTTATTATATATATATAAATAATATAAAATATTATTATAA
 11124  TTAATTTAATAATAATAATAATAATAATAATAATTATATAATATATAATATTTATAATAA
 11184  TATTAATAATAAAATTATAAATAATTAATAATATATATATTATATATATAATTAAATATA
 11244  ATTTATATAATTATATTATATATATATATAAATATAATATTAATATATAATATATATATA
 11304  TAATAATTTATATTAATATAATATACTACTTAAAAGTAATATATATACCTAATTATATAA
 11364  ATAATAATAATAATAATATAATATAATTATATAATAATAATATATATATATATAATTAAT
 11424  ATTTAATATATATATATATATATAATAATAATAAATAATAATATTATTATATAATAATTA
 11484  ATAATATAATAATAATAAATATAATAAATTTATAATTAATTATAAAATAATATATAATTA
 11544  ATTAATAAATTAATAATTAATATTAATAAATATATCAATAATTAATAAATATATATTTAT
 11604  ATATTTAATATATATATATATATATATAATAAATAAATAAATAAATAATAATATTTTAAT
 11664  AAATAATAAAATAATATAATATATATATATATTATTTAATA
;     G-trnG(ucc) ==> start
 11705  ATAGATATAAGTTAATTGGTAAACTGAATGTCT!TCC!AAACATTGATTGTGAGTTCAAG
 11763  TCTCACTATCTATA
;     G-trnG(ucc) ==> end
 11777  TAATAAATATTATATATATATAATAATAATATATTATATATATAATAATATATTATATAT
 11837  ATATTATTTATAATAAATAATAATTATATTATTATTATAATAATAATTAAATTAATAATA
 11897  TATATATATATAATAATATATATAAATTAATAATAATAAATAATATTATATATAAATAAT
 11957  TAAATTAATAATATTAATATATAAATAATTAAATTAATAATGTTTATATATAATAAATAT
 12017  AATAAAATTATAATATTATAATTAATATAATAATTATTATATAATTAATATTAATAATAT
 12077  AATATAATATATAATAATATATAATATATATATATAATATAAATATAATTAATAAATAAT
 12137  TAATTAAATTAATAATAATATATATATATAATATATATAATATAGAATATATATAATATT
 12197  AATAATAATATATATATATAATTAATTAATAATATATATATAAATATTATAATAATATAA
 12257  TATAAATAATATAGATTATATATATATATATATATAAATATTAA
;     G-trnD(guc) ==> start
 12301  GGATCTGTAGCTTAATTAGTTAAAGTCCCATCTT!GTC!ACGATGGATTATGTCAGTGCA
 12359  AATCTGATTAGATTCG
;     G-trnD(guc) ==> end
 12375  ATAATATATAATATAATATATATATATATTAATATATATATATATAAATATTAATAATAA
 12435  ATAAAATAATTATATATTATAATTAATTAATTATTATATATAATTTAATAATAATTATTA
 12495  TTATTCAATAATTATAATAATATATAATATCATATATATAATAATTAAATATATCATATA
 12555  ATATATAAAATAATAATATAATAATTATATATTCTATAAATATATAGAATATATATATAT
 12615  AATATATAAATAATATATATATAAAATATATATATATAATATATAAATAATATATATATT
 12675  TATATAAAATATATATATAATATATAGATAATATATATATATATAATATAA
;     G-trnS(gcu) ==> start
 12726  GGAAAATTAGCTATTAGGTAAAGCAGATTATTT!GCT!AAGTAATTGAATTAATAATTCT
 12784  GATGAGTTCAAATCTCATATTTTCCG
;     G-trnS(gcu) ==> end
 12810  TTATATATTAATATATATATATAATAATAATAATAATAATAATAATAATTTTAATATTAA
 12870  TTTATAAATAATTGATAAATTAATAATAATAATAATAAAAATATAAATTTATTAAATAAA
 12930  TAATTGATAAATTAATTATATATAATAATATATATATATATAATATATATATAAATAATT
 12990  AATTAATAATAATAATTATAAAATAATTAATAATATATATATATAATAATAATATAATTA
 13050  ATAATAATATATATATATATTTATTATATAATAAATAATATATATATAATATATATAATA
 13110  ATTATATATATATGATATATATATAATAAAATAATATATATAATATATAATTAATATATA
 13170  TATATAATAAATAATTGAATTAATAATAATAATTAATATATTTATATATATATATA
;     G-trnH(gug) ==> start
 13226  GGTGGATATATTTCAATGGTAGAAAAGACGTTT!GTG!GTACGTTTAATTTGAGTTCAAT
 13284  TCTCAATATTCACC
;     G-trnH(gug) ==> end
 13298  CAAAATAATAATAAATAAATATAATTAATATAAATATATATATATATAAATAATAATAAT
 13358  ATATATATTATATAATATATAATATATAAATATTTATATATAAATATATAATTATAAATA
 13418  ATAATAATAATATATATATAATAAATAATAATAATATATATATAATATATATATATATAT
 13478  ATATATAATATAAATAATAATTAATAAATATAATAATAATATTAATAATAAATAAATATA
 13538  ATTAATATATATATATAATTGAATATTAATATATATATATATAAATAATATAGATAATAT
 13598  ATATATATATTATAATTGAATTAATTGTATAAATAATTGAATTAATAATAATAATA
;     G-trnM(cau)_1 ==> start
 13654  ACTTATATAATTTAATGGTTAAAATGTTTGTCT!CAT!AAGCGAAGTATGTAGGTTCGAT
 13712  TCCTTCTATAAGTA
;     G-trnM(cau)_1 ==> end
 13726  AAATTAATAAAAATATTATTTTATATATAATAAATAAATAAATAAATAATTAATTAATAA
 13786  ATAATTAATAATAATTAATAATTAATTAATTAATTAATTAATAATAATAATTATATAAAA
 13846  TATAAAATAGAATAAATAATAATAATTAATTCAATTAATTAATAATAATAATAATTATAT
 13906  AAATAATATAATAATATTATTATAATAATTAAATATTATATATATATAAATTATAATATA
 13966  TAATAAATAATTGAATTAATAATAATAATATATATATATATATATTTAATATAATATATT
 14026  TAATAATTATATTATATAATATATATTATTAATATAATATATAATATATTATATATTATA
 14086  TACTATGTATAATTAATATAATTAATATAATTGATATTATATATATATTTATAATATTAT
 14146  ATATATATATAATATTATAATATAATTGATATATATATATATATAGTATATAAATATATA
 14206  TATATATATAATTGATATATAATTAATATATATATTTGATATGTTATATATATAATATTT
 14266  ATAATATAAATATAAATATATAATTGATATATATATAATATATATTATTGATATAATTAA
 14326  TATAATTGATATATATATATATATATATGTTATATATGTTATATATATATATGTTATATA
 14386  TAAAATATATATGATAATATATATATATAATTGATATATAATTAATATAAATATTTAATG
 14446  ATCCTAAATTATTAATTTAATTAATTATAAATATAACTAGGATTATATATATATAATATA
 14506  TAATAATAATAATAATATATAATATAATTAATATATATATATAATGAATATAATTATATA
 14566  TAATTGATATATAATATATATGTTATATATATATATATATGTTATATATAATAGATATAT
 14626  ATTATTTAATATATAAAATATAATTATATATAATTGATATATATATAATATATATATATA
 14686  TTTAATATATCCTAAATTATTAATTTATTATAATATTATAATTATAAATATAATATATAT
 14746  ATAAATTATAATAATAATATATAATATTTATATATATATTATTATAATAATTGATTTAAT
 14806  ATATATATATATATAATATTATTAATAATATATATTTATATATACTATATTTAATTGATA
 14866  TTATAGATATAATATATATTTAATATATTTATAATATCATATATATATATAATATATAAT
 14926  ATAATATATATAAATTATAATATATATATATATAATTGATATATATATATATATATAAAT
 14986  ATATATAATAGATATTTATAATTAATTATATAATAGATATATATATATATATGTTATATT
 15046  TTTTATAATATAAATATAATAATATATAATTAATATATATATATATATATATAATAAATA
 15106  TATATATATGTTATATTTTTATAATATATATAATTGATATATATATAATTGATATTAAAT
 15166  TAATATATATATAATAGATATATATGTTATATTATATATGATATTTTATATAAATAATAT
 15226  ATATAATAGATATAATAAATATAAATATATTATAAATATAATATATAATATAATAATAAT
 15286  AATAATATTATAATATATTATATATAATATATATATTAATTAATTGATAATTAATAAATT
 15346  CAATAAAATAATAAATAA
;     G-rps3 ==> start
 15364  ATGAGATTAAATTTATTAAAAATAATAAATAAAGAAAATAATAAAAATAATAATAATAAT
 15424  AATAATAATAATATAATATTATTATTAAAGAAATTATTATTAGAAATAAATAAAGAAAGA
 15484  TTAAATAAAGAATTAAATAATAATAATATGAATAATATAGTAAATAATAAATTATTATTT
 15544  AATAATATGAAGAAAGGTAATAAATTACAACATATAAATAAAATAAATGAATGAAAGATT
 15604  CAATTATATAATTATAATAAATCATATATAATAAAATTATGATTATTAGATAAATTAGTT
 15664  ATAAAAATATTAAATAATATAATAATATTAAAATTAAAATTATCAAATAATAATATAATT
 15724  ATAAAAAATATTATTATTAGTAAACCTATATATCAACATCTTATAAATAATTTAAATATT
 15784  AAATTATATTATTATTATAATAATAAAATAAATAATATAAATAATAATAATAATAATAAT
 15844  TTAAATAATTATAATATAAGTTTATTAAATAAATTATTTAATATATTATATAATAATAAT
 15904  AATATAAATAATATTAATAATTTATTAAGTAATATTTATAATAAAAAAGTAACAATTGAA
 15964  TTAATTAAATTAAATTATACATATTTAAATAATGATATTATAGTTAATAGTATTAATAAT
 16024  GATATTTTATATAATAATATTGATATTAAAAATAAATATTCACAAAATTTAAATAATATT
 16084  TTACCTAAATTTAATGATAAATTAATTTCTAAAAATTATATTAATAATTTATATTTAATT
 16144  AATAATATAAAATTTAATAATTTTATTAATTATATTAATAATAATAATTATAATAATAAT
 16204  AATAATTTAAATAATTTAAATAATAATAATATAATTTCATATATTTATAATAATATAAAT
 16264  ATTCAAAATATACTTATAAATAATTTAATATATAAATATTTAACAGGTTGATCATTAAAA
 16324  TATAAAGGTTTTTCTAAATTAAATAATAATATAAATAGAACAAGTAAAAATTTTATATTA
 16384  ATTGGTACATTTCATAATAATAAATCATTATGAGGTCCTATTAATAATCTATTAAAATTA
 16444  AATTATATCCCAGCTAATAAATATATTTCTAATATTACTGATATTAATAAATATGGTTCA
 16504  TATAATGTTAATATTAATTTAAATTTCATTTAA
;     G-rps3 ==> end
 16537  TATTATTTATTATAATATAATAATAATAATAATAATAATATTATTATTATATAATTAATA
 16597  ATTTAATTATAATTTATTAATAAATTAATAATATTATTAATAATAATTATAAATAATATT
 16657  TATTAAATTATTATAATATTTATTATTAAATTATATATATATATAATATATAATAATAAT
 16717  AAATTTATATTAATATTAATAATTAAATATTTTATATATATATATATATTAAATATATAT
 16777  ATATATATTAATTAAATTATATAATATATATAATAAATAAATAATAAATTAATAATATTT
 16837  TATTATATATTAATTAAATTATATAATAAATTAATTAAATAAATTCATAATAATATTCTT
 16897  TATATTATTAATAATAATAATAATAATAATAATAATTCAAATATCATTTAATTTGTAATA
 16957  AATATAATTTGTTATTTGGATTATAAAATTTAATAATTATTAATAATAAATATATATATA
 17017  ATAATATTCTATATTTATATATTATATCATATATATAATATATATATATATAAATTTAAT
 17077  TAATAATTAAATTATAAATAATTAATTTAATTAATAATAATAAATCATAATAATAATAAT
 17137  AATAATAAATTTATAATAATAATATTTATAATTAATAATAAATTATTAATAATATTAATA
 17197  AATAATATATAATATATATATATATATATATATTAATTAAATTATATAATAAATTAATTA
 17257  ATAAATTTAATAATAAATTAATAATATTTTATAATTATTAATAATAAATATATATATAAT
 17317  AATAATAATAATAATAATAAATTATAATAATATCATATATATATATAAATATATATATAT
 17377  ATATAAATTTAATTAATAAATAAATATAATTATATATATAAATATCAATTATATGATATA
 17437  TTAATATTAATAATTGAATAATAATAAATTTATAATTATATAATATATATTATTATATTA
 17497  TTATATAATTAATTATATATAATATATTATATATTATATATTTAATATATATAATTGAAT
 17557  TATTAATTATTAATAATAATTAAATTAAATTAATTGAATTAATTTTAATTATTAATTTAT
 17617  AATAATTAATCATAATAATTGAATAATAATAATAAATTAATAATTATTTATAATTGATAA
 17677  TAATAATAATAAATTTATTAATTTATAATAATAAATCATAATAAATTTATAAATTTATAA
 17737  TAAAATTATTATAATTTAAGTATTATAAAATTAATTATTAATTATATTTGTAATTAAAAT
 17797  CATTAAATAAAATTAATAATAATATAATTTAATATATATATATATATTAATTAAATTATA
 17857  TAATTAATTGAATAAATTCATAATAATATTCTTTATATTATTAATAATAATAATAATAAT
 17917  TTATTATAATATTATATTATTATTAATAATATATATATATATTCTATATATTTATATATC
 17977  CTATATCCTATATTTAATATATATATTATATTATATTATATAATATTTATAATATATTAT
 18037  ATATATTATATATATATATATATATATAAATTTAATTAATAATTAAATTATTTATAATTA
 18097  ATTGAATAAATAATAATAAATAATAATAATAAATTTATAAATAAATAAATATAGGATATA
 18157  TAAATTAATTAATAAATATCAATTATATATAAATATTAATTTAATATATGATATATTAAT
 18217  AATAATAAATAATAATAAATAAAATTATATATAATATATATATATATATTATTAATTATT
 18277  TAATTATTAATAAATTATATTTATAAAATTTAATAATTATTATTAATAAATATATAATAA
 18337  TTGAATATTAATAATTATAATAAAATATTCAATTATATATAAATATATATATATATAAAT
 18397  TAATAAATAAATATAAATTATATATATATTAATTGTATATATGATATATTATCATTAATA
 18457  ATTGAATAATAATAAATTTAATTATATAATAATAATAATATTATAATAATAATAATAATA
 18517  ATAATAAAATTATATAATAAATTATAATAAATCATAATAAATCATAATATTATATATAAA
 18577  TATATATATATATATATATAAATTAATAAATAAATATCAATTATATATAAATATTAATTA
 18637  TATAATATATTATAATTAATAATAATAATAATAATAATTAATTTAATTATATAATATATA
 18697  TATTATTTATTATTTAACTGTGATAATTACTATATAAGTAATTAATAATATAATAAATAT
 18757  ATTATAATTATTTTATAATAATTTATTATAATTAATATAATATATTATAATATAATATTT
 18817  AATTATATATATCATATATATCATATATATATATATATATATATATTATATTATATTATA
 18877  AATAATAATATAATTATTTATATAATTAATAATAATAATTTATCAATTATAAAATAATAA
 18937  TTAATAATAATTGATAATTATAAAATAATAATTAATAATAATTGATAATTATAAATAATA
 18997  TAAAATTATATAATATATATATATTATAATTCTATTATATATATATATAGAATTAATTAA
 19057  TAATATAATTAATTATATATAAATAATATATATAATAAATATATATATATATATTATAAT
 19117  ATTATTAATATAATAATATATTATATATTATATAATAATAATAATATAATATTTAATATT
 19177  AATAAATTTAATTAATAATATAATAATAATAATTAATAATAATAATTAATATAATTAATA
 19237  AATATATATCATATATATGATATATAATATATAATTGAATATTATATATATATATAATAT
 19297  AATTATATAATATATCATTATTAATTAATTAATTTAATAAAATATATATATATATATATA
 19357  AATTAATAAATAAAATTGATAATAATAATAATTAATATAAATTGATAATTATTAATAATA
 19417  ATAATATAATTGAATATTATATATAATATATAATATATATAATATATATATAATATATAT
 19477  ATATTAATATTAATAAATTATTTAATAAATTGAATTAATAATAATATAATTATTTATTTA
 19537  TTTATTATTATAATA
;     G-trnY(gua) ==> start
 19552  GGAGGGATTTTCAATGTTGGTAATTGAAGTTGAGCT!GTA!AACTCAATGGTTTTATCCT
 19610  TCATAGGTTCAATTCCTATTCCCTTCA
;     G-trnY(gua) ==> end
 19637  ATATAAAATAATAATATAATAATATATATATATATTATTAATATATAATTATATATATAT
 19697  ATAATAATATTAATAATAATAAATAATAATAATAAATAAAATAGATAATAATAATAATAA
 19757  TAATAAAATTTATAATAATAATATATAATTTAATAAATTAATAATAATAATTAATAAAAT
 19817  TATATATATATATTAATATAAATAATATAATATTTTATATATATATATATTATATTAATA
 19877  ATAATAAAATAATAATATATTTATATATATATATATATATACTATATATAATATAAAATT
 19937  ATATTAATTGAATTAATTATATAATTAATTATTAATATTATATAAATTGAATTAATATTA
 19997  ATAATAATAATAATAGAATTAATAATAATAATAATATAATAAAATTATATATTTATAATA
 20057  TATATATAATAGAATATTATATATATATTAATTGAATTATATATAATATAATTAATAATA
 20117  AAATAATAATTAAAGTATAAATAATAAATAAATAATTAATATATATATAAAATATATAAA
 20177  AAATATATATATATATATTTATTAATATATAAAATATATATATTTATATAAAATATTTAA
 20237  TATATATATATATATATGTTAAATATTAAATAATATATATATATTTATATTATATATAAT
 20297  AATATATATAATATTATATATAATAATATAATAATAATAATAAAATTATAATTAAATTAA
 20357  TATTAATATTTATATATATATATATATTAATAAATTATATATAATTAATATATTTATTGA
 20417  TATATTAAGGTATACTTAAAAGTAATATATATA
;     G-trnN(guu) ==> start
 20450  GTCTTTATAGCTTAATGGTTAAAGCCTCTCACT!GTT!AATGAGATAATATAGGTTCAAT
 20508  TCCTATTAAGGACT
;     G-trnN(guu) ==> end
 20522  TATAATATATATTAAATATATATATATATATATAATTTATAATAATAATAATATATATAT
 20582  ATATATAATAGTAATTATATTATAATAATATAATATAAATATATAATAATTAATATAATT
 20642  TATATATATAATATATATAAATAATATATTATTATAATAATATAATAATAATAATAATAA
 20702  TAATATATATATAAATATTTATATAATTATTAATATATATATATAATATATATATCTATA
 20762  ATTAATATAATATTAATAATATAATATATAAAATATATATATAATAATAATATTTATTAA
 20822  TTTTATATATATATAAATTATTAAATAATAATAGAATAAATAATAAAATAATAAATAATA
 20882  ATATAATAATATTAATATAAATATATATATATAATATAATATATATAATTATAATAATAA
 20942  TTAATATAATATTATAAATATAATATATAAAATATAAATTATATATTATATATTTATATT
 21002  TATATAAAA
;     G-trnA(ugc) ==> start
 21011  GGGGTTATAGTAAAATTTGGTATAACAATTGCGT!TGC!ATGCAATAGATATGAGTTCAA
 21069  GTCTCATTAACTCCA
;     G-trnA(ugc) ==> end
 21084  ATATATATAAATTTAATATATATATATATATAATTAATAATTATAATAAATATAATTAAT
 21144  ATTAATAATTATAAATTATTATATAAAATTATATATATATATAAATATATATATATTATA
 21204  TAATTTATAATATAATTAATTATAATAATATATATAATAAATATATAATTATAATATATT
 21264  ATAATTAATATATATATAATTAATATATATATATATATATTATATATTATAATATATATA
 21324  ATTGATATTTTAATTAATATATATATAATATTAATAATAAAATTAATAATAAATAATAAT
 21384  ATTATATAAATATATTTAATATAATAAATATTAATATATTTTATATATTATATAATAATA
 21444  TATATATAATATAATTATTATATATAATTAATTAATAAAATTATATAATTAATATATTTT
 21504  AATATATATATTTATATTAATAAATAATAATAAATAAATAATAATAAAAT
;     G-trnI(gau) ==> start
 21554  GAAACTATAATTCAATTGGTTAGAATAGTACTTT!GAT!AAGGTACCAATATAGGTTCAA
 21612  TCCCTGTTAGTTTCA
;     G-trnI(gau) ==> end
 21627  ATATATTAATATATAATATTAATATAATATTAATATTAATTATATTATTAATAATAATTA
 21687  TTAATATTCAATTATTATAAATAATTATTATAATTTATTAATAATAATAATAATAATATT
 21747  ATTATATAATATATATATAATAATAATAATATATTTTATATAATATAAATTATTAATTAA
 21807  TTTATAATAATATAATTAATAATATAATTAAAATAAATAGAATATATTATATAAATATAT
 21867  ATATATAATAATAAATATATAATATTAATATATAATTGATATATTTTTATTAATAAATAA
 21927  TATATAAATAAATAAATAATTATTA
;     G-trnS(uga) ==> start
 21952  GGATGGTTGACTGAGTGGTTTAAAGTGTGATATT!TGA!GCTATCATTAGTTTTAAAAGG
 22010  CTACGTAGGTTCAAATCCTACATCATCCG
;     G-trnS(uga) ==> end
 22039  TAATAATAAATATATATATAATATATAAAAATATATTATATAATTATATATAATTAATAA
 22099  TATAATAATATAATATATATATAATATATAATTAATTAATATATATAATTAATATATATA
 22159  TATATAATAGAATAAATAGAATAAATTTAATAATAATATAATTATTATTTTAAAAGTAAT
 22219  AAATAATAATGTAGAGAAATGAATA
;     G-rns ==> start
 22244  AATAAGAAGAACATGATGTTGGTTCAGATTAAACGCTATATAAGGACATTACACATGCGA
 22304  ATCAAACGTATAATATAATAAAATAATATTATATATGTGGTGTAAACGTGAATAATAAAT
 22364  AGGAATAATAACTATAAATAAAGTAAATATAAAAACAATATAAATATATATTTATATATA
 22424  TTAATATATATAAATATATAATAAAAATATATAATAATATATATTGTTTATAGTATATCC
 22484  TATATAAGTTTAGGTAGTAGGTTATATATATATATATAATTTAATAATATATATATATAT
 22544  TAAGATAAACCTAGCCAACGATCTATAATCGATAATGAAAGTTAGAACGATCACGTTGAC
 22604  TCTGAGACATAGTCAATATCTATATGATACAGCAGTGAGGAATATTGGGCAATGATCGAA
 22664  AGATTGACCCAGTTACTTATAAGGATGAAAATAATAAATTTATAAAATTGATTAAAAATA
 22724  AAATCCATAAATAGTGAAAATAATGATATTAACTATCATATAAAATAAATATTTAAAATA
 22784  TTTATAATAATATGAATATAAATAATAATATATATATTTATATATATATTATATTTTATA
 22844  TTTTAATAGTCCCTGCCTAAATTTGTGCCAGAAGTATCGGTTAAACAAAGGGGGCGAGCG
 22904  TTAATCATAATGGTTTAAAGGGTCCGTAGAATGAAAATATATATAAAAATTTTAAGAGTT
 22964  AATAAGATTAATTAAAGAATTATAATAGTAAGGATGAAATGATAATAATAATTATAAGAC
 23024  TGATATATGTGAAAATATTAATTAATAATTAACTGACATTAAGGGACGAAAGCTAAAGTA
 23084  TCAATATGGATTCGATACCCATGTAGTTTTAGCTGTAAACTATGAACACCATATAATATA
 23144  TAATAAATATATTATATAAATGAAAATGAAAGTGTTCCACCTGAAGAGTATATTTGCAAG
 23204  AATGAAACTCAAGACAATAGACGGTTACAGACTTAAGCAGTGGAGTATGTTATTTAATTA
 23264  GATAATCCGCAAAAATCTTACCATAATTTGAATAAAATATATATATATAATATTATAATA
 23324  ATAATATAATATATATATATTTAACAGGCGTTACATCGTTGTCTTTAGTTCGTGTCGCAA
 23384  GATTTAAGATTAATTTCATTAACGAACAAAAATCCATATATATTAATTATATAATATATA
 23444  ATATTTAATCTATTATTAGATAAATGAAAGGAATTAAGACAAATCATGATGATCCTAATA
 23504  TTATGGGCTATAGACGTACTATAATAATATGATAACAAAATTAAAATAATAAAAATAGAA
 23564  TTAATAATATAAAACATATTAAACTTTAATATATATATATATTATATATAAATATGAATT
 23624  ATAATCTGAAATTCGATTATATGAAAAAAGAATTGCTAGTAATACGTTATATATAATATA
 23684  ACGGTGAATATTATTACTGTTTCGCACTAATTACTCATCACGCGTTAAAACAAAATATTA
 23744  TCCAAATATTAAATATATATTTATTATATATATAATTATTATTATATATATTTTTATATA
 23804  TATTTTTATAAGAAATATTATGAATTAATGCGAAGTTGAAATATAGTTACTGTAGGGGAA
 23864  CCTGTAGTGGGCTTATAAATATC
;     G-rns ==> end
 23887  TATAATATATTCCATTAATTATAATAATAATATATATAATATAATTATATATTATTATTA
 23947  TAATATATAATATATATATAATATATATATATAATTATTAATTATCAATTATATTAATAA
 24007  TATATATATATAATATATATATAAAATTATATATATATATAAATAATAAATTATAAATAA
 24067  AATTATATATATATATATAAATAATAAATTATAAATAAAATTATATAATAAAAATTAAAT
 24127  TAATAATATTATATATATATAATATATACCATTAATTAATAATAATAAAATTATATATAA
 24187  TAATTAAATATTAATAATAATAATAATAAAATTATAATTAAATAAATAAATAATTAATAT
 24247  TAATAATATAATAAATAATAAAATTGAATTATAATAAAATATATAAATAATTGATTAATA
 24307  AAATAATAAATAAATTATAATAATATTATAATAAAATTATAATAAAATCAATAATAATTG
 24367  ATTAATAATAATATAATTATTAATAATATATATAAATAATAATAATAATTGATATATATA
 24427  TATATATAAAATATAAAAATTATTATAAATAATAATAATAATAATAAATTATTATTAAAT
 24487  AAATGAATAATTAATATAAATAATATAATAAATAATAAAATTGAATTATTATAAAATATA
 24547  TAAATAATATAATAAATAATAAAATTAAATTATAATAAAATTAATAATAATTAATTTATA
 24607  AATTATATTATAATAATATTAATAAAATTGAATTAATATTATAAAATAATTGATAAAATT
 24667  ATAATAAAATAATAATAAAATTATTAATAAATTATAATAAAATAATAATAAAATTGATAA
 24727  AATTAATATAATTATTATAAAATAATTAAAAATAATTGATAAATAATTGATAAAATAATT
 24787  ATATTTGGTACTATTTGCAATAAATATAAATATAAATATAAATATAAATATAAATATAAA
 24847  TATAAATAAGTTAAGAATATTAGGACTATATATAATAATAAATAAATAAATAATAATAAT
 24907  AATATATATATATATATAATAATATAAAAATTATTAATAGAATTAATAATAATAAAATTA
 24967  TTATATATAATAAATTATATATATGTAATAAAAATATATATATATAATATTATTTATATA
 25027  TATATATATAAATTATATAATTAATAATAATTAATTAATAATTAATAAATTATAATTAAA
 25087  TTATATTAATATATATCATATAATTTAATAATAATATATATATATATAATATATATAATT
 25147  ATATATAAAATATTATATATATAAATATATAATTAATAATAATATATATATATATTAATA
 25207  TATGTTATATATATAATTAATAATTGATAATAATATAATAATTATATAATATATATAATA
 25267  AATAAATAATAATAATACATTAATATAATATAATATATAAAAATTATTAATAATAATAAT
 25327  ACATTAATATAATTGAATTAATAATAAATAAT
;     G-trnW(uca) ==> start
 25359  AAGGATATAGTTTAATTGGTAAAACTATTGATT!TCA!AATCAATCATCAGGAGTTCAAG
 25417  TCTCTTTATCCTTG
;     G-trnW(uca) ==> end
 25431  TAATTAATAAATATATAATATAATATATAATATATATAATTATATATAAAATATATAAAA
 25491  TATATATATAAATTTAATATATATATATATGTAATTAAAATCTTATTTATATTAATATTT
 25551  AATATAAATATTATATATTTAATATAAATATTAAATATAATATATATATATATAAAATAT
 25611  AATAAATAAAATATAAATAAATATAATAATATGTATATTATATATTATAATAAAATATAA
 25671  TAATAATAATATTATAATATAATTTATAATTATAATAAATAATAATTAATATTATCATAA
 25731  TATATATATAATATTAATATATATATTTATAATATAATAAAATTATATAATAATTATTAT
 25791  ATATATATATATTATATATATTAATAATAAAATCATATATATTATAATATATATAATATA
 25851  TAAATATAAATATATATAAATAATATTAATTATATATTATTATATAATTTATAATAATAA
 25911  TTATATATAATATATAAATATATATATATATATATTAATTAATAATTACAATTATTATTA
 25971  TTATTATTATTATTATTAATAATAAAATTACAATTATTATTATAATAATTACAATTATTA
 26031  TAATTACAATTATTATAATTACAATTATTATAATTATTATATAAAATATTATATATATAT
 26091  AATTAATAATTAATAATTATATATTATTAATATATTATCAATTATATTATATATTATATA
 26151  TATATATATATATATATATTTAATATATATATATATTATAATAAATATTATATATAATAA
 26211  TTATATTATATATTATTATATTATAATAATAAATATTATATATATATTATTTAATATAAA
 26271  TTATTAATTCAATTATTATATATATATATATTATTATTAAATAATAAATTATAAATTACA
 26331  ATTATTATATATTATTATATTATTAATAATATTATAAATTAATTATTATATAAATTTATA
 26391  AATTTATTAATAATTGAATAATTACAATTATTAATAATAATAAATATATAATTATATTAT
 26451  ATATAATAATTATATCATATATTAATATAAATTATAAATTATATCATATATTATATAAAT
 26511  TATTAATTATATCATATAATATATATATATATATTATCATATATTATATAATAATAATAA
 26571  AATATTATATATATAATAATAAAATATTAATATAAATATATAATTATCATTAATATATAT
 26631  ATGATATATAATAATATATTATCATTAATATATATATATATAAATTAATTAATATTATTA
 26691  ATTAAATTAATTGATAATTATCAATTATTAATTACAATTATCAATTATAATATTATAAAA
 26751  TATAAATTATTAATTATTAATATAAAATTAATTAATTATTAAATTATCAATTAATAATAA
 26811  TTATAATTTATAATAAATTAATTATTAATTCAATTATAATATTATTAATAATATATATTA
 26871  ATAATATAATTATAATAAAATTATATAATATATAATATATAATATATAATAATTCTATAT
 26931  ATATATATAATCCTATAATCCTATATATATATAATATATAATATTAATATATATATATAT
 26991  ATAATATAATTACATATATATATATATATATATATTTTATATATATAATATATATATAAA
 27051  GTATAATATTAATAATATAATTGATAAATAAATTATTATATAATATATAATATATCATAT
 27111  ATAATTAATAATAATTATATATAAATTATTATTATATATAATATATAATATAATATATTA
 27171  TATAAAATATAAAATATTATATATATAATTGATAATAAATAAATAAAATTAATAATTTAT
 27231  ATAATATATAATATAATAATTATATAATTATTCAATAATAATTAATAATATTTATATATA
 27291  TATATATATATATATATATTATAATATAAATAATATAAAATTATATATTATTTAATATTA
 27351  TTATAATAATAATAATTACAATTATTAATAATAATTGAATAATAATAATAAATAATAATA
 27411  ATAATAATTATAAAATTATCAATTATTAATAAATATTATTAAATTAAATGATTAAAATAA
 27471  TAAATTATATCTTAATTAATAATAATAATAATAATATTTAATAATAATAATATTATATAC
 27531  ATATTTATATATATATATATAATAATAATATTAATAATATAAATAATAAATATATAATAT
 27591  TAATAAAATTATATAATAAATAATAATAATAATAAAATTATAATAAAATTTATTAATATA
 27651  TAATAATAATAAAATTATATATAATTATAATAAATCTATTATTATAATATTATAATATAA
 27711  TAATATTATATATATATATAAATTAATTAATAATATTATTAAATCAATTAATTATTAATT
 27771  ATCAATTATCAATTAATTAAATATATTATCATTAAATATAATATATATATATATATTATT
 27831  ATTAATATATAATATATATCAATTATCATTAAATAATATATATAATTATCATTAATATAT
 27891  ATATAATATATTATCATTATATATATATAATATATATATATATAATTATCATTACAATTA
 27951  ATTAAATATATATATAATTATCAATTATTAATTAATTAAATGATATATAATATAATTATC
 28011  ATTAAATATATAATATAATTATCATTAAATATATAATATATCATTAAATATATAATATAT
 28071  CATATATATATATATATATCAATTATCAATTAATAATATTAATTCAATTAATAATAATTA
 28131  TAATTATAATAATAATTATAATAATAATAATAATAATAATTAAATCAATTAATTATCAAT
 28191  TATAATTTAATATATTAATATATCATATATAATATTTAATATATTAATATATAATAATAA
 28251  TAATAATAATAATAATATTTTATATATCATATATAATATTTAATATATTAATTATTAATA
 28311  ATAATTATAATATAATTATCATATATAATACAATTTATTAATAAATTATTCAATAATAAT
 28371  ATAATTATTATATAATATTAAGATATATTATTATATAATATTAAAATATATTATTAAATA
 28431  ATTACTATTATTATCAATTAACATATATCAATTATTAAATTAATAATAATTTATTATTAA
 28491  TTAACATATATATATATAATTAATTAAATTAATAATAATTAATTTTATTAAATATATAAT
 28551  TAATTAATAATTTATTTTATTAAATATATAATTAATTAATAAATTAATAATAATTATATA
 28611  CTATTAATATATTATAATTAATAATAATAATATAATTAAATATATTATAATTAATAATTA
 28671  TAATCCAATTATATTTTATAATTTATTATAAAATATAATTTATTATTAATTATTATATTA
 28731  TATATAATATTATACATTAATAATTATTAACTTCTTATTATAATATAAATATTAAATTAT
 28791  CATTCATATTATAATTAATATATATATATATATTAATATATTTATTTATATATATAAAAT
 28851  ATATAATATATATATTAATTAATATTAAATATAATAATATTATATTAATAATAATTAACA
 28911  TATAATATAATATCATATATATATATATAATATTATATATATATATATATTATATCTATA
 28971  ATAATATATAATTAATTAAATAATTGATAATAATTAATTGATTTAATAATAATAGATAAT
 29031  TAATAAATAAGAATTAAATTAATTTATTATATAATAAATTAATAAATTTATAAATAATTA
 29091  TAAATAATAGTTATAATTTATAAAATTATTATAATAATTATATATATATAATATATAAAT
 29151  ATATATATATATAATTAATTGATAATAATAATAATAATAATCCAATTATATTTTATAATA
 29211  AATTAATAATAAATATTAATAAATTAATAAATAAATAAGAATTATAATAATT
;     G-rnl ==> start
 29263  AACTTATATATATATGCATTAAAAGTAATGAATAATAGATTTGAAATAAATAAGGAGAAA
 29323  ATTTAAAGAGATAATCATAGAATATAAAAGTTATTTATAGAAATAGGTTAATAAATAATA
 29383  TTATAAATAATAATATTATAAAACCTGATGTAAACATTATAAATGTATATACTAAATGAA
 29443  CTGAAACATCTAAGTAATTTAAGGAATAGAAATCAACAGAGATATCATAAGTATTGGTGA
 29503  GAGAAAGTGATATAGTCATAATAAGTATTATGTAAGAAAATATGTAAGAAAATGGGATAA
 29563  ACAAATTCTAAGACTAAATACTATAAATAAACAAAAATAGTACCGTAAGGGAAAATATGA
 29623  AAATGGTTATTTTATAAGCAGTTAAAAATATATATATATATATTAATAACGTACCTTTTG
 29683  TATAATGGGTCAGCAAGTAATAATATATTAGCAAAAGAAATTAAAAAGAAATTGAATAAT
 29743  TAAGAATTATAATAAGAAGTTAATAATTATTGACCCGAAAGCAGATGATCTTATCATTAT
 29803  CAGACGGAATAATAAACGGTCGAACAGGTTGATGTTGCAAAATCATCTGATGAATAATGA
 29863  TAAGTAGAGAAAGTCAAATCTGATCTGCAGATAGCTGGTTTTCTATGAAATATATGTAAG
 29923  TATAGCATTTAATAAAATATATTAATATATATATAATAAAATATATATATATTTATAATG
 29983  GTACAGCACTTAATATTAATTTTGGGGAATTATAATGATTTTATCAAAAGTATTAAATCT
 30043  CGAAATAATAATATATATAAAATTATAATATAAATTATAATTAAATAATATATATATATA
 30103  ATATAATAATATTATTATATATATATAAATTTATTAAATAGTCAGACTATATGCGATAAG
 30163  GTAAATAGTCTAAAGGGAAACAGCCCAGATTAAGATATAAAGTTTTAAATTAAATATTAA
 30223  TAGAAATAAATATATAAATATTATTAAACAATCAGTTAATGGGTTTGACAATAACCATTT
 30283  TATAATGAACATGTAACAATGCACTGATTAATAAATTAATAAAAATAATATTAAAAATTA
 30343  ATAATAATATATATAATATATTATTATTATATATAAATAATATAACGAATCTTAAATAAT
 30403  TATTATTTAATAATAAATAATAATAAAAATATTTTAACTGAATATCTAAATATTATTATA
 30463  TATTTAATAAATAAATATAATAATATGGTAATAGAACATCTAATGAAAGAATATATATAT
 30523  GTTATAATAATATATATATAATTTAAATAAATAATTAGATAGAGAATGCTGACATGAGTA
 30583  ACGATAAAAAAGTAATAAAAACTTTTTCACCTAAAACATAAGGTTTAACTATAAAAGTAC
 30643  GGCCCTTAAATATATATATAATAATTTATAATATGATAGGAGAAAACTATATAATAATAA
 30703  GACTTTTAAATAAGAAATTATAAATATTAAGAGTTCATGAAATAATTATTATAAAATTAC
 30763  CGTAATGTAAACCGACACAGGTATGTAAGTAGAGAATATGAAGGTGTATTAGAGAATTAA
 30823  AGGGAAGGAACTCGGCAAAAATAGCTCAAACGTTTGTCAATAAAGAGAGTAAAGAACAAG
 30883  GTTGTACAACTGTTTAATAAAAACACGGCACTTTGCAGAAACGAAAGTTAAAGTATAAGG
 30943  TGTGAACTCTGCTCCATGCTTAATATATATATTATAAATTATATTATTATTAAGATAATA
 31003  TAATTAAAATTAAGTAAATAGCAGCCTTATTTTGAGGGTTATAAAGTAGCGAAATTCATT
 31063  GTCCGCTAAATACGGTCCAGCATGAATGACGTAATGATACAACAACTGTCTCCCCTTTAA
 31123  ACTAAGTGAAATTGAATTTGCAGTGAAGATGCTGTATAAGAATGATGTGACGGAAAGACC
 31183  CTATGCAGCTTTACTGTAATTAGATAGATAGAATTATTATATATAATATTCAGAATATTA
 31243  AGTATATAATTAATAAAATAAATTAATTATAATAGTTTATATATAATATGAGATACTTAT
 31303  TATTATAAATAATATATATATATAATATATATATATTTAATAATAATTCTAATCTTATAA
 31363  TAATATTTAATAGAAAAATTATAAATTCTTAAATATATAATAAATAATTCTAATAATAAT
 31423  TAAAATTATTTATAATAAGAGACAATCTCTAATAGGCAGTTTTGATGGGATGTCATTTTC
 31483  AGCAAAAGTATCTGAATAAGTCCATATATAATATAATAATAATAATATAAAAATATATAT
 31543  AATATATATATAAAATTTAAAGAAGATATAATAAATATTAATATTTTATTATATTTTTAT
 31603  ATAGTTAAAAATATGTACAGTAATATTGTAATGAAAACAATAATAAAGGAATATATTAAA
 31663  TTAATATAATAGTATAACTGTGCTATAATTGTAATACTAACAAGTAAAACAAGTACGTAA
 31723  GTATGGTATAATGAACAAATAATACTGTTTGTAATGGTTATTGATAACGAATAAAAGTTA
 31783  CGCTAGGGATAACAGGGTAATATAACGAAAGAGTAGATATTGTAAGTTATGTTTGCCACC
 31843  TCGATGTCGACTCTACCTATCCTCTTGGTTGTAAGAGCTAAGAAGGGTTTGACTGTTCGT
 31903  CAATTAAAAGGTAACGTGAGTTGGGTTAAATACGATGTGAATCAGTATGGTTCCTATCTA
 31963  TCATTCTAAATATTATCAAATTAAGTATCATTTTTAGTACGCAAGGATCAAAATGAATAA
 32023  ACCAATGGTGTATTTATTGATTATAATATATAATATATATATATAATAATATATATATTA
 32083  TATCTTTATTTATTTATAAATAATAATTATTTTATAGTCATAGTAGATAAGCTAAGTTTA
 32143  TAAATAATAAGTATTGAATGCATATAAAATACGAAGTAGTCTTAATAAATGATAATGAAA
 32203  TTAATAATTATATACTATAATTTTAATAGGTATTATTAAATATAATTTTGTAATATACTA
 32263  ATTTATTAATAATTTTCTATCTTATCTAATCTATTATT
;     G-rnl ==> end
 32301  CATTCTATATATATATATAAAATATATAAATATTTATAATAATATATTAATATTAATAAT
 32361  AATTGATAATAATTAATATTAATATATAATTTATATTTATTATAAATTAATTAATATTTA
 32421  AAATATAAATTATATTATAATTAAATAAATTAATATAAAAATAATATAAAAATAATATAA
 32481  AAATAATATTATTTAATAAAAATATAATAATTGATTTAATAATTGATTTAATAAAATAAT
 32541  ATAAAAATATAATAATATTTAATAAAATAATATAAAAATATAATAATTGATTTAATAAAA
 32601  TAATATAAAATATAATAATTGATTTAATAAAATAATATAAAATATAATAAAAATAAATAA
 32661  AATTATATAAGATATAATAAATAAATTAATAAAAATTAAATAAATTAATAAATATTAATA
 32721  AATAAATTATAATAATAATTGATATTAATAATATAATTAATACTTGGTCCCGCAACAAAT
 32781  TTATATTTGTTGCTTGGACCACGGCCCCCACCAATATTAATATATTGGTGGGGCCCTAAT
 32841  AATATAAATAAATAATAATAATAATATAATTATTAATAATTATTGATAATAATATAAATA
 32901  AATAATATAATTAATATTATATTATTAATAAATTAAATAAAATAAATAATAATTAATAAT
 32961  AATTGAATAATAAATAAATAATAATAATAAAATTATAATAAATTGATAATAATTATATAA
 33021  AATATAATATAATAAAATTAATTATTAATTTGTTATATAATAATAGATAATAAATAATAA
 33081  TAATAATATAAATATAAAATTATAATTATCAATAATAATAATAATAATATATATATATAT
 33141  AATATAATATACTTAATAATAATAATAAATTGATAATAAATTGATAATAAATTGATAATA
 33201  ATTATATAATTATTAATATAATAATTATAATAATAATTGATTTATATAATAAAATTATTA
 33261  TATATATATTAAATAAATAATAATATAATAAAATTATAATAAAATAGGTTATAGTAATAA
 33321  TTATTAATATATATAATATATATATATAATAATTAATAATAAATTATATTTTATAAATAA
 33381  ATTATAAAATTCTAATAATTGAATAATAATTATTAATTATAATAAATATATATATATAAT
 33441  TATATATATCTATATTATAATAATAATATATATAATAATAATATATATATATAAATTATA
 33501  TAAATAATTGATATATTATATATATAATTGATATTAATAAAATTATATATATTTATATAA
 33561  TATAAATAATATAATAATATTTAATAAATTATTATATATAAATAATATTATTATATAATA
 33621  AATATATATATATGATATATTATAATATAATATAAAATTATATATCATATATATAATATA
 33681  TATAATATATTATATAAATAAGATATAATTTACAATAAATATAATAAATTATAAATTAAA
 33741  TAATAATATATAATTATTATTATTAATATATAATAAATAAATTATATGATTATTATATAA
 33801  TAATTATATATAAATTATATAAATAATATAAATATAATTATATATATATATAAATATAAT
 33861  AAATAATTATTATAATTATAATAAAATTATAATAATAATTATATATATATATATTATATA
 33921  TCAAATATAATATAAATATATATAAAAATATAATATTTATAATAATAATAATGATAATAA
 33981  TAATTAATAATTAATAATAATTGAATTAATAATATATATATAAATATTATAAATAATATA
 34041  ATAATTATATAAATAATATAAATTTATTATAAATAATAAATAATAAATTATTATAAAATA
 34101  ATTGTATTAATAATATAATATATATATAATATATATATATAATATAATATAATTAATAAT
 34161  AATATAATATATATATAATATGATATAATTAATAATAATATATAATATGATATATAAATA
 34221  TATATAATAATGATATATATAATATAATAATGATATAATTGAATATATATATATATATAT
 34281  ATTATAAATAATTACTATATT
;     G-trnT(ugu) ==> start
 34302  GTTATATTAGCTCAATTGGTAGAGCGTTCGTTT!TGT!AATCGAAAGGTTTGGGGTTCAA
 34360  ATCCCTAATATGACA
;     G-trnT(ugu) ==> end
 34375  TATAATTATATATCTATAATTAATATATATATATATAATATATAAATTATATAAATATAT
 34435  TTTTATAATAATAATAATAATAATAATTATATATAAAATTAATTATATTAATAATATATA
 34495  ATATAATATATATATATATATAATATAATAATAATAAATTATAATTAATTAAGGTTTTAT
 34555  ATATATAATAAATATATAAATTATAAAATAAAATAATAATAATATAATATATAATAATAA
 34615  TATTATTAATATATAATAATATATAATAATATATATATATATAAAATATATAATATATAC
 34675  TAATATATTATATAATAATATATAATATAATATATATATATAATATTATTAATATAATAT
 34735  AATATAATATATATATAATAATTATATATAATATTATAATAATTATCATATATAATATAT
 34795  AATATTTATATATATCAATATATAATATATAATATTAATAATATATCATATATAAGATAT
 34855  ATATATATATATATAAAATATAAAATATATGATATATAATATATATATAATATAAAATAT
 34915  AATAATATAATATATAATAATTAAATATATTATATAATATATAATAATATATATATATAA
 34975  TATATAATATATAATATATATTAATAATTAATAATTTATAATAATAATATATATATAATT
 35035  AATAATAATATAATATTTATATTATATAAAGAATAATATAAAATTATAATATATAATTAA
 35095  TATATAATTAATATATAATTAATATATATAATATATTAAATATATATCTATATATAATAG
 35155  ATATAAAATTGATAAATATATAATATATAATTAATATATATATATTAATATAATAAATAT
 35215  ATATATATATAATAAATAAATATATATATAATATATATAATATGATATATATATATTATA
 35275  ATATGATATATATATAAATATAAATATT
;     G-trnE(uuc) ==> start
 35303  GATCTTATGGTCTAATGGTTACGACATCATCCC!TTC!ACGATGATAATATCGGTTCAAT
 35361  TCCGATTAAGGTTA
;     G-trnE(uuc) ==> end
 35375  TATAATAATATAATATAATATTATATATAAAATATATATATATAATAATTAATAATAATA
 35435  TATATAATATATGATAATATATATATAATTGAATAATATATAATTAATATATAAAATATA
 35495  TAATAATTAATAATAATAATTTTATATAATATATAATATATAAATATAAAATATATAATA
 35555  ATATAATATATATATATATTATTATAAATAAATAATTATATATATAATATATAATATTAA
 35615  TAAAATAATAAATAATATTATAATTAAATTAATAATATTATATATATTAATATATAATAT
 35675  ATAATTAATATATATAAAATATAATAATATTATATATAAAATATAATATATAATATATAA
 35735  TATATATAATATATAAATATAAAATATATATATATATACATTATATATATATATATATGT
 35795  AATAAATATTAATTAAATTAATAATAATAAATATTATTTATATAATAGATATAAAATAAA
 35855  ATTAATAAATATATAATATATAAATAATAAATATAATATATAATATATAAATAATAAATA
 35915  TAATATATAATATATAATTAATATATATTTATATATAATATAAATAATAAATATAATATA
 35975  TCTGATATATAATATAATTAAATAATATATAATTAATATATTATATAATAATTATTATTA
 36035  ATAATTAATTAATAAATTATTATATATAATATATCTGATATATAATATAATATATAATAT
 36095  ATATAATTGATAAATTATAATAATTGATAATTATAATAATAATAATAATAAAATAATATT
 36155  TATATATATATATAATATATATATATATTATAAAATAATAATTAATAAA
;     G-trnT(uuag) <== end
 36204  TGTAAATATTGAGATTTGAACTCAAATTATATATAC!CTAA!AAACATACGTTCTACCAT
 36262  TGAACTATATTTAC
;     G-trnT(uuag) <== start
 36276  TAATAAAATAATATTATATATATATAATATATAATATATAATATAATTAATATATATAAA
 36336  TATATAATATAATTATTATATAATAATTGATTTATTATTATAAATAATATATAATAACTA
 36396  TTTATATAATTATTTATATATATATATAATTATTTGTATAATTATTTATATATTATTGCT
 36456  TATATATATCTTATATATATATATATATATATTAAATATATATATAATATAAATATATAA
 36516  TATATATATATAATTGAATAATTAAATAATAATAATAAATAAATAATAATAATATTAATT
 36576  AATAATATAATCAAATAAATAATTATTAATTATTATTAATAATAATATATATATAATTAT
 36636  AAATATATATATATATATAAATTAAA
;     G-trnC(gca) ==> start
 36662  GAGATGTTTGTTTATGGTTAAACTAATGGATT!GCA!AATCTATTTATTAAGAGTTCAAT
 36720  TCTCTTACATCTCT
;     G-trnC(gca) ==> end
 36734  ATAAATAAATAAATAAATAAAATTAATAAATAAAATTAATAAATAAAATTAATAATAATA
 36794  ATTAAATATTATATAATAATTTATATAAATAATAATAATAATAAAATATTATATATATGA
 36854  TAATTTATATAAATAATAATATTTATAATAATTATATATATAATATATATATATATAATA
 36914  TAATATATCATATATATATAATAATAATAATTATTAATTTATATATCATATATAATATAT
 36974  ATATTATAATATGTTAATATTTATAAGTAATTAATTATACTTATATAATTAAGTATATAT
 37034  ATGTATATATATATATATAAATATATAAATATATATATATATATATATATTATTATTATA
 37094  ATTAATAAATATATAAATATATATATAAATATAATATATAAATATAATATATAAAATATA
 37154  TATATATATAATTAATAATAATTGTAATAATATAAATATAATTAATAAATAATTAATATA
 37214  TAATAATAATTGAATAATATAAATATAATTAATAAATAATTAATATATAATAATAATAAT
 37274  AATAATAAAATCATATATATATATATAATATAATTAATATATATAAATAATTGATATATT
 37334  AATATAATATATAATATATAAATAATATATGTTTATTATATATAAATAATATATATATTA
 37394  TTATATAAATAATATAAATATATATATATATATATAATTAATATATAAAATATTAATATA
 37454  TAATATATAATATATAATATATAATAATATAAATAATATAAATATATAGGTAAGATCTTA
 37514  ATTAATAATTATTATAATAATATATATATAATAATTGATATAAAATATAAATAATTAATA
 37574  TAAAATATATAATATAATAATATATATAATAATA
;     G-trnV(uac) ==> start
 37608  AGAAGATTAGCTTAATTGGTAGAGCGTTCGTTT!TAC!ACACGAAAGGTTATAGGTTCAA
 37666  ATCCTATATTTTCTA
;     G-trnV(uac) ==> end
 37681  AATATATATTAATAAATATATATATAATAAATTAATAATTATATATATAAATATATATAT
 37741  AATATAATAATATTATATATAATATTTATATAATTAATAAATATATAATATATTATATAT
 37801  ATTTTATAATATATATATATAATAAATAATATATAATATAATAATAATAATATTTTATTA
 37861  TTATATATTATATATATATAATTTATAAATAAATAATATATATATATATAATTTATAAAT
 37921  AATTAATAAATAAAATAATTAATTATATTATAAAATATCATATATATATATATATAAATA
 37981  ATTATAAATAATTAATTAATAATAATAAATAAATAATTAATTAATTATAATATAGAATAA
 38041  ATAAATATATAATTTATATAAATAAATATAATTTATATAATATATTAATATATATTAATA
 38101  TTAATATATATAATATAATATAATAATATTATATATATATATATATTAATAAATAATAAT
 38161  AATTAATATATGAAGATATATATATATATATAATTATTATAACA
;     G-cox3 ==> start ;; mfannot: alternative ATG start pos 38166
 38205  ATGACATTTACAAATAAACAGAGAGGAATGTTTCAAGTATTTCCATTTCATTTAGTAGAA
 38265  CCATCACCATGACCAATTGTAGTATCATTTACATTATTATCATTAGTATTATCATTAGCT
 38325  ATAACTATGCATGGTTATATGAATAATATAACAATAGTAACAGTATCATTAATTCTATTA
 38385  TTAAGTAGTATAACATTATGATTTAGAGATATTATTGCTGAAGGTACATATTTAGGTGAT
 38445  CATACATTAGCTGTAAGAAAAGGTTTAAATTTAGGATTTTTATTATTTGTTGTATCAGAA
 38505  ATTATAATTTTTGCAGCATTATTTTGAGCTTATTTTCATTCAGCTATAAGTCCAGCTATT
 38565  GAATTAGGTAGTGTATGACCACCAGTTGGTATTGAAGCAGTTCAACCACTAGAATTACCA
 38625  TTATTAAATACAGTAATTTTATTATCATCAGGTGTAACTATAACATATAGTCATCATGCA
 38685  TTAATTAATAATGATAGAAAAAATGCATTATCAGGTTTATTTATTACAACATGATTAATT
 38745  ATTATTTTTGTTACAATTCAATTTATTGAATATACTAATGCTACATTCACTATTAGTGAT
 38805  GGTGTTTATGGTTCAGTATTTTATGCTGGTACAGGTTTACATTTCTTACATATGGTTATG
 38865  TTAATTATTATGTTATCAATTAATTATTGAAGAATAAGAAATTATCAATTAACATCAGGT
 38925  CATCATGTTGGATATGAAACACTTATTATTTATGGACATATTTTAGATATTATTTGATTA
 38985  TTCTTATATATTGTATTCTATTGATGAGGTGTTTAA
;     G-cox3 ==> end
 39021  TAATTATTATTAATAATAATAATAATAATAAAATTAAATAAATTATAATAATATTCATTA
 39081  AATTATATTTATAATTATTAATTAATTATATATATATAATATTATTATATATATATATTA
 39141  TATATATTATTTAATATAATAAATAAATATATATTAAATATATATTTTTATATAATTAAT
 39201  ATAATTATTAATATTTATATATAATAATTATTAAATTTATAATATTATATATTTATATAT
 39261  ATATAATTGATAATTATAAAATATTATATATATAATATATTGTATATTGTATATTATATA
 39321  TTATATATAATATATCATATATATATTATATTATATAATTGATAAATTATATATTATTAT
 39381  TAATAATTTAATTAATAATAAAATTAAATAATAAATTATATAATTAATACC
;     G-trnR(acg) ==> start
 39432  TGGTCCCGCAACAAATAGGAATTTGTTGCTAGGACC!ACG!GCCCCCACCTATATATTCA
 39490  TATAGGTGGGGCCCT
;     G-trnR(acg) ==> end
 39505  AATAAATTATAATTATATATGATTTATATATTTTATATATTTAATATTTAATATATATAT
 39565  ATATATATATATATTTTATATATTTAATTACAATTATTATAATTAATTGATAATATTATA
 39625  TAATAAATAATATTATTTAATAATAATAATAATTATAATAATAATAATAATAATAAATTA
 39685  TATAATTAATATTAAAATTATATATATATATGATATTTAATATATATATTTGATATATTA
 39745  ATATATTTGATATATTTGATATATTTAATATATATTTGATATATTTTATATATTTAATAT
 39805  ATTTGATATATTTATATATATATATATTTATTAATAATAATAATAATTTATAATAATCAA
 39865  TTATTATTTAATTAATAATTAATAATATTTTATTAAATTAATTACAATAATATATAATTA
 39925  TATTATAATAATTTATATATTTTATATATTTGATATTTAATATATATATATATATTTGAT
 39985  ATATTTATTAATATAATAAATAATATTATTTAATAATTATTTTATTAATAATAATAATAA
 40045  TAATAAATAAATAAATAAATAAATTATAATAAAAATAAATTATATTATTTAATAATATGT
 40105  AAATTATATATTATATATTATATATATATGATAATTAATATATATAATATATTAAATATA
 40165  TTTAATATATCATATATATATTTATATAAAATTATCAATTATATAATTAATTAATAATAA
 40225  TAAATTATATGATTTATAATTATTATATTATTTATATATTATATATATATATTATTATAT
 40285  ATATATTATATGATATATATATTATATATATATATTATAGATATTTTATATATATATGAT
 40345  AATTAATATATATAATATATTAATTATAATAATAATAATAATCAATTATTATTAAATTAA
 40405  TAATAAATTTATTATTATAATAATAATAATAATAATTATTAATAATATAAATAAATAATA
 40465  ATAATAATAATTATTGATAATAAATAATAATAATAATAATAATAAATTATAATAATAAAA
 40525  CTTTATTTATATATTATATTTGATATATTTAATATAAATTATTAATTATATATTATCAAT
 40585  TATAATAAATATATATATATATATTTTATATATATATTATATTTTATATATTTGATATAT
 40645  ATATATATTAGATATATATATGATATTTTATCATATATTAAGTATATTATATATATATAT
 40705  TAGATATATATTTTATATATTTGATATATATTTTATATATATATGATATTTTATATATAA
 40765  TTTTATCAAATATTAGGTATATTTTATATATAATATATATATATATTTATTAATAATAAT
 40825  ATTATTAATAATATTAATAATAATAATAAATTATTATTTAATTAATAATTAAATAATATT
 40885  CTATTAAATTAATTATTATAATAATAATATATATATATATGATTTTATATATATATATAT
 40945  ATATTTATAATAATAAATAATAAATAATAAATTATAAATTATATATAATATATTCTATAT
 41005  TATATATATATATATATTAATATTTAATATTCTATACCTATATTTTATATATTTGATATA
 41065  TATATATATATATTTATATATATAATTTAATATATATATATGATATTTTATTTATATTTG
 41125  ATATATTTAATATTTAATATTCTATATATTTTATATTTTATATATATATATATTTATATA
 41185  TAATTTAATATATGATATTTTATTTATATTCTATATAATATATGATATTTTATTTATATT
 41245  TTATATATATATATTATATATATAATATTTTATCTATATTTTATATATTATATATGATAT
 41305  TTAATATATTTTATATTTTATATATATATTTTCTATATATTTAAAATATATTTTATATAT
 41365  TCTATATATTATATGATATATATATCTGATATATTTAATTGATAAATTATATATTATTAA
 41425  TTGATAATTATAATAATAATTAATAATAAATTATAATAAAACTCTATATTGATATGATAT
 41485  ATTATATACTATATATTTTATATATATATATATATATCTATATTCTATATTCTATATATA
 41545  TTTATATATATATTTAATATATATATATCTTCAATATTATATATATTTATATATATATAT
 41605  ACTATATATCTTCAATATAAAATATATTTATATATATGTTTTATATATACTATATATTTA
 41665  ATATATATATTATATATTATTTATATTTTATATATATTATATTTAATATATTCTATATTT
 41725  TATATATCTTATATATTATTTATATACATATATATATATATATATATATTATATATATAT
 41785  ATTAGATATATTCTATATATTTAATTGATAAATTATCAATTATATATTATTAATTAATAA
 41845  TAATAAATCATAATAATAATTAAATAATTATAAATAATAATAAATAATAATAAATTATAA
 41905  TTATAAAATCTTATTTATATATTATATTTATTATATATTCTATATATATATTATATATCC
 41965  TATATATATATTATATATCCTATATTTATATTATATATATATATGATTTATATATATATA
 42025  TATATTATATATATAAATTATTAATAATATATTATCAATAATAATAATAATAATATATTT
 42085  AATATATATATATTTATATATTTTATATTTTGTATATAATAAATATATATATTCTATATT
 42145  TTATATATTATATATCTATAATAGATATATAATAGATATATTTTATATTTTATTCTATAT
 42205  TTTATATTTTATATATCCTATATATATTTAATATATATATATATATATATTAGATATTCT
 42265  ATATTTTATATTTAATATATCTTTTTATATTATATAATATATTCAATATATCCTATATAT
 42325  TATATATTATATTATATATATATATTATATATTTAATATTTAATATATCCTATATTTGAT
 42385  ACATTTTATATATTTTATATATTATATATATAATATATACTAAATATTCTATATATTTTA
 42445  TATATATATATATATTATGTATTATATATTTAATATTTAATATATATATATATCCTATAT
 42505  TTTATATATATATATTCTATATATTTAATATATATTATATTTAATATATATTAAAGATAT
 42565  ATTTAATATATTCTATATATTTAATATATATATATATATATAATTAATAAATAATAATAT
 42625  ATTCATTTATATATAATAAATAAATTAATAATAATATATATATAAAAATATATTTAATAT
 42685  ATTTTATATATTTAATATATATATTCTATATCTATTTATAAGATATATATATATATATTA
 42745  TATACTTAAGTATATAAGTAAATAAAATATATATATATAAATAAAATATAAATATATATA
 42805  TATAAAATATATATAAATAAATTTATTATATTATTAATATAATATATCCTATATATATTA
 42865  TATATTATAATTATTATTATATTCTAATAAAATAAATAATAAATAATAAATAATATATAT
 42925  AATATTAAATAATAATAATATAATAATTATATATATAATAAATAAATGAATAAATTAATA
 42985  ATAATAATATATATAAATATAAAATAATATAATAATATATATATATTATAAATAAAATAT
 43045  AATTTAATAATAAATAAAGTAAAATTATATATTATATAAATTATATATAAA
;     G-cob ==> start ;; mfannot: alternative ATG start pos 43087
 43096  ATGGCAATTAGAAAAACTAATGTTTATTTAAATTTAGTGAATAGTTATATTATTGATTCA
 43156  CCACAACCATCATCAATTAATTATTGATGAAATTTAGGATCATTATTAGGATTATGTTTA
 43216  GTTATTCAAATTTGTACTGGTATTTTTTTAGCTATGCATTATTCATCAGATATTGATTTA
 43276  GCATTTCTATCAGTAGAACATATTATAAGAGATGTTCAATATGGTTGATTATTAAGATAT
 43336  ATGCATGCTAATGGTGCATCATTCTTCTTTATTTGTATGTATATTCATATTGGTAAAGGT
 43396  TTATATTATGGTTCATATAGATCACCTAGAACATTAGTATGAATTATCGGTGTTATCATT
 43456  TTCATTTTAACTATAGCTGCAGCATTTTTAGGTTATTGTGTAGTATATGGACAAATGAGT
 43516  CATTGAGGTGCACTAGTAATTACAAATTTATTTTCAGCTATTCCATTTATTGGTGAAGAT
 43576  ATTGTACATTGATTATGAGGTGGTTTTTCAGTAAGTAATCCAACAATTAAAAGATTCTTT
 43636  GCATTCCATTATTTAGTACCATTTATTATTGCTGCTGTTGTTATTATGCATATGATAGCA
 43696  TTACATGTACATGGTTCATCAAATCCTTTAGGTATTACTGGTAATTTAGATAGATTACCT
 43756  ATGCATGGATATTTTGTATTTAAAGATTTAGTAACAATTTTTGTATTTATGATTTTCTTC
 43816  TCATTCTTTGTATTCTTTTCACCTAATACTATGGGACATCCTGATAATTATATTCCAGGT
 43876  AATCCTTTAGTACTACCTGCATCAATTGTACCAGAATGATATTTATTACCATTTTATGCA
 43936  ATTTTAAGATCAATTCCAGATAAATTAATGGGTGTTATTGTAATGTTTAGTGCTATTTTA
 43996  GTATTATTATTATTACCATTAACAGATAGAAGTATTATTAGAGGTAATTCATTTAAAGTA
 44056  TTATCAAAATTATTCTTCTGATTATTTGTATTTAATTTTATTTTATTAGGTAAAATTGGT
 44116  GAATGTCATGTTGAAGTACCATTTATTTTAATGGGACAAATTGCTACAATTATCTATTTT
 44176  GGTTATTTCATTGTTATTGTACCTATCATTTCAACTATTGAAAATGTATTATTCTATGTA
 44236  AGTATTGCTAATAATAAATAA
;     G-cob ==> end
 44257  TAATAAATAATTATTAAATTATAAAATTATCAATTATATTATAATAAATAATTATAATTA
 44317  ATTTAATTAATTATAATAATAAATCATAATATATATTATATAATTATAATATTAATAATA
 44377  TAATAATAATATTCTATATATAAATTATATATATATATATATATATATATCAATTAATTA
 44437  ATTATATATATATCATATATCAATTAATTAATAATTAATAATTTAATTATTAATATTTAA
 44497  TTTCATTAAAATATATTTATATTTGTTATTAATGACCATATATATAATAATAAATAATAA
 44557  TTATTATTAATAAAATTTATAATAAATTAATAAAATTATTGAATAAATTAATAAAATAAT
 44617  TGAATAAATTAATAAAATAATTGAATAAATTAATAATATTTATAATAAATTAATAAAATA
 44677  ATTGAATAAATTAATAATTTTATAATAAATTAATAATATTATTGAATAAATTAATAAATA
 44737  ATTAATAAATAAATAAATAAATAATAATTATTATTATTAATAATTTAATATTTGGTCCTA
 44797  ATTTATATATATATATTGTAAATGATAATATATAATAAATCATAATTATTATTATATAAT
 44857  AGAATTAATACTTGGTCCCGCAACAAATAGGAATTTGTTGCTTGGACCACGGCCCCCACC
 44917  AATATATTAATAAATATATTGGTGGGGCCCTAATAATAATATATCATATATATATATAAT
 44977  TATTAATTATATATAAATATATATATATATATATAAATAATATAGGATATATATATATAT
 45037  ATAAATTATATAAAATATATATAATCTAAATATATAAATAAATTATTATTTATAATAGTA
 45097  TAAAATTATATAATAATTGAATAAATTAATAATAAATCATAATAATTAATCATAATAATA
 45157  TTATTAAATTTATATTAATGATAATAAATCATAATTATTATATATATAAAATATAATTAA
 45217  TAATAATAATTAATAATATATCATATATAATTCAATTTTATTATATAGGATATATATATA
 45277  TAAATTATATAAAATATATATAATCTAAATATATAAATAAATTATTATTTATAATTATAT
 45337  GTAATCCTAATTTATATATATATATATATATAGTAGTATTAAGATAAAATAATATAATAA
 45397  TTGAATAAATTAATAATAAATCATAATTATATTATTAGGGCCCCACCAATATGAATATAT
 45457  AAATATATATATATATGAATATATTGGTGGGGGCCGTGGTCCTAGCAACAAATTCCTATT
 45517  TGTTGCGGGACCTGGATTTATAATAAATAATAATATTATTAATAATTAAATTGAATTATT
 45577  AAATAATTGAATTAATAATAAATTATATTTAGTCCTAATTTATATATATTATGAATAACC
 45637  ATATATAATAATAATAATTTAATAATTAATAATAATTGATATAAATATATATATATATAA
 45697  TTTATTTATATATATATATAATTAATTATATAATATATAGGATATATATATATATAAGAT
 45757  ATATAAGATATATTTAATATATATATTTAATTTATATATATATATATATGCATATATATA
 45817  TATAGGATATATATAAGTAAACATATAATATAAATTATAGTAGTAATAATATAAATAATA
 45877  AATATATATATATATTAATATATATATATATAATATATATATAAATA
;     G-trnM(cau)_2 ==> start
 45924  TGCAATATGATGTAATAGGTTAACATATTAGGCT!CAT!GACTTAATTATATAGGTTCAA
 45982  TTCCTTTTATTGCTC
;     G-trnM(cau)_2 ==> end
 45997  AAATAATATAATTATATTATATAATAATATATATAATAATTAAATTATAATTGAATTATT
 46057  ATTATGATTTATTATTATAAAATTTAATATATATATATATAATATTAATAATAATATATA
 46117  ATTAAATAATTGAATTATATAATAAATAAATAATAAATATTATATATATTAAATATAATT
 46177  TATATATATAATTATAAATAATATATAATATATTGTTGATATTATATATATAATATATAT
 46237  ATTTATTCTATATATTCTATATATATATATATATATATAATTTTAATATATATATATTTA
 46297  ATTATAATTAATAATAAATATTATATATATGATATATATGATATATATATATATATTAAA
 46357  TATAATTTATATATAATTATAAATAATAAATAATATATAATTAATATTTTATATTATAAT
 46417  ATATGATATATATATAAATATTATAAAATATAATAAATAATTTAAAGATTATATCTATAT
 46477  ATATATTAATATAATATATAATAATATTATATTATATATATATATATATTAATAAATTAT
 46537  TATAATTATATTATAATATTTAATTATGTTAATATATATGATATATATATATATATAAAT
 46597  ATAAATATAAATAATTAATAATATATAATTAAATTATTATTAATAATTGTAATAATATTA
 46657  TTCAATTATTATTCAATTATTATTATTATAAATTAATAAAAATAATAAATAAATATAATA
 46717  AATTAATAAAATTATATATATATATAATATATAAAATATAATTATTATATATAATATGAT
 46777  ATATATATGAAATATATATAAAATATATATAAATAATTAATAATATTTAATATTATTTTA
 46837  TAATATTATTATTTAATAATTGATAATTGATTATTATTCAATAATAGATAATATTATTAT
 46897  TCAATAATTGATAATATTATTATTTAATAATTGATAATAAATTAATAAAAATAATAAATT
 46957  AATTGAATTAATTGAATTAATAAATATAATAAATTCAATTAATAATTAATAAATAATTAT
 47017  TTATTATAATTGATAATATATATATAATAATAAATATATATTCTATATATCTTATATATA
 47077  TATATATAATTAATCAATATAATATATATAATTATAAAATATTATATTATAATATATTAT
 47137  GTATTATAAAATTATTATTATTAATATAATTTATTATTATTATAAAATATAAAAATAATA
 47197  ATAATAAATGATAAATAAATAATAAATAATAAATAATTAATTATTAATAATATATATATA
 47257  ATTGATATATTAATTAATAAATATTAATAGGATTCTATTATAATTTTATAATATTTATGT
 47317  ATTAAATTATCTTAGAGTTATAAGTAATATATATATATATATTATATTATAATATATA
;     G-rnpB ==> start ;; mfannot: Approximate position
 47375  TAGGAAAATCATATATATAATATATTATATATAAATTAATATATAATATACATATATATA
 47435  TATATATACATATATATATATAATTAATATATTTAATATTTATAATAATTAATAATAAAA
 47495  TAATAATTATTAATAATAATAATAAATAATTATAAATTATATAAAAATTAATTAATATAT
 47555  ATATATATATTAAATAAATAATTAATAATATTAATATATTATAAATAGAAATATATTTAT
 47615  ATTAATAATTGATATATATATAAATTATTATATATATCATATATTTATATAAATAATAAA
 47675  TAAATAATAATAATATTGTTATTATATATATTATATATTATATATTATAATATAAAATAA
 47735  TAATTAAATATAATTATATAATTATATAATTATAAATAATTTATTAAATTATATATATAT
 47795  ATATATAATAAATAAATAATAATTAAATTATTATTAATAATTGAATAATTGAAAAGAATA
 47855  TTAATTAATTAATTAATAATTAATATATATATATATATATTATCATTATTATTATATAAT
 47915  TAATAATTATATTATTTATAATAATAAATAATTATTATAATATATAAATATAAAATATTA
 47975  TATATATAATTATATTATATATATATATTATATTATATATATAAATATAAAATATAAAAT
 48035  ATTATATATATAATTAATATAATAATAATAATAAAATTAAATTATTAATATTAATAAGTG
 48095  TTATAAAATATTATATATATTATAATATATAATTATTATATATATAATTGATAAATAATA
 48155  ATTAAATTATATTATAATAATAATAATAACTAAAATATGGTTAA
;     G-rnpB ==> end
 48199  ATATAAAAATATTTATATATATATATAAATATATATATATATATTATAATAATATATATA
 48259  TATTATTTATATAATTATAAATAAATTATAATATAATATATATATATATATAA
;     G-trnP(ugg) ==> start
 48312  CAGATAGAAGCCCAAGGGTCAGGCGCTTTCTT!TGG!GAGAAAGAGTTAGTTAGTTCGAA
 48370  TCTATCCTATCTGA
;     G-trnP(ugg) ==> end
 48384  TAATATAATAATAATTATAATTATTATTAATTATTAATTATTAATTATAAATAAATAAAT
 48444  AAATAAATTATAATTATAATAATATTATATATATATATTATATATAATTAATTCAATTAA
 48504  TTTATAATTAAATTATAATAATAATAAATTTATATATATATATATATATATAAATAATAA
 48564  TAATAATTATATAATTATTAATTTATTAATATTAATAAAATTATTAAATTTAATTATTCA
 48624  ATTATTAATAATAATAATAAATTATAATAAATCATATAATATTTAATATATATAATTAAT
 48684  ATATATATTTGATATATTTTATATATATATATATATATAAATAATAATAATAATATAATA
 48744  TAATAAAATTAATTGATAATTATTAATTTATAATATAATATAATTAATTGATAATTATTA
 48804  ATTTAATTTATATAAAATTTAATATATGATATATATTATATATATATTATATATATTATA
 48864  TATATATAAATATTAATAATATTAATAATATATTAATATTCAATTATATATTATATTATA
 48924  TCATTTATATTAATTATATATATATTATATAATAATTTATATACATATTATATATATTAT
 48984  ATGATAATTTATATACATATTATATATATATTATATAATAATTTATATACATATTATATA
 49044  TATTATCATATATTATATTAATTATATATATATAATTATATTAATTATATATTTTATATA
 49104  ATAAATATTATATATATATATATTATATATATATAATAATAACAATTATTAATAATAATA
 49164  ATAATATTATATAATAATTATTAATAATTTATATAAATTTAATTAATATAAATTAATAAA
 49224  ATTATTAAATTTAATTATTTATTATTAATAATAATAATAAATCATAATAAATTATAATAA
 49284  TATTATTATATTAAATATATATATATATATATATATATAATAAAATAATAAATAATAATT
 49344  GAATTATATTATATATATAATTAATTGATAATTATTAATAAATATTATATATATATGATA
 49404  ATTTATTATATATATTATTATATATTATTATATATTATATCATTTATATTATATATATTA
 49464  TATATATATTATATTATTTATATATACTATATATATATATATTATATCATTTATATATAC
 49524  TATATATATATATATATCATATATATTATATTTAATATCAATTATATATAATTATAATAA
 49584  ATAATAATTTAATTATATAATATAATATAATTAATTTATCAATTATTAATTTATAATATA
 49644  ATTTATATATACATATATATATATATATTATTATTATATATTATATTATTTATATATTTT
 49704  AATATATTATATATCATATATATCATATATATATTAATATTTAATTATATATTATATTAT
 49764  ATTATATATATATTAATATTCAATTATATATCATATTATATCATTTATATATATTATTTA
 49824  TATACATATATATTATATATATATATTATATAATAATTTATATATTATATATCATATATA
 49884  TATATATTATATTTAATATTAATTATATATTATATATTATTTATATCATTATATAATATC
 49944  AATTATATCATTTATATATCATTAATATTATATATATTATATATTATATATTATATATAT
 50004  CATATATATCATATATATATATATTTATATAATATTAAATTAATTTAATAATAATAATAA
 50064  TAATATTATATAATAATTATTAATTATTTATATAAATTTAATTAATATAAATTAATAAAA
 50124  TTATTAAATTTAATCATTAATTATTAATAATAATAATAATAATTATATAATAATAATAAT
 50184  AATAATAATAATAATAATAATAATAATATAATATATTATATATATATATAATTATATATA
 50244  TAATAATTGAATAATATTTATATATATATCATATATTATTAATATAAATAATAATATAAT
 50304  ATTATATAATAATTATTAATAATTAAATATAAATTATTATTAATAATAATAATAATAATA
 50364  ATATTATATTTAATATAATTATATATATATATATATAATTAATATTAATAATAATTGAAT
 50424  AATATAATATTAATTAATTGATAATTATTAATTTATTATATATAATTTATTATATATCAT
 50484  ATATATTATCATATATATTATAATATATTATATATTTTATATTATATATTATATACATAT
 50544  ATTATATTTTTATCATATATATATATATATTATCATATATATATATTATCATATATTATT
 50604  ATTATATGATTATTATATATTATCATATATTATTATTATATATATATTTAATAAATATCA
 50664  TATATATATTATTTATAATACCATATATATTATTTATATATTATATATATCATATATATA
 50724  TATATATATTTATATTATAATTAATTTAATAATAATAATATTATTGATAATATAATTTAT
 50784  ATATATATTATATATTATATATTTTATATAAATTATATTATATATATATAATATATCATA
 50844  TAATATTATATATATATATCATATATATCATTTATATATTATATATTATTTATATGATAA
 50904  ATATCAATTATATATTATATATATTATTTATATGATAAATATCAATTATATATCATATAT
 50964  ATTATTTATATATTATATCAATTATATATATATATATATTCATATATATATTTATATTAA
 51024  ATATATAATAAATATTCATATATACTATATATATTATTATAGTATATTATACTATATATA
 51084  TAATAAATATATACTATATAAAAATTATTATATATTATAAATATATATTATATTAAAATT
 51144  ATTATATATTATATATATATATATACTATATAATAAATTATAATATATATTATATATATA
 51204  TAATAAATTTATATATATATATATACTATATATATATATTAATATAATTGATAATTATAT
 51264  ATATATAATAATATTATATATAATATATTATATTATAATAATAATATATATCATATATAC
 51324  ATAATTATATATATATATATACTATTATAGTATAATAATAATTAATAAATATTATATATT
 51384  ATATAATTATATTTATATATATTAATTAATAATAATATATTATTATATATCATATATTAA
 51444  TATTTATAATAATTAATATATTATATTAATAATAAATATATAATCATAATTATTATATAT
 51504  ATATACTATATTTATATATATAATTGATAATTATATATATATTATATATATGATATATTA
 51564  TATATATAAAATATAATAAATAATATATATATATGTATTTATATTTATATATATATATCC
 51624  TATATATCTAATATAATTAGGGCCCCACCAATATGAATATATTGGTGGGGGCCGTGGTCC
 51684  AAGCAACAAATTCCTATTTGTTGCGGGACCTGGATTTATAATTAATAAATATTATATATA
 51744  ATATATGATAATAATATATATAATATAATAATATAATTAATAATAATTGAATTATTATAA
 51804  TAAATTATATAATAATAATTGAATTATAATAATAAATTATATAATAATAATAATAATTAT
 51864  ATATATTTTATATATATATATATAAAATATATATATATATCTAATATAATTATAATACAA
 51924  ATTATAAATAATTTATTAAATTTATAAATAAATTATAAAATATTAATAATAATAATAATA
 51984  ATAATAATAATATTTATAATGTAAATTTATATATATATATGATATATAATATAATTAGGG
 52044  CCCCACCAATATGAATATATTGGTGGGGGCCGTGGTCCAAGCAACAAATTCCTATTTGTT
 52104  GCGGGACCAGGATTTATAATATAATAAATATTATATATTATATGATATAATATATTATAT
 52164  ATTATATAATAATAATATATATATATATAATATTATATATAATTAATAATTAATATTATA
 52224  TTATTATAATTTAATTATTATTATTTAATTGATAATTGAATTATTATTATTATAATTATA
 52284  AAATTATTCAATTATTATTATAATTATAAAATTATAATATAAATAATTAATAATAAATAA
 52344  TATAATTAATTAATTTTATTAATAATTATATGGTTATATTTATAATAAATATATATAAAA
 52404  TATAAAATATAAATAATAATATAAATTACAAATTATTTATTAAATTTATAAATTAATTAT
 52464  AAAATATATCATATATATATAATAATAATAAATATTTATAATATAAATTTATATATATTA
 52524  TATATATTATAATAATATTATAAAATATAAATAATAATATTTATAATATAAATATATATA
 52584  TATATATTAAATATATAATATATATATATATAATTTAATTATTAAATAATTAATAATTTA
 52644  GTTAAATATTAATTAAATTAACAATAATTATTATTAAATAATATATAATATATATATTAT
 52704  AATAATATTATTATATTATATATTAATAATTTATATATAAATAACATATATATATATAAT
 52764  TATTTAATTATTATTTATATCTTATTATATATTATATATATTATTTGTATAAGTAATATA
 52824  TATAGTCTACTTATATATATATATATATATAATATATATATTAAATAATAAATATATATA
 52884  TAAATATATTATATAATAATATAAAATAAGATATTAATTATATAATATAAATATATATAT
 52944  ATATTATTATTATAAATAATAATATATATAAAATATCATATATATATATAAATATAAATA
 53004  TATATATAATATAGTAAAAAGTAATTATAAAAATATAAATTAATAAATAAATTAAATAAA
 53064  TTATTATTATTAAAAATAATATATAATATATAATATATATTATTATTATAATAAATAATA
 53124  ATAAATATTTAATAATATATATAATATAATTATATATATATAAAATATATATATATATAA
 53184  TATAATATTATATATATAATATAAAAATAATAAGTTGAATAAACA
;     G-cox1 ==> start
;     G-cox1-E1 ==> start
 53229  ATGATCCAAAGATGATTATATTCAACAAATGCTAAAGATATTGCAGTATTATATTTTGTA
 53289  TTTGCATTATTTTGTGGAATAGCAGGTACAGCTATGTCAGTAATTATTAGAATGGAATTA
 53349  GTAGGACCTGGACAACAATACTTGTACGGTAATAATCAGTTATTTAATG
;     G-cox1-E1 ==> end
;     G-cox1-I1 ==> start /group=II (1.18e-17)
 53398  gt
;     G-cox1-I1-orf777 ==> start /first_aa=A
 53400  gcgccttacagtgtgtatatctcgttgatgcttatagcattagtattatgaatcatcaat
 53460  agatacttaaaacatatgactaactcaataaaggctaactttatggggacaatagcatgt
 53520  cataaaacatctatgattagtgtagatgaagttaagtgttacatggttaggttaacgaac
 53580  tttttacaagtcttttttgggattacaatttccccttatcatttggatatagtaaaacaa
 53640  gtttgattattttacgttgaggtaatcagattatgattcattgtttttaatagcacaagc
 53700  agtgtgaagaagatgaagaacctaaataacacaaaagggaatacaaaaagtaagggatca
 53760  actgaaaaaggaaactttagagttgacagaggtatagtagtactgaaaacttataaaaaa
 53820  ataagattcttaaatcaagtgagatactattcagtatcaaataaagatataaagataggg
 53880  aaggataccagtatagagttatcaaaggatataagtacttcggacttaataaaatttgag
 53940  aaattagtaatagataataaaaatcaagataatatatatagtaatttattaaatattgtt
 54000  aaaaacgtagatatattaatattagtttataataaaataaagaataaaaatcaagataat
 54060  aaaaataataatcaagatataatatctgaaacattatataataaagatataatatattta
 54120  aataaattatctaatgaattaggaacaggaaaatttaaatttaaaccaataaaaatgaaa
 54180  atatcaaaattaaataataatataaaattatttaatataatttctataaaagataaatta
 54240  gtattagaaataataagaataattttatatattatttataataataagatatcaatacat
 54300  aaacattcacatggatttataaataatctaaataatcaaacagcaatttgagaaattaga
 54360  aatatatttggtggtacaaattgattaattaaagtaaatttaaataaatgtttagataaa
 54420  atacctcattcattaattataaatgaattaaataaatatattatagataaaggttttata
 54480  gatttattatataaattattaagaataggttatatagatgaaaaaggaatatatcataaa
 54540  acaaaattaggtttacctttaggtacattaattagtccattattatgtaatatagttata
 54600  actatagtagatctatgattagataattatattaatatatttaataaaggtaaagttaga
 54660  aaacaacataaaatatataaaaaattatcaagattaattgaaaaaactaatatattttca
 54720  gatagattaaaattacataaagaaagatcaaaatgtccactatttatttttaatgatcct
 54780  aattttaaaagaataaaatacgttagatatatagataatattttaattggtgtattaggt
 54840  tcaaaaaatgattgtcaaataattaaaatagatttaaataattatttaaattcattaggt
 54900  ttaaataatgaagaagaagatataaaaattaattgtacaactaaagaatcaacaatattt
 54960  ttaggttataatatttcaattacaccttttaaaaaagcaccaacaattacaaaactaatt
 55020  agaggtaaacttattagaagtagaagtattacaagaccaattataaatgcaccaattaga
 55080  gaaattattaatagattagctattaatggttattgtaaacataataaaaatggtaaaatt
 55140  ggagtacctataagagtaggtagatgactattagaagaaccaaaaacaattattaataat
 55200  tataaaattttaggtagaggtatcttaagttattataaattagcaactaattataaaaga
 55260  ttaagagaaagaatctattacgtattatattattcatgtgtattaactttagcaagtaaa
 55320  tataaattaagaacaataagtaaaactattaaaaagtttggttataatttaaatattatt
 55380  aaaaatggtaaaattattgctaattttccaagaaatacttttgataatattaaaaaaatt
 55440  gaaaatcatggaatattcatatatatatcagaaactaaagttaatgatccatttgaattt
 55500  attgattcaataaaatatatattaccttcatctaaaattaataataataataataaatct
 55560  tgtaatatttgtaattcaactattgatgttgaaatacatcatattaaacaattacataga
 55620  ggtatattaaaaatacttaaaaattatattcaaggtagaataataactattaatagaaaa
 55680  caaataccattatgtaaacaatgtcatataaaaatacataaaaaaataaaataa
;     G-cox1-I1-orf777 ==> end
 55734  tatatattattttgtatataataatatatattacaaaattatactctatatggaaagccg
 55794  tatgatgggaaactatcacgtacggtttgggaaaggctcttaaacatatataaaatatag
 55854  gtttatttgctatttcat
;     G-cox1-I1 ==> end
;     G-cox1-E2 ==> start
 55872  TTTTAGTAACAGGACATGCAATTTTAATGATTTTCTTTATGGTTATGCCGGCTTTAATTG
 55932  GTGGTTTTGGTAATTATATGTTACCATTATTAATTGGTGCATCAGATATGTCTTTTGCAA
 55992  GATTAAATAATATTTCATTTTGAACATTACCACCAGCTTTAGTAAGTTTAGTTGTATCAA
 56052  CTATGGTTGAATCAGGTGCAGGTTCAGGTTGAACTGT
;     G-cox1-E2 ==> end
;     G-cox1-I2 ==> start /group=IB (8.87e-19)
 56089  a
;     G-cox1-I2-orf473 ==> start /first_aa=I /note=LAGLIDADG ;; evalue:3
 56090  attatatataatatgatatgcagttataaaatatcactcgatgcatggaaaaccttatat
 56150  aattataataataataataataataataataaaaatattataattatatatttattaaaa
 56210  tacttaatttatattaataaattagtaaaaatgtttaatattataggtttatatgccagt
 56270  attatatattattataataataataataataataataatataatatttcagagactaaat
 56330  gtgataaaattaaaatatataaagagaaattatagaataaataaaataaataataataat
 56390  tttaatataaatgaatgattagtaggtataactgataataatggtatattttatataaat
 56450  attaaaaataataatattaatttaatatataaaataacattatataaaaataatgttcaa
 56510  ttattatataaaattaaatcatatttaaatgtaggtaatattaaatataataataataat
 56570  aatatagtttcttatttaattaataataataaatatttaattaatattattttacctatt
 56630  tttgataaatatccattattaacatataaaagatataattatttaatatttaaagaatgt
 56690  ttattaattaataataataatttattaaataataatgataaattattaataattaataat
 56750  attattaataaatataataattatattaataatttaaataataataattatatatatatt
 56810  tcagatgcttgaaaaagtatttatataaaattaaattataataataataataataatatt
 56870  attaaagaaaaattaattaataatataaaattaattctaattaatgatattaataatatt
 56930  ataactaaatcatgattaattggatatatagaaataaataattctttttatattataaaa
 56990  aaatattataataaaaatattattttatataaacattattttatattaataataaaatat
 57050  gattatattgttatatatagtataaaattattattaaatattaattcatcaattatatat
 57110  ataaataaactaaataattatataaataataataataatatattttataataattataat
 57170  aataattataataataattataataataataataataattttaataatatttctaataat
 57230  aataataatatttataataataataataataataatttaaataatatttttaataattat
 57290  aataataataattataattataaattagaaacgataaataataatgatattataaatatt
 57350  attaattattttatatataataataataaatctatatttttaggtttaaaaagtttagaa
 57410  tataaaatttgatcaagaacatatataaaatataaaaataattctttaaaattattacat
 57470  atttataatttattaaataaatttaataataataataattaa
;     G-cox1-I2-orf473 ==> end
 57512  attatatatatatttatatatatatcaaatatataaaatatatatatattttataattat
 57572  taaattatatattttaatttaaggtatagtccaaacaatatagtaatatattgaatataa
 57632  taaaaaatatatttattaattatatattaataataaaattattaattaataaatataatt
 57692  tataattaataattaataatatatatataatattatatatatataatataataataataa
 57752  tataatatatatatatatatattatatatattatatatataattaatgaataataattg
;     G-cox1-I2 ==> end
;     G-cox1-E3 ==> start
 57811  ATATCCTCCATTATCAGGAATTCAAGCACATTCAGGTCCAAGTATTGATATAGCAATTTT
 57871  TGCATTACATTTAACATCAATTTCATCATTATTAGGTGCTATTAATTTTATTGTTACAGC
 57931  ATTAAATATGAGAACTAATGGTATGTCAATGCATAAATTACCATTATTTGTATGAGCTAT
 57991  TTTCATTACAGCATTCTTATTATTATTATCATTACCTGTATTATCAGCTGGTGTAACAAT
 58051  GTTATTAATGGATAGAAATTTTAATACTTCATTCTTTGAAGTTGCAGGTGGTGGTGATCC
 58111  GGTATTATATCAGCATTTATTCTAC
;     G-cox1-E3 ==> end
;     G-cox1-I3 ==> start /group=ID (2.48e-34)
;     G-cox1-I3-orf415 ==> start /first_aa=E /note=LAGLIDADG ;; evalue:4.3e-28
 58136  gagtatttcttagtaataatatatataataataataataaataataataattataatatt
 58196  ttaattaatatattaaataataattataatattttaataataaaattaaataatttatta
 58256  ttatttaataataataataataataataataataatattactaataataataataataat
 58316  ttaaataataataataataataataataatgaaataataaataaagataataatataaat
 58376  aataatgaaataataaatatagataatgataaagataatgataaagataatgataataat
 58436  ttattaaataataataaagataataataataaattaagaaaatcattattagatttaacg
 58496  aatgatgatatttcaaaatataattatgaatgagataaactagaatttaattttgataaa
 58556  ttttataaagaatttaaatgttataaaccaaatgataaattaccatcaaaagaattttta
 58616  gaatgatttattggttattttgaagctgatggttgtatactaattccaaaaaatataaat
 58676  tattcaataattattacatcacataagactaatttatttttattaaattatattaaagat
 58736  aatttaataataggaaatgttgttaaaaattcttataaatttaataattatagatgacaa
 58796  gtttataaacaacaagatataaaattattaattcatttatttaatggtaatatagtatta
 58856  cctgtaagatatgttaaattatctatatttatttcaaatattaatataaaattattaaaa
 58916  aataatgaacctattattaatattattaataaatgtaaattaccaagattagataattca
 58976  tgattatcaggttttactgatggtgaaggttgtttttcagttggtaaaactcaaagtttt
 59036  tatagagttatttataatattaatcaaaaatatattgctaataaatatattttagattat
 59096  attttaaatttattaagagaattaataaataataataatttaggtggtgtatataaacat
 59156  tcatctaaaaatatatatgaaataagaattagtagtataaaaggttgttcaaaattaaga
 59216  ttatattttgataaacatcctttaagaagttataaatttttagtatataaaaattgatta
 59276  aaatttattgatatagctataaatgaatcattatctaaagatattagaaaaaataaatta
 59336  ataattatattaaataatattagaaatattagtaaaataaataaataa
;     G-cox1-I3-orf415 ==> end
 59384  tatatatatattatatatatataaaatttattaattataataatattctataatattata
 59444  attattatttattaattatacttaataaattaattattattcaattattattcaattatt
 59504  atataaaatatatatataattaataagaatagtggaataaaaaaaataattaaatttaag
 59564  tttatgtataaatataataataataatataaattattatatataattatatatatatata
 59624  ataatatttatacaatatcataataaataataatatatatgatatatattatatatatat
 59684  aaataatataatatttataatatatatataaatatatattatatataatataaaatttat
 59744  atagatatattattttttagttttaatatatatatataatattaatattattataataat
 59804  tataataaatatatatattttatatatattatatatatatatatatatatatttaaaata
 59864  ataataataatattaataataaatataattttaataataatatatatatacttatttaat
 59924  atatatattatattatatatattattaaagcaacattgatagtacggttaaagatatata
 59984  ctcaatattaagaccgtcggttaaataagtaatcgctacagactgctttatcaatggtta
 60044  attatatataaatataattaattaatgtacagtcggaaatttacaataataataataata
 60104  ataaaattattattgttcatatatattataaatatgaataatatattatatgagtaattt
 60164  aataattataattgtaataaaattattaaaaatatatataatataaatatttattattta
 60224  attaataaatataaattatcaattattatttaattgaattataaaattattaataataat
 60284  aaatatttcataataaataaataatatatatatatatatattatatatatatatattata
 60344  taataatattatgattattaaattttgga
;     G-cox1-I3 ==> end
;     G-cox1-E4 ==> start
 60373  TTTTTTGGTCATCCTGAAGTTTATATTATTATTATTCCAGGATTTGGTATTATTTCACAT
 60433  ATTGTATCAACATATTCTAAAAAACCAGTATTTGGTGAAATTTCTATGGTTTATGCTATA
 60493  GCATCAATTGGTGTATTAGGATTTTTAGTATGATCACATCATATGTATATTGTTGGATTA
 60553  GATGCAGACCTTAGAGCATATTTCACATCGGCTAC
;     G-cox1-E4 ==> end
;     G-cox1-I4 ==> start /group=II(derived) (2.46e-19)
 60588  gtgcgccatttaattattaagatttgtaggtataaaaataccttatcaaatattttctta
 60648  tttaattaataaataaaaatataaatcttaaatatatatatatatatataaattaaataa
 60708  tttatatatatttatttatttatttattattaattataaaatttataaaataataataat
 60768  aataattataaaattaaggtttaaataataatttattaattattttgatataaaatatta
 60828  aacttaggtatttaaagtaatttaaaactgaaaatagcatgtttaaaaaagaagattcta
 60888  tatatatatataatataatataatatatatatatatatatattcacttctgaattaagaa
 60948  ttatatggttatatttataataattgtttatttaataaatattatgttttattaaattta
 61008  tatataaatatttataatctttaataaagataattaaatatacattatttacaattaata
 61068  attgaattaataattaataaaaattgtaaatatattattaataatatttattaaaataaa
 61128  ggaaaatatttaagagtagctgtttaaatataaagaaaatatttctaatattattataat
 61188  aatagaatataacctaagtaattatatatcaaatcttaataagaacttgggatttgcctt
 61248  attatggaaataataaggtaaacggaatttccatattacatattataataataattaaat
 61308  tataattattattattattataatatgaaagggaaatagtttaatatttattagtatatt
 61368  tataaatattaaagggaaagccgtatgctatgaaagtagcacgtacggtttgggaaagga
 61428  tttataattaagctttattattaattaataaattaataaataaagaggattattcttcta
 61488  tttcac
;     G-cox1-I4 ==> end
;     G-cox1-E5 ==> start
 61494  AATGATTATTGCTATTCCTACAGGTATTAAAATCTTCTCATGATT
;     G-cox1-E5 ==> end
;     G-cox1-I5 ==> start /group=IB (5.45e-41)
 61539  a
;     G-cox1-I5-orf299 ==> start /first_aa=N /note=LAGLIDADG ;; evalue:5.1e-11
 61540  aatcatccctttagcaaggataaatatatgatcacaaaatatataaataataataataat
 61600  aataattataataatataataattatacctaatttatatgaaggtaatttatataaaatt
 61660  tatccaagatcaaatagatattatattaaacctaataatatatgtaaagaattagtagta
 61720  tatggtacaaatttagaatcaaatgtaaatatacctatttatactaatattgttaaatca
 61780  atagtaaatattcctaataatttattttatattattgttggtattttattaactgatggt
 61840  tatatagaatatctatcaaaaaagaaattagataaaaaattagatataaatattaatagt
 61900  agatttagattaaaacaatcaataaatcatagtgaatatttaatttatgtttttcaatta
 61960  ttatcacattattgtataagttatccaaaattaaaaattgataaagcaaatggtaaatca
 62020  tatactcaattagaatttactactagagcattaccatgttttacagtattaagaagaata
 62080  ttttataaaggtagaattaaaattgtacctaataatttatatgatttattaaattatgaa
 62140  tcattagctcatataattatatgtaatagttcttttgttaaaggtggtggtttaatttta
 62200  aatttacaatcatttaaagttaaagaattaattttaattattaatgtattaaaaattaaa
 62260  tttgatttaaattgtattttacataaatctagagattcatatagtatttatattagagtt
 62320  gaatcagttaaaagattatatactcatattaataaatatattttaccatcaataaaatat
 62380  aaatttgattataaattaattcaaaaatatgattatttttataataattatattaaataa
;     G-cox1-I5-orf299 ==> end
 62440  tttataatttataattaattattaaattttattattattatttatttatttatatataaa
 62500  tatatagaggcaaattcgagagaaattatatattaagaataattaattaatatataacta
 62560  tcgtcgaactaaatcatatttgagaaatcaatatgtaaaagcgtagagattagacgcctc
 62620  aggttatctaagtaatatatatatataatatatattatatgataatataaggaataatcc
 62680  aatggaatcagtaatgattttgaaacaatatttcaaatattaattaattaattattaatt
 62740  aattatattaattaatatccaacccaatatagttttatttaattaatatatataattttt
 62800  atattatttaattaatatatatattatattaattatattaaataaaatgggatattataa
 62860  attatatatattatatataataatatatatatatatatatttataatataaatttaacta
 62920  gctaacaatatattatatatattatataatataatataatatattgattattattattta
 62980  attaaattttaatttataatatttatttaatatatatatatatattttatatatataaat
 63040  attaataataataataaattataatttatttaaataaattaataattaaatctgaaatga
 63100  tttaaaggttaatatctag
;     G-cox1-I5 ==> end
;     G-cox1-E6 ==> start
 63119  GGCTACAATCTACGGGGGTTCTATTAGATTAGCTGTTCCAATGTTATATGCAATTGCATT
 63179  CTTATTTTTATTCACTATAGGTGGATTAACAGGTGTAGCATTAGCTAATGCATCATTAGA
 63239  TGTAGCATTCCATGAT
;     G-cox1-E6 ==> end
;     G-cox1-I6 ==> start /group=I(derived) (2.77e-15)
 63255  aaaataaaaatataataaataattattattatattaataattattaataaattatttaat
 63315  aattaatatatatatatatttatatatatattaatataattattaataattgataattca
 63375  attaaaattaatataatatatatatattttttatatatatatgtgtcatgttaaaaattc
 63435  actataataattaataaattaatattaattattggttatataataataataataataatt
 63495  tatttataattataaataattatatagctaacggtgaaatcttattattttaaaagattt
 63555  aatgtatcttattcaacatattaataataagacaataccgtggtaacttatatatatata
 63615  tatttaatatatatttaatatatctgatatatatatatatatatatataagacactgtag
 63675  agactatacgtgaataatattatataaataaatatatatataatttataataaataaaat
 63735  attatataatatgtatatataaattatataatattaagatatagtccgatccttcatgtg
 63795  aatgaagtttgtatatatattataattataattatatactatttg
;     G-cox1-I6 ==> end
;     G-cox1-E7 ==> start
 63840  ACTTATTATGTTGTAGCTCATTTCC
;     G-cox1-E7 ==> end
;     G-cox1-I7 ==> start /group=II (1.37e-19)
 63865  gtgcgacttgaaaagttataattaataatacttatctatatatttaataatattattatt
 63925  atttataatttatatatatataataatattattaaaatatcatataatatatatataata
 63985  atatatatgatataatatatatataataataatatatatataaaatatattgaataagtt
 64045  atatttttaccaatataaacctaattacaagtgtattataatggtaacataaatatgcta
 64105  agctgtaatgataaatagtagccatatccttatgatagttaaggtgaaggagctaaggtt
 64165  gatctaatatgctcaacgaaagtaaatcaaatattataaaattacttaataagctacata
 64225  taaatataaactatctattaatattataaaaatataaaattaataataaaatatttataa
 64285  aaatttaataaatgattaatgttatgtattgggaataaacatacggtaaattatataatc
 64345  attagtaatatagtttgagagctaagttagatatttatacgtattaattataaaacaagg
 64405  taagccctataatttattatatataaatataataatatatatataatatatatatattat
 64465  taattaattaataatacctttttatataataataattattattatatattaataaataat
 64525  aataattaattaatttattattattattattattataaaattaatattataataataaaa
 64585  ttaaggataaagaaatatagatattaatattattcaaaatttctattatatttatagggt
 64645  aaaagattgtataaaaagcaaatgtcaaattgtaatgatttgaataagaattattattct
 64705  aagatgaaaatctgctaacttatactataggtgatacgccttttattaataaaataaata
 64765  tattataataataatataaaaatatatataaataaataaatatatttttaatatatatat
 64825  aatatatttatataaagggaggttatatatatatatataattatatatataatatatata
 64885  tatttatatatatataattatataactgataaatattatatatatatttataaattaata
 64945  atataatttatattatattatatatataatattgaataggtattgcgtgagccgtatgcg
 65005  attataagtcgcatgtacggttcttaccgggggaaaacttgtaaaggtctacctatcggg
 65065  at
;     G-cox1-I7 ==> end
;     G-cox1-E8 ==> start
 65067  ATTATGTATTATCAATGGGTGCTGTATTCTCAGCTTTTGCTGGTTATTATTATTGAAGTC
 65127  CTCATATTTTAGGATTATATTATAATGAAAGATTAGCTCAAATTCAATTCTGATTAATTT
 65187  TCATTGGTGCTAATATCGTATTCTTACCTATGCATTTCTTAGGTATTAATGGTATGCCAA
 65247  GAAGAATTCCAGATTATCCTGATGCTTTCTTAGGTTGAAATTATGTTGCATCAGTAGGTT
 65307  CAGTAATTTCAGTAATTTCATTATTCTTATATATTTATATCGTATATGATCAATTAGTTA
 65367  ATGGTTTAGAAAATAAAGTTAATAATAAATCTGTTATTTATGCTAAAGCTCCAGATTTTA
 65427  TTGAATCAAATGAAATTTTCTCATCTAATAAAATTAAATCTTCATCTATTGAATTCTTAT
 65487  TAACTTCTCCTCCAGCTGTACATTCATTTAATACTCCAGCTGTACAATCATAA
;     G-cox1-E8 ==> end
;     G-cox1 ==> end
 65540  TAAATATATATATAATAATTATTATTTATATATAATCAATAATTATAATTTTATTTAATT
 65600  ATTATTAATAATTAAATATATATTTATAATATATATAAATATATAATTTATATTATATTT
 65660  ATTATAATTATATTAATAATATTCATATATTTAATAAAAATATAATAAAATATATATATA
 65720  TATATAATTTATATATATATATTATTTATTATAAAAATTATTATATTTATATAAATATAT
 65780  CTGATATATAATATATATATTATATAATATATCATATATAATTTTATATATTTATAATTA
 65840  ATTAAATTAATAATAATTAATTTATTATCAATTATCAATAATTAATAAAATTATATCTAG
 65900  TTTTATTAATAATAAATATATTAAATAAATTAAAAATAATATATATAATTAATAAATAAT
 65960  TAATAATTATTTATAAAATTTATATAATTTATTATAAATAATCATAAAAATATTAAAAAT
 66020  AATCATAAATATTAATAAAAATATTAAAAATAATCATAAATATTAATAAATATTCATTAA
 66080  TTTATTAAAAATAATCATAAATTTATTATAAAAATTAATAATAATTAATAAATATTCATA
 66140  AATATTATTAAAATAATTCATATATATATATATTATAAATAATAATAATAATAATTATTA
 66200  TAATAATTATCAATTATCAATTATTAATTATATTTGATCCTAATTTATATATATATATTA
 66260  TTAGGATTACATATAATAATATATTATATATATATAATATTAATAATATATATATAATAT
 66320  TATTATAAAAATATTATTATATATAATAGGATTACATAATATATATTTAATATATATATT
 66380  ATATATTTTATATATAGGATATATATATATATAAATATATAAATATTATATATTAATAAT
 66440  AATATATAAGTATAAATATAAATATTATATTTAATAATATATATATAAATATAAATATTA
 66500  AATATAATATAATATAAAATTTAATTAAATTTAATTTAATAATTTATTTATAATAAATAA
 66560  TAAATAATAAATAAATAATAAATAAATAAATAAATAAATAAATAAATAATAATAATAATA
 66620  TTAGTTTATATATAATATAATATATATATATATATAGTATATATATATTATAATATATAT
 66680  ATTTTTATAAATTTATATAAATATATATATATAAATATATAATAAT
