# Supplementary material for: Global Characterization of Fungal Mitogenomes: New Insights on Genomic Diversity and Dynamism of Coding Genes and Accessory Elements
Source: Front Microbiol. 2021 Dec 1;12:787283. doi: 10.3389/fmicb.2021.787283 (PMC8672057; doi:10.3389/fmicb.2021.787283)
Supplement: Supplementary File 1 — de novo annotation files of the 685 mitogenomes investigated in this study. Annotation was performed with the Mfannot program. [file Data_Sheet_1.ZIP › Supplementary_FileS1/NC_036023.1_Kluyveromyces_marxianus_DMKU3-1042_mitochondrial_DNA_complete_genome_mitogenome_g3.mfres]

;; Masterfile modified automatically by mfannot version 1.35
;; on Sun Dec 27 03:28:59 2020 by user pfonseca on host LGCM-PROC
;;    - Gene Totals: 35
;;    - List of genes added:
;;      atp6                 atp8                 atp9                
;;      cob                  cox1 (4 introns)     cox2                
;;      cox3                 orf103               orf336              
;;      orf346               orf368               orf388              
;;      rns                  rps3                 trnA(ugc)           
;;      trnC(gca)            trnD(guc)            trnE(uuc)           
;;      trnF(gaa)            trnG(ucc)            trnH(gug)           
;;      trnI(gau)            trnK(uuu)            trnL(uaa)           
;;      trnM(cau)            trnN(guu)            trnP(ugg)           
;;      trnQ(uug)            trnR(ucu)            trnS(gcu)           
;;      trnS(uga)            trnT(ugu)            trnV(uac)           
;;      trnW(uca)            trnY(gua)           
;;
;; end mfannot
;;


>NC_036023.1 Kluyveromyces marxianus DMKU3-1042 mitochondrial DNA complete genome gc=3
     1  TGAATCCCATTAAGAAGAAGTATTATATTAAAATTAATTCTCGCCAAATTACCACTTTAA
    61  ATAGTGGTAATTTGGCGGATTATACATACATACATACATTTATATATACATATATATAAA
   121  TATATAAAAATATATAAAAAAATATAATTTATATTAATAAATAGATATATTATATATATT
   181  CGCCAAAATCCCACTATTAGTGGGATTTTGGCGTAATAATATTATTCTTTTATTATAAAA
   241  ATATGTATTTTTCTTTTTATATAAATAAAAGTTTAAATATATATTATATATTAAAATATA
   301  TATTATATGTTAAAATATATATTATATATAAATAATATAACGCCAAAATCCCTCTTTAAG
   361  AGGGATTTTGGCGTATAAGATTATAATTATAATTATTAAAATTTTAATAATTTTTATTAA
   421  TTTATTAATTATAAGTAGTAATTATAGACATAAATGTTAAATTATTAAATAATAATTTAT
   481  CTAATAATATATATATATATATAATTTATATATATATGATATTATTTCTATTAATATATA
   541  TATTAA
;     G-rps3 ==> start
   547  ATAAACATGAAAAACTTAAACATTATTAAAAATGAATTAAATAAAATTAATAATAATAAT
   607  AAAAATCAAGTAAATTTATTAAAAGATTTATTATTATTATTAAATAATAAAAGATTAAAC
   667  AACTCATTAAATAATAAGTATATTTGAAATTATTTAAATGAATTAAGTAATAAAGGTGTA
   727  AAATTACAACATTTAAATAATATGAATACTTGATCTTCACAAATTTATAAATTTAATAAA
   787  AATGAAGAAATTAATATTAATATTTATGATAGATTAGTTACTAAATTATTAACTAAATTA
   847  TTAACTATTAATATTAATAATAATATCTTTAAATTAATTATTTCAAAACCTATCTTTGAA
   907  CATAATATTAATAAAGTTAATATTAAATTCTTTTATTATATTTCTAATAATAATAAAAAT
   967  AATAATATTAATAATGATAATAATAAATTAATTAATAGATTATATAATAATTATAAATTA
  1027  TCAATTAATGATAAATTAATTAATTTATTAAATAACAATTTAAATAGTATTAGTAATATT
  1087  TTATCATTATATTATCAAAAAGATGTATCATTTGAGCCTATTCAATTAAAATATAATTAT
  1147  ATGAATAGTGATATTTTAGCTAAATCTTTAAGAATTATGAATTCAAAAAGAAGTTTATCA
  1207  ATGAATAAAATTAAAAATTTAATTAATAATATGCCTAAATTAAATGATAAATTAATTAGT
  1267  CAATCATATATTAATAATATTAATAATATTATGTTTAATAAATATAATAATATTATTACA
  1327  TCTATTAATAATAATAATGATAATGATAAATTATATAATATTGTATATAATAATCAAAAT
  1387  ATTGATAGTATTGCTATGAATATTTTAATGTATAAATATTTAGTAGGTTTATCAATTCAA
  1447  TTAAAAGGTAGATTATCATCAAATAAATCTATTTCAAGATCAAATACTATGAATATTTTA
  1507  AAAGGTACATTCAATAATTATAAAACTATTTGAGGTAATAGAATGATTAATACATATAAA
  1567  TTAAATTATATTCCGGTAAATCATAATATTACTAATATTTCTGATGTTAATAAAAATGGT
  1627  AAATATAATATTAAAGTTAAATTAAATACTATTTAA
;     G-rps3 ==> end
  1663  ATTATTATTAATTAATTAATTATTATAAATAAATACATAAATATTCTTTTTATATAATAA
  1723  TAATAGTAAGATTTACTAATAATAATTATTATTATTATGGCTCGTCCACTGCTTTAAAGC
  1783  AGTGGACGAGCCATATATATATATATTATAGATACATATAATCTTTTATTCTCTTTTTAA
  1843  ATTATATTAAACCCGCGACTTTTTCACAATTAATGTGAAAAAGTCGCGGCTAATGTTAAT
  1903  TCTTACTAATAATATAAATATTATATAAAATATTATATAAATTATATAATATATAATTAT
  1963  ATAAAATAAATTTATATATACATATATATATAACCGCCACTTTTCACCCATAATGGGTGA
  2023  AAAGTGGCGGATAATATTTATTTAATACATATTATTATTTGTTAAATATTATATATAATA
  2083  ATATATTCTCTTATTTAATTAATATAATTATTATTATTTAATATATATTTATAATAATAT
  2143  ATATAATAATATATATATCTAATATATATAGATCCACCGAAACCATCAATAAAATATTGA
  2203  TGGTTTCGGTGTATACAAATATTAATATTTACTAATAATAATAATTATTTATAATAATTA
  2263  TAATATTTATTTATATAAAAATGAACATATTAATTATATTATTCGCCAAAATCCCCTATT
  2323  AATAGGGGATTTTGGCGATTATTATATATACATAAATTTTTAAATTATTATTATATAATA
  2383  ATATTACCCGCCACTTTTTCACATTGTGAAAAAGTGGCGGGGCAAATATTTAATATTATT
  2443  TATATATAAAATATAAGTAAATTAGAAGATTATATATTAATATATAATATATAATAAATA
  2503  AAAATAAAATAAAATAAAATAAAATAAAATTTA
;     G-trnY(gua) ==> start
  2536  GGAGGGATCTCCAATGTTGGTAATTGGAGTTGAGCT!GTA!AACTCAATGACTGTGTTCT
  2594  TCATAGGTTCGATTCCTATTCCCTTCA
;     G-trnY(gua) ==> end
  2621  ATATAAATATATAAAATATATAAAATATAAAAATATATAAATATTTATTAAAGCCCCATT
  2681  TTACTTATTTAATAAGTAAAATGGGGCATAATCATATATTTTATTATAAATAAATAATAT
  2741  ATTAAAATATATATATATTATAAA
;     G-trnN(guu) ==> start
  2765  GTTTTTATAGCTTAATGGTTAAAGCTTCTCACT!GTT!AATGAGATGATATAGGTTCAAT
  2823  TCCTATTAAAAACT
;     G-trnN(guu) ==> end
  2837  ATTATTATATTTATTAATAAA
;     G-trnA(ugc) ==> start
  2858  GGGGTTATAGTTAAATTTGGTAGAACGAATGCTT!TGC!ATGCATTTAATATGAGTTCAA
  2916  GTCTCATTAACTCCA
;     G-trnA(ugc) ==> end
  2931  TATATATATATATATATATATTTATATAATTTATAATAATTAATTATAATTAATATATAT
  2991  CCCGAAATTACACTTAGTGTAATTTCGGGATTTATAAATAGTATTAATATTATAATATAA
  3051  TAATATTATATATATTAAAAA
;     G-trnI(gau) ==> start
  3072  GAAACTATAATTCAATCGGTTAGAATAGTATTTT!GAT!AAGGTACCAATATAGGTTCAA
  3130  GTCCTATTAGTTTCA
;     G-trnI(gau) ==> end
  3145  ATATTAAATTTATTTATAATACCGCATTAATTACCTATTTAAATAGGTAATTAATGCGGT
  3205  CAATTAATTAATTAATAATAATATAATTATTATTATTATTTATATTTATTATATTATATT
  3265  ATATATATATTTATATAAT
;     G-trnS(uga) ==> start
  3284  GGATGGTTGACTGAGTGGTTTAAGGTGTAATACT!TGA!GATATTATAAGTCTTTTAGGC
  3342  TTCGTAGGTTCAAATCCTACACCATTCG
;     G-trnS(uga) ==> end
  3370  AATATTATATTATATTATAATAAATTATATTATATTATTTTTTGTTATAAAAATTTATAT
  3430  TATTATTATAATCCGCATAATACCACTTAATAAGTGGTATTATGCGGATATATATATTTA
  3490  TATATATATTATATATATATTAAATACATATATTTATTATTAATAATATAATTATTATTA
  3550  TTATTATTATTATTTATTTATTATAATAATAAAATTATATATAATATATCTTTACAATAT
  3610  TTCTCTATATATTTTTATATATATTTCTTTATATATTTATTAATAATATAATAATAGATC
  3670  CGCGACTTTTTTTATAAAAAAGTCGCGGGATGTTAAAAGTACCATAATATTTATTTAATT
  3730  ATTATTATTATTATTATTATTATAAA
;     G-trnC(gca) ==> start
  3756  GGAAATGTTGTTTAAAGGTTAAACTGTTAGATT!GCA!AATCTATACATTTAGAGTTCGA
  3814  TTCTCTACATTTCTT
;     G-trnC(gca) ==> end
  3829  TAAATATATTAAATATTATATTAAATATTATATATATATATATTGCCCGCATAAATACTA
  3889  CTATAAAGTAGTATTTATGCGGGCTAGGCTATTTAATTTAATTTTATATTATTAAAATAT
  3949  AATATAATTATATTTTATATTATAAGTATATATTATAGTATATATTATAGTATATATATA
  4009  TAAAAAATATATATAAAAAGTATATATTAATAATAATATATCTTAAATCCCGCCATTCAT
  4069  TTGAAAAATGAATGGCGGGTTATATTTATATTATATATAAATAATAATCAAATAAATTAT
  4129  TTATTATTATTATTATAATAAATATTATATAATATTATATAATAAAAATAATATTATATT
  4189  ATTAATATTAATACTAATATTGGCACTTTTTCATATTATAAATATGAAAAAGTGCCTTAT
  4249  ATATATATATATATAATTATATATTTTTAATTATAAGTAAGTAGAATTAAA
;     G-trnV(uac) ==> start
  4300  TAGAGATTAGCTTAATTGGCAGAGCATTCGTTT!TAC!ACGCGAAGGACATGAGTTCAAA
  4358  TCTCGTATCTCTAA
;     G-trnV(uac) ==> end
  4372  TATAAAAATATTAATTTAATAATAATAAATTATTATATTAATAAGTAATTTATATATATT
  4432  ATATATATAAATAAAGAAAATATTAAAAATATTATATTAATCAAAGTAATATCCTTTTAT
  4492  ATAGTGATATAAATATATAATTAG
;     G-cox2 ==> start
  4516  ATGTTTTATTTATTAAATTCAATTATTATGAATGATGTACCAACACCTTATGGTATGTAT
  4576  TTCCAAGATTCAGCTACACCTAATCAAGAAGGTATTTTAGAATTACATGATAATATTATG
  4636  TTCTATTTATTTATTATTTTAGGTTTAGTATCTTGATTATTATTTACTATTGTAAGAACA
  4696  TATAGTAAAAACCCTATTGCATATAAATATATTAAACATGGTCAAACTATTGAAATTATT
  4756  TGAACAATTTTCCCTGCAGTAGTATTATTAATTATTGCTTTCCCTTCATTCATTTTATTA
  4816  TATTTATGTGATGAAGTTATTTCTCCTGCTATGACTATTAAAGCTATTGGTTTACAATGA
  4876  TATTGAAAATATGAATACTCAGATTTCATTAATGATAATGGTGAAACAGTAGAATTTGAA
  4936  TCATATGTAATTCCAGAAGATTTATTAGAAGAAGGTCAATTAAGATTATTAGATACTGAT
  4996  ACATCAGTAGTAGTACCTGTTGATACACATATTAGATTTGTAGTAACAGCAGCTGATGTT
  5056  ATTCATGATTTTGCTGTACCTAGTTTAGGTATTAAAGTTGATGCTTCACCAGGTAGATTA
  5116  AATCAAGTATCTGCTTTAATTCAAAGAGAAGGTGTATTCTATGGACAATGTTCAGAAATT
  5176  TGTGGACAATCACATTCAGCTATGCCTATTAAAATTGAAGCTGTATCATTACCTGCTTTC
  5236  TTAGAATGATTAAATGATCAATAA
;     G-cox2 ==> end
  5260  GTTAGTATTACAGGTATATTTTAAATATTCTTTTATAATAATAATAATATATTATTATTA
  5320  TATATTATAATAATTAATAAAAATTGATTAATTAATTATAATCCGCCAAAATACCATTAA
  5380  ATGGTATTTTGGCGGAATTGTATATATATATATTTTTATATTATATGTATTATATTATAT
  5440  ATTATATATATTTTTATATTATAATATATATTATATATTTATTTATCAATATTATGTAAT
  5500  ATATTTTATATATAAAATCCTTAAAGAATATAATAATCCGCCAAAATACCATTTAATGGT
  5560  ATTTTGGCGGAATAATAGATTATTATATATTTTAATATTGCACTGGTTGAGGCTTATTTT
  5620  ACTCTTTTATTTATATTATTATTATTATAAATAATTTTTATTTAAATAAGATAATCCGCC
  5680  AAAATACCATTAAATGGTATTTTGGCGGAATTGTATATATATATATTTTTATATTATATG
  5740  TATTATATATATTATATATATTTATATATTATATATATTATATATTAACTCCTATTAGGT
  5800  CGCCGCCATTATATTTATATAATGGCGGCGACATTATTATTATTATTATTATAATTATTA
  5860  TTATAATAATTCTTATTTATGAAACTTCTAAAGAATATAATAATCCGCCAAAATACCAAA
  5920  GGTATTTTGGCGGGATAATATTAAACATTATTTTTTATTTAAATATTCATAAGAAAATTA
  5980  ATAAGAGAATCCGCCAAAATACCATTATAATGGTATTTTGGCGGGATAATATATTATTAT
  6040  ATATTTTAATAATAAATAAATTAATTAATTAATAAATAATAATACAATAATTATTTATTA
  6100  GTCTCGCACTGGTTGAGGCTTATCTTACTTTAATAAATATAAATCCCGCGACTTTTTTAT
  6160  AAAAAAAGTCGCGGGTGAGGAAAAAAGGGTTAATATATATATATAATATATATAAATATT
  6220  ATTATTAATTAAATTGCACAGGCTGAAGCTTATCTTCCCTTTTTTACCTTTGAAAAAAGG
  6280  TAAAAAAGGGATATATTTATATATTATTTATTATTATTATTTTTATTATAAATAATTTTT
  6340  ATTATTATTATTTTTATTATTTATAATTATTATTATATATATATTGCATATATAATACAA
  6400  TAATATTATATTAATATTCGCCAAAATACCATTATAATGGTATTTTGGCGGATAATAAAT
  6460  TATATAATTATACATTTTTATAATAAATAAATAAATAATAATCATTATTATAAAGTTGCA
  6520  CTAGTTGAAGCTATATATTATTATTATAATTTTTATAATATAATAATTATTAATAATTTA
  6580  ATAAAAAAAATAATACAATAATTATAATCCGCCAAAATACCATTTAATGGTATTTTGGCG
  6640  GATCTAATATATAATGTTTAATTAATTATATTTAATATAATTTTTATATAATTAATTATT
  6700  ATTATAATAATAATTATATATATATATATTGTATATATAATACAATAATATTATATTAAT
  6760  ATTCGCCAAAATACCATAATATGGTATTTTGGCGAAGAATATATATGTATTAGTATATAT
  6820  TTAATAATATGATTATATATTTTTATATAATATACTTAAAAATTATAAAATAAATTAAAT
  6880  TAAATTATATTATATTATATTATATAAGGCACTTTTTCACATTTAAATGTGAAAAAGTGC
  6940  CATTAATATATTTAATAGATTATTTATATATTAACAATATAAGTTAATATA
;     G-trnT(ugu) ==> start
  6991  GTTATATTAGCTTAATTGGTAGAGCATTCGTTT!TGT!AATCGAAAGGTTTGGAGTTCGA
  7049  GTCTCTAATATAACA
;     G-trnT(ugu) ==> end
  7064  TAT
;     G-trnE(uuc) ==> start
  7067  GACCTTATCGTCTAATGGTTACGACATCATCTC!TTC!ATGTTGAAAATATGGGTTCAAT
  7125  TCCCATTAAGGTTA
;     G-trnE(uuc) ==> end
  7139  TTTATTATAATTATTATTAATTATAATAATAATATAAATAATATATAAATTATTTATATA
  7199  TCCTTTTTATATTTAAATATAATTATGGATTTGATAATAATAATAAATAAATAAATAAAT
  7259  TTTATTATTATTATATATAATTATTATATATATTGCATATATAATACAATAATATTATAT
  7319  TATATAATAAAAAATAATGTTAATAGATATATAATATATTATTATAAATAAATTATATTA
  7379  CCGCGATTCCTTTAATAAAGGAATCGCGGTTATTAATAATTAGATATTTTATAATAAATA
  7439  TATATATATTATAAATATATATTTTTATATATATTTTATTAAGATTAAGATTCATATAAT
  7499  ATAATATATAAATTAAATT
;     G-cob ==> start
  7518  ATGTCATTTAGAAAATCTAATATTTATTTAAATTTAGTAAATAGTTATATGATTGATTCT
  7578  CCACAACCTTCATCAATTAATTATTGATGAAATTTAGGATCATTATTAGGATTATGTTTA
  7638  GTAATTCAAATTGCAACAGGTATTTTTTTAGCAATGCATTATTCATCTAATATTGAATTA
  7698  GCATTCTCATCAGTTGAACATATTATGAGAGATGTTCAAGGAGGTTGATTTATTAGATAT
  7758  GCTCATGCTAATGGTGCATCATTCTTCTTTATTTGTATGTATATTCATATTGGTAAAGGA
  7818  TTATATTATGGATCATATAGATCACCTAGAACATTAGTATGAAACGTTGGTGTTATTATT
  7878  TTTGTATTAACAATGGCAGCTGCATTCTTAGGATATTGTTTAGTATATGGACAAATGAGT
  7938  CATTGAGGTGCTACAGTTATTACTAATTTATTCTCAGCTATTCCATTAATTGGACAAGAT
  7998  ATTGTATTATGATTATGAGGAGGTTTCTCAGTATCTAACCCTACAATTCAAAGATTCTTT
  8058  GCATTCCATTACTTAGTACCATTTATTATTGCTGCTTGTGTAATTATGCATTTAATGGCA
  8118  TTACATACACATGGTTCATCAAATCCATTAGGTGTAACAGGTAATTTAGATAGATTACCA
  8178  ATGCATGGATACTTTATTTTCAAAGATTTAATTACAGTATTTGTATTCTTAATTTTCTTC
  8238  TCATTATTTGTATTCTTCTCACCTAATACATTAGGACATCCTGATAACTATATTCCAGGT
  8298  AATCCATTAGTAACACCAGCATCAATTGTACCTGAATGATACTTATTACCATTCTATGCT
  8358  ATTTTAAGATCAGTACCTGATAAATTATTAGGAGTATTAACAATGTTTGGTGCTATTTTA
  8418  ATTTTATTAGTATTACCTATTACAGATAGAAGTGTTATTAGAGGTAATGCTTTCAAAGTA
  8478  TTCTCTAAATTCTTCTTCTTCTTATTTATTGCTAATTTCATCTTATTAGGACATTTAGGT
  8538  GAATGTCATGTAGAAGTTCCATTTGTTACTATGGGACAAATTGCTACAGTTATTTACTTC
  8598  GGTTACTTTATTGTAATTGTACCAGTTGTATCAACAATTGAAAATGTATTATTCTATGTA
  8658  GGTAGAAAAAATTAA
;     G-cob ==> end
  8673  TAATAAATAAATTAATTAATTAAATATTCTTTTATAATATATTATAATATATATTTTCTC
  8733  TTATTAAATATAATATTTTATAATAAAATATTATGTAAGAGAATATTATATCTATTTATA
  8793  TCTGGCACTTTTTCATACATTTTGTATGAAAAAGTGCCATTATTATTTATTATTATTATT
  8853  ATTATATTTATATTATATATTATATATTATATATTATAATATTATAATATTTTATATTAA
  8913  ATATTAGCCGCCACTTTTTCACACTAATTGTGAAAAAGTGGCGGGTTTAGTATATTATAA
  8973  TTATTATTATAATTATTATTAATATAATGATTAATAAATAATGATAAATTATAAATTCGC
  9033  CAAATTCCCAAAGGGAATTTGGCGAATATGTATTAAAGATATATATTTTATATTTATTTT
  9093  TATATATTATATATATATAAATATTTTTCAATATGAAATATAAATATATTTTATATATTA
  9153  TTATTATTATTAAAATACTAATCTATTTATATTATATTATATATATTATGTCGCCGCCGA
  9213  AGGCGGCGACATATAATATTATATTTTATATTATATATTATATATTATATATTATTTTAT
  9273  AATATTATAATTATTATTATTATAATTATTCTAATTATTATTATTAATATAAATAATAAA
  9333  TA
;     G-orf103 ==> start
  9335  ATGATAAATTATAAATTCGCCAAATTCCCTTTGGGAATTTGGCGAGTATGTATTATATAT
  9395  ATATATATATATATTTATTTATTATATATTTATTTTAATTATATATTAATATTTAACAAT
  9455  ATAGAATGTAAATATATTTATATATCTGGCACTTTTTCATATATTTTATATGAAAAAGTG
  9515  CCATTATTTATTATTTATTATTTATTATTTATTATTTATTATTTATTATTTATTATTTAT
  9575  TATTGTTATTATTATTATTATATTTATGTTTTATATTATATATATTATAATATATTATAT
  9635  ATTATTATATAA
;     G-orf103 ==> end
  9647  TATTATAATTTTAATTATTATAAATATAATTAATAAATATAAATTCGCCAAATTACCAAA
  9707  GGTAATTTGGCGAGTATCTTTCTATTAAAGATATATATTTTATATTTATTTATATATATT
  9767  ATATAAATATTTTTAAATAATATTAATCTATTTATATTATTATATTATATTTATATATTG
  9827  TATTTTTATTATAATATTTATTATTATAATAAATAATAAATAATTTCTAATTCGCCAAAT
  9887  TCCCTTTGGGAATTTGGCGAGTATGTATTAAATATATATTTATTTAATATATATTTATAT
  9947  ATTATGAAATATAAATATATTTTATATATTATTATTATTATTAATTAATTATTATATATT
 10007  ATCTAATATAATATATTATATAACATAATTTCGCCAAAATCCCCTTTTTAAAAGGGGATT
 10067  TTGGCGAATAATCATATATATCATATTATTATTATTAATTATTATGGAGAATTTATATAT
 10127  ATAAATAATAATATTTTATTATTATTATTATAAATTTATTTAAAATAAAATATTATATAT
 10187  ATATGTATAATTCGCCAAATTACCTTTGGTAATTTGGCGAATATTATTCTTATTATTCTT
 10247  ATTATTAATATTATTATTTTAATCTATTAAGTGATAAATTATATATTATTAATATAATAA
 10307  TTAAATAAATTATAATTAATAAATATTATATTATATTATATTATATAATATAAACAATAT
 10367  AATTACGCCAAAATGCCTATTAAAAGGCATTTTGGCGTATAATTAATTATATATATTATT
 10427  TTTCTTTTATAAAATATATATTTTTATTTAAAATTAATAATATATTAAATATTGTTCTAT
 10487  AATAGAATTTATTCATTATATATAATATTTTATTTATTATATATAACGCCAAAATGCCAA
 10547  AGGCATTTTGGCGTATAATAAATATATATATTATTATTATAACTAATTAATATTATTATT
 10607  AATATTATAATTAATCTTTTACTTAATTAATTAATGTAATATAATGTAATTAATATTATT
 10667  TTTATATATAAAGAATAATAAAAATATGTTTAATATATATTATTATTATCTAATACCGCC
 10727  TTTTAATCCTATTCTATTAATAGGATTAAAAGGCGAATAATTTATTTTATTTAAGGATAT
 10787  TTTATATATTATTATAATTAATTTATTACTAATTATAATTTTTATTATATATATAATAAA
 10847  ATATATATATTATATATCTATTATAGATAAATAAATAAATATATATATATATAACGCCAA
 10907  AATTCCTTTGGAATTTTGGCGTATAATCTAATTAATATTATTATTATCATAATTATTATT
 10967  ATAATTATATTATATTATATTATCAATTTTATTATTATATTATTTTATATTATATTAATA
 11027  ATATATTATAAAAAATTATTAAATATATATATACGCCAAAATTCCAAAGGAATTTTGGCG
 11087  AATACTATTATTGATATTTATTATTATTAATAATATTATATATTTTTATAAATTATTATT
 11147  TTAAATTAGAAGTTAATATATTAATATAACATTATTATATATATAATTTATATAATTATA
 11207  TATCCGCCAAAATTCCTTTGGAATTTTGGCAATTTTTATTCTTTACCTAAGAATATATAT
 11267  CTTAAAAATAATATTATTATATTATTAATAATAAATAATTATAAATAAAAAGGATAAATA
 11327  AATAAATAATAATCCGCCAAAATTCCTTTGGAATTTTGGCGGATAATATATTATATGATA
 11387  TATATTTAATTTATAAAGAATATTATATTTAATATTATTTAATATATATATATGTATGTA
 11447  AATAAATATATAAATATATAAATAACCCGCCAAATTACCACTTTTAGTGGTAATTTGGCG
 11507  GGATTTAATTTAATACAATATTATTATTATAATTAATTTAATACAATATTATTATTATAA
 11567  TTAATTTAATACAATATTATTATTTATATTAATTTAATACAATATTATTATTTATATTAT
 11627  ATTTTTTATATTATTATATATAAATAAGACATAAATAAATATATATAACGCCAAAATTCC
 11687  AAAGGAATTTTGGCGAATAATCTTATTATTATCATATATATTATATATATAATTATAATT
 11747  ATTTATATTATTTTATATTATAAATAATAATATTATTTAAAAGAAATATAAAATATACGC
 11807  CAAAATTCCAAAGGAATTTTGGCGAATAATATAATATATTATAATATAATATAATATTAA
 11867  TGGAAAATATCAATAATAATAATATTATTATATAATTTTTAATTTATAAGTAGAATATAT
 11927  TTTTATAAAATGATATTCCTAATTATATAATATATAAATATAATATATATTATATATAAC
 11987  TTTAAAAATAGACAAGAAATATTATGTAAAATTACAAAATAATATAACTAATCTTAAATA
 12047  TTTTTATTAAATATGTTATAGATATTTAAATAAAAGTATAAAATTAAATTT
;     G-cox1 ==> start
;     G-cox1-E1 ==> start
 12098  ATGATCGAAAGATGATTATATTCAACAAATGCTAAAGATATTGCAGTATTATACTTTATC
 12158  TTCGCTATTTTCTGTGGTATGGCTGGTACAGCTATGTCATTAATTATTAGATTAGAGTTA
 12218  GCTGCTCCCGGTAATCAAGTATTAGCCGGAAATCATCAATTGTTCAACGTCTTAGTAGTT
 12278  GGGCACGCCGTATTGATGATTTTCTTCTTAGTAATGCCCGCATTAATTGGAGGTTTTGGT
 12338  AACTATTTATTACCTTTAATGATTGGTGCATCAGATATGTCTTTTGCTAGATTAAACAAT
 12398  ATTTCATTCTGATGTTTACCACCTGCTTTAGTATGTTTAGTAACATCAACTTTAGTAGAA
 12458  TCAGGTGCAGGTACAGGATGAACTGT
;     G-cox1-E1 ==> end
;     G-cox1-I1 ==> start /group=I(derived) (6.95e-07)
 12484  a
;     G-cox1-I1-orf368 ==> start /first_aa=L /note=LAGLIDADG ;; evalue:1.2e-46
 12485  ttaattttattaattatggaggaaatatgcagttttaaaatgtcactcgatgcgtgaaaa
 12545  atcttatataataataataaatatattattattatatgtttattaaactactcaattatt
 12605  ttgccaatttttcatataaaatgaaaaattggcaaatattttaaattagtaaaaatgttt
 12665  aatattatagatcaatatgccaggataattttatttatctttcagagactcaatgtgaca
 12725  aaaattaaaaattattcaactataaaaactaataaaagttattttaatataaatgaatga
 12785  ttagtaggtttaacagatgctaatggtttatttattattaataataataataataataat
 12845  aatttaatatttaaaattacagtattaaaaaataatgctcaattattatataaaattaaa
 12905  tcttatttaaaaattggttctattatttataataataatactaataaagtatcttatatt
 12965  attaaaaataaaaaccatttattaaatattattattcctatttttgataattattcatta
 13025  ttaacatataataaaaaaatagattatttaaaatttaaagaatatttattattaaataat
 13085  aataataataataataatgagaatcccgcggaatattctagttatatgactagaaattcc
 13145  gcgggatttattaatatgaataataatattaatattaataataataataatcatattaat
 13205  caaattataactaaatcttgattaattggttatattgaaataaataattgtttttatatt
 13265  aataaatctttaaattatgtacatatatttaatttaattataaataaaaatgattataat
 13325  attttatataatattaaattattattaaatattaagaatgaaattatttatgaaaataat
 13385  atatataaattagaaacaataaataatattgatattgataatattattaaatattttaaa
 13445  tttaataatcataaatctagatttttaggtttaaaatcatatgaatttaaaatttgatga
 13505  agatcattttataaatataaaaataataaaaataattctaaattattatttattaaaaat
 13565  ttattaaataaagtaaataatttttaa
;     G-cox1-I1-orf368 ==> end
 13592  ttttaaggtatagtccaaacaatatagtaatatattgaaatattattaattagattaatt
 13652  aataatatatatatatatatatatatttatataatttatattaatatatataataataat
 13712  ataatataatgtataatattataataatataatcccgccactttttataaaaagtggcgg
 13772  gtaagattaatgaataaattaattaattaatcgccaaaattccaaaggaattttggcgaa
 13832  tataaatatatatcaaaatatatataatataatatatatataatatatatataatattaa
 13892  aataataatattaatatataatattataataaaaatattaatataattcattaattaatt
 13952  aatcgccaaaattccaaaggaattttggcgaatattaattataataattatattttttat
 14012  ataaatatatatatataaaatttg
;     G-cox1-I1 ==> end
;     G-cox1-E2 ==> start
 14036  ATATCCTCCATTATCTTCAATCCAAGCCCATTCAGGACCTAGTGTTGATTTAGCTATTTT
 14096  TGCTTTACATTTAACTTCTATTTCTTCATTATTAGGTGCTATTAATTTCATTGTAACTAC
 14156  TTTAAATATGAGAACAAATGGTATGACAATGCATAGATTACCATTATTCGTATGAGCTAT
 14216  TTTCATTACAGCTTTCTTATTATTATTATCATTACCAGTATTATCAGCTGGAGTTACTAT
 14276  GTTATTATTAGATAGAAACTTCAATACTTCATTCTTCGAAGTAGCTGGTGGTGGTGATCC
 14336  AGTATTATATCAACACTTGTTTT
;     G-cox1-E2 ==> end
;     G-cox1-I2 ==> start /group=ID (1.02e-36)
 14359  tt
;     G-cox1-I2-orf336 ==> start /first_aa=I /note=LAGLIDADG ;; evalue:1.2e-25
 14361  atcccaatttatactaaattattaaataataataataattatttatcttcttcttttcaa
 14421  ttattaacatttaataaagataaattcaattttaatgaattttatataaaatataaagaa
 14481  ttaaaacctaataataaaattcctaattctaaatttttagaatgatttattggttatttt
 14541  gaaaataatggtacatttattttaataaaaaaaggagaaatttctgtaataattacagaa
 14601  tcttctaataatatgattaatggcacttctttatgtaataaagaagtgccaaaagatgta
 14661  ttaaaatatattcaatctaatttaaatataggaaatattagtgaattatctaaaaaagat
 14721  aaaacatataaatgatatgttaataatagaagagatattattttattatctttaattttt
 14781  aatggtaatttagtattacctactaaatatggtaaatttataatttttttagctaaatta
 14841  aatgaaaaattattaaaaaataatgaatctataattattttaaaaaattattgtaaatta
 14901  cctactttaaatgattcttgattatcaggatttattgatggtaatagtaaatttaattta
 14961  aatattaataataatataaataataatataaataataataataataatagatatggcact
 15021  ttttctcctattataggagaaaaagtgccttataacttaaaatttaaattctctttatct
 15081  ttaaaacataatattaataaatatgtattagaacatattttattattatttaataataat
 15141  aataataatactaataataatattagtattaataataatattaaagataatatttgagaa
 15201  ttatcatttaaaggtttaaataattatttattaattaataaatatttaaaagaatatcca
 15261  ttattaactaataaatcttataaattaaaaaatattaattatattattaataataaaaat
 15321  aatattaataaagaagagataaaaaaattattaaagattattaataaataa
;     G-cox1-I2-orf336 ==> end
 15372  tcctgtgtctcgccctctgcttaagcagagggcgagacctcaggtcagtataaataaaaa
 15432  tatttgaaacaaaggaaatagtttaacgtaagttaattataaataatataacagtgttaa
 15492  aaaaaagattatattactttttatatatataaatatataaaaagaataaatattatatat
 15552  aatatatatatatatatatataattaatatattaattgaataaaaatatataataaataa
 15612  tattatattataatttatatattattggcccttatctttccttatttaaaggaaagataa
 15672  gggcccaattaactattaattaattaattataataataatttataattattattataatt
 15732  tttaatatatatatattatttaatatactatttcctagtattataaataaatatttataa
 15792  tgcaacattgatggtacggtcaacaatctctcaaatttagaccgtcggttttatataata
 15852  ataattattattatatatgatcgctacagactgcttcatcaatgggtgatatatatatat
 15912  atatattaatatatatattgcttaatgtacagtcggaatcacttattaatatataaaaat
 15972  tatatatataaaattaaataaatatataataaaaaataatatgaataaataatatatata
 16032  tgggctttccctttgcttaataagcaaagggaaagcctttaataaaatatattatattaa
 16092  tataatatcatatatgatattatatttcattatttattatataatatatataattatatt
 16152  aataaggtcatatatttttatatgagatatatactatagagtcaatttataataataatt
 16212  ataattaaagatagtatattatttagatttg
;     G-cox1-I2 ==> end
;     G-cox1-E3 ==> start
 16243  GATTCTTCGGT
;     G-cox1-E3 ==> end
;     G-cox1-I3 ==> start /group=IB (8.96e-27)
;     G-cox1-I3-orf388 ==> start /first_aa=Q /note=LAGLIDADG ;; evalue:0.036
 16254  caagatggccccttaacattctttacaatattattagaatataataatattatagagttt
 16314  atattattgaattccactatatgctggaaattattcttaccagccacttttacagaatat
 16374  gtaaaagtggcaggaaatttattaattactatttatataagaccatttattaaaaatatg
 16434  gccataaaagttaaaatattaataaattataataacaatcagcagaaaaccaaaaataaa
 16494  tttatttttaataaattttatttagtaggattctcagagactatatgtggaatatttaat
 16554  tataataataataatatgattattaataataatactaatataaatattaatatgtctggc
 16614  actttttcagatatagaatctgaaaaagtgcctataaataataataataataataataat
 16674  aattataataatcattttaatatatcttctatagataataaagataaatttaatgaatga
 16734  ttagctggtttaattgatggagatggatattttggaattacaagtaaaaaatatcctaat
 16794  tgtgaaattacattagatttaaaagatgaaaaaaccttaagacaaattcaaaataaattt
 16854  ggtggatcaattaaattaagaaatggaattaatgctattagatatagattacataataaa
 16914  gaaggtataattaaattaatcaatgctgttaatggtaacattagaaatagtaaaagatta
 16974  gttcaatttaaccaagtatgtaatttattaaatattaaagttattccacctattgattta
 17034  aatattgataatgcttgatttataggtttttttgatgctgatggaacaattacttattca
 17094  ttaaaaaataataatcctcaattaacaatttcagtaactaataaatattatatagatgta
 17154  aaatattttaaagatgtattaggaggtaatatttattttgataaagctcaaaatggttat
 17214  tttaaatgatcaattcaaagtaaaaaagatattttatattttaaagataattatataaaa
 17274  aataatccttcaagaacaaaaaaaataaatagattattattaattaatacatattataaa
 17334  ttaaaagatataaaagcatataaagaagatattaattcttgtttatataaagcttgatta
 17394  aaatttaatgaaaaatgaaataattaa
;     G-cox1-I3-orf388 ==> end
 17421  ataaagagatagtccaaatttattattataaataattcttttatatataatagtaataga
 17481  taataatatatatagatatatattggcttttttccacttaataaagtggaaaaaagccat
 17541  ttagaaatatattctattcttctataaggtcgccgccattatttataatggcggcgacat
 17601  tatattaatattaatattatattatattaaaatattatatattatttataataataaatg
;     G-cox1-I3 ==> end
;     G-cox1-E4 ==> start
 17661  CATCCAGAAGTTTATATTTTAATTATCCCTGGTTTTGGTATCATTAGCCATATTGTTTCA
 17721  ACATATTCTAAAAAACCAGTATTCGGTGAAGTTTCAATGGTTTATGCTATGGCTTCAATT
 17781  GGTTTATTAGGATTCTTAGTTTGATCACATCATATGTATATTGTAGGTTTAGATGCAGAT
;     G-cox1-E4 ==> end
;     G-cox1-I4 ==> start /group=IB(5') (2.66e-04),IB(3') (4.47e-06) ;; mfannot: two introns identified
;     G-cox1-I4-orf346 ==> start /first_aa=T /note=LAGLIDADG ;; evalue:9.1e-22
 17841  ACCTTAAAAGTCTTAGTGTCGTTAAATATGGTAACATATTTATTA
;; mfannot:     /group=IB(5') (2.66e-04)
 17886  ttatttagctatatgccggaaactttatactattctaagattataatccacttatttaaa
 17946  ttaaaatattcggaaaaatttataatcttatttagaaataatatttctaataataaacaa
 18006  tcggcaagtaatttaacttcttatgaaaatgataaaatttctgaacatagaccaatttat
 18066  aataaattaaaagatgatgaatctttaggttattatttatctggtttaattgaaggaaat
 18126  ggaaatattgataaaaaaataattagtattaatataaattataaagatattaaaaatgct
 18186  tattatttaaaaaaaataattggttatggtagagttataaaatattcaaatactaatact
 18246  aatactaatattaatacaaatgccgcgactttttcacagtgtgaaaaagtcgcggctaat
 18306  ataaatagaaatattaatattaaattaatttttgataataaaaatgcaagaaaaagagta
 18366  tttgaattaattaatggtaaa
;; mfannot:
 18387  TTATTAGGTTTATCTAAATATAAACAATTATTAGATATAGAATATGATAAAGAATTTAAT
 18447  TTACCAATTAAACCTATTGTTAATTTTAATTTATGAGATAATCCTTGATTATCAGGATTT
 18507  ATTGATAGTAAAGGTTCATTTATTATTAAAATTATTAAATCAAAAATAAATAAAACAGAT
 18567  TATAATATTAAAATTATATTAAAAATTGAACAAGAATATAATTATTTATTAAAACATGTA
 18627  CAAAATACTTTAGGTGGTAATATTTATATTTTAAATAAAGAAAATAATAAAACAATTTAT
 18687  CAATATTCATCTAATAATTATAAAAATGCTTATAATATTATTAAATATTTATCAAAATTT
 18747  CCACCTTTACATAATAGTAAATATATTCATTTCTTAAAATGATATAAAGTATATTTAATT
 18807  ATTCAAAATAAAAATCATTTAAATAATGAAGGTTTAGATAAAATTAAATCTATCAAAAA
;; mfannot:     /group=IB(3') (4.47e-06)
 18866  gaacttcagagactag
;     G-cox1-I4-orf346 ==> end
 18882  tacgctaaatatcctgtattaaaatacagcatttaaaccttatataattattaataatat
 18942  aataattatattaaataacccaacatagatatatctatgttgggtataggataaagatac
 19002  agtcc
;; mfannot:
 19007  ATTATAAAATTATTATTAATTTTTATAG
;     G-cox1-I4 ==> end
;     G-cox1-E5 ==> start
 19035  ACTAGAGCTTACTTCACTTCAGCTACAATGATTATTGCTATCCCAACTGGTATTAAAATT
 19095  TTCTCATGATTAGCTACTATTTATGGTGGTTCAATTAGATTAGCAGTACCTATGTTATAT
 19155  GCTATCGCCTTCTTATTCTTATTCACTATTGGTGGATTAACAGGAGTTGCTTTAGCTAAT
 19215  GCTTCATTAGATGTAGCATTCCATGATACATATTATGTAGTAGGTCACTTCCATTATGTA
 19275  TTATCAATGGGTGCTATCTTCTCATTATTTGCAGGATATTACTATTGAAGTCCTCAAATT
 19335  TTAGGATTATACTATAATGAAAAATTAGCTCAAATTCAATTCTGATTAATTTTTGTAGGT
 19395  GCTAACGTAATTTTCTTACCTATGCATTTCTTAGGAGTAAATGGTATGCCTAGAAGAATT
 19455  CCAGATTATCCTGATGCTTTTGCAGGTTGAAATTATGTTGCATCAATTGGTTCAATTATT
 19515  GCTGTATTCTCTTTATTCTTATATATTTACATTGTATACGATCAATTAGTAAATGGATTA
 19575  GAAAATAAAGTAAATAACAAATCAGTAATTTATGCTAAAGGACCTGATTTCGTAGAATCA
 19635  AATCAAATTTTCGCTATTAATAAAGTTAAATCTTCATCTATTGAATTCTTATTAACTTCT
 19695  CCACCTGCTGTTCATACATTCAATACACCAGCAGTACAATCATAA
;     G-cox1-E5 ==> end
;     G-cox1 ==> end
 19740  TAATATATATATTATATTATATATATTATTTTTCTTAAATATTCTTTTTTATTATTAATA
 19800  AATTCCTTAAATTAAACTAACCGCGAATGTATTTATAATACATTCGCGGTATATTATATA
 19860  TATAATTAATATTATTTAATACTTTTTTATTTATTAATATATTTATTTATTATTATTATA
 19920  ATAAATAATAAACATAAAAATAGTTAGTTAAATAAATAATTAATTACCCGCCAGTCTCCT
 19980  ACATAGAAGGAGACTGGCGGAATAATATAACATATATTATTTATATATATATAAATAGAA
 20040  TAATTATTATATATTCATTATTATAATTTTTTATTATTATTAAAATTATTAATATAATAT
 20100  AATATAATATAATTATATAAAATAATTAATAGATTATTGGCCTTTTAATTGGTTAGAAAA
 20160  ACCAATTAAAAGGCATAATACATATATGTTTTTATATATTTAAATATATATAATATATAT
 20220  TATATTTATTACTTAAAATAAATAATAGAAGATTTATTATATAATAATTATTTTTATTAT
 20280  TATTATTATTATATATATAATTTATAAATTAAGATGACATTAATTATTGGCCTTTTAATT
 20340  GGTTAATTAACCAATTAAAAGGCCAAATATATATATATTCTCCTTACGGGGTCGCCGCCT
 20400  TCGGCGGCGACATTACTTATTTTTTATTATATTATTTAAATAATATAATATTTTATTTTT
 20460  ATATAATTATTATTATATAATATAATAATATAATATACTATACTATACTATACTATATAT
 20520  TATTATATAAATAAATTAATAAATTATTAGCCTTTTAATTGGTTAATATAACCAATTAAA
 20580  AGGCGTAATACATATATAAAAATATTAATTTATATTTTATTACTTAAATAGTAGAAAATT
 20640  TTATATAATTAATTAATTATTTTTATTATTATTATATATATATATATATATATAATATAT
 20700  AAATTAAGATGATACTAATTATTAGCCTTTTAATTGGTTTTTAAAAAACCAATTAAAAGG
 20760  CGTAATATATATATATTGTATATTTTATTTTTATAATATAAATAATATTATATTTTTATT
 20820  ATATAATGATTATTATATATATAATATAATATAATAAATGAAATAAATATTATTATATAA
 20880  TAATAGATTATTCGCCTTTTAATTGGTTTTTAAAAACCAATTAAAAGGCGAGATATATAT
 20940  ATATTGTATATATTATTATATATTTATATAAATAATATATATATTTAATTATATATATTT
 21000  AATTATTTTGTCGCCGCCATTATAAATAATGGCGGCGACCCCGTAAGGAGTAATAATTTA
 21060  TTATTAATTAATTAATTAATTAAAATAATAATAATTATTTATTATAATATCTATATATAA
 21120  TTATAAAATTAATATAATATGATATGATATAATATAATAATATAATATTAATTATATGCC
 21180  TTTTAATTGGTTAATTAACCAATTAAAAGGCATAATATATATATATATATAAATATACTT
 21240  TTTAATATATATTTTATATATAAAAATCACAAATGATATTAATTATTATTAAAAATATAA
 21300  TAATAATAATAATATTAATTATTTAAATAATATTGTATATGAATTAATTAATTATTGGCC
 21360  TTTTAATTGGTTAATTAACCAATTAAAAGGCCAAATATATATATATTTTTATTTTATTTT
 21420  ATGTAGATAAATTATATATTAATAATTTTTAATTATAATATAATATATTATTAATATAAT
 21480  ATAATAATATATATATAATATATATTATTATTATATAAATAAATAAATAAATAAATAAAT
 21540  TAATTAATTAATTAATTAATTATACGCCTTTTAATTGGTTTTCAATAAAAAGGCGTAATA
 21600  CATATATATTTTATATATTATTAATATATAATTATATAAATTATATAATAATATTCATAT
 21660  TAATATAAATATAATATTATTATCTTCGTAATAATTATATTAATAATTAATTATTGCCTT
 21720  TTAATTGGTTAATATAACCAATTAAAAGGCATAATGTATATATATATATATCCTTTCTTT
 21780  AAGATTTATTAAATATCATAAGATATTATATATATATGTATATATTTTATATAATATAAA
 21840  TTACGCCTCAGACATAAATTTTTAATTCATTAAATTAACCGCCAATGTATTATAAATACA
 21900  TTGGCGGTATAGATTATAATTATATTATTTATATCATTAATTTTAATTATATATAATTTT
 21960  TAAATATAATAATATAATATGATATAATATGATATAATATAATATTCTTTAAATAATATT
 22020  AATTATTGGCCTTTTAATTGGTTAATTAACCAATTAAAAGGCCAAATATATTTACATATC
 22080  TATATATATTATATAATGTAAATTATATAATAATTATATAATATTATTATATATTAATTA
 22140  ATTATAAATTAAAAAGTCAATATTGTATTGTATATTAATTAATAAATTAATAAATTTATT
 22200  ATTGGCCTTTTAATTGGTTTTAAAAACCAATTAAAAGGCCAAATATATATATTTTATATT
 22260  ATTTTAATATATTATATATTGTATATATTTATTTATATATAATATAATATAATTTATATT
 22320  TTTAATAAATATATTAATAAATAATAATTACCGCCAGTCCCCACCATTGGTGGGGACTGG
 22380  CGATATTAGTATATACTACTATATAAATGCCACATTTTCACTATAGTGAAAATGTGGTAA
 22440  AGTATAATTAATTTTTATATTATTATTCAATATTATTAATAATATATATTTATATATATA
 22500  ATATTAAATAAATAATAATATTTATTATATTCTTAATTATAAAATTGTATAATATTATCC
 22560  CGCGACTTTTTTATAAAAAAAGTCGCGGGACTTAACTTATTAAAAATAATTCATTTATTC
 22620  GCCAATTCCAATATCATTGATATTGGAATTGGCAAAATATATCTATATACTATATATTAT
 22680  ATATTACTATATATATTATATTTAATATATATTATATTATTAAACCAAATAAGTAATTAA
 22740  TTAATTTTATATTCTCCGCCAATTCATAATCTAATAGATTATGAATTGGCGGAATTATAC
 22800  ATATTATTAGATATCTATTATTTAGATATATATTTATATTTAATAATAATATTGAATAAT
 22860  AAAATATATATTATTGAATATATATACTATTATATATTATTATATTAGCTCCGCCACTAA
 22920  TTTTTTTTCACAATTATTGTGAGGCGGGTAATATATTACTCGTCCTTTCCCACATATATG
 22980  TGGGAAAGGACGGATATTTATTCTATATTATTCTCGAACTTAATTATAATAATTAATATT
 23040  ATAATAATAATTTATATTATTATATAATTATAATAATAATAATAATATATTTACCGCCAC
 23100  ATTTTTACATTGTAAAAATGTGGCGGATAGTAATTGTATATTTAATTAATATATAATATA
 23160  TATATTTATAATTAATAATTTTTATTAATAATTTATAATAATAATAATAAAATATATAAT
 23220  ATATAATAATAATAATATTAATAATAATAATAATAATACCGCCACTTTTTATTTATAAAA
 23280  AGTGGCGGGGTTTAATTTTATATACAAACATTTATTATCTCTTTTTATTTAATTTTATAA
 23340  GTAATAAAATATATAATATATATATATCATATATATTATAATATTAATTAGATAATTTAA
 23400  AATAAAAT
;     G-rns ==> start
 23408  AATAAAAAGAACATGATGTTGGTTCAGATTAAACGCTAAATAAGGACATTACACATGCAA
 23468  ATTAAACGTTTATTATATATGTAATATAATAAATATGTAGTGTACACGTGAGTAAAATTT
 23528  GGAATTTTTAACTATAAATAAAGTTAAATGCTTTATAGTATTTATATATAAATTTATATA
 23588  TATAAATATAAAGATTATATAATTATAATATAATTGTTTATAGTAAAGCCAATATTGGTT
 23648  TAAGATAGTAGGTAAATTAAAAGTTATACCTAGTCGACGATCCATAATCGATAATTAACG
 23708  TTAGAACGATCACGTTGACTTTGAAATATAGTCAATATCTATAAGATACAGCAGTGAGGA
 23768  ATATTGGACAATGATCGAAAGATTGATCCAGTTACTTATTAGAATGATATATTAATTATT
 23828  AATATTAAAAAAATAATATATATTTATATATATTATTATATTATATTAAATAAAAATAAT
 23888  ATTAATTGATTAACAATAAAGTTCATAAATAATTAAAATAATGATATTAATTACTTGTAT
 23948  TAATTACAAGTATATTTATATATATATTTATATATATATAGATATATTTAATAGTCCTAA
 24008  CCAAAATTTGTGCCAGCAGTTGCGGTAAAACAATGGGGGCAAGCGTTAATCATAATGGCT
 24068  TAAAGAATTCGTAGAATTATATATATTATATATATATTAGAGTTAATAAATATTAATTAA
 24128  AGAATTATAATAGTAAAGATGAAATAATAATGATAATTATAAGACTGGTATACGTGAAAA
 24188  TATTAATTAATTATTAACTGACATTGAGGAATGAAGGCTAGAGTAGCAATCCGGATTCGA
 24248  TACCCGAGTAGTTCTAGCAGTAAACTATGAACACCAATTTTTAATATATAATATTAAAAA
 24308  TAAAATGAAAATGTAAGTGTTCCGCCTGAAGAGTACGTTCGCAAGGATGAAATTCAAGAC
 24368  AATAGACGGTTACAGACTTAAGCAGTGGAGCATGTTATTTAATTCGATGATCCCCGACTA
 24428  ACCTTACCATATTTTGTATATTTATTTATATAATTTATATAAATAATTACAGGCGTTACA
 24488  TCGTTGTCTTCAGTTCGTGCTGCAAAGTTTTAGATTAGTTTCATGAACGAACAAATCTCC
 24548  ATATGTATATTTATCAATTATACATAATATTTTATATCTATTGGATATATGATGAAAGGA
 24608  ATTAAGACAAATCATGATGATCCTTATAATATGGGCTATAGACGTGCTATAATTAAATGA
 24668  TAACAAAACTATATTAAATTATTATAAAAAATAATAAATTAATAGTATAAAACATTTAAA
 24728  TCTTTAATATATTACTATATTATTTATAATATGGATTAATATCTGAAATTCGATATTATG
 24788  AAAAAAGAATTGCTAGTAATACGTAAATTAGTATGTTACGGTGAATACTTTAACTGTTTC
 24848  GCACTAATTACTCATCACGCGTTGAAACATAATGTTATCTAAATATATTTATATATTTAT
 24908  ATATTATATATATCTTATTATATATAATTATATTTATATTATAAATATATAAGAAATATT
 24968  ACGAATTAATGCGAAGTTGAAATACAGTTACCGTAGGGGAACCTGCGGTGGGCTTATTAA
 25028  TATC
;     G-rns ==> end
 25032  TCTAATATTCTCTTCCAATTATTAATAATAATAATTATTATTATTATTAAAATATTTTTA
 25092  ATAAAATAAATTTTATTAAATTTATTAATTAACTAATTCCGCGGATTATTTATAATAATC
 25152  CGCGGATATTATAATTATATATATTTATATATTATATATAAATATTATTATAATATTTTA
 25212  TTAAGTTTTCTCTTATTTAATGTAATAATGGTCGCCGCCATTATATAAATATAATGGCGG
 25272  CGACATATATTATTATATTATTATATTATTATATAATTATATTATAAAGAAGTAAACAAA
 25332  TATATATTTTTTATTTATTATAAATTATATATTAAATATTAACATTATATGTTAATATAT
 25392  GACCCGCCACTTTGAAAAAGTGGCGGGTCTTTTATTTTAATTTTTATTTTAATA
;     G-trnW(uca) ==> start
 25446  AAGGATATAGTTTAATGGTAAAACTATTGATT!TCA!AATCAATCGTTAGGAGTTCGAAT
 25504  CTCTTTATCCTTG
;     G-trnW(uca) ==> end
 25517  TATTATTATTATTATTATATATAAAATAAATATGTTATATATTTATTTATTAATTATAAT
 25577  TCGCCAATTCAATATCTTAGATATTGAATTGGCGATATATATATATATTATTTAATTAAA
 25637  ACATTATAAATAATATATATAAATTATATGTTATAATATATTTATAATATTATATTATAA
 25697  ATATAAAACCCGCGACTTTTTCACAATGTGAAAAAGTCGCGGGTAATATAAATATAAATA
 25757  TGTAATATAAATATACCGCCAAAATGCCTTTTTAAAAAGGCATTTTGGCGGATTATTATA
 25817  ATAATATAATATTAATAATATTATATTTATTTATTTATTATTTACTATTAAAAAAGTAAA
 25877  TTATATATAATAATAAATAAATTTTAAATAAAAATAGTACTATATTTATATATAAATATA
 25937  TATATAAATATATAGATTTATTATTATTATATAAAATAATAATAAATAATTATATTAATA
 25997  AAATAAAACAATATTATATAAATATATCGCCAAAATGCCTATATAGGCATTTTGGCGTAT
 26057  AATATATTTATAGTAAATTATAAAAATAAGTATATAAAAAAT
;     G-atp8 ==> start
 26099  ATGCCACAATTAGTACCATTTTATTTCTTAAATCAATTAGTATATGGATTTGCATTAGTA
 26159  ACTATTTTATTAGTATTATTTGCACAATACTTCTTACCTCAAATTTTAAGATTATATGTA
 26219  TCTAGATTATTTATTTCAAAATTATAA
;     G-atp8 ==> end
 26246  TTTATATATAATATTTTAAGAGGTTAAATATTAATAATTAATATATATTATATATATTAT
 26306  TAATTATACAATTTATACAAAACCCGCCACTTTTTCACAGAAAAAGTGGCGGCTAATATA
 26366  ATGTATAAATATATTACATTATATTATATAATATTTATTATATAAAAATTAATAATAATA
 26426  AAAATATTATTAATATAATATTATATTATGTTATATTATATTATAATAAATTAAGTTAAA
 26486  GGGCTCTTCCTTTGCTTTATAGCAAAGGAAGAGCCTTAATTATAATTAATTTATTAATTA
 26546  GTTAATATATATAATTATTATATATAATAAATTTATATTAGATTATTTATAAAAATAAAA
 26606  TAAAAAT
;     G-atp6 ==> start
 26613  ATGTTAAATTTATTTATTACATCACCATTAGATCAATTTGAAATTAGAGTATTAATGGGA
 26673  TTTACATCTCCATTATTAGATTTCAGTAGTTTAAACTTTACTACTTTCTCATTATATACA
 26733  GTAATTGTATTATTTACAATTATTGGTTTAAATACATTAACTACTAATAATAATAAAATT
 26793  ATTGGTTCTAAATGATTTGTATCTCAAGAAGCTATTTATGATACTATTTTAAATATGGTT
 26853  AAAGGACAAATTGGTGGTAAATTATGAGGATTTTACTTCCCATTAGTTTATACATTCTTC
 26913  TTCTTTATCTTTGTAAGTAACTTAATTAGTATGATTCCTTATTCATTTGCATTATCAGCT
 26973  CATTTAATTTTCATTGTATCATTAAGTTCAGTTGTATGATTAGGTGCTACTATTATTGGT
 27033  TTAACTAAACATGGTTGAGTATTCTTCTCATTATTTGTACCTGGAGGTACTCCTTTACCA
 27093  TTAGTACCATTATTAGTATTAATTGAATTATTATCATATTTTGCTAGAGCTATTTCATTA
 27153  GGTTTAAGATTATCAAGTAATGTATTATCAGGTCATTTATTATTAATTATTTTAGGTGGA
 27213  TTATTATTTAATTTAATGTCTATTAGTATTATTACATTTGTATTTGGATTTATTCCAGGT
 27273  ATTGGATTATTAGCTATTGTAGTATTAGAATTTGCAATTTCAGTAATTCAAGCTTATGTA
 27333  TGAGCTATTTTAACATCTTCATATTTAAAAGATGCTTTATACTTACATTAA
;     G-atp6 ==> end
 27384  TTATATATAGTATATATATAATTATATTTTAAATATTCTTATTATAATATAATATAATAT
 27444  ATTATAAACAATATTATAAGATATATAATCCCAATATCTCTTTATTCAAAAGAGATATTG
 27504  GGATAAGTATTATTATATAATATATATTTTTAATTTAAATTTTTATAAAAATATAATTTA
 27564  TAATAATAATAATAATAATATATTTACATACCGAAACCATCAATATTTATTTGATGGTTT
 27624  CGGTGGATCTATATATATATTGTAGATATATATTATATATGTATTTATATTAATTATTTT
 27684  AATTAATATTATAAATTTATGTTAAATTTATTTATTAATAATTAACTAACTAATTAATTA
 27744  ACTAACTAACTAAATAAATAAATAAATAAATATTCGCCAAAATGCCTTTGGCATTTTGGC
 27804  GGATAATATATATAATATTATTTATATTTTATTTATAAAATATATAAATATTTTTTATTA
 27864  TATATGAGTATAAGATCCAAATCCAAATTAATATATATTAATATTTACGCCAAAATACCA
 27924  CTTATTTAAGTGGTATTTTGGCGAATAAGGTATATTATATATATTATATTATATTATATT
 27984  ATATTATATTATATTAATTATATAAAAAAAATATATTTCTCCTATTTAATTAATATATTG
 28044  TATATGTAAGATATTCGCCAAAATGCCTTTGGCATTTTGGCGTTATATATATTATTTTTA
 28104  AATAAATATAATATATTAATATTTATTTAATTATATGTGATAAAACTTTTTATTTATAAT
 28164  TAAATATAAATATAACCCGTCCTTTTCCATATTAAATATGGAAAAGGACGGATATTCATT
 28224  AATTAATTCTTTTTATTTATTTATTCTAATTATAATATTTTAAATATATAATAATAATAA
 28284  TTATATAATAAATAAAAATAAAATAAGTAAAATAATAATAATTAATAATTAATAATTAAT
 28344  TAGCCCCGCCACTTTTTCAAAGTGGCGGCTAATATATTAATATCCGCCAAATTACTACTT
 28404  AAGTAGTAATTTGGCGGGTAATATTTATATTTATATTTTATTTGAATAAATACATATATA
 28464  TATAAATATATATATATATACATATTATATATAAATATATTAATATTCTATTTAACTCCT
 28524  CAATATAAAGTAAAGATGGTCGCCGCCATTATAAATAATGGCGGCGACATATATTTAATA
 28584  TATTAATCTATATAATCTACTATATATATTTTTAATAAAATGTGATGAATAATAAGAATA
 28644  ATAAGTGTACATACCTAAACCATAAAATATTTATGGTTTTGTAGTATACACACATATATA
 28704  TATTAATTTTATTATAAATATTTTATTATTACTCCTCAATATAAAGTATAAAGTAAAGAT
 28764  GGTCGCCGCCATTATTAATAATGGCGGCGACATTATTAGTAAATATTAGACCCGCGACTT
 28824  TTTTTATAAAAAAGTCGCGGCTGATATATTAACTTTAAATATATCTTTTTATTATATTAT
 28884  TTTTAATAATAAATAATAAATAAATAATTAATAATATAATAATATAGAATAAAGGAGAAT
 28944  TTATTAATTAATATTCGCCTTTAATTCCTTATAAATATAAGGAATTAAAGGCGAATTATA
 29004  TATATTATAATTATTAAATATTTTTGTAATATTACAAAAATATTAATTAAATTATATAAA
 29064  AAAAATATATATTATTAATTTATATATATAATATTATAAAGTAATAATTTTATTTATATA
 29124  TATTTATAAAATTAAATAATAAATAAATAATAAATAAATAATAAATAAATGAATATTCGC
 29184  CATTAATTCCCTATAATTATAGGGAATTAATGGCGGATTTATATATATTTATAAATATAT
 29244  TATTCATTATTTAGATATAGATCTGAGACTTTATATAATAAATTAGCCTCAGATTATTTA
 29304  ATAATCCTTATTACTTTTTCACATTAATTAATTAATTAATTAATTAATTAATTTATTTAA
 29364  TTATCCGCCTTTTAATCCTCTTAGTTAAGGGGATTAAAAGGCGGAATTATATTAATTATA
 29424  TATAATATATATATTACATATTTTTATTTTAATAAAATAATTATTATTATTTTTATATAA
 29484  ATATAATAAAGTAATAATTTTATTAATAAATAAATAAATAAATATTCGCCATTAATCCCT
 29544  AATAATTATTAGGGATTAATGGCGAATAATATAATATTGTTATACTATAATATAATATAT
 29604  ATTATTATATATTTTTTATTAATATATATATATATATAAAAGTAATTATATATATCTTTA
 29664  AATAGATATAATTATACTATAAATTAATATATATATTAAATTTATAAAATTATAGAAAAA
 29724  TTTATAAAAAA
;     G-cox3 ==> start
 29735  ATGACACATTTAGAAAGAAGTAAACATCAACAATTCCCTTTCCATTTAGTAGCTCCATCA
 29795  CCATGACCAATTGTAGTTTCATTTTCATTAATGGCATTAGCATTATCATTAGCATTAACA
 29855  ATGCATGGATATGTAGGTCATATGTATTTAATTTATTTATCATTAATTACAGTAACATAT
 29915  AGTGCTACTTTATGATTTAGAGATATTATTGCAGAGGCAACATATTTAGGAGATCATACT
 29975  ATTGCTGTAAGAAAAGGTATTAATTTAGGTTTCTTATTATTTGTTGTATCTGAAATTTTA
 30035  ATTTTCGCAGGATTATTCTGAGCTTATTTCCATTCAGCTATGAGTCCAGATATTACATTA
 30095  GGAGGTGTATGACCACCAGTAGGAATTCAAGCTGTACAACCTACAGAATTACCTTTATTA
 30155  AATACTATTATTTTATTATCTTCAGGTGCTACTATTACATATAGTCATCATGGTTTAGTT
 30215  GCTGGTAATAGAAAAATTGCATTATCAGGATTATTTATTACATTCTGATTAATTGTAATT
 30275  TTCGTAACTTGTCAATATATTGAATATACAAATGCTACATTCACAATTACTGATGGTGTA
 30335  TATGGTTCAGTATTCTATGCTGGTACAGGATTACATTTCTTACATATGGTTATGTTAGCT
 30395  GCTATGTTAGGAGTAAATTATTGAAGAATGAGAAATTATCATTTAACATCAACTCATCAT
 30455  GTTGGATATGAAACAACAATTATTTATGCTCATGTATTAGATATTATTTGATTATTCTTA
 30515  TATATTGTATTCTATTGATGAGGTGTATAA
;     G-cox3 ==> end
 30545  TTATATAATTAATTATATAATTATATATAAATTATTATTAAATATTCTTATTATTAATAT
 30605  ATATATTATTATTTAATATGTCTTCCGCCACTTTTTTATAAAAAAAGTGGCGGGTTTATT
 30665  ATATTATTATATTATTATATTATATATATTATATTATATATATGTATTATATAATATTAG
 30725  ATAATATATATTTTCTTACTTAATGTAATAATGGTCGCCGCCATTATATATAATGGCGGC
 30785  GACATTATGTTATATTATATATATATATAATATATTCTCCTAAATTATTATTTATGTAAG
 30845  CAGTATTAATTATATTAAATATATATTATAATATATAAATAAATTATTAATTAAAAATAA
 30905  ATATAATATTGAAAAATATTTGATTATCCGCCGATATTACTATAGTAATATCGGCGATAT
 30965  ATTTTATTTATATCATATTTTTTTTTATAGAATTTATATTAATATAATTAATATAAATAA
 31025  TAATAATATTTTCCTATTAAAATTAAATTGTCGTCTTGGACGGCGATATAATATATGATT
 31085  ATTCGCCAAAATGGCCTATAAAATAGGCCATTTTGGCGATTATATTATAAATTTATAAAT
 31145  ATATTATATATATATATATATATATATAATATAAATAAAGAATATTAATAAATTATAATA
 31205  ATAATAAAAATATAATATTATATATTTTAAGTCATTCGCCAAAATGGCCTATTTTATAGG
 31265  CCATTTTGGCGATATCTTTATATATTATTTATCTTTAAATATTATATATATTTATATTTA
 31325  AATATTCTATATTATAATATATATTTTTTATTAAATAATAATAATAAAATATATTTTTCC
 31385  GTGAGGAAATTATATTAATTAATACGCCAAAATGCCTATTTAATTAAATAGGCATTTTGG
 31445  CGTTATATCTATATTTTTTTTATATATAATATATTATATAGCTATATATATAATAATAAT
 31505  ATTATTTGTCGCCGCCATTATATATAATGGCGGCGACCTTATTAGATTAAGGAGAATTTA
 31565  TTTTTATTAAATTAATAATAATTATTATATATTAAATTATAAAAATAAAATATTAAAGAG
 31625  GAAAATTATAATAATAAAAGAATATTAATAAAAACACCCGCCAAATTACCAAAGGTAATT
 31685  TGGCAATTTAATATTATATTCTTTTTATATATATAAATATATATTCTAAATATATAATAT
 31745  TTATTTATTACTTAAATATAATTTATACTTATTTTTCCTTATATATATGAAATATACATA
 31805  AGGAATAGTTAATAATTATAATATAAATTAGCTACCGCCACTTTTTATAAATAAAAAGTG
 31865  GCGGATGATATTACTATATAAGTAACTATTTAATTAAATTAAATAATAATATTATTATTA
 31925  AATTATTTTATAATATATATATTTATATATATTATAAAACATAAGTACTTTTTATTAATA
 31985  TTAATATATTAATAATTAGTATAATATAATAACATT
;     G-atp9 ==> start
 32021  ATGCAATTAGTATTAGCAGCTAAATATATTGGAGCAGGTATCTCAACAATTGGATTATTA
 32081  GGAGCAGGTATTGGTATTGCTATCGTATTCTCAGCATTAATCCAAGGTGTTTCAAGAAAC
 32141  CCTTCATTAAAAGATACATTATTCCCATTCGCTATTTTAGGATTAATTTAA
;     G-atp9 ==> end
 32192  GCGAGTCCTAAAAATCTATATTATTATTATATATTATATAATAATAATTTAACTTTTTTA
 32252  ATAAAAGAGATATTAAA
;; mfannot:     /group=IA (7.19e-30)
 32269  ttgggtgaattgcaagaaactcctaatatttaataataataattaaatatggacaatttg
 32329  cagcgaagtttataacaacctccccgttatttctcctttatttaaaaggataaataacgg
 32389  gtgtatttttatataattaagattattatttaatataaaaataagttataaaaacgttca
 32449  acgactagataatgagttaggttaacaataatttatccacgagcgcccaatatcatattt
 32509  aatatatgataatgacatagtct
;; mfannot:
 32532  AAACAATATAGTAATATATTGAGATAATATTTAAATAATATTATGATTTTACACAACTAT
 32592  TAGGCTTCCAACTAATGTTGCTTTATCAGAAGCTACAGGTTTATTCTGTTTAATGATTTC
 32652  ATTCTTATTATTATACGCTGTATAATTAATAACAATTGAAATTAAATATTTTCAATATTC
 32712  TTTTTAATTTAATTATAAATTAATTAATATTATTAAATAATAATATTATTTATTTCGCCA
 32772  AAATGCCTTTTTAAAAGGCATTTTGGCGTATCTATTATATATTTATATTATATATTAATA
 32832  ATTAATTATATATTTTTATATATATAAATATAATATTTTTATATATATTATATTATATAT
 32892  ATGTATAATTCGCCAAATTACCAAAGGTAATTTGGCGAATATTATTATTCTCCTTAATAT
 32952  AATAATTATTTATAATTTTAATTATAATATATATATTATATTATAATATATTATCCGCCA
 33012  CTTTTTCTGTGAAAAAGTGGCGGGGCTAATTAAATAAATTATTATTAATAAATATTATAT
 33072  TCTCCTATTTAATATAATAATAATAATATAATAATAATAATATAATTACGCCAAAATGCC
 33132  TTTTAAAAAGGCATTTTGGCGGATTATTATATATATAATAATAATTAATTTATTACTAAT
 33192  TATATAATATATAAATATTATATTTATTATTTTTTATATAAATTATATATATATATGTAT
 33252  ATATATATATGTATACATATATATGTGAAATTCGCCAAATTACCACTAAAAGTGGTAATT
 33312  TGGCGAGTATTATTTATTATTTTAATTATTTTACTATTTAATAAGGTTTACATCTTTATT
 33372  AATGTAATGACGGAAATATATTTAATATATATTCAAATATAAATATAAATTAGATAATAT
 33432  ATTATTAAATAAATTAATAATAATATAATTATAAATTAATTAATAATACAATTCCGCCAA
 33492  ATTACCTTTGGTAATTTGGCGGATAAGCATATAATTATTATTTATTTTAATATAAATATA
 33552  TATATAATATTTATTATTTATATTTTATTTATATTTTTATATATATTATAATTATATATA
 33612  ATCTTAAATATTCTTTTTTTTTATAATAAATAATAATAAATTAATATTATTAAATAATAA
 33672  TGTTATTTATTTCGCCAAAATGCCTTTGGCATTTTGGCGTATACATTATATATATAATTA
 33732  TTTTAAATAATTAATTATATATAATATTTATATAAATATAATATTTTTACAAATATTTTA
 33792  TTATATATATATGTATAATTCGCCAAATTACCAAAGGTAATTTGGCGAATATTATTATTA
 33852  TTATAATATTTCTTCTACTTAATATAATTATTATTATTATTTTAATTATTATATCTAATA
 33912  TATATATAATATATAATGGACCTGGAATAAATATATTATTAAATAAATTAATAATAAGAT
 33972  TATTATACTTTAATAATTATAATTAATAATATAATTCCGCCAAATTACCAAAGGTAATTT
 34032  GGCGGATATTATTGTTATATTTATTATTTAAATTATATAATTTATTATTATTATTATTAT
 34092  ATAAATTATATTATAAATTATATAAATAATATTATTATTAATAAATATTATCTCTTTAAT
 34152  ATTATTTGTCTAATATTATTTCGCCAAAATGCCAAAGGCATTTTGGCGAATCATATATAA
 34212  TATATATATTATTATATATATATAATTATTGATTAATTATTAATTATATAATTTATTATT
 34272  ATTATTTTTATATATTTATATAAAAAAATATTATATATGTATATATGTATAATTCGCCAA
 34332  ATTACCAAAGGTAATTTGGCGAATATTATTATTATTATAATTATTTATTATTTTTATTAT
 34392  TATATCTAATATATATTTAATATATATTATATTATATTATATATATATTTATATTTAATA
 34452  AAAAATTATTAAATAAAATTATTATACTCTTATTAATAATATAATTCCGCCAAATTACCA
 34512  AAGGTAATTTGGCGGATAACCATAATTCTTTATTATTTATTTATTTATTTATTATTATAT
 34572  AAATATTTAATATTTATTATATTTTATTTATAATAATAAAATTATATTATATATTATAAT
 34632  ACAAATTATTATAAATAAATAAACATATATAACAATCGCCAAAATGCCTATTTAATAGGC
 34692  ATTTTGGCGTTTAATTAATTAATATAATATTCTTTTATTTTTATTATTATTAAGTAATAA
 34752  TTAATATTATTTAAAAATAAATTAATAATATTATATAGTTATATAATATATAATATTATA
 34812  AAACATAATATATATACATAATGCCAAAATGCCTATTAAATAGGCATTTTGGCAGATTAA
 34872  TAAATATAATCTGTTAATATATTATTATTATTTTATTAAAATATTTATATTCTAATATAT
 34932  AATATATATATATATATAAATATATATAAATTTAAAAGATAAATAATATATAAATATACC
 34992  GCCAAAATGCCTATTATAGGCATTTTGGCGAATAATTATCATATAAATATTATTAATTAT
 35052  TATATAATTATTAATTATATATTATATATAATATTATATTATATTTATAAATAAGTCCGC
 35112  GACTTTTTTATAAAAAAAGTCGCGATATGATATTATGTATAAATAATTCGCCAAATTACC
 35172  AAAGGTAATTTGGCGAATATTCTTATTTTTATTATTCTACTTTTTAATTATATTCAATAA
 35232  TTAATAATATAATTCTTAATTATTTATTATAATATAATATTTAATATTATTTTATGTATA
 35292  ATATTTATTATATTATATATATAATATATAGAAATTATTAAAAATATATAATATATAATA
 35352  TATATAACGCCAAAATGCCTATTTAATAGGCATTTTGGCGTATAATTAATATAATATTCT
 35412  TTAATTTTTATTATTATTATTTAATAATAATTTATATAAAAATAAATAAATAATATTATT
 35472  ATATATAATAGTTATATAATATATAATATTATTGAAGATAATGTAATACATAACGCCAAA
 35532  ATGCCTATTAATAGGCATTTTGGCGTATTAATATAATATAATATAATTTATTAATATATT
 35592  ATATTTTTATTATTATTATTATTTTATAAAAATATTTATATATAAATATATATAAATTTA
 35652  AAGATAAATAATATATAAACATACCGCCAAAATGCCTATAAAGTAGGGATTTTGGCGGAT
 35712  TAATTTTATAATTAATATTATTATATAATTACCATTATATATAATATATATTAAATATAT
 35772  TAAAAATATATAACTGAAACATAAATAAATATATTTACATATCGCCAAAATCCTTTGGAT
 35832  TTTGGCGAATAATTTAATTAATAATATTCTTTTTATTTTAGATAAATATATATTTAAAAA
 35892  TTTATTTATAATATAATAATATATAATATAATCGCCAAAATCCCCTATTTTAATAGGGGA
 35952  TTTTGGCGAATAACTCAATATAATTATTATAATTATTATTATAATAAGGAGAATATTTAT
 36012  ATTTATATATATATAATTATTTATATAATTTATATATTATTATATAATATACATATAATA
 36072  TACATATATATTACGCCAAAATCCCCTTTATAGGGGATTTTGGCGTATTACCTATATAAT
 36132  ATTTATATATTATTAATATATATATAATATATATTATTATTATAATTATTATTATTTATT
 36192  ATTTATATATAATAATAGATATATATACTTATTTATTTAAATAAATATTTATATTTATAA
 36252  CCGCCAAAATCCCCTATTAAATAGGGGATTTTGGCGAATAGTTTAATTAATAATATTATA
 36312  TTATTATAATTTATTATTATTTATTAATTAATAAGCTTCTTGACTTTTTTATAAATATAA
 36372  TATAATATAATTTATATAATATAATATAACCGCCAAAATGCCTATTTATTAATAGGCATT
 36432  TTGGCGGATAACACAATACAATATATTATTCAATATTATATTTAATATAATTATTTTATA
 36492  TATTATATAATATATTATTATATAATATACATATATATAACGCCAAAATCCCCTTTATAG
 36552  GGGATTTTGGCGTATTATAGTAGAGATAATATTTATTATTATAATTATAATTTATTATTA
 36612  TTTATTATATATATTTAATATATAAATATATATACTTATTTATATAAATTAATATTTAAA
 36672  ATAACCGCCAAAATCCCCTATTAAATAGGGGATTTTGGCGAATAAATAAATAAATTAATT
 36732  ATTTGATATTATTAATATTTATTAATATTAATATTTTTATTTTATATAGATATATATATA
 36792  ATATATATAAAGAATTTATTAATAATAACCGCCAAAATCCCCTATTTAATAGGGGATTTT
 36852  GGCGTATTATATATATAATAGTTAGTATATATAATATATATATATATAATATTTATTATT
 36912  ATTATAATTAATTATTATTAATAAAAATATTCTTTTTATTTTAGATATAATATATAAAAA
 36972  AAATATATTTATAATATATTAATACCGCCAAAATGCCTATTAAATAGGCATTTTGGCGGA
 37032  TGGATAACACAATATAATATAATATAATAATATACAATATAATATAATATAATACAATAT
 37092  AATATAATAAAATATTGTATAATATAATATATATAACGCCAAAATCCAAAGGATTTTGGC
 37152  GTATGATTTAATTAATATCATATTTTTATTATTATTATTATTTTAATTTAATATAATTTA
 37212  TATATTATTATATAATATACATATATATATATATAACGCCAAAATCCCTCTTTAAGAGGG
 37272  ATTTTGGCGTATTACAGTATATATAATATTAATTCTATTATTAGAATTAATAATTTATTA
 37332  TTATTTATTATTTATATTTATTATATTTAATAATAAATATATATACTTATTTATATAATA
 37392  TTTATAATAACATAACCGCCAAAATCCCCTATTTAATAGGGGATTTTGGCGAATAATTTA
 37452  ATCAATTATATCATATTATTAATATTTATTATTATTTTTATAATATATAGATATATATTT
 37512  ATAATATATATATAAAGAATTTATTAATAACAACCGCCAAAATCCCCTATTTAATAGGGG
 37572  ATTTTGGCGGATGGATTACACAATATAATATAATACAATATAATATTATACAATACATTA
 37632  TATTATAATATAATATAATATAATATAATATAATAATGTCGCCGCCTTCGGCGGCGACCC
 37692  CGTAAGGAGAACATAATATAATAAAATATTGTATAATTACAATATAATATATATATATAA
 37752  CGCCAAAATCCCCTATTTAATAGGGGATTTTGGCGAATAATTACAATAAAAATAAGAATA
 37812  ATCAGGATAATTATAATAAAAATAGTCGCCGCCGAAGGCGGCGACTCCGTTATATTAAGG
 37872  AGAATTATTAAAATAATAATAATTATTAAATAAATTATAATATATATTTA
;;     rnl ==> ;; mfannot: 5' +/- 50 nt
 37922  TATATATAAAATATAAGTAATAAATAAATATAATTTGAAATATTTCTTATATAAATTTAA
 37982  AGAGATAATCAAGGATTATAAAAGTTATTAATAGTCATAGGTTACTAATAAAATATATAT
 38042  ATTTTATATATATATTTTTAAAACCTAAGGTAAACCTGATAAAAATATAAATTAAGTGAA
 38102  CTGAAACATCTAAGTAACTTAAAGAATATAAATCAACAGAGATATTATGAGTATTGGTGA
 38162  GAGAAAATAATATAGTCAAATTTATATATTTATAATATATATAAATAAATAAGTATTATG
 38222  TAAATAAATTATGTAAGAATATAGGACAAACTAGTTCTAAGACTAAATACTATTAATAAA
 38282  CAAAATAAGTACCGTAAGGGAAA
;;
 38305  ATAAGTAATTGGTTATTTTATAAGCAGTTATAAATATTTTATATAAATATTAATAACGTA
 38365  CCTTTTGTATAATGGGTCAGCAAGTAATTATTATTAGCAAAATTATTTTAATATAATTAT
 38425  AAATAATTTGAATATTAAACATTGTATAATATAATAATATATATTTAATATATATTATAG
 38485  TTAGTTAATGATAATTGACCCGAAAGCGGACGATCTTAATATGACCAGACGGTTAAAAAC
 38545  GGTCGAACAGGTTGATGTTGCAATATCATCTGATGAGTCGTGTTAAGCGGTGAAAGACAA
 38605  ATCTGGTTCGCAGATAGCTGGTTTTCCACGAAATATATGTTAGTATAGTCTCTATTAAAT
 38665  AATTAATATTATTATTATATTTTTTATATAATAATAAAGAATGGTACAGCTATAAATATT
 38725  ATTATTTGGGGAATAATTGCTATTTTATCAAAGATATTTAATCTCGAAATGTTTATTAAT
 38785  ATTAATAGAGAATCAGACTGTGCGCGATAAGGTGAACAGTCTAAAGGGAAACAGCCCAGA
 38845  ATAAGATATAAAGTTCTTAATTAGATAATAAGTGAAATAAATATTTAAATATTATAATAC
 38905  AATCAGTTAATGGGTTTGACAATAACCATTTTTTAATGAACATGTAACAATGCACTGATC
 38965  TATTTTTTTTATAAATAATATTTAAAACCATAATTATTTTTAATAATTATGTAAATAAAT
 39025  AATATAACGGATCTTTTTTAATTATAATTATCTAACTGAATATCTATATAATATTATATA
 39085  TAAATAAATGTAATATTATGGTAGTGGAACATTTAATGAATAATAAGTATATTAATATTT
 39145  ACGGATTAATATATGATATATAAATTAAATAGAGAATGCTGACATGAGTAACGAAAAAAA
 39205  GGTTTAATCCTTTTCACCTAAAGCATAAGGTTTAACAATAAAAGTACGGCCCTTAAGTAA
 39265  AATATGAATAAAATTATATTGTACGATAGGTAAAATCTAAATATATATATTATATCTATA
 39325  TTATATATATTATATTATAATATATATAAACTAATATAGATCAAGAAATAGATATATATA
 39385  CAAATACCGTAATGTATACCGACTCTGGTATGTTAGTAGAGAATATGAAGGTGAATTAGA
 39445  TAATTAAAGAGAAGGAACTCGGCAAAAATAGCTCTAACGTTAGTCAAAAAAGAGTAAAAA
 39505  AAACAAGGTTGTCCAACTGTTTACTAAAAACACCGCACTTTGCAAAAACGTTAAGTTATA
 39565  GTATAAGGTGTGAACTCTGCTCCATGCTTAATTAATAAATATGAATAATTATTATGATTA
 39625  TTATATTAAATTTAAGTAAATAGCAGCCTTATTATGAGGGTTCTAAGGTAGCGAAATTCC
 39685  TAGGCCAATAATTGTGGTCCTGCATGAATGACGTAATGATACAACAACTGTCTCCTCTTT
 39745  AAGCTAAGTGAAATTGAATTCGCAGTGAAGATGCTGTGTACCTATAGTAAGACGAAAAGA
 39805  CCCTTTGCAGCTTTACTGTAATTAGATAGATCGAATTATTATGTATTTTGTTCAGTATAT
 39865  TAAGTAATAGATTATATATAAATGAAATACTTATCTAAATATCTTAAATATTATTTTTAA
 39925  TAATATTTTATAATAATTCTTATCTTTATAATATATTTAATTGATATATATTCTTAAATA
 39985  TATATTATATTATATAATATTTATATTGTATAATATAATTAAAGAGAAAATCTCTAATTG
 40045  GTAGTTTTGATGGGGCGTCATTTTCAGCAAAAGTATCTGAATAAGTCCATATATAAATTA
 40105  TAATGTTATTGATTAACAAATTATATATTATATATAATAATTATTCACATCTTTATTTTA
 40165  TAATATGATTTTAATTATAATATAAAATAAAGTAAATAATAGAAAAGATTATGTACAGTA
 40225  AAATTGTCATGAAAACAATAATATTAAAAAATATTAAATTAATATAATGGTATAACTGTG
 40285  CAACAATTGTAACACTCACAAGTGAAACAAGTACGTAAGTATGGCATAATGAACAAATAA
 40345  CACTGATTGTAATGGTTATTGATAACGAATAAAAGTTACGCTAGGGATAATTTTTTGTCC
 40405  CATTATATATATATATATATATAAAAAGATAATATATGTATATATAATTATCCCTTTTTT
 40465  ACCTTTTTCAAGGAAAAAAAAGGGAGTAAA
;; mfannot:     /group=IA (6.94e-29)
 40495  ttgggtgaattgcaaggaactcctattattatttaataataattaaaaaataataaaata
 40555  aataataaggacaatttgcagcgaagcttataataacctatttattataatattataata
 40615  ttataataaagattttataagaacgttcaacgactagataatgagttaggttaacaataa
 40675  tttatccacgagtgcccaatattaaatattattataaatatttaataatgacatagtct
;; mfannot:
 40734  GAACAATATAGTAATATATTGAAATAATTAATTAAAAATAATTATATAAACAAAATTGAA
 40794  CAGGGTAATATAACGAAAGAGTAGATATTGTAAGTTATGTTTGCCACCTCGAT
;;
 40847  GTCGACTCTACCTATCCTCCTGGTTGTAAGTGCTAGGAAGGGTTTGACTGTTCGTCAATT
 40907  AAAAGGTAACGTGAGTTGGGTTAAATACGATGTGAATCAGTATGGTTTCTATCTTCTATA
 40967  GGGAATATTATCAATTTAAATCTCATTTTTAGTACGCAAGGATCAAAATGAATTAATCTA
 41027  TGGTGTATCTATTGATTAATATATATTTATATATATTAGTTTATATATAATTATAATTAT
 41087  ATTTAATATAATTATAATGTATAATTAATCATTGTAGAGAAGCTAAATTAATAAATAATA
 41147  AGTATTGAATGCATATAAATACGAAGTAGTTTTAAAGAGATAATTTATAATTAATTTTAT
 41207  ACTAAAATGTATAATAGGATTAAATATTTGATATTTAATTACTAATTTAATTATTATTTA
 41267  TATAAGATCAAATTATATTTATTTATAA
;;     rnl ==> ;; mfannot: 3' -20/+180
 41295  AATATAAAAAATATATTAATGTATGTATCCCTTTTTTACCTTTTTACAAAGGTAAAAAAG
 41355  GGGTTTAACATATATGTAATATATAATATATAATATTATTAAATATAATATTAAATTATA
 41415  ATAATTCTTATTAATATTACCCGCCACTTTTTCACAGTGTGAAAAAGTGGCGGGTTTAGT
 41475  ATAAATAATAACAATGTATCCCTTTTTACAAAGGTAAAAAGGGATTTGATATATATGTAA
 41535  TATATAATATTATTATATTAGAATAATAAATAACAATAATTATTCTTATAAATATATATA
 41595  TAAAATATATATATATAAATATTAATAATAATGTATCCCCTTTTTTACCTTTATAAAAAG
 41655  GTAAAAAAGGGGAAATAAATAATATATAAATGTACATATAAATATATCTAAAATATATAA
 41715  TTATTTTATATGGTATTAGTCCTAATAAATGATATATAATTATATTAAATAATAATTAAT
 41775  AAATATTATAAATAATAATTAATTAATAAAAATATATATAAAGGCGTCGAATTGGTATCA
 41835  ATTCGACGCCATTAATTAAATTAACCAAAATATATAATAAATATAATTATATATTAATAT
 41895  ATAATATATATAAAAGTATATATATATATATTATAAGTAAATTAG
;     G-trnM(cau)_1 ==> start
 41940  AGCAATATAATGTAATTGGTAACATATTAGGCT!CAT!GACCTAAACATATACGTTCAAC
 41998  TCGTATTATTGCTA
;     G-trnM(cau)_1 ==> end
 42012  AATAAATAAATTAATTAAAGTCATAATATATATTAATTAATATAATTAATAATGAATAAT
 42072  ATTATTAATTGCCACATTTTTACATAGTAAAAATGTGGCGATATAAATAAATGAGATAAA
 42132  TAATTATTAATTAAATATATAAATTATAAATTATATATATATATATTATATAATTATATA
 42192  TATATATATATTGATTGAAATAAATATTATAAATATGCTTATTAATTTTATTTATTATAA
;     G-trnP(ugg) ==> start
 42252  CAGATAGAGGCCGAAGGGTTAGGCGCTTTCTT!TGG!GAGAAAGAGTTAGTTAGTTCGAA
 42310  TCTATCCTATCTGA
;     G-trnP(ugg) ==> end
 42324  ATAAAATATCTATTTAAAATATATATATATAATATTAAATATATTCCGCAAAAATACCAC
 42384  ATAAAATGTGGTATTTTTGCGGATGATTATAAATTATAACTAACTATATCTTATAGATTA
 42444  TATGTTATTAATTATATATTATAATATAATATATCATATATATATAAAAATATGATATGT
 42504  ATATGTATATGAGACATATATATATTACGACAAAATCCCTTATAAAGGGATTTTGTCGTC
 42564  ATTAATTATTTATATTTAATTTTTATTAAAAAATAATAATAATAATTATTAATAAAAAAA
 42624  TTATACTAAATATAATCAATATAAATATATTATCCGCCACATTTTATTCAAAATGTGGCG
 42684  GATGAGGTTAATAGATATAAGTAATTGATTAATA
;     G-trnF(gaa) ==> start
 42718  GCCTTTATAGCTTAGTGGTAAAGCAATAAATT!GAA!GATTTATGTACATGTAGTTCGAT
 42776  TCTCATTAAAGGCA
;     G-trnF(gaa) ==> end
 42790  TTCATTTATA
;     G-trnL(uaa) ==> start
 42800  GCTACTTTGGTGGAAATGGTAGACACGACACTCT!TAA!GATGTGTTATCGCAAGATATG
 42858  AAGGTTCAAATCCTTTAAGTAGTA
;     G-trnL(uaa) ==> end
 42882  TTATAATATAATATAATAATAATTATATTCTTCTTAATATAAGATATAAGATATAAAGAG
 42942  GTCGCCGCCATTATATTTATATAATGGCGGCGACATATTATATAAAATATTATATAAATA
 43002  ATAATAATATATATATATATTATATATATAATTAATTAAATATATATAAAAGATAATATA
 43062  ATATATACTAGTATAATATAATACCGCCGAGGTAAAATTACCTCGGCGGTAAGAATATAT
 43122  ATTTATATATATAAATAAATATATTAATTATATAATTATTATAATTATTAAAA
;     G-trnQ(uug) ==> start
 43175  TGAATCGTAGACTAATAGGTAAGTCACCAAAAT!TTG!AGTTTGGAATTTGTTTGTTCGA
 43233  ATCAAACCGGTTCAA
;     G-trnQ(uug) ==> end
 43248  TATATATTATTTATATATAATATATATAAT
;     G-trnK(uuu) ==> start
 43278  GAGAATATTGTTTAATGGTAAAACAGTTGCCT!TTT!AAGCATCCCATGTTTGGTTCGAT
 43336  TCCAACTATTCTCA
;     G-trnK(uuu) ==> end
 43350  TCTAATATCATTTCTCCCCTTCTTTCTATAAGAAAGAAGGGGATAAATTTATATATAA
;     G-trnR(ucu) ==> start
 43408  GCTCTCTTAGCTTAATGGTTAAAGCCTAATACT!TCT!AATATTAAGATTCTATGTTCGA
 43466  GTCATAGAGAGAGTA
;     G-trnR(ucu) ==> end
 43481  TATTTAAAATAA
;     G-trnG(ucc) ==> start
 43493  ATAGGTATAAGTTAATTGGTAAACTGAATGTCT!TCC!AAACATTGATTGCGAGTTCAAG
 43551  TCTCGCTACCTATA
;     G-trnG(ucc) ==> end
 43565  TAATTATAATAATAATAATATTATAAATAATAATAATAATAATAATATAAAATAATGTCG
 43625  CCGCCATTATATAAATATAATGGCGGCGACCTCATAAAAAGAATATAATATAATATATAA
 43685  TAAATATAAATATAAATATAATATAAATATAAATATAAATATGAGGGCTTTTTTACTGCT
 43745  TAAGAAGCAGTAAAAAAGCCTATATATGTATATATATATAAATATAATAATAATTTATTT
 43805  TATTAATAATATTGTAATAATATTATAATATAATATATAATAATATAATATACTACTATA
 43865  AATATTTAATATAAATATTAATATTCCGCGAAGATTATTTATAATCTTCGCGGAATTTAT
 43925  ATATAATATATATTACATATTTTAGATATTTATTTATAAA
;     G-trnD(guc) ==> start
 43965  GGATCTGTAGCTTAATAGTAAAGTCCCATCTT!GTC!ACGATGGTTGATGTCAGTGCAAG
 44023  TCTGATCAGATTCG
;     G-trnD(guc) ==> end
 44037  TATTAATTAATTAATTAATAATAATAATATATATAAATATATAATTATATATTTATATAA
 44097  ATGAATATATAACATCAAAACCGCAACGAATTAATAATTCGTTGCGGTTTAATATAATAA
 44157  TATATATATATATTTATAATTATAATAATATTATTATATTATTAATAA
;     G-trnS(gcu) ==> start
 44205  GGAAAATTCACCATTGGTAAGGTAGATTATTT!GCT!ACATAATTGAACTATGTTCTTAT
 44263  GAGTTCGACTCTCATATTTTCCG
;     G-trnS(gcu) ==> end
 44286  TATATATAATATATATATATATTAATAATATATAATAATAAATTATATTTAAAA
;     G-trnH(gug) ==> start
 44340  GGTGAATATATTTCAAAGGTAGAAAATATGCTT!GTG!GCGCGTCTAATCTGAGTTCGAT
 44398  TCTCAGTATTCACC
;     G-trnH(gug) ==> end
 44412  CTTATTATATTTATATCATAATGCCACATTTTTACTATGTAAAAATGTGGCAAATATACA
 44472  TATTTAATTATTATTAAATAATAATAATAATAATAATATTATTATTATATATTA
;     G-trnM(cau)_2 ==> start
 44526  ACTTGTATAGTTTAATTGGTTAAAACATTCGTCT!CAT!AAGCGAAACATATAGGTTCAA
 44584  GTCCTATTATAAGTA
;     G-trnM(cau)_2 ==> end
 44599  TTTATTATTAAAATAATATATATAATTATTATGTTTAATAATTAAAATTATTATATGTCG
 44659  CCGCCATTATATATAATGGCGGCGACCCCTTAAGATAATAATTAATAATTCGCCAATTAA
 44719  ATCATATTTTTAATATGATTTAATTGGCATAATAAAATATTCAAATAGATATTGTAATTT
 44779  ATTATTTTAAATTAATTTTTATATATAAAATATATAACATATAATATATAATATATTATA
 44839  TATATCTAACGCCAAAATCCAAAGGATTTTGGCGTATTATTAATAATATAATATTATTAT
 44899  ATTTTTAATATTTATTAATAATTTATATTATATAAAAATAATTATAAATATTATTTGATA
 44959  TATATATATAATATATATTTAAAACATAATATAGATATATTGCCAAAATTCCCTTTGAAT
 45019  TTTGGCATCATATGTTATATATATTATATATTATAATATAAAATTAAATTATAATCATAT
 45079  ATATAAAGAAAATATTCTCCTTAATATAACGGAGTCGCCGCCATTATTTATAATGGCGGC
 45139  GACATTAATAATAATTATTATTATAATAAATAATAAATGAATAAATGAATTAATTAACTA
 45199  ATAATTCACCAATTAAATCATATTAATAATATGATTTAATTGGTGAAATCATATATAAAT
 45259  ATTTATATATCCTATGTTATATTAATAAAAAATAATTTAATAATTATTTATAAAATAAAT
 45319  ATAAAATATTTATTTATTTATATAATAAATAATAAATAATATATAATGTATAACGCCAAA
 45379  ATCCCACTATTAGTGGGATTTTGGCGTATAATTAATAATATAATTAGTATTATATTTTTA
 45439  TTTATATTATATATATAAATTATTATAATAATAATTATATTTAAAATATATAAATTATTT
 45499  ATATATATATATATATATATAAGAATAAAAAGTATATATTCTCCGCCAAAATACCACTTA
 45559  TTTAAGTGGTATTTTGGCGTGGATTTGGATCTTATACTCATATTATAATTTTTTATATGT
 45619  TATTATTTAAATTTTATATATAAAATATATAACATATAATCTAATTAATAATAATAATAT
 45679  TAATTAATTAATTAATAATAATAATAACTATAAACTTCCGCCACTTTTTCATAAAAAAGT
 45739  GGCGGGTTAATATAATATAATATAATTATAAGATAAATACTTATTATGTCAGAAGCTAAT
 45799  ATATTATTTTATAATTTTTAATAATAATAATATTTTATTTATATATATAAAAAGTATATA
 45859  AAGTATATATATATTATATATATAATTTATTTCCGCCAAATTACCAAAGGTAATTTGGCG
 45919  GAATATTATAATTATAATTATTATTAATTATTTTTAATATAAATAATTAGTAAAATTAAA
 45979  TAATATTTTTTATATATTAATTAATAATATATTTATAAATAGAAATTTAAATTTTAATTT
 46039  AAATAACCGCCAGTCCCCTCCTTAGGAGGGGACTGGCGGTATGGTATATATTTATTTATA
 46099  TAAATAATTAATTAATGAATATTAATAATAATAATATTTTTTTTATATTAATTAATGAAT
 46159  ATTAATAATAATAATAAATAATAATATTTTTTATATATTAATTAATATATATAAATTATA
 46219  TATAATATTGATTATTGGCCTTTTAATTGGTTTTTAAAACCAATTAAAAGGCCAAATATA
 46279  TATCTATTATATCGCTGATATTATAAATAA
