# Supplementary material for: Global Characterization of Fungal Mitogenomes: New Insights on Genomic Diversity and Dynamism of Coding Genes and Accessory Elements
Source: Front Microbiol. 2021 Dec 1;12:787283. doi: 10.3389/fmicb.2021.787283 (PMC8672057; doi:10.3389/fmicb.2021.787283)
Supplement: Supplementary File 1 — de novo annotation files of the 685 mitogenomes investigated in this study. Annotation was performed with the Mfannot program. [file Data_Sheet_1.ZIP › Supplementary_FileS1/NC_045204.1_Paxillus_rubicundulus_mitochondrion_complete_genome_mitogenome.mfres]

;; Masterfile modified automatically by mfannot version 1.35
;; on Fri Dec 25 05:32:11 2020 by user pfonseca on host LGCM-PROC
;;    - Gene Totals: 45
;;    - List of genes added:
;;      atp6                 atp8                 atp9                
;;      cob (3 introns)      cox1 (1 introns)     cox2                
;;      cox3                 nad1                 nad2                
;;      nad3                 nad4                 nad4L               
;;      nad5 (1 introns)     nad6                 orf125              
;;      orf21                orf424               orf64               
;;      orf792               rnl                  rns                 
;;      trnA(ugc)            trnC(gca)            trnD(guc)           
;;      trnE(uuc)            trnF(gaa)            trnG(ucc)           
;;      trnH(gug)            trnI(gau)            trnK(uuu)           
;;      trnL(uaa)            trnL(uag)            trnM(cau)           
;;      trnN(guu)            trnP(ugg)            trnQ(uug)           
;;      trnR(ucg)            trnR(ucu)            trnS(gcu)           
;;      trnS(uga)            trnT(ugu)            trnT(uuag)          
;;      trnV(uac)            trnW(cca)            trnY(gua)           
;;
;; end mfannot
;;


>NC_045204.1 Paxillus rubicundulus mitochondrion complete genome gc=4
;     G-cox1 ==> start
;     G-cox1-E1 ==> start
     1  TTGAATTGGCTCTTTTCTACTAATGCTAAGGAAATCGGTACACTTTATTTAATTTTTGGT
    61  TTATTTGCTGGTATGATAGGTACTGCTTTTTCTGTTATTATTAGAATGGAATTAATGTCA
   121  CCAGGAGTACAATTTTTAGCTGGTGATCATCAATTATTTAATGTTATTATCAGTGCTCAT
   181  GCATTTATAATGATTTTCTTTATGGTTATGCCTAGTCTTGTTGGAGGTTTTGGTAACTAT
   241  TTATTACCTGTTCAATGTGGGGCTCCTGAT
;     G-cox1-E1 ==> end
;     G-cox1-I1 ==> start /group=IA (1.40e-18)
   271  tattttatttgcttattaaagtaatatttaaaaaaaatgattaaaaagataaaaattaaa
   331  tattaataaataatacttaagtatttaagttaaatcatttaaaatttaaataaaaacaaa
   391  atagtccttattatagtaaccctataattagaatcggataaattacaaggaagtcttttt
   451  ataaaaatattcagaatatttgtagcgaagtttaatttagcatctaaatatctcaaattt
   511  aatattttagataaaaaaaaagttaaaaacgttcaacgactagagagtgagtaatgctaa
   571  caataatctctccaagaaattccgacaatgatatattttaaattattattgatgacatag
   631  tctgaaccattttgtgaaaaatggaaataaaggataaataacctttaatttaacaatatt
   691  g
;     G-cox1-I1 ==> end
;     G-cox1-E2 ==> start
   692  ATGGCTTTTCCTAGATTGAATAATATTAGTTTCTGGTTATTACCTCCTTCATTAATCTTA
   752  TTATTATTAAGTTCATTAGTAGAACAAGGTGCTGGTACAGGATGGACAGTTTATCCTCCT
   812  TTATCTTCTATTCAATCACATTCTGGAGGTAGTGTAGATTTAGCTATTTTTAGTTTACAC
   872  CTTGCTGGAATATCGTCCTTATTAGGTGCGATAAATTTCATTACTACTGTATTAAATATG
   932  AGAACTAATGGTATGAGTTTACATAAATTACCTTTATTTGTATGGGCTATTTTTGTAACT
   992  GCAATTTTATTATTGTTATCATTACCTGTATTAGCCGGTGCAATTACAATGTTATTAACA
  1052  GATAGAAATTTCAATACTAGTTTTTATGACCCTGCTGGAGGTGGTGATCCTGTATTATAT
  1112  CAACATCTTTTCTGGTTCTTTGGTCATCCTGAAGTTTATATTTTAATTATACCTGGTTTT
  1172  GGTATTGTTAGTCACATCGTTTCAACTTTCTCTGGAAAACCTGTATTCGGTTATCTAGGT
  1232  ATGGTTTACGCTATGTTCTCTATTGGGATTTTAGGTTTCTTAGTTTGGTCTCACCATATG
  1292  TTCTCAGTAGGAATGGATGTTGATACAAGAGCTTACTTTACTGCAGCTACAATGGTAATT
  1352  GCTGTACCTACAGGAATCAAAATCTTCTCTTGGTTAGCTACTTTATACGGAGGTAGTTTA
  1412  AGATTTACAACTCCATTAATATTTGCAATAGGTTTCTTAGCATTATTCACAATTGGAGGA
  1472  TTAACAGGAGTAATATTATCTAATGCTAGTTTAGATATTGCATTACATGATACTTATTAC
  1532  GTGGTTGCTCATTTCCATTATGTATTATCAATGGGAGCCGTTTTTGCTCTTTTCGCTGGA
  1592  TTTTATTACTGGACACCTAAAATTGTAGGTAGAACATATAATGAATTCTTAGGAAAAGTT
  1652  CATTTTTGGACATTGTTTGTTGGGGTTAATTTAACTTTCTTCCCTCAACACTTCTTAGGT
  1712  CTAGCAGGTATGCCTAGAAGAATACCTGATTATCCCGATGCATTTGCAGGATGGAATGCT
  1772  ATTTCTAGTTTTGGATCTTTAATTTCTGTTGTTGCTACTGTATTATTTGGATATATTATC
  1832  TATGATATTTTCGCTAATGGAAAAGAAGTAAATAATAATCCTTGGGCAGTACCATCATAT
  1892  TTTACATCATTATCTCAATATGATAGTGAAGCAGAATCAGCTAATACCTTAGAATGGTCA
  1952  TTAGCTAGTCCAATTCCATTCCATGCCTTTAATATGTTACCAGTACAATCTTAA
;     G-cox1-E2 ==> end
;     G-cox1 ==> end
  2006  TTTATTATTAATTAATATTAAAATTATTAATATTTAATAGTTAATTTATTAATATTTAAT
  2066  ATAATTAAATTTGTAATATTATAAAAAAGAATAATTAAATGCATAAAACTTACAATTACT
  2126  TTATATTTATTCAAAATCCCCTCCTAAGATAATTTATTTTTAGAGTTTAGATTGATTTTT
  2186  ATCAGAATTGAATTTTTTTAAGTATAATATTATTTATTTTTTATATCATTTTTTTAGTTA
  2246  ATTTATAAGTAATTATTATTTTTTGTTTATTTTGTTTTTTTTGTTTGTTTGTTTATATTA
  2306  TATATATAATATAAGTATAAGTATCTTAATTTTAATTATTTTTTCATATAGATTAAGTAT
  2366  TTATTATAACTAAGCACACATTATAATTTTTTTATATTATATTAAAAACA
;     G-atp6 ==> start
  2416  ATGTTCTTAAACAATTTAAATAATTTATTTATTAATTCTCCATTAGAACAATTTGAAGTT
  2476  ACTAATTTATTTAGTTTTAATGCTCCTTTATTTGGTTATATTTCTTTAACTTTAACTAAT
  2536  TTAGCTTTATATGCTATTATTATTTTATTTTTAACTGTTGGTTTACATATTTACGGAAAT
  2596  AATGATAATAAATTATTACCATCTAAATGGTCTATCTTATTTGAAAGTTTATTTGCAAGT
  2656  ATTAATTCTATAGTTAGAGATCAAATTGGTAAAGAAATTTATTTACCTTTTATTTATTCT
  2716  TTATTTTTCTTTATTTTAGTAGCTAATTTAGTAGGTAATATTCCTTATTCATTTACTATT
  2776  ACAACATCAGTTATTGTATCTATTGGATTATCTTTTACTATTTTAATTGGTGTAACTATT
  2836  TTAGGTTTATCTATTCATAAAATTCATTTCTTCTCATTCTTTATTCCTTCTGGAACACCT
  2896  TTAGCTTTAGTTCCTCTATTGGTTTTAATTGAATTAATTAGTTATTTAGCTAGAGCTTTC
  2956  TCATTAGGTATTAGATTATTTGCTAATATGGTGGCTGGACATACTTTATTAAAAATATTA
  3016  TCAACATTCTTATTTAAAATGTTCTCAGGTGGAATAATAATATTTGTATTAACTTTATTA
  3076  CCATTTGCTTTATTCTTAGCTATTACTGGATTAGAATTAGCTGTATCATTTATTCAAGCT
  3136  TATGTATTTGTACTTCTAGTATGTTCTTATATTAAAGATGCTATTGAATTACATTAA
;     G-atp6 ==> end
  3193  TTTATCTAATATTTAATTTTTGTTTTTTTTTTATTATTTGCACTCCTCCGATATATCTTA
  3253  TTTATTAATTTATTCTTTATTTAAAATAATTTAATTTAAGTATATATTTAGCTTATTAAG
  3313  TATATATTTAGCTTATTAAGTATATATTTAGCTTAAAAGAGAGTTAGAAATCTAAAACTG
  3373  AAATTTTTTATATTATATATATATTTTATATTAAATTTAGGTAAAGTTCAAGGTTTTTAT
  3433  AATTAAGAATATTTATATTAATTTATAATTAATTATAATTTACAATAAAATTTTTTAATA
  3493  CAAAATAATTTGTGGAACTTCTTCTAGTAAATATTAATTAAGTTAATACTTAAAATTTAA
  3553  TAATTTAATTTATTTTTATTTTTAATATAATCTAACACTAAAGTTTGTTAATTTATTTTT
  3613  AACTAATTTGAAATATTTGAATTCCTTTATTTAGCCTAATATTTTTTAGAGTAATCAGTA
  3673  TTATTTTTTTACGTAATTTGTCTTATAGATATTAATTCTAACTCATTATTTAATTTATTA
  3733  TTTAAA
;     G-trnM(cau)_1 ==> start
  3739  ACTGAAATAGTTTAACGGTAGAACGTGCCCTT!CAT!GATGGTAAAATAAAGGTTCAATT
  3797  CCTTTTTTCGGTA
;     G-trnM(cau)_1 ==> end
  3810  TAATACAAATATTATTTTATATTTATTTTTATTTATAAAAAATTCAATTATATTTACTAA
  3870  TACATATCTAATAGTTATTTTATTTTTTTTTTCTAATTCTTTCTTATTTTTTAATTTATT
  3930  TTGTTTTTTTTATTATTTGTTTATTTTTTATCTTTTTCTTTTAGTTTCAAATTAATTAAT
  3990  AATATTAATTTTTTTTAGATG
;     G-trnH(gug) <== end
  4011  GGTAGAATCGGAGACTCGAACTCTGAACATCGTCGC!CAC!AAGACGTCATTTTAACCTA
  4069  TTAAACTAATCCTACC
;     G-trnH(gug) <== start
  4085  TCTTTTATTCTTTTTTTTAATTCTTTATTTTTTTCTAATAAAAGTATCGATGACAATATT
  4145  GTTTTAACATCAAATAAAAATTATTTTTAATAATTTATAAGTATTTTAAAGGGGTTATTA
  4205  AGGATAACTAGCAAATTTATATAAAAGGAGGCTTCTAAGCCAAAAGTCCCCATACTCTTA
  4265  AAGAATAATCAAATTAATATTTTATATTTATTATTATTACTTAAGAAAATTACGATATGG
  4325  GACGATCCTAAGGTAAACCTTTTTATTATTACTTCCCGAAGTAAAACATTTCAATAGGGA
  4385  AAGGAAAGGAAATCAACCGAGACTCCGAAAGTAATGGTGAGTGAAATCGGATTAGCCTAC
  4445  ACCTTTACATATAATAACAACAAAGATTCTATTTAAAAATTAAAGTAAACTTAATAATTG
  4505  ATTTTAACTTATAGCTTATAGAATTAAAATAAAAATTAAGTATAAAATATTTGGATTAGT
  4565  TAACTGAATTTAATTAAATTTAAATTTAATGATGGAATATTAGCTAATTTATATATTTTA
  4625  AATAATTAAATATTGATATAATAGTACATAAATTTATTATTATAACAATTTAATGCTGAA
  4685  ATTAATAAATAAGAAATGAACTAATATATTATTTATAAATTTAATTTATATTTATTATAT
  4745  TATTTACATAGTAATTACGATTACTACTTAGAAGGTGAAATTAGTAAAATGAGACCTGTA
  4805  TTTTATATGTAAAGTTTATTATATTAATATTATTTGATTTTATCTTAAAATATATATTGG
  4865  TATTAATTTTTTTAATATTTGATTTTGTTGTAAATCTTAACAATATAATTAATAATATTT
  4925  TTATAATATTGTGAGTATTTTATTTTATAATTTTATTATTTATTACAACTAAATAATTTT
  4985  ATTATATTTACATATATTACTATTTAAATTTTTAAATTTTAATTTATGTAGGTAATTTAC
  5045  ATTTTTAAGTACGATGAGAGTTAACTTGTCGGAATATAGGGGAACCATCCTCTAAGGCTA
  5105  AGTATTTATAAATTTAGCGATAGTGAAAAGTACCGTGAGGGAAAAGTTGAAAAGAGTGTA
  5165  GAATAATATTAGATGTAGAAACAGAAACAAAGATACATAGAATATTAGTTCTTTCGAAAG
  5225  TAAATAACGCAGTGAAACAGATTTGAATTAGTAACTCTATAAGCAGTCAAAATCATAAAA
  5285  ATTTATAACATGATAATGGCGTACCTTTTGCATAATGGGTCAGCAAGTTAATAGGAGTAG
  5345  CAAGGTTAAAAGCCTAAGCGAAAGCGACTAGGTCATTTTTAATAAGTGAAATGGGTTAAG
  5405  TTACTTCTATTAGACCCGAAGCCAGGTGATCTTTCCAAGACCAGATTATAATGGATCGAA
  5465  CGGTTGAATGTTGCATAATTCTCCGAAGAGTTTTGGAAAGCGGTGAAATGCCAATCTGAC
  5525  CTGGTGATAGCTGGTTTTCTACGAAACATATTTTAGTATGACATCTATTCAATATTTATG
  5585  GAGGTACAGCACGGTAATTCCATACAAATATTAAATTTATTTTTAATAGGAGTTTAAGTT
  5645  GCGGGGACTTCGAAAATCTTACCAATGGAAATAAATCTCGGAATTACATAAATAGATGAT
  5705  AGATATTCAGACTATTCATGATAAGTTGGATAGTCAAGACGGAAACAGCCGTGAACACAG
  5765  ATTAAGGTCCCGAATGATTATTAAGTGAAATAAAGGAAGTGACAAATCGAATGCAGTTGA
  5825  AAAGTGAGCCTGGTAGTCGCTACTTATAATGAACGTGTATCAACGTATCAGCCCTTAGAT
  5885  TGTTGCCCCGAAGATTTAACGGGTCTAAAATAATCAACCGATATCGTGTTAATTTTAAAG
  5945  ATAGATTCTTAATAATAATTAATTTTTTATTATATTTATATTTAAAATTTAGGTAGTAGA
  6005  ACATTCAGATAATTTATAGAAATATAGACAAACTATAGAAATCCAAACCTAAAATGAACA
  6065  GTGTTACATTGTTTATAGGAATCTGAAGAGATAATGCTGACATGAGTAACGTAAAAAGAA
  6125  AGTTTAAACTTTCTCGCCGAATACGAAAGGGTTATTAGCTAAAGATTAAATCTACTAATG
  6185  TTAATGCGGTCTCTAAGGTACAAAACCAACGTTTTGGCTGATGAGTTTAGCTTTGAAAGT
  6245  CCACATGGAGAATAAAATTTTACACAGAATTTTTTTGTAATTTCTTACAAGAATAGAAGA
  6305  TTATATTTTAATAATTTTAAGACAATTTGCAAAATTTAATATTGAATTGTTCTGTTATTA
  6365  TATTATTTGAATATTTAATATAATTCTAAAATTTATTAGTTTATTATTAATAAATATTTT
  6425  AGTAAATTTTTATATTAATTGGGGCCAGGAAGAAGATGTTTATTTGAATAACTTCGAATC
  6485  TATATTCTAATTTAGTCTTATATTTTTAGAAACTTAAAGTGAATATTTTAAGATTATATT
  6545  CTATTAAAAAAATATACATTATATTTTTTATATCTTTAAATTAGTCACTTAATTTTATTT
  6605  TAATTTTTGTATATTTGTATAAGCAAAAAATCCTAAGTTAGTAGAAGTTGATTTATTATT
  6665  ATAATTTGGTGAGAGTTGAATTATTTTAATATTTTAATGATTTAGGCTAGTTTTTTTTTA
  6725  GATTTAGTTTCTAAGCACAACCGTACCCTAAGCCGACACAGGTTCGTAGGTAGAGTATAC
  6785  TAAGGCGTAGAGCTAAAAGTTGTTAAGGAACTCGGCAAATTATCCTCATAAGTTCGACAA
  6845  CAAGAGGAACCATGAATCTTTTATAAATTAATAACTCCTGTTAATTTATTTATATGGTGG
  6905  CACAAAATCGGAAGCCCCGACTGTTTACTAAAAACACAGCTGTCTGCGATTATGAAAATA
  6965  ATAGTATAGATAGCGAGATTTGCCCAATGCCATATGAATAAGTAATATAATGGGTAACTG
  7025  TTTCTTTACAAAAAGGTGGTTAATAGCGGTCTTAACTATGAGGATCCTAAGGTAGCAAAA
  7085  TAAATTGGCCATTAAATGTGGTCCAGTATCAATAATTTAACGATGGCTTCACTGTCTCTA
  7145  CAACTTGCTCAGTGAAATTGAATTACCCGTGCAGATGCGGGTTGCCTCAAATAGGACGGG
  7205  AAGACCCCATGCAGCTTTACTGTAGCTAGTTATCACATATAAAGTTCTATTACCTCGGTT
  7265  ATACAGATAATAGGGAGTCGATTAGACATTTATGGAAAACCTTAAGTCTGAGGTGGAACT
  7325  GGTGTTTATCTTTTTATTTATAAAATTTAAGAGGAGATATTTGACTAGTTGGCAGTTTGA
  7385  CTGGGGCGGTCGTCTTTAATAGAGTAGCAAAGTACATCCAAATAGATTAAAAAATTAAGA
  7445  TCATATTTACTTTTTAAGTAAGGTTAATATTCTGACAAATTATTTTATATTGTAAATTAT
  7505  TATTTTTAATTAATAATTACTTTAAAATCAAATTTAAAAAAATTCATTAATAAGGTATGC
  7565  TAGACATTAAATGGAGGTTAATGAATCATGGAAGATTCTGGAGAGTGCAATGGCGGTAAG
  7625  CATGCTTAACTGAAAGACTTAATAGTCGAACAGATACGTAAGTAGGGCATAGTGACCCCT
  7685  TGCTATATTATGGAATAGACAGGGATCAATTGATAAAAGTTACGCTGGGGATAACAGCCT
  7745  AATAGCCAGCGAGAGTACACATTGTCCTGGCTGTTTGGGACCTCGAT
;     G-rnl ==> start
  7792  GTCGACTTAATTTATCCTCCAGGGGCAAAACCTTGGAAGGGTTCGGCTGTTCGCCGATTA
  7852  AAAAATTACATGAGTTGGGTTTAATACGACGTGAGTCAGTATGGTCCCTATCCTTTTGAG
  7912  GGACAAATAGTAAAAAGGGGCAGACCTTCTAGTACGAAAGGACCAATAGGCTGTGTTTCT
  7972  CTAGTGTACCAATTGTAATATTTCTTTAATTTACAAAGATTAAGATGGAAACAACTGATT
  8032  AAAGTAAATGAAATAAAATTTGCATAGTTGGGTAGCCACAAACATATTAGATAATTACTG
  8092  AAAGTATATCAAGTTCGAATCTATCCCCTAGATACTATCAATGGATTTCTCTTTGTTCTC
  8152  TATCACGAATGGTAATTATTACTTTCCTAGTATTATATCATTTCTTGAAATCGGTAAAAA
  8212  TATATATACTAAAGTTTTATAC
;     G-rnl ==> end
  8234  TATAGTAAAACTATATTGATAGAAAGTATTAAAATATATGTATGTATATTATATATATTT
  8294  TGTAATATTAAGTTACAATATTATTATAATACGTCAAAGAGATAAAAAAATCCATAAATA
  8354  AAGAAATAGATCATTTCTTAGATAGGATGCAAATGAATTGATTGTAAAGTCTTAAGTTTA
  8414  GCATTACTAATTTTTAAAATAGACTTGATGTTATAGGTTGTCAAAAAAATAAATAAAAAT
  8474  CAATAAGAATTAAATAATTTAATAATAAGCTAATTATTATTTACAATATTATTTTGTTGT
  8534  TTTTAGTTTAAACTATTTAAAAGTAATTATTAATATTTAATATACTA
;     G-trnT(uuag) ==> start
  8581  AAGAAGTTTGCTACTGGAAAAAAGCAATAAAAATT!TTAG!AATTCTTATTCTTAATTAT
  8639  TTTTTATTAAAAAGGTTCAATTCCTTTACTTCTTC
;     G-trnT(uuag) ==> end
  8674  GATCTTATTAAAAAAATTAATTATAATTTAATATATATAATTTAATAATATTAATAAGAG
  8734  AATTGATTTAGATAAATCTTAGAATACCTATTAACTTTTTAGTTAATTTTATATTATAAT
  8794  TTTTATATTATATATTGTAATTTTTTACAAGGTATCATACTCAGTTAATTTTTATTATTA
  8854  ATTTTTGTAATAATAAACTGAGATAATAGTTAACTAAGACTGATTGATTTTTTATATATA
  8914  CAAACA
;     G-cox2 ==> start
  8920  ATGTTACAAAATATATCTATTTTTAATACTTTATTTAATGATGCTCCTCAACCTTGGCAA
  8980  ATTGGTTTTCAAGATTCTGCTTCTCCAGCCTTTACAGGTATTGTTGAATTACATAATATT
  9040  ATTTTCTTCTATTTAATCCTTATATGTGTTGGAGTTTTCTGGATTTTAGGTTCTACTATG
  9100  TATTACTACAGTCATAATAATTCTCCTATTGTTCATAAATATCTTAATCATGGTACTTTA
  9160  ATTGAATTAATTTGGACTATTACACCTGCTTTAATTTTAACAGTTATTGCTTTCCCTAGT
  9220  TTTAGATTATTATATTTATTAGATGAAGTAACTTCTCCTACAATAACAATCAAAGTAGTA
  9280  GGTCATCAATGGTATTGGTCATACGAATATAGTGATTATGTTACAGAAAGTGGACAATCT
  9340  ATTGAATTTGATTCATATATGATTCCTGAATCTGATTTAGAATTAGGTCAATTTAGATTA
  9400  TTAGATGTTGATAATAAAATGATTATCCCTGTTGATTGTCATATCAGATTAATTGTTACT
  9460  GGTGCCGATGTAATTCATAGTTTTGCTGTACCCTCTTTAGGATTGAAAATTGATGCTACA
  9520  CCTGGTAGATTAAATCAATCTTCTATCTTAGCTGAAAGAACAGGTACTTTCTATGGTCAA
  9580  TGTTCAGAAATATGTGGAACATGGCATGGATTTATGCCTATAGCTGTAGAAGCAGTATCA
  9640  GTTCAAGATTACTTAGCTTGGGTTGATTCAATGTAA
;     G-cox2 ==> end
  9676  TAATTCAAAGTAATAATGAATATTAATTAAAAATATTAATAATTAATAAAATTTTTATGA
  9736  TTTATAATTTATAACTTCTAACTAATAATTAGTTCCCCTTCTAAATATCTTATTTTAAAT
  9796  TAAATTTCCTCTCTAAATATTTTAAATTCAATTTCCCCTCCATATATTTTCAAATAAATA
  9856  AATTAAATACTTGTATTTATATTAATATTAAATTAAAATTAAAGTTTATAAACTAATATA
  9916  ATATATATAAATAATTATATTGTATTATTTAAATTAATATATAAATTTTTATCCTTATAG
  9976  GTATATTCTCTATATTAAATATAATTTTTAATATAAAATATAAATATAGTGTAATGAAAT
 10036  CTTATATTATATAAATTAATAATAATTATTTAATAAAAAATATTAAATTCTAATGATATC
 10096  TAATATAAACTAATACTAATAATACTGAGACTATTCACTTTTTTAAGATTATAAACTAAG
 10156  TTAATTTATATAATAATTGTATTTTTAATATATTAATTTTTTATAGTTTTAATTTTTATT
 10216  TATTATTATATTATTTATAGTTATAAAAGAGAATTATAATTTAAGTAATTAGTAAATAGT
 10276  AATAATTTTTTTATGATTATATTCTAATTAA
;     G-trnA(ugc) ==> start
 10307  GGGGGAATCTGATAATTGGTAATCAACTGTACT!TGC!ACTACAGCAATGATAGTTCGAG
 10365  TCTATCTTTCTCCA
;     G-trnA(ugc) ==> end
 10379  TTCCATTATATTAAAAATTTCAAAACAAACAAATTTTTATTATTTATAA
;     G-trnF(gaa) ==> start
 10428  GCTTCGGTTGCTTAAGGGTTAAAGCGTTCGACT!GAA!GTTCGAAAGACAGTGGTTCAAC
 10486  TCCATTCCGAGGCA
;     G-trnF(gaa) ==> end
 10500  ACAAAATAACAAATATATTAATATATATAA
;     G-trnT(ugu) ==> start
 10530  GCCTGAATAGTTTAATAGGTAAAATTGCTTACT!TGT!AATAAGTCGTTGGCGGTTCGAG
 10588  TCCACCTTTAGGCA
;     G-trnT(ugu) ==> end
 10602  GATTAAAAAAATCAAAATAAATAATACTAAATACTAAATAATAATAAATAAAATAAATAA
 10662  ATAAATAAATTTTGTAA
;     G-trnQ(uug) ==> start
 10679  TGAGTTATAGTCTAATGGCAAAACATCTTCCT!TTG!GCGAAGAATTTCCTCGTTCGAAT
 10737  CGGGGTAACTCAG
;     G-trnQ(uug) ==> end
 10750  TAATAACAATTAACAAATTATTAATTATAATAAATTACTTAATAA
;     G-trnK(uuu) ==> start
 10795  GGAAGCATAACTCAATAGGTAAGAGTGTTTCACT!TTT!AATGAAAAAGCTAAGAGTTCG
 10853  AGTCTCTTTGTTTCTG
;     G-trnK(uuu) ==> end
 10869  CAAAAATGAACTTTATTAATATTTAAATTAAATTCTTATATATTATATAAGTATGAGCTG
 10929  ACAATTATTTTTAATTATATTAAGGATACAATTTTATATTAATTATTATAATTAAATTTT
 10989  AATTGAATATTTCTAACAAAATAAATAAATATAAATTAAAAAATTTTGTATTTTATTTTT
 11049  GTTGTTATTAATTATTTACCTTTCTTTCAGCTTTAATATTAATAATTTTTGTATGTAATT
 11109  TTTGTATCCCCATATATAAACATTATATTCTAGATATATAATGGATTATTTAATATAGTA
 11169  AATAAAGTTATTTAAATAAGTATATTTTTATTTATTAAATATTCTAGAGATTTATTCACT
 11229  TTACTTATATTTTTTCGATATTTAATAGGTTATTAAAATAATCTAAATTTTTTATAATAC
 11289  AAATTAGCAAAAT
;     G-orf424 ==> start
 11302  ATGTCAAATAATACAAATAAATTAACACATATTATACCTTTATTTAATTCCGGTTTAAAA
 11362  CAAAAAATTTCATTAAATCCTGATTATAAAGATAGTAATCATAGTCCATCTTATATTATT
 11422  AATAATTTTGAAGATTATTTAGAAGATAAACAAAGATTAAGATTAAAAGGTGTAGGAAGA
 11482  GGATTAAAAGGTTTACAAGAATATAATAAAATATTAATAGATTATCATAAAACAAATACT
 11542  TCTTTAGATTTTATTAATGAATTAAATAAATTAAGTAAAGAATCACAAATTACTAAAATT
 11602  TCAGAATTAGATAATATAAATGAAAATAAAGAAAATAAAAAAAATAATAATTATATTGAT
 11662  AATAAATTAATTAGTAATATTAATTTTCCTTTAAATTTATTAAAAAATAATAATTCTACT
 11722  TATAATTTTAAATTAAGAAATTATATAAAATTAATTAGTAAATATTATCCTGATTTAGCT
 11782  GCAAGTAAAAATAATATATTCAAATTTAATTTAAATAATACTAAATTTATTAGAAATATT
 11842  TATACTTTATTACATTCAGCTTTTATTTCAATGCATTGTTTAATTAGTCAACCTAGATTA
 11902  TCTGTTATTAATGATAAAATTTTTATTCAATTATTTTTTTACCCTGATATCAAACTTTCT
 11962  AAAGTTATTAATAAAATATTAAAATCTTTTAGAGCTAATAATACTAATAGAAAAATTATT
 12022  TTTAATAATAAATATAGAAATAGAAAAAATTTAAATAATAATAATAATAGAAAAGTTAAT
 12082  AAATTATTTAATATGGCAAATTATAAATCTCCATTCTTAATTATTTATAAAAATAAATTA
 12142  AATATATTATGTCAATTATTAAGTAAAATATTTAATAAACCTGTACAATTAGAATTAATT
 12202  AAATTACATTATCCTTTTTATGATTCTAATATTATTGTTAATTTATTAGCTAATTTTACC
 12262  AAATTTACTAAGATTAGAAATTTATTTATTAAAATTTTTAATAATGCTTTAATTAAAAGA
 12322  CCTACTGCTAATATTCAAAGAAAAAGATTCTCATTATTACCTGGATATTTAACTGGTATT
 12382  ACTATTAAATTTGCTGGTAGATTCCCTACTCAAAAAATTGTACCAAGAAAAACAGTAAAA
 12442  ATTAAAGATATTGGAAGTTTAGCTAGAAAAAAAGCAATATTAGTCGAAAATGCCAGATTT
 12502  TCTAATAAAAATAGAAGAGGATCATTTAGTATATCTGTATCTACAGGATTATATTTAGGT
 12562  AATTTTATTAAATAA
;     G-orf424 ==> end
 12577  TTTTAATTTTATTATTTATCTAAGTTTTATATATTTATAAGTATAAATAATTTCAAACTT
 12637  TTAAGTTTCTCCTATATTTTATTAATAGTTTTATTAATAGATTATTTTATTAAATAGTTT
 12697  GTTTATTTTTTGTTTTTTAAGTATTATAATTTTATATTAAATGGTTTTTTTACTATTAAG
 12757  ATATTATTTTTATATAATAATAATTTTCGTTTATTTTGAGTCGGGACTA
; G-orf64 <== end
 12806  AAGTATATTTTGTTGTTTTATAGAAATTGAACCTTTATTAATAAA
;;     G-dpo_1 <== end
 12851  TCTAAACCATTTATTATGATTTAAGATTCCTCCATAAACTTTAGGTGCTAAAGCTACAAA
 12911  TTCTTTATATTCTTTTTCAAGAACCATTTGCCCTAATTGTTTCCCTACTAAATAATCATC
 12971  TAATGGTTTTCCCATTACAGCAGAATC
;;     G-dpo_1 <== start ;; HMM match pos. 982,1028 score 2.4e-10
 12998  TTT
; G-orf64 <== start ;; contain dpo
 13001  TTA
; G-orf125 <== end
;;     G-dpo_2 <== end
 13004  ACTATAATATATTAGATTATTAGGTAAATTCTTTAATTGAATCATTATAATTCTAGAATA
 13064  AGAGGTAGTAGCAGAGGCAACACCTACTGAGATATCATATTCAGTATAATCATTTATTAA
 13124  TTTATCCTCTTCTTTATCATGATAACTAATTAAAATTAAATCTTTATCTAATTCTAAAGT
 13184  TGTTATTCTATCTTTAATCTCAATAATTTTATCTAAATTTTCAATTTGAATAATTTTATG
 13244  AGTAGCTAAATCATCCTTCATACCAAATTTACCATATACAGAATTTAATAATAATTTCGC
 13304  AATTAAATACATAGGATTAGCTTTGTCAGTAGATTGTTTAATTTCATGAAGAACAGATAC
 13364  ATAATCTTTGAATATGTT
; G-orf125 <== start ;; contain dpo
;;     G-dpo_2 <== start ;; HMM match pos. 833,979 score 7e-31
 13382  TTA
; G-orf21 <== end
;;     G-dpo_3 <== end
 13385  TCTTTCGAATATATATCCTTCTAAGATTTCAAATGTATATCCATATTTCATACTATTACA
 13445  AATTTC
; G-orf21 <== start ;; contain dpo
;;     G-dpo_3 <== start ;; HMM match pos. 809,830 score 2.8e-08
 13451  TTATGCAAAATCCCAACCTGTGCATATAAACTATTTCTATTTAATAATAATATTGTTATA
 13511  TCTCCCCTTCAATTTTCTTAAAATTTTCTTAACAAAATATTAACAGTATAATATTAATAA
 13571  ACTCAATATAGGTAATCTTTATATTTAATTTTTATAAGTATTAAAGATAGAGGTTCAATT
 13631  CCTCTTGAGTTATTTTCGCAAATTAGCGATTTAAATACTTATATTATTACTTAATATTTA
 13691  TAAGTACGTGATAGATATACACTAAATTTTTAATTTATAGTTTATATTTATTTACGTTTA
 13751  TTTTTAATTTTTGTTCTTAAGGAACTCTGCCTTTAATTATTTTTTATTTTAAGGTCATAT
 13811  ATTCAAGGTAAAACCTGCTTAAGTATTATTTATTAATATTTAATTTTTTAAAGCCTTTAG
 13871  TTGTAATATTTATTATTTTTATAATTTATATTCCGAACGGTAAAACGTAGGCATTTCTTT
 13931  ATTATTTTATTT
;     G-nad6 ==> start
 13943  ATGAAAAATTTTTTATTAAACATTTTAGCTTTTGGTGCGATTCTTTCTAGTATATTAGTT
 14003  ATTACTTCTACTAATCCTGTTATAGCTGTTATTTTCTTAATCTCTGTTTTCTTTAATGCT
 14063  GCTGGATATTTAATTTTATTAGGTGTTGGATTTATTGGTTTATCTTATATTTTATTATAT
 14123  GTTGGTGCTATTACTGTTTTATTCTTATTTGTAATTATGATGATTAATATTAAATTAACT
 14183  GATATTTTAGAAACAGGATCTCAATATACACAAAATTTCCCATTAGCATTAGCTATAGGT
 14243  TCTTTATTTATTTTTGAAATATTTACTATTTTACCTTTCCAAATTAATAATGTCTCTATT
 14303  ATTTCTGTATTTTTTGATTTAATTAATACTATTAATAGCTTATTTTTAACTGTTGATAAT
 14363  TCTTCATTTATTAATGTTTTAACTACATTTAATCCTTCTATTGCTGATACAACTATTACT
 14423  AATTTCTTACAAATTGAAGCTATAGGACATAATTTATATACATATGGTGCTGCTTTATTA
 14483  ATAATATGTAGTGTTTTATTACTATTAGCTATGACTGCTCCTATTTTTATTTCTAGAAAA
 14543  TCTAAATTTTAA
;     G-nad6 ==> end
 14555  TTATACTTTATTCTTTATTTAATTATTATTTAATTTCTCTAGTAAATCTAATTTTTTAAT
 14615  TTAAAACTCCTCCATTTTTATTAACTTATCTATCCTATTAATCTGACTAAATTTGTAATT
 14675  ATAAATTAATTTAATATTTCTTTATTACTAATATTTATTACAAAAATTATGATATAAATT
 14735  TAGTATTTTTATTTATATCATATGTAATTATTATTAAAGTATAGTATTTTTATTTATATT
 14795  ATATGGTATGTAATTCTTATTAAAGTATAGTATTTTTTCTTATTATATGATTTATTTTAT
 14855  TTTTAATTTTTGTTTTTTATATTTATATTGATAGGAGATATATAAGTATAAAGTTATATA
 14915  TATATATATTATATTTTTATTATTATTATCTTTTTATATAGTTATAAATTATTATTATTT
 14975  TATATTAAATAATTTTATTTATATTATATTTTTTAGATTATATTTTAATTTATTTATTTA
 15035  TATATTTTTCTAGGGATATTTAAAGTTTTTA
;     G-nad2 ==> start
 15066  ATGATTTTTATTAGTTTATTAATATTAATTATGGCTATTGCCATTCCTTCTATTAGATTT
 15126  AATTTGTCTCCTAATTTATTTATTCGGTTAACTGCTATTATTTTTATCTTTGCCGCAGGT
 15186  TTAGCTTGCAATTCCTTATATATTCAATCAATTGAATCAGGTTTAGGTATATATAGTGGT
 15246  TTATTCCATGTAACTGTTACTTCTCAATTTATTGATATTTTTATTTTTATTACAGCTGCT
 15306  TTAATTTTAACAGCTTGGCCTATATTTAATAAACAATTATTTAATAATAGTTACAAAAAT
 15366  AATTCTAATTTCTCTCCAGAATTAGATAAATTTACTTTAGTTAATAATAATAGTAATCCT
 15426  ACTACTGAATATTCTCTTATTATTTTATTTAGTACTTTAGGTTCTTCTTTATTATTATCT
 15486  TCTGCGGATTTTATTTCAATGTATCTTAGTTTAGAACTTCAATCTTTTGGTGTTTATATT
 15546  TTAGCTACTTTATATAGAAATTCTGAATCAGCTACTGCTGCAGGTTTAAAGTATTTCCTT
 15606  TTAGGTGGATTATCATCTTGTGTGATATTATTAGGTATAGCTTTAATTTATTCTTATTCA
 15666  GGTATTACTAATTTTGAATCTATATTTAGTTTAAATTCTGTATTACATGCTTTTGGTTCT
 15726  TACCAATCTTCTTCTTTAGGTATTATCTTAGGATTTATTTTCATTTTCTTAGGTTTATTA
 15786  TTTAAAATAGCTGCAGCACCTTTACATAATTGGGCTCCTGATGTTTATGATAATAGTCCT
 15846  ACTATTGTAACTATTTGGTTAACTATTATACCTAAAATATCTATAATTTTCTTATTATTT
 15906  GAAATTATTAATGGATTAAATTTATCTACTACTTTAGTTGTTTTTGATTCTATTCAATTT
 15966  TTACCTGTATTTTTCTTATATTTAGCTAAATATAAAATAGTTGAAATTAGAAATTTATTA
 16026  TTATTAAGTGCTTTAATTTCTTTAATTATAGGAACTATTGTAGGTTTATCTCAAATTAGA
 16086  ATAAAAAGATTATTAGCTTATAGTACTATATCTCATATTGGATTTATTTTATTAGCTTTA
 16146  GCTATTAATTCAGTAAATTCTATAGAAGCTTTATATTTTTATATATTTCAATATACTTTA
 16206  ACAAATTTAAATGTATTTTTAATTCTATTAGCATTTGGTTATATTATTAATAGTAAAAAT
 16266  TTAATTAATAATAATTTAATTGAGGCAGATATTAATTTTATTTCTCAATTAAAAGGACAA
 16326  TTTTTCAATAATCCTATATTAAGTTTAAGTTTAAGTATTTGTTTATTTTCAATGGCTGGT
 16386  GTACCACCTCTAATAGGTTTCTTCTCAAAATATTATGTATTATATTCAGCAATTTCTAGT
 16446  CAATATTATTTAATGGCTATTATTGCAATATTAACAAGTGTAATAAGTGCTTCTTATTAT
 16506  ATAAAAATTATTAGAATATTACATACTGAAGATAATAATTCTAAAATAAATGAAATAGAA
 16566  AATAATGAGTTAGTATTAAATAATTTCCATAGTTTTTTAATATCTAGTTTAACATTAGCT
 16626  ATCTTATTATTCTTAATTAAACCAACAATAATTTTAAATAGTGTACAGTTACTATCAATA
 16686  TTATTATTTGATAAATATCCTATCTC
;     G-nad3 ==> start
 16712  ATGAATAATTTAA
;     G-nad2 ==> end
 16725  TAATGTTATTTATAATTGTACCATTTTTAGCTTTTGTTTTATTAGCTTTAAATGTTTTAT
 16785  TAGCTCCTAAAAATTCTTATGAAGCTAAAGTATCTGCATATGAATGTGGTTTCTTAGCTA
 16845  TTGAAGGTCAAACTAGATCTACTTTCCAAATTCATTTTTATATTGTAGCTATGTTATTTT
 16905  TAGTATTTGATTTAGAAATATTATTATTATTTCCTTTAGCTGTTACTTTATATCAAGTAA
 16965  GTACTTATGGATTTGTAATAGCTTTAATATTTTTCTTTGTATTAACTATTGGATTTGTAT
 17025  TAGAAATAGGATCTGGTGCTATCTCTTTAACTAATACTCATGAATAA
;     G-nad3 ==> end
 17072  TTTTATTCTATTTATAATTTATAATTTATTTAACTAATTCTAATTTTATATACCCCCTCC
 17132  TTTTTAATTATATTAATTATATTAATATTATTAATATTTTTTTATTTATTTTGTTTGTTT
 17192  TTATATTTTTTATATTTTTTATATTTTTTATTAAATTATAATCTAAAAGAAGTTTATATT
 17252  ATATTTAAAAACAAAATTTTTTTAGTTATTAAGTTATTAAATTTAGTTTATTAGTTTATT
 17312  AGTATACTATGAA
;     G-trnY(gua) ==> start
 17325  GGAGAGGTGATCCGATTGGTAATGGTGGTTCTCT!GTA!AAAGAATTGGTCTTAGACCAT
 17383  ATTAGGTTCGATTCCTAAACTCTTCA
;     G-trnY(gua) ==> end
 17409  ATTATAACAAATAATAATATATATTTAATATTTGAAATATATAATAATATATGAAAAATT
 17469  AAAAGAATAATAAGTATATCTTATAATATTCCATATGAATAATATAAAACAATTTTTGTT
 17529  TA
;     G-trnM(cau)_2 ==> start
 17531  AAGACTGTAGCATAATTGGTTAATGCAGTTCGCT!CAT!AATGGATATTATAAGGGTTCA
 17589  ATTCCCTTCGGTCTTA
;     G-trnM(cau)_2 ==> end
 17605  TTAAAATAAATATTAAATAAAATTAAATAATGAATATAAATTTAAATATAA
;     G-trnS(uga) ==> start
 17656  GGGTACTTGGTCGAGTCTGGTTTATGGCGCTCGTCT!TGA!AAACGAGTACTCCTAAAGA
 17714  GTCGTCGGTTCAAATCCGACAGTGCCCG
;     G-trnS(uga) ==> end
 17742  TAAAAATTATAGTATAAAAATATTAAATTTAATAATTTCTTAATTATAAGTTATTTACAT
 17802  ATATAATTATATAGTAGATAATTTTTTTTAGATATTTTTAATTATTTTTATAATTTATTT
 17862  TTAAAAGAGATATTAAGTATTGTGAAAAACATATATAATAAGATAATTTTTTTAATTAAT
 17922  TTAATTTAATTATCAAATT
;     G-rns ==> start
 17941  TTAAGTAAGAATTTAATTTTGGTTCCGATTGAACGTTATTCAGTAGTTTTAAGACATGCA
 18001  AATCATTATTTCTGATAGTAAATTAATTTTATTCTAAGAAATAAGGTGTAGAGGTGAGTA
 18061  TAGTAAATAAGATACCCTATAAGTCTTCATAAATTGGAGATAATTAATCAGAAAAGAAAA
 18121  TAAATTTAGTCTTTTATAAAATTATGAGTATTTTCGTATTATATTAATAAAAATATTAAT
 18181  TTTAATATTAAATATAGATATAATTATTATTAATATTTCTTCTTTATAGAATTATTTTAA
 18241  TTTATGACTAATTAAGCAAATTAATAATTTTGAATAAGAATTTTAATAATAAATGATTAA
 18301  GATAAAATTAGCTATTTTTTATTTAAAAAGGAAATTTTCTGCTTTAGGATTCTATTTACT
 18361  TTGATTATGATAGTTGGTAGTGGTAAAGGCCTACCAAGTCTACGATCAAAAGCCAAGTTT
 18421  GACAGAACATATGGCCACATTGGGAGTGAAAATACCCCAAGTAATATTTAATTACCTGCA
 18481  GTCAAGAATATTAGTCAATGCTCGCAAGAGTGAACTAGCTAACTGAAATCATAGATGTGT
 18541  CATTTATGATAAGGTAAGAGAAAATAATGATATTATCTTACTATTAGTGTCGTCTAAAAC
 18601  TGGTGCCAGAAGACTCGGTAAGACCAGAGACGCAAACGTTAGTCATCATAATCAGGCGTA
 18661  AAGGGTTTGTAGGCGGCTTTAAATAATATAATTTAATTTCTAAAATAGCTAAAAATATTA
 18721  AATTTTTATAGATTATATTAGAATTAAAGCTAGAATCTAATAGAGGGTGAGCTGAACAAC
 18781  ATTTTAATTAGGATTAACAACTATACAAATAATTTGGAGTACTAAAGGTTAAAGCTATTT
 18841  ATCCACTAAAGATTGACGCTAAGAAACGAAGGAGAGGATCGAAAACAAGATTAGAGACCT
 18901  AATTATCCCTCTCAGTCAACGATGAATGGTAGTTGCTAATATTAATAATTATTTATATAT
 18961  ATTAAATTTTATTTATTATATAATTATATTATCAATTTTATATTAGTGACGAGGTTAACA
 19021  CGATAACCATTCCGCCTTGTGAGTAAGACTGCAAAGTTGAAAACAAAAAAATTAGTCGGT
 19081  CTTGAAGCAAACGAAGTGAAGCATGTTATTTAATACGATAATCCGCGTAAAATCTTACCA
 19141  GTTCTTGTATAATTTACTTTAATTCAAATGAATTATTGAAAAGAATATTATTTTTTAATA
 19201  TTTTATTACAGGTGTTGCATGGCTGTCGTCAGTCCGTGTCGTGAGAAGTTTGGTTAAATC
 19261  CGTGAACGGACAAAATCCCTAGTGTTAATTTAAACATAACATATAATAGCGTTCATAAGA
 19321  TGCTAGTTGGGGCTAAGACAAGTCATTATGGCCCTCATGTTCTGGGCTATAGACGTGCCA
 19381  CAAAAACTTTTACAAAGTGATGCAATTCCCTTTCAACAAAGAATATTAAGGAGGAGCTAA
 19441  TCATTAAAAAAAGTTAACTATTAAATTAGTTGAATTGTCATCTGAAATTCGGTGACATGA
 19501  AAAAGGAATTTCGAGTAATCGTTGATCATTACGCAACGGTGAAGTATGCATTCAGGATGA
 19561  ACTAACCGTCTGTCGCTGGGAAGGAGCTTAATCTGAAGGAAGGTGTGCATTGTTCAAATT
 19621  TTTCTTTTTTATAATCTATTTGATAGAAAGTATATATTTTATATTAGTATTCAAATAATA
 19681  ATTATAAGTACTACAAATACTTAATTAATTAGTACAATAAGAAATTCTCATTAATTCTAA
 19741  CAAATTTTTAAATTTCTGTATTAGTTTAAAATTAGATTATTCTGAAATGAATATATATTA
 19801  TACGCTTAATAACTATATGTACTATATTATTATATATCAGTAACAGATAAAAAAATAATA
 19861  TAGAATTACTGATCTAATTAAAAAATATAAACGTGATTATTAAGAAAACTGAACCCAACG
 19921  AATTCAATTGAGTAACATCTCAAAAGTCATAGCAAGGTAGCCGTACTGGAAGGTGCTGCT
 19981  GAAAAATAAAACGA
;     G-rns ==> end
 19995  ATAGTTTATTACCCCCCTCCAATTTTAATTTAATAATTTAATAAAACTAATAATAATTTA
 20055  ATAAAACTAATAATAATTTAATAAAACTAATAATAATTTAATAAAACTAATTTA
;     G-trnV(uac) ==> start
 20109  AGGGGGTTAGCTGAGTGGTTTAGCAGTAAATT!TAC!ACTTTACAGACAGAGTTTCGATT
 20167  ACTCTACTCCCTA
;     G-trnV(uac) ==> end
 20180  TAAAAAATAAATTATTTAATTATATCTAATTATATCTAATTACTTAAAAGGAAAATATTT
 20240  TATTATATTTTATAAGTGTAATAATATATAATTTTTTATAATTTATAATAATATAATTAT
 20300  TCTTAT
;     G-trnL(uag) ==> start
 20306  GCAAGTATGCCGTAATTATAGGTAGCCGGGTAGATCT!TAG!GAATTTATGTTAATACGT
 20364  AAGAGTTCGAGTCTCTTTACTTGTA
;     G-trnL(uag) ==> end
 20389  CTTTAAAAAATAATAATAATAAATAAAATATTATATTTTATTATCTTCTAATTTAAAATA
 20449  AATTATTCAAAAAGTAAATATTAACTTTCTTTCTAAA
;     G-trnR(ucg) ==> start
 20486  ACATCTTTAGCTGAATGGTACAGCATTTGCCT!TCG!AAGTAATAAGTTATTGGTTCAAA
 20544  TCCAATAAGATGTC
;     G-trnR(ucg) ==> end
 20558  ACAAACTAAATTTTTGTTTTTTATTATTATTTATTAAATAAAATTAATTAAACTAATATT
 20618  CTAATACTTTAATACTAATTTTTTTTTGTTATAATTATACTATTGTAATTTATAATTTAT
 20678  TTCTAGAATTTTTATTTTATTTTATTTTATTAATCTAATAAGATCAGTATTACAAAATTT
 20738  AATTAATTATTTATTTAAATAATTATACTATTGTAATTTATATTTTATATTTAACTTTTA
 20798  TACACTATACAATATAAATAATTTTTTAATCTACAAAACACAGGTAATACAAATAAAGAT
 20858  TCATAACTATTAATTATTTTAAATGAAAATAACACTTAATAATGGAGATGTTATTTTAAA
 20918  TATAATTTTCATAAATTGTCTAGTGACATCAACAGCAACTTCTACATTTTAACTTATAGC
 20978  GTCTTTAAGAAATAAGATCGAACATAATTTAATTTTCTAAGTTTAGGATTAAATCCAATC
 21038  TTCAGATTTTATCTTATTCATTGGATGTTAAATAACAGAGGATTTACAAAATATTAGAAA
 21098  TTTATTCCAGAGGTAACTTAGAAGATGAAGCTTTAGGTGTATCCTCAGGTAATTGAGAGG
 21158  CTTAAACTTTAGGAGTATCATCTATTTTTATTTATTTTTAATAATGATCAAAATCATCAA
 21218  TATCATTAAATTTTATTCCACTATCTAATTCTCCATTATTATTTGTAGGTAAATTTATTT
 21278  TTAGGTAAATTATCTAAATTAGTATTTATATTATTGATATAAGCACATGTAAATTTAAAT
 21338  ATTTAAATATTTATTTATTTTATTTATTTTATTTATTTTAAAATACCTTAAATTGTAAAA
 21398  TCTATTGTGGAATGTGGTATATCAAGTAATTAATCTACAAATTATTGTGGAATATGTAAA
 21458  TTCATATTATAAATCTAGAATTATATCTTTTTCTTGCTACATAATAAAATATTATCTTCT
 21518  TGTTTTATTAACTTAAAAACAAATATTTTGTATGTTATGACAAAGTAAGAGGTACAGAGT
 21578  TTCTAAATTTATGTATTATAAATATACTACTACTTAATTATTTATATATTTTTCTGTTAT
 21638  AGTATTATATAAGGTGCATTTATAATTAAAAATAATTATAATATAATATATACATTGTCT
 21698  AAAATATTTTAATTTATCATTATTATTACAATATAATAATATAATCTTTATAATAATTAA
 21758  TATCATGAATATTATTTATTAATTAATTAATTATAATTTT
;     G-trnG(ucc) <== end
 21798  TACGAGTAATCAGACTCGAACTGATCACATCTACTT!GGA!AGGTAGAGGTTATACCAAC
 21856  TTAACTATGCTCGT
;     G-trnG(ucc) <== start
 21870  TATAGTTATATTATATATATAATTACCCTTTTAATATTTTTTTTATATCTTATAATTTAT
 21930  ATATTATTATCAAGGGGAGATACAATTTATTTAAATTTAATTTAAATTTAA
;     G-atp9 <== end
 21981  TTATGAGTATAATAATAAGAAAGCAATCATTAATGAGAATAATCCTGTAGCTTCTGCTAA
 22041  GGCGAATCCTAAAATTGCATAACCGAATAATTGTCCTCTTAATTGAGGGTTTCTAGCAGT
 22101  AGAAGCGATTAATGAAGCAAAGATTTGTCCGATACCTAATCCGGCACCAATTAAACCTGA
 22161  ACAAGCTAATCCTGCACCTATAAATTTTGCTGCAGCTAACAT
;     G-atp9 <== start
 22203  AATTTAAAAATTATTTTATAAAGATAGTGTCTAACATATATTATAATTTAAATAATATTA
 22263  CTCTTTTAGATTTTAAATCTTTAAATATAGTTATATTTTATTTAGTTAAAAATTTATAAT
 22323  TCTTTGTATTATATTTTTTATTATATATATTAATATATATTTCATTAA
;     G-trnD(guc) <== end
 22371  CGAGTCCTACCAGATTCGAACTGGTAACTTCCTAATC!GAC!AATCAGGGGCTCTAACCT
 22429  ATTGAACTAAGGACCC
;     G-trnD(guc) <== start
 22445  TATTTAACTTCAAAGTTACATTTTATATGATAAGTTATTATTTTATTTGTTTA
;     G-trnW(cca) <== end
 22498  CAAGAGCAAGGCGACTCGAACACCTAACAATGATTT!TGG!AGATCATGATATTACCAAT
 22556  TATACTATGCTCTT
;     G-trnW(cca) <== start
 22570  TAATTTATTTTTATATATATATTCTTTTAGACTATAGGAGGGGATTTTNAATTAATA
;     G-atp8 <== end
 22627  TTAAGATTTATTACTTAATTTAGTAATATATAATCTTATAACTTGTTGGAATGTAAATAA
 22687  AGGTAAAATAAATTTAGAAAAGATATAAACTAAAGCAATTAAAGATAAGAAAGCAAATGA
 22747  TAATTGATTTACAAAATAAAATGGAATTAATTGAGGCAT
;     G-atp8 <== start
 22786  TATTTTCTATTATTTTTGTAGGTTCTTATATTTTCATTTATATTGAAGAACTATCTCTAC
 22846  TTGAATTATTTGTTCAAATATAGAATAAATTATTAGTTTATCTTTAAATGAGATATTGAG
 22906  GGTTTCTTTAAATTATTTTTTAAAGATTATGTAAAAATTTAATTTACTCTTTTATATATA
 22966  TATAAAATATAAGTCTCTTTTTACTTTAATATAAGTATTCTAAATTATTTTCTTTTTTTC
 23026  TAAAAGTAGTTAATTTCTTTAATTAAAAAACTAATATAAATAAATATATTTTATAAGAAT
 23086  AGTAATTTTAATTTT
;     G-trnC(gca) ==> start
 23101  AGGTTAAGTTTACAGATGGTTCTGTAGTAAACCT!GCA!AAGTTTAATAATTTAAAGGTT
 23159  CAATTCCTTCTTAACTTT
;     G-trnC(gca) ==> end
 23177  ATAATTTATTTAAAATTTAATTTTATATA
;     G-trnR(ucu) ==> start
 23206  ATTTTCTTAGTTCAATGGTTAGAACAACATTCT!TCT!AAAGTGTTAATTTTGGTTCGAA
 23264  TCCAAAAGAGAATA
;     G-trnR(ucu) ==> end
 23278  AACTATAAATCTACAAATAAAATAGATTTCAAATAATTGTCACAGTGTAAACAAAATTAT
 23338  ATATAAGATTTATTTTTAATCCTTATTTCTAATTTTTAATTATTATAAATTTTAATATAT
 23398  ATTAACTTTAATTAATCATGATTTTTTATCATATTGTATATTATAGTATTTTTTATTATA
 23458  CTTATATTCCAATTATTCTTAAAAATATCTAATTTTAAATATTATATACTTAAGGATAGA
 23518  TTATACACATATTTTTTTTTAATAAAACTTA
;     G-nad1 ==> start
 23549  ATGATAAATAATTTTTTTTTTACTATTATTAATATATTAATTAATTTAATTGATGTATTA
 23609  ACTGTTATACTTCCTATGTTATTATCAGTAGCTTTTATGACTATTATTGAAAGAAAACAA
 23669  TTAGCTGCTCATCAAAGAAGAGTGGGTCCTACTGTTGTAGGTTATTTCGGTATTGCTCAA
 23729  CCTTTCGCAGATGCTTTAAAATTAATATTAAAGGAAACTGTTATCCCTAGTCAATCTAAT
 23789  AAAGTATTATTTTATTTAGCTCCTGTAGCTACTTTAGTCTTTAGTTTATTAGGATGGGCT
 23849  ATTATACCTTTTGGACAAGGTTTAACTTTATTTGATTTTTCCTTAGGAATTTTCTATACT
 23909  TTAGCTTTATCTTCTTTAGGAGTATATGGAATATTATTTGCAGGATGGTCAGCAAATTCC
 23969  AAATATGCCTTTTTAGGATCTTTAAGATCAACTGCAGCTATGATATCTTATGAATTAATT
 24029  TTAAGTTCTGCTATTTTAATAATTATTTTATTAGCTGGTTCGTTTAATTATACAACAATT
 24089  ATTGAAGTACAACAATCTATATGGTTTATAATCCCATTATTACCTATATTTATATTTTAT
 24149  TTTATTTCAATTTTAGCTGAAACAAGTCGTACACCTTTTGATTTACAAGAAGCTGAATCT
 24209  GAATTAGTTGCTGGTTTCTTCACTGAACATTCATCAGTACCTTTTGTATTCTTCTTTTTA
 24269  GCTGAATATTCCTCAATTGTATTATTTAGTTGTATAAGTTCAATTTTATTTTTAGGAGGA
 24329  TATAATTTTCCAGAAATAATAATGAATGGTTCAATTATAAATTTACAATCTATTATTTTA
 24389  GGATTTAAAACTTGTATCTTCTGTTTCTTATTTGTAATTTTCCGTGCTACTTTACCTAGA
 24449  TTAAGATATGATCAATTAATATCTTTATGTTGGATTAATTTATTACCTATAGCTGTAGCT
 24509  TTTATAATATTAGTACCTAGTATTTTAGTAGCATTTGATATAGCTCCTTACTAA
;     G-nad1 ==> end
 24563  TTTTTATTTTTATTATAATAAATATCTCCCCTTCTAATAAAATAATACTAATCTGATAAT
 24623  ACTAATAACAAAATAATCTGAATATTATATATAATTCTATTATAAAATTATTTAATAATA
 24683  ATATTTAAATTAGTTAATTTTTGTTTTTAATATAATACTATATTAATATAAATTATAAAT
 24743  TTAATAAATTTTTAAAAGAAGTTAATTAAATATATATAAAATCTATTAAAAATAATTAGT
 24803  ATTATTATTTTATTTAATATTAATTTTATA
;     G-trnI(gau) ==> start
 24833  AAGCCTATAATTTAATGGTAGAATGTTATCTT!GAT!GAGATAATCGTAGAAGTTCAAAT
 24891  CTTCTTGGGCTTA
;     G-trnI(gau) ==> end
 24904  TATTTAATAATTATTATAATTCATTCCTAAAAAAATTATATTAAGATAAAGAAGAATTAT
 24964  TGTTACAGTGTATTAATTTTATTTTATATTTATAATAATATTTAAATATATTATAATCTT
 25024  TTATGAACTATATACTATATTAAATAAATAAATATTAAAAAATTTTATATTTAAGTCAGT
 25084  GATATATAATAACTGCTAATTTAATTATTACTAAATTATTTTGTAGATAATTTTTAAATT
 25144  ATATTATATAATATTATATTTTTAATTTT
;     G-cob ==> start
;     G-cob-E1 ==> start
 25173  ATGAGATTACTTAAAAGTCATTCTTTACTTAGATTAGTTAATTCTTATGTAGTTGATTCT
 25233  CCTCAACCTTCTAATATTTCTTATTTATGGAACTTTGGGTCCTTGCTTGCTACTTGTTTA
 25293  ATTATTCAAATTTTAACTGGATGTTTCTTAGCTATGCATTATCAGCCACATGTTGATTTT
 25353  GCTTTTAATAGTGTAGAACAT
;     G-cob-E1 ==> end
;     G-cob-I1 ==> start /group=IB (3.87e-18)
 25374  attttcatcttctaatgtgttctttttaaatttttctatatgctggaatatcttattttt
 25434  atttttaaatatttattttttgtttttttaataatttaataatttaagaaaatcagcagg
 25494  ttaattactttatttttatataaatattttattttttatttttaatagaattacctcaga
 25554  gactatacgaaaaactctaacttagtttaataaatttaataagataaagatgagatagtc
 25614  ctatcaattttgtaaattattgtaaattttatg
;     G-cob-I1 ==> end
;     G-cob-E2 ==> start
 25647  ATTATGAGAGATGTTAATAATGGATGGTTAATTAGATATACTCATGCTAATGTTGCTTCT
 25707  TTCTTTTTTATTTTCGTTTATGGTCATATTGGGAGAAATCTTTACTATGGTTCATATAAA
 25767  TCACCTAGAATATTAGTATGGTCTATTGGAGTTATAATTTTAATCCTTATGATGGCTATT
 25827  GCTTTCTTAGGTTATGTATTACCTTATGGACAAATGAGTTTATGGGGTGCAACAGTAATT
 25887  ACTAATTTATTAAGTGCTATTCCTTTATTTGGTCAAGATTTAGTTGAAT
;     G-cob-E2 ==> end
;     G-cob-I2 ==> start /group=IA (5.27e-27)
 25936  taattatataataataataattacttatatttagtcttactattatattagtaaatttat
 25996  ctttatatatctattagttccgagctattacaagatagttatgataattgggtgaattgc
 26056  aagaaagacttattttatatatttctaattatttttaagttaatttgcagcctagcttac
 26116  taagtgttataaaatagtaagaaggttcaacgactaattgttgagttaacacaagcaata
 26176  atacaaacaagagtgcccaactactttattaatttatatttaaatattttaaaaagtaga
 26236  tgacatagtctaagcttattagtaataataagaaattatttttaaatattataatgttaa
 26296  taattttattaactg
;     G-cob-I2 ==> end
;     G-cob-E3 ==> start
 26311  TAATTTGGGGTGGATTCTCAGTATCTAATGCTACATTAAATAGATTCTTCTCATTACACT
 26371  ATATTTTACCATTTTTATTAGCTGCTTTAGCTTTAGCTCATTTAATTGCTCTTCATACAC
 26431  ATGGATCTAATAATCCTAATGGTATATCATCTAATGGTGATAGATATGCTATTCATCCTT
 26491  ATTATATGTTTAAAGATCTTATTACTATTTTCTTTTTCTTTTTATCATTATCTGTAATAG
 26551  TATTCTATTATCCTAATTTATTAGGACATAGTGATAATTATATCGAAGCAAATCCAATGA
 26611  GTACTCCAGCTAGTATTGTACCAGAATGGT
;     G-cob-E3 ==> end
;     G-cob-I3 ==> start /group=IB (4.05e-20)
 26641  attataaaaatagatgccatgcttaagaataatcttaagaataattaatttcactatatg
 26701  ctggaaactcctagatattataatcttttaaatatttgaattaaattatgataattatta
 26761  ttttatttttttatttttatttattttataataaagggacaatcagcaggaaatctaata
 26821  ttaatttaattaaattaattataatcctcagagattacatgtgaagctccttataataac
 26881  atataaattaaaatttaattttatttaaggatgaagatatattccaattattattgaaag
 26941  ataatagtaaaattgtattaaattgaattaataatttctataaatttattaaatatttaa
 27001  ctaaattctttataattattcttaatctattactagatagtgtttaatatttatattaaa
 27061  aaatatataataatatataataatatataataattataaaagatccttacaaagtaattc
 27121  taattttataagtatcttaatattacattattttaaattatttttactttttatattcaa
 27181  taattatatactaaagttatcttattattattgaatgaggatttattaataaataaagat
 27241  ttataatttaaggcctcaattaaaattagtatatttttttatacagagacaattagtttt
 27301  tttaattcaatttaatacaatatatg
;     G-cob-I3 ==> end
;     G-cob-E4 ==> start
 27327  ATCTATTACCATACTATGCAATTTTAAGATCAATACCTAATAAATTATTAGGAGTATTAG
 27387  CTATGTTTGGTTCTTTATTAATATTATTAATATTACCTATTGTAGATGTTTCAAGACAAA
 27447  GAGGTAACCAATTTAGACCTGCTATGAAAGTAGCTTTCTGGTTCTTTGTGTTTAATTTCT
 27507  TCATTTTAATGTGGATTGGATCTCAACACCCTAATGAACCTTTTGTATTTATTGGACAAG
 27567  TTTCTACATTCTTCTATTTTGCATGGTTTATTATAATTGTGCCAGTAATAGGTTTAATAG
 27627  AAAATACTTTAATAGATATAGCTACAGAATCTAATAATTTATAA
;     G-cob-E4 ==> end
;     G-cob ==> end
 27671  TTATTAATAATTATCTGTATATATTTTATATTTTTAAAATACTCCCCTTCTTAATTTAAT
 27731  ATTATTAAATTTCTAATTAACTTTAAAATTATAAATATGATATTATTAATTTTTTTATAT
 27791  TATTCTTAAGTAGTTTTATATATTTATTATATTTTAGATAGTATTAGATTATTTCAGATA
 27851  TTTACAATATATAAACTTATTTAAAGTTAATTAATAATTATATTTTATAAGATCTAATAA
 27911  TATTAAGGTTAATAATTTTATTATTTTTATTAAATCACGAATCAATATAAAAGTTCAAAT
 27971  CAAATTATTTGTATATTAATCCTTTATATGTCAGTAAAATAATAATACTATAACAGTATC
 28031  TTAATTATTAATTTTTATCTAGATTAAGTATTTTATTAATTAAACTAAGCACACATTATA
 28091  ATAAATAAAATAATAATTATTATAATTTATATGGAAAATATAATTGATTTTTTATGCTTA
 28151  TACTCTAAGGATAGAATATTTTTAATTTATAATTGTAGTACTAATTAAATACAAATTAAT
 28211  TTTATTCTTGATAATTTCATGTTTAGGTAATATATCTCACATTTATAATTTAATTTATCT
 28271  TCTAAATTAAAATTATTTATTAATAGTTATAATTTTTTTTAATAATTTATATTATATCTG
 28331  ATTTATTAGAAGATTTTCAATTTATATTATATAAATCGTCTACATAATTTGTATTTTGTT
 28391  TGTTTTTAACAGTAGTTGATAAATTTTAAAAATCACTTTTATAATATAAAAATTATTCTT
 28451  AAGTTTGTATGAAAGAGAGTATAAATTATGGAGTTATTAAATTTAGTATAATTAACCTCA
 28511  TTAATGTTACTATTAAATAATGGTTTATTGTTTTACCATTAAGCATATTAGGTTCGAATC
 28571  CTAAACTATATATTCCTCTGAAATGAGGGTCAAACTAAAACTCCACTCCTAATCCTTTAT
 28631  TAAAATGGTAACCATTCCACATTCATATTAAAACAAAATTATGACAAATTATTTAAGAGA
 28691  AAGACACAATATGCAAGTATTAAATAAATCTTATATACGATATATTGTTGATAAACTTTA
 28751  TTATAATTTATTATACTGTAATCCTGACCTAAAATATGTTAAAATAGGGATCATATTTTA
 28811  TGATGATAAAAATAATGAAATATCACCTTATTTTTTTTACTAAAGATAATATTAGTAAAT
 28871  TTGATAAAATTAATGATGAAAATATTAACTCCTATAATGTTAGTAATATTGGTAACTGGT
 28931  ATTATAACTATTTATTAGCTAAAATATATAGGACTTGTTAAATCTTTATATATAAAAATA
 28991  TTATAAAAATGTAAAAAGAAATACGTACTCAAACTTTTAATATTCCAGAAATTATAGATA
 29051  TTATTTATAATGAATTTTTAATAACTAAAGCTAATATTAAATTTATCAAAATATGGATAA
 29111  AATTTTATGATAAAGATAATGATCTAATAAGTCCTTATTTTTATTTTAAAAAAAAACAAT
 29171  ATAATTGTAGATATAAACTTTATAATTATTTTGTTAGTAGTTATAGAAATTTTAAAGAAA
 29231  ATAATTTAAATAAAAAATCTGAAATAGCTTTATACGTAATTAATATAGAAATTATATTTT
 29291  AAAATATTTAAACAAAACCCTCTTTAATTAAAAATGGTATATTCCATAGTCACAAAATAT
 29351  CCAAAATAATTAACACAAATAATTTAATTACAAAATTAAAAAATATAACTAAATATCTTT
 29411  CAATTGCTAGTTTAGGTTTAGGAGTTTTTAATACAATAAGTAATCAAACAACTATAAAAT
 29471  CTTTAAATAGTGATTTAGAACACGAAAGAAGAAAAAGTTTTGAATTAACATCTAAAATTA
 29531  ATAAATTAATTAATAAATAAACTTTTAATCAAAATGTTGAAATTAATAATAATAAATTAG
 29591  AATTATTTAATAATAAAATAGATAAGATAATAGAAAAAATAATTTATATGAAAATTCCTC
 29651  TTTATCTTAAATAAATAAAACTATTACCGAAATTAATAATGATTTAACTGAAATAATAAA
 29711  TAAAATAGATGATTCAATAAATAATTTTATTGGATCAGATATTTTTAATCAATTACAATT
 29771  ATATTATAATAAATTAAACTATTTTCAAAGTTTTGCTATAGCTCATTTAAGTGGTTTCAT
 29831  ATTTATTTCATTATCTTTAACTTCATTAATTAGTTTATATTTTGGAGATTATTTAATAGA
 29891  AAGATTTAATATTAAAAATAAATATCCTAGAATATTTAAATATATAGAATTAAGAAGAAA
 29951  ATTTAAGATATTTTATTTAGTATTAGATTTAAGTTTAATATTTATTACTTTAATATTATT
 30011  ATCAATTTTAAATATAATGTTATTTTGTAATTTTACCTTAAAATAAAAATAAAAATTAAT
 30071  TTTAAGTATAACTCCTCTCCTTTTTATAAATATAAGATCTAAATTTTATAAATAGAAGAT
 30131  ATAAATTTTATAAGTGTCTCATCCTGTATCAATTTTATAAATAGAAGATATAAATTTTAA
 30191  AAATGTCTCATGCCGTATCAAATTTTTCTTCTTGCTCGATATTTGGAATTTTAGTTTACT
 30251  AACATTGTAACATCTTTGATTTTATATGGTCTATACTACTTCCTTTTTTTATTGAAATAA
 30311  AAACTTGTTAAGACTTTAAAATTGAGATAAAATAAATATATTTTTTTTTATACTAACCTG
 30371  TAATTATAATAAAAAGAGCTACAAAGTATGAGTTAAAATGTCTTTAATATAGTCTCCCTA
 30431  ATTCAAATATTTTATATTATATTTTTATATATAATTTCTAAAATATATAATATATAAAAG
 30491  TACATATAATATAATTTATTTATATTATTCTTAAGCAATCTACAAAAACATATATTTAGG
 30551  ATGTGTTTTATTAATATATATTAACTTTATATTCTTATATATATATATTAACGTTTCAAA
 30611  TTATATATATAATATTAATATTTTTATATTTAATATATTGAATATTTTTATATATCTATT
 30671  AATTAATAATAACTTTATAAAGACTTTATAACTAATTTTTATCTTTATTTATTAAAATAA
 30731  ATTACGGTATATTTTTATATAATATATTTAATTAAGTTAAAATTAAATTTTCAAAAATAA
 30791  CTATAATATTATTTAATTTATAAACTAATTATTATATTATAATATTTCTTACTTAAATCT
 30851  TATTATTATTAATATTTTTCTTATATTTTAAATAATTAATATTTATTTATTTTTAATTAT
 30911  TTTATATTAAATTTTTAATTTGTATTAGTAAATTATATTTGAGGTATTATTATTTGTATT
 30971  AATAATATTTATTTATTTTTTATTATTTTATAAATTATATTTTAATTCAGAAATAATGAT
 31031  ATATTATTTTATTAATTAAATTTTTATTATAATTTTTTATATTAGAGTATTTTATTTTAA
 31091  TTTTTATTTTAATTTTTTAATTTTTTTATTTCTAATATTTTTAATTATAATTTTATTTAC
 31151  TACGTAGAATGTTATTCTTCTAAAAATTTATATTTTCGGTAATTTTACAAATTTATT
;     G-cox3 ==> start
 31208  ATGGCAAAAGTACATAATTTTCAATTTTTCCCTTATCATTTAGTAGAAACTTCTCCTTGG
 31268  CCTATTGTTACTAGTTTTTCTTTATTAAATTTAACTATAGGAGCTGTAATGTATATGCAA
 31328  GGTTATTATTTAGGTGATCTTGTACTTGATTTAGGTTTTATTTTAACTTTAGGTTGTATG
 31388  GCTTTCTGGTTTAGAGATGTAGGTAATGAAGCAACTTTAGGAGGACATCATACAAAACAA
 31448  GTTACAAAAGGTTTAGAAATTGGTTTCTTACTTTTCGTTGTTAGTGAAGTATTTGCTTTC
 31508  TTAAGTATTTTCTGGGCTTTCTTTCATGCTAGTTTAGCTCCCTCAATTGAAATAGGAGGA
 31568  GTATGGCCACCTCAAGGTATAACACCTTTAAATCCTTTTGCTGTACCTTTATTAAATACA
 31628  ATATTATTAGTATCTTCAGGAGCATTTGTAACTTATGGTCATCATGCTATAATTAATGGA
 31688  AATAGAAAAAATGCCTTAAGAGGGTTGGAACTTACAGTTTTTTTTGCCGTTCTTTTTACT
 31748  TTTTTACAATATCTGGAATATGCTACAGCACCTTTTTCAATAGCGGATTCAGTATATGGG
 31808  AGTGCATTCTATTGTTCAACTGGATTACATGGTATTCATGTTTTGGTTGGTACTTTATTT
 31868  ATATTAGTTCAATTAATAAGATTAATAAATTATCATATGACAAACACTCACCATCAAGG
;     G-orf792 ==> start ;; mfannot: TTG upstream: 31819
 31927  ATGTGAATCAGCAATTTTATATTGGCATTTTGTAGATATTGTATGGTTATTTTTGTTTAT
 31987  TTCAGTATATTATTGGGGGGGATTATAA
;     G-cox3 ==> end
 32015  TGTTAAAATTAAATATTCTTTATATTAATAATTATATGTTATTTGTATTCATTTATTTCT
 32075  TATTAATTTTATCTTTACCAATTATTATATTATCTATAATTAATTTAAATATAATAAAAT
 32135  ACAATTTAAAACAAATTATAACAGTATTATTAATTACTATATCTAATAAAAAAAATCTAT
 32195  TATATGATTCTATAAGTTATCTAATTAAAAAAATATTCTTAACTTATTTATTTATTATTG
 32255  ATTTATTAACAAATATTATTAAGGCAATATATAATTTACCTTTTATAATTATGTTATTAA
 32315  CTATTTATACTTTATTTAGATTATGTTATATGATTCTATCTTTTTATATCCCTTATTTAA
 32375  TTTATTTTATAATTAATTATATTTATCCTTTAATAGTAATTTATATTTATCCTAATGTAA
 32435  AATTACTTATTTTAAATTTTATAAATTTAATATTATATTATTTATATAATTTTATTTTAT
 32495  TAGAACAATTATTAGCTTACTCAAATTATTCTGATTGTTATCTAATTAATTATAATATTT
 32555  ATAATTTAAATTTTTTTTATGATTTATTTAGTTATATTTCTAATTTATTTTTATATATTT
 32615  ATTTACTATTAAAATTCATTATTCAATATTTATATTTCCCTGAATATATTTGTAATATAA
 32675  ATATTAATAATATTAGTTTAAATTATTTAATAAAATATATAGATAATCTTTTTACTATTT
 32735  TTAGTAATTTAAAAATTAATGCTTATAATTATAATTATTTATATAATAATTTTATTCCTG
 32795  AGATGCAATCTAATAATTTATACAATTTTGAATATATTTCTAATATTAATAATTTTATGG
 32855  AAAATAATAATAATATTTTAGATAATATTAATAATTTTATGGATAAGGATAATAAAGATA
 32915  ATGATTTAATACAATCTAATTCAGGTGATAATAATAATTTAATGGATATAGATACAGATT
 32975  CTAATTTTTTAAATAATAATAATCTTGATCTAAATACAATATTTAATTTAGTTAATTCTA
 33035  ATATTAATAATATTAATGAAAGTATTACAAATTTTAATAATGATTCTTCTAATTTTATTT
 33095  CTGATTTCAGATTTAGAGTTTCTAGATATATTGTTAATTTTCAAATTACTAATTTAGGTT
 33155  CTAATTTTAAAAATAATCCTTTTAATTTATATAATTCTAATGACAGTGAAAGATTCTCTT
 33215  TATTAAATAATAATAATTTTAGATCTAATACTAATTTTGTATTAAATCCTTTAAATATTT
 33275  TAACTCCTGTATATTTTAATAATAATAATATTATTAATTTAGATACTTACAGTGTGGAAT
 33335  CTCAAATTAATTATTATAGAAATATTTTAATTCATAATAATTTACATAATTTCTTCTTTA
 33395  TTTCTTCAGATAATTCTTCTAATATTTCTAATATTTCTAATATTTCTAATATTTCTGATG
 33455  TACTATCTAATGATAATATTTCTGATGTAATATCTAATGATAATATTACTAATATTTCTG
 33515  ATGTAGTATCTAATGATATAACTAATGTAACTAATATTAATGATATTTCTGAAACTACTT
 33575  CTATATCTAATATTACTGATAATTTTATTAATTCTGATAGTACAGATAATACTAATATTA
 33635  CTAATAATTTTGTTAATTCTGCTAATTTGGAGTTAGATTTAGATAGAGGAGAAGGTCCTT
 33695  CTAATTTAAATCAGTCAAATAATAAAAATGCTATAGAATTACCTAATTTTATGCAAGATA
 33755  TTGAATTAGATGCTTTAATAGCTGCTAATTATGAGTTCTGTTTTGGAGAAGATATTAATA
 33815  TGGCCGAAGTTTTTACAGTAGAAGGAGGAACAAATTCTAATTATTTTGGTGGTGTAGATG
 33875  CATATGGAAATATTCATTTAAGTGCAGATATTTTAGATGATCCTGCTTTTGAAATAGTAG
 33935  CTAAATTAGTACCCGGTGTAGATTTTATAGAAGGTTTTGATAGTTTTGTAATCTACGATC
 33995  ATGATAGTATATTTTTTAAAAATATGATTCAAAATGCTTTCTATTATAATACTCATGAAA
 34055  TATTATTAGATTATTTTGATAGTAGTAGAGATACTTGGTATAATTTTGAAAATAGAAAAT
 34115  TAGTAAGAGAAATATTATATGATATAATATCAGAAAAAAATAGTCTAAATTTAGATACTC
 34175  CAGAAAAAAAAGATTTAACAGAAAATATTAGTGATATTCAAGATTCAGAAATGAAAGATT
 34235  TAGATTCAGAAACTGATAATACTAATATAAATATAACAAAAAGTGATAAAGGTAAAGGTA
 34295  GATTATTATAA
;     G-orf792 ==> end
 34306  TTTACTCTATTTATTTTAATTTTTGTTTTTTATTATTTAATTCTTATTATATTATTTCTC
 34366  TATTATTTAATATATTTTTATATAGATTATATTATTTTTTATATCTCCGCTCATACGTAA
 34426  TTAATTAATTCTTTAATATTTTATATTTTGATATATAATATATTTTTATATTCTTTTTTT
 34486  TTTTACTTTATATCACTACTCCTACATAATTAGTTAATTAATTAATAACTTATAATTTAA
 34546  TATAATTTTTTTATATTTATATTCTATATTAAGTTATTTTAAATAATTTACTTTTTCAAT
 34606  TACATTTATTAAAGGTTCCCTAAGGATTATTAAGCTTTAATTAAACTT
;     G-nad4L ==> start
 34654  ATGAATCTATCAATATTATTATTTTTAATAGGTATTTTAGGATTTATTTTAAATAGAAAA
 34714  AATATTATCTTAATGATTATTGCTATAGAGATTATGCTTCTTGCTGTTACTTTATTAGTT
 34774  TTAATTAGTTCTTTTGGATTTGATGATAATATAGGTCAAACTTTTAGTATTTATATTATA
 34834  TCAATAGCTGGTGCTGAATCAGTGATAGGTTTAAGTATATTAGTAGCTTTTTATAGATTA
 34894  AGAGGAAATATTTCTATTAGATCTTAA
;     G-nad4L ==> end
 34921  TATTTTATT
;     G-nad5 ==> start
;     G-nad5-E1 ==> start
 34930  ATGTATTTATCAATTTTAATTTTTCCTTTATTAGCTTCGTTTGTATCTGGTTTTATGGGT
 34990  AGAAAAATAGGTATAACAGGTTCACATATTATTACATGTACTTGTTTATTTATCTCTTCT
 35050  TTTTTAGCTACAATTGCTTTCTATGAAGTTGGTATTTGTGGTTCTCCTGTTTCAGTTTAT
 35110  TTATTTAGTTGGATTGATTCTGAATTTATGTCTATATCTTGGGAATTCTTATTTGATCAA
 35170  TTAACTGTATCTATGTTTATTCCTGTTTTATATATTTCAACTTTAATTCATATTTATACT
 35230  ACTTCTTATTTAGCTGAAGATCCTCATAATCAAAGATTTTTCTCTTATTTATCTTTATTT
 35290  ACTTTCTTTATGTTATTGTTAGTATCCGGTGCTAATTATTTCGTAATGTTCATTGGT
;     G-nad5-E1 ==> end
;     G-nad5-I1 ==> start /group=I(derived) (1.90e-10)
 35347  caactcccggcccgataatattgaaaaatatattaagtacatcattatatagctgaaaat
 35407  tcttaaaactttaagtactatattactaatagttgttaaaacaaatcttaaagatgtcac
 35467  aatagataatcagcaggaaatctgtattatatttatataattatagaatcctcagagact
 35527  aaatatggtgcagttaattttataatataacaaaattctcttaaatctattataaaataa
 35587  cttgaagatatagtcctataatcttatgaaaataaggtaaattatacaaaaatattttat
 35647  tctataacaatcagaatttataaatattaattattattttaatgtacataaatttacaaa
 35707  tgtagagagaagataatatactatttaaaactttattgtttttaaaaatgtttatcttaa
 35767  tttttgtttttatgataagaataaaataatactttattagtttttttaatatttatagtt
 35827  ttagtattttagatacttgataatggtagaaaaaagttatcattacaaaatcttattatt
 35887  atactaaatgttacagagtaaattaatacttaattatatgaaaataataggtaaattaat
 35947  tataattatctacgtaatatatataatattttaatataaaaaaattatttacagtatatg
 36007  ttttattcattatttaatatatgatttaattcttaataattttatattgttgaatttttt
 36067  aataatttttataatttttctatg
;     G-nad5-I1 ==> end
;     G-nad5-E2 ==> start
 36091  TGGGAAGGTATTGGTGTAGTTTCTTATTTATTAATTAATTTTTATTTTACTAGAATTCAA
 36151  GCCAATAAAGCTGCTATATTAGCTTTAACTATGAATAGAGTTGGTGATATGGGTTTAAGT
 36211  ATTGGATTTTTCGCATTATTTGCATTATTTGGATCTGTTGATTATTCTACTATTTTTAGT
 36271  TTAGCACCTTTTATGAATGAAACTGCTATAACTATTATTAGTTTATTATTATTAATGGGA
 36331  GCTATGGCTAAATCTGCTCAAATTCCTTTACATTCTTGGTTACCTGGTTCTATGGAGGCT
 36391  CCAACTCCTGTTAGTGCTTTATTACATGCTGCTACACTAGTTACTGCTGGTTTATATTTA
 36451  TTAGTAAGATCTTCACCTATATTAGAATTTAGTCCTACTGCTTTATTAGTAATAACTTTA
 36511  GTTGGTGCTACTACAGCTTTTTTTGCAGCTACATGTGGATTAGTTCAAAATGATTTAAAA
 36571  AGAATTATTGCATTTAGTACTATTTCTCAGTTAGGTTATATGGTTATGGCTATAGGTTTA
 36631  AGTCAATATAATGTTGCTTTAATGCATGTAATTAATCATGCTTTCTTTAAAGCTTTATTA
 36691  TTTTTAGGTGCTGGTGCTGTAATTCACAGTTTTGCTGATGAACAAGATATTAGAAAAATG
 36751  GGTGGTTTAATTAAATTTTTACCTTTTAGTTATACTGCTATGTTAGTAGGTTCTTTATCT
 36811  TTATTAGCTACTCCTTGGTTAACAGGTTTCTATAGTAAAGATTTAATTATTGAATTAGCT
 36871  TATGGACATTATAGTTTTTCAGGTATTTATGCTTATATTTTAGGAAGTTTAACTGCTGGT
 36931  TTAACAGCTTTCTATTCATTTAGATTAATAAGTTTAGTATTCTTAACTGTACCTAATGGT
 36991  ATAAAAAATATTTATTTAAATTCTCATGAATCTAATTTCGCTGTAATTATACCTTTATTT
 37051  ATTTTAGCTTTATTCAGTATATTTTTTGGATTTGTTTTATCTGATTTATTTGTTGGAGTT
 37111  GGTTCTGATTTCTTTGCTAATTCTATTTTTATAAATCCTAATAATATTTCTATTATTGAA
 37171  GCTGAATTTAGTTTACCATTAATTATTAAATTATTACCAACTATTTTATCAATATTAGGT
 37231  GCTACTTCTGCTATATTATTATATCATGTTTATCCGGAATTTATAATAAATTTAACTGAA
 37291  TCTGCTTTAGGTAAAAAAATTTATACTTTCCTTAATGGAAAATATTTCTTTGATGTAATC
 37351  TATAATTATTATATTATATCTGTTGGATTATTAACTGGTAATATTATATCTAAAGTATTA
 37411  GATAGAGGTGTTATTGAATTAGTAGGTCCTTATGGATTAGCTTCTACATTTATAAATACT
 37471  GCTAATAATATAGCTAAATTAGATACTGGTATTATTACAACTTATTCTCTATATATAACT
 37531  ATAGGAATATTATCATTAGTATTCTTAGTATTTGCACCATTATTATTTGATATTTATATT
 37591  ATTTCTGAATTTAGAATGATTGTTATTTATATATCAGCTTTATTCTTTTCTTTAATACCT
 37651  AATTTATCTAATAAATAA
;     G-nad5-E2 ==> end
;     G-nad5 ==> end
 37669  TATTTACTATTTAACTTTGATTATTTTTTTTAAATTTTCTACTAAAATCACTATTAATAA
 37729  AATTATAACTTTAAGTTATAGAACTTTACTAAAATTTTAATTATTAAACTAATCTCCCCT
 37789  TCCATATAATATATATTTATATTTTATAATATTACTAATTTATATTTATTTATATTTACT
 37849  AATATTTTTATCTTTTAGATAAGATTAATTTATATATTAAA
;; mfannot: G-nad4 ==> start Def by similarity
 37890  ATTCTACATTTAGGTTACGACAAATATATTTATTTATTTTTTTTAATT
;     G-nad4 ==> start
 37938  ATGTTATTTTTATTATTAATTATACCAATAATTGGTTCTTTATTTATCTTAACTATTGAT
 37998  GCAAATTCTTTTAATAGTCAAGTAAGAATGAGAACTATTGCTATTACTACTTCTTTAATT
 38058  AATTTCTTTATTTCAATTTTTTTATGGTTAGAATTTGATGCTAATACTACTCAATTTCAA
 38118  TTTGTTTCTGAATTTGATTATTTAACATTTGGACATTTAAATTTAGGTATAGATGGTATA
 38178  TCATTATATTTTGTTTTATTAACAACTTTTATTACTCCAATCGCTATAATTTCTAATGCT
 38238  TATAATATTAATTCTAATTTAAAATTTTTTTTAATTTCATTTTTAATATTAGAGACTTTA
 38298  CAATTAGCTTTATTTTTAGTTTTAGATTTACTATTATTTTATATTTTTTTTGAAAGTGTT
 38358  TTACCTATTTTATTTATTATTATAATTGTTTATGGTTCAGGTGAATTTAGATTTAGATCT
 38418  GCTAATTTATTTTTCTTATATACTTTATTTGGTTCTTTATTTATGTTATTAGCTATTTTA
 38478  CAAATTTTTAATTTAGCTGGTACTACAGATTTTCAATTATTATCTTTAATTGATATAAAT
 38538  TTAGATTCTCAAAAATTATTATGGTTAGCTTTTTTTTTAGCATTTGCAATAAAAACTCCT
 38598  TTATGGCCTTTTACTGGTTGGTTATATAGAGCTCATGCTGATAGTCCTTTAGCTGGTTCT
 38658  ATCTTATTGGCTGCTACTATTTTAAAATTTGCTACTTATGGTTATATTAGAATTTTAATT
 38718  AATTTATTACCTGATGCTACTAATTATTTTGGACCTTTAGTGCAAACTATTGCTATTATT
 38778  ACTTTAATTTATGCTTCTTTAGCTACTATTGTGCAACAAGATACTAAAACTCTTATTGCT
 38838  TATTCTAGTATTGCTCATATGAGTGTTGTTATTTTAGGTTTATTTTCTAATACTATTCAA
 38898  GGTATTGAAGGTGCTATTTTACTTGCTTTAGCTCATGGTTTTGTTTCTCCTGCTCTATTT
 38958  ATTTGTGTAGGTGGTGTTATTTATGAAAGAACAGGTACTAGAGTTATTAAATATATTAGA
 39018  GGTTTAGCTTCTTATATGCCTGTATTTACTATATTATTCTTTATATTTACTTTATGTAAT
 39078  ACTGGAATACCTTTAAGTTTAAATTTCTTAGGAGAACAATTAGCTTTAATTGGTATATGG
 39138  GAAATTAATCCTATTATTTCAGCTTTAGGTGCTACAGGTATAGTTTTATCTGCATGTTAT
 39198  TCAATTTATTTATATAATAGAATATCATATGGAACTTATTCACCTAATATGAATAATGTG
 39258  ATTATTTTAGATATTACTAGAAGAGAATTTATAATATTAATTTCTTTATTAATACCTACT
 39318  ATTTTATTAGGTATATTCCCTAATGTAATCTTAGATTCATTACATATATCAGTATCAAGT
 39378  TTATTATATAATTTATAA
;     G-nad4 ==> end
 39396  AAACTAATTAACTTTAATTTACTAATAATTTTATCTAAATTAAATTAATAATTATTAAAT
 39456  TTTATTCTCTCTTCACTTAGTTTATTATATTTATATAAATATTATAGTATTAAATATTTA
 39516  AGACTAATACTTTAATAATAATATTAATTATCTTATAATTATCTTATATTTTAGACTAAT
 39576  TACCTTTTTTTATAAATTAAATAATTTAATATATTTTTCAATAAATCTCTCTCTAAAATT
 39636  AAATACTAACTATAAATTATATCTCCCCTTCATTTAGTTTACTATATATGTTATATATAG
 39696  TATAATTCATTAATTTATCTTAATAATAATTATTACTTTATATACTCTTTCCATTTAGTT
 39756  TTTTACATATAAAAATATTTTATTTAAGTATATTAACTTAATTTATCTAAATTTAATTTT
 39816  TATTATTAATTTGTATTACTTTTCCAATTAGTTTCTAAAAATTATTATCTTTAATCTACA
 39876  AATATAACTTACTTTAAATCTATATTTTTTTTAGCTGATATTTTATACTTAAATTTGTAT
 39936  TATATTTTTAAAAGAGTTAAGTAAGTTTAAATTTTCTATTTAACTTAAATTTATATTATA
 39996  AATAAGTAAAATTTTA
;     G-trnP(ugg) ==> start
 40012  ATGGTAGAAGATGAACTGGATTAATCGCTCCCTT!TGG!GTGGGAGAAGAAGCGTGTTCG
 40070  AGTCGCGCCTACCATA
;     G-trnP(ugg) ==> end
 40086  TATATATCTAATATTTATTATTTAATTTATAAAAATAAAAATTTATATTATTTCTTTACT
 40146  TTC
;     G-trnN(guu) ==> start
 40149  GGTGTTATGGCAGAGTGGTTATTGCAGGGTACT!GTT!AATACCTTATTCAGAGGTTCAA
 40207  TTCCTCTTGACGCCT
;     G-trnN(guu) ==> end
 40222  ATAAAAAAATTTACTACTATTTTTATATTTAATAAAAGAAGTTAATATATATTTATATAG
 40282  TATTATTTT
;     G-trnL(uaa) ==> start
 40291  GCAAACATGTTGAAATTTTGGTAAACAATCTCCTCT!TAA!GCAGGAGTGGAAGTAATTC
 40349  CTTAAGAGTTCGAGTCTCTTTGTTTGTA
;     G-trnL(uaa) ==> end
 40377  ATTCATGTTTCAATGATAGTGTTCAATTATAAAAAAAATAATAAAATATATTTTGGTTTA
 40437  TTCTAATATAATATATTTACTA
;     G-trnM(cau)_3 ==> start
 40459  AGCGATATAGTGTAAAGGTTGCACCACAGTCT!CAT!GAACTGTTAGATTTGGTTCAAAT
 40517  CCGGAATTCGCTA
;     G-trnM(cau)_3 ==> end
 40530  TTATTAAAAAATATTAAATTTTATTTCTTTATTTTTAACTA
;     G-trnE(uuc) ==> start
 40571  GGTCTTTTAGTGTAATGGTAGCCCATTATCCC!TTC!ACGATAGTAGTATCAGTTCGAAT
 40629  CTGATAAAGACTA
;     G-trnE(uuc) ==> end
 40642  ATTAAAAAAAGTTATTAAGATAAATTATAGTAAACTATTTTATTATCCTATTTTTATCTA
 40702  ATTTATTTTAGAAGTATAACTAAATAGTTAATATTAATTAATATTACTAAAAATTAAAAG
 40762  TAGTTAAATACTGCTATATTATTTACTAAATATTCTTCTTTAAATTATT
;     G-trnS(gcu) ==> start
 40811  GGAATAGTTATCATTGGAAAGTTAAGACAATT!GCT!AATTGTTCGGGGCAACTCTTAGG
 40869  TGTTCGACTCACCTCTATTCCG
;     G-trnS(gcu) ==> end
 40891  TATTAATTCTTTTTTTCCTCTAAAAAAATATAATTATTAATTGATATGCGTAAAAATGAG
 40951  GACATTTATTTAATTAATTTTAATCTTTAGTAGTAATATTAAATATTTTTAATTTATATT
 41011  AAATATAAAGAGCTGAATAGTTATAGAGTAATAGGTAGTAAAGTAATTCAT
