# Supplementary material for: Global Characterization of Fungal Mitogenomes: New Insights on Genomic Diversity and Dynamism of Coding Genes and Accessory Elements
Source: Front Microbiol. 2021 Dec 1;12:787283. doi: 10.3389/fmicb.2021.787283 (PMC8672057; doi:10.3389/fmicb.2021.787283)
Supplement: Supplementary File 1 — de novo annotation files of the 685 mitogenomes investigated in this study. Annotation was performed with the Mfannot program. [file Data_Sheet_1.ZIP › Supplementary_FileS1/CM022149.1_Saccharomyces_cerevisiae_strain_KCCM51299_mitochondrion_complete_sequence_whole_genome_shotgun_sequence_mitogenome_g3.mfres]

;; Masterfile modified automatically by mfannot version 1.35
;; on Sat Dec 26 17:31:29 2020 by user pfonseca on host LGCM-PROC
;;    - Gene Totals: 46
;;    - List of genes added:
;;      atp6                 atp8                 atp9                
;;      cob (2 introns)      cox1 (5 introns)     cox2                
;;      cox3                 orf150               orf151              
;;      orf182               orf210               orf222              
;;      orf231               orf262               orf301              
;;      orf316               orf386               orf99               
;;      rnl                  rnpB                 rns                 
;;      rps3                 trnA(ugc)            trnC(gca)           
;;      trnD(guc)            trnE(cuc)            trnF(gaa)           
;;      trnG(ucc)            trnH(gug)            trnI(gau)           
;;      trnK(uuu)            trnL(uaa)            trnM(cau)           
;;      trnN(guu)            trnP(agg)            trnP(ugg)           
;;      trnQ(uug)            trnR(acg)            trnR(ucu)           
;;      trnS(gcu)            trnS(uga)            trnT(ugu)           
;;      trnT(uuag)           trnV(uac)            trnW(uca)           
;;      trnY(gua)           
;;
;; end mfannot
;;


>CM022149.1 Saccharomyces cerevisiae strain KCCM51299 mitochondrion complete sequence whole genome shotgun sequence gc=3
     1  TTATATAAATGAATTTAATAATTCAAAAATAACACTTAAAAGTATTAATGATATTAAAAA
    61  TGTTGTAATATTTATTAATAATAATCCTATTAAATTATTAGGTTATAAAAAATTACAATA
   121  TTTATTATTCTTAAAAGATTTACGTCTTATTCTTAAATATAATAATTATTTTAAAATTCC
   181  TCATAAATATTAATCTTATATAAAAATATAATAATAATATATTTATATATTATATAATTA
   241  TATAAACAAAATATAATTTATATATAATTATTTATTATAAATATAGTCCGGGCCGCCCCG
   301  CGGGGGCGGACCCCGAAGGAGTGAGGGACCCCTCCCTATACTTACGGGAGGGGGACCGTA
   361  TCCCTTTTTATTTTTAAGAAGGAGTGAGGGACCCCCTCCCTATACTATACTAATGGGAGG
   421  GGGACCGAACCCCGAAGGAGTTTAATTATATATTAAATATATTATTATCAATAAATAATT
   481  CCTTTGAACTATTTATTATTTTATTATATTTATTTTCTCCTTCATTATTAATTTTTATTA
   541  ATAATTAAAATCTTATCATTTTATGGTATTTTATTTCTATTTTAGGATATCGAAACTATA
   601  AATTAAAAAGTATAATTTTATTAATTATAATTTATGATTAATAAATAAGAAATAAAAACT
   661  TTAGAAGTAATATTTATCTTTTTTTTTTTATAAATAAATATTATGATTAATATATAATCA
   721  TTTATAAATATTTATATATAATTATATATATATACATAAATAGGATTAAGATATAGTCCG
   781  AACAATATAG
;; mfannot: G-cob ==> start Def by similarity
   791  TGATATATTGATAATAGTTTTCAA
;     G-cob ==> start
;     G-cob-E1 ==> start
   815  ATATGTAACTATTTAAACATTAAAAGCTCAGTATCTAACCCTCTAATCCAGAGATTCTTT
   875  GCGTTACATTATTTAGTACCTTTTATCATTGCTGCAATGGTTATTATGCATTTAATGGCA
   935  TTACATATTCATGGTTCATCTAATCCATTAGGTATTACAGGTAATTTAGATAGAATTCCA
   995  ATGCATTCATACTTTATTTTTAAAGATTTAGTAACTGTTTTCTTATTTATGTTAATTTTA
  1055  GCATTATTTGTATTCTATTCACCTAATACTTTAGGT
;     G-cob-E1 ==> end
;     G-cob-I1 ==> start /group=IB (9.19e-22)
;     G-cob-I1-orf386 ==> start /first_aa=Q /note=LAGLIDADG ;; evalue:4.9e-44
  1091  caaaatatggccttattattaattacatatgtaattaatattttatgtgctgtatgctgg
  1151  aaatctttatttattaaatatcaatgaaaaatttataataaaactctatattattttatt
  1211  attaaaaatattttaaatacaaaacaattaaataatttcgtattaaaatttaattgaaca
  1271  aagcaatataataaaataaatattgtaagtgatttatttaatcccaatagagtaaaatat
  1331  tattataaagaagataatcagcaggtaaccaatataaattcttctaatactcacttaacg
  1391  agtaataaaaagaatttattagtagatacttcagagactacacgcacactagaaaataaa
  1451  tttaattatttattaaatatttttaatataaaaaaaataaatcaaattattcttaaaaga
  1511  cattatagtatttataaagatagtaatattagatttaaccaatgattggccggtttaatt
  1571  gacggagatggttatttttgtattactaaaaataaatatgcatcttgtgaaattcttgtt
  1631  gaattaaaagatgaaataatgttaagacaaatccaagataaatttggtggttctgtaaaa
  1691  ttaagatcaggtgttaaggctattagatatagattaaaaaataaagaaggtataattaaa
  1751  ttaattaatgccgttaatggtaatattcgtaatagtaaaagattagtacaatttaataaa
  1811  gtatgtattttattaaatatcgattttaaagaacctattaaattaactaaagataatgct
  1871  tgatttatagggttctttgatgctgatggtactattaattattattattccggtaaatta
  1931  aaaattagacctcaattaactattagcgttacaaataaatatttacatgatgttgaatac
  1991  tatagagaagtatttggtggtaatatttattttgataaagctaaaaatggttattttaaa
  2051  tgatctattaataataaagaattacataatattttttatctttataataaaagttgtcct
  2111  tctaaatctaataaaggtaaacgtttatttttaattgataaattttattatttatatgat
  2171  ttattagcttttaaagcacctcataatactgctttatataaagcttgattaaaatttaat
  2231  gaaaaatgaaataataattaa
;     G-cob-I1-orf386 ==> end
  2252  attttctccgtattcattattatattatctaatttataaaatatttaaagattccttata
  2312  ataatataacatctttgtaaattattgttaaagataatataaattattatgaatcggtag
  2372  attatatttttacaatcttattaaataaaattctgatcattaaacatgattgaagaaata
  2432  ataatagtttatgaaataagatagtgtaatataaatttttatgaagatatagtccatttt
  2492  atatttattataaaag
;     G-cob-I1 ==> end
;     G-cob-E2 ==> start
  2508  CATCCTGATAACTATATTCCTGGTAATCCTTTAGTAACACCAGCATCTAT
;     G-cob-E2 ==> end
;     G-cob-I2 ==> start /group=IA (1.04e-22)
  2558  tgatattaaaaatattaataaaattattattatttaatcttatttattttatataaaaaa
  2618  aataaataataattattaataaaaatatattatttatttctcctttcggggttatttata
  2678  tatattcctttataatttatatttaatatattatattaaatatatgaaaaattataataa
  2738  ataaattaattaattaattaataataaataataataaaaagtacagtagcattaaatatt
  2798  cttaagtttccgctttgtgggaactcccataaggagtttaatgattaaaattggttaatt
  2858  gtcaagaaaatctaaggtattaataaataaataatactatgacaacttgcagcgaagttt
  2918  atatcatctctatattatatattaatatatatatataataataataataatattaatata
  2978  atataagatataaaaacgttcaacgactagaaagtgaactgagatagtaatacctttcca
  3038  cgaaaaccaattaatttataaattatttttaaataaagaatagattattaattttttttt
  3098  atatattaatatatattatatataaaataaaaaatatatatatatatattataaaatatc
  3158  aaaagttttaatcttttattataaattaatgacatagtctgaacaataatgaaaattatt
  3218  gagataagatattaaataatcttatgttaacatatataaattg
;     G-cob-I2 ==> end
;     G-cob-E3 ==> start
  3261  TGTACCTGAATGATACTTATTACCATTCTATGCTATTTTAAGATCTATTCCTGATAAATT
  3321  ATTAGGAGTTATTCTAATGTTTGCAGCTATTTTAGTATTATTAGTTTTACCATTTACTGA
  3381  TAGAAGTGTAGTAAGAGGTAATACTTTTAAAGTATTATCTAAATTCTTCTTCTTTATCTT
  3441  TGTATTCAATTTCGTATTATTAGGACAAATTGGAGCATCCCATGTAGAAGTACCTTATGT
  3501  CTTAATGGGACAAATCGCTACATTTATCTACTTCGCTTATTTCTTAATTATTGTACCTGT
  3561  TATCTCTACTATTGAAAATGTTTTATTCTATATCGGTAGAGTTAATAAATAA
;     G-cob-E3 ==> end
;     G-cob ==> end
  3613  TATATAATTAAATTAATACATAGATATAATATATATATAATTATTATTAATAATATAATA
  3673  AAAATAAAAATAAAATTATTAATAATAATAATACTTTAATAATATTCTTAAAAATAATAT
  3733  ATCTCTAATTTATAAAAATTAAATAATAATAATAATAAAAAATATTATAAAATATAAATT
  3793  AATTAATAATGAAAATAATATACTTATTAAATTAATATAAATAAATGAATAATATAATAT
  3853  AACTATATTGAATTATAATCTATCTATTTTTTTTTTCATATAATTATAATATATATATTA
  3913  ATATATATAATTATTATTTTATATATTATAGATTTATTAATTATTATTATCATTATTATT
  3973  TTTTATTTAATCTTATTTATTATAAAATAATTAATTATCATAAAGCATAATTATTATAGA
  4033  ATCTTATTATTTTCTTTATTTAAATTTATAAAAATATAAAGTCCCCGCCCCCTTTATATT
  4093  TTATTTAATTATTTATTTTTATATTTTATTTAATTATTTATTTTTATATTTTATTTAATT
  4153  ATTTATTTTTAAAAAGGAGTGAGGGACCCCCTCCCGTTAGGGAGGGGGACCGAACCCCGA
  4213  AGGAGTACTCATTTAATATAAATATTAAATAAAAATTATTTTATATATATTAATGATTAT
  4273  TAATATTGATAATATAAATTATTTTATAATTAATTATTATAAATATATAACTATTAATAA
  4333  TTAATTTTTAATCTAGGGATTTCCCCCACTTACATATACTTACGTATACTTACATATACT
  4393  TATGTATACTTACATATACTTATGTATACTTACATATACTTACGTATACTTATATATACT
  4453  TATGTATACTTACGTATACTTACATATATGGGGGGATCCCTCACTTCTCCGGCGTCCTAC
  4513  TCACCCTATTTATTAATCATTAATAAGAAATTATTATTAAAAAAATTATAATTTACTCAA
  4573  AGTTAATTATAAATATATTTTTAAATATCTATTTTATTAATCTTTTATAAAATTTAAATT
  4633  AATTGTAATTAATTAATATTATAATAATTATTCTTAGGAAGGATATTTATTTATTTTAAT
  4693  TATGAATTCCTGACATAGAGACAATTAATTAGAACTTCTTATTATTATTATAGTAATAAT
  4753  AAAAATATTCTAAATATATTATATATATTATTATTTTTTTTTATTATTAATAAAATATTA
  4813  TAATAAATTTAAATAAGTTTATAATTTTTGATAAGTATTGTTATATTTTTGATTTCCAAA
  4873  TATATAAGTCCCGGTTTCTTACGAAACCGGGACCTCGGAGACGTAATAGGGGGAGGGGGT
  4933  GGGTGATAAGAACCAAACTATTCAATAAATATAGAGCACACATTAGTTAATATTTAATAA
  4993  TATAACTAATATATAATAATTATAAAATAATTAATTATATAATATAATATAAAGTCCCCG
  5053  CCCCGGCGGGGACCCCGAAGGAGTATTAACAATATAATATATTGTATAAAATAAATTATA
  5113  AATATTAAATAAAAACCAAATAAATAATATAATAAATGATAAACAAGAAGATATCCGGGT
  5173  CCCAATAATAATTATTATTGAAAATAATAATTGGGACCCCCATCTAAAATATATATATAA
  5233  CTAATAATATATTATATATATTAATATATAATAATATTATTAAAATATAATATTATATTA
  5293  TTAAAAAATATATATATAAAATAAGATATATATATATATAAATATATATATTCTTAATAA
  5353  ATATTATATATAATAATAATAAATTATGAAATAATAAATTATTTCTTTTTATTAAAAAAA
  5413  ATTACTTATCTCCTTCGACCGGACTATTTAATATTTAATATTTAATATTTAATATTTAAT
  5473  ATTTTATTCTATAAATATTCATATGAAAAATAATAAGTATATAATTATGATAATGAATAT
  5533  ATTTTTATTTATAATTTATTATTATAAAAATATTTTAATTTAATAATAATAATAAATCAT
  5593  TATATTAATTCTTTTAAGAATTTATAATTGTCATTATTTATTATATACTCCTTATTAAAA
  5653  GGGATTCGGTTTCCCTCATCCTCCTGGGTATCCCTCACTCCTTCTGATAATTAATTTTAT
  5713  AATAATAATAAAATAAACTTAATTAAATATTATATATTTATTTACAATTATATATATATA
  5773  TTACTCATAATTTAATTAAATTAAATTAAGATGCAATTCAATACGGTTGTATTATATTAT
  5833  TCATCAAATATTGTTAATATTGATACCTACAGAGATATTTAATATTTTTATTATTATTAT
  5893  CCATTACTTTTTTTATTATATTTTAATTATATTAATAATTGTATTTTTATTTATTTATTT
  5953  ATTTATTTATTTATTTATAATAATAATATTTCATATTATCAATTATTATTTTTTTTTATA
  6013  ATATATAATTAAATTATTTATATAATTTCCCGAAAGAAGAATAAATAAAATATTATATAA
  6073  ATATTTATATTTTTATTAATATTAATATAAGTAATATATATAGTTTATGATATTTAATTT
  6133  TATCATAATATAATAATAATTATATAAATCTTATACACATTTATATAAGTATATATATAT
  6193  ATTATTAATATAATGAACATCTATTAAATAAAATAATTGTAAATCTCAAGTAAATTATTA
  6253  TTATTTTATTTTTAATAATAATTTATGATTTATAATTAATAAATAAAAGAGTAATTATAT
  6313  GATAAAAAGGTAATAAATAAAATTTATAGTTCCGGGGCCCGGCCACGGGAGCCGGAACCC
  6373  CGAAAGGAGTTTATTTATATATATATATGAATTAATATTTAATAATAAATAATAATATAA
  6433  TTAATAATATTATTATTATTATAATTTTTTTATTTATAATATTAATAAAATATTATTATA
  6493  TATATATTATAATAATATTAATAAGATATATAAATAAGTCCCTTTTTTTTTTATTTAAAA
  6553  TAAAGAAAGAATAATTAAATAATATTTTAATAATTTAATTAAATAGTGTATTAAAAGATA
  6613  ATAAAAAGTAATATTAATATGTTAATTATATATAATATATTTATATATAATTATATATAT
  6673  ATATATAAATAATAATAAATATATATATAATATAAAAATAAGAATAGATTAAATATTTAA
  6733  TAAATAAATATT
;     G-atp9 ==> start
  6745  ATGCAATTAGTATTAGCAGCTAAATATATTGGAGCAGGTATCTCAACAATTGGTTTATTA
  6805  GGAGCAGGTATTGGTATTGCTATCGTATTCGCAGCTTTAATTAATGGTGTATCAAGAAAC
  6865  CCATCAATTAAAGACCTAGTATTCCCTATGGCTATTTTAGGTTTCGCCTTATCAGAAGCT
  6925  ACAGGTTTATTCTGTTTAATGGTTTCATTCTTATTATTATTCGGTGTATAA
;     G-atp9 ==> end
  6976  TATATATAATATATTATAAATAAATAAAAAATAATGAAATTAATAAAAAAATAAAATAAA
  7036  ATAAAATCTCATTTGATTAAATTAATAACATTCTTATAATTATATAATTATTATAAAATA
  7096  TATAAATATTATAATAATAATAATATATATAAATTATAATAAAAAATAATAATAATATAT
  7156  AATATACCTTTTTTTTAATATATTAATATATAAATAAATAAATAATGGATAATATATAAT
  7216  TACTTTTTTTATATTATTAATAATAATAATTTATAAATATTGTTATAATAAACATTTATA
  7276  TAAATAAATATAAATTACCATAATAAGATATATTATTTATTTATAATAAAAATATTTATT
  7336  AATAAATAAGAAATATATATATTATGATAATATTTATTAATAAATAATAAATTCTTTATA
  7396  TATAAATATATTAAATATATTTAATTGAACACAATATAATTTTTATTGTATTATTCATTT
  7456  AATAATATTAATATTAATATTAATATAATATTAGTGAACATCTCCTTTCGGGGTTCCGGC
  7516  TCCCGTGGCCGGGCCCCGGAACTATTAATATTTAATAAAATATATATAATTTATAATTTT
  7576  CATATAATTAATATAATAATTAGGTTTATAAATAAATTATAATATATTATAAACAATATA
  7636  ATAAAATATATTATAAATCTATCTATCTATATAATATATAAATTTATATATACATTAATA
  7696  ATATTTAATTATAATTATTTAAATATTTAATTTATTAATATTCCCCGCGGGCGCCAATCC
  7756  GGTTGTTCACCGGATTGGTCCCGCGGGGTTTATATTATTTAAATATTAAATATTAAATAA
  7816  TAATTTATATTATATTAATAAATATAATAAATTAAAAATATATGATTAATTATATAATAA
  7876  TAATAATAATTATTTTAATATTATAATTTATAAAATTAATTATATTAATTATATTAATTC
  7936  TTATTATATAATAATTATTGATAATAATTTATTTTAAGAAAGGAGTGAGGGACCCCTCCC
  7996  GTTAGGGAGGGGGACCGAACCCCGAAGGAGAAAATAAATTAATAAAAGTTTAAAAGTTCT
  8056  TATATTAATAATTATATAATATTATATTAAAGATTTTTATAATATATATATATAATATAT
  8116  TTATAGTTCCGGGGCCCGGCCACGGGAGCCGGAACCCCGAAAGGAGTTTATTTAATATTT
  8176  ATATTTATATTAATATTTATATTTATATTTATATTCCTCTTAA
;     G-trnS(uga) ==> start
  8219  GGATGGTTGACTGAGTGGTTTAAAGTGTGATATT!TGA!GCTATCATTAGTCTTTATTGG
  8277  CTACGTAGGTTCAAATCCTACATCATCCG
;     G-trnS(uga) ==> end
  8306  TAATAATACATATATATAATAATAATTTTAATATTATTCCTATAAAAATAAAATAAATAA
  8366  ATAAATAATAATAATTAATTAATTTTAATAAATATAAAATATATAAAAATAATAATAATA
  8426  ATAATTATTATTTTAATAATATTATTTATATAATAGTCCGGCCCGCCCCCCGCGGGGCGG
  8486  ACCCCGAAGGAGTCCGACTGAAGGAGTGCGAGACCCCATGGGAACCCCTTTTTATTCTTA
  8546  AGAAGGGATTTTATTTTATTAATTAATAATAATATATTAAAAATTATAAATAATTAATAA
  8606  TTCTTTATATTTATATATATATATATATATTTATATATTTATATATATATTTTAATAATA
  8666  TTATGATATATTTTATTTTATAATATTTTTATTTTTATATATAAAATTATAATATTTTAT
  8726  TTTATAAAATTATTCATATATAAATTATTAATAATAATTATTTTTATTTGGAATTTATAT
  8786  TATTATTATAAAGAATATAATGTTATTAATAACTGCAAATAATATCTAATATATTATTAT
  8846  TTATAATAATAAATAATATTATAATAAGGATGCATATTATATATATATATATATTTCTAT
  8906  TTATATTAATATTAATATTAATATGTATATATAATAGATAAAAAGTAAAAATAAAAAATA
;     G-rps3 ==> start ;; mfannot: alternative ATG start pos 8963
  8966  ATGAAATTAAAATTATTAAATATAATTTTATCAATAATAAATAAACTTAATAATAATAAT
  9026  AATATTATTATTAATAATCTATTAGATTCATTAATAAATAAGAAATTATTATTAAAGAAT
  9086  ATATTATTAGATATAAATAATAAAAAAATAAATAATATAAAAAGAATATTAAATAATAAT
  9146  AATATAAATATTAATAATAAATTACAACATTTAAATAATATAAATAATTGAAATCTACAA
  9206  ATTTATAATTATAATAAAAATATAGAAATTATAAATACTATAAATGATAAATTAATTAAT
  9266  AAATTATTATATAAAATAATAACTTTAAAATTAAATAATATAAATATTAATAAAATTATT
  9326  ATAAGTAAACTTATTAATCAACATAGTTTAAATAAATTAAATATTAAATTTTATTATTAT
  9386  AATAATGATATTAATAATAATAATAATAATAATAATAATAATTATTATATAAATATAATA
  9446  AATAAATTAATAAATATTATAAATAATAATATAAATAATAATTTATGTAATATTTTAAGT
  9506  TATTATTATAATAAAAAAGTAACTATTGAACCTATTAAATTATCATATATTTATTTAAAT
  9566  AGTGATATTTTTAGTAAATATATTAGTTTAAATGATATAGATAAATATAATAATGGTATC
  9626  TTAACTAATTATCAACGTATATTAAATAATATTATGCCTAAATTAAATGATCATAATATT
  9686  TCTATAAATTATATTAATAATATTAATAATATTAATAATAATAAATATAATAATATAATT
  9746  AATTTATTAAATAATAATAATAATAATAATAATAATAATAATATTAATAATAATAATAAT
  9806  TATAATAATAATAATAATAATTATATTGGTAATATTAATAATATTTATAATAATATAACT
  9866  ATTGATAATATTCCTATAGATATTTTAATATATAAATATTTAGTTGGTTGATCTATTAAA
  9926  TTTAAAGGTAGATTAAGTAATAATAATGGTAGAACTAGTACACTTAATTTATTAAATGGT
  9986  ACTTTTAATAATAAAAAATATTTATGAAGTAATATTAATAATAATTATAAATTAAATTAT
 10046  ATCCCTTCTAATCATAATTTATATAATAATTCTAATATTAATAAAAATGGTAAATATAAT
 10106  ATTAAAGTTAAATTAAACTTTATTTAA
;     G-rps3 ==> end
 10133  TATATATATTAATAGTTCCGGGGCCCGGCCACGGGAGCCGGAACCCCGAAAGGAGAAATA
 10193  AAATAAATATAATAAATAAAATAAATAAATAAATAATATATATATATATATAAATATATA
 10253  AAATAATATTTACTTTTTATATATATATAATTATATATAAATAAAATATAATATAATATC
 10313  ATATAATTATATAAAAATAAAATTATAATTTATTTATATTAAAAATATTAATTAATTAAT
 10373  TTTTTTATATAATTATTATAATAATAATTTAATTAAAAATAAATATCAAATAAATTATAA
 10433  ATTAATCCTACTTTTGGATCCTATTTATATTTTATTATTATAAATAATTATTATTGATAG
 10493  TTAATTAAATAAAAATATATATATATATTACTATTATAATTATTATTAATATATTAATTA
 10553  TTAAATTATATAAATTAGTTATTTATATTAATATATTTTATATTAATATATAATACTCTT
 10613  TTTTCTATTATATTTTAATATATAATATTAAAAATAAATAAAATAATATTCTTAATTTTT
 10673  ATTCTTTATCTTCTTTAACCTAACTCCTTCTTAAAAAGGGGT
;     G-trnE(cuc)_1 ==> start
 10715  TCGGTCCCCCTCCCATTAGGTTAGGGAGGGGTCC!CTC!ACTCCTTCGGGGTCCGCCCCC
 10773  CCCGCGGGGGCGGGCCGGA
;     G-trnE(cuc)_1 ==> end
 10792  CTATTTTAAATTTTAATTTAAATTTTATAAATATAATATTTAATTATAAATTTAATAATA
 10852  ATATATAAAAAATATATATATGGTTAATATATATAAAGATTATAATCTTTTAATTAAATA
 10912  AAGGAAAATTTATTATATAATTTTTCTCTATAGTTATATATTTAAAACTTATTTTTTTTT
 10972  TATAAATAATAATTATAATAAATAATATTAATTATTTATTATATAATTAATTGGCCCCCA
 11032  TGCTGGGTTCCGGAACTCCTCCTTCTCGCGAGGTTAACACCTATTATATAACTATAACTA
 11092  TAACTATAACTATAATTATAATTATAACTATAACTATAAATATTCATTTTAATAATAATA
 11152  ATAATAATAATATTAATATAAATAGTCGAAGAATATATTTATTTATTTTAATATAAATAA
 11212  AAAGTTTCAATTAATTTGAATTTGGAATTAAATTATTACTTCATATGGGGTTATGGATTT
 11272  CGTTCGGAACTCCTCCCTCCTACCTCTATTTATTAATCATAAATCATAAATTATTATTAA
 11332  TTAATAATAATAATTTACTCGAGGTTCATACCTATTTTAATATTAATATTGATAAAATAT
 11392  ATATTCACTAAAAAGTATATAATTTACTCAATTTATACTATAATTTTATATTTTTTTATT
 11452  ATAATTTAATTATTTCAAATAAAGTAATTATAATAATATATATCCTTTATTAAATATATA
 11512  TTAATTAATATATATATAAAAAGTAAATATTATTAATTGTATATAATTATAAATAATTAA
 11572  TATTTATTAAAATATATATAATTTATAATCCTCATATAATTAATATAATAAATAATATAA
 11632  CACAATGTAATTTAATTTAATTTAATTACATAATAAATTTATTATTATTATAATTATTAT
 11692  TTATTTATTTATTTATTATTATAAATTATAAATATTATTATAATTAAAATCAATTATTAA
 11752  TTATTAATGATAAATAATTAATGATAAATTATCAATAACCAATTAGATTATTTATCGATA
 11812  TTTAATTATATTATATTATATTATATTATATATATATATATATATTATATTATAAAATTT
 11872  ATTTATAAATATTTGTTTATTTATTTATTTATTGAATAACAATAGAATTAAATATTGTCA
 11932  ATAAATAATAAATAATGTTTAATATATATTATATTATATTAATATTAATATTATTATTAT
 11992  TTTTTTTATTATATTAATATAATTTATAAAAATATAAAATTATTATTTTTATTATAATTT
 12052  ATATATATATAATATATATATTTATTAAAATATTTTAAGAAAGGAGAAAAATAATTAAAT
 12112  TAAATTAAATTAAATTATTTATTATTATTATTATTATTTATATAATAATATATTATTTAA
 12172  ATATTTATATATTATTTTTATATTAATATTTATAGATGGGGGGTCCCTATTATTATTGAA
 12232  AATAATAATTATTAATGGACCCCAGATAGCTTCTTGTTTATCATTTATATATATATATAT
 12292  ATTATTAATTATTTTATTCTATATAATATTATTATTAATTATTTAATTAATATTATAATC
 12352  ATATAATTTAATATTTTATTTAATTTTATTAAAATTTAATATATATATTTTTATTATTAT
 12412  TTAATTAATTTATAAATATAAAATATTCTTAATATTAAAAATAAATAAATAATAAAGTTT
 12472  ATAAATCATATATTATAATTATTTATTATTTTTATATTATATTAATAAAATATTATTATT
 12532  ATAAAAAAAAAATAGAAATTTTATAATATTTTTATATATTTTTAATTATTATTATTAATA
 12592  TTTATTAAAGGAAATATAAAAACCGAAGGAATATTATAATTATAATTATAATTATAATTA
 12652  TTATTATATTTAATTTATTATTATAATAATAATAATAGTCTGCTCCCCTCTTTATCTTTA
 12712  TCTTATCTTTATCTTTATCTTTATTTTTATTTTAAAGTTCCGGGGCCCGGCTACGGGAGC
 12772  CGGAACCCCGAAAGGAGAAGGATATTTAATAATTTATAATATTTAATTCATATATATATA
 12832  TATATATTTTATTTTTTATATATATATTTAATATATTATATTTATATTTATATTATTATT
 12892  ATATTTATATTATATTATTTAATTATTTTTTAATAATATATTATTAATATTTTACCTTTT
 12952  GATAAATAAAAATTTATTAAAAATTTTATAATAAGTATTAAAATATCATAAAAGGATAAT
 13012  ATTTATATAAAATGTATAAATTTATAATCTTCTAATTAAATTAAATTAAATAAATAAAAT
 13072  AAAATAAATTAAACTCCTTTTGAGATTCACACCTATTTTATTAAAAATAGGTATTCACTT
 13132  AATTAAATTAAATTAAATTAAATTAAATTAAATTATGGATAATTTATTTAATAAATATAT
 13192  ATATTAATTATAAAATAATAGTCCGGCCGAAGGAGTCTGCCCCTTTTTTATTTAATATTT
 13252  AAAGTTCCGGGGCCCGGCTACGGGAGCCGGAACCCCGAAAGGAGAAGGATATATTTATAA
 13312  TTTATCATAATATTATTTAATAAGAAATTATTAATTAATTAATTAATTAATTTATTTATT
 13372  GTTTATATTTATTAATATTAATATAATAAAAATGTAAAATACTTAATATTATTAATATTA
 13432  TTATATATAATATATATAATAATATATTATATTTATATCTCCTTTATTCCTTTTACCCCC
 13492  GCTAGGGACTTATTATATTATTATATATTTCTTCGATGACTTTATATATATTTTATTTTT
 13552  ATAAAAAATATTTATATATTATTATTTACAATAATAATTATTAATAGTCCGGCCGCCCCG
 13612  CGGGGGGGACCGAACCCCTATTTAAGAAGGAGTGCG
;     G-trnE(cuc)_2 <== end
 13648  GGACCCCGTGGGAACCGCATCCCTTTTTATTTTTAATTAAGAAGGAGT!GAG!GGACCCC
 13706  ATGGGGACCGAACCCCGAAGGAGTC
;     G-trnE(cuc)_2 <== start
 13731  TTTTTTCTATTTATTAATAATAACTATAAATTATATTTAAAATAATAATTTACTTGTTAT
 13791  AATCTTAATGTTCCGGGGCCCGGCCACGGGAGCCGGAACCCCGAAAGGAGAAGTATATAA
 13851  ATATTTACTTGTTATAATTTATTATATATTTATAACCTCCTTCTTAAAATTATCTTTACT
 13911  TTATAATAAAAATTAATATAATATAATCTGATAATAATCGAATTTTATTATATTTAATTT
 13971  AATTAATAATAGACAATTATTATTATTATTTTACTTATTAATATTAATTTATATTTATAT
 14031  ATATAAATATTATTAATTTTATATTAATTTTTTATTAATTATTTATTTTTATATTCATAT
 14091  TTTTTATTAATATTATTTTTATTAATAACTTTTTAAATAATTATAAACTATATATTATTT
 14151  ATATTTATATTTATAATAAATGAAACAATTATAATAAAAATTACAATTACAATTATATTA
 14211  TAATTATGATTACAATAGGGTTAAACATTACCTGTGAACAACTGGTAATGTTTAACCCGT
 14271  ATTATTATTTATTATATTATATATATATTAAAATATTAATATTAATATTAATATTATATT
 14331  ATATTATATTATATTATATTATATTATATTTATAATTATATTATATAATTTATATACTTT
 14391  TATAATTCTTATTATTATTTATTTATTTATTTATTATTTATTTATTATTATTTAAATATA
 14451  TTATTATTATATATTAATAATATATATATTATTTTATATATTTTATTTAATATAAATTAT
 14511  TTATATTTTTATATTTTATTATGGGGGGGGTCCCAATTATTATTTTCAATAATAATTTAT
 14571  CATGGGACCCGGATATCTTCTTGTTTATCATTTATTATTCTTATTATTTGGTTTTTATTT
 14631  AATATTATAATTTATTTTATACAATTTATTATATTGTTTATACCTTATTATTATTATATA
 14691  ATTTATTATATTATTATAATAATTTAATTAATTATATTATAAAATATTAACTAATGTGTG
 14751  CTCTATATATATTATTCATTCTAGTTTCTAATCACCCACCCCCTCCCCCTATTACTTATA
 14811  TATCTAGAAATAAAAATACATAACATATATTTTAAATATATATATATAATTATATAATAA
 14871  TTATTATATATAAAATATATATATATATAATATATATTTATAAAATAATAATAATAAATA
 14931  TTATTACTCCATTAGGGGTTTTGGTCCCATATCGGGAACCGAAACTATAATAATATATAA
 14991  TATTATAATAAAGATATTCTTATTTATAATATATTATTAAATAAATTAATAATAATTATA
 15051  ATATATATATATAATATATTATAATATATTTATTCGAAAACTTTTTATTTATTATAAAAT
 15111  AAAATATTTTATTTATTATTTAGTTTTTTTTATTAAACATTTTTATAAAAATATAAATGT
 15171  TAATAATATTATGATTAATAAGTAATAATAAATTTATTTATTTTTATTAATTACTTCTTC
 15231  GAGGTATTAGTATCAGTATCAGTATCAGTATCAGTATCAGTATCAGTATCGTAAAAAACG
 15291  GGTGACTAAAATATATATATATATAAAATTATAAATAAAAATATTATAATAATTTTAAAT
 15351  AAATAAATATCAATATATTATTATTATTTATATTATAATAAATATTATCTAATAATAGTC
 15411  CGGCCCGCCCCCGCGGGGCGGACCCCGAAGGAGTCCGAACCCCTTTTTTATTTAATTTTA
 15471  TTTAAAGAAGGAGTGAGGGACCCCTCCCGTTAGGGAGGGGGACCGAACCCCGAAGGAGAT
 15531  AATTAGATATAATTATATTTTATTTTATATAAATTATATAATATTATATAATAATAATTA
 15591  TATAATAAGTTAATAATAATTATATAATAAGTTAATAATAATCATATCTCCTTTATAAAT
 15651  GAACTTTTATTAAATATATTTTATTAAATATTAAATATATTTTTTATAATATTAAATATA
 15711  TTTTATTAAAATATTAAATATATTTTATTAAATATTAAATATATTTTATTAAATATTAAA
 15771  TATAAATAAAGGTTTATATTATAATTTATTATTTATATCTTCTTTATAAATTAATATTCG
 15831  TATTAGATCCTTATTTAATTTATAATCCTTTAAAAAACTTTTAATAAATATAATATAATA
 15891  TATATATAATTTTTATTATTTTTATATTATTTTTATTATTTAAATATATTATATATTTCA
 15951  TTATAATAATTATTTAAAAAGTTATTTAATAAATAATCTGATATTATATTTTATAATTAA
 16011  TTTTATTTATTTTATTTATTATATATATTATTATATATAATTAAAATTATAATTACAATT
 16071  ATAACTATAATTAAATTGGATTAAATTAAATTGGGCGCCAAGCCGGTTGTTCACCGACTT
 16131  GGTCCCAATATAATATGATATAATATAATATACTCCTTCGGGGTCCGCCCCCGCGGGGCG
 16191  GACCGAACTATATGAATATATTATTATTATTATAATTATAAAATTATATTAAATAAATAA
 16251  AATTCCTTTAATAATTATTAATTAATATTATTAATTTATTTACAAATATTTTATTAATTT
 16311  TTATTTTTATTAAATATAAATATATAAATATATATATATATTTATTTATAATATTATTTA
 16371  TATTTATTATATATTATTATTAAATATATTTTTTATTATATATCATTAAATATTAATATA
 16431  TTATTATAGTGGCGGGGGGTCCCAATTATTATTTTCAATAATAATTATTATTGGGACCCC
 16491  GGATATCTTCTTGTTAATCAATTATTATATTATTTAATTTATTTTATTTCTTATTTATAA
 16551  TTTATATTATATAATTTATTATATTGTTAATACTCCTTTATTATATATATTAAATAAGAT
 16611  TTATAATATAATTAATATATATTTTAATAAATATAAAAGATTATATTATAAAAAGTATAT
 16671  TTTATATTTATATTTATATATATATTTTATTTATTATTATTATATATATAAGTAGTAAAA
 16731  AGTAGAATAATAGATTTGAAATATTTATTATATAGATTTAAAGAG
;     G-rnl ==> start
 16776  ATAATCATGGAGTATAATAATTAAATTTAATAAATTTAATATAACTATTAATAGAATTAG
 16836  GTTACTAATAAATTAATAACAATTAATTTTAAAACCTAAAGGTAAACCTTTATATTAATA
 16896  ATGTTATTTTTTATTATATTTATAATAAGAATAATTATTAATAATAATAAACTAAGTGAA
 16956  CTGAAACATCTAAGTAACTTAAGGATAAGAAATCAACAGAGATATTATGAGTATTGGTGA
 17016  GAGAAAATAATAAAGGTCTAATAAGTATTATGTGAAAAAAATGTAAGAAAATAGGATAAC
 17076  AAATTCTAAGACTAAATACTATTAATAAGTATAGTAAGTACCGTAAGGGAAAGTATGAAA
 17136  ATGATTATTTTATAAGCAATCATGAATATATTATATTATATTAATGATGTACCTTTTGTA
 17196  TAATGGGTCAGCAAGTAATTAATATTAGTAAAACAATAAGTTATAAATAAATAGAATAAT
 17256  ATATATATATATAAAAATATATTAAAATATTTAATTAATATTAATTGACCCGAAAGCAAA
 17316  CGATCTAACTATGATAAGATGGATAAACGATCGAACAGGTTGATGTTGCAATATCATCTG
 17376  ATTAATTGTGGTTAGTAGTGAAAGACAAATCTGGTTTGCAGATAGCTGGTTTTCTATGAA
 17436  ATATATGTAAGTATAGCCTTTATAAATAATAATTATTATATAATATTATATTAATATTAT
 17496  ATAAAGAATGGTACAGCAATTAATATATATTAGGGAACTATTAAAGTTTTATTAATAATA
 17556  TTAAATCTCGAAATATTTAATTATATATAATAAAGAGTCAGATTATGTGCGATAAGGTAA
 17616  ATAATCTAAAGGGAAACAGCCCAGATTAAGATATAAAGTTCCTAATAAATAATAAGTGAA
 17676  ATAAATATTAAAATATTATAATATAATCAGTTAATGGGTTTGACAATAACCATTTTTTAA
 17736  TGAACATGTAACAATGCACTGATTTATAATAAATAAAAAAAAATAATATTTAAAATCAAA
 17796  TATATATATATTTGTTAATAGATAATATACGGATCTTAATAATAAGAATTATTTAATTCC
 17856  TAATATGGAATATTATATTTTTATAATAAAAATATAAATACTGAATATCTAAATATTATT
 17916  ATTACTTTTTTTTTTAATAATAATAATATGGTAATAGAACATTTAATGATAATATATATT
 17976  AGTTATTAATTAATATATGTATTAATTAAATAGAGAATGCTGACATGAGTAACGAAAAAA
 18036  AGGTATAAACCTTTTCACCTAAAACATAAGGTTTAACTATAAAAGTACGGCCCCTAATTA
 18096  AATTAATAAGAATATAAATATATTTAAGATGGGATAATCTATATTAATAAAAATTTATCT
 18156  TAAAATATATATATTATTAATAATTATATTAATAATATATATAATTATATTATATATTTT
 18216  TTTTTATATAATATAAACTAATAAAGATCAGGAAATAATTAATGTATACCGTAATGTAGA
 18276  CCGACTCAGGTATGTAAGTAGAGAATATGAAGGTGAATTAGATAATTAAAGGGAAGGAAC
 18336  TCGGCAAAGATAGCTCATAAGTTAGTCAATAAAGAGTAATAAGAACAAAGTTGTACAACT
 18396  GTTTACTAAAAACACCGCACTTTGCAGAAACGATAAGTTTAAGTATAAGGTGTGAACTCT
 18456  GCTCCATGCTTAATATATAAATAAAATTATTTAACGATAATTTTATTAAATTTAGGTAAA
 18516  TAGCAGCCTTATTATGAGGGTTATAATGTAGCGAAATTCCTTGGCCTATAATTGAGGTCC
 18576  CGCATGAATGACGTAATGATACAACAACTGTCTCCCCTTTAAGCTAAGTGAAATTGAAAT
 18636  CGTAGTGAAGATGCTATGTACCTTCAGCAAGACGGAAAGACCCTATGCAGCTTTACTGTA
 18696  ATTAGATAGATCGAATTATTGTTTATTATATTCAGCATATTAAGTAATCCTATTATTAGG
 18756  TAATCGTTTAGATATTAATGAGATACTTATTATAATATAATGATAATTCTAATCTTATAA
 18816  ATAATTATTATTATTATTATTAATAATAATAATATGCTTTCAAGCATAGTGATAAAACAT
 18876  ATTTATATGATAATCACTTTACTTAATAGATATAATTCTTAAGTAATATATAATATATAT
 18936  TTTATATATATTATATATAATATAAGAGACAATCTCTAATTGGTAGTTTTGATGGGGCGT
 18996  CATTATCAGCAAAAGTATCTGAATAAGTCCATAAATAAATATATAAAATTATTGAATAAA
 19056  AAAAATAATATATATTATATATATTAATTATAAATTGAAATATGTTTATATAAATTTATA
 19116  TTTATTGAATATATTTTAGTAATAGATAAAAATATGTACAGTAAAATTGTAAGGAAAACA
 19176  ATAATAACTTTCCTCAAAAAATAATTATGGAAAGAATTAAATTAATATAATGGTATAACT
 19236  GTGCGATAATTGTAACACAAACGAGTGAAACAAGTACGTAAGTATGGCATAATGAACAAA
 19296  TAACACTGATTGTAAAGGTTATTGATAACGAATAAAAGTTACGCTAGGGATAACAGGGTA
 19356  ATATAACGAAAGAGTAGATATTGTAAGTTATGTTTGCCACCTCGATGTCGACTCAACATT
 19416  TCCTCTTGGTTGTAAAAGCTAAGAAGGGTTTGACTGTTCGTCAATTAAAATGTTACGTGA
 19476  GTTGGGTTAAATACGATGTGAATCAGTATGGTTCCTATCTGCTGAAGGAAATATTATCAA
 19536  ATTAAATCTCATTATTAGTACGCAAGGACCATAATGAATCAACCCATGGTGTATCTATTG
 19596  ATAATAATATAATATATTTAATAAAAATAATACTTTATTAATATATTATCTATATTAGTT
 19656  TATATTTTAATTATATATTATCATAGTAGATAAGCTAAGTTGATAATAAATAAATATTGA
 19716  ATACATATTAAATATGAAGTTGTTTTAATAAGATAATTAATCTGATAATTTTATACTAAA
 19776  ATTAATAATTATAGGTTTTATATATTATTTATAAATAAATATATTATAATAATAATAATT
 19836  ATTATTATTAATAAAAAATAT
;     G-rnl ==> end
 19857  TAATTATAATATTAATAAAATACTAATTTATCAGTTATCTATATAATATCTAATCTATTA
 19917  TTCTATATACTTATTACTCCTTATGGGGTCCCAGTTGGACCGAGACTCCTCCCTTGCGGG
 19977  ATTGGTTCACACCTTTATAAATAAATAATAAATAATAAATAAAGGTGTTCACTAATAAAT
 20037  ATATATATATATATATATATATTATATTATAATATTATTTAATACTTAATATATTATATA
 20097  TTTTATATTTAATAAATAAAAAAAATATTAATAAATAATAATATTAATAATAAAGAAATT
 20157  ATAATTAATACCCTCTATATATAATTCTAATTAATTAAATTAAATATTTATATATAATAA
 20217  TCAATATATTATTAATTTAATAATTATTATAATAGTTTATAAAAGATATATTTTTATATA
 20277  TATTATATTTAATAAATATTACTTTTTTTATTATTATTTTTATATATTATATAATATTAT
 20337  TAATTTTTATTATAATATTATTTACTTTTTTATTGGATTATTTATTTATTTATTTATTTA
 20397  TTAATTAATTAATTAAATATTTATTAATTAATATATATATTAAATATTAATATTTCATTA
 20457  AAAAAAGAGATATATGAATAATATATTATGTTATATTATATTATATAATTATATTATTTT
 20517  TATAATATTAATAATTAAAAATAAGAACTTATTTAAAAATTATAATTATGATAATAAATT
 20577  AATACTTTTTAATTTATAAAAATATAAATTTCTTTACATATATATATATATATATTATTA
 20637  TTATTTATATTAATCATAATTTTAATATTTATAATAAATTTATATAAAATCAATTATAAT
 20697  ATTATATACTTTTTATATACTTTATAATCTTTATATCTTCACCCCCCTTTTTTAATAATA
 20757  TATTATATTAAAAATATAATAATTTATATGATTTATTAATACTTTTTATATAATTATATT
 20817  ATTATTTTTTTTTATAGATGTTATATTATTTTTTATAATAATTTTTTTTTTATTTAAATA
 20877  AAATTTATAACTCCTTCTTAATTAAAGATAAAAGGGGTTCCCCCCTTAAGTATAAGTATA
 20937  AGTATAAGTATAAGTATAAGTATAAGTATAAGTATAGTATACGGGGGGGGGTCCCTCACT
 20997  CCTTCGTTAATTTATATATATTATTAATAATTATTTAATTTTTATTATTTATTTATATAT
 21057  AAAAATATTCTAAAATTATTAATATTTATAATAGAATAAATATTATAAAGTATAATTATA
 21117  AATAATTAATTATTTAAATAATAATAATATATTTATTATTATATAATAAATATATTATAA
 21177  ATAATA
;     G-trnT(ugu) ==> start
 21183  GTTATATTAGCTTAATTGGTAGAGCATTCGTTT!TGT!AATCGAAAGGTTTGGGGTTCAA
 21241  ATCCCTAATATAACA
;     G-trnT(ugu) ==> end
 21256  ATAATAATAATAAAATATTAAAATAAATATAATATTTATAAAAAATTTATTAATTTATAT
 21316  AAAAAATATATATATAAATAATAATTATAATAAAACATTTTATAATCAATAATTTAATAA
 21376  ATAATCTTCTTATTATAATATTATGTTTAAATATTACTCTTTATGAGGTCCAACAAACTA
 21436  ATAAGATATAAATATATATATATTATATAATAATAATAATAATAATATATTATTTAATAT
 21496  ATTATCAAGAAGATAAATATAAATAATATTTTAATAATTTTAAATAAATCTAATTTATAT
 21556  ATTAATAATTTAATAATCTTAATATTTATTATCATTATTTCATATTTATATTATATAAAT
 21616  ATTTATTTAAATAAAAAAATATTAAAGAGTTTATTTTATTTATTATAAATTATTTAATAA
 21676  AATATATATAATAATATATAGAATAAAGATATAAATAATTATAAGTATATAAAGTAATAA
 21736  A
;     G-trnC(gca) ==> start
 21737  GGAGATGTTGTTTTAAGGTTAAACTATTAGATT!GCA!AATCTACTTATTAAGAGTTCGA
 21795  TTCTCTTCATCTCTT
;     G-trnC(gca) ==> end
 21810  AAATAAATAATATAATAATAAAATATTATAAATAAATATATATATATTTATAATAATTAT
 21870  ATAATAAA
;     G-trnH(gug) ==> start
 21878  GGTGAATATATTTCAATGGTAGAAAATACGCTT!GTG!GTGCGTTAAATCTGAGTTCGAT
 21936  TCTCAGTATTCACC
;     G-trnH(gug) ==> end
 21950  CTATAAATAATAATAATAATATATTTTATTATTCTTAAATTTTTTATTCTTTATATTATA
 22010  TATATAATATTAATATTATTACTTTTTAATAACAAAATATTATAATTAATTGATATATAT
 22070  ATATACCAAATATAATTAATTGAAATTAAATAATAAATAAAATATTTACTTCTTTATTAA
 22130  AATTCTAATTAATTGATTCTTTTTATTGAATATTAAATTCTATTATAACTTATTAATTAA
 22190  TTAATTAATTAATTATAATAATAATAATATTTATTATTAATTATTAAATATTTATTATTA
 22250  TATATAAGATTTAATTTTAAATATTAATAAAAAAAGAATAAAATAAAATAAAATGAATAA
 22310  TATTTCTTTATCTCTTTCTATCGGACTC
;; mfannot:
 22338  cctcggccggactccttcggggtccgccccgtggggcgggccggactatttattattata
 22398  atataatatttaatcaatagatttataatttatttaatgaatattttataaatatataaa
 22458  acaattcctttttattattataaatttttcattatttatttatttatttatttatttatt
 22518  tattaaatatataaaaataattataaaaaagattattaaaaataataatttaatgataaa
 22578  tatatattatatatattaatataaaaataataaatataaatatattatgtaaatattata
 22638  taaatttgtatatgtatatattataataatgttatataagtaataatataataaaatatt
 22698  ttatgtaatttatatatatttataattataaaataaaaatattataaataataaaattaa
 22758  taataataataattttaataaaataaattatatatttaattttattatgaagtttatact
 22818  taatataaattatatttcctttataaattattaatatatcctttttaattaaataaaata
 22878  aaaatattataaatattaataattaattttttatttatatttatatatatattaaagatt
 22938  aaatatattattaatactaatttataatttattattaataaatagtccggcccgcccctg
 22998  cggggcggaccccgaaggagttcgacttaaattataatttaataatttttatttattaat
 23058  agttttattattaatataaaaagagtaaggataataataaattcttttaatttattttta
 23118  ataaaatataattttaaaatagttttatagtccgccccgcccccgcggggcgg
;; mfannot:     /group=IB(5') (1.07e-06)
 23171  ACCCCGAAGGAGTCCGGTCTGGCATTAATTATAATAATTATATTAATATTATATTATTTA
 23231  TTATATTATAATATATTTATTTATATTTTATAATATTAATAATTATTTTATATTTAATAA
 23291  ATATAATATATATATTATTTTTTTTAATAACTATCTAATTTAATTAATA
;     G-trnL(uaa) ==> start
 23340  GCTATTTTGGTGGAATTGGTAGACACGATACTCT!TAA!GATGTATTACTTTACAGTATG
 23398  AAGGTTCAAGTCCTTTAAATAGCA
;     G-trnL(uaa) ==> end
 23422  ATAAATATATATAATATATATAATATATATAAA
;     G-trnQ(uug) ==> start
 23455  TGAGTCGTAGACTAATAGGTAAGTTACCAAAAT!TTG!AGTTTGGAGTTTGTTTGTTCGA
 23513  ATCAAACCGATTCAA
;     G-trnQ(uug) ==> end
 23528  TATTATAATATATATATTATTTATATATAAATATATAATTATACTCCTATTTTTATATTA
 23588  ATTAATTAATTAATAATATATGATAATATAAAAATTATTGAATTATTAACTCTTATTAAT
 23648  AATAATAATAATCATAATAATAATATATATATATATAGTATATATATAAAAGTTTTATTA
 23708  TATTATATTATATTATATATTTATTTATATATAATTCTTATTAATTGAAAAAAGAATAAT
 23768  TAATAATCTTATTAAAAAATAAATACTTTCATTTTATTTTATTTTATTTAATTATAATAT
 23828  ATAAATATTAAAAAAAGGATATAAGTTTTTATAAGATATAATATATATATATTAAATATA
 23888  AAGAAGTTAATATTTATATTTTAATTATAAAATGTTAATACTCCTTTGGGGACTTATTAA
 23948  TTAAATTATTAATTAATAATAATTTATGATTTATAAATAATAAATAAAGGAATAAGTATC
 24008  AATTAATTAATATATTATATTTAATATTTTATATTTAATATTTAATATTTAATATTTTAA
 24068  GTTCCGGGGCCGGCCACGGGAGCCGGAACCCCGAAAGGAGTAGTATTAATTATGGATAGT
 24128  GAGGGTGGATTTAATCCTTTTGTTATGTTATTAATTAATTAATTAATTTATATATATAAA
 24188  ATATTTTAATTAATTTTTATATAAATATATATATATATATATATTAATAATAGTCCGGCC
 24248  CGCCCCGTGGGGCGGACCCCAAAGGAGTAATATATATTATGTATAAACAATA
;     G-trnK(uuu) ==> start
 24300  GAGAATATTGTTTAATGGTAAAACAGTTGTCT!TTT!AAGCAACCCATGCTTGGTTCAAC
 24358  TCCAGCTATTCTCA
;     G-trnK(uuu) ==> end
 24372  TAATATTATATATATATATTTCCCTTTCTAAAAATAATAATAATTATATATAATAATAAT
 24432  ATAATTATATATATATATATTATAATAATAATAATAATAAATAATAATAATTATTTTTAT
 24492  TAATAATATTAATATATTATAATTATTAATAAATATTAATAAAAATA
;     G-trnR(ucu) ==> start
 24539  GCTCTCTTAGCTTAATGGTTAAAGCATAATACT!TCT!AATATTAATATTCCATGTTCAA
 24597  ATCATGGAGAGAGTA
;     G-trnR(ucu) ==> end
 24612  ATTATATTATATTAATAATCCCCCCCCCATTTTTTAATTTAATTAAGAAGTTTAATTTAC
 24672  TATTTAATAATAAATGAAATAATAATA
;     G-trnG(ucc) ==> start
 24699  ATAGATATAAGTTAATTGGTAAACTGGATGTCT!TCC!AAACATTGAATGCGAGTTCGAT
 24757  TCTCGCTATCTATA
;     G-trnG(ucc) ==> end
 24771  ATTAATATTAATATAAATTAATACCCTATAATTAATTAATTAATTAAATACAAAATTATA
 24831  TTAAAACTTATATTATATTATAATATTATATTATATTATTATTATATAAAAATATAATAA
 24891  TAATAATATTTAATTTTATTTAATAATAATATTTTATATAATAAAATAATCATAGTTATA
 24951  ATATTTAATATTAATAATAATTTATTATAATTATTCTTTAATATACTTATTTATTATTAT
 25011  TTTAATAAATAAATAAATATAATTCTTATAAATATATATATATATATAAATATTTATATA
 25071  AAAATAAATTAAAATATTTTAATAATTATTCTTTATAAATAAATAATGATAATAATAATT
 25131  TATAATAATCTCCTTGTGGGGTTCCGGCTCCCGTGGCCGGGCCCCGGAACTATAATATAT
 25191  TTTTAATATATTTTTATTACTCCTCCT
;; mfannot:     /group=IB(5') (4.18e-04)
 25218  ttggggtccgccccgcgggggcgggccggactataataatttttttattgataaaaagta
 25278  tatataatataatataattaatatatttctttttataaaaattataaatattaatttata
 25338  ataaaaaaagtatatataatattatatatttaataaataatataataataatataaataa
 25398  atatatatatattattaatatattaaattttataataataattataataatagtagtagg
 25458  tataaattttaataaagagttttattccaatggagtaataataataataataataaaata
 25518  aa
;     G-trnD(guc) ==> start ;; mfannot: evalue : 5.66e-10
 25520  ggatctgtagcttaatagtaaagtaccatttt!gtc!ataatggaggatgtcagtgcaaa
 25578  tctgattagattcg
;     G-trnD(guc) ==> end
 25592  tatatttatacttaatataaaaaaataaataataaaatatatatatttaataatattttt
 25652  ctttattataataatatataaaaataaataataatcttttttattattatatttattaat
 25712  aataaattattttgttattattattaatttatattaatattttatataaattatttattt
 25772  aatctttcattatatatttaatatattattaatattaattaatattttataataaataaa
 25832  taaaataaatattttaatataatactccttcggggttcggtccccctcccattagtatag
 25892  ggaggggtccctcactccttcggggtccccgccggggcggggacttatttttatatttat
 25952  taataataattaatttttatataaatttattatttcttacaatatatttattactattat
 26012  tttttaataatcttatatataatatataaaatatatatatattatatatatatataaata
 26072  taatatatattattataaatatttataatcttattaattaattagattatattatattag
 26132  atcatattatattatattatattatattatattattattattaatatttttatttttatt
 26192  ttatatttaatagtaaaaaatcataattttataatttattaattattatataatttcatt
 26252  aatatatttcttcttttttatttatttattacttattaatagttccggggcccggccacg
 26312  ggagccggaacc
;; mfannot:
 26324  CCGAAAGGAGAATAATATATAAAATAATAATAATTTATTATAATTTATTAATTTATTAAT
 26384  TTATTTATTAATTTATTAATTTATTTATTATTATATTTTTTTTAATAAA
;     G-trnS(gcu) ==> start
 26433  GGAAAATTAACTATAGGTAAAGTGGATTATTT!GCT!AAGTAATTGAATTGTAAATTCTT
 26491  ATGAGTTCGAATCTCATATTTTCCG
;     G-trnS(gcu) ==> end
 26516  TAT
;     G-trnR(acg) ==> start
 26519  ATATCTTTAATTTAATGGTAAAATATTAGAAT!ACG!AATCTAATTATATAGGTTCAAAT
 26577  CCTATAAGATATT
;     G-trnR(acg) ==> end
 26590  ATATTATATTATATAATATTATATATTAATAAATATTATTTATTTATTTATTTATTTATT
 26650  TATTTATTATTATTAAATAAAAATATTTAATAGTTCCGGGGCCCGGCCACGGGAGCCGGA
 26710  ACCCCGAAAGGAGAATAATATAAAATATTATAATTATTTATATATTAATTATTAATTATT
 26770  TATTATTTATTATATAAAAAGTATATAATTTTGTATTTTAATATAGGGTTAATTAATTAA
 26830  TTATTAATTTTTTTTATAATAAGATAATAATATATTAAAAACTTATTATAAATTTATAAA
 26890  ATAATATTTATTTAATTTGATATTATTTTTAATCTTTCATTAATATATATTTTATTATAA
 26950  GTAATAATATAGTTTAATTTAATTAATATAAATAAATTACATAAGAATAATATTATAATA
 27010  ATATTATATATTATATAAAGAAATAATAATTTATATTTTTATTTTTTATAAATAATATAA
 27070  ATATAAATATTAATATAAATATAAATATAAT
;     G-trnA(ugc) ==> start
 27101  GGGGTTATAGTTAAATTTGGTAGAACGACTGCGT!TGC!ATGCATTTAATATGAGTTCAA
 27159  GTCTCATTAACTCCA
;     G-trnA(ugc) ==> end
 27174  ATAATTATATTATATAATATATATATTAATAAATTATATATATATATAAATATTAAATAA
 27234  ATATTATATTAATAAATAATATAAATTATCCAGTTGAAGGAAATATTTATAATATAATAT
 27294  AAATATTTTAATAAATTAATAAATATTATATTAATAAATAATTAATAAATATATAAATTA
 27354  TAATAAATTTTAATATTATTATATAAATTAATTAAATATAATAATTAATGAAATA
;     G-trnI(gau) ==> start
 27409  GAAACTATAATTCAATTGGTTAGAATAGTATTTT!GAT!AAGGTACAAATATAGGTTCAA
 27467  TCCCTGTTAGTTTCA
;     G-trnI(gau) ==> end
 27482  TATTATATATCATTAATATATAAAATATAAATATATATATTATAATAATAATAATAATAA
 27542  TAATAAATATAAATATAATTATATATATATATATATATAAATAAATAATTATTTAATTTA
 27602  TAATAAATATATATAGTTTTATTATTAATTATATTTAATAAATATTAATTATTAATTTTA
 27662  TATTTATAAATAAATTTATTACTCCTTCTTAATTAAGAATAAAAAGGGATGCGGTTCCCA
 27722  CGGGGTCCCGCACTCCTTCGGGGTCCGCCCCCTCCCCTGCGGGAGGGGAGCGGACTATTT
 27782  TATTAAAAATATTATAATTAAATAATAATATAAATAATTTATAATATAATAATATATACT
 27842  TATAAATAATATTTAAATCTTATTATTAATTTATAAATCATAAATTATTATTAATAAATA
 27902  TCTCTTTTAGATAAGATAAATTGAACTTATATTTATATTATATATATATAGATATAAATC
 27962  TTAAATAGAGTAAATATATTATAATAATTATATAAATATATATATATTATATTAAGATAA
 28022  TATATATATATATATTAATATATAA
;     G-trnY(gua) ==> start
 28047  GGAGGGATTTTCAATGTTGGTAGTTGGAGTTGAGCT!GTA!AACTCAATGACTTAGGTCT
 28105  TCATAGGTTCAATTCCTATTCCCTTCA
;     G-trnY(gua) ==> end
 28132  TAATTTATTATTAATTATATATTATTATAAATCAAATCCATTGAAATTAATATAATCCAA
 28192  TGAATAATTAATTTAATACATAATTTAATATATAAAATTATATATATATATACTTTATAA
 28252  AAAAAAAAATTATATAATAATTATATTAATATATTTATATATATAAATAAATAAATAAAT
 28312  AATAATAATTATAATTATAATTATAATTAATTAATTAATAAATAAATAATAATTTATATT
 28372  ATCTTTATAATATATATATATACTTTTATAAAAAAAAATATATAAATAATTCTAAAATGT
 28432  ATATTTCTCCTTTCGGGGTTCCGGCTCCCGTGGCCGGGCCCCGGAACTATTAATAAAATT
 28492  AATAATAAAATAATTATTATCTGTATTTAATAAATTTAATTATAGAGTTATATTTCTATA
 28552  TATTTATATATTTATTTATTTATTCTCCTTCCGGAACTAATAAAATATATAAAATAAGGG
 28612  TTTTTATTTATTTAATTAATATATATTTATTCTTTTATATAATAT
;     G-trnN(guu) ==> start
 28657  GTCCTTATAGCTTATCGGTTAAAGCATCTCACT!GTT!AATGAGAATAGATGGGTTCAAT
 28715  TCCTATTAAGGACG
;     G-trnN(guu) ==> end
 28729  ATAATAATATATATATATTTTAATTTATATATCATATATATATATATATTAAAGAAAAAT
 28789  AATAATATAAAAATATGTATTAATAATAATAATAAATAAATAATAATAAATAATTTTATT
 28849  ATATTATATTATATTATATTATATTTATTGATATATTTATTGATATTTATTAATTTAAGA
 28909  TTATTCATTAAATATATAATTATTAATAATTTGATATATTTTATAATTTTTATTATATTT
 28969  TATGTAAGAAGAAACTATTTTATATATTATATATATATATATAATTTTTATAAAATGATA
 29029  AATTTTATATTATAAATATTATTAAAATATTTTTATAAATATTTAAATTATTTATAAAAA
 29089  GGTATATAATAATAATTATTAATATTATATTATATTATATATTTATTTATATTATATATA
 29149  ATAATATATTTATATATATATTAATTAATAAATTAAATAAGTATCTATATTTTATATTAT
 29209  ATTATATTATATTATATTATTTTATTTTATTTTATTAAAATAAAAAGTATTCTAAAGAAA
 29269  TTATATATTTATTATTTTTATTAATATATTATAAATTAATAAAAAATAAATATGTATATA
 29329  TAAATTATATTTATTATGTTTAATTATTTATAATTTATTATAATAAATAGTATAAGATAT
 29389  CTTATTTATATTTATATATAATAAAGAATATTATTAAACTAACACCTATATTATATATAT
 29449  TATATTATATAATATTATATATATATATATGAATTACTAAGAATAAATTTATAATTAGAT
 29509  AATATTTATATTTATTTATTTATTTAATTAACAAATATATTAATATTTTTAATTAATTAA
 29569  TAATACCTTTATATATATATATATATATATATTAATTTTAATTATATAATTATCTTTTTT
 29629  TTTATTAATAATCATAAATATATTATATATTTTATATAATAAGATTATAATTTTATAATT
 29689  ATTTTATTTTTTTTTTATTAAAAATTATTATTATTATAATTATTATATTATAATTATAAA
 29749  TTATTAAAGAATATATTTATTAATATTTTAATAATTAATATCTTTTATTTATATTTATAA
 29809  AATAAGGTGTAAATATTGATAATAAAGAGTAAATATTGTATTAATTATAATAATAATTAT
 29869  AATTAAGGA
;     G-trnM(cau)_1 ==> start
 29878  GCTTGTATAGTTTAATTGGTTAAAACATTTGTCT!CAT!AAATAAATAATGTAAGGTTCA
 29936  ATTCCTTCTACAAGTA
;     G-trnM(cau)_1 ==> end
 29952  ATAATGATTATAATATTTATATATATATTAATAATATTAATAAATAATTACTCCTCCTAG
 30012  CAGGATTCACATCTCCTTCGGCCGGACTCCTTCGGGGTCCGCCCTGCGGGGCGGGCCGGA
 30072  CTATTTTATTATTATTATTATTAAATAGATGTTCATTAAATAATTATAAATATAATTTAT
 30132  CTTTTAAATATATATATATAATATAATATTTAAATATATATTATAAATAAATAAATAAAT
 30192  AATTAATTAATAAAAACATATAATGTATATTTATCTATAAAAAATATTAATTAAATTAAT
 30252  ATATTATTACAGATAAATAAATAAATAAATATAAATAATTATCCTTCTCCTTTCGGGGTT
 30312  CCGGCTCCCGTGGCCGGGCCCCGGAACTTTAAAATAAAAAGAGACGGACCGGACTCCTTC
 30372  GGGGTCCGCCCCGCGGGGCGGGCCGGACTATTTTATTTTTAAATATATATTATATTAATA
 30432  ATATAAATATAAGTATAAATAAATATTAATAATATATTATATATATATTATATTAATAAT
 30492  AATAATAATAATAATAATAAATAATAACTCCTTGCTTCATACCTTTATAAATAAGGTAAT
 30552  CACTAATATATTATAATAATAATAATTATATTTATAATTTATATATTTATATATATAAAA
 30612  ATTATATATATTATATATAATCTAAATATTATATATTTTAATAAATATTAATATATATGA
 30672  TATGAATATTATTAGTTTTCGGGAAGCGGGAATTCCGTAAGGAGTGAGGGACCCCTCCCT
 30732  ATACTTACGGGAGGGGGACCGAACCCCTATTTAAGAAGGAGTTTTATTTTTAGTATTTTA
 30792  TAAAATATATATTTATATGATTAATAATATTATATATATTATTTATAAAAATAATATATA
 30852  ATTTTAATTATTTTTAATAAAAAAAGGTGGGGTTTGGTAATATAATATTTTTATTTTATT
 30912  TATAATATATAATAATAATTATAAATAAATTTTAATTAAAAGTAGTATTAACATATTATA
 30972  AATAGACAAAAGAGTCTAAAGGTTAAGATTTATTAAA
;     G-cox2 ==> start
 31009  ATGTTAGATTTATTAAGATTACAATTAACAACATTCATTATGAATGATGTACCAACACCT
 31069  TATGCATGTTATTTTCAGGATTCAGCAACACCAAATCAAGAAGGTATTTTAGAATTACAT
 31129  GATAATATTATGTTTTATTTATTAGTTATTTTAGGTTTAGTATCTTGAATGTTATATACA
 31189  ATTGTTATAACATATTCAAAAAATCCTATTGCATATAAATATATTAAACATGGACAAACT
 31249  ATTGAAGTTATTTGAACAATTTTTCCAGCTGTAATTTTATTAATTATTGCTTTCCCTTCA
 31309  TTTATTTTATTATATTTATGTGATGAAGTTATTTCACCAGCTATAACTATTAAAGCTATT
 31369  GGATATCAATGATATTGAAAATATGAATATTCAGATTTTATTAATGATAGTGGTGAAACT
 31429  GTTGAATTTGAATCATATGTTATTCCTGATGAATTATTAGAAGAAGGACAATTAAGATTA
 31489  TTAGATACTGATACTTCTATAGTTGTACCTGTAGATACACATATTAGATTCGTTGTAACA
 31549  GCTGCTGATGTTATTCATGATTTTGCTATCCCAAGTTTAGGTATTAAAGTTGATGCTACT
 31609  CCTGGTAGATTAAATCAAGTTTCTGCTTTAATTCAAAGAGAAGGTGTCTTCTATGGGGCA
 31669  TGTTCTGAGTTGTGTGGGACAGGTCATGCCAACATGCCAATTAAAATTGAAGCAGTATCA
 31729  TTACCTAAATT
;     G-orf150 ==> start /note=LAGLIDADG ;; evalue:7.9e-13
 31740  TTTGGAATGATTAAATGAACAATAA
;     G-cox2 ==> end
 31765  TTAATATAAATTTGTTATTAATGTTTTTAATAATTATTAATAATTTAATTTTAAAAAATA
 31825  ATAATAATAATAATTATAATAATATTCTTAAATATAATAAAAATATAAAAATATATTCTA
 31885  TTCAATCACCTTATATTAATAATATAAATGTTATTAAAAGAGGATATCATACTTCTTTAA
 31945  ATAATAATTTAATTATTGTTCAAAAAAATAATAATGAAGATAATTTAAAATTAAATAATT
 32005  TAGAAATAAATAATTTTCATAAATGATTAGTAGGTTTTACAGATGGAGATGGTTCTTTTT
 32065  ATATAAAAGGTCTAGAAAGAGATTTAAAATTCCTTTATGGATTCCATTTACATAAAGA
;     G-orf151 ==> start /note=LAGLIDADG ;; evalue:5.5e-23
 32123  TGATATCTCTTGTTTAGTCCCGGCCCCAGCCGGGACCCCGGGGAAGGAGAACATATTAAA
 32183  AATAATTTAA
;     G-orf150 ==> end
 32193  AATTACCTAATAATATTAATATTAGAGAGCTATCGGTTCAATTACTAGTGACAAAGAAAC
 32253  AATGAATAAGTGATAATTTATTACCTATTTTTGATAAATATCCTTGTATAACTATAAAAT
 32313  ATTATAGCTATATAAAATGAAAAGAAGCATTAATAAAAAGTTTAAATAAAGTATCATCAA
 32373  ATAAAGAATTATTAAATTATAAATTATTAATTAATAATTATGAGGTTATTGATAATATAA
 32433  AAATTCCTTATAATCATATAAATGATCATTGAATTTTAGGTTTTTTAGAAGCTGAAGGTT
 32493  CATTACTTATTGAAAGTAAAAGAAATAGTTGTAAATTATTTATTTCACAAC
;     G-orf210 ==> start
 32544  ATGAAAAAAGTAAAAAAAACATTAGAAGCTATTAA
;     G-orf151 ==> end
 32579  AGATTATATTTTAAATAATTGAAAACCTATTGATAATACACCAATATTTATTAAAAATTA
 32639  TTTATTAAATAATTGAAACAATATAATTTACTTATCTAAACTTAATAAATGTAATGTTAT
 32699  CAATTTAACACTAGCTAATATAGACTTTTTATATTATGTTATTATCCCTAAATTTAATAA
 32759  TATAAATTGATATAGTCCCCGCCCCGGCGGGGACCCCGCTAGGAGTATCAAATACAATAG
 32819  TTTTATAAATTGACAATCTATTATTAATATTTATATAAAAGGTTTACATAAAATTAATAA
 32879  TAAAGATATTATAAATTATATTGAATATCTTAGAAATTTAAATAAAAAAGGTATTAATAA
 32939  AATTAATTATAATATTGAATTATATAATAATATTATTAATAATAATAAACCATTATATAA
 32999  TAAAAATTATACATATAGACTTAATAGTATTATTCATAGTAAAAAGAATATTACAGGTGT
 33059  AGGAGTATTTGTATATGATTTAAATAATACATTAATTATAACATTTACAGGATATGTACC
 33119  TGCTAGTTTACATTTTAATTGTTCTCCTTTTCGGGGTCCCCGCTGGGGCCGGGACTAA
;     G-orf210 ==> end
 33177  ACATGAGATTGCTAAGTATATTAAAAATGGTAATGTATTTATAAATAAATATATTTTAAA
 33237  AAATATTTTATTAGATTAATTATTATTTTTATTTCTTATTAAAATTAAAAAAGGAGACTT
 33297  TTTTATATTTATATAAATTATATATAAATTATTCTTTTATTATAAATATATAAAATTATT
 33357  TTCTTTTAATTATTTTAATAATAAATTAATTAATTAATTCTTCATGGCTATAGCCATAAC
 33417  TTTTAATAATATTCTTTTATTCTTTATTATTATATATATATATATTTATTATTTATTATT
 33477  ATAGAATTTATATTTATAAAATATTAATATTTTATTTAAAATAAATAATGATTAATTTAT
 33537  AAAATATATATTAATTAAGTTTCGGGTCCCGGCTACGGGAGCCGGAACCCCGAAAGGAGT
 33597  TATTATATTTATAATTAAATCTTTAAATAATATATCTTAAATTATTATATTGATATTAAT
 33657  ATTATATTGATATTAATATTAAATATATATTTAATATTTAGTTTATTATTTTATAAAATT
 33717  ATATTTATATATTATAATATAATTAAATATATTATAAATTTAATAATTTAATAAAAATAT
 33777  TCTTTTTATAATTATTATAATAATTAAATAAATAAATAATAATAAGAATAATTAATGTAT
 33837  AATTTTTTATAAATATTATATATTTTTATATTAATAAAATAAAATAAAATTATAATATAA
 33897  TTAAATTATAAGAATTATATTTACTCCTTTTATAATTTATATTTATAATATAATATAATA
 33957  TAAAATAAATATAATATAATATAAAATAAATATAATGTAATAGGTATTCACTCCTCTTTG
 34017  GGGTTCCGATCCCCCATACGGATACGGATACGGATACGAATAC
;; mfannot:
 34060  ggatacggatacggatacgggggccgtccccagaacttaatattatatcttaaataatta
 34120  atataaatataatatattatttaataataataataaataaataaataaataaataaataa
 34180  attaaataaataataatattattataattactttttaataaataatattaatataatatt
 34240  atattagtattataaatagactttttattattttatatataatatagaaatatattatat
 34300  aattattatttttaattataaataaaatataattattatttattatataatttatataaa
 34360  tatatatatatatttattatatatataaatataaatataaatataataattaactttata
 34420  tagaaaattctaataataataataataataaatataaaatagtccggcccgcccctgcgg
 34480  ggcggaccccgaaggagtgagggacccctccctata
;     G-trnE(cuc)_3 <== end
 34516  cttacgggagggggaccgaacccctttttattcttaagaaggagt!gag!ggaccccctc
 34574  cctaatgggagggggaccgaac
;     G-trnE(cuc)_3 <== start ;; mfannot: evalue : 1.01e-04
 34596  cccgaaggagatgttcattaaataattaaatatatataattaataatattaaagttttat
 34656  atatattaatatattataaaaggttatatatatatataataagataagtaataaattaat
 34716  taattaataatataaaaatatatattatatattatgttttatttatatatatatatatat
 34776  tatgtattattatataaatatatatatatattatattataagtaataataagtattatat
 34836  tatatata
;     G-trnF(gaa) ==> start ;; mfannot: evalue : 7.21e-11
 34844  gcttttatagcttagtggtaaagcgataaatt!gaa!gatttatttacatgtagttcgat
 34902  tctcattaagggca
;     G-trnF(gaa) ==> end
 34916  ataataataatatattaattaataattaatttataataaatatattataataattaatat
 34976  atatataatatattttatacaaagaaaatatatattatatctcttatttatttatttatt
 35036  aatattttaataaatataatattataaaaaaaagtttatatatttagttccggggcccgg
 35096  ccacgggagccggaaccccggtaggagaaatataaatataaatataatataagtttggta
 35156  ttcatttaattatattatttaattaaaaatattctaaataagaataaatatcaataaagg
 35216  agttataaatatatatatatattaatatatatataaaaatatatattattattagttccc
 35276  gcttcgcgggaacccc
;; mfannot:     /group=IB(5') (7.59e-05)
 35292  GTAAGGAGTGA
;     G-trnP(agg) <== end
 35303  GGGACCCCATGGGAACCGAACCCCTATTTAAGAAGGAGTGAGGGACCCCCTC!CCT!AAT
 35361  GGGAGGGGGACCGAACCCCGAAGGAGTTT
;     G-trnP(agg) <== start
 35390  TATTATAATAAAATTTATATATATTTAATATATAATTATAAAAATATTATATAATAAATA
 35450  ATAAATAATTATTAATAATAAATAAATATAATAATAATATTATAATAAATTTATAAATGA
 35510  TTATAATAAATTTATATTAATTTTTTATTT
;     G-trnT(uuag) <== end
 35540  TGTAAATACTAAGATTTGAACTTAGATAATATGCAC!CTAA!AAACATACATTTTACCAT
 35598  TAAATTATATTTAC
;     G-trnT(uuag) <== start
 35612  CTTATTAATTATATAAATTTTATTAAATATATAATATATTAATTATATAAAAATTATTAA
 35672  ATAAATATATAATATATTATATATAATTTATAATATATATATTATAAATATTATTATATA
 35732  TAAAATATAATATACTACTTATAAAAATATATATATATATATAAATATATATATAAATAA
 35792  ATATTTTATATATTAAATTAAATAATTATTAATAAATTTAATTATAAAGTATAATTTTCA
 35852  ATAGGAATATTTATAAGATTATAATAATTATATGAATTATTATAATTATATATATATAAA
 35912  TAAATAAAATAATAATTATAATAATTAATAAGAGTTTTGGATATATATCTGTGGAGTATA
 35972  TATTTTATAA
;     G-trnV(uac) ==> start
 35982  AGGAGATTAGCTTAATTGGTATAGCATTCGTTT!TAC!ACACGAAAGATTATAGGTTCGA
 36040  ACCCTATATTTCCTA
;     G-trnV(uac) ==> end
 36055  AATCTAGATATAATATTATATCTATCTTAATATAATAATATTTATTTATTTATTAAATAA
 36115  AAAAAATAAATAATATTAATTAATATAAGATTCTTTTTTAATTATAATAATAAATAAATA
 36175  AAAAGAAGATATTATCAATGATTTATATTAATAATAAATATAAATAATAAAAAATATATA
 36235  TAATATAATATAATAAATATATTTCCTTTAATATTAATAAATTAATAATAATAATAATAA
 36295  TAATAATAAAATATTTAAATAAATTATATTCAATACAAATTAATTATTTATATTATTAAT
 36355  AATTGAATAAATAATCCGGTCGAAAGAGATATTAATTCGATTATATTATTTATTTAATTA
 36415  TATTTAATTTAAATATATAAATTAATATATATATATTGAATTATATATAAATTTATTTTA
 36475  TAATTTTATAAATAATATATTATTATAAATATTTAATATAATTTATATTATTATTAAATA
 36535  AAAGATTTATTAAATTAATATTATTATTTAATTTTATTATATAGTTTAAGGGATAATATT
 36595  TTATTAATATTTTTTTTATTTATTTATTTAATTATATTATATATATAATATATATATAAC
 36655  AATAAATTT
;     G-cox3 ==> start ;; mfannot: alternative ATG start pos 36646
 36664  ATGACACATTTAGAAAGAAGTAGACATCAACAACATCCATTTCATATGGTTATGCCTTCA
 36724  CCATGACCTATTGTAGTATCATTTGCATTATTATCATTAGCATTATCACTAGCATTAACA
 36784  ATGCATGGTTATATTGGTAATATGAATATGGTATATTTAGCATTATTTGTATTATTAACA
 36844  AGTTCTATTTTATGATTTAGAGATATTGTAGCTGAAGCTACATATTTAGGTGATCATACT
 36904  ATAGCAGTAAGAAAAGGTATTAATTTAGGTTTCTTAATGTTTGTATTATCTGAAGTATTA
 36964  ATCTTTGCTGGTTTATTCTGAGCTTATTTCCATTCAGCTATGAGTCCTGATGTACTATTA
 37024  GGTGCATGTTGACCACCCGTAGGTATTGAAGCTGTACAACCTACCGAATTACCTTTATTA
 37084  AATACTATTATCTTATTATCTTCTGGTGCTACTGTAACTTATAGTCATCATGCCTTAATC
 37144  GCAGGTAATAGAAATAAAGCTTTATCAGGTTTATTAATTACATTCTGATTAATTGTTATT
 37204  TTTGTTACTTGTCAATATATTGAATATACTAATGCTGCATTCACTATCTCTGATGGTGTT
 37264  TATGGTTCAGTATTCTATGCTGGTACAGGATTACATTTCTTACATATGGTAATGTTAGCA
 37324  GCTATGTTAGGTGTTAATTATTGAAGAATGAGAAATTATCATTTAACAGCTGGACATCAT
 37384  GTTGGATATGAAACAACTATTATTTATCTACATGTTTTAGATGTTATCTGATTATTTTTA
 37444  TACGTAGTCTTCTACTGAAGAGGAGTCTAA
;     G-cox3 ==> end
 37474  GGCTATAGAATTATATATCTAAATGATTAATATATATATTATTAATAATTAACAATAATT
 37534  AATATATTATAATTTATATATATATATTTTATATTATTATAATAATATTCTTACAAATAT
 37594  AATTATTATATATTATTCCTTCAAAACTCCTAACGGGGTTCCCGCGAAGCGGGAACTAAT
 37654  AATAATATAATCATTATACTCTTTTTTCATTTACCTTTTATAAAGATAATTAATAAATTT
 37714  ATTTAATATTTATAAAAAAAAATATAATATTAATATAATATAATAATGTAATTATTTATA
 37774  TTTTTATATTCCTTCGAGGTCACCGCCTCACCTCCAGCGGGACTTTTTTAATATGATATA
 37834  ATATAATATAAATATTATTAATTTAACTAATATATAAATTCATATATATATATATATTAT
 37894  TAATATTATTTTATAAAAAATATTTTTATTTGATTATTATTAAATATTATATAAAAATAT
 37954  TAATATATTATAAATATACTATTTATGTAATTATTTTTTGAAGTGAGCACCTATTTTATA
 38014  TATATTTTATATATATTTTATTATATTTTATTAAAAATAGGTGTGAACCTCCATGAGAGA
 38074  GGAATGAATACCTATTTTATAAAGTATATTTTATATTCTATATATTATAAATATGAACCA
 38134  AAAAAAGGAGTTTAAAATTTAATTAAATTTAATTAATTGAATTTCTTTATTATTATTATC
 38194  ATAATTATTAAACCCTTTATTAATATAATAATATATTATTTATTATCAAAATTCCTACCC
 38254  TTTTTATAATTTATATCTTTAATAATATAATTAAATATAAAATGTTTATTAAATATTATA
 38314  TAAAAAAAAATAAAAATATATATATATATATAAATGATAAATAATAAGGAATTCACACTT
 38374  ATATAAATTTAAATATAAAGTCCCAAAAGAAGTATTCATTAAATAAATTATCATTAATTA
 38434  ATTATAATAAACTTATTTAATATTATTAAAGATTAATTTATAATAATAATTATTATTATT
 38494  ATTATTAATATTAATAAAATATATAAATAATTAAATAGTTCATATATTAAAAAGAATTAG
 38554  AATTAAACTTTAATAAGTGTATTTAATATATAGAATATTAATAGAATATTTATTCTATTT
 38614  ATATATATATTTATATATATATATATTAAATAATATTATTTATATTATATTTTATATATA
 38674  TATTATTAATATAAAAAGTATATTATATGTATTATATATATTATATATTATATATTTAAT
 38734  AATATATTACTATTATAATTAATAATTTTATAAAAAAAAATAAATAATTATATATATTTC
 38794  CTTCGTGGTTCGGTTCCCCCTCACTCATTCTAACTATAATTTAATATATTATGATATTAT
 38854  TTATAATTTATAATATAATGTATAATATTATATTATAAATATTATATAAAAATAAAATGA
 38914  TAATAATAATAATAATAATAAAAATAGAAAAGAATAATTTTTATTATTTTAGTATATATA
 38974  AGAATTTAATAAGTTAGATTATTGCGGACACCGTTACGCGGAGTGGGGACTATTATATTT
 39034  TACCTATATATATTAATATTATTATAATTTCCTTCTCCTTTCGGGGTTCCGGCTCCCGTA
 39094  GCCGGGCCCCGGAACTTTAAAAGAAAAAAGGGATTCGAGAACTTATTATTATATTAATAT
 39154  ATTAATAATAAATAATAATAAATAATAAAAAAGTAAATAAATATAAATTATATAAAAATA
 39214  TAATTTTATTATTAAGGAGTGAGGGACCCC
;; mfannot:
 39244  cctccctatactaacgggaggggggggaccgaaccccaaaggagtttaaatataaaatat
 39304  aatattatcattaagttctaataagagtatataatgaagatctattagaacctaaaaaga
 39364  atattaatatatctattataaaataataataataaatataaatataaaaataaattgtaa
 39424  taaataataatatttataaataataaaaaaaaaataagaaatatattaattattaataat
 39484  aaataaattatattaaaatataatattattattaaattaaagaaatatattaaatatatt
 39544  tattaaaattttataaataagttaatattttattaaataatattataaataaataaaaaa
 39604  taagtatataattattaatatattaatttattatgttatatatttttatatttcaaatat
 39664  ataagtcccggtttcttacgaaaccgggacctcggagacgtaatagggggagggggtggg
 39724  tgataataaccagaatattaaataaatacagagcacacatttgttaatatttaataatat
 39784  aatcaataaatatattataataatataatataattaataataaatataaagtccccgccc
 39844  cggcggggaccccgaaggagtgagggacccctccctatactaatgggagggggaccgaac
 39904  cccgaaggagtataaacaatataataaattatataaaataaatataaattaaaaataaaa
 39964  actaaataattaatataataaatgataaacaagaagatatccgggtcccatgataaatta
 40024  ttattgaaaataataattgggacccccacaatagaataaaaaattaaaagaattaataat
 40084  atataaataatataaatatattatatatataatataatatatatatatataaaataataa
 40144  attatataatataatatatatatataaaataataaattatatatatatatataaaataat
 40204  aaaaataataatcatatgaattttataaatataattattattaataataataataataat
 40264  aataaagtccggtccgccccgcggagggggcggacc
;; mfannot:     /group=IB(5') (8.05e-05)
 40300  CCCGAAGGAGATAATAATTTATAAAAATTAATATTTATTTTATGTAATATTAATATTAAT
 40360  ATTAATATAATATAATATAATACGGATTAAATATTACCAGCTGTTCACAGGTAATATAAA
 40420  ATCCTATTGTTTCACCTATTATTAATTAATAGTTCCGGGGCCCGGCCACGGGAGCCGGAA
 40480  CCCCGAAAGGAGAATAAGTATATATAATAAAATTTAATAAAAATAAAAATAATTATATAA
 40540  TAAATATTTATATTATAATATTAATAAATATAAAATATAATTGATATTAACATTATATAA
 40600  TTAATAATATAATCAAATAATATAAATATAATATAAAAGTTTTAATTATTAAAATTATAT
 40660  AAATATTATTTAATAAAAATAAAAATAATAATAATAAAGTCCGGTCCGCCCCGCGGAGGG
 40720  GGCGGACCCCCGAAGGAGATAAATATTTATATCTTTATTTATAATTATATATAAATAAAA
 40780  GTTTATTAAAATATATAATAATAATATAAAAAGTATATAATAAATTTATTATAAATAAAT
 40840  AAATATTTAGTAATAATATTTAATAAAATTATAAATATTATAAATAAAATATTAATAATA
 40900  AATAATAAATATATAATATAATATAATATAATAAATTAATAACAAGAAGATATCCGGGTC
 40960  CCCTAAATAATTATTATATAAAATAATAATTGGGACCCATACATATAAATATAAAATATT
 41020  TTAATATTTATATATAAATAATAATAATATATATTTATATTATATTATAATATAACCCCT
 41080  TCCAATTAATATTAATATTAATATTTAATTACTTCCTTAAAAAAATAATAATTAATTAAT
 41140  TGATTTTTATATTAATATAAAAAAGTTAATATATATATTTATATATAAATAATATAAATT
 41200  AATATAAAGATAATAAGTCCCCAAAGGAATAATAAATAATAGTATGTATTTAAATAATAT
 41260  TTAATATACTATTTTTTTTATTATTTTTATTATTATAATATATTTATAATAATATATTTA
 41320  ATTATAATTTATAAAAAAGAGATATAATATTTTATTATATATAATATTAATATAATACAA
 41380  ATTAACATTATTTAATTATTATTAATAATATTTAACTTTATTATTATCTTCTACGGTTGG
 41440  ATTATTATTACTATTTATTTATTAATAATAAATAATAAATTATAAAGTCACTGAAAGAGT
 41500  GAAGAATTACCCATGGGATAATCCCAAAGGATAATATAAATATTATAAAATTTTTATTAA
 41560  ATAATATAAAATTCAATAAAATAATTTTAATTAATTAATTAATTAATTAATATAAAAATA
 41620  AATATTTTTAATTAATATTAATAGTTCCGGGGCCCGGCCACGGGAGCCGGAACCCCGAAA
 41680  GGAGAAATATAAATATAATAGTATAGTATATAGGAAGTTAATAATAATATAAATATTATA
 41740  TAATATATATATGTATATATATTATATAATTAATTTTCTCCTTTTGGATTTACATCTTAA
 41800  TAAAATATAAAATATAAAATGTTATTAACAATAAAAATTATTAATCTTTATAATATTAAT
 41860  AATAGTAAATTTATTTATATATCTCCTTTAGGATGGATTATTTTTATTAAAAAAAATATT
 41920  AAATATTATAAATATATTATAAATATATTATAAATATATTATAAATATATTATAAATAGA
 41980  ATATAATATTATATATTATAATGATAAAGATTATATATATTTTCTTTTTTTTATTTATTA
 42040  TTTTTAATAAGTAAAAAATATATTATATATATATATATTAAATTTTATAAGTAATATAAT
 42100  ATAAGTATTAATTATATAAA
;     G-trnM(cau)_2 ==> start
 42120  TGCAATATGATGTAATTGGTTAACATTTTAGGGT!CAT!GACCTAATTATATACGTTCAA
 42178  ATCGTATTATTGCTA
;     G-trnM(cau)_2 ==> end
 42193  ATAAATTAATATATAATATCTCCTTTCTATAAAAAGTATAATAAAATATATTATAAGAAG
 42253  AATATATTATATAATATAATAATTATATTAATAATATTAATAAATAATATATAAATAATT
 42313  ATAAAAAAGTATATAATATTAATCAATTAATTAATTAATAAATATAAATAATATATTAAT
 42373  TTTTAATTAATTTGAATAAGATATTTATATTATTAA
;     G-rnpB ==> start ;; mfannot: Approximate position
 42409  TAGGAAAGTCATAAATATATAAATTATATTATATAATTAATATAATAATAAAATAAATTA
 42469  TATATTTTATTTATAATATTATTTCTTTATAAGATAAATATTATCTAATTAATAATTAGA
 42529  TTGAATAATATTTATAAAGAAATATATATAAAAAATCATTATATAAATTTAATTATAATT
 42589  TAAATAAATTTTATATAAATTAATATAATATTAATAAAGTAATTAGTATAAATAAATAAT
 42649  ATGAAAATAAAACTTAATAAATATATAAATATAGTCCGGCCCGCCCCGCGGGGCGGACCC
 42709  CGCAGGAGTGAGGGACCCCTCCCTATACTAATGGGAGGGGGACCGAACCCCTTTTAAAGA
 42769  AGGAGTCCATATATATATATTAATAAAAAGTAATATATATATATATATTGGAATAGTTAT
 42829  ATTATTATACAGAAATATGCTTAA
;     G-rnpB ==> end
 42853  TTATAATATAATATCCTTATTCATAATTAATTTTTTTATATATATATTATATTATAATAT
 42913  TAATTTATATTATAAAAATAATATTTATTATTAAAATATTTATTCTCCTTTCGGGGTTTC
 42973  GGCTCCCGTGGCCGGGCCCCGGAACTATTAATTAATAATAAATTATTATTAATAATTATT
 43033  TATTATTTTATTATTAAAATATATAAATAAATAAAAATATTAAAAAGATAAAAAAATAAT
 43093  GTTTATTCTTTATTATAAATTATATATATATATATATATAATTAATTAATTAATTAATTA
 43153  ATTAATTAATAATAAAAATATAATTATAAATAATATAAATATTATTCTTTATTAATAAAT
 43213  ATATATTTATATATTATAAAAGTATCTTAATTAATAAAAATAAACATTTAATAATATGAA
 43273  TTATATATTATTATTATTATTTATAAAATTATTAATAATAATCAATATGAAATTAATAAA
 43333  AATTTTATAAAAAAGTAATGAATATTCCTTTTTAAAAATACCTTCTTAATTAAATAAAAT
 43393  AAAAATAAAAAGGGGACTTTATATTTATAAAGTAATTATATTATTATTATTATTATTATT
 43453  ATTATTTATTTATTTATTTTTTTTATTATTTTATTATATATATTATATATTAATA
;     G-trnP(ugg) ==> start
 43508  CAGATAGAAGCCAAAAGGTCAGGCGCTTTCTT!TGG!GAGAAAGACCTAGTTAGTTCGAG
 43566  TCTATCCTATCTGA
;     G-trnP(ugg) ==> end
 43580  TAATAATTTAATTAAACATTAAAAAAAAATATATATATTTATCATAATATATTAAATTTT
 43640  ATTACATTACATTACAAATAAATACTTTTATTTTATATTTATAAAAATATGAACTCCTTC
 43700  GGGGTTCGGTCCCCCTCCCATTAGTATAGGGAGGGGTCCCTCACTCCTTCGGTCCCCGCC
 43760  GGGGCGGGGACTCCATATTATTATTATTATAATTATTATTATAATTATTATTATAATTAT
 43820  TATTATAATTATTATTATAATTAAAGAGTTTTGGATACCAATATGATATAATATGATATA
 43880  GGATCGAAACCCCTCATTTTATCATTTATTTATAATATTATAAATAAAAAAAATATTATA
 43940  TGTTATAATAAAATTAATATCATAATATATTATATTATATATTATATTATATATATATAT
 44000  ATATATATTCTTTTATAAAATTTATATTCTTCTTATTAAAATTTAAAATTTAAAAGGGAA
 44060  CGGACTTTTAATTATATTTAATTATAGTTTTTAATCATTGGTTGAGATTTCAAAATAAGG
 44120  TATAATATTTATATTATTCTTTAACAAATATTATATTATAAAAAAGATATAATATTTATA
 44180  TATTATTATTAACATTATTTTTTCAGTTCCGGGCCCGGCCACGGGAGCCGGAACCCCGAA
 44240  AGGAGAAACTTATAATTTTTATATCATTATTTATTATTATTTTTAATTTCAACTCCTTTT
 44300  GGAGGTTTCCATTTCACCTTCAGCAGAGACTTTCTAATTATAATTATATATATATAAATT
 44360  TAAATACATTTATAAAAAAGTATATAATATAATTATATTATATATAATAATATTATTAAA
 44420  TGAAGTATTCTTTATTATTAATTATAGGATATCTGGGGTCCATTAATAATTATTATTGTA
 44480  AATAATAATAGGGACCCCCACCCATTATCTAATTAATAAATATATAAATAATCATTAATA
 44540  AATATATTAATAATTATTAATAAATATATAAATAATCATTAATAAATATATAAATAATAT
 44600  ATTATATTATATTATAAAAATATAATAATAATAATTTATTATTAAAATATAATAATTTAT
 44660  TATAAAAATATAATAATTTATTATTAAAATATAATAATTTATTATAAAAATATAATAATA
 44720  ACTCTTTTCGGGGTTCACACTTTTATAAATAATAAATAATAAATAATAAATAATAAATAA
 44780  TAAATAATAAATAATAAATAATAAATAATAAATATTAGTGTTCATTAATAAATATATAAA
 44840  ATAATAATTATAAAAATAATCATTATTAAAAATATTATTAATTATTAAATTAAATACAAT
 44900  TAATATAATTTAGTTGTTTATATAATTTTAAATAATGTTTATATCAATTTAATAAAATTA
 44960  AATTTATAGTTCCGGGGCCCGGCCACGGGAGCCGGAACCCCGAAAGGAGTTTATCTATAT
 45020  ATTATAATAACTATATGAATTTAATTATTAAAAATAATAAAAATAAGGAATTTTAATAAG
 45080  AAGTATTATTTATTATATGATATATAAAAAAAATATATATATATATATATAATAAGTTTT
 45140  ATTATAATATATATTAAATTAATTATTATGAGGGGTTCGGTCCCCTTCCGGGCCCCAATT
 45200  CATCTCATCTCATTTTATTTCATTTCAATATCATCTAATCTCATTTCTTTATAGATTTTA
 45260  CATATATATAAATATAAATATAAGATATTCACATTTATATATAATATAATATAATATAAT
 45320  AGATATTCATTCCTCTTTGATTAAACTAATAATTAATAATTAATAATTAATAATTAATAA
 45380  TTAATAATTATTCAGTAGAACTATTATTAAATAATTTATAATTTATTATTTATTAATATA
 45440  TTTATATAATATAATATAATATAATATTATTTATATTTTTTATTAATATAATATAATATT
 45500  ATTAATACTTTCTCCTTTCGGGGTTCCGGCTCCCGTGGCCGGGCCCCGGAACTATTAATA
 45560  TAAAGAAAAGAGTTTCAATTATTTATTTATTTATTTATTTATTTTTTATAAAAATAAGTC
 45620  CCCGCCCCGGCGGGGACCCCGAAGGAGTGAGGGACCCCTCCCTATACTAATGGGAGGGGG
 45680  ACCGAACCCCGAAGGAGTATTAATTTAAATAATTTATTTAATGAAATTATTAATTATAAA
 45740  TAAAAATAATAATTTTTAAAGATGTAATATAAAAATAAATATAATATAATTTAGGATAAT
 45800  TATATAAAATATTTATTATATATAGTTTTTATAAAGAGTTAAAAAAGTGATAATATAATA
 45860  TATAATATTTATAAGTTCCGGGGCCCGGCCACGGGAGCCGGAACCCCGAAAGGAGTTATT
 45920  TATATATATATAATTATAATCTTATTAATTATTTATATATATATTTAATATTATTTTTAT
 45980  ATAATTTTATATTAAAGTATTATAATTATATATTTAATATTATTTTTATATAATTTTATA
 46040  TTATTTATTTATTTATTTATTTAAAAATATTATAATCATATATTTAATATTATTTAATAT
 46100  ATTTTATATATTATATCTTTTATTTATATATATATAGATTTAATAAATATATATATATAT
 46160  ATATATATAAATATTCATTATATATTTATTATTATTATTATTATTTATTATTTATTACTA
 46220  TTTTTATTATATATTAATAATATATATATTATTAATTATGGGTATCCTAATAGTATATTA
 46280  TTATTTTTAATAATAATTTATGATTTATGAATAATAAATAAGTAGGGAATCGGTACGAAT
 46340  ATCGAAAGGAGTTATATATTATTAATTATTTATAATTATTTTATATATTATTAATTATTT
 46400  ATAATTATTTTATATATTTATAATTATTTTATATAGATAGGATAGATAGGATAGATAGTA
 46460  TAGATAGGGGTCCCATTTATTATTTACAATAATAATTATTAATGGGACCCGGATATCTTA
 46520  TTGTTATTAATTTATATATTATTCATTATTATTAATATATATTTAATATAATTAAATATT
 46580  ATATTATATTATATTATTTATTAAAAAAAAAATCTATTACTTATTTTTTTATTAATATAT
 46640  AAATTATTTATATAATTTATCATTTTTATTTATATATTATTATTTTTTATATATAAATTA
 46700  ATATATATATATTATATATATATATACTTTTTTTTTTTTAATAATATATCTATATATATA
 46760  AATTAATATATTATATTATCTTTTTATATAATATATTATTAATTATTATTTTAATTTTCT
 46820  ATTCTATTGTGGGGGTCCCAATTATTATTTTCAATAATAATTATTATTGGGACCCGGATA
 46880  TCTTCTTGTTTATCATTTATTATTTTATTAAATTTATTATTATTTTTAATTTATATTTAT
 46940  ATTATATCATTAATTATATCGTTTATACTCCTTCGGGGTTCGGTCCCCCTCCCATTAGTA
 47000  TAGGGAGGGGTCCCTCACTCCTTCGGGGTCCCCGCCGGGGCGGGGACTTTATATTTTATT
 47060  ATATAATATATTATATTCTTATAATATATTTATTGATTATATTATAAAATTTATTCTATG
 47120  TGTGCTCTATATATATTTAATATTCTGGTTATTATCACCCGCCCCCTCCCCCTATTACGT
 47180  CTCCGAGGTCCCGGTTTCGTAAGAAACCGGGACTTATATATTTATAAATATAAATCTAAC
 47240  TTAATTAATAATTTAAATAATATACTTTATATTTTATAAATAAAAATAATTATAATCTTT
 47300  TTTATAATTATATATAATAATAATATATATTATCAAATAATTATTATTTCTTTTTTTTTC
 47360  TTTAATTAATAATTAATTAATTAATTAATTAATTAATATTTTATAAAAAATATATTTCTA
 47420  AATAAAATATATTATTAATAATATTATATAATATAATAATAATACAATAATTTTATATAA
 47480  ATATATATTTATATATTAAATTAAATTATAATTTTATTATGAAAATTATATCTTTTTTTA
 47540  TATATTTTTATATAATAAAAATATGTTATATATATATTAATAATAAAAGGTAGTGAGGAT
 47600  TAAATAAATTATATAATAATTATAACTCTTAATTATAAAATAAATATATATATATATATA
 47660  AGTATTCATTTCCATAAAATCTTTTAATAAATATTAATAAATATTAAAAAAAATAATATT
 47720  ATAATATTTTTGTATATAATTCAATAAAATTCATTGGAGGGGTAAATAATAATAATTTAC
 47780  TAATGGCAAATTATAGTCTTAAAGGTTTTTATTTTATTAAATTAATAAAATAATAATACC
 47840  ATTTATATATTCCATTATATATATATATTTAATAAAAATAATAATATCATTTATATATTT
 47900  TATTATATATTATATATATATTATATAAAATAATAATAATAAATTTATATTTTTATTGAT
 47960  CATTATTAAATAATAATAATATAAATAACTCCTTCTTAATTAAATAAAAAAGGGGGTTCG
 48020  GTCCCCCTCCCGTTAGTACACGGGAGGGGGTCTCTCACTCCTTCTTAAAAAATAAAAAGG
 48080  TGGAAGGACTAATATAATTTTAAATAATAATTAATACTTTAATAATAATTTGTATTTCTT
 48140  TATTATTAATATATTAAATATAATAATAATTAATATAATTACAATATATTAATATTATCA
 48200  AATATTAATAAATATATTTTTTATATAATTTATTTATTTATTTTTTTATTATTAAACTAA
 48260  TTATAATTGTAATTTCGAAAAGGGGGGTGGGAGTAAATATATATAATTTATAATCTATAT
 48320  ATATATATATATAATTTCTTAATAAATATTAATAAATATTTATAAAAAGAATAATTTATA
 48380  TTTATAATATATAATTTATATATTTTATTTTTATTATACAATTAATATAAAATATAAAAT
 48440  ATAAAATATTAAATATTAAATATTAAATATTAAATATTAATTTTTATAGGGGTTATATAA
 48500  TAATTATATTTATAATTATATAATATTAAAAAGGGTATTTTTATAATTATTACATTTTTA
 48560  TTTTATTTATAAAAATATTAATTTTAATAAGTATTGAATACTTTATATAATATAAATATT
 48620  AATTACATAATTAATAATTAAATAATATTTAATAATATTATTTAAATTTATTATTTATAA
 48680  TTATTTATTTATAAAATTCTATTTTTATTATTATTATTTTTATTTTATTATTAAAAATTA
 48740  ATATAATAATTATTAATATATTAAAAATCTTTTATTATATTAATATTTATAAAAAAGTAT
 48800  TTAATAAAAAAGATGTCTAAATTTATAAATTATATAATATTATTAATTTATATAATAATA
 48860  ATATTATAACTTTGTGATTGTCAATTTAGTTAATCATTGTTATTAATAAAGGAAAGATAT
 48920  AAAAAATATTCTCCTTCTTAAAAAGGGGTTCGGTCCCCCGTAAGGGGGTCCCTCACTCCT
 48980  TTGGTCGGACTCCTTCGGGGTCCGCCCCGCGGGGGCGGGCCGGACTAATTTAACTTTTAA
 49040  TATTAATATTAATATTATTTATATTTTTAATATATAAAAATAAATAATTTTATTTTTATT
 49100  AATAGTATATTATATAAACAATAAAATAGTATTAATTATATAAAATTTATATAAAATATA
 49160  TATAAATTTATTATATATATATATATTAATATTTTAATAAAGTTTTTATTATAAATTTAT
 49220  TTATTTATTTATTATAATATTAATAATTTATTTATTATTATATAAGTAATAAATAATAGT
 49280  TTTATATAATAATAATAATATATATATATATATATATAATTATATTAGTTATATAATAAG
 49340  GAAAAGTAAAAA
;     G-rns ==> start
 49352  ATTTATAAGAATATGATGTTGGTTCAGATTAAGCGCTAAATAAGGACATGACACATGCGA
 49412  ATCATACGTTTATTATTGATAAGATAATAAATATGTGGTGTAAACGTGAGTAATTTTATT
 49472  AGGAATTAATGAACTATAGAATAAGCTAAATACTTAATATATTATTATATAAAAATAATT
 49532  TATATAATAAAAAGGATATATATATAATATATATTTATCTATAGTCAAGCCAATAATGGT
 49592  TTAGGTAGTAGGTTTATTAAGAGTTAAACCTAGCCAACGATCCATAATCGATAATGAAAG
 49652  TTAGAACGATCACGTTGACTCTGAAATATAGTCAATATCTATAAGATACAGCAGTGAGGA
 49712  ATATTGGACAATGATCGAAAGATTGATCCAGTTACTTATTAGGATGATATATAAAAATAT
 49772  TTTTATTTTATTTATAAATATTAAATATTTATAATAATAATAATAATAATATATATATAT
 49832  AAATTGATTAAAAATAAAATCCATAAATAATTAAAATAATGATATTAATTACCATATATA
 49892  TTTTTATATGGATATATATATTAATAATAATATTAATTTTATTATTATTAATAATATATT
 49952  TTAATAGTCCTGACTAATATTTGTGCCAGCAGTCGCGGTAACACAAAGAGGGCGAGCGTT
 50012  AATCATAATGGTTTAAAGGATCCGTAGAATGAATTATATATTATAATTTAGAGTTAATAA
 50072  AATTAATTAAAGAATTATAATAGTAAAGATGAAATAATAATAATAATTATAAGACTAATA
 50132  TATGTGAAAATATTAATTAAATATTAACTGACATTGAGGGATTAAAACTAGAGTAGCGAA
 50192  ACGGATTCGATACCCGTGTAGTTCTAGTAGTAAACTATGAATACAATTATTTATAATATA
 50252  TATTATATATAAATAATAAATGAAAATGAAAGTATTCCACCTGAAGAGTACGTTAGCAAT
 50312  AATGAAACTCAAAACAATAGACGGTTACAGACTTAAGCAGTGGAGCATGTTATTTAATTC
 50372  GATAATCCACGACTAACCTTACCATATTTTGAATATTATAATAATTATTATAATTATTAT
 50432  ATTACAGGCGTTACATTGTTGTCTTTAGTTCGTGCTGCAAAGTTTTAGATTAAGTTCATA
 50492  AACGAACAAAACTCCATATATATAATTTTAATTATATATAATTTTATATTATTTATTAAT
 50552  ATAAAGAAAGGAATTAAGACAAATCATAATGATCCTTATAATATGGGTAATAGACGTGCT
 50612  ATAATAAAATGATAATAAAATTATATAAAATATATTTAATTATATTTAATTAATAATATA
 50672  AAACATTTTAATTTTTAATATATTTTTTTATTATATATTAATATGAATTATAATCTGAAA
 50732  TTCGATTATATGAAAAAAGAATTGCTAGTAATACGTAAATTAGTATGTTACGGTGAATAT
 50792  TCTAACTGTTTCGCACTAATCACTCATCACGCGTTGAAACATATTATTATCTTATTATTT
 50852  ATATAATATTTTTTAATAAATATTAATAATTATTAATTTATATTTATTTATATCAGAAAT
 50912  AATATGAATTAATGCGAAGTTGAAATACAGTTACCGTAGGGGAACCTGCGGTGGGCTTAT
 50972  AAATATC
;     G-rns ==> end
 50979  TTAAATATTCTTACATAAATATTAATCTAAATATTAATATAAATATTAATATTAATAGTT
 51039  CCGGGGCCCGGCCACGGGAGCCGGAACCCCGAAAGGAGAAATATAAATATAAATATAATA
 51099  TATTTTAATATAATATAATATAATATATAATATATTATATAAATATAATATATAAATAAT
 51159  ATAATAAAATATTTTAATATATATATAATATAATATAATTATTATTATAATTTAATATAA
 51219  ATTATTATTATAATTTAATATAATAAATAAATAAATAATTATAATTATAATTATAATTAT
 51279  AATCTCAATATATAAATGATAAATTATTATAAATACAAAGGAAATAATTGATTTTTAAAA
 51339  TATATTTAATAAAATATATAATATAAATTATACTTTTTTGTTATTATATAATAATTATAT
 51399  TAATATATTTAATAGAATTAAACTCCTTCGGCCGGACTCCTTCGGGGTCCGCCCCGCGGG
 51459  GGCGGGCCGGACTATTATTCATTTTATATATTAATGATAAATCATTAATTATTATTAATA
 51519  AATTTATTTATAATATTTAATTTTATATATTATTATTTATAATAAAAAAAATTATATTAT
 51579  AACAATTTAATTTTAATTTTTATTTTTAAATTAAAAAATTAATAATTTATTTATTTATAT
 51639  AATAATTTAAACTCCTTCGGGTTCGGTCCCCACGGGGGTCCCTTACTCCTTTGGGGTCCG
 51699  GCCCGCGTGGCGGGCCGAACTATTAATATAAATAAATAATAAATATTTATAATAAAATAA
 51759  TATACATCTTCTTTAAATAAAAAAAGGGGACATTATAAATAGTATATAAATATATTATAT
 51819  CTTTTTTATTATTATTATTAATAAATAATAATAATAATTTATATATTTATAATATATTTA
 51879  ATAGTTCCGGGGCCCGGCCACGGGAGCCGGAACCCCGAAAGGAGAATGTATTATAATTAT
 51939  TACATATAATTATTATTATTCACTTCTTATTAAAAATAATACTCTATATAATTTATATAA
 51999  TTTATTTTAATATATATATATTTATATATAATATAATATATATATTTATTTATTATAATC
 52059  ATTTATTTTTAACTTAAAATAAAACTTATTATAATTTATATAATTTATAATTTTTATATA
 52119  AAAATAATTATATAATTTTTTTTTATTTATATAATAATAATATTATTTGTTATATATTAT
 52179  ATATTATATATATAATAAATAAATAAATAATAAATAATAATAAT
;     G-trnW(uca) ==> start
 52223  AAGGATATAGTTTAATGGTAAAACAGTTGATT!TCA!AATCAATCATTAGGAGTTCGAAT
 52281  CTCTTTATCCTTG
;     G-trnW(uca) ==> end
 52294  ATAATAATAATAAAAATATGTATTTATTTAATTATTTTAATATTTCTCCTTTCGGGGTTC
 52354  CGGCTCCCGTGGCCGGGCCCCGGAACTATTAATATAATATAAATATTCATTTATCTTTTT
 52414  TTTTAATATTCTTAATTAATTAATTAATATATTAATTATAAAAAATATATTATAATTTTA
 52474  TTATTAATAAGTATAAATATATTATTAATAATAATTTATTAAAAATATATTATTATAATA
 52534  TATTAATATATCATAATTATAATCAATATTATATTATTTAATTTTATAATACTTAATTAT
 52594  TAATATATTATTCATATATATATAAATTAAATTAAATTAATTATATTGAATATATAAATA
 52654  TATATATATATAAATATATAAAAAATTATATAAATTATTTTAAGAAAGGAGAAATATTAT
 52714  AATATATTTAATATTTTATTTTTTTTTATTTTAATTTATTAAATAATTTAATAATTAAAT
 52774  AAATTAATGATTTGATTTTATTCTATTATTATTATATTTTATTATATAAAAATAAATAAT
 52834  AAATAATAAATAGTATGATACAATTTATTAATAATATAATTATAAATTATAAATAATAAT
 52894  TTATTTTAATAATTCTCCTTTCGGGGTTCCGGCTCCCGTGGCCGGGCCCGGAACTATTAA
 52954  TATAAATAATGATAATTATTTTATCATTATGAACTATTAATATATTAATCTATTAATATT
 53014  CTTTGATATTTATTTTTATTTAATGAACATCTAATTTAATTTAATTTAATTTAATTTAAT
 53074  AAAATAGTCCGGTCCGCCCCGCGGAGGGGCGGACCTCGAAGGAGATATGAATCTTTAATA
 53134  TAAATAATCATAAATTCTAAATATTAGAATTATTATTTTATCTTTTTATTTATTAATAAT
 53194  TAAATATAAATTATTATTAATAATAATTATAATATTCTCCTTTCGGGGTTCCGGCTCCCG
 53254  TGGCCGGGCCCCGGAACTTTAAAATAATATTAATAAAAATTATACAATAATAATAATAAA
 53314  TATTCATTATTATTTAATTAATATCTCCTTTACTTATTTTTCCTCCGTTAGGGACTTATT
 53374  ATTAAGTATATTATTATATACTACTTAAGATTATATATATAATATATATATATATTATAT
 53434  ATAAAATATAAATATATAAATAATATAAAAATTAATAAAATAAATAAAATAAATTAGTCC
 53494  GATCGAATCCCCTATTAAATTAAATTAAATTAAGAAAGAGATAAATTTATATAAAATATT
 53554  ATTTATAATTAATTATAATTAAATTATAATATAATATAATATAAATAATAATATAATAAA
 53614  AATAAAATAATATTAGATTATATTATATAATTTATATAATTTTTTAATAATAATAATAAA
 53674  TAAGTTTATTTATAATTATAAATATAAATATAAATAAAGAAGGTATTATATTTTATAAAA
 53734  TATAATAATAATACAAAATTTATATTTTAATAAATATTAATATAAGTTTAAAGTTCCGGG
 53794  GCCGGCCACGGGAGCCGGAACCCCGAAAGGAGAAATAAATAATATATTTATAAAAAATTA
 53854  AATAAATAAATATTATCTATTTAAAAATAAATATAATATAATATAATATAATAATTCTAA
 53914  ATATAAATAATATTTATTATAATTATTATAATAATTGTATTATTTATTAATAATATATAT
 53974  AATTATATTAAAACTAATATTACATTATTTTGTATATTTAAACAATTAAATTGATTATTC
 54034  TTATTTGTAATCTTTATTTATTTTATTATATCTTATTAATGATAAATTATAATTATTATT
 54094  AAAATAATAATTTACTTCTTTTGATATAAAAATAAAATAATATAGTTCCGGGGCCCGGCC
 54154  ACGGGAGCCGGAACCCCGGAAGGAGATAAATATATTATATTTTTATTCCTACCTATTAAA
 54214  GGTAAAGACTCGATTCTCATAATTAAATTTATATCCTTCGGCCGGATTAATTTATTTTAT
 54274  TTATATTTATATTTATATTTATAGTGAATACCTTTTTTAATATTTATTTTTAATATTTAT
 54334  TTTTAATATTTATTTTTAATATTTTATTTTTAATAAAATATAATCTTGTAAGTAAGAAAA
 54394  GAATTTCGGTGATTGGAACCTTGAAAGGATAAATTTCTTATTTATTATAATATTTATATT
 54454  AATAGTTCCGGGGGCCGGCCACGGGAGCCGGAACCCCGAAAGGAGTATTATTAAACATTT
 54514  AATATATTATATTAATATTTAATTTAAATGATTAATATATTATTATAATAATATTTATTT
 54574  TATATTAAAATATTATAATTAATATATATATATTTATTTTAATAATATTATTATTATTAT
 54634  TATTAAAAATTATTATTTTTATAAATATATATATATATATATGTATATTATTTTTATTCT
 54694  TATATAAATTATATAAAAAATATATATAATATATAATTAATTAATATATATTATTTAAAT
 54754  TATATATTATTTAAAATACTTTTTATATTATATCTTCTTTAGATTAAAATATAATTATTA
 54814  TTTATATTATAATTATTTATGAAATATTATTATTAAAATAAAAAAGAGGTTTAGACTATA
 54874  TATTTATTATTTATAAACTTATTATATTATTTATTATTAATAGTTCCGGGGGCCGGCCAC
 54934  GGGAGCCGGAACCCCGAAAGGAGAAATAAATAAAATAAAAAATAATAAATATTAATATTA
 54994  TTAAATATTATTTATAATAAATATTAATATTATTAAATATTATTCATATTAATAAATTTT
 55054  ATTATTATTTGTAATATATTAAATATTAATAATATATATATTATTTATTATAATGAAAAC
 55114  CTATCCTAAATTATCCTATCATATAATATCATATCATATTATATTATATCTTATTATATG
 55174  ATATATAAAGTATTCACTCTATATGAGGTTATGATTATTATATAAATCTTATTTTATTTT
 55234  TATTTTTATTTGGACTAATAATAATTATAATAATAATTATTGATATGTTCTAATATTAAT
 55294  AAATACATATTTATATTATAATATAAATATTCATTTCTTACTAATTAATAAAAAGTTTTT
 55354  ATATTCATTATAATATAAATATATAAATATATATAAATATTTTAATAATTATAATTATAT
 55414  TAAGATATTATAAATATATATTTATTTTTTTTTTTTTATAAAATAAATAAATAAATAAAT
 55474  AATTAATATTTTTATATTATAACTTATTTTTATAATAATAATAAGTATTTTATTTTTTAT
 55534  TATATTATTATTTATATAATTATATATATATTAATTTCAATTTAATTAATTAATTAATTG
 55594  GTATTTGGCATATAATATCAATTAATTGTAATTCTTATAAGAATTAATTAATTAATATGC
 55654  TTTTTATATAATTTATACTTTTATATTTATATTATTATTATTTTTATTTATTTATTATTA
 55714  AAATATAATAATAAATAGTCCGGCCCGCCCCGCGGGGCGGACGCCGGAGGAGAATTATAT
 55774  TTTTATATAATAATTTATATTTCTATATATATATATATATATTATATATAAATATTATTA
 55834  TATATATTTTTATATATATTATAATTATATTCATTAATATTTTATTATAGTGGTGGGGTC
 55894  CCAATTATTATTTTCAATAATAATTTATCATGGGACCCGGATATCTTCTTGTTTTTATTT
 55954  ATTATTTTATTAAATTTATTTTAATTATTTATTTATAATTTATATTATACAATTTATTAT
 56014  TTCGTTAATACCTTTATTTATATTATATAATATATTATATTATTATAATATATTTATTGA
 56074  TTATATTAATACATTTAACTAATGTGTGCTCTATATTTATTGAATAGTTTGGTTATTATC
 56134  ACCCACCCCCTCCCCTATTACGTCTCCGAGGTCCCGGTTTCGTAAGAAACCGGGACTTAT
 56194  ATATTAATACTAAAAATATAATTACATTACTTTTTTAATATATATATAATATATATATAT
 56254  ATATTAATTATATAAAATATAATACTCTATATTAAATATTATTTTTATCAATATTTATTT
 56314  ATATAATAATAATAATAATCAATATTAATTATTTACATATATAAGATTAATATTATTTAA
 56374  TATATTATGAATAATTTAATTAATAAATCTTTAAATATTATCATAAAAATATAAATTAAA
 56434  TAACTTCTTATTTATAATAAAGAATAATAATATATATATATATAAATATAATAAAGAATG
 56494  TAAATAATATATATATAATATAATATAATATAAAAAATATATATATATATAAATATATAT
 56554  ATAATATATAGATAATAATATTTTTATATTAATTTATTTTATTATTAAGTAATGAATAAT
 56614  ATAAAATCAATATATTAAATAATATATTTATATTAGTTCGGTCTAATTGGTATTTTGTAA
 56674  TGAGTAAAAAGTAATATATAATATTAAATAATAAGTATTGATATAAGTAATAGATATAAT
 56734  AATAATATTATTAATATTTTATATAAATAATATTAATAATATAGATTATGAAAGAGAGTA
 56794  TTAATATCATTAAATATATATATATGTTATATAATTTAAATGATTTTAATATATATATAT
 56854  ATATTATATTATAGATTATGATACATTTATATAAATAATATATATATAAAAATTAATTAT
 56914  ACTATTACTTTATAATATAATAATATTTATTTATAAAGATATAAAAGAATTGTTTAAAGT
 56974  TATAACTAAAATATTATATAGTATTCATTAATAATTAATATTATAAATTCAACTATTGTT
 57034  ATATTTATAAATAGAATAATATATTATTATCCTTTAAAATATAACAATAATTATTTAAAT
 57094  TAAATTAAATTAAATTTAATTAATTTTTTTTTTTTAATGAATATAATAATAATAATATTA
 57154  TTAAAATTAATATATAAAAAAAAAGTAAAA
;     G-cox1 ==> start ;; mfannot: alternative ATG start pos 57130
;     G-cox1-E1 ==> start
 57184  ATGGTACAAAGATGATTATATTCAACAAATGCAAAAGATATTGCAGTATTATATTTTATG
 57244  TTAGCTATTTTTAGTGGTATGGCAGGAACAGCAATGTCTTTAATCATTAGATTAGAATTA
 57304  GCTGCACCTGGTTCACAATATTTACATGGTAATTCACAGTTATTTAATGTTTTAGTAGTT
 57364  GGTCATGCTGTATTAATGATTTTCTTCTTAGTAATGCCTGCTTTAATTGGAGGTTTTGGT
;     G-cox1-E1 ==> end
;     G-cox1-I1 ==> start /group=IB (1.42e-35)
;     G-cox1-I1-orf99 ==> start /first_aa=N /note=LAGLIDADG ;; evalue:2.3e-11
 57424  aaccaaaaaagatatgaaagtaataataataataatcaagtaatagaaaataaagaatat
 57484  aatttaaaattaaattatgataagttgggaccttatttagctggattaattgaaggtgat
 57544  ggaactattctagttcaaaattcatcttcaataaaaaaatctaaatatagaccgttaatt
 57604  gttgtagtatttaaattagaagatttagaattagctaattatttatgtaatttaactaaa
 57664  tgtggaaaagtgtataaaaaattaatcgtaattatgtattatgacttattcatgatttaa
;     G-cox1-I1-orf99 ==> end
 57724  aagatgtatatacattattaaatattattaatggatat
;     G-cox1-I1-orf222 ==> start /note=LAGLIDADG ;; evalue:1.1e-21
 57762  atgagaacacctaaatatgaagcatttgttagaggtgctgaatttataaataattatatt
 57822  aattcaacaacaattctacataataaattaaaaaatatagataatattaaaattaaacca
 57882  ttagatacatcagatattggttcaaacgcttgattagctggtatgacagatgcagatggt
 57942  aatttttctattaatttaataaatggtaaaaatcgttctagtagagcaatgccttattat
 58002  tgtttagaattaagacaaaattatcaaaaaaattctaataataataatattaatttttct
 58062  tatttttatattatgtctgcaattgcactatattttaatgttaatttatatagtagagaa
 58122  cgtaatttaaatttattagtatctcttaataatacgtataaactatattatagttataaa
 58182  gtaatagtggctaatctatataaaaatattaaagtaatagaatactttaataaatattct
 58242  ttattatcatctaaacacttagattttttagattgatctaaattagttattttaattaat
 58302  aatgagggtcaaagtataaaacttaatggtagttgagaattaggtataaatttacgtaaa
 58362  gattataataaaactagaactacgtttacttgatctcatttaaaaaatacatatttagaa
 58422  aataaataa
;     G-cox1-I1-orf222 ==> end
 58431  ataaattattattactttcttcccctccgaatccgtaatatatttacggatatataatct
 58491  cgtagtgtaaaaggtgtaacgagattattaataagttgccgtaatatattgtaaaatata
 58551  ttattattacaacactatatgcgggaaaaccctaaagtcataatataatattatccccac
 58611  gagggccacacatgtgtggccctcgcggggtatggaaaatttaattaagttataaatgta
 58671  ctatagtattaaaaattattatgaataatttccccacccccatgcgaagcatgggggggg
 58731  ggtataagtatggacaatccgcaggaaaccaaataataattaatatcctgaacaaagtaa
 58791  gtgaaggagatatcttaaaatatatataatatatattttataaattattacgtaggatcc
 58851  tcagagactacacgtgttgcacccattatattatgtataatgggttgaagatatagtcca
 58911  aatataattgaaagattataataaaatg
;     G-cox1-I1 ==> end
;     G-cox1-E2 ==> start
 58939  AACTATTTATTACCATTAATAATTGGAGCTACAGATACAGCATTTCCAAGAATTAATAAC
 58999  ATTGCTTTTTGAGTATTACCTATGGGGTTAGTATGTTTAGTTACATCAACTTTAGTAGAA
 59059  TCAGGTGCTGGTACAGGGTGAACTGTCTATCCACCATTATCATCTATTCAGGCACATTCA
 59119  GGACCTAGTGTAGATTTAGCAATTTTTGCATTACATTTAACATCAATTTCATCATTATTA
 59179  GGTGCTATTAATTTCATTGTAACAACATTAAATATGAGAACAAATGGTATGACAATGCAT
 59239  AAATTACCATTATTTGTATGATCAATTTTCATTACAGCGTTCTTATTATTATTATCATTA
 59299  CCTGTATTATCTGCTGGTATTACAATGTTATTATTAGATAGAAACTTCAATACTTCATTC
 59359  TTTGAAGTAGCAGGAGGTGGTGACCCAATCTTATACGAGCATTTATTTTGATTCTTTGGT
;     G-cox1-E2 ==> end
;     G-cox1-I2 ==> start /group=IB (2.17e-21)
;     G-cox1-I2-orf316 ==> start /first_aa=Q /note=LAGLIDADG ;; evalue:3.5e-47
 59419  caaacagtggcccttattattatattaataatatataatgatatgcatttttctaaatgc
 59479  tggaaattattaaaaaaatgaattacaaatattataagtctattatttaaagccttattt
 59539  gtaaaaatattcatatcttataataatcagcaggataagataataaataatcttatatta
 59599  aaaaaagataatattaaaagatcctcagagactacaagaaaaatattaaataattcaata
 59659  aataaaaaatttaatcaatgattagctggattaattgatggtgatggatattttggtatt
 59719  gtaagtaagaaatatgtatcattagaaattctagtagcattagaagatgaaatagcttta
 59779  aaagaaattcaaaataaatttggtggttctattaaattaagatcaggtgtaaaagctatt
 59839  agatatagattacttaataaaactggtataattaaattaattaatgcagttaatggtaat
 59899  attagaaatactaaaagattagtacaatttaataaagtttgtattttattaggtattgat
 59959  tttatttatccaattaaattaactaaagataatagttgatttgttggattttttgatgct
 60019  gatggtacaattaattattcatttaaaaataatcatcctcaattaacaatttctgtaact
 60079  aataaatatttacaagatgtacaagaatataaaaatattttaggtggtaatatttatttt
 60139  gataaatcacaaaatggttattataaatgatccattcaatcaaaagatatagtattaaat
 60199  tttattaatgattatattaaaataaatccatcaagaacactaaaaataaataaattatat
 60259  ttaagtaaagaattttataatttaaaagaattaaaagcttataataaatcttctgattca
 60319  atacaatataaagcatgattaaattttgaaaataaatgaaaaaataaataa
;     G-cox1-I2-orf316 ==> end
 60370  attatttaataaagatatagtccaaattatatatatataatatatatatatataacaag
;     G-cox1-I2 ==> end
;     G-cox1-E3 ==> start
 60429  CACCCAGAAGTATATATTTTAATTATTCCTGGATTTGGTATTATTTCACATGTAGTATCA
 60489  ACATATTCTAAAAAACCTGTATTTGGTGAAATTTCAATGGTATATGCTATGGCTTCAATT
 60549  GGATTATTAGGATTCTTAGTATGATCACATCATATGTATATTGTAGGATTAGATGCAGAT
 60609  CTTAGAGCATATTTCCTATCTGCACTAATGATTATTGCAATTCCAACAGGAATTAAAATT
 60669  TTCTCATGATT
;     G-cox1-E3 ==> end
;     G-cox1-I3 ==> start /group=IB (7.35e-43)
 60680  a
;     G-cox1-I3-orf301 ==> start /first_aa=M /note=LAGLIDADG ;; evalue:1.7e-12
 60681  ataaatccctttagcaaggataaaaataaaaataaaaataaaaagttgatcagaaattat
 60741  caaaaaataaataataataatataataaaaacatatttaaataataataatataattata
 60801  ataaatatatataaaggtaatttatatgatatttatccaagatcaaatagaaattatatt
 60861  caaccaaataatattaataaagaattagtagtatatggttataatttagaatcttgtgtt
 60921  ggtatacctctatatactaatattgtaaaacatatagtaggtattcctaataatatttta
 60981  tatattataacaggtattttattaacagatggttgaattgattatctatctaaaaaaaat
 61041  ttagataaaaaaacaattatagaaattaattgtagatttagattaaaacaatcaataatt
 61101  catagtgaatatttaatatatgtatttatattattatcacattattgtataagttatcct
 61161  aaaataaaaattgctaaagttaaaggtaaatcatataatcaattagaattttatactaga
 61221  tcattaccatgttttactattttaagatatatattttataatggtagagtaaaaattgta
 61281  cctaataatttatatgatttattaaattatgaatctttagctcatataattatatgtgat
 61341  ggttcatttgtaaaaggtggaggtttatatttaaatttacaatcttttctaactaaagaa
 61401  ttaatttttattataaatattttaaaaattaaatttaatttaaattgtctattacataaa
 61461  tctagaaataaatatcttatttatataagagtagaatctgttaaaagattatttcctata
 61521  atttataaatatattttaccttctataagatataaatttgatattatattatgacaaaaa
 61581  atataa
;     G-cox1-I3-orf301 ==> end
 61587  tatgattaattaattaattaatttatttattatttacttttttgatatatatagaggcaa
 61647  actcgaggaaaaccatataattagaataagtaataattatatgacaaccgtcgaactaaa
 61707  tcatattcaagaaattaatatgtaaaagcgtagagattagacgcctctggttatctaagt
 61767  aatatatatatatatattatatgataacataaggtataatccaatgagatcagtaatgat
 61827  tttaaaacaataattttgttttaagtattaataataatattaatattcgacctcttaatt
 61887  gaggatattataatcataattttttatattataatataaaatttaactagctagataata
 61947  ttatataaaaaaaaaataatattatataaattaattaaaataatttttattaattgaaac
 62007  tgaaatgttttaaagttaaatcaaag
;     G-cox1-I3 ==> end
;     G-cox1-E4 ==> start
 62033  AGCTCTAGTCTACGGTGGTTCAATTAGATTAGCACTACCTATGTTATATGCAATTGCATT
 62093  CTTATTCTTATTCACAATGGGTGGTTTAACTGGTGTTGCCTTAGCTAACGCCTCATTAGA
 62153  TGTAGCATTCCACGAT
;     G-cox1-E4 ==> end
;     G-cox1-I4 ==> start /group=I(derived) (2.56e-09)
 62169  attaatttaataagtgtcgtgcttaaaattcactaaaataatatataataaattataata
 62229  aaatatataaaaaaaaaataaaaaaaataaaaaaaattaatatcttatgattaattttat
 62289  ataaataaaaatttattaaatattattggttatatatatatatatattaataataaaaaa
 62349  atatatatatatatatatagctaacggggaaactcttataattattatttatataataaa
 62409  taagacaatcccgtgataactttaatatatatatattatatattaaagtattgtagagac
 62469  taaacgtgaatgattttaatattatttaaatattaaaattaagagatagtccaatcttat
 62529  atgtaaatataagttaataccaaaaaaaaaataatattattttgacttattat
;     G-cox1-I4-orf262 ==> start /note=LAGLIDADG ;; evalue:5.9e-20
 62582  atattaatattattaataataattttaactaataataaagtttttatagaaactttatat
 62642  tattatttaatatttaattttcaattaatatctccttttggggttccggtccctggtccg
 62702  gcccccgaaactaaatatattaagaatttatatgaatcaattataaataattatattaat
 62762  attttaaataaatatcttattaatattaataaagataatattaataaattaaaattttta
 62822  gataattatactgaagaagaaaaaggttattatttatctggattatttgaaggagatggt
 62882  aatatttatactagatgtttttcaattactttttctttagaagatgttttattagctaat
 62942  tatttatgtctttattttaaaattggtcatattacagctaaatataattttaataaagaa
 63002  ttaacagctgttaaatgaaatattataaaaaaaaaagaacaagaagtatttataaattat
 63062  attaatggtaaattattaacatataaaagatatgaccaatattttaaatataattttaat
 63122  aatcgtttaaatattaaattattaaaacctaaagaatttgatttactattaaatccttga
 63182  ttaacaggttttaatgatgctgatggttatttttatctaggatttcaaaaacataaaaat
 63242  agtcaatgattaaaatttcatttagaattatcacaaaaagataattatattttagtccgg
 63302  cccgcccccgcggggcggaccccaaaggagatattattaaaaaatattttaaacttggag
 63362  gtattttaa
;     G-cox1-I4-orf262 ==> end
 63371  aaagagattataaatctggtgctacagcttatatttataaagctcaatcatcaaaagcta
 63431  taaaaccttttattgaatattttaataattatcaaccattaagtcttagaagatataaac
 63491  aatatttattattaaatattgcttacttattaaaaataaataaattacatatattactta
 63551  attctttattaatattaaaagaattgatattattacaaagtgttaaaaatatatctttag
 63611  ttccgggcccggtccagggaccggaaccccgaagaggagaaataaaaaatgaattaaata
 63671  atagggttaaaattattattaataaacttcattataacaatatcgaataatgataatatt
 63731  aaagagtaaaattcttaaagtgttaattaaataatattcttttttttatg
;     G-cox1-I4 ==> end
;     G-cox1-E5 ==> start
 63781  ACTTACTACGTGGTGGGACATTTTC
;     G-cox1-E5 ==> end
;     G-cox1-I5 ==> start /group=II (5.30e-19)
 63806  gagcggtctgaaagttatcataaataatatttaccatataataatggataaattatattt
 63866  ttatcaatataagtctaattacaagtgtattaaaatggtaacataaatatgctaagctgt
 63926  aatgacaaaagtatccatattcttgacagttattttatattataaaaaaaaagatgaagg
 63986  aactttgactgatctaatatgctcaacgaaagtgaatcaaatgttataaaattacttaca
 64046  ccactaattgaaaacctgtctgatattcaattattatttattattatataattatataat
 64106  aataaataaaatggttgatgttatgtattggaaatgagcatacgataaatcatataacca
 64166  ttagtaatataatttgagagctaagttagatatttacgtatttatgataaaacagaataa
 64226  accctataaattattattattaataataaaaaataataataataccaatatatatattat
 64286  ttaatttattattattatattaataaaatttaatatatattataaataattattggatta
 64346  agaaatataatattttatagaaattttctttatatttagagggtaaaagattgtataaaa
 64406  agctaatgccatattgtaatgatatggataagaattattattctaaagatgaaaatctgc
 64466  taacttatactataggtgatatgcctatctttatttatatatatattattattattaata
 64526  ataaaaaaaattaaaaaagataggaggtttatatataactgataaatatttattatatta
 64586  tttttttttataataaatattaaaagatattgcgtgagccgtatgcgatgaaagtcgcac
 64646  gtacggttcttaccgggggaaaacttgtaaaggtctacctatcgggat
;     G-cox1-I5 ==> end
;     G-cox1-E6 ==> start
 64694  ACTATGTATTATCAATGGGTGCTATTTTCTCTTTATTTGCAGGATACTATTATTGAAGTC
 64754  CTCAAATTTTAGGTTTAAACTATAATGAAAAATTAGCTCAAATTCAATTCTGATTAATTT
 64814  TCATTGGGGCTAATGTTATTTTCTTCCCAATGCATTTCTTAGGTATTAATGGTATGCCTA
 64874  GAAGAATTCCTGATTATCCTGATGCTTTCGCAGGATGAAATTATGTCGCTTCTATTGGTT
 64934  CATTCATTGCACTATTATCATTATTCTTATTTATCTATATTTTATATGATCAATTAGTTA
 64994  ATGGATTAAATAATAAAGTTAATAATAAATCAGTTATTTATGCTAAAGCACCCGATTTTG
 65054  TAGAATCTAATCTTATCTTTAATTTAAATACAGTTAAATCTTCATCTATCGAATTCTTAT
 65114  TAACTTCTCCACCAGCTGTACACTCATTTAATACACCAGCTGTACAATCTTAA
;     G-cox1-E6 ==> end
;     G-cox1 ==> end
 65167  GTTATAATATTTAATTATTTACTTAATAATTAAAAAAAAAAAAAAAGTAAATATTATATC
 65227  TAAAACTTAATAATATAATAATAATATTCTTATAAAAAAAAATATATATAAAAAAAATAT
 65287  ATAAAATTTATTAAAATATCTTAATATATTATCCTTTTTGGGAACTATATAAATAAATAC
 65347  TAATATAATCCTATTATATATATATATATATAAAATAATATATATATATAATTAATATAA
 65407  ATAATATTTATAATTATTTTTTAATAATATATATAATTTAATATATTAATTAATATTATA
 65467  TAATTATTAAATATATTATAATATTATTATTATTTTATAATAAAAATATTTTTAATACTA
 65527  ATTATTATTTATTATTTATAAATATATAAATAGTATGTTTAATATTATTAATATTAAAAA
 65587  AAATATAATTATAATTAGGATCTAACAATACATTTATCTGATTAATATTAATATTAATAT
 65647  TAATATTTATATTAATAAAGGGATTAAATTAATTGTATCCAATTTAATTAAATTATAGAT
 65707  ATATTATTTATAATATTAATATATTGTTTTATTAAAAAGGTAAAAATAGTTTTTATTTTA
 65767  TATATAAATATAGGATATAAATAAATATATTATATATATATTAAGAATATATTTATATTT
 65827  TACATATAATTATTTATAATATAAATATCTCCGCAAAGCCGGATTAATGTAATTATTTAA
 65887  TAATTTTATTTAATAATTTATTAAAATAAATATTTACATTTAATAATATTTATATTATGT
 65947  CAGTTATTTTATATTAATGTTTAATCTATTATAATATTTTTTTTTATAAATATATTATTT
 66007  ATATTAATAAATATATATATTATTTTTATAATATATATATATTTTTATTAAATATTTATT
 66067  AAATATTTATTAAATTATTATAATGTTGTTATTAATCTTATTAAAAAATATATATAAAA
;     G-atp8 ==> start ;; mfannot: alternative ATG start pos 66114
 66126  ATGCCACAATTAGTTCCATTTTATTTTATGAATCAATTAACATATGGTTTCTTATTAATG
 66186  ATTCTATTATTAATTTTATTCTCACAATTCTTTTTACCTATGATCTTAAGATTATATGTA
 66246  TCTAGATTATTTATTTCTAAATTATAA
;     G-atp8 ==> end
 66273  TATATATTATTAATTTATTTATTCATATAAATATTATTATTATTATATATAAATATTAAT
 66333  AATATTTATACTTATTTAATAATAATAAAATAAAAATAATAATAATTATAATTTAATATA
 66393  TTTAATATATTTCCTTACGGACTATATATTTATATATATATATTAAATACAATTTAATTT
 66453  AATTTAATTATGTTATTTATTAAATAAAGTTATATTATAATATAATAACAATATTATATA
 66513  TTATTATATAATTATAATATATTTTAATATAATTATCAAAAGAAATAATAAAAAATATTA
 66573  ATAAGAATATAATTTAATAATTATTAAAAAAAATTCTTATTTATAGTCCGGTCCGCCCCC
 66633  GCGGGGCGGACCCCAAAGGAGGAGTAATAAAAATTATTAAATACAAATATTATATATATA
 66693  TAATTCATTATATATATATATATATAATAATTAATCTTATTTTTTATATATTTATTTATA
 66753  TATCTATTTATATTTATATTTTATATATATTTATTTATATATCTAAGGGGTTCGGTCCCT
 66813  CCCCCGTAAGTATAAGTATACGGGGAGGGTCCCTCACTATTTATATTTATATTTTTATTT
 66873  TATATATTTTATATATTTATAAATAAAATATAATAAGATATAATTATGATTAATTATTTA
 66933  TAAGTTATAGTTTTATAAATTTATAATTATT
;     G-atp6 ==> start ;; mfannot: alternative ATG start pos 66955
 66964  ATGTTTAATTTATTAAATACATATATTACATCACCATTAGATCAATTTGAGATTAGACTA
 67024  TTATTTGGTTTACAATCATCATTTATTGATTTAAGTTGTTTAAATTTAACAACATTTTCA
 67084  TTATATACTATTATTGTATTATTAGTTATTACAAGTTTATATCTATTAACTAATAATAAT
 67144  AATAAAATTATTGGTTCAAGATGATTAATTTCACAAGAAGCTATTTATGATACTATTATA
 67204  AATATGCTTAAAGGACAAATTGGAGGTAAAAATTGAGGTTTATATTTCCCTATGATCTTT
 67264  ACATTATTTATGTTTATTTTTATTGCTAATTTAATTAGTATGATTCCATATTCATTTGCA
 67324  TTATCAGCTCATTTAGTATTTATTATCTCTTTAAGTATTGTTATTTGATTAGGTAATACT
 67384  ATTTTAGGTTTATATAAACATGGTTGAGTATTCTTCTCATTATTCGTACCTGCTGGTACA
 67444  CCATTACCATTAGTACCTTTATTAGTTATTATTGAAACTTTATCTTATATTGCTAGAGCT
 67504  ATTTCATTAGGTTTAAGATTAGGTTCTAATATCTTAGCTGGTCATTTATTAATGGTTATT
 67564  TTAGCTGGTTTACTATTTAATTTTATGTTAATTAATTTATTTACTTTAGTATTCGGTTTT
 67624  GTACCTTTAGCTATGATCTTAGCTATTATGATTTTAGAATTCGCTATTGGTATTATCCAA
 67684  TCTTATGTTTGACTTATCTTAACAGCATCATACTTAAAAGATACATTATACTTACATTAA
;     G-atp6 ==> end
 67744  ATTATAAAATAAAAATTATATAAAAAAAATATAATAATAATAATAATATAAAATAAAGAA
 67804  TAAAAAATAAAACA
;     G-orf182 ==> start
 67818  ATGAAAAAACAAAATTTAAATTCTATTTTATTAATGTATATTAATTATATTATTAATTAT
 67878  TTTAATAATATTCATAAAAATCAATTAAAAAAAGACTGAATTATAGAATATGAATATATA
 67938  TATAAATTTTTAATAAATAATATACTATGTTTTATTAAATGAGATAATAATAAAATTTTA
 67998  TTATTATTAGATATATATTATAATGTATTATATAACTATCATAAACAACGTACACCTATA
 68058  TCTAATAAAAGATTAATAAATTCAAAAAATATTATAGATTATAAATTATTATATCTTTAT
 68118  TTTTATATTTTAAATAAAATAAAAATAGAAATAGATAATTATAATAATAATAATAATATT
 68178  TCATTAAAATATAATGAATTATTAAAAAATATTATAAATAATTTAAATTATAAACTATCT
 68238  AATATTGAACTTAATTTATCTAATAATTTTTATTTAATAGATAAATATTTAATTAATAAA
 68298  TATATAAAATATTTAGTCCCGGCCCCAGCCGGGACCCCGCAAGGAGAATATATTAAATAT
 68358  AATTCCTAA
;     G-orf182 ==> end
 68367  TAATTATATATTTAATAATATTAATTATAAAGGTAAATTAAATATTAAAACAGTATTAGA
 68427  TTTAAATAATAATGAATTTTATGATTATTTATCAGGGTTAATTGAAGGTGATGGTTATAT
 68487  TGGTCCTAAAGGTATTACAATTCTAAATCATGCTAATGATGTATTAAATACTATCTTTAT
 68547  TAATAAAAGAATTAAAAATAGTATTTTAGTAGCAA
;     G-orf231 ==> start /note=LAGLIDADG ;; evalue:3.2e-12
 68582  AAATGAATAGATACTTTAAAAGATAATCCTTATTTTGTTAATGCTTTCTCTATTAATATT
 68642  AAACTTAATTTAGCTAAAGAAAAGATTTTTCTTAATATTTATAATAAATTATATAGTGAT
 68702  TATAAAATTAATCAAATTAATAATCATATTCCTTATTATAATTATTTAAAAATTAATAAT
 68762  AAATTACCTATTAAAAATATTATAGATATTAAAAATAATTATTGATTAGCTGGTTTTACA
 68822  GCTGCAGATGGTTCTTTTTTATCATCTATATATAATCCTAAAGATACATTATTATTTAAA
 68882  GATATAAGACCTAGTTATGTTATTTCACAAGTTGAAACACGTAAAGAATTAATCTATTTA
 68942  ATTCAAGAATCTTTTGATTTATCTATTTCTAATGTTAAAAAAGTTGGTAATAGAAAATTA
 69002  AAAGATTTTAAATTATTTACCAGAACTCTTGATGAATTAATAAAATTTATTTATTATTTT
 69062  GATAAATTTTTACCTTTACATGATAATAAACAATTTAATTATATTAAATTTAGATTTAAT
 69122  CTATTTATTAAATCATATAATTGAAATAATAGAGTATTTGGTTTAGTATTATCTGAATAT
 69182  ATCAATAATATTAAAATTGATAATTATGATTATTATTATTATAATAAATATATTAATATA
 69242  CATAATGCACGTAAACCTAAAGGATACATTAAATAA
;     G-orf231 ==> end
 69278  TTAATTATCCTTACTATTATAATTATTCTATATATTATATATAAAAATAAATATATAAAA
 69338  TTTTATAATACAAAAAAGAATTCTCATATTCTTTTTTTTTTTAATAATATTCTTTCATAT
 69398  CATAAATATATCTATTTATTTATATTATTATCATCTTAAAAGACTTATTTAATATATTTA
 69458  ATAATTTTATTATACTTATTTATATTTTATAATTAATATAAATATATTATTAATCTTATT
 69518  CCTTCTTAAAAAGGGAACTTATTTTTATTATATTATTTAATCTTTATTTATAAAATTATA
 69578  TATTATATATAAATTATTATACTTAATGATTAAAAAAACCTCTAATTATTATTAATATTA
 69638  TATATAATATATATATTCTCATTAATGTTATATATAATATATATATTCTCATTAATATAT
 69698  TAATATAGTATAAAAAAAATAAAATATTTAATAAATATTATTATTAATAATATTTATTAA
 69758  AAATAATATAACATAATAAATATAAGATTATTATATAATATATTTATTATATCATATAGA
 69818  ATTATAACATATTTTTTAATAATATTCATATTTTATATACAAATAAATATATTTATTTAG
 69878  AATAATAAAAAAAAATAATAAATAAATATATTATTATCATTATTATACTTTATTCATTAT
 69938  TTATTATAATAATTATATATAACAATTATAATATATAATTATATTTTATATAATATTATA
 69998  TTAATATTTAATATATTTATTATTATTATTACTTCTATGGAAACTTTATATTTTAGTCCG
 70058  GCCCGCCCCCGCGGGCGGACCCCAAAGGAGATATTTTTATTATTATTATTATTAATTTAT
 70118  AATGTTATATTTTTGATTTATAAATATATAAGTCCCGGTTTCTTACGAAACCGGGACCTC
 70178  GGAGACGTAATAGGGGGAGGGGGTGGGTGATAATAACCAGAATATTAAATAAATACAGAG
 70238  CACACATTAGATAAATTTTATAATATAACCAATATATAATAATTATAAAATAATTAATTA
 70298  TATAATATAAATAATGTATAAACAATATAATTAATGATATAATATAAATATAAATTAAAA
 70358  ATAATAATAAATTAAATAATATAATAAATGATTAACAAGAAGATATCCGGGTCCCAATAA
 70418  TAATTATTATTGAAAATAATAATTGGGACCCCCACCATAAAATAAAATAAAAATAATTAA
 70478  TATATATATATAAATATAATAAATTATTATATATAAATATATATAATTTTTATAATAAAT
 70538  ATTAATAATATTATATAAATAAATAATTATAATATATAATAAATATATAATAATAATAAA
 70598  AATATTAACAATATAATAAAAATTTATAATATAAATATAAATAATAAATAAGTTAAATTA
 70658  ATAAAATAATAAATGATTAACAAGAAGATATCTGGGGTCCCATTAATAATTATTATTTTC
 70718  AATAATAATTGGGACCCCCCACCATTATAATATCATATTAATTAATATAATAATAATGTA
 70778  TATAAAATAGAAATAATAATTAATATAATAATAATAATGTATATAAAATAGAAATAATAA
 70838  TTAAATATATATATAAATAATTATTTATATAATATATTATAAATAATAATAATAATAAAT
 70898  ATTTATTAATTAATAATGATTATAAATATTTTATTTAATATAAATTTATAACTATTTTAT
 70958  TATATATATATTTTTTATTCATAAAAATTCCTTTTGAGGATTTTTATTTTATATAAATAT
 71018  CTTCTAATATTTATAATAAATAATAATATATTCATTATATTTATAATTATATATAATGTA
 71078  ATACGGGTAAACATTACCCGTTGTTCACGGGTAATGTTTACCCTATTTTATATAATTATT
 71138  AATAAATATATTTATATTTTTATATAAAAAAAATTATAATAATTTATTAATTCTCCTTTC
 71198  GGGGTTCCGGCTCCCGTGGCCGGAACTCCGGAACTATAAAAATAATTTTAATATAATTTA
 71258  TATATTTTATGATTAATATAATATATTATTAATGTAACTCCTTCGGGATTCGGTCCCCCT
 71318  CGTAAGTATATAGTATATAGTATATAGTATATAGTATACGGGGGGTCCCTCACTCCTTCG
 71378  GGGTTCGGTCCTCCCTTACGGATACGGATACGAATATGGGGAGTCCCTCACTCCTTATCA
 71438  CTACGCTGAAGGTGGAATTTATTTTATATTATTATTAAATCTTTATTTATTTAATTATAT
 71498  ATTTAATATATATATTATTATAATAAAACACCTAATTATTATTAATGTTATATTTAATAT
 71558  AATATATATATTCTTAAAAATTTATATAATATAAATAAATAAAAAAAAAGAAAGTACATA
 71618  ATTAATATTATTATAAATAATATTATTAAAAAGAATATAATATAATTAATAGAAAGACGT
 71678  TTTAAAAATAAAAATAAAAATAAAAATAAAAATAAAAATAAAAATAAAAATAAAAATAAA
 71738  AATAAAAATAAAAATAAAAATAAAAGAGTTTTGGTTTACATATCAAGACCCAATTCAATT
 71798  GAAACTATTTATTTATTAATCTCCTCCCCTCCCCCTCACTATTATTATAAGTACAATTAG
 71858  GGCGCCAACCCCGCAGTGTTATTTACTGGGAAATGTTTATCCCAATTAATATAATAACGA
 71918  GAGTTATTAATTATTATTTATAAATTCATATAATGTAATATAATGTAATGTAATTAATAG
 71978  AACATTATTGTGTTATTCACCAGTGTTAAGATATATTAATCCCAATTTTATTTAATAGTG
 72038  AAGATTATATTTTATTAATTATGAATCCATATTATTATTATTTAATATATTTATAATATT
 72098  ATATATAATTATAATTATAAATAATTTATATAAAAAAAGTTTTATTAAAAAATATTATTA
 72158  AAAATATAATATTAATAATAAATAAAAATAATATTATACTCTTAATAGAATTTATAATGA
 72218  TAAAAATTAAGATGAAGACTTTTTTTTTATAATTATTATAAATTTATATAAAAATAATAT
 72278  ATATATATTTATATTTATTTTATTAATATATATAATATATTTATGTATATTAAAAAGATA
 72338  TATTTAAATATTTTTATTTTTTTTTTATAAGATAATTTTTGTAAATATATAAGTAATAAA
 72398  TTAAGTTTTATAGGGGGAGGGGGTGGGTGATTAGAAACTTAACTGAATAATATATATAAA
 72458  GCATACATTAGTTAATATTTAATAATATAATCAATATATAATAATTATAAAATAATTAAT
 72518  TATATAATAATAATAATGTATAAACAATATAATAAATTGTATAAAATAAAATATAAATCA
 72578  TAAATAAAGCTAAATTAATAAAATAATAAATGATAAACAAGAAGATATCCGGGTCCCAAT
 72638  AATAATTATTATTGAAAATAATAATTGGGACCCCATATAGAATATAAATAATTAAATATA
 72698  TATATATAAATAATAATTTATATAATATATTATAAATAAATAATAATAAATATTATTAAT
 72758  CTATAATAATTATAAATATTTTATTAATATAAATTTAATAATTATATATATTTTTATAAT
 72818  AACTCCGAAAGAGTAAGGAAATATTAATTTCTTATAAAAATTTATTAATAATAATAATAT
 72878  ATAAAATATATAAATAATATATTATATATAAAATAAAATAA
