# Supplementary material for: Global Characterization of Fungal Mitogenomes: New Insights on Genomic Diversity and Dynamism of Coding Genes and Accessory Elements
Source: Front Microbiol. 2021 Dec 1;12:787283. doi: 10.3389/fmicb.2021.787283 (PMC8672057; doi:10.3389/fmicb.2021.787283)
Supplement: Supplementary File 1 — de novo annotation files of the 685 mitogenomes investigated in this study. Annotation was performed with the Mfannot program. [file Data_Sheet_1.ZIP › Supplementary_FileS1/CP006490.1_Saccharomyces_cerevisiae_YJM554_mitochondrion_complete_genome_mitogenome_g3.mfres]

;; Masterfile modified automatically by mfannot version 1.35
;; on Sat Dec 26 18:39:00 2020 by user pfonseca on host LGCM-PROC
;;    - Gene Totals: 47
;;    - List of genes added:
;;      atp6                 atp8                 atp9                
;;      cob (5 introns)      cox1 (7 introns)     cox2                
;;      cox3                 orf107               orf175              
;;      orf236               orf280               orf316              
;;      orf326               orf346               orf348              
;;      orf354               orf379               orf384              
;;      orf391               orf777               rnpB                
;;      rns                  rps3                 trnA(ugc)           
;;      trnC(gca)            trnD(guc)            trnE(cuc)           
;;      trnE(uuc)            trnF(gaa)            trnG(ucc)           
;;      trnH(gug)            trnI(gau)            trnK(uuu)           
;;      trnL(uaa)            trnM(cau)            trnN(guu)           
;;      trnP(ugg)            trnQ(uug)            trnR(acg)           
;;      trnR(ucu)            trnS(gcu)            trnS(uga)           
;;      trnT(ugu)            trnT(uuag)           trnV(uac)           
;;      trnW(uca)            trnY(gua)           
;;
;; end mfannot
;;


>CP006490.1 Saccharomyces cerevisiae YJM554 mitochondrion complete genome gc=3
     1  TTCATAATTAATTTTTTTATATATATATTATATTATAATATTAATTTATATTATAAAAAT
    61  AATATTTATTATTAAAATATTTATTCTCCTTTCGGGGTTTCGGCTCCCGTGGCCGGGCCC
   121  CGGAACTATTAATTAATAATAAATTATTATTAATAATTATTTATTATTTTATTATTAAAA
   181  TATATAAATAAATAAAAATATTAAAAAGATAAAAAAATAATGTTTATTCTTTATTATAAA
   241  TTATATATATATATATATATAATTAATTAATTAATTAATTAATTAATAATAAAAATATAA
   301  TTATAAATAATATAAATATTATTCTTTATTAATAAATATATATTTATATATTATAAAAGT
   361  ATCTTAATTAATAAAAATAAACATTTAATAATATGAATTATATATTATTATTATTATTTA
   421  TAAAATTATTAATAATAATCAATATGAAATTAATAAAAATTTTATAAAAAAGTAATGAAT
   481  ATTCCTTTTTAAAAATACCTTCTTAATTAAATAAAATAAAAAGGGGACTTTATATTTATA
   541  AAGTAATTATATTATTATTATTATTATTATTTATTTATTTATTTTTTTTATTATTTTATT
   601  ATATATATTATATATTAATA
;     G-trnP(ugg) ==> start
   621  CAGATAGAAGCCAAAAGGTCAGGCGCTTTCTT!TGG!GAGAAAGACCTAGTTAGTTCGAG
   679  TCTATCCTATCTGA
;     G-trnP(ugg) ==> end
   693  TAATAATTTAATTAAACATTAAAAAAAAATATATATATTTATCATAATATATTAAATTTT
   753  ATTACATTACATTACAAATAAATACTTTTATTTATATTTATAAAAATATGAACTCCATAT
   813  TATTATTATTATAATTATTATTATAATTATTATTATAATTATTATTATAATTATTATTAT
   873  AATTAAAGAGTTTTGGATACCAATATGATATAATATGATATAGGATCGAAACCCCTCATT
   933  TTATCATTTATTTATAATATTATAAATAAAAAAAATATTATATGTTATAATAAAATTAAT
   993  ATCATAATATATTATATTATATATTATATTATATATATATATATATATATTCTTTTATAA
  1053  AATTTATATTCTTCTTATTAAAATTTAAAATTAAAAAGGGAGCGGACTTTTAATTATATT
  1113  TAATTATAGTTTTTAATCATTGGTTGAGATTTCAAAATAAGGTATAATATTTTATATTAT
  1173  TCTTTAACAAATATTATATTATAAAAAAGATATAATATTTATATATTATTATTAACATTA
  1233  TTTTTTTCAGTTCCGGGGCCCGGCCACGGGAGCCGGAACCCCGAAAGGAGAAACTTATAA
  1293  TTTTTATATCATTATTTATTATTATTTTTAATTTCAACTCCTTTTTGGGGTTTCTATTTT
  1353  ACCTTCAGCAGAGACTTTCTAATTATAATTATATATATATAAATTTAAATACATTTATAA
  1413  AAAAGTATATAATATAATTATATTATATATAATAATATTATTAAATGAAGTATTCTTTAT
  1473  TATTAATTATAGGATATCTGGGGTCCATTAATAATTATTATTGTAAATAATAATAGGGAC
  1533  CCCCCCCATTATCTAATTAATAAATATATAAATAATCATTAATAAATATATTAATAAATA
  1593  ATAATAAATATATAAATAATCATTAATAAATATATAAATAATATATTATATTATAAAAAT
  1653  ATAATAATAATAATTTATTATTAAAATATAATAATTTATTATAAAAATATAATAATTTAT
  1713  TATTAAAATATAATAATTTATTATAAAAATATAATAATAACTCTTTTCGGGGTTCACACT
  1773  TTTATAAATAATAAATAATAAATAATAAATAATAAATAATAAATAATAAATAATAAATAA
  1833  TAAATAATAAATATTAGTGTTTACTAATATAAAATAATAATTATAAAAATAATCATTATT
  1893  AAAAATATTATTAATTATTAAATTAAATACAATTAATATAATTTAGTTGTTTATATAATT
  1953  TTAAATAATGTTTATATCAATTTAATAAAATTAAATTTATAGTTCCGGGGCCCGGCCACG
  2013  GGAGCCGGAACCCCGAAAGGAGTTTATCTATATATTATAATAACTATATGAATTTAATTA
  2073  TTAAAAATAATAAAAATAAGGAATTTTAATAAGAAGTAATATTTATTATATAATATATAA
  2133  AAAAAATATATATATATAAAAATATATATAATAAGTTTTATTATAATATATATTAAATTA
  2193  ATTATTATGAGGGGTTCGGTCCCTTTCCGGGCCCCAATTCATCTCATCTCATTTTATTTC
  2253  ATTTCAATATCATCTAATCTCATTTCTTTATAGATTTTACATATATATAAATATAAATAT
  2313  AAGATATTCACATTTATATATAATATAATATAATATAATAGATATTCATTCCTCTTTGAT
  2373  TAAACTAATAATTAATAATTAATAATTAATAATTAATAATTAATAATTATTCAGTAGAAC
  2433  TATTATTAAATAATTTATAATTTATTATTTATTAATATATTTATATAATATAATATAATA
  2493  TAATATTATTCATACTTTTTATTAATATAATATAATATTATTAATACTTTTTATTAATAT
  2553  AAAGAAAAGAGTTTCAATTATTTATTTATTTATTTATTTATTTTTTATAAAAATAAATAT
  2613  AATATAATTTAGGATAATTATATAAAATATTTATTATATATAGTTTTCTATAAGGAGTTA
  2673  AAAAAGTGATAATATAATATATAATATTTATAAGTTATTTATATATATATAATTATAATC
  2733  TTATTAATTATTTATATATATATTTAATATTATTTTTTATATAATTTTATATTAAAGTAT
  2793  TATAATTATATATTTAATATTATTTTTATATAATTTTATATTATTTATTTATTTATTTAT
  2853  TTAAAAATATTATAATCATATATTTAATATTATTTAATATATTTTATATATTATATCTTT
  2913  TATTGATTTATATATATATAGATTTAATAAATATATATATATATATATATATAAATATTC
  2973  ATTATATATTTATTATTATTATTATTATTATTATTTATTACTATTTTTTATTATATATTA
  3033  ATAATATATATATTATTAGTTATGGGTATCCTAATAGTATATTATTATTTTTAATAATAA
  3093  TTTATGATTTATGTATAATAAATAAGTAGGGAATCGGTACGAATATCGAAAGGAGTTATA
  3153  TATTATTAATTATTTATAATTATTTTATATATTATTAATTATTTATAATTATTTTATATA
  3213  TTTATAATTATTTTATATAGATAGGATAGATAGGATAGATAGTATAGATAGGGGTCCCAT
  3273  TTATTATTGAAAATAATAATTATTAATGGGACCCGGATATCTTATTGTTATTAATTTATA
  3333  TATTATTCATTATTATTAATATATATTTAATATAATTAAATATTATATTATATTATTTAT
  3393  TAAAAAAAATCTATTACTTATTTTTTTTATTAATATATAAATTATTTATATAATTTATCA
  3453  TTTTTATTTATATATTATTATTTTTTATATATAAATTAATATATATATATTATATATATA
  3513  TATACTTTTTTTTTTTTTATAATATATCTATATATATAAATTAATATATTATATTTTTAT
  3573  ATAATATATTATTAATTATTATTTTAATTTTCTATTCTATTGTGGGGGTCCCAATTATTA
  3633  TTTTCAATAATAATTATTATTGGGACCCGGATATCTTCTTGTTTATCATTTATTATTTTA
  3693  TTAAATTTATTATTATTTTTAATTTATATTTATATTATATCATTAATTATATCGTTTATA
  3753  CTTTATATTTTATTATATAATATATTATATTCTTATAATATATTTATTGATTATATTATA
  3813  AAATTTATTCTATGTGTGCTCTATATATATTTAATATTCTGGTTATTATCACCCACCCCC
  3873  TCCCCCTATTACTTATATATTTATAAATATAAATCTAACTTAATTAATAATTTAAATAAT
  3933  ATACTTAATATTTTATAAATAAAAATAATTATAATCTTTTTTATAATTATATATAATAAT
  3993  AATATATATTATCAAATAATTATTATTTCTTTTTTTTCTTTAATTAATTAATTAATATTT
  4053  TATAAAAATATATTTATAAATAAAATATATTATTAATAATATTATATAATATAATAATAA
  4113  TATAATAATTTTATATAAATATATATTTATATATTAAATTAAATTATAATTTTATTATGA
  4173  AAATTATATCTTTTTTTTTATATTTTTATATAATAAAAATATGTTATATATATATTAATA
  4233  ATAAAAGGTAGTGAGGATTAAATAAATTATATAATAATTATAACTCTTAATTATAAAATA
  4293  AATATATATATATATATAAGTATCCATTTTCATAAAATCTTTTAATAAATATTAATAAAT
  4353  ATTAAAAAAATAATATTATAATATTTTTGTATATAATTCAATAAAATTCATTGGAGGGGT
  4413  AAATAATAATAATTTACTAATGGCAAATTATAGTCTTAAAGGTTTTTATTTTATTAAATT
  4473  AATAAAATAATAATACCATTTATATATTCCATTATATATATATATTTAATAAAAATAATA
  4533  ATATTATTTATATATTTTATTATATATTATATATATTTTATATAAAATAATAATAATAAA
  4593  TTTATATTTTTATATATTATTATTAAATAATAATAATATAAATAACTCCTTCTTAAGAAT
  4653  AAAAAGGGGTTCGGTCCCCCTCCCGTTAGTACACGGGAGGGGTCTCTCACTCCTTCTTAA
  4713  AAAATAAAAAGGTGGAAGGACTAATATAATTTTAAATAATAATTAATACTTTAATAATAA
  4773  TTTGTATTTCTTTATTATTAATATATTAAATATAATAATAATTAATATAATTACAATATA
  4833  TTAATATTATCAAATATTAATAAATATACTTTTTTATATAATTTATTTATTTATTTATTT
  4893  TTTTTATTAAACTAATTATAATTGTAATTGTAATTTCGAAAAGGGGGGGTGGGAGTAAAT
  4953  ATATATAATTTATAATCTATATATATATATATATAATTTCTTAATAAATATTAATAAATA
  5013  TTTATAAAAAGAATAATTTATATTTATAATATATAATTTATATATTTTATTTTTATTATA
  5073  CAATTAATATAAAATATAAAATATAAAATATTAAATATTAAATATTAATTTTTATAGGGG
  5133  TTATATAATAATTATATTTATAATTATATAATATTAAAAAGGGTATTTTTATAATTATTA
  5193  CATTTTTATTTTATTTATAAAAATATTAATTTTAATAAGTATTGAATACTTTATATAATA
  5253  TAAATATTAATTACATAATTAATAATTAAATAATATTTAATAATATTATTTAAATTTATT
  5313  ATTTATAATTATTTATTTATAAAATTCTATTTTTATTATTATTATTTTTATTTTATTATT
  5373  AAAAATTAATATAATAATTATTAATATATTAAAAATCTTTTATTATATTAATATTTATAA
  5433  AAAAGTATTTAATAAAAAAAGATGTCTAAATTTATAAATTATATAATATTATTAATTTAT
  5493  ATAATAATAATATTATAACTTTGTGATTGTCAATTTAGTTAATCATTGTTATTAATAAAG
  5553  GAAAGATATAAAAAATATTCTCCTTCTTAAAAAGGGGTTCGGTCCCCCCGTAAGTATAAG
  5613  TATACGGGGGGGTCCCTCACTCCTTCGGCCGGACTAATTTAACTTTTAATATTAATATTA
  5673  ATATTATTTATATTTTTAATATATAAAAATAAATAATTTTATTTTTATTAATAGTATATT
  5733  ATATAAACAATAAAATAGTATTAATTATAAAAAATTTATATAAAATATATATAAATTTAT
  5793  TATATATATATATATTAATATTTTAATAAAGTTTTTATTATAAATTTATTTATTTATTTA
  5853  TTATAATATTAATAATTTATTTATTATTATATAAGTAATAAATAATAGTTTTATATAATA
  5913  ATAATAATATATATATATATATATATAATTATATTAGTTATATAATAAGGAAAAGTAAAA
  5973  A
;     G-rns ==> start
  5974  ATTTATAAGAATATGATGTTGGTTCAGATTAAGCGCTAAATAAGGACATGACACATGCGA
  6034  ATCATACGTTTATTATTGATAAGATAATAAATATGTGGTGTAAACGTGAGTAATTTTATT
  6094  AGGAATTAATGAACTATAGAATAAGCTAAATACTTAATATATTATTATATAAAAATAATT
  6154  TATATAATAAAAAGGATATATATATAATATATATTTATCTATAGTCAAGCCAATAATGGT
  6214  TTAGGTAGTAGGTTTATTAAGAGTTAAACCTAGCCAACGATCCATAATCGATAATGAAAG
  6274  TTAGAACGATCACGTTGACTCTGAAATATAGTCAATATCTATAAGATACAGCAGTGAGGA
  6334  ATATTGGACAATGATCGAAAGATTGATCCAGTTACTTATTAGGATGATATATAAAAATAT
  6394  TTTATTTTATTTATAAATATTTAATATTTATAATAATAATAATAATAATATATATATATA
  6454  AATTGATTAAAAATAAAATCCATAAATAATTAAAATAATGATATTAATTACCATATATAT
  6514  TTTTATATGGATATATATATTAATAATAATATTAATTTTATTATTATTAATAATATATTT
  6574  TAATAGTCCTGACTAATATTTGTGCCAGCAGTCGCGGTAACACAAAGAGGGCGAGCGTTA
  6634  ATCATAATGGTTTAAAGGATCCGTAGAATGAATTATATATTATAATTTAGAGTTAATAAA
  6694  ATTAATTAAAGAATTATAATAGTAAAGATGAAATAATAATAATAATTATAAGACTAATAT
  6754  ATGTGAAAATATTAATTAAATATTAACTGACATTGAGGGATTAAAACTAGAGTAGCGAAA
  6814  CGGATTCGATACCCGTGTAGTTCTAGTAGTAAACTATGAATACAATTATTTATAATATAT
  6874  ATTATATATAAATAATAAATGAAAATGAAAGTATTCCACCTGAAGAGTACGTTAGCAATA
  6934  ATGAAACTCAAAACAATAGACGGTTACAGACTTAAGCAGTGGAGCATGTTATTTAATTCG
  6994  ATAATCCACGACTAACCTTACCATATTTTGAATATTATAATAATTATTATAATTATTATA
  7054  TTACAGGCGTTACATTGTTGTCTTTAGTTCGTGCTGCAAAGTTTTAGATTAAGTTCATAA
  7114  ACGAACAAAACTCCATATATATAATTTTAATTATATATAATTTTATATTATTTATTAATA
  7174  TAAAGAAAGGAATTAAGACAAATCATAATGATCCTTATAATATGGGTAATAGACGTGCTA
  7234  TAATAAAATGATAATAAAATTATATAAAATATATTTAATTATATTTAATTAATAATATAA
  7294  AACATTTTAATTTTTAATATATTTTTTTATTATATATTAATATGAATTATAATCTGAAAT
  7354  TCGATTATATGAAAAAAGAATTGCTAGTAATACGTAAATTAGTATGTTACGGTGAATATT
  7414  CTAACTGTTTCGCACTAATCACTCATCACGCGTTGAAACATATTATTATCTTATTATTTA
  7474  TATAATATTTTTTAATAAATATTAATAATTATTAATTTATATTTATTTATATCAGAAATA
  7534  ATATGAATTAATGCGAAGTTGAAATACAGTTACCGTAGGGGAACCTGCGGTGGGCTTATA
  7594  AATATC
;     G-rns ==> end
  7600  TTAAATATTCTTACATAAATATTAATCTAAATATTAATATAAATATAAATATTAATAGTT
  7660  CCGGGGCCCGGCCACGGGAGCCGGAACCCCGAAAGGAGAAATATAAATATAATATATTTT
  7720  AATATAATATAATATAATATAATATATAATATATTATATAAATATAATATATAAATAATA
  7780  TAATAAAATATTTTAATATATATATAATATAATATAATTATTATTATAATTTAATATAAA
  7840  TTATTATTATAATTTAATATAATAAATAAATAAATAATTATAATTATAATTATAATTATA
  7900  ATCTCAATATATAAATGATAAATTATTATAAATACGAAGGAAATAATTGATTTTTAAAAT
  7960  ATATTTAATAAAATATATAATATAAATTATACTTTTTTGTTATTATATAATAATTATATT
  8020  AATATATTTAATAGAATTAAACTCCTTCGGCCGGACTCCTTCGGGGTCCGCCCCGCGGGG
  8080  CGGGCCGGACTATTATTCATTTTATATATTAATGATAAATCATTAATTATTATTAATAAA
  8140  TTTATTTATAATATTTAATTTTATATATTATTATTTATAATAACAAAAAATTATATTATA
  8200  ACAATTTAATTTTAATTTTAATTTTTATTTTTAAATTATAAAATTAATAATTTATTTGTT
  8260  TAAATAAAATTTATAACTCCTTCGGGGTTCGGTCCCCCTCCCATTAGTATAGGGAGGGGT
  8320  CCTTCACTCCTTTGGGGTCCGGCCCGCGGGGCGGGCCGAACTATTAATATAAATAAATAA
  8380  TAAATATTTATAATAAAATAATATACATCTTCTTTAAATAAATAAGGGGACATTATAAAT
  8440  AGTATATAAATATATTATATCTTTTTTATTATTATTATTAATAAATAATAATAATAATTT
  8500  ATATATTTATAATATATTTAATAGAATGTATTATAATTATTACATATAATTATTATTATT
  8560  CACTTCTTATTAAAAATAATACTCTATATAATTTATATAATTTATTTTAATATATATATA
  8620  TTTATATATAATATAATATATATATTTATTTATTATAATCATTTTTTTTTACTTAAAATA
  8680  AAACTTATTATAATTTATATAATTTATAATTTTTATATAAAAAAAATAATTATATAATTT
  8740  TTTTTTTATTTATATAATAATAATATTATTTGTTATATATTATATATATAATAATAAATA
  8800  AATAATAATAATAATAAT
;     G-trnW(uca) ==> start
  8818  AAGGATATAGTTTAATGGTAAAACAGTTGATT!TCA!AATCAATCATTAGGAGTTCGAAT
  8876  CTCTTTATCCTTG
;     G-trnW(uca) ==> end
  8889  ATAATAATAATAAAAATATGTATTTATTTAATTATTTTAATATTTCTCCTTTCGGGGTTC
  8949  CGGCTCCCGTGGCCGGGCCCCGGAACTATTAATATAATATAATATAAATATTCATTTATC
  9009  TTTTTTTTAATATTCTTAATTAATTAATTAATATATTAATTATAAAAAAATATATTATAA
  9069  TTTTATTATTAATAAGTATAAATATATTATTAATAATAATTTATTAAAAATATATTATTA
  9129  TAATATATTAATATATCATAATTATAATCAATATTATATTATTTAATTTTATAATACTTA
  9189  ATTATTAATATATTATTCATATATATATAAATTAAATTAAATTAATTATATTGAATATAT
  9249  AAATATATATATATATAAATATATAAAAAATTATATAAATTATTTTAAGAAAGGAGTGAG
  9309  GGACCCCCTCCCGTTAGGGAGGGGGACCGAACCCCGAAGGAGAAATATTATAATATATTT
  9369  AATATTTTATTTTTTTTTATTTTAATTTATTAAATAATTTAATAATTAAATAAATTAATG
  9429  ATTTGATTTTATTCTATTATTATTATATTTTATTATATAAAAATAAATAATAAATAATAA
  9489  ATAGTATGATACAATTTATTAATAATATAATTATAAATTATAAATAATAATTTATTTTAA
  9549  TAATTCTAATATAAATAATGATAATAATTTTGTCATTATGAACTATTAATATATTAATCT
  9609  ATTAATATTCTTTGATATTTATTTTTATTTAATGAACATCTAATTTAATTTAATTTAATT
  9669  TAATTTAATTTAATTTAATTTAATTTAATTTAATTTAATTTAATAAAATAGTCCGGTCCG
  9729  CCCCGCGGAGGGGGCGGACCTCGAAGGAGATATGAATCTTTAATATAAATAATCATAAAT
  9789  TCTAAATATTAGAATTATTATTTTATCTTTTTATTTATTAATAATTAAATATAAATTATT
  9849  ATTAATAATAATTATAATATTCTTTAAAATAATATTAATAAAAATTATACAATAATAATA
  9909  ATTAATATTCATTATTATTTAATTAATATCTCCTTTACTTATTTTTCCTCCGTTGGGGAC
  9969  TTATTATTAAGTATATTATTATATACTACTTAAGATTATATATATAATATATATATATAT
 10029  ATTATATATAAAATATAAATATATAAATAATATAAAAATTAATAAAATAAATAAAATAAA
 10089  TTAGTCTGATCGAATCCCCCTATTTAATTTAATTTAATTTAATTTAATTTAATTTAATTA
 10149  AGAATCCCTTTTTATTCTTAATAAGGGGATAAATTTATATAAAATATTATTTATAATTAA
 10209  TTATAATTAAATTATAATATAATATAAATAATAATATAATAAAAATAAAATAATATTAGA
 10269  TTATATTATATAATTTATATAATTTTTAATAATAATAATAAATAAGTTTATTTATAATTA
 10329  TAAATATAAATATAAATAAAGAAGGTATTATATTTTATAAAATATAATAATAATACAAAA
 10389  TTTATATTTTAATAAATATTAATATAAGTTTAAAGTTCCGGGGGGCCCGGCCACGGGAGC
 10449  CGGAACCCCGAAAGGAGAAATAAATAATATATTTATAAAAAATTAAATAAATAAATATTA
 10509  TCTATTTCAAATAAATATAATATAATATAATATAATAATTCTAAATATAAATAATATTTA
 10569  TTATAATTATTATAATAATTGTATTATTTATTAATAATATATATAATTATATTAAAACTA
 10629  ATATTACATTATTTTGTATATTTAAACAATTAAATTGATTATTCTTATTTGTAATCTTTA
 10689  TTTATTTTATTATATCTTATTAATGATAAAATTATAATTATTATTAAAATAATAATTTAC
 10749  TTCTTTTGATATAAAAATAAAATAATATTAGAAAATATATTATATTTTTATTCCTTCCTA
 10809  TTAAAGGTAAAGACTCGATTCTCATAATTAAATTTATATCCTTCGGCCGGATTAATTTAT
 10869  TTTATTTATATTTATATTTATATTTATATTTATATTTATATTTATAGTGAATACCTTTTT
 10929  TAATATTTATTTTTAATATTTATTTTTAATATTTATTTTTAATATTTTATTTTTAATAAA
 10989  ATATAATCTTGTAAGTAAGAAAAGAATTTCGGTGATTGGAACCTTGAAAGGATAAATTTC
 11049  TTATTTATTATAATATTTATATTATAGTATTATTAAACATTTAATATATTATATTAATAT
 11109  TTAATTTAAATGATTAATATATTATTATAATAATATTTATTTTATATTAAAATATTATAA
 11169  TTAATATATATATATTTATTTTAATAATATTATTATTATTATTATTATTATTAAAATTAT
 11229  TATTTTTATAAATATATATATATATATATGTATATTATTTTTATTCTTATATAAATTATA
 11289  TAAAAAAATATATATAATATATAATTAATTAATATATATTATTTAAATTATATATTATTT
 11349  AAAATACTTTTTATATTATATCTTCTTTAAATTAAAATATAATTATTATTTATATTATAA
 11409  TTATTTATGAAATATTATTATTAAAATAAAAAAGAGGTTTAGACTATATATTTATTATTT
 11469  ATAAACTTATTATATTATTTATTATTAATAGTTCCGGGGCCCGGCCACGGGAGCCGGAAC
 11529  CCCGAAAGGAGAAATAAATAAAATAAAAAATAATAAATATTAATATTATTAAATATTATT
 11589  TATAATAAATATTAATATTATTAAATATTATTCATATTAATAAATTTTATTATTATTTGT
 11649  AATATATTAAATATTAATAATATATATATTATTTATTATAATGAAAACCTATCCTAAATT
 11709  ATCCTATCATATAATATCATATCATATTATATCATATCTTATTATATGATATATAAAGTA
 11769  TTCACTCTATATGAAGTTATGATTATTATATAAATCTTATTTTATTTTATTTTTATTTGG
 11829  ACTAATAATAATTATAATAATAATTATTGATATGTTCTAATATTAATAAATACATATCTA
 11889  TATTATAATATAAATATTCATTTCTTACTAATAAAAAGTTTTTATATTCATTATAATATA
 11949  AATATATAAATATATATAAATATTTTAATAATTATAATTATATTAAGATATTATAAATAT
 12009  ATATTTATTTTTTTTATTAAATAAATAAATAAATAATTAATTAATTAATATTTTTATATT
 12069  ATAACTTATTTTTATAATAATAATAAGTATTTTATTTTTATTATATTATTATTTATATAA
 12129  TTATATATATATTAATTTCAATTTAATTAATTAATTGGTATTTGGCATATGAGATCAATT
 12189  AATTGTAATTCTTATAAGAATTAATTAATATGCTTTTTATATAATTTATACTTTTATATT
 12249  TCTCCTTCCGGGGTTCCGGCTCCCGTGGCCGGGCCCCGGAACTATTATTATTATTTTTAT
 12309  TTATTTATTATTAAAATATAATAATAAATAAAATTATATTTTTATATAATAATTTATATT
 12369  TCTATATATATATATATATATTATATATAAATATTATTATATATATTTTTATATATATTA
 12429  TAATTATATTCATTAATATTTTATTATAGTGGTGGGGGGTCCCAATTATTATTTTCAATA
 12489  ATAATTTATCATGGGACCCGGATATCTTCTTGTTTTTATTTATTATTTTATTAAATTTAT
 12549  TTTAATTATTTATTTATAATTTATATTATACAATTTATTATTTCGTTAATACCTTTATTT
 12609  ATATTATATAATATATTATATTATTATAATATATTTATTGATTATATTAATACATTTAAC
 12669  TAATGTGTGCTCTATATTTATTGAATAGTTTGGTTCTTATCACCCACCCCCTCCCCCTAT
 12729  TACTTATATATTTAATACTAAAAATATAACTACATTACTTTTTTTTTAATATATATAACA
 12789  TATATATATATATATATATTAATTATATAAAATATAATACTCTATATTAAATATTATTTT
 12849  TATCAATATTTCTTTATATATATAATAATAATAATAATAATCAATATTAATTATTTATAT
 12909  ATATAAGATTAATATTATTTAATATATTATGAATAATTTAATTAATAAATCTTTAAATAT
 12969  TATCATAAAAATATAAATTAAATAATTTCTTATTTATAATAAAGAATAATAATATATATA
 13029  AATATAATAAAGAATGTAAATAATATATATATAATATAATATAAAAAATATATATATATA
 13089  TAAATATATATATAATATAATATATAGATAATAATATTTTTATATTAATTTATTTTATTA
 13149  TTAAGTAATGAATAATATAAAATCAATATATTAAATAATATATTTATATTAGTTCGGTTT
 13209  AGTTGGTATTTTGTAATGAGTAAAAAGTAATATATAATATTAAATAATAAGTATTGATAT
 13269  AAGTAATAGATATAATAATAATATTATTAATATTTTATATAAATAATATTAATAATATAG
 13329  ATTATGAAAGAGAGTATTAATATCATTAAATATATATATATGTTATATAATTTAAATGAT
 13389  TTTAATATATATATATATATTATATTATAGATTATGATACATTTATATAAATAATATATA
 13449  TATAAAAATTAATTATACTATTACTTTATAATATAATAATATTTATTTATAAAGATATAA
 13509  AAGAATTGTTTAAAGTTATAACTAAAATATTATATAGTCCGGCCCGCCCCCGCGGGGCGG
 13569  ACCCCGAAGGAGTATTCATTAATAATTAATATTATAAATTCAACTATTGTTATATTTATA
 13629  AATAGAATAATATATTATTATCCTTTAAGATATAACAATAATTATTTAAATTAAATTAAA
 13689  TTAAATTTAATTAATTTTTAATGAATATAATAATAATAATATTATTAAAATTAATATATA
 13749  AAAAAAAAGTAAAA
;     G-cox1 ==> start ;; mfannot: alternative ATG start pos 13709
;     G-cox1-E1 ==> start
 13763  ATGGTACAAAGATGATTATATTCAACAAATGCAAAAGATATTGCAGTATTATATTTTATG
 13823  TTAGCTATTTTTAGTGGTATGGCAGGAACAGCAATGTCTTTAATCATTAGATTAGAATTA
 13883  GCTGCACCTGGTTCACAATATTTACATGGTAATTCACAATTATTTAATG
;     G-cox1-E1 ==> end
;     G-cox1-I1 ==> start /group=II (8.13e-14)
 13932  gt
;     G-cox1-I1-orf777 ==> start /first_aa=A
 13934  gcgcctctcagtgcgtatatttcgttgatgcgtctagcattagtattatgaatcatcaat
 13994  agatacttaaaacatatgactaactcagtaggggctaactttacggggacaatagcatgt
 14054  cataaaacacctatgattagtgtaggtggagttaagtgttacatggttaggttaacgaac
 14114  ttcttacaagtctttatcaggattacaatttcctcttatcatttggatatagtaaaacaa
 14174  gtttgattattttacgttgaggtaatcagattatgattcattgttttagatagcacaggc
 14234  agtgtgaaaaagatgaaggacctaaataacacaaaaggaaatacgaaaagtgagggatca
 14294  actgaaagaggaaactctggagttgacagaggtatagtagtaccgaatactcaaataaaa
 14354  atgagatttttaaatcaagttagatactattcagtaaataataatttaaaaatagggaag
 14414  gataccaatattgagttatcaaaagatacaagtacttcggacttgttagaatttgagaaa
 14474  ttagtaatagataatataaatgaggaaaatataaataataatttattaagtattataaaa
 14534  aacgtagatatattaatattagcatataatagaattaagagtaaacctggtaatataact
 14594  ccaggtacaacattagaaacattagatggtataaatataatatatttaaataaattatca
 14654  aatgaattaggaacaggtaaattcaaatttaaacccatgagaatagttaatattcctaaa
 14714  cctaaaggtggtataagacctttaagtgtaggtaatccaagagataaaattgtacaagaa
 14774  gttataagaataattttagatacaatttttgataaaaagatatcaacacattcacatggt
 14834  tttagaaagaatataagttgtcaaacagcaatttgagaagttagaaatatatttggtgga
 14894  agtaattgatttattgaagtagacttaaaaaaatgttttgatacaatttctcatgattta
 14954  attattaaagaattaaaaagatatatttcagataaaggttttattgatttagtatataaa
 15014  ttattaagagctggttatattgatgagaaaggaacttatcataaacctatattaggttta
 15074  cctcaaggatcattaattagtcctatcttatgtaatattgtaataacattggtagataat
 15134  tgattagaagattatattaatttatataataaaggtaaagttaaaaaacaacatcctaca
 15194  tataaaaaattatcaagaataattgcaaaagctaaaatattttcgacaagattaaaatta
 15254  cataaagaaagagctaaaggcccactatttatttataatgatcctaatttcaagagaata
 15314  aaatacgttagatatgcagatgatattttaattggggtattaggttcaaaaaatgattgt
 15374  aaaataatcaaaagagatttaaacaattttttaaattcattaggtttaactataaatgaa
 15434  gaaaaaactttaattacttgtgcaactgaactaccagcaagatttttaggttataatatt
 15494  tcaattacacctttaaaaagaatacctacagttactaaactaattagaggtaaacttatt
 15554  agaagtagaaatacaactagacctattattaatgcaccaattagagatattatcaataaa
 15614  ttagctactaatggatattgtaagcataataaaaatggtagaataggagtgcctacaaga
 15674  gtaggtagatgactatatgaagaacctagaacaattattaataattataaagcgttaggt
 15734  agaggtatcttaaattattataaattagctactaattataaaagattaagagaaagaatc
 15794  tattacgtattatattattcatgtgtattaactttagctagtaaatatagattaaaaaca
 15854  ataagtaaaactattaaaaaatttggttataatttaaatattattgaaaatgataaatta
 15914  attgccaattttccaagaaatacttttgataatatcaaaaaaattgaaaatcatggtata
 15974  tttatatatatatcagaagctaaagtaactgatccttttgaatatatcgattcaattaaa
 16034  tatatattacctacagctaaagctaattttaataaaccttgtagtatttgtaattcaact
 16094  attgatgtagaaatacatcatgttaaacaattacatagaggtatattaaaagcacttaaa
 16154  gattatattctaggtagaataattaccataaacagaaaacaaattccattatgtaaacaa
 16214  tgtcatattaaaacacataaaaataaatttaaaaatataggacctggtatataa
;     G-cox1-I1-orf777 ==> end
 16268  aatctattattaatgatactcaatatggaaagccgtatgatgggaaactatcacgtacgg
 16328  tttgggaaaggctctttaacacgtggcaacataggttaatttgctatttcat
;     G-cox1-I1 ==> end
;     G-cox1-E2 ==> start
 16380  TTTTAGTAGTTGGTCATGCTGTATTAATGATTTTCTTCTTAGTAATGCCTGCTTTAATTG
 16440  GAGGTTTTGGT
;     G-cox1-E2 ==> end
;     G-cox1-I2 ==> start /group=IB (3.28e-35)
;     G-cox1-I2-orf326 ==> start /first_aa=N /note=LAGLIDADG ;; evalue:6e-37
 16451  aaccaaaaaagatatgaaagtaataataataataatcaagtaatagaaaataaagaatat
 16511  aatttaaaattaaattatgataagttgggaccttatttagctggattaattgaaggtgat
 16571  ggaactattctagttcaaaattcatcttcaataaaaaaatctaaatatagaccgttaatt
 16631  gttgtagtatttaaattagaagatttagaattagctaattatttatgtaatttaactaaa
 16691  tgtgggaaagtgtataaaaaaattaatcgtaattatgtattatgacttattcatgattta
 16751  aaaggtgtatatacattattaaatattattaatggatatatgagaacacctaaatatgaa
 16811  gcatttgttagaggtgctgaatttataaataattatattaattcaacaacaattctacat
 16871  aataaattaaaaaatatagataatattaaaattaaaccattagatacatcagatattggt
 16931  tcaaacgcttgattagctggtatgacagatgcagatggtaatttttctattaatttaata
 16991  aatggtaaaaatcgttctagtagagcaatgccttattattgtttagaattaagacaaaat
 17051  tatcaaaaaaattctaataataataatattaatttttcttatttttatattatgtctgca
 17111  attgcactatattttaatgttaatttatatagtagagaacgtaatttaaatttattagta
 17171  tctcttaataatacgtataaactatattatagttataaagtaatagtggctaatctatat
 17231  aaaaatattaaagtaatagaatactttaataaatattctttattatcatctaaacactta
 17291  gattttttagattgatctaaattagttattttaattaataatgagggtcaaagtataaaa
 17351  cttaatggtagttgagaattaggtataaatttacgtaaagattataataaaactagaact
 17411  acgtttacttgatctcattaa
;     G-cox1-I2-orf326 ==> end
 17432  aaaaaaacatatttagaaaataaataaataaattattattactttcttcccctccgaatc
 17492  cgtaatatatttacggatatataatctcgtagtgtaaaaggtgtaacgagattattaata
 17552  agttgccgtaatatattgtaaaatatattattattacaacactatatgcgggaaaaccct
 17612  aaagtcataatataatattatccccacgagggccacacatgtgtgaccctcgcggggtat
 17672  ggaaaatttaattaagttataaatgtactatagtattaaaaattattatgaataatttcc
 17732  ccacccccatgcgaagcatgggggtgggtataagtatggacaatccgcaggaaaccaaat
 17792  aataattaatatcctgaacaaagtaagtgaaggagatatctaaaaatatatataatatat
 17852  attttataaattattacgtaggatcctcagagactacacgtgttgcacccattatattat
 17912  gtataatgggttgaagatatagtccaaatataattgaaagattataataaaatg
;     G-cox1-I2 ==> end
;     G-cox1-E3 ==> start
 17966  AACTATTTATTACCATTAATGATTGGAGCTACAGATACAGCATTTCCAAGAATTAATAAC
 18026  ATTGCTTTTTGAGTATTACCTATGGGGTTAGTATGTTTAGTTACATCAACTTTAGTAGAA
 18086  TCAGGTGCTGGTACAGGGTGAACTGTCTATCCACCATTATCATCTATTCAGGCACATTCA
 18146  GGACCTAGTGTAGATTTAGCAATTTTTGCATTACATTTAACATCAATTTCATCATTATTA
 18206  GGTGCTATTAATTTCATTGTAACAACATTAAATATGAGAACAAATGGTATGACAATGCAT
 18266  AAATTACCATTATTTGTATGATCAATTTTCATTACAGCGTTCTTATTATTATTATCATTA
 18326  CCTGTATTATCTGCTGGTATTACAATGTTATTATTAGATAGAAACTTCAATACTTCATTC
 18386  TTTGAAGTAGCAGGAGGTGGTGACCCAATCTTATATGAGCATTTATTTT
;     G-cox1-E3 ==> end
;     G-cox1-I3 ==> start /group=ID (1.04e-32)
 18435  ac
;     G-cox1-I3-orf379 ==> start /first_aa=K /note=LAGLIDADG ;; evalue:7e-46
 18437  aaaggctacataataaataataatgttattttaaatttcttaccaataatattattatta
 18497  ttaaataatgattcttatatcataataataataaaattaacaatattattatctaataat
 18557  catctattattattatcttcatctataaataataaagataaactatcaataaaattagat
 18617  actccttttcggggtttcggttccgtgtcggaccccaaaacttctaaagatactttaaaa
 18677  tcattattagatttaacaaataatgacattaataaatataattgagaatgagataataat
 18737  aattttaattttgataaattttataaagaatttaaaaaagttaaacctaataataaatta
 18797  ccatctaaagaatttttagaatgatttattggtttttttgaagctgatggttgtttactt
 18857  attcctaaaaataaacaattatatgctattattctttctaatagtaaagatttaaatcta
 18917  ttaaattatattaaagataatataacatttggtaatgtactatatcattcaaaaaaatta
 18977  aatacttatagatgagtagtatataatgaaacagatattttattattaattcatttattt
 19037  aatggtaatctagtattacctgtaagatatgtaaaattagaaatatttatttctaatata
 19097  aatataaaattattaaaaaataataaacttattattaaattaattaataaatgtaaaata
 19157  cctaaattaaataatgcttgattagcaggatttacggatggtgaaggttgtttttatgta
 19217  ggtaaaactcaatctttttatcgtctaagttatattattactcaaaaatatttagctaat
 19277  aaaattgtttttgatatattattattattattacaaaatataattaatattaaatctggt
 19337  ggtgttaataatcattctaaagataatctttatgttttacgtattagtagtttagaagct
 19397  tgttctaaattaaaattatattttgataaatatcctttaagaagttataaattattaatc
 19457  tataaagattgattaaattttattgatatagctataaatgataatttatcaaaaaatatt
 19517  agaaaagttaatttaataaaaatattagatactattagaaataaaaagaaattattataa
;     G-cox1-I3-orf379 ==> end
 19577  tttataaaaaaatttttttaatttattatgtaaagagaaataaaaaatataattaaatgt
 19637  aaatttatatataaatatatattattttattattctttatttattaaagaaataataata
 19697  atatttatataatattttttatatagttttatatcttttattatttgaaactttttattt
 19757  attaatagttccgggccccggccacgggagccggaaccccgaaaggagttcatctattta
 19817  attatatatggacaataattaaataatagtatttatttatcttaaagatatatataataa
 19877  atataaagaatatgttatattttagtttttatatattataattatatatatacttaattt
 19937  atatatataacgtaaaaattacaaaatgtaatttttattgataattatcttattattatt
 19997  atattaaattatataatataataagtttatattaataataattattataatataaagtat
 20057  ataaaagcgacactgatagtacggttaataatcttctttaggatcaagaccgtcggttaa
 20117  ttaagtgatcgctacagactgctttatcggtggctttaataatatatatatatatatata
 20177  tatatatatattataaggttaatgtacagtcggaactctcaatatatatatatatttttt
 20237  ttttattaaataaatatatatataaattggttattattattaaataataaataaaatata
 20297  ttgtaagtgaaatatttatattttatatgagtttg
;     G-cox1-I3 ==> end
;     G-cox1-E4 ==> start
 20332  GATTCTTTGGT
;     G-cox1-E4 ==> end
;     G-cox1-I4 ==> start /group=IB (3.82e-21)
;     G-cox1-I4-orf316 ==> start /first_aa=Q /note=LAGLIDADG ;; evalue:7.6e-47
 20343  caaacagtggcccttattattatattaataatatataatgatatgcatttttctaaatgc
 20403  tggaaattattaaaaaaatgaattacaaatattataagtctattatttaaagccttattt
 20463  gtaaaaatattcatatcttataataatcagcaggataagataataaataatcttatatta
 20523  aaaaaagataatattaaaagatcctcagagactacaagaaaaatattaaataattcaata
 20583  aataaaaaatttaatcaatgattagctggattaattgatggtgatggatattttggtatt
 20643  gtaagtaagaaatatgtatcattagaaattctagtagcattagaagatgaaatagcttta
 20703  aaagaaattcaaaataaatttggtggttctattaaattaagatcaggtgtaaaagctatt
 20763  agatatagattacttaataaaactggtataattaaattaattaatgcagttaatggtaat
 20823  attagaaatactaaaagattagtacaatttaataaagtttgtattttattaggtattgat
 20883  tttatttatccaattaaattaactaaagataatagttgatttgttggattttttgatgct
 20943  gatggtacaattaattattcatttaaaaataatcatcctcaattaacaatttctgtaact
 21003  aataaatatttacaagatgtacaagaatataaaaatattttaggtggtaatatttatttt
 21063  gataaatcacaaaatggttattataaatgatccattcaatcaaaagatatagtattaaat
 21123  tttattaatgattatattaaaataaatccatcaagaacactaaaaataaataaattatat
 21183  ttaagtaaagaattttataatttaaaagaattaaaagcttataataaatcttctgattca
 21243  atacaatataaagcatgattaaattttgaaaataaatgaaaaaataaataa
;     G-cox1-I4-orf316 ==> end
 21294  attatttaataaagatatagtccaaattatatatatataatatatatatatataacaag
;     G-cox1-I4 ==> end
;     G-cox1-E5 ==> start
 21353  CACCCTGAAGTATATATTTTAATTATTCCTGGATTTGGTATTATTTCACATGTAGTATCA
 21413  ACATATTCTAAAAAACCTGTATTTGGTGAAATTTCAATGGTATATGCTATGGCTTCAATT
 21473  GGATTATTAGGATTCTTAGTATGATCACATCATATGTATATTGTAGGATTAGATGCAGAT
;     G-cox1-E5 ==> end
;     G-cox1-I5 ==> start /group=IB (2.48e-15)
;     G-cox1-I5-orf346 ==> start /first_aa=M /note=LAGLIDADG ;; evalue:2.4e-32
 21533  atgaaagctcaagtgtcgttatatatggtaacgtatatattattatttaactgtatgccg
 21593  gaaactttatactattttaataataatgataatattattaaaataactaaaataatagtc
 21653  cgcttattattaatatatttggaaaaatctattattttatttagatattttataactaat
 21713  aataaacaatcggcaagtaacttttatttttcttctataaaaattaataaaaaaacaatt
 21773  cttaaaaatcatttaaatgatataaatgaaataaaaatatcagaacataaacctttatat
 21833  aaaagattaaaagatgatgaaatattaggttattatttagcaggtttaattgaaggagat
 21893  ggtcatatcggcgctaaatatattactattgctattaattataaagatattaaaaatgct
 21953  tattatttaaaaaaattaattggttatggtaatattagaagatactctaatactgataaa
 22013  gctgtaagtttaaattttgattctaaagcagctatattaagagtatttaatttaattaat
 22073  ggtaaattattaggcccttataagcataaacaattaattgataataaatacgatattaaa
 22133  tttaatactttaattaaacctatcgctaattttaatttatgagataacccctgattaact
 22193  ggttttactgacgctgatggtagttttggagtatatatttataaatcaaaaactataaaa
 22253  ataggatataatgtaaaaattatatttagaattaaacaaagacatgttgatttattaaaa
 22313  catattcaaaaagctttagatggtagtatttctttatttaaaataaaatcagtagttgga
 22373  ggttataattattcagctcttaattttaattctattaaaaattgaattaaatattttagt
 22433  ttatatccaccattgcataatagtaaatatattctttttattaaatgatataaagtttgt
 22493  tatttatttgataataaattacatttaactaaagaaggattagataaaattaaatctatt
 22553  aaaaggaacttcagagactag
;     G-cox1-I5-orf346 ==> end
 22574  tacgttaaatatcctatatataaaaattaagcatttaatcctttattatatataaaatat
 22634  atatataatataaataattatcttatttatttttattataaataagtttataggataaag
 22694  atacagtccatagttaataaggttgtttatataatataatatataaaaatatatatatat
 22754  aaaataaaatataatataatataatatatatataatataatataatataatataatatat
 22814  ataatataatataatataatataatataatataatacttgttattggtcgaaaaataata
 22874  tctcactttaattagaattataattataatttaaattttaaagtatatatattataaaaa
 22934  ttataaaacttattcatccttatttaatattattatatatttatgataataatatttaag
 22994  tg
;     G-cox1-I5 ==> end
;     G-cox1-E6 ==> start
 22996  ACTAGAGCATATTTCCTATCCGCACTGATGATTATTGCAATTCCAACAGGAATTAAAATC
 23056  TTTTCTTGATTAGCCCTAATCTATGGTGGTTCAATTAGATTAGCACTACCTATGTTATAT
 23116  GCAATTGCATTCTTATTCTTATTCACAATGGGTGGTTTAACTGGTGTTGCCTTAGCTAAC
 23176  GCCTCATTAGATGTAGCATTCCACGAT
;     G-cox1-E6 ==> end
;     G-cox1-I6 ==> start /group=I(derived) (4.92e-09)
 23203  attaatttaataagtgtcgtgcttaaaattcactaaaataatatataataaattataata
 23263  aatatataaaaaaataaaaaaaataaaaaaaattaatatcttatgattaattttatataa
 23323  ataaaaatttattaaatattattggttatatatatatatatattaataataaaaaaatat
 23383  atatatatatatagctaacggggaaactcttataattattatttatataataaataagac
 23443  aatcccgtgataactttaatatatatatattatatattaaagtattgtagagactaaacg
 23503  tgaatgattttaatattatttaaatattaaaattaagagatagtccaatcttatatgtaa
 23563  atataagttaataccaaaaaaaaaataatattattttgacttattat
;     G-cox1-I6-orf354 ==> start /note=LAGLIDADG ;; evalue:5.3e-26
 23610  atattaatattattaataataattttaactaataataaagtttttatagaaactttatat
 23670  tattatttaatatttaattttcaattaatatctccttttggggttccggtccctggtccg
 23730  gcccccgaaactaaagatattaagaatttatatgaatcaattataaataattatattaat
 23790  attttaaataaatatcttattaatattaataaagataatattaataaattaaaattttta
 23850  gataattatactgaagaagaaaaaggttattatttatctggattatttgaaggagatggt
 23910  aatatttatactagatgtttttcaattactttttctttagaagatgttttattagctaat
 23970  tatttatgtctttattttaaaattggtcatattacagctaaatataattttaataaagaa
 24030  ttaacagctgttaaatgaaatattataaaaaaaaaagaacaagaagtatttataaattat
 24090  attaatggtaaattattaacatataaaagatatgatcaatattttaaatataattttaat
 24150  aatcgtttaaatattaaattattaaaacctaaagaatttgatttactattaaatccttga
 24210  ttaacaggttttaatgatgctgatggttatttttatctaggttttcaaaaacataaaaat
 24270  agtcaatgattaaaatttcatttagaattatcacaaaaagatagttatattttagatatt
 24330  attaaaaaatattttaaacttggtggtattttaaaaagagattataaatctggtgctaca
 24390  gcttatatttataaagctcaatcatcaaaagctataaaaccttttattgaatattttaat
 24450  aattatcaaccattaagtcttagaagatataaacaatatttattattaaatattgcttac
 24510  ttattaaaattaaataaattacatatattacttaattctttattaatattaaaagaatta
 24570  atattattacaaagtgttaaaaatatatctttagaaataaaaaatgaattaaataataga
 24630  gttaaaattattattaataaacttcattataacaatatcgaataa
;     G-cox1-I6-orf354 ==> end
 24675  tgataatattaaagagtaaaattcttaaagtgttaattaaataatattctttttttttta
 24735  tg
;     G-cox1-I6 ==> end
;     G-cox1-E7 ==> start
 24737  ACTTACTACGTGGTGGGACATTTTC
;     G-cox1-E7 ==> end
;     G-cox1-I7 ==> start /group=II (1.11e-18)
 24762  gtgcggtctgaaagttatcataaataatatttaccatataataatggataaattatattt
 24822  ttatcaatataagtctaattacaagtgtattaaaatggtaacataaatatgctaagctgt
 24882  aatgacaaaagtatccatattcttgacagttatattataaaaaaagatgaaggaactttg
 24942  actgatctaatatgctcaacgaaagtgaatcaaatgttataaaattacttacaccactaa
 25002  ttgaaaacctgtctgatattcaattattatttattattatataattatataataataaat
 25062  aaaatggttgatgttatgtattggaaatgagcatacgataaatcatataaccattagtaa
 25122  tataatttgagagctaagttagatatttacgtatttatgataaaacagaataaaccctat
 25182  aaattattattattaataataaaaaataataataataccaatatatatattatttaattt
 25242  attattattatattaataaaatttaatatatattataaataattattggattaagaaata
 25302  taatattttatagaaattttctttatatttagagggtaaaagattgtataaaaagctaat
 25362  gccatattgtaatgatatggataagaattattattctaaagatgaaaatctgctaactta
 25422  tactataggtgatatgcctatctttatttatatatatattattattattaataataaaaa
 25482  aaaattaaaaaagataggaggtttatatataactgataaatatttattatattatttttt
 25542  ttataataaatattaaaagatattgcgtgagccgtatgcgatgaaagtcgcacgtacggt
 25602  tcttaccgggggaaaacttgtaaaggtctacctatcgggat
;     G-cox1-I7 ==> end
;     G-cox1-E8 ==> start
 25643  ACTATGTATTATCAATGGGTGCTATTTTCTCTTTATTTGCAGGATACTATTATTGAAGTC
 25703  CTCAAATTTTAGGTTTAAACTATAATGAAAAATTAGCTCAAATTCAATTCTGATTAATTT
 25763  TCATTGGGGCTAATGTTATTTTCTTCCCAATGCATTTCTTAGGTATTAATGGTATGCCTA
 25823  GAAGAATTCCTGATTATCCTGATGCTTTCGCAGGATGAAATTATGTCGCTTCTATTGGTT
 25883  CATTCATTGCACTATTATCATTATTCTTATTTATCTATATTTTATATGATCAATTAGTTA
 25943  ATGGATTAAATAATAAAGTTAATAATAAATCAGTTATTTATGCTAAAGCACCCGATTTTG
 26003  TAGAATCTAATCTTATCTTTAATTTAAATACAGTTAAATCTTCATCTATCGAATTCTTAT
 26063  TAACTTCTCCACCAGCTGTACACTCATTTAATACACCAGCTGTACAATCTTAA
;     G-cox1-E8 ==> end
;     G-cox1 ==> end
 26116  GTTATAATATTTAATTATTTACTTAATAATTAAAAAAAAAAGTAAATATTATATCTAAAA
 26176  CTTAATAATATAATAATAATATTCTTATAAAAAAAAATATATATAAAAAAAATATATAAA
 26236  ATTTATTAAAATATCTTAATATATTTTCCTTTTTGGGAACTATATAAATAAATACTAATA
 26296  TAATCCTATTATATATATATATATATAAAATAATATATATATATAATTAATATAAATAAT
 26356  ATTTATAATTATTTTTTAATAATATATATAATTTAATATATTAATAAATATTATATAATT
 26416  ATTAAATATATTATAATATTATTATTATTTTATAATAAAAATATTTTTAATACTAATTAT
 26476  TATTTATTATTTATAAATATATAAATAGTATGTTTAATATTATTAATATTAAAAAAAATA
 26536  TAATTATAATTAGGATCTAACAATACATTTATCTGATTAATATTAATATTAATATTTATA
 26596  TTAATAAACGGATTAAATTAATTGTATCCAATTTAATTAAATTATAGATATATTATTTAT
 26656  AATATTAATATATTGTTTTATTAAAAAGGTAAAAATAGTTTTTATTTTATATATAAATAT
 26716  AAGATATAAATAAATATATTATATATATATTAAGAATATATTTATATTTTACATATAATT
 26776  ATTTATAATATAAATATCTCCGCAAAGCCGGATTAATGTAATTATTTAATAATTTTATTT
 26836  AATAATTTATTAAAATAAATATTTACATTTGATAATATTTATATTATGTCAGTTATTTTA
 26896  TATTAATGTTTAATCTATTATAATATTTTTTTTATAAATATATTATTTATATTAATAAAT
 26956  ATATATATTATTTTTATAATATATATATATTTTTATTAAATATTTATTAAATATTTATTA
 27016  AATTATTATAATGTTGTTATTAATCTTATTAAAAAATATATATAAAA
;     G-atp8 ==> start ;; mfannot: alternative ATG start pos 27051
 27063  ATGCCACAATTAGTTCCATTTTATTTTATGAATCAATTAACATATGGTTTCTTATTAATG
 27123  ATTCTATTATTAATTTTATTCTCACAATTCTTTTTACCTATGATCTTAAGATTATATGTA
 27183  TCTAGATTATTTATTTCTAAATTATAA
;     G-atp8 ==> end
 27210  TATATATTATTAATTTATTTATTCATATAAATATTATTATTATATATAAATATTAATAAT
 27270  ATTTATACTTATTTAATAATAATAATAAAATAAAAAAAATAATTATAATTTAATATATTT
 27330  AATATATTTCCTTACGGACTATATATTTATATATATATATTAAATACAATTTAATTTAAT
 27390  TTAATTATGTTATTTATTAAATAAAGTTATATTATAATATAATAACAATATTATATATTA
 27450  TTATATAATTATAATATATTTTAATATAATTATCAAAAGAAATAATAAAAAATATTAATA
 27510  AGAATATAATTTAATAATTATTAAAAAAAATTCTTATTTATAGTCCGGTCCGCCCCCGCG
 27570  GGGCGGACCCCAAAGGAGGAGTAATAAAAATTATTAAATACAAATATTATATATATATAA
 27630  TTCATTATATATATATATATATAATAATTAATCTTATTTTTTATATATTTATTTATATAT
 27690  CTATTTATATTTATATTTTATATATATTTATTTATATATCTAAGGGGTTTGGTCCCTCCC
 27750  CCGTAAGTATAAGTATACGGGGGAGGGTCCCTCACTATTTATATTTATATTTATATTTAT
 27810  ATTTATATTTTATATATTTTATATATTTATAAATAAAGTATAATAAGATATAATTATGAT
 27870  TAATTATTTATAAGTTATAGTTTTATAAATTTATAATTATT
;     G-atp6 ==> start ;; mfannot: alternative ATG start pos 27902
 27911  ATGTTTAATTTATTAAATACATATATTACATCACCATTAGATCAATTTGAGATTAGACTA
 27971  TTATTTGGTTTACAATCATCATTTATTGATTTAAGTTGTTTAAATTTAACAACATTTTCA
 28031  TTATATACTATTATTGTATTATTAGTTATTACAAGTTTATATCTATTAACTAATAATAAT
 28091  AATAAAATTATTGGTTCAAGATGATTAATTTCACAAGAAGCTATTTATGATACTATTATA
 28151  AATATGCTTAAAGGACAAATTGGAGGTAAAAATTGAGGTTTATATTTCCCTATGATCTTT
 28211  ACATTATTTATGTTTATTTTTATTGCTAATTTAATTAGTATGATTCCATACTCATTTGCA
 28271  TTATCAGCTCATTTAGTATTTATTATCTCTTTAAGTATTGTTATTTGATTAGGTAATACT
 28331  ATTTTAGGTTTATATAAACATGGTTGAGTATTCTTCTCATTATTCGTACCTGCTGGTACA
 28391  CCATTACCATTAGTACCTTTATTAGTTATTATTGAAACTTTATCTTATATTGCTAGAGCT
 28451  ATTTCATTAGGTTTAAGATTAGGTTCTAATATCTTAGCTGGTCATTTATTAATGGTTATT
 28511  TTAGGTGGTTTACTATTTAATTTTATGTTAATTAATTTATTTACTTTAGTATTCGGTTTT
 28571  GTACCTTTAGCTATGATTTTAGCTATTATGATTTTAGAATTCGCTATTGGTATTATCCAA
 28631  TCTTATGTTTGACTTATCTTAACAGCATCATACTTAAAAGATACATTATACTTACATTAA
;     G-atp6 ==> end
 28691  ATTATAAAATAAAAATTATATAAAAAAAATATAATAATAATAATAATATAAAATAAAGAA
 28751  TAAAAAATAAAACA
;     G-orf107 ==> start
 28765  ATGAAAAAACAAAATTTAAATTCTATTTTATTAATGTATATTAATTATATTATTAATTAT
 28825  TTTAATAATATTCATAAAAATCAATTAAAAAAAGACTGAATTATAGAATATGAATATATA
 28885  TATAAATTTTTAATAAATAATATACTATGTTTTATTAAATGAGATAATAATAAAATTTTA
 28945  TTATTATTAGATATATATTATAATGTATTATATAACTATCATAAACAACGTACACCTATA
 29005  TCTAATAAAAGATTAATAAATTCAAAAAATATTATAGTTCCGGGGCCCGGCCACGGGAGC
 29065  CGGAACCCCGCAAGGAGATTATAA
;     G-orf107 ==> end
 29089  ATTATTATATCTTTATTTTTATATTTTAAATAAAATAAAAATAGAAATAGATAATTATAA
 29149  TAATAATAATAATAATATTTCATTAAAATATAATGAATTATTAAAAAATATTATAAATAA
 29209  TTTAAATTATAAACTATCTAATATTGAACTTAATTTATCTAATAATTTTTATTTAATAGA
 29269  TAAATATTTAATTAATAAATATATAAAATATTTAGTCCCGGCCCCAGCCGGGACCCCGCA
 29329  AGGAGAATATATTAAATATAATTCCTAATAATTATATATTTAATAATATTAATTATAAAG
 29389  GTAAATTAAATATTAAAACAGTATTAGATTTAAATAATAATGAATTTTATGATTATTTAT
 29449  CAGGGTTAATTGAAGGTGATGGTTATATTGGTCCTGGAGGTATTACAATTCTAAATCATG
 29509  CTAATGATGTATTAAATACTCCTCCGGGGTCCGCCCCCACCCGCGGGGCGGGCCGGACTA
 29569  TCTTTATTAATAAAAGAATTAAAAATAGTATTTTAGTAGAAAAATGAATAGATACTTTAA
 29629  AAGATAATCCTTATTTTGTTAATGCTTTCTCTATTAATATTAAACTTAATTTAGCTAAAG
 29689  AAAAGATTTTTCTTAATATTTATAATAAATTATATAGTGATTATAAAATTAATCAAATTA
 29749  ATAATCATATCCCTTATTATAATTATTTAAAAATTAATAATAAATTACCTATTAAAAATA
 29809  TTATAGTTC
;     G-orf175 ==> start /note=LAGLIDADG ;; evalue:2.8e-12
 29818  CGGGGCCCGGCCACGGGAGCCGGAACCCCACAAGGAGATATTAAAAATAATTATTGATTA
 29878  GCTGGTTTTACAGCTGCAGATGGTTCTTTTTTATCATCTATATATAATCCTAAAGATACA
 29938  TTATTATTTAAAAATATAAGACCTAGTTATGTTATTTCACAAGTTGAAACACGTAAAGAA
 29998  TTAATTTATTTAATTCAAGAATCTTTTGATTTATCTATTTCTAATGTTAAAAAAGTTGGT
 30058  AATAGAAAATTAAAAGATTTTAAATTATTTACCAGAACTCTTGATGAATTAATAAAATTT
 30118  ATTTATTATTTTGATAAATTTTTACCTTTACATGATAATAAACAATTTAATTATATTAAA
 30178  TTTAGATTTAATCTATTTATTAAATCATATAATTGAAATAATAGAGTATTTGGTTTAGTA
 30238  TTATCTGAATATATCAATAATATTAAAATTGATAATTATGATTATTATTATTATAATAAA
 30298  TATATTAATATACATAATGCACGTAAACCTAAAGGATACATTAAATAA
;     G-orf175 ==> end
 30346  TTAATTATCCTTACTATTATAATTATTCTATATATTATATATAAAAATAAATATATAAAA
 30406  TTTTATAATACAAAAAGAATTCTCATATTCTTTTTTTTTAATAATATTCTTTCATATCAT
 30466  AAATATATCTAAGGGGTTCGGTCCCTCCCCCGTAAGTATAAGTATACGGGGGAGGGTCCC
 30526  TCACTATTTATTTATATTATTATTATTATCATCTTAAAAGACTTATTTAATATATTTAAT
 30586  AATTTTATTATACTTATTTATATTTTATAATTAATATAAATATATTATTAATCTTATTCC
 30646  TTCTTAAAAAGGGAACTTATTTTTATTATATTATTTAATCTTTATTTATAATATTATATA
 30706  TTATATATAAATTATATATAATAAAATTACTAGTTATTATTAATGTTATATATAATATAA
 30766  TATAATAGAATATATATATTATTTAAATATATTTATATAATATTTAATATAAAATACATA
 30826  ATTAATATTATTATAAATAATATTTATTATAAATAATAATAATAAAAAAAAATAAAATAT
 30886  AATATAATATAATATAATATAATAGAAAAATGGAATTGTATATTATTAATGATAAATCAT
 30946  AAATTAATAAAATATTAATTTACTCCTTTTTGGGTTTTCGATTACTATATCGATACCTCA
 31006  ATTGGAACTATTTATTAATTCCTCTTCATAATTATAATTATAATTAGGACACAATTAAAT
 31066  CTCATTGTTAATTAGAAAAAATATTTATTCTAATTAATTTAACTATGAAAGTTATTAATT
 31126  ATTATTAATAAATCTTTATAATGTAATACAATATAATATAATTAATAGAACACTATTATG
 31186  TTATTTATTGAAATTAAATTATATTATATTAATTCTAATTTTATTATGAAGATTAATAAA
 31246  ATATTATTAAAGATATAATATTAATAATAAAAATATAAAAAATAATATTTATACTTTAAT
 31306  AGTATTTATAATAATTATAATGAAGATGAATATTTTTTATTATTATTTATAATAAATTTA
 31366  TATAAAGTAATATATATATATTTGTATTTATTTTTATTAATATATATAATATATATATAT
 31426  ATATTATTAAAAAGAGATATTTAGATATTTTTTTATCTTTATTATTTTTGCAAATATATA
 31486  AGTAATAAATTAAATTTTATAGGGGGAGGGGGTGGGTGATTAGAAACTTAACTGAATAAT
 31546  ATATATAAAGCATACATAATATAAATTTAATAATATAATCAATAGATAATAATTATAAAA
 31606  TAATTAATTATATAATAAAAATAATGTATAAACAATATAATAAATTATATAAAATAAAAT
 31666  ATAAATCATAAATAAAAACCAAATAAATAATATAATAAATGATAAACAAGAAGATATCCG
 31726  GGTCCCAATAATAATTATTATTGAAAATAATAATTGGGACCCCCACAATAAAATAAAATT
 31786  AAAATAATTAATATATATATATAAATATAATAAATTATTATATATAAATATATATAATTT
 31846  TTTATAAATAAATATTATAATATTATATAAATAAATAATTATAATATATAATAAATATAT
 31906  AATAATAATAAAAATATTAACAATATAATAAAAATTTATAATATAAATATAAATTATAAA
 31966  TAAGTTAAATTTATAAAATAATAAATTATTAACAAGAAGATATCTGGGGTCCCATTAATA
 32026  ATTATTATTTTCAATAATAATTGGGACCCCCACCATTATAATATCATATTAATTAATATA
 32086  ATAATAATGTATATAAAATAGAAATAATAATTAATATAATAATAATAATATATATAAAAT
 32146  AGAAATAATAATTAAATATATATATAAATAATTATTTATATAATATATTATAAATAATAA
 32206  TAATAATAAATATTTATTAATTAATAATGATTATAAATATTTTATTTAATATAAATTTAT
 32266  AACTCCTTCGGGGTCCGCCCCCTCCCCTGCGGGAGGGGAGCGGACTATTTTATTATATAT
 32326  ATATTTTTTATTCATAAAAATTCCTTTTGAGGATTTTTATTTTATATAAATATCTTCTAA
 32386  TATTTATAATAAATAATAATATATTCATTATATTTATAATTATATATAATGTAATACGGG
 32446  TAAACATTACCCGTTGTTCACGGGTAATGTTTACCCTATTTTATATAATTCTTAATAAAT
 32506  ATATTTATATTTTTATATAAAAAAAATTATAATAATTTATTAATTCTCCTTTCGGGGTTC
 32566  CGGCTCCCGTGGCCGGAACTCCGGAACTATAAAAATAATTTTAATATAATTTATATATTT
 32626  TATGATTAATATAATATATTATTAATGTAACTCCTTCGGTATTCGGTCCACCCCCTCATA
 32686  AGTATATAGTATATAGTATATAGTATATAGTATCTGGGGGGTCCCTCACTCTCATTCCTT
 32746  CGGGGTTCGGTACTCCCTTACTGATACGGATACGGATACGGATACGAATATGGGGAGTCC
 32806  CTCACTCCTTATCACTACGCTGGAGGTGGAATTTATTTTATATTATTATTAAATCTTTAT
 32866  TTATTTAATTATATATTTAATATATATATTATTATAATAAAACATCTAATTATTATTAAT
 32926  GTTATATTTGATATAATATATATATTCTTAAAAATTTATATAATATAAATAAATAAAAAA
 32986  AAAGAAAGTACATAATTAATATTATTATAAATAATATTATTAAAAAGAATATAATATAAT
 33046  TAATAGAAAGATGTTTTAAAAATAAAAATAAAAATAAAAATAAAAATAAAAATAAAAATA
 33106  AAAATAAAAATAAAAGAGTTTTGGTTTACATATCAAGACCTAATTCAATTGAAACTATTT
 33166  ATTTATTAATCTCCTCCCCCTTCCCCTCACTATTATTATAAGTACAATTAGGGCGCCAAC
 33226  CCCGCAGTGTTATTTGTTATTTGTTATTTACTGGGAAATGTTTATACCAATTAATATAAT
 33286  AACGAGAGTTATTAATTATTATTTATAAATTCATATAATGTAATATAATGTAATGTAATT
 33346  AATAGAACATTATTATGTTATTCACCAGTGTTAAGATATATTAATCCCAATTTTATTTAA
 33406  TTGTGAAGATTATATTTTATTAATTATGAATTCATATTATTATTATTTAATATATTTATA
 33466  ATATTATATATAATTATAATTATAAATAATTTATATAAAAAAAGTTTTATTAAAAAATAT
 33526  TATTAAAAATATAATATTAATAATAAAATAAAAATAATATTCATACTTTTAATAGAATTT
 33586  ATAATGATAAAAATTAAGATGAATACTTTTTTTTTTATAATTATTATAAATTTATATAAA
 33646  AATAATATATATATATTTATATTTATTTTATTAATATATATAATATATTTATGTATATTA
 33706  AAAAGATATATTTAAATATTTTTATTTTTTTTTTAAGATAATTTTTGTAAATATATAAGT
 33766  AATAAATTAAGTTTTATAGGGGGAGGGGGTGGGTGATTAGAAACTTAACTGAATAATATA
 33826  TATAAAGCATACATTAGTTAATATTTAATAATATAATCAATATATAATAATTATAAAATA
 33886  ATTAATTATATAATAAAAATAATGTATAAACAATATAATAAATTGTATAAAATAAAATAT
 33946  AAATCATAAATAAAGCTAAATTAATAAAATAATAAATGATAAACAAGAAGATATCCGGGT
 34006  CCCAATAATAATTATTATTGAAAATAATAATTGGGACCCCATATAGAATATAAATAATTA
 34066  AATATATATATATAAATAATAATTTATATAATATATTATAAATAAATAATAATAAATATT
 34126  ATTAATCAATAATAATTATAAATATTTTATTAATATAATATTTAATAATTATATATATTT
 34186  TTATAATAACTTATAAAGAGTAAAGAGATATTAATTTCTTATAAAAATTTATTAATAATA
 34246  ATAATATATAAAATATATAAATAATATATTATATATAAAATAAAATAAATAATATATTAA
 34306  AAATATTGAAAGTATTTTAATAAATAATAAATTTAAAATTCATATTTATAATAATAAATA
 34366  AATAAATAAATAAGTAAATATTTAGATTCCCATTAATATTAATATTTATATTTCTTTTTT
 34426  TTATAATAATAAAAATATCATATATAAATATAATATAATATAATATAATATAATAAATTA
 34486  TTATATATAAATAATAAATATTAAATATAATATATAATAATATATAATCTTACAATTTAT
 34546  AATTTAATAAAGAAGAAAATAAATAATAATAACTCCTTTTGGGGTTCCGGCGGGGTTCAC
 34606  ACCTTTATAAATAATAAATAAAGATGTTTACTCCTCTTCGGGGTTCCGGTCCCCTTTTTG
 34666  GGTTCCGGAACTAATTAATATTTTATATAATAATAATAATATATTAATATAATTTCATTA
 34726  TTAATAAATATCTCATGTGGGGTTCGATCCCCCCCCGTTAGTATAAAGTATAAGGGGGGG
 34786  TCCCTCACTCCTTCGGGGGGGACTATTATTATAAATAATTATATATTATAATATAATTAA
 34846  AAAGTATTATAATTGAAATGAAAATCGTAATTTTAAATGGAATAATAATTATTATATATT
 34906  TAATATATTTCATAAAGTTATAATATCTCCTTCGACTGGATTATTTTATTTATTTTTATA
 34966  AAAGAAAAATAGTAATAATATTATCTTCTCCTCCTTTCGGGGTTCCGGCTCCCGTGGCCG
 35026  GGCCCCGGAACTATTAATTATATAATATAATATGATACGGATCAAACATTACCCGTTGTT
 35086  CACTGGCAATGTTTAATCCTATTGTATATAAATATAATAAAATAATTACCCCTCTCGTAA
 35146  TTCACATCTATAAATATAAAATATAAAATATAAAATAATAATATTATGATTATTATAATA
 35206  TATATATATATATATATAAATATATATATATAATTTATAATTTATATGATTAATATATTA
 35266  TATATATAAAAAATATATTAAATTTACTTTTTATAAAAAGGAGTGAGGGACCCCCCCCCT
 35326  TACGGGGGGGAACCGAACCCCGCAGGAGATATTTATTTTAATACTTATATAGTATTTATT
 35386  AATAATATAATAATTGTTATTATAAATATTAATAATAATATAAAAATAGGGTAAATAATA
 35446  TAAATAATATGAATAAATATAAAAACATATTAAATATAAAATATATCATAAATTTAATAA
 35506  ATATTATAATAATTTATAAATGATAGATATCTGGGGTCCTATAAATAATAATTATTTTCA
 35566  ATAATTATAGGGACCCCCACCTATTATATAAATATAAATATAAATATAAATACAAATATA
 35626  ATATATATAAATATATAAATATAATATAAATACAAATATAATATATAAATATAAATATAA
 35686  ATATATAAATATAAGTATAAATAAAAATTAATAATATATATATAATTATAATAAAAATAA
 35746  TAATATAATATATAATAAAATATAACTTATTAATATAATATTAAAAATATAATTAACAAG
 35806  AATAAATAGTCCTTGGGATCGAACCCCCTTTTTTATTTAATATTTAATATTTAATATTTA
 35866  ATATTTAATATTTAATATTTAATATTTAAAGAAGGAATTGTTTATATATATTAATATATT
 35926  ATTTGGGGATTAATATAATATATAAGTTTTGGATACCAGGCCAAAGACCGGAATCCCAAA
 35986  AGGAGATTATATAAATATTATTTATCTCCCTTTTTTAATATTATAATAATTTTATTAAAA
 36046  ATAAAATAATAATAATAATTATAATTTATAATAACAATTATAATAATTTAATTAATTAAT
 36106  TAATTAATTAATTAATTAATTAATTAATTAATAATAAATATAAATATAAAAATAATATAA
 36166  TTTATAATAAATTTATATATATATATATATATTAAATAAAATATTTACTTCATTAATATA
 36226  AAATATAAATATATTTAATTAATAAGTATATATATATAATAATATATAATAACCTATTTA
 36286  TATATATAATCTTAATATAATTATAAGAAATATTATATAAGTAATATATAAAAATAATAT
 36346  AAAATAATTATAATTCAATTTATATATTAATAGTGAACACCTTTATTTAAAGGTGTGAAC
 36406  CCCGCAAGGGAGGAGTTCCGGGGCCCGGCCACGGGAGCCGGAACCCCGAAAGGAGGAATA
 36466  AGATAAATATATAAATTATATTAATAAATATAAATTTTAAATGAATTAATAAAATTAATA
 36526  TATATATGTATATATATATATATATTAAAAATATTTAATTATTTTTAGGAAGGAGTGATA
 36586  GATCCCTTTGGGGGACCGAACCCCTATTTAAGAAGGAGTGCGGGACCCCGTGGGAACCGA
 36646  ACCCCTTTTTTATTTAAAGAAGAAGTTTTATTTTATTTTATTTTATTTTATTTTATTTTA
 36706  TTTTATTTTATTTTATTTTATTTTATTTAATTTAATTTTAATTAGGTTAATAAATAGTAA
 36766  TAATAAACTTAATAATAATAATAATAATTTTATTTTTATAATTTATTAATAATAATAATA
 36826  ATTATATATATATATATTATTAATAAATATA
;     G-trnE(uuc) ==> start
 36857  GACCTTATCGTCTAATGGTTACGACATCACCTC!TTC!ATGTTGATAATATCGGTTCGAT
 36915  TCCGATTAAGGTTA
;     G-trnE(uuc) ==> end
 36929  TTCATAATAATAAATATTTGTAAAAAAAGTATATATAATTAAACATATTCTTTATATTAA
 36989  TTAATAATTATTAATAATATACATTTTATATAATACAATTATATATATATATATATTTTT
 37049  TTTTAATACAAATAATATATTCATAATAATAAATACCGATTGTTATTATACTATAATAAA
 37109  ATATATAATATATTTTTCATTATAATATTTTTAAATAAATATTATAATAAATTATATAAA
 37169  TAATATTTATGTATAATAATAATAATAATAATTGTTATTAATTAATTCTATAATTATTAT
 37229  ATATTTAATTTTTTTTTTTAATATAATATATAATAATATAATTTATTTTATTTTTTTTAT
 37289  AGTTCCGGGGCCCGGTCACGGGAGCCGGAACCCCGAAAGGAGAATATAAATTAATAATAA
 37349  TATAAATAACATATTAACAATAAATTATTGTTAATATAATAATAATAATAACAATATTAA
 37409  TAAATAATATAAAAATTATTAATATTATATTTATATAATATTAATATAAAAATCTTTCAT
 37469  AATATTAATTATTATTAAATAATAATGATATCATTAATATTAATATAATCGTCAATATTA
 37529  TTTATTTATTTATTTATTTATTTATTTATTTATTTATTTATTATTAAATAAATATTTTTA
 37589  AATATTATATTATATTATTAACTTTTTATTAAAAAAATTAATAATGATATAATATAATTA
 37649  ATATTATCCACGGGACCAATGACCAACCCAGTAGTTGACCGGATTGGCGCCCGCGAGGTT
 37709  TATATTTAATAAATAATAATAATAATATTAATAAAATCTATTAACTTTTTTTTTTAATGG
 37769  ATTATATTAATGAAAAAAAAATGAGAAATATCTTTTTTTTTTAATAATTATAATTTATAT
 37829  ATAATAAAATATGTATATATAATAAAAAAATAGTTTTTAATATTATAATATAATTATATA
 37889  TATAATTATAAATATATATATATATAATAAGTATTAATTAATAATATATATTTATATATT
 37949  TTTTATTAATTAATATATATAAAATATTAGTAATAAATAATATTATTAATATTTTATAAA
 38009  TAAATAATAATAAT
;     G-cob ==> start
;     G-cob-E1 ==> start
 38023  ATGGCATTTAGAAAATCAAATGTGTATTTAAGTTTAGTGAATAGTTATATTATTGATTCA
 38083  CCACAACCATCATCAATTAATTATTGATGAAATATGGGTTCATTATTAGGTTTATGTTTA
 38143  GTTATTCAAATTGTAACAGGTATTTTTATGGCTATGCATTATTCATCTAATATTGAATTA
 38203  GCTTTTTCATCTGTTGAACATATTATAAGAGATGTGCATAATGGTTATATTTTAAGATAT
 38263  TTACATGCAAATGGTGCATCATTCTTTTTTATGGTAATGTTTATGCATATGGCTAAAGGT
 38323  TTATATTATGGTTCATATAGATCACCAAGAGTACTATTATGAAATGTAGGTGTTATTATT
 38383  TTCATTTTAACTATTGCTACAGCTTTTTTAGGTTATTGTTGTGTTTATGGACAGA
;     G-cob-E1 ==> end
;     G-cob-I1 ==> start /group=II(derived) (2.54e-12)
 38438  gtgagacaagtataagtatattattataatatcataccattaaataaattattttaatga
 38498  aatgattatgtttatatataacatatacctaattagacatgcattattagtaataatttt
 38558  gtatgaaactctaataataataattattattaattattaaggtaagattcatatggatag
 38618  cgtaagtcaatctaatattataaaatatcgtaacataaacaatatttttttctattatta
 38678  attaataaataataataaataaaaataattatatgagaagtaagatattcaattctgtct
 38738  agaatacatatatatacgttaatactcatcggtataaaattagaatcctaagtgaattat
 38798  tgaaagtataataatataaacttggtaagcccaattatttccatataatattaatataaa
 38858  tattatatggtagttatatataatattattaaataaataataatagaaattataatatag
 38918  ataagtgggtaaaagactattgaaaaagctaaagattatatgtaatgtataatatagatc
 38978  aaattatttatatattttaataaaaatatattaataatggttaatattattattaattaa
 39038  ttaattaattaattaataataataacgaataaatgattaatgtgaaagcatgctaacttc
 39098  aatataggatgatttatatagtatataaattgtttgagctgtatactatgaaagtagtac
 39158  gtacagttctgagtgggggaaaatttgtaaagatctacctatcacaat
;     G-cob-I1 ==> end
;     G-cob-E2 ==> start
 39206  TGTCACATTGAGGT
;     G-cob-E2 ==> end
;     G-cob-I2 ==> start /group=ID (9.31e-22)
;     G-cob-I2-orf280 ==> start /first_aa=N /note=LAGLIDADG ;; evalue:1.1e-09
 39220  aatataaatatcgcctcaaatatatttaatataataaaactaatttatataataatgtta
 39280  atattattaatttatattttttatacgattataataagacaaataataaaaactaaagaa
 39340  tatcttatattaataaagagtatagattatattaataaaaataaatatataattaattta
 39400  aatataacaaataagaaagatataaataataatattggtccattaaatatagacatttta
 39460  tcaattatttatggttcaatattaggagatggtcatgctgaaaaaagaaaaggtggtaaa
 39520  ggaacaagaattgtatttcaacaagaatattgtaatattaattatttatattatttacat
 39580  agtttattagctaatttaggttattgtaatactaatttacctttaattaaaactagatta
 39640  ggtaaaaaaggtaaaattagacaatatttaaaatttaatacatgaacttatgattcattt
 39700  aatatgatttattcagaatggtatattaaaaatatatctggaaaaggtaatattaaagtt
 39760  attcctaaatctttagacaattatttaactcctttagctttagctatttgaattatagat
 39820  gatggatgtaaattaggtaaaggtttaaaattcacaactaattgttttagttataaagat
 39880  gttcaatatttactttatttattacataataaatataatattaaatctactattcttaaa
 39940  ggcaataaagaaaatacacaatttgttatttatgtatgaaaagaatctatacctatttta
 40000  actaaaattgtatctccttatattattcctagtataaaatataaattaggtaattattta
 40060  taa
;     G-cob-I2-orf280 ==> end
 40063  taaaatatatagtattatattaattattatattattataatgcgatattattgaaaacat
 40123  gtcaaaattatattattaagtaacaagacagtgggttatataattatatgatcccaacag
 40183  aatacaccaataataggtattattataaaaaaaataataatatttaatgtttattcgaag
 40243  aaaatttataatattattattataacacaaggtttaataatctatatatatatattatat
 40303  atataactactgttattattccatttacctaattaatatataaataatgaattataatta
 40363  ttatgattaatatttttataataataaccccatcataacatttatatataacatttatat
 40423  ataacatttatatataatatttatattatggtattattaggtataaatatttattcataa
 40483  gagaaaatagtgattaaatggaattataaaaagggtagatattattaaatacagggtatt
 40543  atttatattaataaatcaataaatattgagattattattattaaaaaataataataattt
 40603  ataaataatattattttcttg
;     G-cob-I2 ==> end
;     G-cob-E3 ==> start
 40624  GCACTAGTTATTACTAATTTATTCTCAGCAATTCCATTTGTAGGTAACGATATTGTATCT
 40684  TGATTATGAGGTGGGTT
;     G-cob-E3 ==> end
;     G-cob-I3 ==> start /group=IB(3') (9.84e-05)
 40701  t
;     G-cob-I3-orf348 ==> start /first_aa=N /note=LAGLIDADG ;; evalue:3.6e-50
 40702  aatatagaggatccatattatagtaatataatattaaataaatctgttttatgctgaaat
 40762  atcttcatttgaataataaattactatattattcaattaattatttataataatataatt
 40822  tgaaataaaaataatatagttaaaatatttattataagaagaaaattagcagtaattaat
 40882  atatatatatatataaaattaattattcagagactttatagttattatataaataatact
 40942  attatttatgataaaaatcataaattaaacacagataatcctatttatgcatatattgtt
 41002  ggtttatttgaaggagatggttgaattactatttcaaaaaaaggtaaatatttattatat
 41062  gaattaggtattgaaatacatattagagatattcaattattatataaaattaaaaatatt
 41122  ttaggtattggtaaagtaacaattaaaaaattaaaaataaaagatggtactattaaagaa
 41182  atatgtaaatttaatgtaagaaataaaaatcatttaaagaatattattattcctattttt
 41242  aataaatatcctatattaactaataaacattatgattatttatattttaaagataattta
 41302  ttaaaagatattaaatattataatgatttatcttattatttacgtcctattaaaccattt
 41362  aatactcttgaagatattttaaataaaaattatttttcttcatgattaattggttttttt
 41422  gaagctaaaagttgttttagtatttataaacctataaataaaaaaataaaacttgctagt
 41482  tttgaagtatctataaataataatatagaagttatattagctattaaatcatatttaaaa
 41542  attaataataatatttatataaatgaatttaataattcaaaaataacacttaaaagtatt
 41602  aatgatattaaaaatgttgtaatatttattaataataatcctattaaattattaggttat
 41662  aaaaaattacaatatttattattcttaaaagatttacgtcttattcttaaatataataat
 41722  tattttaaaattccttctaaatattaa
;     G-cob-I3-orf348 ==> end
 41749  tcttatataaaaatataataataatatatttatatattatataattatataaacaaaata
 41809  taatttatatataattatttattataaatatagtccggcccgccccgcggggggggggcg
 41869  gaccccgaaggagtgagggacccctccctatactctatactaacgggagggggaccgtat
 41929  ccctttttatttttaagaaggagtgagggaccccctccctaatgggagggggaccgaacc
 41989  ccgaaggagtttaattatatattaaatatattattatcaataaataattcctttgaacta
 42049  tttattattttattatatttattttctccttcattattaatttttattaataattaaaat
 42109  cttatcattttatggtattttatttctattttaggatatcgaaactataaattaaaaagt
 42169  ataattttattaattataatttatgattaataaataagaaataaaaactttagaagtaat
 42229  atttatctttttttttttataaataaatattatgattaatatataatcatttataaatat
 42289  ttatatataattatatatatatacataaataggattaagatatagtccgaacaatatagt
 42349  gatatattgataatagttttcaaatatgtaactatttaaacattaaaag
;     G-cob-I3 ==> end
;     G-cob-E4 ==> start
 42398  CTCAGTATCTAACCCTCTAATCCAGAGATTCTTTGCGTTACATTATTTAGTACCTTTTAT
 42458  CATTGCTGCAATGGTTATTATGCATTTAATGGCATTACATATTCATGGTTCATCTAATCC
 42518  ATTAGGTATTACAGGTAATTTAGATAGAATTCCAATGCATTCATACTTTATTTTTAAAGA
 42578  TTTAGTAACTGTTTTCTTATTTATGTTAATTTTAGCATTATTTGTATTCTATTCACCTAA
 42638  TACTTTAGGT
;     G-cob-E4 ==> end
;     G-cob-I4 ==> start /group=IB (3.32e-20)
;     G-cob-I4-orf384 ==> start /first_aa=Q /note=LAGLIDADG ;; evalue:2.2e-45
 42648  caaaatatggccttattattaattacatatgtaattaatattttatgtgctgtatgctgg
 42708  aaatctttatttattaaatatcaatgaaaaatttataataaaactctatattattttatt
 42768  attcaaaatattttaaatacaaaacaattaaataatttcgtattaaaatttaattgaaca
 42828  aagcaatataataaaataaatattgtaagtgatttatttaatcccgatagagtaaaatat
 42888  tattataaagaagataatcagcaggtaaccaatataaattcttctaatactcacttaacg
 42948  agtaataaaaagaatttattagtagatacttcagagactacacgcacacaaaaaaataaa
 43008  tttaattatttattaaatatttttaatataaaaaaaataaatcaaattattcttaaaaga
 43068  cattatagtatttataaagatagtaatattagatttaaccaatgattggccggtttaatt
 43128  gacggagatggttatttttgtattactaaaaataaatatgcatcttgtgaaattcttgtt
 43188  gaattaaaagatgaaaaaatgttaagacaaatccaagataaatttggtggttctgtaaaa
 43248  ttaagatcaggtgttaaggctattagatatagattaaaaaataaagaaggtataattaaa
 43308  ttaattaatgccgttaatggtaatattcgtaatagtaaaagattagtacaatttaataaa
 43368  gtatgtattttattaaatatcgattttaaagaacctattaaattaactaaagataatgct
 43428  tgatttataggattctttgatgctgatggtactattaattattccgataaattaaaaatt
 43488  agacctcaattaactattagcgttacaaataaatatttacatgatgttgaatactataga
 43548  gaagtatttggtggtaatatttattttgataaagctaaaaatggttattttaaatgatct
 43608  attaataataaagaattacataatattttttatctttataataaaagttgtccttctaaa
 43668  tctaataaaggtaaacgtttatttttaattgataaattttattatttatatgatttatta
 43728  gcttttaaagcacctcataatacagctttatataaagcttgattaaaatttaatgaaaaa
 43788  tgaaataataattaa
;     G-cob-I4-orf384 ==> end
 43803  attttctccgtattcattattatattctctaatttataaaatatttaaagattccttata
 43863  ataatataacatctttgtaaattattgttaaagataatataaattattatgaatcggtag
 43923  attatatttttacaatcttattaaataaaattctgatcattaaacatgattgaataaata
 43983  ataatagtttatgaaataggatagtgtaatataaatttttatgaagatatagtccatttt
 44043  atatttattataaaag
;     G-cob-I4 ==> end
;     G-cob-E5 ==> start
 44059  CATCCTGATAACTATATTCCTGGTAATCCTTTAGTAACACCAGCATCTAT
;     G-cob-E5 ==> end
;     G-cob-I5 ==> start /group=IA (1.56e-22)
 44109  tgatattaaaaatattaataaaattattattatttaatcttatttattttatataaaaaa
 44169  aaataaataataattattaataaaaatatattatttatttctccttttggggttatttat
 44229  atatattcctttataatttatatttaatatattatattaaatatatgaaaaattataata
 44289  aataaattaattaattaataataaataataataaaaagtacagtagcattaaatattctt
 44349  aagtttctgctttgtgggaaccccataaggagtttaatgattaaaaattggttaattgtc
 44409  aagaaaatctaaggtattaataaataaataatactatgacaacttgcagcgaagtttata
 44469  tcatctctatattatatattaatatatatatataataataataataatattaatataata
 44529  taagatataaaaacgttcaacgactagaaagtgaactgagatagtaatacctttccacga
 44589  aaaccaattaatttataaattatttttaaataaagaatagattattaatttttttttata
 44649  tagttccgggccccggccacgggagccggaaccccggaaggagtaatatatattatatat
 44709  aaaataaaaaatatatatatatatattataaaatatcaaaagttttaatcttttattata
 44769  aattaatgacatagtctgaacaataatgaaaattattgagataagatattaaataatctt
 44829  atgttaacatatataaattg
;     G-cob-I5 ==> end
;     G-cob-E6 ==> start
 44849  TGTACCTGAATGATACTTATTACCATTCTATGCTATTTTAAGATCTATTCCTGATAAATT
 44909  ATTAGGAGTTATTCTAATGTTTGCAGCTATTTTAGTATTATTAGTTTTACCATTTACTGA
 44969  TAGAAGTGTAGTAAGAGGTAATACTTTTAAAGTATTATCTAAATTCTTCTTCTTTATCTT
 45029  TGTATTCAATTTCGTATTATTAGGACAAATTGGAGCAAGCCATGTAGAAGTACCTTATGT
 45089  CTTAATGGGACAAATCGCTACATTTATCTACTTCGCTTATTTCTTAATTATTGTACCTGT
 45149  TATCTCTACTATTGAAAATGTTTTATTCTATATCGGTAGAGTTAATAAATAA
;     G-cob-E6 ==> end
;     G-cob ==> end
 45201  TATATAATTAAATTAATACATAGATATAATATATATATAATTATTATTAATAATATAATA
 45261  AAAATAAAAATAAAATTATTAATAATAATAATACTTTAATAATATTCTTAAAAAATAATA
 45321  TATCTCTAATTTATAAAAATTAAATAATAATAATAAAAAAAAAAATATTATAAAATATAA
 45381  ATTAATTAATAATGAAATAATATACTTATTAAATTAATATAAATAAATGAATAATATAAT
 45441  ATAACTATATTGAATTATAATCTATCTATCTTTTTTTTCATATATATTATAATATATATA
 45501  TTAATATATATAATTATTATTTTATATATTATAGTTCCGGGGCCCGGTCACGGAAGCCGG
 45561  AACCCCGCAAGGAGATTTATTAATTATTATTATCATTATTATTTTTTATTTAATCTTATT
 45621  TATTATAAAATAATTAATTATCATAAAGCATAATTATTATAGAATCTTATTATTTTCTTT
 45681  ATTTAAATAAAATATAAAGTCCCCTTTTTATTTTATTTAATTATTTATTTTTATATTTTA
 45741  TTTAATTATTTATTTTTATATTTTATTTAATTATTTATTTTTAAAAAGGAGTGAGGGACC
 45801  CCCTCCCGTTAGGGAGGGGGACCGAACCCCGAAGGAGTACTCATTTAATATAAATATTAA
 45861  ATAAAAATTATTTTATATATATTAATGATTATTAATATTGATAATATAAATTATTTTATA
 45921  ATTAATTATTATAAATATATAACTATTAATAATTAATTTTTAATCTAGGGGTTTCCCCCA
 45981  CTTACATAAACTTACGTATACTTACATATACTTATGTATACTTACATATACTTACGTATA
 46041  CTTACATATACTTATATATACTTACGTATACTTACATATATGGGGGGATCCCTCACTTCT
 46101  CCGGCGTCCTACTCACCCTATTTATTAATCATTAATAAGAAATTATTATTAAAAAAATTA
 46161  TAATTTACTCAAAGTTAATTATAAATATATTTTTAAATATCTATTTTATTAATCTTTTAT
 46221  AAAATTTAAATTAATTGTAATTAATTAATATTATAATAATTATTCTTAGGAAGGATATTT
 46281  ATTTATTTTAATTATGAATTCCTGACATAGAGACAATTAATTAGAACTTCTTATTATTAT
 46341  TATAATAATAATAAAAATATTCTAAATATATTATATATATTATTATTTTTTTTTTTTATT
 46401  ATTAATAAAATATTATAATAAATTTAAATAAGTTTATAATTTTTGATAAGTATTGTTATA
 46461  TTTTTTATTTCCAAATATATAAGTCCCGGTTTCTTACGAAACCGGGACCTCGGAGACGTA
 46521  ATAGGGGGAGGGGGTGGGTGATAAGAACCAAACTATTCAATAAATACAAAGCACACATTT
 46581  GTTAATATTTAATAATATAACTAATATATAATAATTATAAAATAATTAATTATATAATAA
 46641  AATATAAAGTCCCCGCCCCGGCGGGGACCCCGAAGGAGTGAGGGTCCCCCTCCCGTTAGG
 46701  GAGGGGGACCGAACCCCTTTTTATTAAAAAAAAAGGAGTTATAAACAATATAATATATTG
 46761  TATAAAATAAATTATAAATAAGAAATAAAAACCAAATAAATAATATAATAAATGATAAAC
 46821  AAGAAGATATCCGGGTCCCAATAATAATTATTATTGAAAATAATAATTGGGACCCCACCA
 46881  TAAAATATATATATAACTAATAATATATTATATATATTAATATATAATAATATTATTAAA
 46941  ATATAATATTATTAAAAAAAAGTATATATAAAATAAGATATATATATATAAATATATATA
 47001  TTCTTAATAAATATTATATATAATAATAATAAATTATTTCATAATAAATTATTTATTTTT
 47061  ATTAATAAAAATTACTTATCTCCTTCGACCGGACTCCTTCGGGGTCCGCCCCGCGGGGGC
 47121  GGGCCGGACTATTAAATATTTAATATTTAATATTTAATATTTTATTCTATAGATATTCAT
 47181  ATGAAAAATAATAAGTATATAATTATGATAATGAATATATTTTTATTTATAATTTATTAT
 47241  TATAAAAATATTTTAATTTAATAATAATAATAAATCATTATATTAATTCTTTTAAGAATT
 47301  TATAATTGTCATTATTTATTATATACTCCTTATTAAAAGGGATTCGGTTTCCCTCATCCT
 47361  CATGGGTATCCCTCACTCCTTCTGATAATTAATTTTATAATAATAATAAAATAAACTTAA
 47421  TTAAATATTATATATTTATTTACAATTATATATATATATTACTCATAATTTAATTAAATT
 47481  AAATTAAGATGCAATTCAATACGGTTGTATTATATTATTCATCAAATATTATTAATATTG
 47541  ATACCTACAGAGATATTTAATATTTTTATTATTATTATCCATTACTTTTTTTATTATATT
 47601  TTAATTATATTAATAATTGTATTTTTATTTATTTATTTATTTATTTATTTATTTATTTAT
 47661  TTATTTATTTATAATAATAATATTTCATATTATCAATTATTATTTTTTTTTTTTATAATA
 47721  TATAATTAAATTATTTATATAGTTCCCTGAAAGGAGAATAAATAAAATATTATATAAATA
 47781  TTTATATTTCTCCTTCCGGGGTTCCGGCTCCCGTGGCCGGGGCCCGGAACTATTAATATT
 47841  AATATAAGTAATATATATAGTTTATGATATTTAATTTTATCATAATATAATAATAATTAT
 47901  ATAAATCTTATACACATTTATATAAGTATATATATATATTATTAATATAATGAACATCTA
 47961  TTAAATAAAATAATTGTAAATCTCAAGTAAATTATTATTATTTATTTTTAATAATAATTT
 48021  ATGATTTATAATTAATAAATAAAAGAGTAATTATATGATAAAAAAGGTAATAAATAAAAT
 48081  TTATAGTGAACCCCGAAAGGAGTTTATTTATATATATATATGAATTAATATTTAATAATA
 48141  AATAATAATATAATTAATAATATTATTATTATTATAATTTTTTTTTTATAATATTAATAA
 48201  AATATATAAATAAGTCCCTTTTTTTTTTATTAAAAATAAAGAAGGAATAATTAAATAATA
 48261  TTTTAATAATTTAATTAAATAGTGTATTAAAAGATAATAAAAAGTAATATTAATATATTA
 48321  ATTATATATAATATATTTATATATAATTATATATATATATATAAATAATAATAAATATAT
 48381  ATATAATATAAAAATAAGAATAGATTAAATATTTAATAAATAAATATT
;     G-atp9 ==> start
 48429  ATGCAATTAGTATTAGCAGCTAAATATATTGGAGCAGGTATCTCAACAATTGGTTTATTA
 48489  GGAGCAGGTATTGGTATTGCTATCGTATTCGCAGCTTTAATTAATGGTGTATCAAGAAAC
 48549  CCATCAATTAAAGACCTAGTATTCCCTATGGCTATTTTAGGTTTCGCCTTATCAGAAGCT
 48609  ACAGGTTTATTCTGTTTAATGGTTTCATTCTTATTATTATTCGGTGTATAA
;     G-atp9 ==> end
 48660  TATATATAATATATTATAAATAAATAAATAAATAATGAAATTAATAAAAAAAAATAAAAT
 48720  AAAATCTCATTTGATTAAATTAATAACATTCTTATAATTATATAATTATTATAAAATATA
 48780  TAAATATTATAATAATAATAATATATATAAATTATAATAAAAAATAATAATAATATATAA
 48840  TATACCTTTTTTTTAATATATTAATATATAAATAAATAAATAATGGATAATATATAATTA
 48900  CTTTTTATATATTATTAATAATAATAATTTATAAATATTGTTATAATAAACATTTATAAA
 48960  AATAAATATAAATTATCATAAGAAGATATATTATTTATTTATAATAAAAATATTTATTAA
 49020  TAAATAAGAAATATATATATTATGATAATATTTATTAATAAATAATAAATTCTTCATATA
 49080  TAAATATATTAAATATATTTAATTGAACACAATATAATTTTTATTGTATTATTCATTTAA
 49140  TAATATTAATATTAATATTAATATAATATTAGTGAACATCTCCTTTCGGGGTTCCGGCTC
 49200  CCGTGGCCGGGGCCCGGAACTATTAATATTTAATAAAATATATATAATTTATAATTCTCA
 49260  TATAATTAATATAATAATTAGGTTTATAAATAAATTATAATATATTATAAACAATATAAT
 49320  AAAATATATTATAAATCTATCTATATAATATATAAATTTATATATACATTAATAATATTT
 49380  AATTATAATTATTTAAATATTTAATTTATTAATATTCCCCGCGGGCGCCAATCCGGTTGT
 49440  TCACCGGATTGGTCCCGCGGGGTTTATATTATTTAAATATTAAATATTAAATAATAATTT
 49500  ATATTATATTAATAAATATAATAAATTAAAAATATATGATTAATTATATAATAATAATAA
 49560  TAATTATTTTAATATTATAATTTATAAAATTAATTATATTAATTATATTAATTCTTATTA
 49620  TATAATAATTATTAATAATAATTTATTTTTCTCCTTTCTTAAAATAAATTAATAAAAGTT
 49680  TAAAAGTTCTTATATTAATAATTATATAATATTATATTAAAGATTTTTATAATATATATA
 49740  TATAAATATATTTATAGATTTATTTAATATTTATATTTCTCCTTTCGGGGTTCCGGCTCC
 49800  CGTGGCCGGGCCCCGGAACTATTAATATTTATATTTATATTTATATTTATATTTATATTC
 49860  CCTCTTAA
;     G-trnS(uga) ==> start
 49868  GGATGGTTGACTGAGTGGTTTAAAGTGTGATATT!TGA!GCTATCATTAGTCTTTATTGG
 49926  CTACGTAGGTTCAAATCCTACATCATCCG
;     G-trnS(uga) ==> end
 49955  TAATAATACATATATATAATAATAATTTTAATATTATTCCTATAAAAAATAAATAAATAA
 50015  ATAATAATAATTAATTAATTAATTAATTAATTTTAATAAATATAAAATATATAAAAATAA
 50075  TAATAATAATAATTATTATTTTAATAATATTATTTATATAATAGTCCGGCCCGCCCCCCC
 50135  GCGGGGCGGACCCCGAAGGAGTCCAACCCTTTTTATTCTATTCTTAAGAAGGGATTTTAT
 50195  TTTATTAATTAATAATAATATATTAAAAATTATAAATAATTAATAATTCTTTATATTTAT
 50255  ATATATATATATATATTTATATATTTATATATATATTTTAATAATATTATGATATATTTT
 50315  ATTTTAATAATATTTTTATTTTTATATATAAAATTATAATATTTTATTTTATAAATTATT
 50375  TATATATAAATTATTAATAATAATTATTTTTTTTTTTTATTTGGGATTTATATTATTATT
 50435  ATAAAGAATATAATGTTATTAATAACTGCAAATAATATCTAATATATTATTATTTATAAT
 50495  AATAAATAATATTATAATAAGGATGCATATTATATATATATATATTATATTTCTCCTTCC
 50555  GGGGTTCCGGCTCCCGTGGCCGGGGCCCGGAACTATTAATATTAATATATATATATAATA
 50615  GATAAAAAGTAAGAATAAAAAATA
;     G-rps3 ==> start ;; mfannot: alternative ATG start pos 50636
 50639  ATGAAATTAAAATTATTAAATATAATTTTATCAATAATAAATAAACTTAATAATAATAAT
 50699  AATATTATTATTAATAATCTATTAGATTCATTAATAAATAAGAAATTATTATTAAAGAAT
 50759  ATATTATTAGATATAAATAATAAAAAAATAAATAATATAAAAAGAATATTAAATAATAAT
 50819  AATATAAACCCCGCGGGCGCCAATCCGGTTGTTCACCGGATTGGTCCCGCGGGGAATATT
 50879  AATAATAAATTACAACATTTAAATAATATAAATAATTGAAATCTACAAATTTATAATTAT
 50939  AATAAAAATATAGAAATTATAAATACTATAAATGATAAATTAATTAATAAATTATTATAT
 50999  AAAATAATAACTTTAAAATTAAATAATATAAATATTAATAAAATTATTATAAGTAAACTT
 51059  ATTAATCAACATAGTTTAAATAAATTAAATATTAAATTTTATTATTATAATAATGATATT
 51119  AATAATAATAATAATAATAATAATAATAATTATTATATAAATATAATAAATAAATTAATA
 51179  AATATTATAAATAATAATATAAATAATAATTTATGTAATATTTTAAGTTATTATTATAAT
 51239  AAAAAAGTAACTATTGAACCTATTAAATTATCATATATTTATTTAAATAGTGATATTTTT
 51299  AGTAAATATATTAGTTTAAATGATATAGATAAATATAATAATGGTATCTTAACTAATTAT
 51359  CAACGTATATTAAATAATATTATGCCTAAATTAAATGATCATAATATTTCTATAAATTAT
 51419  ATTAATAATATTAATAATATTAATAATAATAAATATAATAATATAATTAATTTATTAAAT
 51479  AATAATAATAATAATAATAATAATATTAATAATAATAATAATTATAATAATTATAATAAT
 51539  AATTATATTGGTAATATTAATAATATTTATAATAATATAACTATTGATAATATTCCTATA
 51599  GATATTTTAATATATAAATATTTAGTTGGTTGATCTATTAAATTTAAAGGTAGATTAAGT
 51659  AATAATAATGGTAGAACTAGTACACTTAATTTATTAAATGGTACTTTTAATAATAAAAAA
 51719  TATTTATGAAGTAATATTAATAATAATTATAAATTAAATTATATCCCTTCTAATCATAAT
 51779  TTATATAATAATTCTAATATTAATAAAAATGGTAAATATAATATTAAAGTTAAATTAAAC
 51839  TTTATTTAA
;     G-rps3 ==> end
 51848  TATATATATTAATAGTTCCGGGGCCCGGCCACGGGAGCCGGAACCCCGAAAGGAGAAATA
 51908  AAATAAATATAATATAATAAATAAAATAAATAAATAAATAATATATATATATATATAAAT
 51968  ATATAAAATAATATTTACTTTTTATATATATATAATTATATATAAATAAAATATAATATA
 52028  ATATCATATAATTATATAAAAATAAAATTATAATTTATTTATATTAAAAATATTAATTAA
 52088  TTTTTTTATATAATTATTATAATAATAATTTAATTAAAAATAAATATCAAATAAAATTAT
 52148  AAATTAATCCTACTTTTGGATCCTATTTATATTTTATTATTATAAATAATTATTATTGAT
 52208  AGTTAATTAAATAAAAATATATATATATATTACTCCTTTGGGGTCCGCCCCACGGGGCGG
 52268  GCCGGACTATTATAATTATTATTAATATATTAATTATTAAATTATATAAACCGCCCCCGC
 52328  GGGGGCGGTTAGTTATTTATATTAATATATTTTATATTAATATATAATACTCTTTTTTCT
 52388  ATTATATTTTAATATATAATATTAAAAAAAATAAATAAAATAATATTCTTAATTTTTATT
 52448  CTTTATCTTCTTTAACCAAACTCCTTCGGGGT
;     G-trnE(cuc)_1 ==> start
 52480  TCGGTCCCCCTCCCATTAGGTTAGGGAGGGGGTCC!CTC!ACTCCTTCGGGGTCCGCCCC
 52538  CCCCCGCGGGGGCGGGCCGGA
;     G-trnE(cuc)_1 ==> end
 52559  CTATTTTAAATTTTAATTTAAATTTTATAAATATAATATTTAATTATAAATTTAATAATA
 52619  ATATATAAAAAATATATATATGGTTAATATATATAAAGATTATAATCTTTTTATTAAATA
 52679  AAGGAAAATTTATTATATAATTTTTCTCTATAGTTATATATTTAAAACTTATTTTTTTTT
 52739  TTTTATAAATAATAATTATAATAAATAATATTAATTATTTATTATATAATTAATTGGCCC
 52799  CCATGCTGGGTTCCGGAACTCCTCCTTCTCGCGAGGTTAACACCTATTATATAACTATAA
 52859  CTATAACTATAACTATAATTATAATTATAACTATAACTATAAATATTCATTTTAATAATA
 52919  ATAATAATAATAATATTAATATAAATAGTCGAAGAATATATTTATTTATTTTAATATAAA
 52979  TAAAAAGTTTCAATTAATTTGAATTTGGAATTAAATTATTACTTCATATGGGGTTATGGA
 53039  TTTCGTTCGGAACTCCTCCCTCCTACCTCTATTTATTAATCATAAATCATAAATTATTAT
 53099  TAATTAATAATAATAATTTACTCGAGATTCATACCTATTTTAATATTAATATTGATAAAA
 53159  TATATATTCACTAAAAAGTATATAATTTACTCAATTTATACTATAATTTTATATTTTTTA
 53219  TTATAATTTAATTATTTCAAATAAAGTAATTATAATAATATATATCCTTTATTAAATATA
 53279  TATTAATTAATATATATATAAAAAGTAAATATTATTAATAGTTCCGGGGCCCGGCCACGG
 53339  GAGCCGGAACCCCGAAAGGAGTATATAATTATAAATAATTAATATTTATTAAAATATATA
 53399  TAATTTATAATCCTCATATAATTAATATAATAAATAATATAACACAATGTAATTTAATTT
 53459  AATTACATAATAAATTTATTATTATTATAATTATTATTTATTTATTTATTTATTATTATA
 53519  AATTATAAATATTATTATAATTAAAATCAATTATTAATTATTAATGATAAATAATTAATG
 53579  ATAAATTATCAATAACCAATTAGATTATTTATCGATATTTAATTATATTATATTATATTA
 53639  TATTATATATATATATATATATTATATTATAAAATTTATTTATAAATATTTGTTTATTTA
 53699  TTTATTTATTGAATAACAATAGAATTAAATATTGTCAATAAATAATAAATAATGTTTAAT
 53759  ATATATTATATTATATTAATATTAATATTATTATTATTTTTTTTATTATATTAATATAAT
 53819  TTATAAAAATATAAAATTATTATTTTTATTATAATTTATATATATATAATATATATATTT
 53879  ATTAAAATATTTTAATAAAGGAGAAAAATAATTAAATTAAATTAAATTAAATTATTTATT
 53939  ATTATTATTATTATTTATATAATAATATATTATTTAAATATTTATATATTATTTTTATAT
 53999  TAATATTTATAGATGGGGGTCCCTATTATTATTGAAAATAATAATTATTAATGGACCCCA
 54059  GATAGCTTCTTGTTTATCATTTATATATATATATATATTATTAATTATTTTATTCTCCTT
 54119  TCGGGGTTCCGGCTCCCGTGGCCGGGCCCCGGAACTTTATAATATTATTATTAATTATTT
 54179  AATTAATATTATAATCATATAATTTAATATTTTATTTAATTTTATTAAAATTTAATATAT
 54239  ATATTTTTATTATTATTTAATTAATTTATAAATATAAAATATTCTTAATATTAAAAATAA
 54299  ATAAATAATAAAGTTTATAAATCATATATTATAATTATTTATTATTTTTATATTATATTA
 54359  ATAAAATATTATTATTATAAAAAAAAAATAGAAATTTTATAATATTTTTATATATTTTTA
 54419  ATTATTATTATTAATATTTATTAAAGGAAATATAAAAACCGAAGGAATATTATAATTATA
 54479  ATTATAATTATAATTATTATTATATTTAATTTATTATTATAATAATAATAATAGTCTGCT
 54539  CCCCTCTTTATCTTTATCTTTATCTTTATCTTTATCTTTATCTTTATCTTTATTTTTATT
 54599  TTAAAGTTCCGGGGCCCGGCTACGGGAGCCGGAACCCCGAAAGGAGAAGGATATTTAATA
 54659  ATTTATAATATTTAATTCATATATATATATATATATTTTATTTTTTATATATATATTTAA
 54719  TATATTATATTTATATTTATATTATTATTATATTTATATTATATTATTTAATTATTTTTT
 54779  AATAATATATTATTAATATTTTACCTTTTGATAAATAAAAATTTATTAAAAATTTTATAA
 54839  TAAGTATTAAAATATCATAAAAGTATAATATTTATATAAAATGTATAAATTTATAATCTT
 54899  CTAATTAAATTAAATAAATAAAATAAAATAAAATAAAATAAATTAAACTCCTTTTGAGAT
 54959  TCACACCTATTTTATTAAAAATAGGTATTCACTTAATTAAATTAAATTAAATTAAATTAA
 55019  ATTAAATTAAATTAAATTAAATTAAATTAAATTAAATTAAATTATGGATAATTTATTTAA
 55079  TAAATATATATATTATTTATAAAATAATAGTCCGGCCCGCCCCGCGGGGCGGACCCCGAA
 55139  AGAGTCTGCCCCTTTTTATTTAATATTTAATATTTAATATTTAATATTTAAAGAAGGATA
 55199  TATTTATAATTTATCATAATATTATTTAATAAGAAATTATTAATTAATTAATTAATTAAT
 55259  TTATTTATTGTTTATATTTATTAATATTAATATAATAAAAATGTAAAATACTTAATATTA
 55319  TTAATATTATTATATATAATATATATAATAATATATTATATTTATATCTCCTTTATTCCT
 55379  TTTTCCCCCGATGGGGACTTATTATATTATATTATTATATATTTCTTCGATAACTTTATA
 55439  TATATTTTATTTTTATAAAAAAATATTTATATATTATTATTTACAATAATAATTATTAAT
 55499  AGTCCGGCCCGTCCCGCGGGGGGGAACCGAAGGAGTGCG
;     G-trnE(cuc)_2 <== end
 55538  GGACCCCGTGGGAACCGCATCCCTTTTTATTTTTAATTAAGAAGGAGT!GAG!GGACCCC
 55596  GTGGGGACCGAACCCCGAAGGAGTC
;     G-trnE(cuc)_2 <== start
 55621  TTTTTTCTATTTATTAATAATAACTATAAATTATATTTAAAATAATAATTTACTTGTTAT
 55681  AATCTTAATGTTCCGGGGCCCGGCACGGGAGCCGGAACCCCGAAAGGAGAAGTATATAAA
 55741  TATTTACTTGTTATAATTTATTATATATTTATAACCTCCTTCTTAAAATTATCTTTACTT
 55801  TATAATAAAAATTAATATAATATAATCTGATAATAATCGAATTTTATTATATTTAATTTA
 55861  ATTAATAATAGACAATTATTATTATTATTTTACTTATTAATATTAATTTAGATTTATATA
 55921  TATAAATATTATTAATTTTATATTAATTTTTTTATTAATTATTTATTTTTATATTCATAT
 55981  TTTTTTATTAATATTATTTTTATTAATAACTTTTTAAATAATTATAAACTATATATTATT
 56041  TATATTTATATTTATAATAAATGAAACAATTATAATAAAAATTACAATTACAATTATATT
 56101  ATAATTATGATTACAATAGGGTTAAACATTACCTGTGAACAACTGGTAATGTTTAACCCG
 56161  TATTATTATTTATTATATTATATATATATTAAAATATTAATATTAATATTAATATTATAT
 56221  TATATTATATTATATTATATTATATTATATTATATTATATTTATAATTATATTATATTAT
 56281  ATAATTTATATACTTTTATAATTCTTATTATTATTTATTTATTATTTATTTATTATTATT
 56341  TAAATATATTATTATTATATATTAATAATATATATATTATTTTATATATTTTATTTAATA
 56401  TAAATTATTTATATTTTTATATTTTATTATGAGGGGGGGTCCCAATTATTATTTTCAATA
 56461  ATAATTTATCATGGGACCCGGATATCTTCTTGTTTATCATTTATTATTCTTATTATTTGG
 56521  TTTTTATTTAATATTTATAATTTATTTTATACAATTTATTATATTGTTTATACCTTATTA
 56581  TTATTATATAATATATTATATTATTATAATAATTTAATTAATTATATTATTAAATATTAA
 56641  CTAATGTGTGCTCTATATATATTATTCATTCTAGTTTCTAATCACCCACCCCCTCCCCCT
 56701  ATTACTTATATATCTAGAAATAAAAATACATAACATATATTTTAAATATATATATATAAT
 56761  TATATAATAATTATTATATATAAAATATATATATATATAATATATATTTATAAAATAATA
 56821  ATAATAAATATTATTACTCCATTAGAGGTTTTGGTCCCATATCAGGAACCGAAACTATAA
 56881  TAATATATAATATTATAATAAAGATATTCTTATTTATAATATATTATTAAATAAATTAAT
 56941  AATAATTATAATATATATATATAATATATTATAATATATTTATTCGAGAACTTTTTATTT
 57001  ATTATAAAATAAAATATTTTATTTATTATTTAGTTTTTTTTTATTAAACATTTTATAAAA
 57061  ATATAAATGTTAATAATATTATGATTAATAAGTAATAATAAATTTATTTATTTTTATTAA
 57121  TTACTTCTTCGAGGTATTAGTATCAGTATCAGTATCAGTATCGTAAAAAACGGGTGACTA
 57181  AAATATATATATATATAAAATTATAAATAAAAATATTATAATAATTTTAAATAAATAAAT
 57241  ATCAATATATTATTATTATTTATATTATAATAAATATTATCTAATAATAGTC
;; mfannot:
 57293  cggcccgcccccgcggggcggaccccgaaggagtccgaaccccttttttatttaatttta
 57353  tttaaagaaggagtgagggacccctcccgttagggagggggaccgaaccccgaaggagat
 57413  aattagatataattatattttattttatataaattatataatattatataataataatta
 57473  tataataagttaataataattatataataagttaataataatcatatctcctttataaat
 57533  gaacttttattaaatatattttattaaatattaaatatattttttataatattaaatata
 57593  ttttattaaaatattaaatatattttattaaatattaaatatattttattaaatattaaa
 57653  tataaataaaggtttatattataattcattatttatatcttctttataaattaatattcg
 57713  tattagatccttatttaatttataatcctttaaaaaacttttaataaatataatataata
 57773  taatatatatataatttttattatttttatattatttttattatttaaatatattatata
 57833  tttcattataataattatttaaaaagttatttaataaataatctgatattatattttata
 57893  attaattttatttattttatttattatatatattattatatataattaaaattataatta
 57953  caattataactataatttaattaaattaaattaaattggattaaattaaattaaattggg
 58013  cgccaagccggttgttcaccgacttggtcccaatataatatgatataatataatatacta
 58073  tatgatataatataaatataatatactatatgatataacataaatataatatactccttc
 58133  ggggtccgcccccgcggggcgaaccggactatatgaatatattattattattataattat
 58193  aaaattatattaaataaataaaatttctttaataattattaattaatattattaatttat
 58253  ttacaaatattttattaatttttatttctccttccggggttccggctcccgtggccgggg
 58313  cccggaactattaaatataaatatataaatatatatatatttatttataatattatttat
 58373  atttattatatattattattaaatatatttttattatatatcattaaatattaatatatt
 58433  attatagtggtggggggtcccaattattattttcaataataattattattgggaccccgg
 58493  atatcttcttgttaatcaattattatattatttaatttatttatttcttatttataattt
 58553  attttatataatttattatattgttaatacttttatttatattattaattatattatatt
 58613  attataatatatttaattgattatattataaaattataactaatgtatgctttgtattta
 58673  ttgaatagtttggttcttatcacccaccccctccccctattacttatatatttggtaaat
 58733  aaaaatataacttatataaatatttaataaatatatattaaatatattattattaataat
 58793  ttattattatataataaaataataaatattattaatgatttaaattatataaatattaat
 58853  tattaaataaataattatactttctcctttcggggttccggctcccgtggccgggc
;; mfannot:     /group=IB(5') (1.83e-04)
 58909  CCCGGAACTTAAAAATAATATATATATATATAAAAGTATTTTATAATAATTAGTTTAATT
 58969  ATTATTCTTTTTTTATTAAATATAAAATCATTTTATGTTATTAATTTTTATTTATTAAAA
 59029  ATAAATTTTATAATTAATATTTCTCCTTTCTTAAAATAAATAATATTATTTTTTATAATT
 59089  ATTAATTAATGAATACTCCTTTGGGGTTCGGTCCCCCCTCCCGTATACTTACGGGAGGGG
 59149  GTCCCTCACTCCTTTTGAGACTTTAATTTTATAAATATAAATATAAATATAATAAGATGT
 59209  TAACTCTTTTATAAATAAATAATAAATATAATTCTATTTTTAATAATAATATATAATATT
 59269  TTTATAATAAAATATATAAATAATAATATTTATATATATATATATACTTTTTTTTATATA
 59329  AGAATAATATATATAGTTCACATTGGAGGCGAGTAAAAGGAGATAAGAAATATAATATAA
 59389  TATAATAATAAAAATATAATGAATAATAATAATAAAAATTTATATAATAACAAAATAGTC
 59449  CGACCGAAGGAGATGAGATTATTAATATTATTAAATAATAAAATGTATTAATTATAAAAT
 59509  ATAAAACCTATAAATAATTTATAATATAATTTATATTATGATAATAATAATATATATATT
 59569  ATAATATTTTATATATATATTTATTATATTTATATTTATATAAAAAAGTGAAATTGATTA
 59629  ATTAATTAATTTATAATTAATAATTATTAATATAATCCGGCCGAAGGAGTGAGGGACCCC
 59689  TCCCTATACTCTATACTAATGGGAGGGGGACCGAACCCCTATTTAAGAAGGAGTTTATTA
 59749  TATATATTAAATAAGATTTATAATATAATTAATATATATTTTAATAAATATAAAAGATTA
 59809  TATTATAAAAAGTATATTTTATATTTATATTTATATATATATTTTATTTATTATTATTAT
 59869  ATATATAAGTAGTAAAAAGTAGAATAATAGATTTGAAATATTTATTATATAGATTTAAAG
 59929  AG
;;     rnl ==> ;; mfannot: 5' +/- 50 nt
 59931  ATAATCATGGAGTATAATAATTAAATTTAATAAATTTAATATAACTATTAATAGAATTAG
 59991  GTTACTAATAAATTAATAACAATTAATTTTAAAACCTAAAGGTAAACCTTTATATTAATA
 60051  ATGTTATTTTTTATTATATTTATAATAAGAATAATTATTAATAATAATAAACTAAGTGAA
 60111  CTGAAACATCTAAGTAACTTAAGGATAAGAAATCAACAGAGATATTATGAGTATTGGTGA
 60171  GAGAAAATAATAAAGGTCTAATAAGTATTATGTGAAAAAAATGTAAGAAAATAGGATAAC
 60231  AAATTCTAAGACTAAATACTATTAATAAGTATAGTAAGTACCGTAAGGGAAA
;;
 60283  GTATGAAAATGATTATTTTATAAGCAATCATGAATATATTATATTATATTAATGATGTAC
 60343  CTTTTGTATAATGGGTCAGCAAGTAATTAATATTAGTAAAACAATAAGTTATAAATAAAT
 60403  AGAATAATATATATATATAAAAAAATATATTAAAATATTTAATTAATATTAATTGACCCG
 60463  AAAGCAAACGATCTAACTATGATAAGATGGATAAACGATCGAACAGGTTGATGTTGCAAT
 60523  ATCATCTGATTAATTGTGGTTAGTAGTGAAAGACAAATCTGGTTTGCAGATAGCTGGTTT
 60583  TCTATGAAATATATGTAAGTATAGCCTTTATAAATAATAATTATTATATAATATTATATT
 60643  AATATTATATAAAGAATGGTACAGCAATTAATATATATTAGGGAACTATTAAAGTTTTAT
 60703  TAATAATATTAAATCTCGAAATATTTAATTATATATAATAAAGAGTCAGATTATGTGCGA
 60763  TAAGGTAAATAATCTAAAGGGAAACAGCCCAGATTAAGATATAAAGTTCCTAATAAATAA
 60823  TAAGTGAAATAAATATTAAAATATTATAATATAATCAGTTAATGGGTTTGACAATAACCA
 60883  TTTTTTAATGAACATGTAACAATGCACTGATTTATAATAAATAAAAAAAAATAATATTTA
 60943  AAATCAAATATATATATATTTGTTAATAGATAATATACGGATCTTAATAATAAGAATTAT
 61003  TTAATTCCTAATATGGAATATTATATTTTTATAATAAAAATATAAATACTGAATATCTAA
 61063  ATATTATTATTACTTTTTTTTTAATAATAATAATATGGTAATAGAACATTTAATGATAAT
 61123  ATATATTAGTTATTAATTAATATATGTATTAATTAAATAGAGAATGCTGACATGAGTAAC
 61183  GAAAAAAAGGTATAAACCTTTTCACCTAAAACATAAGGTTTAACTATAAAAGTACGGCCC
 61243  CTAATTAAATTAATAAGAATATAAATATATTTAAGATGGGATAATCTATATTAATAAAAA
 61303  TTTATCTTAAAATATATATATTATTAATAATTATATTAATAATATATATAATTATATTAT
 61363  ATATTTTTTTTATATAATATAAACTAATAAAGATCAGGAAATAATTAATGTATACCGTAA
 61423  TGTAGACCGACTCAGGTATGTAAGTAGAGAATATGAAGGTGAATTAGATAATTAAAGGGA
 61483  AGGAACTCGGCAAAGATAGCTCATAAGTTAGTCAATAAAGAGTAATAAGAACAAAGTTGT
 61543  ACAACTGTTTACTAAAAACACCGCACTTTGCAGAAACGATAAGTTTAAGTATAAGGTGTG
 61603  AACTCTGCTCCATGCTTAATATATAAATAAAATTATTTAACGATAATTTTATTAAATTTA
 61663  GGTAAATAGCAGCCTTATTATGAGGGTTATAATGTAGCGAAATTCCTTGGCCTATAATTG
 61723  AGGTCCCGCATGAATGACGTAATGATACAACAACTGTCTCCCCTTTAAGCTAAGTGAAAT
 61783  TGAAATCGTAGTGAAGATGCTATGTACCTTCAGCAAGACGGAAAGACCCTATGCAGCTTT
 61843  ACTGTAATTAGATAGATCGAATTATTGTTTATTATATTCAGCATATTAAGTAATCCTATT
 61903  ATTAGGTAATCGTTTAGATATTAATGAGATACTTATTATAATATAATGATAATTCTAATC
 61963  TTATAAATAATTATTATTATTATTATTATTAATAATAATAATATGCTTTCAAGCATAGTG
 62023  ATAAAACATATTTATATGATAATCACTTTACTTAATAGATATAATTCTTAAGTAATATAT
 62083  AATATATATTATATATATATTATATATAATATAAGAGACAATCTCTAATTGGTAGTTTTG
 62143  ATGGGGCGTCATTATCAGCAAAAGTATCTGAATAAGTCCATAAATAAATATATAAAATTA
 62203  TTGAATAAAAAAATAATATATATTATATATATTAATTATAAATTGAAATATGTTTATATA
 62263  AATTTATATTTATTGAATATATTTTAGTAATAGATAAAAATATGTACAGTAAAATTGTAA
 62323  GGAAAACAATAATAACTTTCTCCTCTCTCGGTGGGGGTTCACACCTATTTTTAATAGGTG
 62383  TGAACCCCTCTTCGGGGTTCCGGTTCCCTTTCGGGTCCCGGAACTTAAATAAAAATGGAA
 62443  AGAATTAAATTAATATAATGGTATAACTGTGCGATAATTGTAACACAAACGAGTGAAACA
 62503  AGTACGTAAGTATGGCATAATGAACAAATAACACTGATTGTAAAGGTTATTGATAACGAA
 62563  TAAAAGTTACGCTAGGGATAATTTACCCCCTTGTCCCATTATATTGAAAAATATAATTAT
 62623  TCAATTAATTATTTAATTGAAGTAAA
;; mfannot:     /group=IA (1.52e-25)
 62649  ttgggtgaattgcttagatatccatatagataaaaataatggacaataagcagcgaagct
 62709  tataacaactttcatatatgtatatatacggttataagaacgttcaacgactagatgatg
 62769  agtggagttaacaataattcatccacgagcgcccaatgtcgaataaataaaatattaaat
 62829  aaatatcaaaggatatataaagatttttaataaatcaaaaaataaaat
;     G-orf236 ==> start /note=LAGLIDADG ;; evalue:0.0032
 62877  aaaatgaaaaatattaaaaaaaatcaagtaataaatttaggacctaattctaaattatta
 62937  aaagaatataaatcacaattaattgaattaaatattgaacaatttgaagcaggtattggt
 62997  ttaattttaggagatgcttatattcgtagtcgtgatgaaggtaaactatattgtatgcaa
 63057  tttgagtgaaaaaataaggcatacatggatcatgtatgtttattatatgatcaatgagta
 63117  ttatcacctcctcataaaaaagaaagagttaatcatttaggtaatttagtaattacctga
 63177  ggagctcaaacttttaaacatcaagcttttaataaattagctaacttatttattgtaaat
 63237  aataaaaaacttattcctaataatttagttgaaaattatttaacacctataagtttagca
 63297  tattgatttatagatgatggaggtaaatgagattataataaaaattctcttaataaaagt
 63357  attgtattaaatacacaaagttttacttttgaagaagtagaatatttagttaaaggttta
 63417  agaaataaatttcaattaaattgttatgttaaaattaataaaaataaaccaattatttat
 63477  attgattctataagttatttaattttttataatttaattaaaccttatttaattcctcaa
 63537  atgatatataaattacctaatactatttcatccgaaacttttttaaaataa
;     G-orf236 ==> end
 63588  tattcttatttttattttatgatatatttcataaatatttatttatattaaattttattt
 63648  gataatgatatagtct
;; mfannot:
 63664  GAACAATATAGTAATATATTGAAGTAATTATTTAAATGTAATTACGATAACAAAAAATTT
 63724  GAACAGGGTAATATAGCGAAAGAGTAGATATTGTAAGCTATGTTTGCCACCTCGAT
;;
 63780  GTCGACTCAACATTTCCTCTTGGTTGTAAAAGCTAAGAAGGGTTTGACTGTTCGTCAATT
 63840  AAAATGTTACGTGAGTTGGGTTAAATACGATGTGAATCAGTATGGTTCCTATCTGCTGAA
 63900  GGAAATATTATCAAATTAAATCTCATTATTAGTACGCAAGGACCATAATGAATCAACCCA
 63960  TGGTGTATCTATTGATAATAATATAATATATTTAATAAAAATAATACTTTATTAATATAT
 64020  TATCTATATTAGTTTATATTTTAATTATATATTATCATAGTAGATAAGCTAAGTTGATAA
 64080  TAAATAAATATTGAATACATATTAAATATGAAGTTGTTTTAATAAGATAATTAATCTGAT
 64140  AATTTTATACTAAAATTAATAATTATAGGTTTTATATATTATTTATAAATATAATATAAT
 64200  AATTATTATTATTAATAAAAAAAATATTAATTATA
;;     rnl ==> ;; mfannot: 3' -20/+180
 64235  ATATTAATAAAATACTAATTTATCAGTTATCTATATAATATCTAATCTATTATTCTATAT
 64295  ACTTATTACTCCTTTTTAATTTAATTAAAAAGGGGTTCGGTTCCCCCCCCATAAGTATGA
 64355  TTATAATTATAATTATAATATAAGGGAG
;; mfannot:
 64383  gggtccctcactccttacggggtcccggctggaccgagactcctcccttgcggggtgggg
 64443  ttggttcacacctttatttatttataaaggtgttcactaataaatatatatatatatata
 64503  ttatattataatattatttaatacttaatatattatatattttatatttaataaataaaa
 64563  aatattaataaataataatattaataataaagtccggcccgcccccgcggggcggacccc
 64623  ga
;; mfannot:     /group=IB(5') (2.16e-04)
 64625  AGGAGAAATTATAATTAATACCCTCTATATATAATTCTAATTAATTAAATTAAATATTTA
 64685  TATATAATAATCAATATATTATTAATTTAATAATTATTATAATAGTTCCGGGGCCCGGCC
 64745  ACGGGAGCCGGAACCCCGAAAGGAGTTTATAAAAGATATATTTTTATATTTTATTATATT
 64805  TAATAAATATTACTTTTTTTATTATTATTTTTATATATTATATAATATTATTAATTTTTA
 64865  TTATAATATTATTTACTTTTTTATTGGATTATTTATTTATTTATTTATTTATTAATTAAT
 64925  TAATTAAATATTTATTAATTAATATATATATTAAATATTAATATTTTATTAAAAAAAGAG
 64985  ATATATGAATAATATATTATGTTATATTATATTATATAATTATATTATTTTTTTATAATA
 65045  TTAATAATTAAAAATAAGAACTTATTTAAAAATTATAATTATGATAATAAATTAATACTT
 65105  TTTAATTTATAAAAATATAAATATGGGGTCCCGCACTCCTTTGGGGTTCGGTCTCCCCTC
 65165  CCGTAAGTATAGTATAGTATAGTATAGTATAGTATAGTATAGGGAGGGGTCTCTCACTCC
 65225  TTCGTTAATTTATATATATTATTAATAATTATTTAATTTTTATTATTTATTTATTTATTT
 65285  ATTTATAATATATATTAAAATATTATAAAATTATTAATATTTATAATAGAATAAATATTA
 65345  TAAAGTATAATTATAAATAATTAATTAATTATTTTAATAATA
;     G-trnT(ugu) ==> start
 65387  GTTATATTAGCTTAATTGGTAGAGCATTCGTTT!TGT!AATCGAAAGGTTTGGGGTTCAA
 65445  ATCCCTAATATAACA
;     G-trnT(ugu) ==> end
 65460  ATAATAATAATAATAAAATATTAAAATAAATATAATATTTATAAAAAATTTATTAATTTA
 65520  TATAAAAAATATATATATAAATAATAATAAAACATTTTATAATCAATAATTTAATAAATA
 65580  ATCTTCTTATTATAATATTATGTTTAAATATTACTCCTTATGAGGTCCAACTGGACCGAA
 65640  CTCCTCCCTTGCGGGGTGGGGTTGGGTTGGTTCACACCTTTATTTATTTATAAAGGTGTT
 65700  CACTAATAAGATATAAATATATATATATTATATAATAATAATAATAATAATATATTATTT
 65760  AATATATTATTAATAAATATAAATAATATTTTAATAATTTTTAATAAATCTAATTTATAT
 65820  ATTAATAATTTAATAATCTTAATATTTATTATCATTATTTCATATTTATATTATATAAAT
 65880  ATTTATTTAAATAAAAAAAATATTAAAGAGTCCGGCCCGCCCCCGCGGGGCGGACCCCGA
 65940  AGGAGTTTATTTTATTTATTATAAATTATTTAATAAAATATATATAATAATATATAGAAT
 66000  AAAGATATAAATAATTATAAGTATCTAAAGTAGTAAA
;     G-trnC(gca) ==> start
 66037  GGAGATGTTGTTTTAAGGTTAAACTATTAGATT!GCA!AATCTACTTATTAAGAGTTCGA
 66095  TTCTCTTCATCTCTT
;     G-trnC(gca) ==> end
 66110  AAATAAATAATATAATAATAAAATATTATAAATAAATATATATATATTTAGAATAATTAT
 66170  ATAATAAA
;     G-trnH(gug) ==> start
 66178  GGTGAATATATTTCAATGGTAGAAAATACGCTT!GTG!GTGCGTTAAATCTGAGTTCGAT
 66236  TCTCAGTATTCACC
;     G-trnH(gug) ==> end
 66250  CTATAAATAATAATAATAATATATTTTATTATTCTTAAATTTTATTTATTCTTTATATTA
 66310  TATATATATATAATATTAATATTATTACTTTATAATAACAAAATATTATAATTAATTGAT
 66370  ATATATACCAAATATTATTAATTGAAATTAAATAATAAATAAAATATTTATTTCTTTATT
 66430  AAAATTCTAATTAATTGATTCTTTTTATTGAATATTAAATTCTATTATAACTTATTAATT
 66490  AATTAATTAATTAATTATAATAATAATAATATTTATTATTAATTATTAAATATTTATTAT
 66550  TATATATAAGATTTAATTTTAAATATTAATAAAAAAAGAATAAAATAAAATAAAATGAAT
 66610  AATATTTCTTTATCTCCTTCGGTCGGATTATTTATTATTATAATATAATATTTAATCAAT
 66670  AGATTTATAATTTATTTAATGAATATTTTATAAAGATGTAAAACAATTCCTTTTTATTAT
 66730  TATAAATTTTTCATTATTTATTAATTTATTTATTTATTCAATATATAAAAATAATTATAA
 66790  AATGATTAAATAATAATAATAATAATTATTTTATATTACTTCTTATGGTTATGGGGGTCT
 66850  CGGTTGGACCGGGCTCCTCCCTTGCGGGATGGGGTTGGGTTGGTTCACACCTTTATAAAT
 66910  AAATAATAAATAATAAATAATAAATAATAAATAATAAATAATAAATAATAAATAAAGGTG
 66970  TTCACTAATAAAATATATAAAAATAATTATAAAAAAGATTATTAAAAATAATAATTTAAT
 67030  GATAAATATATATTATATATATTAATATAAAAATAATAAATATAAATATATTATGTAAAT
 67090  ATTATATAAATTTGTATATGTATATATTATAATAATGTTATATAAGTAATAATATAATAA
 67150  AATATTTTATGTAATTTATATATATTTATAATTATAAAATAAAAATATTATAAATAATAA
 67210  AATTAATAATAATAATAATTTTAATAAAATAAATTATATATTTAATTTTATTATGAAGTT
 67270  TATACTTAATATAAATTATATTTCCTTTATAAATTATTAATATATCCTTTTTAATAAAAT
 67330  AAAAAGGGGCATTATAAATATTAATAATTAATTTTTTTTATTTATATTTATATATATATT
 67390  AAAGATTAAATATATTATTAATACTAATTTATAATTTATTATTAATAAATAATTCGGCTT
 67450  AAATTATAATTTAATAATTTTTATTTATTAATAGTTTCGGGGCCCGGCCACGGGAGTCGG
 67510  AACCCCGAAAGGAGTTTTATTATTAATATAAAAAGAGTAAGGATAATAATAAATTCTTTT
 67570  AATTTATTTTTTAATAAAATATAATTTTAAAATAGTTTTTTATAGTCCGGCCCGCCCCGC
 67630  GGGGGCGGACCCCGAAGGAGTCTGGTATTAATTATAATAATTATATTAATATTATTATTA
 67690  TTTATTATATTATAATATATTTATTTATATTTTATAATATTAATAATTATTTTTATATTT
 67750  AATAAATATAATATATATTTTATATTTTAATAACTATCTAATTAATA
;     G-trnL(uaa) ==> start
 67797  GCTATTTTGGTGGAATTGGTAGACACGATACTCT!TAA!GATGTATTACTTTACAGTATG
 67855  AAGGTTCAAGTCCTTTAAATAGCA
;     G-trnL(uaa) ==> end
 67879  ATAAATATATATAATATATATAATATATATAAA
;     G-trnQ(uug) ==> start
 67912  TGAGTCGTAGACTAATAGGTAAGTTACCAAAAT!TTG!AGTTTGGAGTTTGTTTGTTCGA
 67970  ATCAAACCGATTCAA
;     G-trnQ(uug) ==> end
 67985  TATTATAATATATATATTATTTATATATAAATATATAATTATACTCCTATTTTTATATTA
 68045  ATTAATTAATTAATTAATAATATATGATAATATAAAAATTATTGAATTATTAACTCTTAT
 68105  TAATAATAATAATAATCATAATAATAATATATATATATATAGTATATATATAAAAGTTTT
 68165  ATTATATTATATTATATTATATTATATTATATTATATATTTATTTATATATAATTCTTAT
 68225  TAATTGAAAAGAATAATTAATAATCTTATTAAAAAATAAATACTTTCATTTTTATTTTAT
 68285  TTTATTTAATTATAATATATAAATATTAAAAAAAGGATATAAGTTTTTTATAAGATATAA
 68345  TATATATATATATTAAATATAAAGAAGTTAATATTTATATTTTAATTATAAAATGTTAAT
 68405  ACTTATTAATTAAATTATTAATTAATAATAATTTATGATTTATAAATAATAAATAAAAGG
 68465  AATAAGTTTCAATTAATTAATATATTATATTTAATATTTTATATTTAATATTTAATATTT
 68525  AATATTTTAAGTTCCGGGGCCCGGCCACGGGAGCCGGAACCCCGAAAGGAGTAGTATTAA
 68585  TTATGGATAGTTAGGATGGATTTAATCCTTTGTTATGTTATTAATTAATTAATTAATTTA
 68645  TATATATAAAATATTTTAATTAATTTTTATATAAATATATATATATATATATATTAATAA
 68705  TAGTCCGGCCCGCCCCGTGGGGCGGACCCCAAAGGAGTAATATATATTATGTATAAACAA
 68765  TA
;     G-trnK(uuu) ==> start
 68767  GAGAATATTGTTTAATGGTAAAACAGTTGTCT!TTT!AAGCAACCCATGCTTGGTTCAAC
 68825  TCCAGCTATTCTCA
;     G-trnK(uuu) ==> end
 68839  TAATATTATATATATATATTCTCCTTTCTAAAAATAATAATAATTATATATAATAATAAT
 68899  ATAATTATATATATATATATTATAATAATAATAATAATAATAATAAAAAAATAATAATTA
 68959  TTTTTATTAATAATATTAATATATTATAATTATTAATAAATATTAATAAAAATA
;     G-trnR(ucu) ==> start
 69013  GCTCTCTTAGCTTAATGGTTAAAGCATAATACT!TCT!AATATTAATATTCCATGTTCAA
 69071  ATCATGGAGAGAGTA
;     G-trnR(ucu) ==> end
 69086  ATTATATTAATAGTCCGATCCCCCCCCTTTTTAATTTAATTTAATTAAAAAGTTTAATTT
 69146  ACTATTTAATAATAAATGAAATAATAATA
;     G-trnG(ucc) ==> start
 69175  ATAGATATAAGTTAATTGGTAAACTGGATGTCT!TCC!AAACATTGAATGCGAGTTCGAT
 69233  TCTCGCTATCTATA
;     G-trnG(ucc) ==> end
 69247  ATTAATATTAATATAAATAAATACCCTATAATTAATTAATTAATTAAATATAAAATTATA
 69307  TTAAAACTTATATTATATTATAATATTATATTATTATTATATAAAAATATAATAATAATA
 69367  ATATAAAATTTTATTTAATAATAATATTTTATATAATAAAATAATCATATTTATAATACT
 69427  TAATATTAATAATAATTTATTATAATAATTCTTTAATATACTTATTTATTATTATTTTAA
 69487  TAAATAAATATAATTCTTATAAATCTATTTATTATAAAATATATTTATATTTTAATAAAA
 69547  TACAATATTATAAATATATATATATATAAATATTTAATAAAAATTAAGATATTTTTATAA
 69607  TTATTCTTTATAAATAATAATAATAATAATAATTTATAATAATCTCCTTGCGGGGTTCCG
 69667  GCCCCCATGGCCGGGCCCCGGAACTATAATATATTTTTAATATATTTTTATTACTCCTCC
 69727  T
;; mfannot:     /group=IB(5') (9.64e-04)
 69728  ttggggtccgccccgcgggggcgggccggactataataattttttttttattgttaaaaa
 69788  gtatatataatataattaatatatttctttttatataaattataaatattattttataat
 69848  aaaaaaagtatatataatattatatatttaataaataatataataataatataaataaat
 69908  atatatatattattaatatattaaattttataataataattataataatagtagtaggta
 69968  taaattttaataaagagttttattccaatggagtaataataataataataataaaataaa
;     G-trnD(guc) ==> start ;; mfannot: evalue : 9.30e-10
 70028  ggatctgtagcttaatagtaaagtaccatttt!gtc!ataatggaggatgtcagtgcaaa
 70086  tctgattagattcg
;     G-trnD(guc) ==> end
 70100  tatatttatacttaatataaaaaaataaataataatcttttttattattatatttattaa
 70160  taataaattattttgttattattattaatttatattaatattttatataaattatttatt
 70220  taatctttcattatatatttaatatattattaatattaattaatattttataataaataa
 70280  ataaaataaatattttaatataatactccttcggggtccccgccggggcggggacttatt
 70340  tttatatttattaataataattaatttttatataaatttattatttcttaaatatattta
 70400  ttattattgttttttaataatcttatatataatatataaaatatatatatattatatata
 70460  tatataaatataatatatattattataaatatttataatcttattaattagattatatta
 70520  tattagatcatattatattatattatattattaatagtttcggggataatataatattag
 70580  tattattaatatttttatttttattttttatttaatagtaaaaaattataattttataat
 70640  ttattaaattattatataatttcattaatatatttcttcttttttatttatttatttatt
 70700  acttattaatagatataatataaaaaataataataatttattataatttatttatttatt
 70760  tatttatttatttatttatttatttattaatttattaatttatttattattatatttttt
 70820  tttttaataaa
;     G-trnS(gcu) ==> start ;; mfannot: evalue : 6.13e-11
 70831  ggaaaattaactataggtaaagtggattattt!gct!aagtaattgaattgtaaattctt
 70889  atgagttcgaatctcatattttccg
;     G-trnS(gcu) ==> end
 70914  tat
;     G-trnR(acg) ==> start ;; mfannot: evalue : 6.42e-10
 70917  atatctttaatttaatggtaaaatattagaat!acg!aatctaattatataggttcaaat
 70975  cctataagatatt
;     G-trnR(acg) ==> end
 70988  atattatattatataatattatatattaataaatattattaattaatttatttatttatt
 71048  tatttatttatttattattaaataaaaatatttaatagttccggggcccggccacgggag
 71108  ccggaacc
;; mfannot:
 71116  CCGAAAGGAGAATAATATAAAATATTATAATTATTTATATATTAATTATTAATTATTAAT
 71176  TATTTATTATATAAAAAGTATATAATTTTGTATTTTAATATAGGGTTAATTAATTAATTA
 71236  TTAATTTTTTTTATAATAAGATAATAATATATTAAAAACTTATTATAAATTTATAAAATA
 71296  ATATTTATTTAATTTGATATTATTTTTAATCTTTCATTAATATATATTTTATTATAAGTA
 71356  ATAATATAGTTTAATTAAATTAATATAAATAAATTACATAAGAATAATATTATAATAATA
 71416  TTATATATTATATAAAGAAATAATAATTTATATTTTTATTTTTTTATAAATAATATAAAT
 71476  ATAAATATTAATATAAATATAAT
;     G-trnA(ugc) ==> start
 71499  GGGGTTATAGTTAAATTTGGTAGAACGACTGCGT!TGC!ATGCATTTAATATGAGTTCAA
 71557  GTCTCATTAACTCCA
;     G-trnA(ugc) ==> end
 71572  ATAATTATATTATATAATATATATATTAATAAATTATATATATATATATATATATAAATA
 71632  TTAAATAAATATTATATTAATAAATAATATAAATTATCTAATCGAAGGAAATATTTATAA
 71692  TATAATATAAATATTTTAATAAATTAATAAATATTATATTAATAAATAATTAATAAATAT
 71752  ATAAATTATAATAAATTTTAATATTATTATATAAATTAATTAAATATAATAATTAATGAA
 71812  ATA
;     G-trnI(gau) ==> start
 71815  GAAACTATAATTCAATTGGTTAGAATAGTATTTT!GAT!AAGGTACAAATATAGGTTCAA
 71873  TCCCTGTTAGTTTCA
;     G-trnI(gau) ==> end
 71888  TATTATATATCATTAATATATAAAATATAAATATATATATTATAATAATAATAATAATAA
 71948  ATATAAATATAATTATATATATATATATATATAAATAAATAATTATTTAATTTATAATAA
 72008  ATATATATAGTTCCCGCGAAGCGGGAACCCCATAAGGAGTTTTATTATTAATTATATTTA
 72068  ATAAATATTAATTATTAATTTTATATTTATAAATAAATTTATTAACTATTTTATTAAAAA
 72128  TATTATAATTAAATAATAATATAAATAATTTATAATATAATAATATATACTTATAAATAA
 72188  TATTTAAATCTTATTATTAATTTATAAATCATAAATTATTATTAATAAATATCTCTTTTA
 72248  GATGAATTAAACTTATATTTATATTTATATTATATATATAGATATAAATCTTAAATAGAG
 72308  TAAATATATTATAATAATTATATAAATATATATATATTATATTAAGATAATAATATATAT
 72368  ATATATTAATATATAA
;     G-trnY(gua) ==> start
 72384  GGAGGGATTTTCAATGTTGGTAGTTGGAGTTGAGCT!GTA!AACTCAATGACTTAGGTCT
 72442  TCATAGGTTCAATTCCTATTCCCTTCA
;     G-trnY(gua) ==> end
 72469  TAATTTATTATTAATTTATATATTATTATAAATCAAATCCATTGAAATTAATATAATCCA
 72529  ATGAATAATTAATTTAATACATAATTTAATATATGAAATTATATATATATATACTTTATT
 72589  AAAAAAAAATTATATAATAATTATGTTAATATATTTATATATATAAATAAATAAATAATA
 72649  ATAATTATAATTATAATTATAATTAATTAATTAATAAATAAATAATAATTTATATTATCT
 72709  TTATATATATATATATACTTTATATAAAAAAAAATATAAATAATTATAAAATGTATATTT
 72769  CTCCTTTCGGGGTTCCGGCTCCCGTGGCCGGGCCCCGGAACTATTAATAAAATTAATAAT
 72829  AAAATAATTATTATCTGTATTTAATAAAATTTAATTAAAGAGTTATATTTCTATATATTT
 72889  ATATATATATTTATTTATTTATTTTAATAAAATATATAAAATAAGGGTTTTTATTTATTT
 72949  AATTAATATATATTTATTCTTTTATATAATAT
;     G-trnN(guu) ==> start
 72981  GTCCTTATAGCTTATCGGTTAAAGCATCTCACT!GTT!AATGAGAATAGATGGGTTCAAT
 73039  TCCTATTAAGGACG
;     G-trnN(guu) ==> end
 73053  ATAATAATATATATATATTTTAATTTATATATTATATATATATATATATTAAAGAAAAAT
 73113  AATAATATAAAAATATGTATTAATAATAATAATAAATAAATAATAATAAATAATTTTATT
 73173  TTATTATATTATATTATATTTATTGATATATTTATTGATATTTATTAATTTAAGATTATT
 73233  CATTAAATATATAATTATTAATAATTTAATATATTTTATAATTTTTATTATATTTTATAT
 73293  AAGAAGAAACTATTTTATATATTATATATATATATATAATTTTTTTTATAAAATGATAAA
 73353  CTTTATATTATAAATATTATTAAAATATTTTTATAAATATTTAAATTATTTATAAAAAGG
 73413  TATATAATAATAATTATTAATATTATATTATATTATATATTTATTTATATTATATATAAT
 73473  AATATATTTATATATATATTAATTAATTAATAAATTAAATAAGTATCTATATTTTATATT
 73533  ATATTATATTATATTATATTATTTTATTTTATTAGTTTCGGAAGGAGAATAAAAAGTATT
 73593  CTAAATAAATTATATATTTATTATTTCTCCTTTCGGGGTTCCGGCTCCCGTGGCCGGGCC
 73653  CCGGAACTATTAATATATTATAAATTAATAAAAAATAAATATGTATATATAAATTATATT
 73713  TATTATGTTTAATTATTTATAATTTATTATAATAAATAGTCCGGCCCGCCCCCGCGGGGG
 73773  GGGGCGGACCCCGAAGGAGTATAAGATATCTTATTTATATTTATATATAATAAAGAATAT
 73833  TATTAAACTAACACCTATATTATATATATTATATTATATAATATTATATATATATGAATT
 73893  ACTAAGAATAAATTTATAATTAGATAATATTTATATTTATTTATTTATTTAATTAACAAA
 73953  TATATTAATATTTTTAATTAATTAATTAATAATACCTTTATATATATATATATATATATA
 74013  TTAATTTTAATTATATAATTATCTTTTTTTTAATAATCATAAATATATTATATATTTTAT
 74073  ATAATAAGATTATAATTTTATAATTATTTATATTTTTTTTTATTAAAAATTATTATTATT
 74133  ATAATTATTATATTATAATTATAAATTATTAAAGAATATATTTATTAATATTTTAATAAT
 74193  TAATATCTTTTATTTATATTTATAAAATAAGGTATAAATATTGATAATAAAGAGTAAATA
 74253  TTGTATTAATTATAATAATAATTATAATTAAGGA
;     G-trnM(cau)_1 ==> start
 74287  GCTTGTATAGTTTAATTGGTTAAAACATTTGTCT!CAT!AAATAAATAATGTAAGGTTCA
 74345  ATTCCTTCTACAAGTA
;     G-trnM(cau)_1 ==> end
 74361  ATAATGATTATAATATTTATATATATTAAAATAATATTAATAAATAATTACTCCTCCTAG
 74421  CAGGATTCACATCTCCTTCGGCCGGACTATTTTATTATTATTATTATTAAATAGATGTTC
 74481  ATTAAATAATTATAAATATAATTTATCTTTTAAATATATATATATAATATAATATTTAAA
 74541  TATATATTATAAATAAATAAATAAATAATTAATTAATAAAAACATATAATGTATATTTAT
 74601  CTATAAAAAATATTAATTAAATTAATATATTATTACAGTTCCGGGGGCCGGCCACGGGAG
 74661  CCGGAACCCCGCAAGGAGATAAATAAATAAATAAATATAAATAATTATTCTTCTTTAAAA
 74721  TAAAAAGGGGCGGACCGGACTATTTTATTTTTAAATATATATTATATTAATAATATACTA
 74781  TATAAGTATAAATAAAAATTAATAATATATTATATATATATTATATTAATAATAATAATA
 74841  ATAATAATAAATAATAACTCCTTGCTTCATACCTTTATAAATAAGGTAATCACTAATATA
 74901  TTATAATAATAATAATTATATATATTATATATAATCTAAATATTATATATTTTAATAAAT
 74961  ATTAATATATATGATATGAATATTATTAGTTTTCGGGAAGCGGGAATTCCGTAAGGAGTG
 75021  AGGAACCCCTCCCTATACTAACGGGAGGGGGACCGAACCCCGAAGGAGTTTTATTTTTAG
 75081  TATTTTTTTTATAAAATATATATTTATATGATTAATAATATTATATATATTATTTATAAA
 75141  AATAATATATAATTTTAATTATTTTTAATAAAAAAAGGTGGGGTTTGGTAATATAATATT
 75201  TTTATTTTATTTATAATATATAATAATAAATTATAAATAAATTTTAATTAAAAGTAGTAT
 75261  TAACATATTATAAATAGACAAAAGAGTCTAAAGGTTAAGATTTATTAAA
;     G-cox2 ==> start
 75310  ATGTTAGATTTATTAAGATTACAATTAACAACATTCATTATGAATGATGTACCAACACCT
 75370  TATGCATGTTATTTTCAGGATTCAGCAACACCAAATCAAGAAGGTATTTTAGAATTACAT
 75430  GATAATATTATGTTTTATTTATTAGTTATTTTAGGTTTAGTATCTTGAATGTTATATACA
 75490  ATTGTTATAACATATTCAAAAAATCCTATTGCATATAAATATATTAAACATGGACAAACT
 75550  ATTGAAGTTATTTGAACAATTTTTCCAGCTGTAATTTTATTAATTATTGCTTTTCCTTCA
 75610  TTTATTTTATTATATTTATGTGATGAAGTTATTTCACCAGCTATAACTATTAAAGCTATT
 75670  GGATATCAATGATATTGAAAATATGAATATTCAGATTTTATTAATGATAGTGGTGAAACT
 75730  GTTGAATTTGAATCATATGTTATTCCTGATGAATTATTAGAAGAAGGTCAATTAAGATTA
 75790  TTAGATACTGATACTTCTATAGTTGTACCTGTAGATACACATATTAGATTCGTTGTAACA
 75850  GCTGCTGATGTTATTCATGATTTTGCTATTCCAAGTTTAGGTATTAAAGTTGATGCTACT
 75910  CCTGGTAGATTAAATCAAGTTTCTGCTTTAATTCAAAGAGAAGGTGTCTTCTATGGGGCA
 75970  TGTTCTGAGTTGTGTGGGACAGGTCATGCAAATATGCCAATTAAGATCGAAGCAGTATCA
 76030  TTACCTAAATT
;     G-orf391 ==> start /note=LAGLIDADG ;; evalue:2.8e-32
 76041  TTTGGAATGATTAAATGAACAATAA
;     G-cox2 ==> end
 76066  TTAATATTTACTTATTATTAATATTTTTAATTATTAAAAATAATAATAATAATAATAATT
 76126  ATAATAATATTCTTAAATATAATAAAGATATAGATTTATATTCTATTCAATCACCTTATA
 76186  TTAAAAATATAAATATTATTAAAAGAGGTTATCATACTTCTTTAAATAATAAATTAATTA
 76246  TTGTTCAAAAAGATAATAAAAATAATAATAAGAATAATTTAGAAATAGATAATTTTTATA
 76306  AATGATTAGTAGGATTTACAGATGGAGATGGTAGTTTTTATATTAAATTAAATGATAAAA
 76366  AATATTTAAGATTTTTTTATGGTTTTAGAATACATATTGATGATAAAGCATGTTTAGAAA
 76426  AGATTAGAAATATATTAAATATACCTTCTAATTTTGAAGAACTACTTAAAACAATTATAT
 76486  TAGTAAATTCACAAAAGAAATGGTTATATTCTAATATTGTAACTATTTTTGATAAGTATC
 76546  CTTGTTTAACAATTAAATATTATAGTTATTATAAATGAAAAATAGCTATAATTAATAATT
 76606  TAAATGGTATATCTTATAATAATAAAGATTTATTAAATATTAAAAATACAATTAATAATT
 76666  ATGAAGTTATACCTAATTTAAAAATTCCATATGATAAAATAAATGATTATTGAATTTTAG
 76726  GTTTTATTGAAGCTGAAGGTTCATTTGATCTATCTCCAAAACGTAATATTTGTGGTTTTA
 76786  ATGTTTCACAACATAAACGTAGTATTAATACATTAAAAGCTATTAAATCTTATGTATTAA
 76846  ATAATTGAAAACCAATTGATAATACACCATTATTAATTAAAAATAAATTATTAAAAGATT
 76906  GAGATTCATCTATTAAATTAACTAAACCTGATAAAAATGGAGTTATTAAATTAGAATTTA
 76966  ATAGAATAGATTTTTTATATTATGTTATTTTACCTAAATTATATTCATTAAAATGATATA
 77026  GTCGTAAAGAAATTGATTTCCAATTATGAAAAACACTTATAGAAATCTATATAAAAGGTT
 77086  TACATAATACACTTAAAGGTTCTAATTTATTAAAATTAATTAATAATAATATTAATAAAA
 77146  AAAGATATTATTCTAATTATAATATTCCTCCTTTCGGGGTTCCGGCTCCCGTGGCCGGGC
 77206  CCCGGAACTAA
;     G-orf391 ==> end
 77217  AAATATTATTGATGATGTATTAAATATAAATCTTATCTATAATTATAAATTACCATATCG
 77277  TATAAATAGTGATATTCAACGTTTAAATTCTATAAATAATAATAATACTAAATTTATTAA
 77337  TGTTGGAGTATTTGTTTATGATTTAAATAATACATTAATTATAACATTTACTGGTTATAG
 77397  ACCAGCAGCTCTTTACTTTAATTGTTCTCCTTTTCGGGGTCCCGACTGGGGCCGGGACTA
 77457  AACATGAAATTGCTAAATATATTAAAAATGGTAATGTATTTATAAATAAATATATTTTAA
 77517  AAAATATTTTTTTAGATTAATTATTATTTTTACTTCTTCTTAAAATTAAAAAAGGAGACT
 77577  TTTTTATATTTATATAAAATATATATAAATTATTCTTTTATTATAAATATATAAAATTAT
 77637  TTTCTTTTAATTATTTTTATAATTAATTAATTAATTAATTAATTCTTCATGGCTATAGCC
 77697  ATAACTTTTAATAATATTCTTTTATTCTTTATTATTATATATATATATATTTATTATTTA
 77757  TTATTATAGAATTTATATTTATAAAAATATTAATATTTTATTTAAAATAAATAATGATTA
 77817  ATTTATAAAATATATATTAATTAAGTTTCGGGCCCCGGCTATGGGAGCCGGAACCCCCGT
 77877  AAGGAGTTATTATATTTATAATTAAATCTTTAAATAATATATCTTAAATTATTATATTGA
 77937  TATTAATATTATATTGATATTAATATTAAATATATATTTAATATTTAGCTTATTATTTTA
 77997  TAAAATTATATTTATATATTATAATATAATTAAATATATTATAAATTTAATAATTTAATA
 78057  AAAATATTCTTTTTATAATTATTATAATAATTAAATAAATAAATAAATAATAATAAGAAT
 78117  AATTAATGTATAATTTTTTATAAATATTATATATTTTTATATTAAT
;; mfannot:
 78163  agttccgggggccggccacgggagccggaaccccgaaaggagaaatattaataaaataaa
 78223  ataaaattataatataattaaattataagaattatatttactccttttataatttatatt
 78283  tataatataatataatataaaataaatataatataatataaaataaatataatgtaatag
 78343  gtattcactcctctttggggtgaacttaatattatatcttaaataattaatataaatata
 78403  atatattatttaataataataataaataaataaataaataaataaattaaataaataata
 78463  atattattataattactttttaataaataatattaatataatattatattagtattataa
 78523  atagactttttattattttatatataatatagtccggcccgcccccgcggggcggacccc
 78583  gaaggagtaatatattatataattattatttttaattataaataaaatataattattatt
 78643  tattatataatttatataaatatatatatatatttattatatatataaatataaatataa
 78703  atataataattaactttatatagaaattctccttacggggttcccgcgaagcgggaacta
 78763  ataataataataataataaatataaaatagtccggcccgccccctgcggggcggaccccg
 78823  aaggagtgagggacccctccctatactatacttacgggagggggaccgaaccccttttta
 78883  ttcttaattaagaaggagtgagggacccctcccgtatattatactaatgtatattatact
 78943  aatgtatattatactaatgtatattatactaatgggagggggaccgaaccccgaaggaga
 79003  tgttcattaaataattaaatatatataattaataatattaaagttttatatatattaata
 79063  tattataaaaggtttatatatatataataagataagtaataaattaattaattaataata
 79123  taaaaatatatattatatattatgttttatttatatatatatatatattatgtattatta
 79183  tataaaaatatatatatattatattataagtaataataagtattatattatatata
;     G-trnF(gaa) ==> start ;; mfannot: evalue : 1.20e-10
 79239  gcttttatagcttagtggtaaagcgataaatt!gaa!gatttatttacatgtagttcgat
 79297  tctcattaagggca
;     G-trnF(gaa) ==> end
 79311  ataataataatatattaattaataattaatttataataaatatattataataattaatat
 79371  atatatataatatatttaatacaaagaaaatatatattatatctcttatttatttattaa
 79431  tattttaataaatataatattataaaaaaaaagtttatatatttagttccggggcccggc
 79491  cacgggagccggaaccccggtaggagaaatataaatataaatataaatataatataagtt
 79551  tggtattcatttaattatattaattaattaaaaatattctaaataagaataaatatcaat
 79611  aaaggagttataaatatatatatatattaatatatatataaaaatatatattattattag
 79671  ttcccgcttcgcgggaacccc
;; mfannot:     /group=IB(5') (6.36e-06)
 79692  GTAAGGAGTTTTATTATAATAAAATTTATATATATTTAATATATAATTATAAAAATATTA
 79752  TATAATAAATAATAAATAATTATTAATAATAAATAAATATAATAATAATATTATAATAAA
 79812  TTTATAAATGATTATAATAAATTTATATTAATTTTTTATTT
;     G-trnT(uuag) <== end
 79853  TGTAAATACTAAGATTTGAACTTAGATAATATGCAC!CTAA!AAACATACATTTTACCAT
 79911  TAAATTATATTTAC
;     G-trnT(uuag) <== start
 79925  CTTATTAATTATATAAATTTTATTAAATATATAATATATTAATTATATAAAAATTATTAA
 79985  ATAAATATATAATATATTATATATAATTTATAATATATATATTATAAATATTATTATATA
 80045  TAAAATATAATATACTACTTATAAAAATATATATATATATATAAATATATATATAAATAA
 80105  ATATTTTATATATTAAATTAAATAATTATTAATAAATTTAATTATAAAGTATCATTTTCA
 80165  ATAGAAATATTAAGAAGGTTATAATAATTATATGAATTATTATAATTATATATATATAAA
 80225  TAAATAAAATAATAATTATAATAATTAATAAGAGTCCGGCCCGCCCCCGCGGGGCGGACC
 80285  CCGAAGGAGTTTTGGATATATATCTGTGGAGTATATATTTTATAA
;     G-trnV(uac) ==> start
 80330  AGGAGATTAGCTTAATTGGTATAGCATTCGTTT!TAC!ACACGAAAGATTATAGGTTCGA
 80388  ACCCTATATTTCCTA
;     G-trnV(uac) ==> end
 80403  AATCTAGATATAATATTATATCTATCTTAATATAATAATATTTATTTATTTATTAAATAA
 80463  AAAAAAAATAAATAATATTAATTAATATAAGATTCTTTTTAATTATAATAATAAATAAAT
 80523  AAAAAGAAGATATTATCAATGATTTATATTAATAATAAATATAAATAATAAAAAATATAT
 80583  ATAATATAATATAATAAATATATTTCCTTTAATATTAATAAATTAATAATAATAATAATA
 80643  ATAATAATAAAATATTTAAATAAATTATATTCAATACAAATTAATTATTTATATTATTAA
 80703  TAATTGAATAAATAAAAATAATCCGGTCGAAAGAGATATTAATTCGATTATATTATTTAT
 80763  TTAATTATATTTAATTTAAATATATAAATTAATATATATATATTGAATTATATATAAATT
 80823  TATTTTATAATTTTATAAATAATATATTATTATAAATATTTAATATAATTTATATTATTA
 80883  TTAAATAAAAGATTTATTAAATTAATATTATTATTTAATTTTATTATATAGTTTTAGGGA
 80943  TAATATTTTATTAATATTTTTTTTATTTATTTATTTAATTATATTATATATATAATATAT
 81003  ATATAACAATAAATTT
;     G-cox3 ==> start ;; mfannot: alternative ATG start pos 81001
 81019  ATGACACATTTAGAAAGAAGTAGACATCAACAACATCCATTTCATATGGTTATGCCTTCA
 81079  CCATGACCAATTGTAGTATCATTTGCATTATTATCATTAGCATTATCACTAGCATTAACA
 81139  ATGCATGGTTATATTGGTAATATGAATATGGTATATTTAGCATTATTTGTATTATTAACA
 81199  AGTTCTATTTTATGATTTAGAGATATTGTAGCTGAAGCTACATATTTAGGTGATCATACT
 81259  ATAGCAGTAAGAAAAGGTATTAATTTAGGTTTCTTAATGTTTGTATTATCTGAAGTATTA
 81319  ATCTTTGCTGGTTTATTCTGAGCTTATTTCCATTCAGCTATGAGTCCTGATGTACTATTA
 81379  GGTGCATGTTGACCACCTGTAGGTATTGAAGCTGTACAACCTACCGAATTACCTTTATTA
 81439  AATACTATTATCTTATTATCTTCTGGTGCTACTGTAACTTATAGTCATCATGCCTTAATC
 81499  GCAGGTAATAGAAATAAAGCCTTATCAGGTTTATTAATTACATTCTGATTAATTGTTATT
 81559  TTTGTTACTTGTCAATATATTGAATATACTAATGCTGCATTCACTATCTCTGATGGTGTT
 81619  TATGGTTCAGTATTCTATGCTGGTACAGGATTACATTTCTTACATATGGTAATGTTAGCA
 81679  GCTATGTTAGGTGTTAATTATTGAAGAATGAGAAATTATCATTTAACAGCTGGACATCAT
 81739  GTTGGATATGAAACAACTATTATTTATCTACATGTTTTAGATGTTATCTGATTATTTTTA
 81799  TACGTAGTCTTCTACTGATGAGGTGTCTAA
;     G-cox3 ==> end
 81829  GGCTATAGAATTATATATCTAAATGATTAATATATATATTATTAATAATTAACAATAATT
 81889  AATATATTATAATTTATATATATATATTTTATATTATTATAATAATATTCTTACAAATAT
 81949  AATTATTATATATTATTCCTTCAAAACTCCTAACGGGGTTCCCGCGAAGCGGGAACTAAT
 82009  AATAATATAATCATTATACTCTTTTTTCATTTACCTTTTATAAAGATAATTAATAAATTT
 82069  ATTTAATATTTATAAAAAAAAATATAATATTAATATAATATAATAATGTAATTATTTATA
 82129  TTTTTATATTCCTTCGAGGTCACCGCCTCACCTCCAGCGGGACTTTTTTAATATGATATA
 82189  ATATAAATATTATTAATTTAACTAATATATAAATTCATATATATATATATATTATTAATA
 82249  TTATTTTATAAAAAATATTTTTATTTGATTATTATTAAATATTATATAAAAATATTAATA
 82309  TATTATAAATATACTATTTATGTAATTATTTTTTGAAGTGAGCACCTATTTTATATATAT
 82369  TTTATATATATTTTATTATATTTTATTAAAAATAGGTGTGAACCTCCATGAGAGAGGAAT
 82429  GAATACCTATTTTATAAAGTATATTTTATATTCTATATATTATAAATATGAACCAAAAAA
 82489  AGGAGTTTAAAATTTAATTAAATTTAATTAATTGAATTTCTTTATTATTATTATCATAAT
 82549  TATTAAACCCTTTATTAATATAATAATATATTATTTATTATCAAAATTCCTACCCTTTTT
 82609  ATAATTTATATCTTTAATAATATAATTAAATATAAAATGTTTATTAAATATTATATAAAA
 82669  AAAAAAATAAAAATATATATATATATATAAATGATAAATAACAAGTAATTCACACTTATA
 82729  TAAATTTAAATATAAAGTCCCAAAAGAAGTCTTTATTAAATAAATTATCATTAATTAATT
 82789  ATAATAAACTTATTTAATATTATTAAATATTAATTTATAATAATAATTATTATTATTATT
 82849  ATTATTAATAAAAATATATAAATAATTAAATAGTTCATATATCCATAAGAATTAGAATTA
 82909  AATTTTAATAAGTGTATTTAATATATAGAATATTAATAGAATATTTATTTTATTTTATTT
 82969  ATATATATATATTTATATATATATATATTAAATAATATTATTTATATTATATTTTATATA
 83029  TATATTATTAATATAAAAAGTATATTATATGTATTATATATATTATATATTATATATTTA
 83089  ATAATATATTACTATTATAATTAATAATTTTATAAAAAAAATAAATAATTATATATTTCC
 83149  TTCGTGGTTCGGTTCCCCCTCCCGTATACTTACGGGAGGGGGTCCCTCACTCATTCAAAC
 83209  TATAATTTAATATATTATAATATTATTTATAATTTATAATATAATGTATATTATTATATT
 83269  ATAAATATTATATAAAAATAAAATGATAATAATAATAATAATAATAAAAATAGAAAAGAA
 83329  TAATTTTTATTATTTTAGTATATATAAGAATTTAATAAGTTAGATTATTGCGGACACCGT
 83389  TACGCGGAGTGGGGACTATTATATTTTACCTATATATATTAATATTATTATAATTTCCTT
 83449  CTTTAAAAGAAAAAAGGGATTCAAGAACTTATTATTATATTAATATATTAATAATAAATA
 83509  ATAATAAATAATAAAAAAGTAAATAAATATAAATTATATAAAAATATAATTTTATTATTA
 83569  AGGAGTGAGGGACCCCCCCTCCCTATTCTAACGGGAGGGGGGGACCGAACCCCAAAGGAG
 83629  TTTAAATATAAAATATAATATTATCATTAAATTCTAATAAGGGTATATAATGAAGATCTA
 83689  TTAGAACCTAAAAAGAATATTAATATATCTATTATAAAATAATAATAATAAATATAAATA
 83749  TAAAAATAAATTGTAATAAATAATAATATTTATAAATAATAAAAAAAAAATAAGGAATAT
 83809  ATTAATTTATTAATAATAAATAAATTATATTAAAATATAATATTATTATTAAATTAAAGA
 83869  ATTATATTAAATATATTTATTAAAATTTTATAAATAAGTTAATATTTTATTAAATAATAT
 83929  TATAAATAAATAAAAAATAAGTATATAATTATTAATATATTAATTTATTATGTTATATAT
 83989  TTTTATATTTCAAATATATAAGTCCCGGTTTCTTACGAAACCGGGACCTCGGAGACGTAA
 84049  TAGGGGGAGGGGGTGGGTGATAATAACCAGAATATTAAATAAATACAGAGCACACATTTG
 84109  TTAATATTTAATAATATAATCAATAAATAATATTATAATAATATAATATAATTAATAATA
 84169  GATATAAAGTATAAACAATATAATAAATTATATAAAATAAATATAAATTAAAAATAAAAA
 84229  CTAAATAATTAATATAATAAATGATAAACAAGAAGATATCCGGGTCCCATGATAAATTAT
 84289  TATTGAAAATAATAATTGGGACCCCCACAATAGAATAAAAAATTAAAAGAATTAATAATA
 84349  TATAAATAATATAAATATATTATATATATAATATAATATATATATATATAAAATAATAAA
 84409  TTATATAATATAATATATATATATAAAATAATAAATTATATATATATATATAAAATAATA
 84469  AAAAATAATAATCATATTAATTTTATAAATATAATTATTATTATTAATAATAATAATAAT
 84529  AATAAAGTCCGGCCGAAGGAGATAATAATTTATAAAAATTAATATTTATTTTATGTAATA
 84589  TTAATATTAATATTAATATAATATAATATAATATAATACGGATTAAATATTACCAGTTGT
 84649  TCACAGGTAATATAAAATCCTATCGTTTCACCTATTATTAATTAATAGTTCCGGGGCCCG
 84709  GCCACGGGAGCCGGAACCCCGAAAGGAGAATAAGTATATATAATAAAATTTAATAAAAAA
 84769  AAAATAATTATATAATAAATATTTATATTATAATATTAATAAATATAAAATATAATTGAT
 84829  ATTAACATTATATAATTAATAATATAATCAAATAATATAAATATAATATAAAAGTTTTAA
 84889  TTATTAAAATTATATAAATATTATTTAATAAAAATAAAAATAATAATAATAATAATAATA
 84949  ATAAAGTCCGGCCGAAGGAGATAAATATTTATATCTTTATTTATAATTATATATATATAA
 85009  AAGTTTATTAAAATTTATAATAATAATATAAAAAAGTATATAATAAATTTATTATAAATA
 85069  AATAAATATTTAGTAATAATATTTAATAAAATTATAAATATTATAAATAAAATATTAATA
 85129  ATAAATAATAAATATATAATATAATATAATATAATAAATTAATAACAATAAGATATCCGG
 85189  GTCCCCTAAATAATTATTATATAAAATAATAATTGGGACCCATACATATAAATATAAAAT
 85249  ATTTTAATATTTATATATAAATAATAATAATATATATTTATATTATAATATAACCCCTTC
 85309  CAATTAATATTAATATTAATATTTAATTACTTCCTTAAAAAAATAATAATTAATTAATTG
 85369  ATTTTTATATTAATATAAAAAAGTTAATATATATATTTATATATAAATAATATAAATTAA
 85429  TATAAAGATAATAAGTCCCCAAAGGAATAATAAATAATAGTATGTATTTAAATAATATTT
 85489  AATATACTATCTTTTTTATTATTTTTATTATTATAATATATTTATAATAATATATTTAAT
 85549  TATAATTTATAAAAAAGAGATATAATATTTTATTATATATAATATTAATATAATACAAAT
 85609  TAACATTATTTAATTATTATTAATAATATTTAACTTTATTATTATCTTCTACGGTTGGAT
 85669  TATTATTACTATTTATTTATTAATAATAAATAATAAATTATAAAGTCACTGAAAGAGTGA
 85729  AGAATTACCCATGGGATAATCCCAAAGGATAATATAAATATTATAAAATTTTTATTAAAT
 85789  AATATAAAATTCAATAAAATAATTTTAATTAATTAATTAATTAATATAAAAATAAATATT
 85849  TTTAATTAATATTAATATAAATATAAATATAATAGTATAGTATATAGGAAGTTAATAATA
 85909  ATATAAATATTATATAATATATATATGTATATATATTATATAATTAATTTTCTCCTTTTG
 85969  GATTTACATCTTAATAAAATATAAAATATAAAATGTTATTAACAATAAAAATTATTAATC
 86029  TTTATAATATTAATAATAGTAAATTTATTTATATATCTCCTTTAGGATGGATTATTTTTA
 86089  TTAAAAAAAATATTAAATATTATAAATATATTATAAATATATTATAAATATATTATAAAT
 86149  ATATTATAAATAGAATATAATATAATATTATATATTATAATGATAAAGATTATATATATT
 86209  TTCTTTTTTTTATTTATTATTTTTAATAAGTAAAAATTATATTATATATATATATATTAA
 86269  ATTTTATAAGTAATATAATATAAGTATTAATTATATAAA
;     G-trnM(cau)_2 ==> start
 86308  TGCAATATGATGTAATTGGTTAACATTTTAGGGT!CAT!GACCTAATTATATACGTTCAA
 86366  ATCGTATTATTGCTA
;     G-trnM(cau)_2 ==> end
 86381  ATAAATTAATATATAATATCTCCTTTCTATAAAAAGTATAATAAAATATATTATAAGAAG
 86441  AATATATTATATAATATAATAATTATATTAATAATATTAATAAATAATATATAAATAATT
 86501  ATAAAAAAGTATATAATATTAATCAATTAATTAATTAATAAATATAAATAATATATTAAT
 86561  TTTTAATTAATTTGAATAAGATATTTATATTATTAA
;     G-rnpB ==> start ;; mfannot: Approximate position
 86597  TAGGAAAGTCATAAATATATAAATTATATTATATAATTAATATAATAATAAAATAAATTA
 86657  TATATTTTATTTATAATATTATTTCTTTATAAGATAAATATTATCTAATTAATAATTAGA
 86717  TTGAATAATATTTATAAAGAAATATATATATATATAAAAAATCATTATATAAATTTAATT
 86777  ATAATTTAAATAAATTTTATATAAATTAATATAATATTAATAAAGTAATTAGTATAAATA
 86837  AATAATATGAAAATAAAACTTAATAAATATATAAATATAGTCCGGCCCGCCCCGCGGGGC
 86897  GGACCCCGCAGGAGTCCATATATATATATTAATAAAAAGTAATATATATATATATATTGG
 86957  AATAGTTATATTATTATACAGAAATATGCTTAA
;     G-rnpB ==> end
 86990  TTATAATATAATATCCTTA
