# Supplementary material for: Global Characterization of Fungal Mitogenomes: New Insights on Genomic Diversity and Dynamism of Coding Genes and Accessory Elements
Source: Front Microbiol. 2021 Dec 1;12:787283. doi: 10.3389/fmicb.2021.787283 (PMC8672057; doi:10.3389/fmicb.2021.787283)
Supplement: Supplementary File 1 — de novo annotation files of the 685 mitogenomes investigated in this study. Annotation was performed with the Mfannot program. [file Data_Sheet_1.ZIP › Supplementary_FileS1/NC_023117.1_Annulohypoxylon_stygium_mitochondrion_complete_genome_mitogenome.mfres]

;; Masterfile modified automatically by mfannot version 1.35
;; on Thu Dec 24 21:21:24 2020 by user pfonseca on host LGCM-PROC
;;    - Gene Totals: 93
;;    - List of genes added:
;;      atp6 (2 introns)     atp8                 atp9                
;;      cob (6 introns)      cox1 (14 introns)    cox2                
;;      cox3 (4 introns)     nad1 (4 introns)     nad2 (3 introns)    
;;      nad3                 nad4                 nad4L               
;;      nad5 (5 introns)     nad6 (1 introns)     orf101              
;;      orf102               orf104               orf109              
;;      orf114               orf132               orf137              
;;      orf141               orf162               orf165              
;;      orf190               orf194               orf196              
;;      orf228               orf270               orf287              
;;      orf297               orf299               orf304              
;;      orf315               orf320               orf322              
;;      orf325               orf330               orf331              
;;      orf340               orf341               orf344              
;;      orf346               orf348               orf368              
;;      orf376               orf381               orf382              
;;      orf384               orf386               orf405              
;;      orf414               orf426               orf429              
;;      orf432               orf445               orf450              
;;      orf457               orf461               orf473              
;;      orf481               orf529               orf561              
;;      orf57                orf687               orf699              
;;      orf716               orf754               orf78               
;;      orf99                trnA(ugc)            trnC(gca)           
;;      trnD(guc)            trnE(uuc)            trnF(gaa)           
;;      trnG(ucc)            trnH(gug)            trnI(gau)           
;;      trnK(uuu)            trnL(uaa)            trnL(uag)           
;;      trnM(cau)            trnN(guu)            trnP(ugg)           
;;      trnQ(uug)            trnR(acg)            trnR(ucu)           
;;      trnS(gcu)            trnS(uga)            trnT(ugu)           
;;      trnV(uac)            trnW(uca)            trnY(gua)           
;;
;; end mfannot
;;


>NC_023117.1 Annulohypoxylon stygium mitochondrion complete genome gc=4
     1  GGGGGGGGGGGGGGTAGGGAACGAAGGATTAAATAAATTAGAGGTAATATAAGCAGAAAT
    61  TAACCAAGGTCGTGATTTATTTATTATATATTGAGCTTGTAAGCCCGCCGGTATAGGGTG
   121  GTAGTGTAAGTAGCTCTCACTAGTTTGCTCCGAAGGAAGGGATTTTTAAACTTTAACAAA
   181  TAATAAAA
;     G-trnY(gua) ==> start
   189  AGGAAGGTTCCGTTTGTAGGTATTACGGGCTGAGCT!GTA!AACTCAGTAGCTCTTGGCT
   247  ATCGAAGGTTCGAGTCCTTTTCTTCCTA
;     G-trnY(gua) ==> end
   275  AAGTCTCTATAGCTCAACGGTAGAGCTCTGTACTGTTATCTATTTACTTGTGTAGTATTC
   335  GTACCCTTAAATGAGTTATGGTACTCTTAAGTATAAATTTTATCGGGCCGGGGTCCGCGA
   395  TATTTAAGCGGGGGTACTTCGTAGCCTAGCACACTCCTTATCAGGACTTCGTCGCGCAAG
   455  GTTAATAAATAATTTGTAGCTATAGAAGAATCTTCAAGGCAACAATGTTTAGACTTGGCC
   515  ATGAAAAATATCCAAGCTGAGTATATTAAGATTAAGAATATTTTTCTATCTCTTGATTTT
   575  ATTGAATGATTTCGAGGTTTACTGATGCAGAGGATTGTTTCCATATTTACAAAAGGCGAG
   635  GTAATTCTTTTGAGTTCAGGTATATTATTGGGTTACATATTGACGTGACGATAAAACAGT
   695  TTTATAATACATTTATGATAATTTACGGATAGGTAAAGTAAAACTTAATGTTAAAGAGAA
   755  TGTTGTTACTTATAATGTAATAGCTAACGATGAAATAGTTATCTAGTCCCCGGCGGCGAA
   815  GCCGCCGGGGCCTCGCCCTTGAGCGGGACAATCCCGCCTTTATCCCCGGCGGCTTCGCCG
   875  CCGGGGATAGGGCTTGATTGAATTATTTTTTTTTTTTAAGTTTAATTTAAACACAACTAA
   935  ACATTTAAATTTCCTAGTTTTCCTCACCCACAATGGGTATAGGCATTCCTTTTTTTTTTA
   995  ATTGAGATAATAACTGTCGTGCTGAGTAAGTGGAAGAAATTGAAAAATTAAGATCAGGTA
  1055  TGAATACTAAAATAATAGATTTTGCTATGCCTAAGGAGCATAAGTTTAATATAACTTCTT
  1115  ATTGGTTACTTGGTTTATAAGGTGATGGGTCTTTTATTTATAAAGGTTTTAGTAAAGAAG
  1175  CCTACTTTAGTGTAACTCAAAAAGGTAATAAATATTTATTAAAAGCTATAGTTGAATTCT
  1235  TACAATTGTATAGTCAAATTCTTACAATTATATAGTCAAATAAATAGTGTCGTTGAGGAA
  1295  ATACCGGAGTACCCTCCGCTCGCGTAGCGAGCTGGGTAGCTACGCTAATAATTA
;     G-orf78 ==> start /note=LAGLIDADG ;; evalue:1.5e-08
  1349  TTAAGAAATACTTTATCGAAGGATTCTTCAATAAACTGAGTTATTATAAGCAAAAGTAAT
  1409  GGTTTATGTAGTCTTAGTGTTGGTAATACTTTTTATTTAAAAGCAGTTATAGTTTCTCTA
  1469  CAGGATAATTTAATTTGAAGGAGTAATAAATATTTAGATTACTACGATTGAAAATTTATA
  1529  TTATCTATCACTACTAAAGGTCTTCATTATCTACCGGAAGGTGTGAATTTAATTTAA
;     G-orf78 ==> end
  1586  ATAATATCTAGTCAAATGAATAATTACCGTCTGTCTACTTATTTACCTCAAATACAAAAA
  1646  ATATCGTATGAAAAGTAAATAGGGTAATTGTTAAATCTACCTTCAAACTATGATATTAAA
  1706  AATGGAAAGTTATTTATTGTATCTTTAGGTAGATTCAAGGTAGACAATGAAGCAGTTTCA
  1766  ATACAACTATTAGATGCTGTATTGTTTGCCACAATAAAATCTTTTAGTTCTATCTCTGAT
  1826  TGTGCGAAGTTTTTAAAAATAGCTCGTTCTACAGTAAATAATCGAGCTCTTAAAGGTAAA
  1886  AGCTTTTTAATAGAAGGTAGATCAGTCCTAATTAATTATTCAAAGGTTAAGGATTAGTAG
  1946  TTGTGATTTTCTGTTAGGTTATTCATATTATGGTGGGTTTGGCTTGGTTAAATAAAATTA
  2006  TGTTTGACATTAAAAAAAAAAATGTCAATCTATGTAGATATCCAGTTAACATAGTAGTAA
  2066  ATTCAATGAAAATTCTTTTACTGTTTAA
;     G-trnN(guu) ==> start
  2094  GTCCCTATAGCTCAACAGGTAGAGCACAGTACT!GTT!AATACTGTTCGTGGAAGTTCGA
  2152  GTCTTCCTAGGGGCG
;     G-trnN(guu) ==> end
  2167  TAGTAATATTTCTTTTCTGTTTTTTATTTTTTATTTAACGTACAAATTAGTGGGTATTTT
  2227  AACCTTAAGATTCTCTCTAAGGCATTAATTAGTTATATAGTTAATGTAGTTGTTAATAAT
  2287  TTGAAAAGAAGGGTCGCGATAGTAGTACGATTCATCTTAGAGGCGTATAAATACAAATAT
  2347  AAAGATATTTAATAAAAATTAGCCCAGCGCGCGCTGCGCGCGCAGGGCTGTTACGCTGTA
;     G-trnK(uuu)_1 ==> start
  2407  GGGGTATTATCATAATGGTAATGTATGTGACT!TTT!AATCATCATTATATGAGTTCGAA
  2465  TCTCGTATGCCCTA
;     G-trnK(uuu)_1 ==> end
  2479  TATTAACTTAA
;     G-trnG(ucc) ==> start
  2490  ACAACTATCATTTAATTGGTAAGATGACCGTCT!TCC!AAACGGAATTTATGGGTTCGAG
  2548  TCCCGTTAGTTGTA
;     G-trnG(ucc) ==> end
  2562  AGGTATTATGCTAGTTATTTAAGCGTGTAAATATTAAAATCTATAAAGTATACTTTATTT
  2622  TTTATTTATTTTTAAGAAGTAAAAAATATATTTTTCTAGGTTAATTGAAGGTTATAATAT
  2682  ATACCTTCTAGTACTAAAATGTAAATCTCTAAATTTTAAAGTTTCTTTACTCAAGTCAAT
  2742  CTAAAAATTTTAATAAAAAAAAAGTAATATTTTAATGATACGTTACCTATTATATTATTT
  2802  GTTTTTTTTTTAGGTGTATTAATAACGCAATATTTGTTAATAACATGTAGGATAAATATG
  2862  CAATTAAAACTTTAATAATTTTTTTGTATTTAA
;     G-trnD(guc) ==> start
  2895  GAATTAGTATCTTAATTGGTAAAGTGCCTTCCT!GTC!ACGAGGGAATATATCGGTTCGA
  2953  GACCGTTCTAATTCG
;     G-trnD(guc) ==> end
  2968  TTATTATAATTTAA
;     G-trnS(gcu) ==> start
  2982  GGAAAAGTATCCATAGGTAAGGTAAGATATTT!GCT!AAATATTGTGTTTTGTTACATCT
  3040  GTGGGTTCGAATCCCTCCTTTTCCG
;     G-trnS(gcu) ==> end
  3065  TTATAAATATGCTTTTCT
;     G-trnW(uca) ==> start
  3083  AAGAGTGTATTTTAATAGGTAAAATAAGAAGCT!TCA!ACCTTCAAATTCTCAGTTCAAC
  3141  TCTGAGTGCTCTTG
;     G-trnW(uca) ==> end
  3155  ATTTTTGTCCTTTACGGAGGTATATAAAATTATATATACAATT
;     G-nad6 ==> start
;     G-nad6-E1 ==> start
  3198  ATGAATATGAATAATTTATTTATTTTATATGAAACTTACACAAATGGTTATAAAGCTGAT
  3258  ATATTAGATATTATATCCTTATCCGCAATTTTATGTGCTATATTTGTTATTATTAGTAAG
  3318  AATCCTATAGTATCTGTATTGTTTTTAATAGGTTTATTTGCTAGTATATCTTGTTATTTA
  3378  ATATTGTTAGGTTTAAGTTTTATAGGTTTGGCTTATTTGATTGTTTATATAGGTGCGGT
;     G-nad6-E1 ==> end
;     G-nad6-I1 ==> start /group=ID (2.48e-16)
  3437  tgcataacatgtgtgaaataaagccgggttggttcaagtccaactctacaaggtactttt
  3497  atatctaattaaatttttctttgacaaattaatggacgagaatttttcctgtaaggtgaa
  3557  ttcaaggaatagacaatccttatgagcaggtaagaaattttattctactcagtcttgtat
  3617  agataaagagtatgaagagtttcttaaatgatttgtagggttttcagatgtagaatataa
  3677  tttcactatagtatttcaaaaaaaataaagatggtgatattacatgagttagttttagat
  3737  atgttatcgagttgcatattgatgacataaatactttaaattgtataaaaagtaaattga
  3797  atataggtaatgaaatagcagtgtaaggtaatagttgtaaatttacagttattcataagg
  3857  aagatattaataaaataatacctatatttgataaatataatttaaacacaactaaatacc
  3917  ttgattatttagattaaaaaaaagctttttatttatattataaaagtaatccctccgctc
  3977  gcgtagcgagctgggtagctatgctaagaaaaaataaaataactcttatagatcaattgt
  4037  taacaattaaaaaggaatgaataatgatactgcgtagaccgaaggtctagctgtaaaaaa
  4097  aaaatctaagatttttttttactgcttcgctgtagaattaattttaatttacctaaagac
  4157  cgtagtatagttatttcagattattgattattaggacttatagaagctgaaggttcattc
  4217  ggcacccctctctcaccccggcggcttcgccgccggagtgagaggggtatttatatagaa
  4277  gtcaatttcaaccagcttttataattgtacttagtaaggttcaatgtcttgttatagaga
  4337  aaatccaagaatatctagaaaatactttagggtttgataagtattctatatttaaattaa
  4397  aaaattcatcagctattgcaattataggaaaggaagaaataaacaatactagatcgttaa
  4457  taagggttagaattacaaatactaatatcttaactaactattttatactttttttaaata
  4517  acatgaaatttatcactaaaaaaagtgaagatttcaatgactttaaaattatatgtaatg
  4577  ctatatataatggagtacatagaaatgaataaataaaatcattaatattaaaattatatt
  4637  atactatgaataactatagattatccagcaattctgaacctgaaaaaatctctcctttac
  4697  ctaaggaaagcatagacagaataataaatgcaaaacctgctattacacatttaagtgatg
  4757  gtcgtcaattagacaatataactaaaaaagcggtaaatagatgtttaaataattgcgtct
  4817  ttgaaataactaaaaataatggagaaataattttagcttctacattagatgatgcagctg
  4877  aagttttaaatgtagattttagaacagtaaggaaacatttatattctccttagggatagg
  4937  aagataggttcgcggttattaaggaaaaaaaaaattaaaagagtggctgttttttatcgt
  4997  tagttatgttaaaaataaaggaaaatagaataattaagagggtaggtttagaaagaaagt
  5057  tacaactgtactattccaaacttgtagaaaaatttaagtaaaaacggtcaatgatatcct
  5117  gatcaaagaccgtcggcagttgtaaatgtcgctacagactggtttactagggttaggttg
  5177  taatacctgtccaaatgtacagtcgaattctaaaatgaagaatttaatctttataaggag
  5237  gaaggataatccatatttactaatttatagtagaaaggatgatcattaacatgtatgata
  5297  gtaactccttgataagtttagttttaattaacgacttaacttatcttaagttaattagaa
  5357  ttg
;     G-nad6-I1 ==> end
;     G-nad6-E2 ==> start
  5360  ATCTATATTGTTTTTATTTATTTTAATGTTAATAAATATTAGAATAAGTGAATTGCAGAG
  5420  TAATACTAGCAACAGTATTCCTTTAGCAATAGCTATAGCTATATCTTTTAATTATCCCTT
  5480  ATTCCAATTATTGCCTTATAATATTGCTATATTTAATAATTATTCTAATTTGAACAATAT
  5540  TTTGTATAATATTTCTTTAAATCAAGATAATTTAAAAGTGGATATTAATACATATGACGA
  5600  AAATATACAATTTGTAACCAGTAATATATGAGATGGAAATTTGACAGAAAATAGCCATAT
  5660  AACTAGTATAGGTAATGTTATGTACACTAACTACAATATGTGACTAATATTAGCTAGTTT
  5720  GATACTGTTATTAGCAATGATAGGTGCTATAATAATAACAATTAAATCTAGTCATAAACC
  5780  ACCAAGTAATTAA
;     G-nad6-E2 ==> end
;     G-nad6 ==> end
  5793  TCATAAGTTTAAGGCTTGCTCTTACCCCGGGGGAGGGGTTTCAAAGTAAATATTATTCTT
  5853  AGCCCACTACCACCCAGCTTTCTTGGCTACTTTTGTAGCAAAAGATTCAAGAATTCAAAA
  5913  AGATTTTTTTTTTCATTTTAACATCTTAACAAAGAAAAGTCTCCTGCACGCTCCTTTCAA
  5973  TGAAATGAGCAAGCGTGTGCTGGGCTGCAACGGTTCCCCTCATGAGGGGCCCTGGTCCCG
  6033  GCCCTGGCCCTGGCCCTGAGCCTGATCCTTATATATGTGTACGATAATTTTAAATTTAAG
  6093  TTTAAATCTAGGTTTATTAGAAGGTTTAATCGATATATTTATCTTATAAATCAATATTTA
  6153  TATATATTGTATAAAAATAAAACCCAAATTAAATATAA
;     G-trnV(uac) ==> start
  6191  AAGAAATTAGCTCAATGGTAGAGCAACTGTTT!TAC!ACACAGAAGGTTGGGGGTTCGAA
  6249  TCTCCTATTTCTTA
;     G-trnV(uac) ==> end
  6263  AAGGGGGATAAATTAATTATTTTTCTTTCTTTTTTATACAGCTTCGCTACTTCTTCGAAG
  6323  GCAGGGAAGAGTTGTTCCGTAAAAATTAAATAATTATATACTATGTATGTTTTTAATTTA
  6383  GAAATAAATAAAAGTAA
;     G-cox3 ==> start
;     G-cox3-E1 ==> start
  6400  ATGACTGAAATAGTAAGGAGTAATTTTCAAAATCATCCTTTTCATTTGGTATCTCCTTCA
  6460  CCTTGACCATTTAACACTAGTTTTAGTTTGTTTACTTTAACTATTAGCGGTGCATTAGCT
  6520  ATGCATACTTTCAGTAATGCTTACAATGTTTTTTATTCAGCTTTTTTGTTGGTAGTTTTT
  6580  TCAATGGCATTCTGATTCAGAGATATAATTAGTGAGGGT
;     G-cox3-E1 ==> end
;     G-cox3-I1 ==> start /group=IB (8.21e-22)
;     G-cox3-I1-orf325 ==> start /first_aa=T /note=LAGLIDADG ;; evalue:2.5e-42
  6619  accggaacgtcgcggttaaaacaatatatctttaaacttttttatttaaatacagctaga
  6679  gctattcctattgaagatgtaaaacaagctttaagtacttataattcaaatttacattta
  6739  aaccctagaagggaatcttctctttataaagaagataaaaatagtttaggctattactta
  6799  gcaggtcttttagagggtgatgggtctatttctattcctgctttagggactactacgatg
  6859  aatagaatacttaatcctagattagtgtttacttcacatgttaataatataagtatgtac
  6919  gcttttcttcagtcagaattaggatgtataggtcgttttcaaacttcaggaactagtaca
  6979  cttcgttatattatcggagataaagaaggaattattttttgtattaatttaatgcacggt
  7039  aaactaagaacacctaaaaataaaagatttaatgatttgattaaattatttaatattaaa
  7099  tattccttaaatatagcagaaagtttattagatacttcgaattttggagataatagttga
  7159  ttagcaggtttcaccgaagcagatggacactttgggattaaatatgtggaaagtaaacct
  7219  aaatcagagactcgtaaaagatctgtaagtgaaagtgtaagtttaaaatttagattagat
  7279  caacgtgcatatgataagcctacatcttccaatatgttaccttttatggaaaatttagcc
  7339  ttgtttttaagatgtaacgtgaaaagttataatagtaataaatcacattcagaggtatta
  7399  tctttatctgtagcatctatagataaaattaggcttcttataaattattttgaaaaatat
  7459  cctttattaggtgaaaaatgagataattataataaatgaagtactgtttactatatgata
  7519  atatccaaaaaacatcttactgaaaaaggtagattagagattagatctttaataggttta
  7579  gatgtaacacaagtttag
;     G-cox3-I1-orf325 ==> end
  7597  ttgctttattatttttttttttagctaaccgttaataggcggcttcgcgtttgaaaaatg
  7657  cttcgctacacagattaggaaaatttatgcatctatccttcggtcgctagctattcactt
  7717  cctctagataagggatacactgaaaaaaaaaaaagatatgtgttataaagtgccctcgta
  7777  aaattttactatgtgctggaaaatcttataatataagacaatcagcaggaaaccaaagga
  7837  cgtataattatccaagtaggttcctcagagactacacgtaaaaattttatgcgttaattt
  7897  taaaacccattaaataagatatagtccaaataaggtagtgatatgttattaataagtcg
;     G-cox3-I1 ==> end
;     G-cox3-E2 ==> start
  7956  ACTTTTTTAGGTAATCATACCTTGGCAGTACAAAAAGGATTAAATTTAGGAGTACTT
;     G-cox3-E2 ==> end
;     G-cox3-I2 ==> start /group=II (2.23e-11)
;     G-cox3-I2-orf754 ==> start /first_aa=V
  8013  gtgcgctcttgtgcttcctattgttatggattcttgaaatctaagcaatatctctacttg
  8073  cttccagctacaaggttaggtgaggaggaaagctccgagctgaacttagcatccttgtcg
  8133  aaggcagaacagcgcaaaacccaatgagcgcaatttttatgccgagctgatattcctaag
  8193  agtaaggttggattatttgaacttcatcaaccaggcgccttttcctatgggccatatctt
  8253  gttggggatcggatatgtgaaacgaatcgttcattaaaagtacgtgaaaggttagggatc
  8313  gatttctgccaggatagaatatctattcataacgttgagagtgaaggctctaagggaata
  8373  atcaaagcaataggaggaactagaggattgccctcaggtctaaagacacagggtaacaga
  8433  gggatcgtagtagcaggtttcggcctgtcaaggatcccagtaatttgctctcgtaatttg
  8493  tcgactgcggctagtagttctagcactgtaccaacgaacgcggtggccaggttacgaaag
  8553  atcgccgagttatgtaaagagaaccctcaattcattgttaacgacagattattcagatta
  8613  ttatatgacagagagatttacatgttagcatacgagaaaataaaaagcaaaccaggaaac
  8673  atgactccgggtatagtaccaacaactcttgacggtatgtccattgaagtagtcgatgag
  8733  attatagcatccttgaaaaatggatcgttcagattccaaccagggagaagagtgtacata
  8793  cccaaagccaatgggaaaaagagaccccttaccatagcaccgcccagagacaaacttgtc
  8853  caagagggaataagaatgatattagaggctatatacgaacatagctttgaagaatgcagt
  8913  cacgggttcagaccgaacagaagttgtcactcggcgctacagttcttgaaccaaaagttc
  8973  agagtctcatcttgattcattgaaggtgacataactaattgcttcccaagtataaaccac
  9033  gagatactaatcgacattttaaaagagaggataaaggacgctaaattcatagacttgata
  9093  agacattccttaaaaaccggatatttcgaattcagaacatacactcactcgttagtcggt
  9153  accccccaaggatcgataatcagccccatcctcgcgaacatttatctagataaactagat
  9213  aaattcgttttagagctgaagaaagaattcgacataggtactaaagcatccataaatcca
  9273  gaatgaaaaagcttagaaaaccgcatgtacagagcggataacgtgaatgataaaatgagt
  9333  ataaggaaaaaaatgctattagtcagatccaagagggcggttgatccgttcttcaaaaaa
  9393  ctttcctacgttagatatgcggatgattgaattatcggaatcagaggatccctacaagat
  9453  tgtgtgaatatcctagaaaaagtaaatgtcttcctaagggacgtgttgaaacttgaggta
  9513  tcaagagagaaaactcatattaccaacataagaaaggaaaaagcgaggttcttgtccaca
  9573  acgattacaaaattcgatcaccaaatacatacacgaaagaaaggtagactaaccagaatt
  9633  acatcagatactttgagaatgactgctcctatcaaagacatactgaagaaactaagaata
  9693  aatggattcctgcgtttgaataaaccataccctaggtttatatgaatgcaatgctcaaaa
  9753  gacgagatcctaatactgtacaattcggtttacagaggaattaccaattattatagattt
  9813  gcgcacaattttaatcaattatcatcctgactccactttattataaaatcttcttgtgct
  9873  aaattattagcggcaaagttatcgctcggaaaccaaatgaaagtcttcaagaaattcggt
  9933  agggatctgaaagggcgagacaaacatggactggtcgaagctatttatgggactaaagcg
  9993  gcagccttcaacgtaaatactgatgaggtccaattaaaaatatatggtacggggatatca
 10053  aaagcatcgttagataaactcgtttgtacaatatgtgaatcagaatatagagtcgaaatg
 10113  catcatgtaaggatgatgaaagatctgaatcctaaggccagaacattagataaaattatg
 10173  gctaagaaaaacagaaaacaaattccgctatgtagaagctgtcatgtaaaatatcagaat
 10233  ggatcgttaattattgaaaacgagaacttatcaaaatatttctaa
;     G-cox3-I2-orf754 ==> end
 10278  aaatatcattaggcgtaccttgcaggttatggagagccgtatgatgggaaactatcacgt
 10338  acggtttgggaaagggtacataaattggtaataggtttatgtatctagttcat
;     G-cox3-I2 ==> end
;     G-cox3-E3 ==> start
 10391  TTATTTATAGTTTCTGAAGCTTTATTTTTCTTGGCTATTTTTTGAGCATTTTTTCATAGT
 10451  GCGTTAACTCCTACTATAGAACTAGGTGCTCAATGACCTCCTGCAGGAATTGAACCGGTT
 10511  AATCCTTTTGAGTTGCCTTTACTTAATACAGT
;     G-cox3-E3 ==> end
;     G-cox3-I3 ==> start /group=ID (1.11e-18)
 10543  gaatcttaatactattgatattttatatatcagtattgttgtgtgagtggaaatctcact
 10603  ctatacctttattatgtatattaattttaactcttattttaagttattttttttatattc
 10663  gtactatttttataaattctttaaaccctaaatctaag
;     G-cox3-I3-orf405 ==> start /note=LAGLIDADG ;; evalue:6.8e-48
 10701  atgtattttagtactaataataatctagacgtcgaattctataaatgattttcagggttt
 10761  actgatgcagagggaacatttatgatagtttcacaggttaaaggatttagttttaaattt
 10821  tctataggtttacatatagatgatttaaatgtattaaattatattaaagatcaattaggt
 10881  tttggtaatgtatattctagtaataatacttgtcattttaatgtaacaaaaaaagaagat
 10941  attttaaaactaattaacatatttgacatttatttacttaactctactaaaagatttgat
 11001  tacttagacttcaaaaaagcatattatttatatcataataaagatgagttaactcaagag
 11061  ttaagaaatcaaatattatacataaaaaataatatgaacaattttcgtaaaaattttgaa
 11121  atcttacaagaatttaatatatctaaagaatgattattaggatttattgaaggagacggc
 11181  tcttttagtcttagtagaaatactatggagcctgtattttcaataaaactatctgaaagt
 11241  caattatttcttttaaaagggataaaagaatatctgaaaaataatataggcttagataca
 11301  tactcagtaaataaattagaatattcttctgtaatatctatcggaaaaggtaaagctgta
 11361  aataacagtaaacctcttgccacattaactataaaaaatacacattttttaaacaatgtt
 11421  tttatacctttctttgatgaaagtaaattcatttctaaaaaaggcttagattttaaagat
 11481  tttaaaataatttgctatgctatttttataggtgcttatagaacagaaagaattaaaggt
 11541  ttattaataaaactgtctatggctatgaataactttagactttcgacctatacaggagaa
 11601  aaagtaaatatgagtctagctgaaatcaatgaaatattagatgctgaagaaactattgaa
 11661  catcttagtgatggacgagagttagatattaataccaaaaaattaatacatagaagatca
 11721  agtagtagtgtttttgaaattttaaaacctttgtcacctacagggggtagagaagtctta
 11781  ataaaaccaaatttagctgagtctgctaaagaaataggtgttggatttaatactttaaaa
 11841  agacaactagataatcaaatccaacaagtagagtacaaaggatataaaataaaaagaata
 11901  ggagttttcaaaaaataa
;     G-cox3-I3-orf405 ==> end
 11919  aatataataatgtaagtaaaaataagattacaatcgaacttacttagaaaggtatagaaa
 11979  aattaggtgaaaacggttaatgatatcctgatcaaagaccgtcggcagttgtaaatgtcg
 12039  ctacagactggatcaccagggttaggctgaaatgtctgtccaaatgtacagtcgaacttt
 12099  ataacgagtacaatatcgtaataagagaaggattactttataccatggaagtactctaat
 12159  gtattattagaggttgaaatcttatgttagtaaagcaactatgctctgctaatttgttaa
 12219  ttaaagttg
;     G-cox3-I3 ==> end
;     G-cox3-E4 ==> start
 12228  AATATTATTATCTAGTGGTGCAACTGTGACATTTTCACATCACTCTTTAATCCAAGGTAA
 12288  AAGAAGTGGAGCTTTGTATGGTTCTATTGCTACTATTATATTAGCAGTTATTTTTACAG
;     G-cox3-E4 ==> end
;     G-cox3-I4 ==> start /group=IA (2.17e-11)
 12347  gc
;     G-cox3-I4-orf368 ==> start /first_aa=L /note=LAGLIDADG ;; evalue:8.3e-25
 12349  ttaaattttatttatatgcttttttttttttattttggcttgttacatacaaaaggatcc
 12409  ttaagggataatgacaactcgacccctatgctagctaaccgtacctctttaaagggtggt
 12469  tttatttttataactgctcatggatcaaaaggggcgcttaaaagattttactctaccgga
 12529  gtagatgtaaaagaatccaagctttccccttattgagttacagggtttgctgatgcagaa
 12589  tcgacatttagtcttaaagtttctaaaagtggtgctacacgttcgggttgaaatattgta
 12649  cctgaatttcaaataactctacacagtagagatttgttactattaagaaaaatacattcc
 12709  ttttttggtgtaggaacagttagcgaacgtcaaactagagatcaggtatattatactatt
 12769  cagtctgctcgtactatagctaatgttattatacctcattttgatgcatatcctttaata
 12829  actcaaaagaaggctgattatcttttatttaaacaagctatcggtttattattaagtggt
 12889  caatcacggtctagtattgaaggtataaataagattttaagtataaaaaagtctatgaat
 12949  aaaggactatctgatatattgaatattaacttccctacaatcttacctgaacctcgtccg
 13009  gaggttagtggcctaagtatcccagatcctaattgactaaggggttttgtagatggagag
 13069  ggttatttttatgccagatcgctgaaaaataataattattctactggttttagtgttaat
 13129  ttgattttctcaatatttcaacatgtaagagatgagggtttattaactacatttattgaa
 13189  tacttgggttgtggtagaatagagaaggcctccactagaccagatggagttaactttgtg
 13249  gtaagtaaatttagtgatattaaagaaaaaataatacctttttttcaaactagtccttta
 13309  gaggggataaaaaatagagatcttttagattttgtcgaggtagctaatataatagaagct
 13369  aaaggtcatttaacgatagagggtgttaacaagataaattctttaaaatctggaatgaat
 13429  agctctagagtcataaataaattataa
;     G-cox3-I4-orf368 ==> end
 13456  aggattcgtgtatatagtcaataataaaaaaaaaaaaaagcatacttggtaggcctttcc
 13516  atttagttatacataaatatctaaataaactgttatgtataattataaggaaataaacaa
 13576  agtcaattgcatgaaaaccttgtggttttagggtattagcttaaaccgtagctaattcac
 13636  tttcaaatataaattataagttaaccttataacaagataatatgcagccaaccctcatta
 13696  aatattacaaatgatttttaataggaaggttcaacgactaatatatatataggataatag
 13756  aattcagcgcttttgtgtagactacattatgcctcctacgtagtcgtactgaaggcagaa
 13816  tgaaaacagctgtttaattaaggggtacttacttagcggtgttactatgtagttaggaag
 13876  cgttgttttccctatttattttgaactttggtgtatagatagcatattattatacatatt
 13936  atatagtctgaacaataatgagaattattgaagcaagtatagggccttgcgataacatta
 13996  a
;     G-cox3-I4 ==> end
;     G-cox3-E5 ==> start
 13997  TTGTCCAAGCATTAGAATATAGTGTTTCATCTTTCACCATAAGTGATGGGGTATTCGGTA
 14057  C
;     G-orf687 ==> start
 14058  ATGTTTTTTTTTCGGAACGGGATTCCATGGCTTGCACGTTATGGTGGGATCCGCTTTTTT
 14118  AAGTGTAGCTTTATGAAGAATTTTGTCGTATCATTTAACTGACAATCATCATTTAGGATT
 14178  TGAAGGGGGAATTTTGTATTGACACTTTGTAGATGTTGTGTGGCTTGTTTTGTACGTTTC
 14238  AATGTATTATTGAGGTTCTTAA
;     G-cox3-E5 ==> end
;     G-cox3 ==> end
 14260  TATTATTATTCTTAGGTAATACATTAGAAAAATTAACTACAATATTTAGCCTAAATAAAA
 14320  ATATAATGCTTTTTAGCGAATACTCTCTTTTATTAACCAGCAATTCAAATAATCAAGGGG
 14380  ATAATTCTAATGATAATGGAAGCAATACTAATAATGTAGGGTGTGACTCTAATGAAGAAT
 14440  CCGACTCGGATATTTCAGAACCATTAAGCGACACAGATAGTGTTCGTGGCACTAGTAGGG
 14500  TTATGGATGCCTTAGACTTATTAGACAAAGCTCGTAAAGGGGATCCTCAAGCAAAAAAAG
 14560  AGATAGAACAAAAACATCTTGAGGGTAAAGCAGCTACTGAGGAAAATTTAAAAGGATTAG
 14620  AGAAATTTTTAGAAGAGAGCTATTATATACAAGATGATAAAGAGCAATCTCTATTAAAAA
 14680  AAATTGATTCTAATGGAAAAGGTTCTTCAGGGTCACAAGGGCCAGGTAATTCAGAAGGAT
 14740  CAGGCAATTCAGAAGGGCCAGGTAATTCAGAAGGGCCAGGCAATTCAGAAGGACCAGGTA
 14800  ATTCAGATGGACCAGGTCCTTCAGATGGCCCTTCTTCAGCTACTACTGGTACTTCTAATA
 14860  GAGCTATTGGAGAATTAGGTATTTTCTTAGGATGATCAGGTGGTATTTTAGAAAATTTAC
 14920  CTGATATTTTACCTTATATTTTAAATGGCCTTTTTTTTTGCTCTATTATTAATAATATAG
 14980  GCATATTAGGTGACGAAAAAGCTAAATATGGCTTAACTTTTGGTTTAATATTTAAAATAA
 15040  CTAAGTTAATAAACGAACTCGAGTCAATAATCGAACTGAATTTACTTAAACTAAGGGCCT
 15100  TAACTTGTATTATGATTATTTATACCCTAACAAGAATAAAGAAGTTTATGTATTTATTTT
 15160  TTATTTGACTTTACTATTCTGAATTACTTTCTTCTTTCTTATATTATGCTGATGGTTCAA
 15220  AAAAAGATTCTAAAGAAGATTCGAAAGAAGATTCGTTAGAAGATTGAGAAAAATATTTAG
 15280  AAGAAGATTTGGAAGAATATTCTAAAGAAGATTCAGAAAAAGATTCTAAAGAAGATTCAG
 15340  AAAAAGAAGATTCTAAAGAAGATTCGGAAGAAGATTCAGAAAAAGATTCTAAAGAAGATT
 15400  CAGAAAAAGATTCAGAAGCAGACAAATTAGCTAACTATGTCAAAAAACATCTACGGATTT
 15460  CTAAACAAATCAAAGATATAAAAAATGAGTTATCTCAAGTTGAAAGGGAGATTGAAGAGC
 15520  GAGCTAAAAATTTATCCGAAGGTGCTAATAAAGATAATAGCGATGAAGAACCTTCACCTG
 15580  AAGATTCTAAAATAATTAGTCCTAATGAATATAGAGAATATCTTAAAGGTGAGATAGAAC
 15640  GACTTCAAGAAGGTAAAAAAATGTATGTTTCTGATATCGCAGAAGCTAAAGAATCTAAAG
 15700  GTGAAAATATGGAAGTAGATAGTTTAACAGGAAATAAACGTAAAGAATCTTCTACAGAAG
 15760  ATACAAAATCTTCTACAGAAGATACAAAATCTTATACAGAAGATACAAAATCTTCTAAAC
 15820  GTCAAAAATCATCAAATAATGATGATTCTTCTGGTCCTTCAGCTCCTTCTGGTTCTTCTG
 15880  GTCCTTCAGCTCCTTCTGGCCCATCAGCTCCAACTGGTTCTTCAGTAGGTGGTGATGGTG
 15940  GTATACCTTCTGGATCTAATTATACAGAAGATTCAAGTTACGATAGTGAAAATGATTCAA
 16000  GTAATCATAATAATAATGGCGGTTCGAAATTTTTTAAAATAGATGTATTAATTTTAGTGT
 16060  TAATATTTATGCTAAAAGGTTTATCTGAAGTTTTAGATATATTATTTAATAATTTCTTAT
 16120  AA
;     G-orf687 ==> end
 16122  TAGCCAACATTTATCTTATTATTGTATAGATTAATCCTACTATTGCAGACATTAATCTTA
 16182  TTATTGTCAACATATTATTGCGTAGATTAATCTTATTATTGTAAACATTTATGTTATTAT
 16242  ATATTCATATAGATATTTTTAGGTAGATATCGGAAGTATGATATATAATAA
;     G-trnI(gau) ==> start
 16293  GATTCTTTAGCTTAACAGGTAAAGCGTATCTAT!GAT!AAGGATGATAATCAAGTTCAAG
 16351  TCTTGAAAGAATTA
;     G-trnI(gau) ==> end
 16365  TTTTATTTAAATATGAATTCAAAACCTTGCAGGTTTAATAATTTAAATATGTATTTAAAG
 16425  CCAGGTAGGCTTAATAAATTAATTTAAATTAATTCATTAAATTAATTAATATGAGGAGAT
 16485  AAAGGAAATATCTTAGGTTAATAAAAAAAAAAATTTGTAAAATAAGTGATTATATGGTAT
 16545  AAATATTTTTTTTAATCTTAATATATCTAAATAATATTTAAGTTTAAATTTAAATTTTTA
 16605  AGTAATTTAGTAAAAAGTTTTAAGTAATATGTATTATTAATATAATTATA
;     G-trnS(uga) ==> start
 16655  AGAGAATTGATCGAGTGGTCTAAGATGGTAAGCT!TGA!GTCTTATTTGGCCTAAATAGG
 16713  TCACATCCGTTCAAATCGGATATTCTCTG
;     G-trnS(uga) ==> end
 16742  TTTTCAGTTATATCATACCTAAAAAAAAAAATCG
;     G-trnP(ugg) ==> start
 16776  CGGATTAGGGCCGGGTAGGTTAGGCATCTCATT!TGG!GTTGGGAACTAGTTACGTTCGA
 16834  ATCGTAATAATCCGA
;     G-trnP(ugg) ==> end
 16849  AGCATAGTTTTATTA
;;     rnl ==> ;; mfannot: 5' +/- 50 nt
 16864  GTGATATAATAATGTACTTGATATAGACTAATGTTTATATATAATATAAATAAGTATACA
 16924  AAGAGACTATTATCAAAGCCTAGCTATGTTTTAAAGAGCTTATTGGTTAAATTTTGTTTA
 16984  TGTACTGTTTGTTAGTACATAATAAACTCTTAGAGAAATTAATTAATAAACGAAAGCAAA
 17044  TTGAAATATCTTAGTAGCTTCAGGAAAATAAATCAAACGAGATTCTACTATTAGTGTGAA
 17104  TGAAAGTAGAGTAGCCTATACTACTGAATATAGTATACTAATAAGTAAAATGGATACAAA
 17164  TCTGTTTAAATATTAAGGGGAACCTTCCTCTAAGGCTAAATATGATACATAAGCGACAGT
 17224  GAATAGTACCGTGAGGGAAA
;;
 17244  GGTGGAATTAGTAGTTTTATAAGCAGTTCGAGCTAGTAAAGGCAAGAGCGTACCTTTTGC
 17304  ATAATGGGTCACCAAGTTAACATTAGATGCGAGCTATTTTGCGTAGTTAAACCGATGATC
 17364  AAAAATGAATTAGTGTCTAAAGTTAGACCCGAAGCTAGGTGATCTTACTATGGTCAGGAT
 17424  TATAAAAGTCCGAACGGGTTATCGTTGCAAAGATATCCGAAGAACTGTGGTAAGTATAGT
 17484  GAAAGACAATACTGACCTAGATAGCTGGTTTTCTGCGAAACCTATAATAGTAGGCAATTT
 17544  AAGTAACATCATAGCAGGTACAGAACTTAATCTCAGGCAAGATGTCAAAATTTTTTAATA
 17604  AGTTGTAACAAATATATTTAAAAATCGACATTTTCCTTTGTACATATAGGGGAGTCGTAG
 17664  AGGCTTTACCTGTGAGTATGTAGACTCGGAATGGCATAGATGGATCTTGAATTATCAGAC
 17724  ATAGAATGATAAGGTTGTATGTCAAAAGGGAAACAGCCCAGAACAAGAGTTAAGGTTCCG
 17784  AAATTATTATTAAGTGAAATTAAGAAAGTTTTTTATTTAAGTCGACAAGGATATGGGCTT
 17844  AGAAGTAGCCATAATTCAAAGAACTCGTAACAGAGCACTTGTTAATTTTCTAAAGGCGTC
 17904  TATAATTTAACGGATCTAAATAATATACCGACACCTTGTCCATAATTGATTATAATAAAT
 17964  ATATTATTGTCATTACTGGGGTAGCAGAACATTGAGTAAATCTGCAGCATTTTATATTTA
 18024  TTTAATATATGTGTGGCCTACAGCATACTCAAGAGATAATGGTGACATGAGTAACAAAAA
 18084  AGAAGTTCGTATAATGATCATATTTAGCGATCATATGATCGCTAAATATGATCATATGAT
 18144  CGCTAAATATGATCATTAAGAGCGCTCGCCTAAAGCTTATGGATTTACTAGGATAAAGTA
 18204  ACGGCCTCTAAGTTTGCAATCCCAAAGGATGGAATGATGAGAAAATCTTATTACTTAAAT
 18264  GACAACATTTTTAAAGTGAAAAGTGTGCTGGAAAAAATAAGTAATATATCAACGTAATAC
 18324  AATAAACTAAAAAGATGAGTTGCGCGTTGATGAAAAAATAACCGTACCTAAAGACTGTGA
 18384  CAGGTAAGCTAGTGTAGAATACGAAGGCGTAAATGAGCTAACAATCATAAACTAAGGGGT
 18444  TAGGCTCCCTATTTGTGATA
;; mfannot:     /group=IC2 (8.28e-40)
 18464  aagaaccaaactccggggacaccctaaagctactgatactaaacttaatacgtaagtatt
 18524  taagtggaccagctaatcactggtgtaaagtaaaaactcagtagattctagtgataggaa
 18584  tgggttatcgcggatctaagccagtaatatgtgaatgattactgtaaaagagcaacgagt
 18644  agacggttcttcaggagattaaataaaatttattatctatcttcttctgtaaggtgtact
 18704  ctagc
;; mfannot:
 18709  CCCCAAGGAAACTTGGTATTTGGATAAATATTTAATAACGATAAGATAATATAAGATAGA
 18769  TTAGCAGTCCAGCATATTTTCAGTTCTTTTTAGCAATTTCACTACCGCTTTATCTAGCGA
 18829  GGCGCATTAAGACTGGCGACCCGTCGAGTCGGGAGGTTCATAGGGATGGGCTAGCACCCC
 18889  CTTCCTAGGTAACTCTAGATAATGTTACTTTGTGTAAGATAAAGTTAGGGAGTCTCGAAG
 18949  TTGAAATCAACATTACAAGATATGATATTGGATAAATCAAGATTAGTTTTAGGGGTATTA
 19009  AGACAGAATGTTTCACAAGAATAACTCCCCTTAACATCCATAGCTAGTTTTGGGAATAAG
 19069  GTAATCCCTAGTTTTAGGAGTTGTAGGAGGTGCGATATGTGGGATAAAAGGCCCTATGTA
 19129  CGTAACGATCTGAATGGTAGCTAAACAACCTGCCAGACGAACTAAACTAAACGAGAAATT
 19189  ACCCGAAGGAGTTACCTTGTAATAGTGACTCCCACTTTAGTGACTTAATAT
;     G-orf315 ==> start /note=LAGLIDADG ;; evalue:6.8e-18
 19240  AGAAAAATAAACGCTTCAAAAATATTAACATTAAATAATAATAATATAATTAATAGTAGC
 19300  CTTAATCCTAATTACGTATCAGGATTTATTGACGCAGAGGGGTGCTTTCATATCTCGATT
 19360  GTTAGAAATTTAAGTATGAAATCAGGTGTAAGTGTAAGAGCAGTTTTCCAAATCGCTCTT
 19420  CATAGAAAAGACAAAGTTCTACTAGAAAAAATAAGAGATTTCTTTGATGTAGGTAGAGTA
 19480  GCTAAGCGTAGTGATGATGCAGTTGTTTATGAAGTTTCTTCTCTTAATGATTTACAAATT
 19540  ATTTTAAAACATCTTGAATCTTATCCTTTAATTACAGACAAATGAGCAGACCTTCAGTTG
 19600  TTTAAACAAGTTATGGAGTTAATGATCAATCAAGAACATTTAACTATGGAAGGATTAGTT
 19660  AAAATTGTTAATATTAAAGCTTCCATGAATTTTGGAACTATTTCTGAAACAATTAGGTCC
 19720  TTATTCCCTACAATTGAACCGGTCAGAAGACCTGTAATCACGAGTTTAAGAATATATAAC
 19780  CCTTACTGAGTGACAGGTTATATAGAAGGTGAAGGAATGTTCTTTGTAAATATCTACAAA
 19840  AGAAAAGATACTGTATTAGGAGAAGGAGTAAAATTAGTGTTTAAAGTTACACAAGATAGA
 19900  AAAAATATTGCGTTATTAGAAAGCTTTACAAATGTATTCACAGTGGGTAAAGTTTACAAA
 19960  CAATCTCCTACTGTAAAAGTTATGGATTTTTTGATTACAGGGTTTGCAGATATTACAAAA
 20020  TATGTAATTCCATTTTTTCTAGCACATCCTTTAGAGGGGGCGAAGAAAAATGATTTCGAG
 20080  GATTTTATAAAAGTAGCAGAATTTATGAAAACTAAAACTCATCTTAATAAAGAAGGTTTA
 20140  GAACAAATTCGTTTAATTAAGTCAGGAATGAACTCTAATCGTTATTAA
;     G-orf315 ==> end
 20188  ATATATTCAAATTTAGGTAACCACATTAGCCTAGTCCTTGTAATAATTGAGGATAAAATT
 20248  TGTGGAGCGAAAGGAACTCGGCAAACTGACTACCGTAACTTAGGGATAAGGAGGGCTCAT
 20308  TTGTCTCTGATATATGTTTTTATCTCGGCAACAAACTAAAAAGATGAGCCTGGTAAAAAT
 20368  ATGTATCACGGGTAAGAAGGAAGAAGCATAAAATAATGTTGTACGACTGTTTAATTAAAA
 20428  CAAAGCACTTTGCATAAAGACTTAAAGTCTAAGTATAGAGTGTGATTTCTGCCCGGTGCC
 20488  GGCTGGTTAACGAAAATAACTAACTTTTAAATGTTTGGTACTGTAGGAACCCCCGGTTAA
 20548  TGGCGGCCTTAACGTGAGGGTCCTAAGGTAGCGGAATACCTTGACTGTTAAATGCAGTCT
 20608  TTGCATGAATGATGTAACGATACAACAGCTGTCTCTATGATTGACTCAGTGAAATTGGCA
 20668  TAGCAGTGCAGATACTGCTTACCTCTAGTTAGACGAGAAGACCCTATGCAGCTTTACTGT
 20728  TACTAATTATTAGGCACGATTGGGGACAGTTTTTAGTATATAAGGGAGTTGATAAGATAG
 20788  AAATGTAATACCTTTATTTGGGGATCGTGCTGTATGGGTTAATTAACCATCTTTGTATTT
 20848  TTTTTTTAATAGAAAGTGACCTTAAATAGGAAAAATTGCTAGGGGACAGTTTATGCGGGG
 20908  CACAGACCCCACAAAGAGTAAATGGGAGTATCCAACGATGTTTTAATCTGTTGTTTATAT
 20968  GGATGTATCACTAAATAAAATTTTTAATGTAATTATTTGTTTGTAATAGTAGATAGCAGT
 21028  GCTATATGCTATCTTATATATGTAGAGATGTACAAGCTTAGGCATATTGTGCCTAATATA
 21088  AATACTTTTTTGTATCTACTTACTACTTACTAATTAAGTGTAAAATTTACAAAACTATGA
 21148  TGAGATGTTATATTTTTTTTTTAATAGGTAGGATTTTGAATTAAAGTGAAATTAGTTGTA
 21208  ATTGAAATATTACGAAAAATTCTAATATTTTTTTTAGCTGTTACACATTAGTGTGAAATG
 21268  GTTATGTATAATACTTACAAAGTTTAATGGCTAAATCTTGCCTTACTGTTTGACAACCAA
 21328  CAAGTCTTACAGTCGCGTAAGCGGGGCATAGGATCACGAGACACCAAAAGGAAAGGTCTT
 21388  GGGTTATAGGAAAAGCTACGCTAGGGATGTTTGTCCTTCAATGTTTATATAAGATTAATC
 21448  TAAAAAACATTGTTAAATGAAA
;; mfannot:     /group=IA (7.73e-18)
 21470  ttgggttaatttcaagaattacttatattatttttaagtaaatttgaagcgaaatttatc
 21530  tagattaaccttgtgcaggcctgcttcgcaggcctagctggggtacgctacagataaaaa
 21590  cgttcaacgactaaaaagggagttatttttacgacaatccttatttaacgcccaacattt
 21650  tcaattatgtatagtaaaataaattgttttaagtaaaatattaaaatttgcctagaaaaa
 21710  agaataatataaaa
;     G-orf473 ==> start ;; mfannot: TTG upstream: 21697
 21724  atgaatccttatatttttacaaaaaaaataaatattggttataaattagtaccgtttaat
 21784  ttatctttaattgatgtaggttttactaaatatcttcctcctatagttaaagaatgaaaa
 21844  aatagcgtttataattataattctaataatactattaattttccagtttacgatttaaac
 21904  attaattctttaataaaaagttattttaatttgtattttaatcataaatatttaaaacat
 21964  aaatatatatcacgtaaaaaaaaacgtatatcttttaataaaatatttgtaagtaaagca
 22024  gaaataaaacatactaattctaaagctattgtaacagtttatatttataataaagaaaag
 22084  ttaagtttattaaataaaataagaaaattaagtaatttattggttatatttatggtattg
 22144  ttaatagataaaaataaattagtagagtttatatctttaccttgaattattaaccagggt
 22204  ttaattaataattctagtattttgtgaaggttagcaaattataaagtaagagatgatttt
 22264  tttaaagtagataacatgttatatattcgtattaagcgtcttgctaaaaatttatacaaa
 22324  atattaacaactattagaagatatagattgagattaagtttaaataaatataaattagaa
 22384  gaacaattattatataaattaagccaattaataagtaaatattatggtaaaaaagtagaa
 22444  ttaaatatagtaaatttaaaatctataactttcaatggagatatatttactgaaatacta
 22504  acttcgaaaattaaaaaagaaaaaagtagtcc
;; mfannot:
 22536  GATTTTACATATGAATGATTTATTAAGAAAAATAGTGTTACCTGAAGTAAATAGAATCAT
 22596  AGAAAGAGGTAGACTTGAAAGAAATGTTAATATAGAAGATGTAGTAGATAATAAGTATAT
 22656  AAATTTAAATGTAAGTTCGATAATAAATAAGAATAATTTATTTAAAGATAGTTTAAACAA
 22716  ATTATTATTTGATTTATATTATAAAACTACTTTTGAAAAAGAAAATAAACTAAATGAAGT
 22776  ATTTACAGATAAGGCTTATTATTTAAAAATACGAGATATTATACTAGATAATATAAATTA
 22836  TAAAAATATGGGTGGTGCTAGATTAATAGTTAAAGGTAGATTAACTAGACGTTATAGAGC
 22896  TGATAGAGCTGTTTATAAATTTAAGTGGAAAGGTGGTTTAAAAAATATTGATTCTGCATT
 22956  CAAAGGATTATCAACCGTGACTTATAGAGGGTATATGGATTCCAATGTAGAAAGATCTAG
 23016  TTTCGTTTCTAAACGGAGAATTGGTGCTTTTGGTGTAACAAGTTGAATAAGTGGAAGAAA
 23076  TTATTCAACTACGAGTATCAAAAGAGTTAATCTCTCCTGTTGTTCAGTATTCAAATGTAA
 23136  TCCAAGATAA
;     G-orf473 ==> end
 23146  GCTTTTAATTATTTAATAAAATAAAGGTAAAGCTGGAGTATACAGATGAGTAAACAATTT
 23206  AAATGGGTATAGCAATATTGGAAGTAGTAAAGATTTAGGTGTAAGATAAATAGGTTATCT
 23266  TATTATTAATTTCATGAAATTAAATAAATCCATAATTTACAGAGCCCTTTCTTAACAGGT
 23326  TTACGGACGCGGAGGGTGCATTAGGCCGCCCTCCCGCGGATATATAAGGCGGCGCCTTAT
 23386  ATATCCGTCGCCTTATATATCCGCCTTATATATCCGCAGCAGCGGGAGGTAGTTTATAAA
 23446  GATTCTACACGAAAGATAAGTTGAGCTGTAAAATTATGCTTTCGTATAGTTTTACATATA
 23506  AGTGATAAAGCTTTATTAGAATAATTCACTAATACTTTTATGTAGGGTCATTTTCTTCTG
 23566  ATCAATAGATTCGTATTGGATTTAAATCCTTGAAAGACTCAGAAGCTGTTATAAATTATT
 23626  TTTAAAAGTTTCCTTTAAAAACTAAAAAAATACCCCTCCTTCGGAGGAGCGCTATTTAGT
 23686  GTGAGCTGGGTAGCTTCGCTAATAATACCTACTTTTTCAACAGGCTTTTTATATAGTTAT
 23746  AGTTTTGCGCACACCTAGGTTGGCGAGTTTATCTGAGTAATAAAAATCAAATTTACCTAA
 23806  TTTAACACCAGCTGTTATACCAAACTATCTAACGGACACTGCACTTGAAAATAGTGATAT
 23866  AAATTAGATTATTATATGATAGCAGGGTTTACTTATGGTGATGTATCTTTTTGTATTAAA
 23926  CTCGCTAAGAATTATAGATACTAATTAGGTATATAAATACAAAAGATATTTAAAATTACT
 23986  TATTACTCTTATTATTAATAGCTTATGTAGAGCTTAGTATCTAATTTAGACTGTGGGTGT
 24046  GTAATAATGAAAAAAAATATAAAGCTTATTTAACTTATTCGGATTTAAAGTAAATTCTAA
 24106  AAATTAAAAAGGGAATTAATAAGGAAAAAAAATTTTTTTTATGTTAAGGATATTTTGCTG
 24166  TAAGAGGTTTATTTAGTGGTAATAATTAAGGTTTATATACTAGCGGGTAGTATACATAAA
 24226  AGAAAATTGATGAAATAGTCTGAGCCATTTTGTAAAAATTGGAAATTTTTTAATGATAAC
 24286  ATTTTGAACAGGCTAATTTGCGCAAGAGTGTGCAAAATGAGTGCGCGGTTTGGCACCTCG
 24346  ATGTCGGCTTAACTT
;     G-orf426 ==> start /note=LAGLIDADG ;; evalue:5.6e-28
 24361  ATCCTCATGGATGCTTTATGGTGTGGGATACCATATTTGTGTCTGA
;; mfannot:     /group=IC2 (2.25e-39)
 24407  aactatcaaactccggggacatcctaaaattcttgataccaaacagtgtatgaaaataca
 24467  ttagtggctgaagtaatcattcaggtatggtaataagtcaagaaatgatggaaactgaaa
 24527  tggattatcgcggatctaaatcaaatataagtaatattgtatttgtaaaagagcaacgag
 24587  tagacggtagttgcattgtaaccccaaggaaaaaaataaaaagttcaatgttaaggtgta
 24647  ctctaat
;; mfannot:
 24654  GGGTTTTGAAAGAAATTATCGAAGCAAAGTCCTTTCTAAGTCATTTAACAGAAAATATTC
 24714  TACTAATTTAACTTCATCAGACACAAGCCAAAATAAGGAGTCAAAACTAGAATCTGATTT
 24774  TGTTAGTGGTTTTATAGATGGTGAAGGAAGTTTTTCAGTTACTTTTATTAAAGATAAATC
 24834  TTATAAAAGTGGATGACAAATTAAAACTTCATTTTCAATTGGTCTTCATAAAAAAGATCT
 24894  GGCTTTACTAGAAAAAATAAAAATTTATTTTGGTGTAGGTGGAATTTCACAAAAAGGAGT
 24954  AAATGGAGTTCAATATTATGTAAATTCACCTAAAGATTTATTAATAATTAAAAATCATTT
 25014  AGATAATTATCCCTTGTTAACACAGAAACAAGCTGATTTTATTTTGTTTAAAAATATACT
 25074  GGAATTGATCTTACGTAAAGAACATTTGACACCTTCGGGTTTAAATGAAATAGTATCTTA
 25134  TAAAGTAGCAATGAATAAAGGAATGCCTGCTTCATTGAAAGAAGCTTTCTCAGATATAAT
 25194  ACCCAAGGATAGACCAGTTATTTTAAGTTCAAATAAATTTGCTCCAGGATGATTAGCTGG
 25254  TTTTACTTCTGCTGAGGGTAGTTTTATGATAAGAGTTTTAAATTCTCCTAATCATAAACT
 25314  AAATAAGAAAATTCAATTGGAATTTAATTTATCTCAGCATGCGAGAGATGAAGAGTTAAT
 25374  GAGAGCAATAGCCAGTTATTTTAAGGCTGGTTCTGTTTCTCTTAACAGAAATGCATTTGT
 25434  ATTTAGAGTCGTAAATTTTTCAGAATTAATTGAGATTATTATACCTTTTTTTATTAATTA
 25494  TCCTATACAGGGAATAAAGTATTTTGATTTTCTAGACTTTTTAAAAGCTGCAGAATTGAT
 25554  CAAAAATAAAAAACATTTAACATTAGAAGGACTGGAACAGATTCAAAAAATAAAAGATGG
 25614  AATGAATAGTAGAAGAGATCTGATTTAA
;     G-orf426 ==> end
 25642  TGATATGATAAATTTGTAATC
;;
 25663  AGATTATTTATCTGATTAGCCATGGCAGAAACTATGTAGGGTACGACTGTTCGTCGATTA
 25723  AAAAGTTACGTGAGCTGGGTGTTTGGCCCGTTTTTTTTGTGTAAAACTTTTACACTGAAA
 25783  TTTTTATAATAA
;; mfannot:     /group=IA (7.40e-16)
 25795  tcggattaattgcaagaagactttataatatttaaagggatttgcagcgaagtttatctt
 25855  agttcaatttatcaactatagttgatattattaaatgataaagccgttcaacgactaagg
 25915  gtgagtatagctataacaataacctccttaataattcgatgctacgaagggaaataagga
 25975  aaaataaatt
;     G-orf270 ==> start /note=LAGLIDADG ;; evalue:1.6e-08
 25985  gaaaattatacaaatataaaaaaaaaaatgaataaaacatctatgattagattcttaaat
 26045  tcg
;;     rnl ==> ;; mfannot: 3' -20/+180
 26048  ctaaataaactggaaaatcataaaaaggaattacgtagtaagtccaaattatcgatatat
 26108  ttaaatgatgttttaataggtttacttttaagtgacgggtacttggaaagatcttcgcct
 26168  acgagtggagttcgtttaactattagttttggtgttaagcatttagcttatttaatgtat
 26228  ttatttaatctatttgagccttatactaatacagaacctacgtcaattagtgtttataat
 26288  aagcagactaaaactaataatgaagtatgtagatttaaaactgtaagtttacctcaatta
 26348  ttgtactattataacttattttataaagttaattatgaaggtaaatttataaaagttatt
 26408  cctttaaatatagaagaacttgtttctccggtagtattagcgcatctccttatgggggat
 26468  ggaaatttaaagcaacctgataaaattatacgtatatatacgaatagttttactcatgaa
 26528  gaagtaagtagattagctttagctattactcgtaaattaaatatattaactaaggtagtt
 26588  catgatagaaataatcaatatatgattacaataagtaaaagtgaattatccttagtacaa
 26648  gagctaattaaaccacatatgcatccatctatgtattataaaatagatttggattcaaaa
 26708  ggtttagagtcgtttaattataaagatatagctgaactactatacttcagtccagattgt
 26768  gtgaattattttgttattcatggtaaataa
;     G-orf270 ==> end
 26798  ctttagttttatctgttcatgtttacgggtgaatatttttagtatttggttgtttatgtt
 26858  tgcgggtaacttatttttatcctagtagtaaagacatagtct
;; mfannot:
 26900  G
;;
 26901  AGCAACATAGTAATATGTTGAATTCGTTAATTAAAGTTTAATAATAGAGTTTACACTTTA
 26961  ATTCAGAAGATAACATCTTGTAAATACGTCGTGAGACAGTATGGTTTCTATCTTCTAGAG
 27021  GGAATTAGAATATAATAAGGAATAACCTATGTACGAAAGGAACTTGGGATATTAATATAT
 27081  TAATATTTAAATAACATAATTATTAATCTCTGGTTTACCTGTTGTTTATATGTCTAAATA
 27141  TTAAATTATTAGTGTATAATAAAAATTATACAAGACTATCCTACTTTCACTTGAGTAGTT
 27201  ATATAGTATAGGCACGGCAGGAAAGCTATGTTAGTCAAAGATAAGTGCTGAAAGCATCTA
 27261  GGCACGAAGCTTACCTTAAGATATTTCTTAAATATACGTAATATAATATTACGAGACTAT
 27321  AATAAAAAAAAATGAAAAAAAAAATAAAGAAAAAATAAAAATACTACCGTGTATATGTTA
 27381  TTATTTTGGTT
;;     rnl ==> ;; mfannot: 3' -20/+180
 27392  TTATTATAGTAATAGGCTTTATTTGTAATAATCTAGAGATTTTTAGGGATAAAGTACTAA
 27452  TTTTATAAATGACTAAATATTTTATTTATATCTTACATTGTTTG
;     G-trnT(ugu) ==> start
 27496  GCCTGATTAGCATAAAAGTAATGCAATTGTCT!TGT!AATCAATTGAAAGGGGGGCAGTA
 27554  CCCCTATTGGGCT
;     G-trnT(ugu) ==> end
 27567  ATAAAGTTTTAGTTTTTAATTCCCTTCGCTCGCGCAGCGAGCTGGGTAGCTTCGCTAAGA
 27627  AAACTAAAATTTTAATTTTTATAATTTAACTGTAACATTAGAAGGAATACGTAATTTAGG
 27687  TACAATAGAATTTTAACTACCTAAACTTATTAGTAATATAGTTAATGACAAAATAATTAT
 27747  ATTATTAAAAGATGATTATAGGATCAGATATTATGATTTCGGGTAAATCGATAGAATTCT
 27807  AGTGCCTTTAAAGTCGTTAAACTTTATAATTTTAATAATAGGTGTTTGAGCAGCAGGGTA
 27867  ATGTCGTCAACTATGGTTATGGAAAGATTGGGCCCGTGGATCCTTAAAAATTTATCAATT
 27927  TTAATTTAGTTTCTCTGCTAAGTATTTTGCGCTTTAATGAGGTTGAATCAACCTGCAATG
 27987  ACAGCTACTTTTTTTTGAGGTATTACTAAAAAAGGGGCGCTTCGCTCGAGGAGGCAAGGA
 28047  AACTAGGAAAACTGACAGAAAGGAACAGGGACCACATCACATAATTTACGCTTGTGTGAT
 28107  AATTGAACTCTAAGATCTGCACCATTTTACGTGAATGCATAAGGGTGAGATTAATAGGTT
 28167  GCCAGTAAATCTGGCCCACCTTGAAACACTATCCGTATTATTAAAGTTGCGAAGTAGTCG
 28227  TTTGGAAATTTTAGAGTTAGCGATTCCCTGTGTTTCTTGGGCGGTTATAGCACAATATTA
 28287  ATCGATCTTAGTGAGATAGTTATAACCTAAAGTTATAGGTGTATTATACGTAAAGTAATC
 28347  TTAATATAAACATAAAA
;     G-orf114 ==> start
 28364  ATGAAAAAATTATACTTAAAATCAATAATTAGTTCATTAGTTCAGAATGTAGCTGTATAC
 28424  AACAAAGGTTTTATTTCATTATTATTTCGCGGTTGTGTTTATTATTCTACGAAAGGTTTT
 28484  ACTAATATACGCTCACAATTTTTTAAGTTAAGTTGAGAAATTAGAGAACATTCAGATCCA
 28544  CCCTTACGTAGGAAGGATCCTGAATTTGTAATTTTAAATAAATCGGCCGGCCAGACAGGG
 28604  CCGGATGATTTATCATCCCCTGCTTCGCGCGGATATATAAGGCTTCGCCGCCGCAGGCCG
 28664  CAGGCCGCAGGGGGGAGGACGATAAATCTTCACAATAATAGTTA
;     G-orf57 ==> start /note=LAGLIDADG ;; evalue:4.6e-09
 28708  G
;     G-orf114 ==> end
 28709  TATTACCCCGTAAATTTATTGTAATATTTATAGGTTTTACATACGCGGAGGGAAGTTTTA
 28769  TTATACAAAATGAAACTAGATTAGCAAAATATCATAATTTTAAATTTATTTTTAGAATAA
 28829  GTTTGCATGTTGATGATATAGCTGCATTAGTGCGCATTAAATATAGTTTGTAA
;     G-orf57 ==> end
 28882  ATAAGGAATGTGAGGGTTAACCATAAAACCTTTGAGGTTATTTATGAGTTAAGTGCACAA
 28942  TCTGATATTTAAATTATTTTGGCTCTTTTAGCCAAAATAATTTAAATACTACTAAATATC
 29002  TTAATTTCCTTGCTTTGGCTAATGTAAATAATCTATATATGACTAAAAAGTCCAATAGAA
 29062  CGTGGATCAATTACACCTGTATTAAAGGACTTTAAATTAGTATGAACAGTAAAATAACCA
 29122  AATATTA
;     G-trnE(uuc) ==> start
 29129  GGATTAGTAGTCAAGTGGTAAGACATAGCTCT!TTC!AGTGCTATCACCGCGGGTTCGAA
 29187  TCCCGTCTAATTCG
;     G-trnE(uuc) ==> end
 29201  TCGTACCTTTTATAATATATATTTAATATAATATTACCTATCTTAAATAACTTGGGCGCT
 29261  CGTCGCCTAGCTATTTCTGCTACAAAGCTAGCAGAGAGAGTACAGGGGAAAAGTGGTTAT
 29321  AAAAATAGCCTGCTAATAAGGCTATTTTTTTTTTATTAACCCAGCTCGAGCTTTGTTCGG
 29381  CGCTACCCGGGTGAATAATTAATAATATTTCTCAAATTAATTTTAGTTTTGTACTATGCT
 29441  TCTGTTTACATATCGTGGATACTACTTTATTAGATTATATAAGAGATACTTTACAAATTG
 29501  GTAGAGTTTGGGTTAATTCAAAGTATCCTAGGGTTATTTTCAGAGTGGTTTTTCAAAAAG
 29561  TAAGGGCAATTATTGTCTTTCTCTATATATAACTTAAATACTTCAAATTCTCTTAATTTA
 29621  TTAGAATTAAAATAAGCTTTCTTAGCCTTGCTTAACCAAGGCCTATAAAAACCGATAACC
 29681  TAGAATATTGTGAAAAAATTAAACCTATCGTCTAATATATAAAAATAATAATTAATTTTT
 29741  ACCTAACTAATTTTCATATACTTTGGCTCACAACCTAGCTCTACTAAGTAACGCTACAAA
 29801  AGTAGCCCCTCCTTAGCGTAGCTACCCAGATCGCTACGCTAATAAAATGTAGGGATTTTT
 29861  TTTTATTTAACTAAAGAATAAAAGTCTAAACCTTAAATTATTTTTATTTACTTTATAACC
 29921  CTAAAAGGTTTAATTAAAATTAAGATTCGAGGCGGCGGATATATAAGGCCTTATATATCC
 29981  GAGAATCGGCCCTCCTCCTACGGAGGAGGGCCGATTTATTTATTTTTTATTTTTTTTTTA
 30041  T
;     G-trnM(cau)_1 ==> start
 30042  AGCGGAATAGTGTAAATAGTAACATTTTTGACT!CAT!GATCATAAGATAAAGGTGCAAA
 30100  TCCTTTTTCCGCGT
;     G-trnM(cau)_1 ==> end
 30114  TCAATAAGGTTATGGCTAATTTATAATAATTATGTACTTATAAGATTATAAAAAAATAAA
 30174  AGCAATATTAGGATAAGAATATTTTTAAACTTCTTAGCTTATTTATTGTTGTTTACAAGA
 30234  TATTTTATCGTATAATGCCCTTTGTATTTAAGTAAGGTTTAAATATAAATTTTAATGGTA
 30294  ATAAGGTATTTGA
;     G-trnM(cau)_2 ==> start
 30307  GAGGCTGTAGCTTAATTGGTAAAGCATATTGCT!CAT!AACAGTAAAAATGAGTGTTCAA
 30365  GTCACTTTAGCCTTA
;     G-trnM(cau)_2 ==> end
 30380  CGTAACATATGGGAGCCTTCATAGGGTAGGGATTAATATAATTTGAACTAAATATTTTAT
 30440  TATACTTCATTCTCTTCTTATTTATCCCTTAATTCTAGACCTAACAATATTGTTTTTACT
 30500  ACAAGCATTCTAAAATCTGCAGATGGGGGGGGGGGAGGATTTAAATGGATTAGAATGGTA
 30560  GCTCGTACTTTATTAATAACTTTCTATTTATTGCTGATTATGAACTCTGTCTGTTTACAC
 30620  TCGGCTATCTAGCTGTTTATATTTCTCCAACACTCCTGTATTGTAGACAGCCTAGGTTAA
 30680  AGTCGTGTGTGAAATCCTAGTTTTTTTTTTTTTGATATGGTCTTTACTGGGCTTTTTATT
 30740  TTTATCGGGCCCGGTCCGTCCCCACCGTCTTTTTGGGGCGGGTCCCCCTCTTCTCGGATA
 30800  CTTCGTAGAAAAAAATCTTGGTTTGCGCAAGGCTATAACAAAAAAAAA
;     G-trnL(uaa) ==> start
 30848  ATCCGAGTGGTGAAAATGGTAGACACAACAATCT!TAA!ATTTTGTTAGCTAACTGCTGT
 30906  AAAGGTTCAAGTCCTTTCTCGGATA
;     G-trnL(uaa) ==> end
 30931  TTTTTGAAAATTAAAAATATTAGGTAAATTATACTGCAACTCCTTCAAAGGAGCCCGTAC
 30991  TATTGTTCTTTATATTGAAAAAAATTACATAAGGCAAGTCGTAGGATAGTTTTATTATTG
 31051  TAAAATAATATATTTATAAAA
;     G-trnA(ugc) ==> start
 31072  GGGGGTATGGTTTAAAGGTAAAACTGTAACTT!TGC!AAGTTATTAATTTGAGTTCGATT
 31130  CTCAATGTCTCCA
;     G-trnA(ugc) ==> end
 31143  TATAATATGTACTTAGCTATTAAAAATAGTTCTTTTAAGAAGTTAATTTATAAATCAAAA
 31203  ATAGTTATATATACTTAGTAGCTAAATATAAATAACAAAAAAAAAATACCAGCGCTCTTT
 31263  AGTGCGAGCTAGGTAGCTTCGCTGCATAATATATATTTATTTATTTTCAAAACTAAAAAA
 31323  TCTAAATAAAAATTATTTTTATTAAAATAATATATTTAATCAAAA
;     G-trnF(gaa) ==> start
 31368  GTCTAGGTAACTCAATAGGTAGAGTGAAATATT!GAA!GCTATTTTTGTTGTAGGTTCAA
 31426  GTCCTATCTTAGGCA
;     G-trnF(gaa) ==> end
 31441  T
;     G-trnL(uag) ==> start
 31442  ATAGGTGTGTTGGAATTGGTAGACAAGTTCCATT!TAG!GCTGGAAAGGTTAAAACCGTA
 31500  CAAGTTCAAGTCTTGTTACCTATA
;     G-trnL(uag) ==> end
 31524  GATAAATA
;     G-trnQ(uug) ==> start
 31532  TATCTCGTAGACTAATGGGGTAAGTCATAAACTT!TTG!ATGTTTACTATTAGGTGTTCG
 31590  AATCGCCTCGAGATAA
;     G-trnQ(uug) ==> end
 31606  TA
;     G-trnH(gug) ==> start
 31608  GGTAAGTATAACTCAAAGGTAGAGTAACTGTAT!GTG!GCTCAGTATGTTCTTGGTTCAA
 31666  GTCCAGGTATTTACC
;     G-trnH(gug) ==> end
 31681  CTTTTACCCTTTAGATTTAGATATTTTTAGCTTTCCTTCCTGCACCTCGGGTGACGGAGT
 31741  AAGATAGTGCAGACCGATATGTGCTTGGTTTAATTAATTAATGATATTAAATTTATTTAA
 31801  TAGGAAGATAAGTATATTTCACTTTATAAATCGTTAAAAGTAAAATATACATACATAATG
 31861  ATAAATTTACATATTAAAGATAAAGATTTTTTTTCTACTTTTTCGTATATATTAATTTTT
 31921  TTTTTTGTTATAAAAGTTAATGAATAATTAGGCTTTGATTCTAAGTTTATCTTACATAAA
 31981  AAAAAATATAATCCTGCGCAGGCCTGCTTCGCAGGCCTAGCTGTAAAAAAAAAATAGAAT
 32041  AATTTTTTTGACTGCTTCGCTGTAGATTAAATTTAATTACGGCCACCCTCCCGCGGCTGC
 32101  TTCGCAGCCGCCCATTCCTTGAAGTGTGCAGCGAAGCAGTGGGAGGATTAAAA
;     G-trnM(cau)_3 ==> start
 32154  ATCAGGATAGTTTAATAGGTTAAAACCTTAATTT!CAT!ATATTAAAGATGAGAATTCGA
 32212  TTTTCTCTCCTGGTT
;     G-trnM(cau)_3 ==> end
 32227  TATATAAAAGGTTCTTTTGGGTTTTTTATATTTAAATT
;     G-nad2 ==> start
;     G-nad2-E1 ==> start
 32265  ATGATAATTCTATCTATATTATGTTTATTATTTTCTAATGCCGTCACTTTAAGACGAGAT
 32325  ATGTCAATACTTTTTAATAGAATAGCCATTATTGCTTTAATTTATTGTTTTTTACACGAT
 32385  GTTGTAAGTTTATCTCTTATAAACAAAGGGGTAGGTTTACACGGAGGTTTACTCCATATA
 32445  ACTAATATAACTCAAATATTTCATATATTTGTTTTTATATTAAGTATATTAATATTACAG
 32505  TTAACTAGTTTTTATCCTAGAAAGGTTTGAGTTAAAGAACATTCATCTTTAAAAGATCTA
 32565  TTATTTAATAATTTTGTATATTACAGAACAAAAATTATTAATAAAATGGGAGAACATCTA
 32625  AAGATAATAGAATACCCT
;     G-nad2-E1 ==> end
;     G-nad2-I1 ==> start /group=IC2 (1.24e-34)
;     G-nad2-I1-orf457 ==> start /first_aa=V /note=LAGLIDADG ;; evalue:1.2e-20
 32643  gtcgaacaatttgggaaattgttatttttatggggaaaactgccaaattccggggacgtc
 32703  ctaaagcttttgataccaaatctggttgaaattttccatggtggctgaactaattattta
 32763  ggtatggtaacaagtcaaaagatacttgaaaaaggaaggggttatcgcggatctaaatca
 32823  aatataaataaatcggccctcctcctacggaggagggccgattctcggctccgcctcgaa
 32883  tctatatttgtaaaagagcaacgagtaaacggtagttgcattggatgaagaaatcatcct
 32943  ctgttaagatatactcttagagggttcgaaataattacctgatctggaatcctttctaac
 33003  caaattataagtaaacaattatattctacagctaaggtttcaaaaaatcttcaatatcaa
 33063  ttatctaataacaatgaagatagtttaaatttaaacccttgattcgtatcaggatttgta
 33123  gatggagatggatcattttctgtttcaattgctaaaaaaaaatcaggtataggttgaaaa
 33183  attcaacctatatttactatagggttagactcaaaagatttagatcttttagttcaaatt
 33243  aaagttttctttaaaacaggtaaaatttatactagtaaaagaggtatagtttactttact
 33303  gtaggttcaactaaagatataataaaatacatattacctcattttgacaaatatccttta
 33363  atttcttttaaattaaaagattatttagtgtttagacagatagttcttttaatggaaaag
 33423  ggagaacataattccttacctggtctattaaaaattttttcactaagagctattttaaat
 33483  aaagggttaccggatataataaaaactgaatatcctgatattattcctgccaatgtccca
 33543  gaagttaagatatcccctaatttaaatcctcattggttatcgggatttataactgcagaa
 33603  ggatctttctttatatctatctactcggcacccccctctcaccccggcggcttcgccgcc
 33663  ggagtgagagggggtaataatgatagaaaagtcggatatgcgataagtttagtttttagt
 33723  ctaagtcaacatattaaagatatagaattattagaaagatttgttgaatacatatcatgc
 33783  ggtgcagttagaaaatctaatactcgtgaaacagctgaatgaattattactaaatcagag
 33843  gatcttaataaaaagttgattccttttttaactaaatatactctttcaggagtaaaacta
 33903  ttagatttcgaaagatttaaaaaagcatctctattaatagaaaataaaatgcacttaact
 33963  tcagaaggagttgtattaataaaagcaattaaagatgcaatgtataatagataa
;     G-nad2-I1-orf457 ==> end
 34017  ttatgttgagataaaggttaaccttaattagtttataattaaaagctataatttaaaatt
 34077  ataatcttatataaaaattacttataatttgtacgataaatccagttactacg
;     G-nad2-I1 ==> end
;     G-nad2-E2 ==> start
 34130  TTAATTTTATTATTTGTAGTTAGTGGAGCAATTTTTTTAATGTCTACTAACGATTTAGTA
 34190  TCTATTTTTCTATCAATAGAGCTTCAAAGTTATGGGCTGTATTTATTGAGTACAATCTAC
 34250  AGAAATTCTGAATTAGCTACTAAAGGAGGTCTAACTTATTTTTTATTAGGGGGATTAAGT
 34310  TCAACATTTATTCTATTTGGTACAAGTTTATTGTATGTAAATTCTGGTACTACTAATATG
 34370  GATGGGTTGT
;     G-nad2-E2 ==> end
;     G-nad2-I2 ==> start /group=II (8.13e-15) ;; mfannot: Potentially missing exon (~27)
 34380  gt
;     G-nad2-I2-orf716 ==> start /first_aa=A
 34382  gcgccgaaagggcgtaattatagagttgtatactgacaactgttcatagctgaccgcatg
 34442  tctatcgaagaaagaggacatccgatgaacaccgcgaatctcgccaccgaacacgccaat
 34502  aacgattcggaaaggtatagcagagattgaagcgtcattatgctcattccacttaatagt
 34562  aaaggtgacgcgagcggaccttgtaatgaccaggataacaaatttgagacaatgaagtgc
 34622  cacatatccggggaagaaaatcatagtggatatggacattttctttatgggaacccatct
 34682  ggttttacaaccgtccagacagaagtcaacgacccatacacggcttctacaagattcaat
 34742  cattgcaaaggtctaatacaaggaggaaaaactatgactacgctactacgggatccaacc
 34802  gcagaaaagcggagacggagccttcatacgagagcttctaggggctcaaagggaggcagt
 34862  ccaaccacagttctaaagacaagagtcctcgagacaaaaaaaggtatatatatgacatca
 34922  tccaaagtccagaagaaggtcagatctattcctctcgttactcttgtaaaagaagaactt
 34982  gaactatacaaagacaagcatgatatctataatggactaataaatatcattaaaaaacca
 35042  gaattcctggttgcctgttacgaggaaataaaaggaaagcctggtaatatgacagaaggt
 35102  atcaagaaaggcgaaacgattgacgggctaaattgaaaatgattcgaagaattgggaaca
 35162  acattgaacagaggaaaaatgcaattctcccctgcaagaagagtcctaatccctaaagcc
 35222  aatggtaaaacaagacctctaggaatagcatccccgagagaaaagatcgtgcaaaaagca
 35282  ttacaaagcatcctagaagtcatctgagaaaaatatttcaccgacacaagccacggtttc
 35342  cgacccaacagatcggtccatacagctctgaaaggtatatatcttgaaggaagtaactac
 35402  tcatgagtaatacagggagatataaccaaatgtttcgacgaaattccacactcaataata
 35462  ataaaaaaacttaaagagagaataaggtgtaacagaaccctggaacttattgagaaggtt
 35522  atctcttccggatatgcagaccctaaaactcgaagaataatcaaaaccaataaaggaacc
 35582  ccacaaggtagtatactaagtcctatactttgtaacatagtactacacgaattggacaaa
 35642  tttatggaaaaattaagaaaagacttcgaggtaggaaaaacccgtgccagaaatccggag
 35702  tacttcaaaatcttgcaaaaaagacgtagcattaaagatatcaaggtcagaagaagaatg
 35762  cttacggaagcccgtaaactaccttcgtatgatagaatggacccgtatttcaaacgtttg
 35822  aaatatgtaagatacgcagacgactttgtagtgatgatagcaggaagcctaaatgatgcc
 35882  caggcgattaaaaccaaaataaaagatgttctacaaaaaagctgtggactagaactgagc
 35942  gtggagaaaacggccataacaaaccttcataaggaaggttttaagttcctaggagcaacc
 36002  tgcaacaaggctagactgaatagcacctatgtggttagacatggtaaaagcaaaaccgtg
 36062  aaggccaaagtgagattgagagtcaacgcagacatcaagaaaatatgtgaaagactatca
 36122  aaagttaacatcgcgaaaagaaatcggacacaagaattcataggaactgccaaaaatgct
 36182  ctaataaatctagaacacgcagacatcttagcattttacaacagtaagatgaggggaata
 36242  ttatccttctactcgttcgcgggaaacagaagtgggctatgattaatatattgaataatt
 36302  aaaagtagctgcgcactaactctggctaagaagaataaattaagaaccctagacgctata
 36362  ttcaaaaaatttggaaaactcttggaatgccctagaacgggtatgaaaatcttcaaaccc
 36422  gaaagtctaaaagccatacacgactacaaaaccaaagatgtcccaataaacctggacttc
 36482  ctagaaatatcctgaagcgccaaactaaccgaatccaatataaaaaaatag
;     G-nad2-I2-orf716 ==> end
 36533  tgcgtgctgtgtggtaccaagaacaatatcgaaatgcaccacctaagatcggtcaaggac
 36593  attaagcagaagataagaaatggtaacctaacattcaccgaatgaagtggtgccttcaag
 36653  cgaaaacaaatccccttatgtagctatcatcatgacctatatcatagtggaaatttgaat
 36713  tacgcagacctaaaacagataagtgctttcacaaagtcctcgcaaaaaggagaaatctcg
 36773  gaataaagaaacaggatcgaaataaagcggaaggaacaccaatgtcggattactttccta
 36833  taaacctcaatagtaagaagttggatggagagccgtatgatgggaaactatcacgtacgg
 36893  ttcggagggcagggtaaccaatccactgaccctacatataattactagtataagtgataa
 36953  ta
;     G-nad2-I2 ==> end
;     G-nad2-E3 ==> start
 36955  TAAATTCTTGATATAAACCTTATTACATAAACCTTTCTCTACTTATTTTTAGTATAGGAT
 37015  TTTTATTTAAAATTAGTGCTGCTCCATTTCATTTTTGATCTCCT
;     G-nad2-E3 ==> end
;     G-nad2-I3 ==> start ;; mfannot: no intron type identified
;     G-nad2-I3-orf432 ==> start /first_aa=D /note=LAGLIDADG ;; evalue:2.9e-26
 37059  gatataggacctgggaaatccttatttgttgggaatatacagtctaattccggaaacccc
 37119  ctagaacttaaagtaccaagctgtagttgaaaaacgacgggtggatgaactaatcactca
 37179  tgtacggtaacaatctttaaggcttctgaaaagaacgtgggaaatcacggatctaagcca
 37239  gttatattaaataatattactgtaaaagagcaacgagtatatggctgtaggtgtggtatt
 37299  aatatatcacatttaagatgtactctaacgggtttcgaaagaaactatctagttaaaatc
 37359  ccttctaatcttattattcaaagacgactttattctactaaatgtagtttggaccttgat
 37419  atagataaattacctcaactaaatgaaccttgatttgtatcaggatttacagatgcagaa
 37479  ggttgttttcttattttaattcgtaaaacacctaaaaataaattaggttggcaattagaa
 37539  gctaactttacaattaatcttcatactagagatatagagctcttaaaacttattcaagct
 37599  tattttggaggagtgggtagaataggtaaagaaagaaataattgccgtgattttataata
 37659  ggttctttagatcaaatacttacaaaagtaattcctcatttcgagaattatcccttaaaa
 37719  actcaaaaatacgctgattacttattatttcgtgaggcagttatgatgatgcagtgtaag
 37779  gaacatttaacagttgaaggtttacaaaaaataataaatattagagcttctattaataaa
 37839  ggtttaagtcccttacttagagaagcctttcctaatactgctgctacttcaagaccatca
 37899  ttaccactagataatactaaattacatcctcagtgagtagctggttttacaagtggtgat
 37959  ggttgtttcaaagttagtattagggaatctaaattatgtaaagcaggaggtcgtgtagta
 38019  ttagtttttgtattaactcaacatagccgagacgaatttttattaaatagtctggtgaat
 38079  ttttttgggtgtggtcaaacttttaattataaagattatgtagagtttagatgtcaatca
 38139  tttaaaaagaattatgaaaatattttaccttttttctataaatatcctatccttggcgtg
 38199  aaagctcaatactttagggattgaactaaagtagcggaaatgattcaaacaaaggttcat
 38259  ttaactaaggaaggtttggatcaaatacgtcaaataagggtaggaatgaataaaggtaga
 38319  tatgaaaaaacagctaatacagttcctggtgttatttaa
;     G-nad2-I3-orf432 ==> end
 38358  tattatatgtttatataataatttagataatatggttatatataagtatttggtataagt
 38418  cgttcttttctttaatttggacggtaaatttagcattcgtg
;     G-nad2-I3 ==> end
;     G-nad2-E4 ==> start
 38459  GATGTTTATGATGCAATACCAACAATTGTTACTACATTTGTGGCTATAATAGCCAAAATT
 38519  TCTATTTTTATATTATTGTTAGAAATAGTTTATTTTACAAGTAATTATTTTTCTGATTTT
 38579  AATTGAACATCTGGTTTATTAATGAGTTCATTGTTATCTTTAATAATAGGTACAGTAGTA
 38639  GGTCTAACTCAGTTTAGAATAAAAAGATTATTGGCGTATAGTACTATTAGCCATGTAGGT
 38699  TTTATACTATTAGCTTTAAGTATAACTAGCATAGAATCTATTCAAGCTTTTGTATTTTAC
 38759  TTAATGCAGTATTCAATAAGTAATTTAAACGCTTTCATTATATTAGTGACTATAGGTTTT
 38819  TCTTATATTTTTTATGTAACTGATAATAAGGAACATAAAGAACTATTAGATAAAAATAAC
 38879  TCTCCTGTTCAATTAATTAGTCAATTAAGGGGGTATTTTTACGTGAACCCTGTATTAGCT
 38939  TTAAGTTTGGCTATTACTATATTTTCTTTTGTGGGTGTTCCGCCACTGGTTGGATTTTTT
 38999  GCTAAACAAATGGTTTTAAGCGCTGCACTAGATAGTGGTTATATTTTCTTATCTTTAGTT
 39059  GCGATATTAACTAGTGTAGTTGGTGCAGTCTACTATCTTAATATTATAAAAGAAATTTTC
 39119  TTTTATAAACCTGAATATAAAATTAATTCTTTACTAAAGAATAGAAAATTCTATAGTTAT
 39179  ATTTATAATAATAATGGTTTATTAACAAATTCTAATAGTTATATTCATATTAATTATGAA
 39239  GATTTAGAAAAATATTCTAAAAGTTATTTTTATAATTATAAAAATGTTTTATTAAAAAGT
 39299  TTAGAATTCGAATATAATAATATAGTTATGACTAGTCCTATATCTATAACAATATCTTGT
 39359  ATAACTTTAATAATTTTATTATTCATATTAATTAATCAAGAATGATTAAGCATTGGAACT
 39419  ATACTGGTTCAAGTTTTATTTAACACATA
;     G-nad3 ==> start
 39448  A
;     G-nad2-E4 ==> end
;     G-nad2 ==> end
 39449  TGCGTCCGATGACATTCTTTTTTGTTTTAGTTTGGAGTATAGTTTTAATTTTTTTAGTTA
 39509  TCAATAAGGTAACATCTAAAAAAAATTCGAATAAGAATAAAGACGAGCCTTTTGAGTGTG
 39569  GATTTACTTCTTTCATTCAAAATTGAACAGGGTTTTTTAATGTTTCTTTCTTTCAATATT
 39629  CTTTTACGTTCTTGTGTGTTGATTTAGAGATTATATTGCTTACACCTTATACACTTACTG
 39689  CTAAAACTATATCTATTTATGGTTTAGGAATAATAATAGTTTTCTCAGCTTTAATTACTA
 39749  TTGGATTTTTTTTCGAGTTAGGTAAAGGAGCGTTAAATATATTTAACAAACAGCAAGATA
 39809  ATTTATCTCTTAATAAAAATTTAATAGATAACCCGCTGATTGATATAGTAAATTTGACAT
 39869  TTCCACATAATACTATTGAACTAAATCAAGCAACATTTAATTGATTAAAAAAAAAAATTA
 39929  ATTAA
;     G-nad3 ==> end
 39934  ACCGTCACCCTCGGCCACCCTCCCGCGAGGCGGCGGATATATAAGGCGGCCGCCTCGCGG
 39994  GAGGTAAAAATTTAATAAGATAAACAAAATTAATCGTTATTTAACTGTAAAAAAAAAAAT
 40054  TAGCAGCTGTTACTGTTAACTTTTTAGGTTTCAATGTTCTAAGTGTTTTAGGTTTTATTC
 40114  GGTCCCCCTCCCGAGCGAAGCGTCAAAAAAAAAGTTCACTCCGCACCTTCGGTGACGAAG
 40174  TGAGGGGCCTTGGCCCTGGCCCTGGCCCTGGGCCTGGAGGTACAAGGGAATAAATAATGT
 40234  ACGTATTATTAAAATTAGTGGTTCCGAAAAATATACTTTTTTTCGGCTACCCTCCTCTCT
 40294  CTCCTTGAAGAGAGAGGAGGTATATAAGATAAAGGTAATTTTATCCGTTATTTGCAAATT
 40354  TTTACTAGCTAATTATAAAAAAAAAATTTTTTTTACTTTAATGTAAAATTTTGAGATTTA
 40414  TTAATCAAAATCTTTTTAATAAACTGATGTATTTCTTATATAAATTAAATTGTGAAATTA
 40474  TAATTTAA
;     G-atp9 ==> start
 40482  ATGTTACAAGCCGCTAAAATAATAGGTACGGGATTAGCTACAACAGGTTTAATAGGAGCT
 40542  GGAGTAGGAATAGGTGTAGTGTTTGGTGCTCTGATTTTAGGTGTATCTAGAAACCCTACA
 40602  TTAAGAGCACAATTATTTTCTTATGCTGTATTAGGGTTTGCTTTCGCAGAAGCAACTGGA
 40662  TTAGGGGTAGTTCAGTATAAA
;; mfannot:     /group=IA (9.17e-18)
 40683  aagggttaa
;     G-atp9 ==> end
 40692  ttgcaaggaagtacttcatttaaaatgaagataatttgcagcgaaacttaatcatatgta
 40752  aatatatttaggtattaaggacgttcaacgactaacaggtgagtaacataacaataatcc
 40812  tgtacttatttaaatgaagcacaccgtttaaatgaagagcgcccttgatttaaattttaa
 40872  ggtttttcttaaatcttaaggttttccttaaaatttaatacaagacatagtct
;; mfannot:
 40925  AACCAAAGAAGTAATTTTTTGAATCATAAAGTGTGCTTATATAATATATTATCCACGCTT
 40985  AAATTTTATTATTTTTATACTTATCTAAATTTTTCCAGGAATATTGCTTTCATTTAATAT
 41045  GAATAATATATCAGTAAAGATTAATAATAATGATTCAGAGTTTAATAGTAATAAATCGGC
 41105  CGCGGGAGGGTGGTAGAGAAAGGAATAAATACACCTTATTTATAAAAGTATTTAATTAAT
 41165  ATAAAGCGTGGATAATATCATTTATGAATGAGGTTTAGTGGGGAGGGCCCTGGCCCTGGG
 41225  GTGAGTGAGAGATAATTTAATTATAAATTAAAGTAAAAAAATACAG
;     G-orf102 ==> start
 41271  ATGGTAATGAATAATATAACATGTGTACCCCCGAATATAACATACGTACCCCTGTATAGT
 41331  GTTCGCCCTTATGATGGCTTTTTTAATTTTGTATGTGGCTTAGAAAAGGTAATAAGAGAA
 41391  ATGAGTAAAAATAGTCATCTATTACCTCCTCGGTTATTACCTCCTCGGTTAAGTACATTA
 41451  GAAAGAGAAATCTTGAGAAAGCTATCCTTAAATTCGTGATCACCGCCGCCGCGAAATATG
 41511  CAGTTTCTGGTTTATAATAGAATTTATTTAAATTTAGAACAGGGTTCTAAAAAAAAATTT
 41571  TTCTACTAA
;     G-orf102 ==> end
 41580  AATAAAAAAAAATAATAATAATAATTTAACCTCTAATAGGGAAGCTCTTAATAGTAATAA
 41640  TAAGAAAAAAGTAAAAAATATATTCCAAATTATATCTTCTTATTTGGATATAAGTAAGTT
 41700  ATATTTTATCCCAATAAATATATTTGAAAAATCAAGCTTAATTATATTCTTTATACTTGC
 41760  AATATTATTTCTTGCAGCCTTGATATTTATATTAATATCTAAGGTTGATTTATCTAATTA
 41820  CTACTCTATATGATCCATCTTACCTGCCTTATTT
;     G-orf384 ==> start ;; mfannot: TTG upstream: 41683
 41854  ATGGTTTATTTAATGATGTGAGAAAAAAATGCACAAGAATTTGAAGAATTATGTATAAAA
 41914  GGTATCTATATGATTAGTAATTTAGCATTACTTAGTTTAATCTTTGCTTTATTTGTTTAT
 41974  TTTGCAAGTAATTACTTGTTTTATGATATTTGAGTACAACTACCTTTTATTAAATCTTTT
 42034  TATATTTCCAAAAATATTCTAGGGTTTTGTTTATCAATAAAAATAGTCATAAGTATAATA
 42094  GAAATTATATATTATCATTGAAAAGAGCCAAAAATATTATGCGATAAATTATATAAATTA
 42154  TTATCATCTTTAATAGTTTTAGCTTTTTTTTATCAAGTTATTTATGTTATATGTGGTGCT
 42214  ATACTTATTATATGTGACGATATAGAGTTAATGGAATTTAAATTAGAAATCAAACTTAAA
 42274  AATTATTCAAAATATCAATCAGAATTAAAAGTTAAATCTTTAGATAAACCGGCCGGCCCG
 42334  GCAAGGCCGGAAGATTTATCCTCCCTTGCCTTGCAGGGGGACGATAAATCACTTAATCAT
 42394  CACTTTTATAAGGATTACCCTAAAATTGTCAAAGCTAAAGGTAAATACCTTTATACTGAT
 42454  AAGGGAAGGGGGATTTTTGACGCATGCTCAGGTGCAGCTGTAGCTAGTATTGGTTATGGA
 42514  AACCAAGATGTGATAGATGCCATGCATAAAAAAAATATGAGTGGAACTCATTATTTGGCA
 42574  TCCTCATTTTGAAAAGATAATGATGTATTAGAATTACAAAAGAATCTTGCAGATTCCACA
 42634  GATGGTTTATTAAACAAAGTCTATTTAACCGGTTCAGGTTCTGACGCAACAGAAGCTGCT
 42694  ATTAAGTTAGCTTGTCAATATTACTATGACCAAGACTCTGAAACTCAGCGTAAATATATC
 42754  ATAAGTCGTGATCATAGTTATCACGGTAACACCTTAGGTGCTTTAAGTATATCGGAATTT
 42814  CCTAGCAGACAAGCACCATATAAAGGCATTTTAATGAGTAATGTGGAATACGTTTCTTCA
 42874  TGTTATCCTTATCGTCAACAATTAGATGGTGAGTCTGATGAGGATTTTGTTGCTAAAAAA
 42934  GCTGATGAATTTGAAAAAAAAAATACTAGAAATAGGGCGAAAAAAAGTAATGGTCTTCAT
 42994  CGCAGAGCCTGTTAG
;     G-orf384 ==> end
 43009  TGGGGCTGCACTTGGGTGCGTCAAAGCTGTACCTGGGTACTTTAAAGCAATGAAAAATAT
 43069  TTGCGAAAAATATGATATTCTCTTTATCGCAGATGAGATAATGTGTGGATTAGGTAGAAC
 43129  AGGGAATTACCATGCCTGAAAGGACTCTGGTGTAGTACCGGATATTTTAATACTAGGTAA
 43189  AGGCTTAGGTGCTGGATATTTCCCTGTTGCGGCGATTTTGGTTTCTCCAAAAGTTTGAGG
 43249  GGGGGTTGAAATCTGAGCAGTTTATTCATGGACTTACCTTCGATGCAGTGCCTACAGGGG
 43309  CGACGGTTGCTCTTAAGGTTCAGCAAATTATTAAAGATAAGGATTTGGTGGCTAATGTCA
 43369  AAAAAGTAGGTGATTATTTAGGTAAAACGTTAAAAGCTAAATTGAGTAACCATAAAAATG
 43429  TAGGAGATATTAGAGGTGAAGGTTTTTTTTGAGGTGTGGAATTCGTTGAAGATAAAATAA
 43489  CTAAGAAACCCTTCGACTCTAAATTAGGGGTTTCTCGGTTAATTGTAGACTGTGCAAAGT
 43549  CACCTAAATTTAATATGACACTCTATCCAGGTAGTGGAACGGTAGATGGGGTTAATGGGG
 43609  ACCATATCATTATTGCACCTCCATTTATGACTACAGAGGAAGATGCAGATCATATCGTTG
 43669  AGGTTATCTTAACTGTGATTGAGATAGTTTTCAATGAAATTAACAAAAAAAAAAATACCC
 43729  CTCCTTCGGAGTAGCGCTCTTTAGTGCGAGCTGGGTAGCTTCTCTACAGATTTTATGATT
 43789  ATTTATAAAGATATTTCCTATATAGGTATACTAAGTATTTATTTGTGAGAGCAGTATTTA
 43849  CTGTTTATTTAGCTCAAATACATTATAATAAAAAAAAAACTTTTTAGTAGGTTATAAGAA
 43909  TTTCATATACCAATACTTATAATTTATCGTGACTCTATATTCCGTTCATAGTATATTATA
 43969  TTTTTATTTTCTTTTATTTTATTAAATCGGCCCTCCTCCGTAGGAGGAGGGCCGATTCTC
 44029  GGATATATAAGGCCTTATATATCTGCCGCCTCGAATCTTGTTAAAGATAGTTATTTTTTT
 44089  TAATGAATTTTTCAAATTTTTACCATTTCCAGAAGATAAAGTTTTTAATATTGATTGTTA
 44149  TATTAATTTTAATTAATATATTAACCTTAATTTTATTAGCACTTTAACTGCCGGATAAGT
 44209  AGCTAATAAGATAAATATTAGAAGACATATACTTAAGGGTAAGGAGATAAGGGGGGGGGA
 44269  TGAAGATAAAGGTAAATTATATGTTAAATGGACATATCAATTTGTGGCTAATGTATTCAC
 44329  AAAAGGAGTACAGCTTTACTAAATAGTATATCATTAAAATTTGAGTGCTTTCGCTTAACT
 44389  TCTTCTGAAGAATTTAGGATATATCGACCAATAAGGGATAATCGAGGTGCTCTTCCTGAG
 44449  CTGCAAGTAGCAGCTGGTTATGATATTACGTATCGTACATTTAAAAGCTTAAATGGTGGT
 44509  TTCGCATATAGTTGACCTAATCTTATATCAATTATCTGTAAATATGTAAAACTACTAAGA
 44569  TTATAAGATAAAAAAAAAATTTTTTTTTTTTTACTTATATAGTGTAATATTCTATAATTT
 44629  AGGTTTATTATATGAGGGTAAGGAAGAGGGAAATAATATGCTTTGCATATTAAATCTTTA
 44689  TCTTTGACTTTGTATTTTTATTTAGTGTATTATATTTATAAATTTGTTCGATAAATACAG
 44749  AGATATATTTTTTTTTTTACTTTGTTT
;     G-cox2 ==> start
 44776  ATGTTACTTTTAAAGAATCATATAAAAATAAATTTTGATATACCTTCCCCTTGGGGTATA
 44836  TATTTTCAAGATAGTGCTACTCCTCAAATGGAGGGATTAGTTGAATTACATGATAATATT
 44896  ATGTACTATTTAGTTTTAATTTTATTTGCTGTAGCATGAATACTGTTTACCATAATTTGA
 44956  AATTATGTTGGAACTAAATCAGCTATATCGCATAAATATTTAAATCATGGTACTTTGATA
 45016  GAATTAATATGAACTATTACACCAGCAGTAATATTAATATTAATAGCATTCCCTTCATTT
 45076  AAATTATTATATCTAATGGATGAAGTTAATGATGCTGCAATGACAGTCTTAGTAGAGGGT
 45136  CACCAATGATATTGAAGCTATCAATACCCTGATTTTGTAGATGAATTAAATAATTTTATA
 45196  GAATTTGATTCATATTTAGTCCCCGAACTTGATTTAGTACCCGGAGCATTGAGAATGCTA
 45256  GAAGTAGATAATAGAGTTATAATTCCAGTATTGACACATGTTAGATTTATAATTACTTCT
 45316  GATGATGTTATACATTCTTTTGCTTCACCTTCTTTGGGTATAAAATGTGATGCGTATCCT
 45376  GGTAGATTGAATCAAGTATCTGTTTTTCTTAACAGAGAAGGAGTATTTTACGGACA
;     G-orf330 ==> start
 45432  ATGTTCAGAGATTTGTGGAATTTTACATTCAAGTATGCCTATTGGTATTGAAGCCCGTGG
 45492  GTTGGAAAAGTTTCTGACATGATTGCAAGGGGAGAGCTTATAA
;     G-cox2 ==> end
 45535  GATTGCTTAATACTGGTGAAGGTTGCTCTGGTATCTGTTTATCAGAGAGTTCTACATATG
 45595  GTGTTGTAAACATTATATCTAATGAAGTATCTTATTCTAATCAACCTAGTCCTTTTGCAC
 45655  CTAACCCTGAAGCCCACCCTGGGGTTAGACAACGTAATATTGTAGATTTATTATGTAATT
 45715  TTAAAGTTTTTGATGCTATTATTCACCCTTCAAAGTATACTACTTCTTTTCCTTCAGGTT
 45775  TTCAAAAACCTTATTTTATGCCTACGTCACCTAGAGAATCTATACTCTCTATGATACCTA
 45835  CAGATGCTTTTAGACATAGAGAATCTATACTCTCTATGATACCTAGAGATGCTTTTAGAC
 45895  ATAGAGAATCTATACTCTCTATGATACCTAGAGATATTTTTAAACCTAGTATAATTATAG
 45955  ATGATAAGGTTTTATATTACGATACTCCTTATTCTACAATGCCTTTTCTTTCTTCAGAAT
 46015  TAGAAACCATAATATATTGTAGAAAGGAATTTGTAGGATATTCTCTACTTCCTGAGTTAA
 46075  TATCAGAAGTAACGTCACAAAATACTTTTCAAGAATTTTGAGTACGGAATGCGAATAAAG
 46135  AATTAAATGTTCGTATTGAACAATGAAGAACTCTAACTCGTGTACTTGATGTCTTAGCTG
 46195  CAAATCGACACCCTTGATTTGGGGATTTTTATGATGTAGTTACAGAATATTATGGACCTT
 46255  CTTATCGTAAATTTGAATTAATAGATAAATATTTAAAAGAATGATATGAATTAGAAGATT
 46315  TAATGGCACATCAATCCCGTTTATTACAAGAAGGAGGATATCTAGATTCTTCTAGTGACG
 46375  AAAGCGAGGCCAGTTATAGTAGTGGTAGCGAATCCAATAGTAGCGATTAA
;     G-orf330 ==> end
 46425  ATTTATTCTAATGGTAACCATAATAATTAGGTAAAAGCTGTAAAACGATCCAGGTAGACT
 46485  GAATCAAGTCTCTGTTTTTCTTAATAGGGAAGGAGTTTTTTTTATACGTACAATGTTAAG
 46545  AGATTTGTGGGATTTTGCGCTCGAGTATGCCTATTGTTATTGAATCAGTCGAAAAATTTT
 46605  TTTTACGGCCCCTTTTTTTATTACTTCCGACCACTCTCCCGCGGAAGGATTTTTTTTTTA
 46665  CATAATATAATAGTCATATATTACATACACTTTAAGCTATAATTAAATTATCTCTCACTC
 46725  ACCCCAGGGCCAGGGCCCTGCCCACTAAACCTCACTCCTTTATTATTTGTACCCCTTTTA
 46785  AAGAGCACAGTAAATAAACTTAGAGAGTCTAAATTAGATTTTTTTTAATTTAGCACTAAG
 46845  TTTATCTCTCAGCTATTGTTTTACATTTATAGCTGAAAATCATATAAATTTTTTTTTTCT
 46905  ATTTAGTTATTTCACTTTTACTTTAATACTAGGCTTTATTAAATCTAAGCTTGATTATAA
 46965  AGATTTATTTAAAATATTGTTTTCTAGTTTTAAAAATGCA
;     G-orf340 ==> start ;; mfannot: TTG upstream: 46981
 47005  ATGTTTAGTGTTTTTAATATAAATTTTATAAAAACTAGATTAATTTATTTTATCTTAGTT
 47065  CTACCTTTATTGCTTATTATCTTGGGCGATTATACATATTTAGTTTTAAATTTTTTATTA
 47125  ATTTTTAATAATGTAAAATTGTTACAAAATTTTATGGTAAATAGAGATAATGAATGCTTA
 47185  AGTAAAATATGAGAGAGTTATTTTTATATTTTGCTAAGCGATATCTTTATGTTATCATTA
 47245  ATTTATATTTATAAGGGTTCTCCTTTCTTATTTAATGGTGAAACTTCTAATTCAGAAAAC
 47305  GGTAGTTGTAATTCAAACCATGGAGAATCCAACTCTAATGGTTCAAACCCTGACCCTAAT
 47365  CCAAATAATTCTGATTTAATCTATGGAACAGGATCAAGCCAAGATGATGAAGGTTTTACT
 47425  GATGTACTAACAACACTTCCGGTTGTTAATGGTGAACTTCCTATTATTTATACTGATAGA
 47485  TTAATCCTTCGAAAACCCGAATATTCAGATTTAGATGCTTACTTTTCTCTTCGAACACAG
 47545  CCCGAAGCTATGACGGATTCAGGTAGAGGTAAACCAGATGCCAATATAAGTGAAACTTTA
 47605  AATAAACTTGGACGTCTAATTAAAGGGGATAAAAATAATGTTTATTATTTTATCTTCTTA
 47665  AAAAACCTTGACGGCTCAGAAGGTGATCTTATCGGGGATGGTGGAGTACATAACTTTAAG
 47725  TCTGATAGTACAGGATGACCTGAATTTGGTTACAAATTCAAAAAAGAATTTTGAGGACAA
 47785  GGGTACGCAACTGAATTTGGAAAGGCTTTTATGCAATTTTGAGGTAGTCTTCCTCGTAAA
 47845  AATGTAGAAATTCCAGTATCTTCCTCTTCTATATATTATTCTGATAGTTTACAAGTTAAA
 47905  GAACGATTGACTGCTTATACTAGAAATGAAAATCTGGCAAGTAAAAATGTATTACGTAAA
 47965  CTAGGGTTTCAATCATTTGAAGGATTGAAAAATGGGTTAATTAATTGACGAAAAATTTTT
 48025  TAA
;     G-orf340 ==> end
 48028  ATTAATAATATTTTTACTTTAGTCTTTTTTTTTTCCTGACCAGTTAAGGTTTCGTAATAG
 48088  CGATTTAATAAAAAAAAAACAAAAAACAAAATTTTGTTTTTTGTTTTTTTTTCTTTACAA
 48148  TTTATTTTAATTTAATTCAAAATATAACAATATTTAAGAATTTTTTATGTATTTATTTAT
 48208  TTTTTATTTTTTTATTTCCTAAATAAATAAATACATAATATTTTTTATTTCCTAAATAAA
 48268  TAAATACATAA
;     G-trnR(acg) ==> start
 48279  GATGGGTTAGTTTAAAGGTAAAACCTAGTACT!ACG!GATACTTGGATGTAAGTTCGATT
 48337  CTTACACTCATCT
;     G-trnR(acg) ==> end
 48350  ACAACGCAGCGAAGCAGTAAAGTAAAAAAATCTAAGATTTTTTACTGCTTCGCTGTAGAT
 48410  TGGTTATTTGCGTTTGCTGTGGAGCCGCAATGTGCCGCTTACCTACGTGAATGTTATGTA
 48470  TTTCAAAAATTAACCTTTTAATAATAATATTTATTGTGAATTTATAAGAGTAATCTTATA
 48530  TAATGCATCTGAGAAATATTCACAGCGAAAAAAGATTAAGCAAGCTGTTGTTCCAGCATA
 48590  AAATAAATTACAAAAATTAACAAACAAATGATTAATAAAATTTTAGGTTACAAATTTTCA
 48650  GTTCCGTATTTTGGTTTTAATGTAAATGCAAATTTTAGGGGGTTTTCTACTTCACTCCTT
 48710  TCATTCGGCACCCCCCCCCCCCCTCTCACCCCGGCGGCTTCGCCGCCGGAGTGAGAGGGG
 48770  GTATGGAGGTATTAATTTTTGGTTTAAATAAACTTAAGTTTTATTCTGATTTACGTAGAA
 48830  GTGGTGATAGTTATCATCCAGATAAATTGATTATTAACTCAACACCGTATAATATAGTTT
 48890  TTACTAAGCAAAGTGGTGAATAAAAATCTGTTTTATTATTACCTCCTTTGAAACCTTTTC
 48950  TATATTTTATAGAAATGAATACGCCAGGTTCTGTAAATATAGATATAAAAAACGTAGCAT
 49010  TAAGTGATATAGAGCCTTTATTAGTAAATTTTACTATAATTCTCAGACATATATCAAATT
 49070  GTTTAGAACCTGGTTGCTATAGAATCCTGCGCAGACCGAAGGTCTAGCTGTAAAAAAAAA
 49130  TCTAAGATTTTTTTTTTTACTGCTTCGCTGTAGATTTTTTTTACTATATTGGTGATTATT
 49190  ACTCAATTACAGAAGTTTATACTTATGATTTTTTTAATAATAAATGTTTAAATAAGGTTT
 49250  ATGGTAATTATGGTTATGCTATTTTTAATAATTTATGTTTTAATTAGATAGAAGAAGAAA
 49310  AAGCGAGAAAACCATTATTCGCAAATTTAATTTTTAATATGACTATGTTCCTTAGAAAAT
 49370  TAATAAATCAAAATAATAAGGTAAGTAGGAACAATAAATGGTGATAAAGACGTTTTATTT
 49430  GTTATAAATAAGTTAAGTAAAGAGGAATATGATCAATTACGTTTTAAATTCTTTGGTATA
 49490  CAAACAAGTAAACCTGTATCAAATATAACTGAAGTTAGGCCTCTATATAGTACTACTAAA
 49550  TAAAAATAACAGTGATCAGATAAAAGTAAACGGTGATATTAATAAAAATGAGGTTGATAA
 49610  TAGAAATGTTTTATTAAATGAAGATGTAAAAGCTAATAAAGGTAATGTTGTAGACGAAGA
 49670  GGGTGATTTTGCGGTTACACATACAGGAAGTTCTGCTGAGTTAGATAATTATGATTTTTA
 49730  TGATGAAGATGCTTGTTATGACTTAGAGCATCCTGATTTTGATCATACATATTTTTATTA
 49790  TCTTTGTTCTATCAATAAATCTGAAAATGATGACTCTATAGTACTTACAAATATTTAGTA
 49850  AGGAATAAGCTAAAGTATTTAAAACTATTGATACTAAAAAAAAGTTTTATTATGCGCCTC
 49910  CGGTTACTAAAAATTATCATTCTACGGGTTTACAGTTAAGTATATCAACAAGGTGTATAT
 49970  ACAAGACTAATATACGTTCTTATAGTACTAATTGTAAGCGAGATTTTTCTACGAGTGGAG
 50030  AAGTAAAAAAAAAAATTAGTGGTGTTAATAATAACAGTAACACGAATTTATTACCATTAT
 50090  TAAGATGAATCATATTATCTATATATAGTGAACAACATAATTTAAATATTTCTTCATTTA
 50150  AACTACAAAAAAAAAATTACTCGGCCACCCTCCCCGAGCGAAGCGTCCTTTTTTTTTTAG
 50210  TAATACCTCAAAAAAAAAAAGTTCACTCCGCACCTTCGGTGACGAAGTGAGGGGCCCGGG
 50270  CCCCCTGGTCCAGGAGGTATTTTTAAGTGAGTATAATAATCCGATTATTATAAACTAATA
 50330  TAAAGTATATAGTAAGTTTATAACTCGTATAAAAAAAAAATAAATATAAATCCCTGCCGT
 50390  AGGCCTAGCAGTCCAGCTAGGCTGAGGATAAATAAAACTAGAAAAATTGTAATTAAATTC
 50450  TGAAAGAGAAAATTTTGCTGAATATGTAAAAAAAATCTTTCCGGCCATCCTCCCGCGGAT
 50510  ATATAAGGCTTCGCCGCCACCGCCTTATATATCCGCGGGAGGAAATTTTAAAATTTCAGA
 50570  TGTTTTAAAAGGTAAAGAAATTGAAATTAAAGAAATAGAAAAAGCATAAGAAAAAGCAAA
 50630  AAAAAAAAGGGTGTTAGTTTAATAGGTAAAACCTGTAGGTGTATTTAATTAGTCCTTAAA
 50690  GATGTTAGTTCGACTCTATCATACTCTCACCTGTATTGAATAATATAGGGATTTTACAAT
 50750  AATTTAAATTTTATAAATATACA
;     G-nad4L ==> start
 50773  ATGAATATTACACTAATACTTTTTTTAATAGGAATCTTAGGTTTCGTGTTAAATAGAAAA
 50833  AATATTATATTAATGCTGATCTCGATAGAGGTGATGTTATTGTCTATAACATTTCTAATA
 50893  TTGGTAAGTTCACTTAACATTGACGATATAATTGGCCAAACATATGCAATATATATTATA
 50953  GCGGTAGCAGCTGCAGAATCCGTAATAGGTTTGGGTATTCTAGTCGCTTTTTACAGATTA
 51013  AGAGGGAGTGTTTCAATAGAATATAAATA
;     G-nad5 ==> start
;     G-nad5-E1 ==> start
 51042  A
;     G-nad4L ==> end
 51043  TGTATTTAAGTATAATATTTTTACCTTTATTAGGATCTATAGTTTCTGGCTTTTTTGGTA
 51103  GAAAAGTTGGGGTTCGCGGTGCACAGTTAATAACATGTTGTAATGTAATAGTTACAACAA
 51163  TTTTAGCTATGTTAGCTTTTTTTGAAGTAGGATTTAATAATATACCGGTCTCAATTGAAT
 51223  TATTTAGATGAATTGATTCGGAATGAATTAATATTATATGAGGTTTTGAATTTGATAGCT
 51283  TAACAGTATCTATGTTAATACCTGTTTTGATTATAAGTTCTTTAGTTCATGTATATTCAA
 51343  TATCGTACATGAGCAATGATCCT
;     G-nad5-E1 ==> end
;     G-nad5-I1 ==> start /group=IC2 (8.47e-31)
;     G-nad5-I1-orf429 ==> start /first_aa=Q /note=LAGLIDADG ;; evalue:1.1e-24
 51366  cagtgaggtcgcgttaggggaaaacgcgtctatggggaaatactgtcaaattacggggaa
 51426  ctcctaaagcttaaggtaccaaactgtagttgaaaaacgacgagtggctgaagtaattac
 51486  tcaggtacggtaataagtcttaagatttgtgaaaacaaaatggacaatcgtgtatctaag
 51546  tcaacaacattaaataatataattgtaaaagagcaaagagtagacgacagtagatctatt
 51606  aattcacatttaatggatttaaggcgtactctaaagggttttgaaaaaaacagaggttta
 51666  agtctcggtttcaacatgcaacacggttgaaactccttagcccaaatcccatttaagcaa
 51726  ttcgatttaaaaaaattttctacctttaattctgcaaccgtaaatcccggagtcttatct
 51786  ggcttaatagatggtgagggttcatttagtataatagtagatataaatagaacacgtcta
 51846  ttaggttggcgtgttcaattgaaatttcaattaggtttacacacaaaagatcttaattta
 51906  ttatatctgttacaagaatatttgggtggtataggttctattcatttagctcgtaacaga
 51966  gatatagttaattattcaatagattcaattaaagatttaaataaactggtaattcattta
 52026  gaaaaatatccgttattaactcaaaaagccgctgaatttttattatttaaacaagcggta
 52086  gaactagtaaataataaagctcatcttactgttgaaggattaaataaaatagtaaacatc
 52146  aaagctggaatgaatttaggtttgtccgacaaattaaaatcagagtttgctggatatact
 52206  ccggttcaaagacctgtaattaattacgataatgtaattttggacccttattgaatttca
 52266  ggatttgttagcgctgaggggaactttgatgttcgtataccatcaaccaatagtaaatta
 52326  ggttatcgtgtacaattgagatttagaatatctcaacatagtagagatcttagattaatg
 52386  gaaaaaatggttgaatattttagatcaggaaaaatttacaagtatggcggtaagtctgct
 52446  gttagtttttcaatggttgacttttctgatattaccaatataataattcctttttttaac
 52506  aaaaaccctataataggtgtaaaactttacgattacctagattgatgtaaaattcatagt
 52566  ttaatggttaaccgttctcatctcaccgtagaaggtataaattccattagagagataaaa
 52626  tcaggtatgaatacaggtaggaaattttaa
;     G-nad5-I1-orf429 ==> end
 52656  taaaattaacctttgttaactaagtattttaaataccataaatcaattgcagaataaatt
 52716  gggctatatg
;     G-nad5-I1 ==> end
;     G-nad5-E2 ==> start
 52726  CATAATCAGAGATTTTTTAGTTATTTAAGTTTATTTACTTTCATGATGATTATATTAGTA
 52786  ACTGGTAATAATTATCTATTAATGTTTGTTGGATGAGAAGGT
;     G-nad5-E2 ==> end
;     G-nad5-I2 ==> start /group=ID (1.31e-25)
;     G-nad5-I2-orf481_1 ==> start /first_aa=Y /note=LAGLIDADG ;; evalue:2.5e-42
 52828  taccttaatagccttaaatgactaaatttcactaagtcaacattatttaataaagttaga
 52888  agtatatcaagtgtaaataatcaagataatctttctttaatagtgggatctttattgggc
 52948  aattcttacttagaaaaagataaaaaaggggttagaatggtatttattaaatgtagtgga
 53008  aatatagaatatttagttaaattttataattctttaattaaattagggtattgtaaatct
 53068  aaaaaacctgttttaaataaaataatatctaaaaagaataaaataatatattattgaaaa
 53128  gcagaaactttttattcaactcagtttgagtgattttataaaatcttctataaatgtgat
 53188  ataaaaactatacctttaaacataaaagagtatttaacacctttatctttgagtgtttga
 53248  tatttagataatacaggtaaattatacatatctaataatcaatgttttaatttaaataat
 53308  aaaaatttggattatatagttcaaatatttaaagatatatataatattgatatttattat
 53368  aaattagaaagtaaaggtaaagtagctttttatgttgaaaatcaaagtttcaataatttt
 53428  agtcgaattataaaaccttatatcccttgttctttacaaagtaaattaaataattcacat
 53488  aataaattaacaatgtgaagcaatttaagattgtcttcaagtaaaagtattaattcttta
 53548  atgcaaaataatataaaatattattctactagtgctaaagatataaaatattcagctaaa
 53608  tataaaaaagattatatgttaactgatattcaaaaagaagcactattaggtataatactt
 53668  aaacccttaaccccttctagattatatagtacatctgttgaagatacgttaattaacaat
 53728  aataaactcttaaatttagagggtaatttcattgcaggttttacagatggtgaaggatgc
 53788  tttagagtaagaatatctaaaaggaatgaaagaaaaactggttgaatggtagaacctata
 53848  tttcaaataggattacacaaaaaagatttatctatactacaattaatacaaaaaacttta
 53908  ggtggaataggttcaataagtagcatgagtaaagaaggagttaagtttaaagtttcatct
 53968  attaaaaatttaaatgaaataattatcccatactttatgaaatatcctttactaacatct
 54028  aaacaggttgattttgaactattaaaaaaagttgtagatttaatgaatcaaaaagaacat
 54088  ttaacaatagaagggatacaaaaatttgtatcaattaaagcttcgatgaatttaggatta
 54148  tccgaggaacttctagtagctttccctgatgttaaacctgtattgagaccttcaactaat
 54208  gaaaataaaatagaagatccaaactgattggcagggtttataagtggagaaggatgtttt
 54268  ttatag
;     G-nad5-I2-orf481_1 ==> end
 54274  atatatataaatctaagactaatataaaaagtgctgttagactaaaatttcttatatctc
 54334  aacacaaaagagatattaatttaatgaaaagtttacctgattacttaggttgtggacaat
 54394  atgttttagctccatcaggatataatcagggggaatatatagtttctaagttctcagata
 54454  tatatgaaaaaattattccattcaaaaaaaaataccttattataggaaataaagtcttag
 54514  attttgaagatttttgtaaagcttctgttattttgaaaaataaggaacatttaacacttg
 54574  aaggattgaaaaaccttaaaacacttaaaagcggtatgaactgaggtagaattagtgaat
 54634  aaaaattaacagttattatagctaaaataaaatttgaagagtccaaaggacgggggaggt
 54694  ttgtagggtcaaattccaaaaaataaatattagcttaagtgtttaagggttagtaatact
 54754  gggtgacggatttatagatagacctaaaccaacccata
;     G-nad5-I2-orf196 ==> start
 54792  atgcaagaattacttaaaaaaaaaaaaagggcgcttcgctcgaatagagcaatcttatcc
 54852  cgaaaaaagtgaatatttaaaaagtttatatgaattattcgaacctttaacggcggctat
 54912  gccggaacctactttattaaaaagagaaaaccgaaaaaaaaaggtattataactcaatcg
 54972  ctgtattttagaactctaggtatgccttgtttaaattactatcatgatttattttataaa
 55032  aacaaaataaaagtaattacaaggaatttggaagaacttttaacagctagaggattagca
 55092  ttttgaattatggatgacggaggtaaatctgtacataatcaaactattcttcatactaga
 55152  tcggccctcctccttcggaggagggtcgatcctcggctccgcctcggatcttttaataaa
 55212  aatgatgttgaatatcttcaaactgttttaaataaaaattttgaattgaaaactagatta
 55272  gaagagaaattacaagatcaatgagttatatatatacctgtgcgtcaaaaaatcaagtta
 55332  atagatattgtaggtccatatatgcataaatcaatgttgtataaagtataa
;     G-nad5-I2-orf196 ==> end
 55383  gtttagttatagttagtaataaaaatatattagataataataaaatagaaaatatattat
 55443  aaatattacatattttaatacgtaaattttaattattactagcaacatcgttttaaacga
 55503  tcaaatgaatagagttaatttaaagatcgtcggttattttattaatcgtgacagactggt
 55563  tcagcggtgggtagctgaaatgctgcttaatgtacagtcggaatctttatatttaaatta
 55623  atttaaatataccaaggctttttgtaaatccaattaggttataaagtacagggagtatat
 55683  tttaactccaaatatacggatatatactctaaagatttg
;     G-nad5-I2 ==> end
;     G-nad5-E3 ==> start
 55722  GTAGGTGTTTGTTCATATCTTCTAGTTAGTTTCTGATTTACTAGAATTGCGGCTAATCAA
 55782  AGTTCTTTATCTGCTTTTTTAACTAATAGAGTTGGGGATTGCTTTTTAACAATTGGTATG
 55842  TTTGCTATTTTATGATGTTTAGGT
;     G-nad5-E3 ==> end
;     G-nad5-I3 ==> start /group=IB (5.56e-13)
;     G-nad5-I3-orf331_1 ==> start /first_aa=K /note=LAGLIDADG ;; evalue:1.9e-31
 55866  aagataaaaaataataaagtttctaaatgtggtagtggtagtagttatagttatgcgata
 55926  aaaccaaaatataaaagatctatttcttatcatcaaatacaaggatattcaacaagtcaa
 55986  gttaaaagagattgttttcttggaccttatttagctggattaattgagggtgatggatac
 56046  ataggtgtccaagatccaaattctaaaactaaagttgttcatcggccaaaaattcttatt
 56106  gcttttaatattaatgataaacctttagctgaaaaattatctgttgaattaaaagtaggt
 56166  aaagtagttaatcgagagaaggctggtattgtattattacaaattttagcgaaagaagaa
 56226  gttttaaaaataatcaatttaattaatgggtttatgcgtacacctaaaatagaggcttta
 56286  catagagctattagttgaataaatgaacgagacggttcttcaattcctctactaggcatt
 56346  gatttatctcccttagacagtaataattgattggccggttttacggatgctgatggttgt
 56406  tttggtataacagtgtatgatacaaaaaaaaatgaattatttttaagaacaagagttcaa
 56466  acttcttttagaatcgaagtgaaacaaagttattctagggatgtttcatatgatcaagga
 56526  ggaagttcttattttaacattttaagtgaaatcgcttccttttttactgttaatctatac
 56586  actagaactcgaaaaactgaggataaagtctattatgcttttgttgcggtggctcataat
 56646  tatagaagtcatgaaattgttcgtaaatattttgatcgttatcctttatattcttctaag
 56706  tatttagcctataaagattgatgtttagttcaagatttacataaaggaaatttaaataaa
 56766  gaaaagttggatacgataaaaaatataaaaaataattttaatagtaagcgaaaagtattt
 56826  gatttttcacatttagattctttgcattttaattaa
;     G-nad5-I3-orf331_1 ==> end
 56862  attgccgtgggtagtagtaatattactcttattatataactatatgtcgggaaactccta
 56922  aagtcattttataggtatactgtgtaaacattttttttttttttgctaaacagaccttaa
 56982  acattaaagtgaataaatctttttttaggaccgcaccgcctaaaaaaagtaagaatggac
 57042  aatccgcaggaaacattaaatatatattaatatatatagaggatcctcagagactgcacg
 57102  ttatacccttataattataaatattataaggtgaagatacagtccaaattataactgaaa
 57162  ggttataaatcttttg
;     G-nad5-I3 ==> end
;     G-nad5-E4 ==> start
 57178  AATTTAGATTATGCTACGGTTTTTTCAGTTGCTCCATATATTAATGAAAACGTTATTACT
 57238  ATAATAGGAATATGTTTACTAATTGGTGCTATGGCAAAAAGTTCACAAGTTGGCCTTCAC
 57298  GTTTGATTACCTATGGCGAT
;     G-nad5-E4 ==> end
;     G-nad5-I4 ==> start /group=ID (5.25e-35),ID (5.25e-35) ;; mfannot: two introns identified
 57318  ACCCTTAAAAGTCCCAAATGGTCAAAAGCCTCTAGCTTGTGTGTAAGATATTGCATTATT
 57378  TGTTTATTTATAAATAAATAAATAAATTAAATGAGCTAGGGATTGATTAAAAGAATTAAT
 57438  AATTTAATAATTAATTCATCACTTTTTTATTATTTAGATGTTTTGGTTATATTTACGGCG
 57498  GATATGCCGCCGAGTTAAAAAAATTTTTATACGCACATACTCACAATTACAATAAATTAT
 57558  GAAAACATTAATAGTTTGAGTTATTTATTGTGTTTTATTATTTTTTTTTTTATAAGTTTA
 57618  TTAATAATATTAAAAGCTCACCTTCATATTAAAGAGTTTCAACTACGCACAGGTGTTTAC
 57678  GTTTATGAAAAAAAATACTTTTGTATATTGAAGAAACATTTTTGGCCACCCTCCCGCTGC
 57738  TGCGGCTGCTTCGGTCCTCCCCACCGTCTTTTTTGGGCGGAGGCTCCTCTTGAGGTAACC
 57798  GGAGATTTTTTTTTTAGTCTAACGCACACACCTACAAGGTGCCGATGAAGAGAACTCGTT
 57858  GTGCTTTAATATTTTTTTTTTTACTTATATAGTAGTTATTAAAATAATAAGGAGTGAGAT
 57918  AGGAAGGCATCATTTAAATTAATATCTTAAATTAAAAGTTAAAGATGGAATAATATTAAC
 57978  TATTAGTAATTAATTCAACCGTAACAATAGTGTTACGGTAAGAATTGGCCATAGCCTTTA
 58038  TACGAGTTATATAGCAAGGTTTAAACCAAATATATGACGGAAGTATGTAAATTAAAAATG
 58098  AAAAAAAAAAATAAAAGTAAACTTTTAGCATATATTATTTAAATACCTAATTTTAAAATG
 58158  CAATTTTTATTTATGACTAAAATGCTGTTATGTAATTTTCATTAGTTACTTAAAA
;; mfannot:     /group=ID (5.25e-35)
 58213  ggctacttaggtgaaaacggtcaatatttttcgtagttaagaccgtcggtagtttaaaat
 58273  atcgctacagactggttcacctaggggtggctgaaatgctgcttaatgtacagtcgg
;; mfannot:
 58330  AGGCTCTATTTATTTGACAGGTGTGTTCGAAGTATATTACTATATTTATGTATTATATAC
 58390  TACACCGTGAGCTTTGGAAAGGTATAGATAAGAGGGGAGCAGCTAAATACTTATTTGATT
 58450  TAATCTTATATAAAGGTATAAAATTTGTGTTTACTAATAGAGGTCTAGTAATACTAAGAG
 58510  TCGCCTATTGCTTTATATATAAAACTATATGATTAAACTTTATAACTCATTTTGTAAAAC
 58570  TATTAATAAAAAGTTTTAAGAATTCTTTAAATAACAAGATTACTTATCTTTTTTCGGTAT
 58630  TTTTATTAAATCTGAAGAGACATGG
;     G-nad5-I4-orf165 ==> start
 58655  ATGAGTTTTAGCTTTAGAAGTGTTAATAAAAGATTTGTGTTTAGTGTTATCTCCTATTTA
 58715  TCACGTGGTTTTTTTTTTATTTTTCCTTCTCTTATTATACTAGCTTTAGATTTTTCTCCC
 58775  TATGTATTTAACACTTCAGAAATTTATCTTATTATATACAATATATTATACGGATATTTA
 58835  GGGTTTATTTGCTGGTTAAATATAATTTCTTTTTTTGTAACCTATGAAAAAAGTGTAGAA
 58895  TTTAAAAATAATTACCCTTTTTTATATAATTGTTTATTTCTAATTTCAGTGGTATTGTTA
 58955  TTGATTTTTGCGTGTTTTTTCTTCTATTATGTTGAAAAGCTTACCTTTTATCTTATAAAA
 59015  TTGATAGTTGATAGTGTTAAAGGTTATGTTTTAAAGATGTTAGGTATTCAACCTCCCAAA
 59075  TCCTCGGATTTGGGAGGTAAGACCGAGAGTGGAGGAGGAGGTAAGCCCCCTAAAAACCTG
 59135  GTGGTCCTAACCCACTAA
;     G-nad5-I4-orf165 ==> end
 59153  AAGGTCATTATGTTGAAAAGGAAAAAAGGCGACGGGCTAACTATTCCAAA
;     G-nad5-I4-orf132 ==> start
 59203  ATGACACCAAAAGAAATAGCCGAACATAAAGAAAATTTAAGAAAGGCTAAAAATGAAAGA
 59263  CGAAGAGTTCATAATTTATCTGAAGAAGAACACAATAAAAGACTAGAAGCTGACAGAGCT
 59323  AGACATGCTAAACAATATGCTAATCTTTCTCCAGAGGAAGAAAGTAAACTAAGGGATATA
 59383  TATAATAGAACACGTAGAATAGGATATGAAGAAAGAAAAGTTGAGATAAATGCAAGGCGT
 59443  AGGGAGATTTTCTCGGATAAATCTGACGATGAAAAAGAGTTCATAAGAGAAAATGATAGA
 59503  GAAAGATATCACAACTCAAGTTATATGCGTTTGCAAAAACAATATAATAAAAGGCGAAGT
 59563  AGAGCTAATCTAAAAAAAAAAGATGAAGATAAAGAGTAA
;     G-nad5-I4-orf132 ==> end
 59602  AAAAAAATTTTTTGCCTTTTTTTTATTTGTTTACTTTTATAGCTCTTATTTATTAAAAAT
 59662  AATGAAAATAATTTTCATTATTTGCTTAAAA
;; mfannot:     /group=ID (5.25e-35)
 59693  ggctacttaggtgaaaacggtcaatatttttcgtagttaagaccgtcggtagtttaaaat
 59753  atcgctacagactggttcacctaggggtggctgaaatgctgcttaatgtacagtcgg
;; mfannot:
 59810  AGGCTCTATTTATTTGACAGGTGTGTTCGAAGTATATTACTATATTTATGTATTATATAT
 59870  TACACCGTGAGCTTTG
;     G-nad5-I4 ==> end
;     G-nad5-E5 ==> start
 59886  GGAGGGTCCTACTCCTGTTTCTGCCTTAATACACGCAGCTACTATGGTTACTGCTGGTGT
 59946  ATATTTATTGATTCGTTCATCTCCTTTAATAGAATATAGTTCAGTTGTTTTATTATTAAC
 60006  TTTATGATTAGGTGCTATTACTACTGTATTTAGTTCACTTGTTGGATTATTTCAACAAGA
 60066  TATTAAAAAAGTTATTGCTTATTCCACAATGAGT
;     G-nad5-E5 ==> end
;     G-nad5-I5 ==> start /group=IB (5.32e-15)
;     G-nad5-I5-orf386 ==> start /first_aa=Q /note=LAGLIDADG ;; evalue:5e-50
 60100  caattggctcaaaaatatatgtaccattcaagtatatttaggcatcaaactatatgcgta
 60160  gagtctatatgtaatataattactatagttaattcgcagataaccaaagctcgtgattat
 60220  ttatgtaataatcactgtaatttcaagttttttaattcatttaccattataaggttatac
 60280  atgaacattatgtctgtgttaataaaatgaaaatttgaagttactagaaagttagtagga
 60340  atctcagaggccatacgtttgatattagtctttattaaattagattgaattaatttaatg
 60400  cccaaattatttatcttaaatacacaaatctttataaataaaactcgtttttcacctaag
 60460  tcacctttattaaaaaataaatattgcttaatatttagtaaaaatatgtctacatatata
 60520  aaaactaatagtttagataataaagatacagatttagatgatcttgcttttagagaatga
 60580  ttagcaggaataatagatggagatggttactttctattgtctaaaaatggatataatagt
 60640  tgtgaaataactatggacgctagagataaaaaagttttatatttaatacaacaaagatac
 60700  ggaggatctgttaaacaagtttcaaatgcttatgcgtttaaatacaaattaagaaataga
 60760  gctggtttaattgcaataataaacgatataaatggattaattcgaaatcctgcacgttta
 60820  ttacaaatgaataagctttgcgtaaaatttgatatagaattaaagtattctgacaatatt
 60880  acattcaataatgggtggtttagtggatttcttgatagtgatggatcaatatattataat
 60940  gaatcatcaggacaagtttttattggtatatctcaaaaaaataaatttttattggaacct
 61000  ttaataaatatatacggaggaagagtggatatttctagtcctaaattagaagcatttaaa
 61060  tatgttatctatagaaaggctgaattatttaatttaatagataattatttttgtaaatat
 61120  cccttaagaacagaaaaaatgaaaagagttaatttaataaaacaattttatttaatgaga
 61180  ataagtaaaaaaaataaagatattgtaaaatttaatgaatgagtaaattttaaagataaa
 61240  tgagaaaaatatcaggattaa
;     G-nad5-I5-orf386 ==> end
 61261  taaaggaatggtccaggttacgttatattaatttatgatagtaattttg
;     G-nad5-I5 ==> end
;     G-nad5-E6 ==> start ;; mfannot: insertion of 33 a.a
 61310  CAATTGGGGATGATGGTTATAGCTATAGGGTTATCTTCTTATAATTTAGCATTATTTCAT
 61370  TTAGTAAATCATGCTTTTTATAAAGGATTGTTATTTTTAGGAGCTGGTGCGGTTATTCAT
 61430  GCAGTTGGAGATAACCAGGATTTTAGAAGATATGGAGGGTTAATAAAATATTTACCTTTA
 61490  ACTTATTCTATTATGTTAATAGCTAGCCTTAGTTTAGTTGCATTCCCTTTTATGACAGGA
 61550  TTTTATAGTAAAGATTTTATATTAGAATCTGCTTTTGGTCAATACTATTTCAGCAGTATA
 61610  GCTGTATATGTTATTGCTGTAATAGGTGCTATGTTTACTACACTTTATTCAGTAAAAGTT
 61670  TTATATTTAACTTTCTTAACATCACCTAATGGATCTATAAATTTATATGGGGTTCGATAT
 61730  TTTTTTGGAAAACCTGAAGTTACACTAAGAATATTCCCAAATTTTTTAGTAACCATAGTT
 61790  AAACCTATGGGTGGACTAATTTCTGTTAATCCTAAAGCTCATGAAGGAGATATATTTTTA
 61850  AGTTTACCTTTAGTAATCTTAGCTATATTTTCAGTATTCTTTGGTTATTTAACTAAAGAT
 61910  ATATTTATAGGTTTAGGATCTAGTTTTTTTATAGATAATAGTATTTTTATTCATCCTGTT
 61970  CACGAAATAATGTTAGATACTGAATTTGCCGTACCTGTGTTATTTAAATTATTACCTTTA
 62030  GTTTTTACTATTTCATTAAGTGTTTTGGCTATTATATTTTCAGAATTATTACCAGAATCT
 62090  CTAATTATTTTCAAATTTTCTAAATTGGGATACAATATTTTTGGTTTTTTCAATCAAAGA
 62150  TTTTTAGTAGAAATGTTTTATAATAAATATGTTACTAATTTAGTTTTAAATTTAGGAGGA
 62210  CAAACTACTAAAGTATTAGATAAAGGAAGTATAGAATTATTAGGACCTTTTGGTCTTGAG
 62270  TTAGGTTTTATAAAATTAAGTAAAAATATAGCATCTTTAAGTACAGGAATTGTAACTAGT
 62330  TATGCATTATATATTTTAATGGGTTTTGTTGTATATTTATTAATTACTTATTTAACACTA
 62390  TTAAATTTTGATATAGTACTAATGTTTATATTAACTCTTATTTCATGAGGTGTTGTTAAT
 62450  TTTTACTCGGTCACCCTTCCGTGGCTGCTTCGCAGCCGCCCACTCCTTAAAGTGCGCTGC
 62510  GGTGGCGTCGAAGCCGCCGCAGCAGCGGTAGGTAATTTAAATTATAAAGCTTTAGAATCT
 62570  AATTTTTTTTTTTCTTTATACTTTTTTTATTATAAGTTAAAAGATATTTTCTTACGTTAC
 62630  CAACATTATTTATTATTAGTTTATCTATTGATATTATTAATAAATCTTTTAAATCAATGT
 62690  ATTAATCCTGAATTACCTAATTTATATATTATTGAAGATAATAATGCAAGCGGTTCTAGT
 62750  AATGCAGTTAATTATAGTAATGTTGATAATTCTAGTAATAAAGTAGAATCTAGCACTGCT
 62810  AGATATGAATATAAAGGGGTAGCTGATAGTATACATAAACAAATAGCTGAAATAGATAAA
 62870  AATCTTAATGAACTTAATTCTAAATCTGCAGACTTTGAAAAAGAAAAAAAAGCATTATTA
 62930  GAAGTAAGAGATTCTCTTACTGACCAAATGACTTTAGTTAATGATTTTAAAAGTACAAGA
 62990  TCTAGTGGTAGCTATATCCCTCAATCTTCTGATAATAAAAGAATGGGAGATTTTAGTTCA
 63050  ACCGTAGCTAGTTCATCTAAACGTAGTAGAGATTAA
;     G-nad5-E6 ==> end
;     G-nad5 ==> end
 63086  TAAACTTATTAATTTATTTATTTATTTGTTTCTTTATGTACACATTAGCAAAAATATTTT
 63146  TACTCGGCCACCCACCCCGAGCGAAGCGTCCTTTTTTTAGTAATACCTCAAAAAAAAAAA
 63206  GTTCACTCCGCACCTTCGGTGACGAAGTGAGGGGCCCTGGCCCTGGAGGTATTAAAGTAA
 63266  TTAAATCAATTAAATTGATTAATTAAACCCAAGCACACATTGATGTGTTTCCTTGAAAAG
 63326  GAGTATATTACGGATAATGTTCAGAGATTTAAGGTAATTTTGCACTTAAGCATGCTTATT
 63386  GTAATATAATCAGTTAGTATATAAAAATATTTTACTAGGCCACCCTCCCGCGAGGTTGCG
 63446  GATATATAAGGCGGCGGCGAAGCCGCCTTATATATCCGCGGGTGGTATTAGAATAAGAAT
 63506  AGTTTTTTAATTTAATACCTACTATTTTCTTAGTTAACTGTATATAATACACAATTAGAA
 63566  AAAAAAAAATTCTAAAAAAAAATAAAGAAAAAAAAAATTAAA
;     G-cob ==> start
;     G-cob-E1 ==> start
 63608  ATGAGAATATTAAAAAGTCATCCTTTATTAAGATTGGTTAATTCTTATCTTATAGATTCA
 63668  TCAGAACCTAGTAATATTAGCTATTTATGAAATTTTGGGTCTTTGTTGGCTGTTTGTTTG
 63728  GTAGTACAAATCGTTACGGGTGTAACATTAGCTATGCATTATAATCCTAACGTATTAGAA
 63788  GCGTTTAATTCTATAGAGCAT
;     G-cob-E1 ==> end
;     G-cob-I1 ==> start /group=IB(5') (1.73e-05)
 63809  acttcataatgtgctcttttaaatcaagtaatttgctggaaaaccttaatttttagtgta
 63869  atttaagacaatcagcaggaaatttattaataaaaattgttaataaggtcttcagagact
 63929  tatacgcttgactacaaatgtctagttagaatttgatagatgatatagtccaaacttttc
 63989  tgtgaagaaaagaataataaata
;     G-cob-I1-orf529 ==> start /note=LAGLIDADG ;; evalue:5.9e-56
 64012  atgattatatatttatcctttatcgatacaaaacacttatcgataaatttttgaacattg
 64072  ggtattaaaaataaaatggagtcttcggccccggcggcttcgccgccggggacgtctagc
 64132  acactccttgtcaggacttcgtcgtgcaaggctaaattttctactatttataattccttc
 64192  tctgtaaaaggaaatactactatacctttagcatcattatattcttttgtgtctactgat
 64252  aagctcgttagaggaataagaaacttttcggtcgctcacccgagcgaagcgcttcaaaaa
 64312  agttcaccccgcaccttcgatgacgaagtgaaaataggtactaaagttaatacaaataaa
 64372  ttaaatgctaatgaagagtttttattctgattctcagggtttactgatggagagggaaac
 64432  ttttctatttttttagataaagtttatattagatttagatttaaaataaacttgcatata
 64492  gatgatatagaagttctaaaaactattcaatctaaattgaatataggaagaattgttata
 64552  gaagaaaataaaaatagttgtgcatttatagtgcaaagtttttcagaactaaaagatgta
 64612  ttgtgccctattttcatccaatttcctttgcatactactaaaaaattagattttgaggat
 64672  ttttattctgctattctaattaaagctaaaagtaataatgtaaatttgtcaaattctaat
 64732  aaggaaaaaatattatctattaaagatggtatgaatttaggtagaatggtctttaaatat
 64792  gaaactaccggacctcaaattacaataaaccctaattgattaatcggatttatagaagca
 64852  gaaggtacttttggaattaaaaccggatcttcattatattttcaagtagcacaaaaaacc
 64912  acaagtcaagaaagtttaaatgcaataacaacttttttaattggattgtctaatttatat
 64972  atacctaaagatagtgatatcttacctgtaaatgtaacaagtgcgacaaatattaaaaca
 65032  aatgtcgtatctatagtagttagtagtatagatgctttatattatcatattttaccttga
 65092  ttagattcttctaacatgtattcacgtaaatctgtggattttaaattatgaaaaatagct
 65152  ctaatactaaaaataaaaggatactattattcaactgaaggtaagaaattctttttagat
 65212  atttcagatattcttaataaaagatacagcacagacaataatttagttgatataaataaa
 65272  gctattgaaaatatctttgaaaaatttgatgttatttccaaaacagaaccaccttttaac
 65332  gttaaacttttaattcctcatgtagataatgcgcgtaaatatagaatagcaaataaatct
 65392  gataaacctataattgtatatttgtatacaaatgaagggttaatggaaggttctcctttt
 65452  gcttcttatagtttggcgcataaagctttaggtttaaaatcaagtagtaatacttgtaat
 65512  cgttatatagataccgggagattatataagggtaaatatatttttacatctaagcccata
 65572  gatagtgcgtctaggattaatgaaaaatag
;     G-cob-I1-orf529 ==> end
 65602  ataatctaggggccagcaccgcaagcctctggcttgcggtgctgggatcgatgaaaaaag
 65662  gataaaatttataatcattatttattttaataatttagtagatt
;     G-cob-I1-orf461 ==> start /note=LAGLIDADG ;; evalue:3.6e-44
 65706  atgagtggccccagatccttaattaacttttgttcgccgttacaacttaaaaataaagca
 65766  gtaaaaaaattaaaaaacttttttctgccttccaggctagataataaatcagacgatctt
 65826  ccttcgcacttaaaaaaaattataccattagcatctaaggaatttttggaatgactggta
 65886  ggttttaccgacgcggaaggtaatttttctattctaccgcaaagaaattgaacttctgta
 65946  gggttaagatttactattgaagttcacgtagacgatatagatatattgtataaaataaaa
 66006  gaaaaattggatataggtaatgttgtaataacaaaaactcgttcatctgctagattctat
 66066  gtagaaaaatttgaagatattaactcagtaattatacctatttttaaacaatatccctta
 66126  cagaccacaaaatatttggattttgctaattttttggatgcagcttttattaaattaaat
 66186  tcaagtggtatctataatgggcgtatgttaaacaataaattttctgatacagatcttctt
 66246  aaattgaaaaaattgaaagaagcaatgaatagtggaagattgataataaaatcacaggaa
 66306  gagaattttttgaaaaataaagttattattaacaagtgatgattattgggttttattgag
 66366  ggagaaggaacatttggttataaacatcttgttccttattttcaaatagctcaaaatcaa
 66426  aaaaatttatttgttttacaagctattgaagaatatttaataaatactttaaaattacct
 66486  aaaggtaaagaagtgataaagtattctttaaaccaaggaactggtgtttattctatggta
 66546  atttatactgtagatattaattttcactatattgtacctttttttgaatctatgactttt
 66606  tttagtagaaaaggagaagattatctttattgagtaatagtggtaattatacataagtta
 66666  ggttatttttatttacctgatggtaaaaaaattgctttactaatttcctctgccacaaat
 66726  aaattccgttatacaactagcctaaccaaaaccgaattgccttctgacgaatcgatatct
 66786  aaacttttagctcaaacacctcctttcgatctttcaagtggacgtagtcattttgaatta
 66846  gtaagagaatttactatagctaaagggggacgtaaaggtttttctgtttatatttatgaa
 66906  ttgaatgaacaaacgccttcggccaaatatatagagttaaaaggttcacctttttctaca
 66966  tatggggacggacacgaagctataggtttaaaaagaggaagtagagtaatagggagatat
 67026  attgatacaggaaaaaattttaaaaataaatttttatttagatctattcctttggataag
 67086  gaataa
;     G-cob-I1-orf461 ==> end
 67092  cacagtaagtttttttttatttgagatttattatttaatgctttacagtgtgcggcaaaa
 67152  tatactgctgattgaattttattagtacagtgatactaaatatacgcccttttgttaaag
 67212  ggtttgtatggaaagccaaaagttcataagtggtcataaacaaactttttttaacgatcg
 67272  gcacagactcaatcgaaccaagtctg
;     G-cob-I1 ==> end
;     G-cob-E2 ==> start
 67298  ATTATGAGAGATGTAAATAATGGATGATTAGTTCGTTACTTACACAGTAATACAGCATCA
 67358  GCTTTCTTCTTTTTAGTGTATCTACACATAGGTAGAGGTATCTACTATGGATCTTATAGA
 67418  TCTCCAAGAACATTAGTTTGAGCTATAGGAACAGTTATACTTATAGTGATGATGGCTACA
 67478  GCCTTTTTGGGT
;     G-cob-E2 ==> end
;     G-cob-I2 ==> start /group=ID (1.02e-37)
;     G-cob-I2-orf376 ==> start /first_aa=Y /note=GIY ;; evalue:0.67
 67490  tattttagtagcccaaaatgatttaaaataagtatttatatatcatcagtctattttata
 67550  tttataatctattatatattcaataatatttatattattggttgtaatggaataataatc
 67610  ctactctggttaattttatgtgggggtcagttttcaactagtttttacacagtatattac
 67670  gcaaaaaaaactttaaacaagacgcagcacgccaataaatttcaagtggagtcaagttta
 67730  tttaataatagaccaagatatgttataaataaacgattctattctacagcaaataataat
 67790  agtagtactaatattaataatagtaacactaaaattaatatttctgatagattagattca
 67850  ataataaaagaattagggttgaatcctgtatatgtttttgataatttaggggacggattc
 67910  gtcagcgaaattactagacaggaagtaataaaacatactaggggcttaagtggggtatat
 67970  atgatacttaacaaagtaactaaagattactatattggttctgcatcaactaataaattt
 68030  tattctagattctgtagacatcttatttattttttaggtagtaaagtagtaaaatctgca
 68090  gttaaaaaatatggtattaaaaattttgcttttatagtattggatttatttcctgaaatt
 68150  gttacccaggaaaataataaagatttgttagatttagaggataaatatctaaaactcttt
 68210  ttaccaaattataatattttaactgaggcaggttctagttttggttataaacattctgaa
 68270  atcgatcgtcaaaaaatgaaagatatttatagtgacgtcagacggaaaatggcagggggt
 68330  ttaaacagaggaaaaaaattctcaagagaaactatagaaagaatgagagaagcggcttta
 68390  aaaagaccacctatgtctccggagactagaaataaatgtattactaatactagacccgtt
 68450  attctatacaacttaaatgatactgtattcggtaaatactcgtcaattatagaagcagct
 68510  aaagctataaattgtggtgaaaaaactattagaagggctttaaaaactgagaaaaattta
 68570  gttaaaaaacaatgaatagtaaaagatttctcaaactctgacgataaataa
;     G-cob-I2-orf376 ==> end
 68621  atatcacagtattatatttgtaatttataacggatctaatacccacttattatccttttt
 68681  tttttttattattaatttatattaaattatagttccatgagtaaaaatctattgggtaat
 68741  ttttatagaaaacaaaagattaaaatggtacgttctgacgagaacgtaaaatagttttta
 68801  tttagttattacgtaactacaccttttatagttggtgtataaaaattatttagcgatgtt
 68861  agtgaaaacgatcaaagaagtttaaactttaagatcgtcggttatatatatgatcgcgac
 68921  agactgggtcactaatgggtgtctgaaatgatgcttaatgcacagtcggaactttaggtt
 68981  aaattaatttaactaatagaatatacgaatttaaagttattctagcttattatcttcata
 69041  ataagtaagtttg
;     G-cob-I2 ==> end
;     G-cob-E3 ==> start
 69054  TATGTTTTACCCTACGGGCAAATGTCATTGTGAGG
;     G-cob-E3 ==> end
;     G-cob-I3 ==> start /group=ID (1.68e-32)
 69089  taaattgtttacctcaaatgtataactaataaaaaaaaaaacttcttaaatataatctta
 69149  catatcgttaattcttatttaatattctaactcgtcaacctgcaaagtacctaagataat
 69209  atgactttttgcttgtcttatatcattttctggtctaaaaaaaaaacgagcatatgtgca
 69269  tacaaaaatatagaaacctggttgtagtattgaccccgtataaactaaaatctctaccct
 69329  agacatggaaaggtgggtaccgccaatatatagtatcagccctgacgtattctccgcact
 69389  catcaaaccctgccttttgtagaacctttatacttctctcattgtacttattagtatcag
 69449  ctactattagttctgttaccttaggtttttccctaaaatcaatagaagagtataatactc
 69509  ttaactgtacatccttacgggggagactccaccaaaatatcatgaaggctttgacgaact
 69569  cagtgccgtatccatagttccagtgttccttcttgaagacgtaaaatagggaaggccaag
 69629  tacccttaaatgcgttcacccctccatagccgattagttccccttctctaccgtctttct
 69689  cctttaagaagattccgtattgcactttttcaaggtcggattgttcagctaggagtacct
 69749  ttcgagttcgatcgctattttgatcagggaaatggtgacctaaaagcttcatagcttctg
 69809  attgtttccgtatggaatagagtggctcaacatccaagggggtcttgagtgttcgatata
 69869  taaggcgctcggacggctgaataggcgtggaaaggttttccagg
;     G-cob-I3-orf101 ==> start
 69913  atgggttgggtcgtagagacagtaactttcaagctgtgtcgccaatatgtatgaccattc
 69973  ggtaatgttccgcaagggttaaaggaactttcctctagatgctttgcattttcctggtca
 70033  tctgacctggtatcggcacacaatagctcgaaaggtctcgggattcctaggaaatcgtgg
 70093  ggaatagagaaggaatatactgtaatttctttctctttacgaggaagactccaccaatgc
 70153  cttgacaacataaatataaaaggatttatccatcttgaagtttcagaaccctttctgaat
 70213  gaatag
;     G-cob-I3-orf101 ==> end
 70219  taaatggaaggccaggaagactctgatatcttcacccctccttcgcctattagctcccct
 70279  tctatgtcgtccttcttattgaatattccatagtgtattccatacgatggctgagctttc
 70339  gtaatacgtaggagcttgtcttgagttttactcaaatcggtatgtggatcggtatcataa
 70399  ttgtcttgatcgagatgaatcaaaggttgcttccatagggagtggtatgccttaatatct
 70459  gaaggatataatagtggtctaatattaacgaaagggtggtcttctataatgctttcaagc
 70519  ccctcaatacggggaactgtcgtcgatactttttgaatttgctgagttgtcgccgaagaa
 70579  gtagtagccttgatgatagtatttggctgaataagttgtgattgtctaagtgtggatgga
 70639  tattgaaggtgacaaatggttattctgtgttctgtagagaaaaaaagaggtagttaatct
 70699  aggaagaggtataggatcagtgttcatatttatatacttttcttttccaatatctcatgt
 70759  aaattttcatttgatttttaagcaagatcggaggtatcaatgttcttcgataattatttt
 70819  cttagattaaggaattttaaatgactcattctcaatctgtaagactccagggattatcat
 70879  gtgaaaaaaaccagatgatcctaattgaaacaaaagataaggaaatagcccagcagccgc
 70939  accctttacaggtgcgctgggctgcttcgcagctaaaatgattggatataaattctcata
 70999  tgacgtaaggtgacaagaaggatgacgcgtcttcagtagacgagggtgattaaattaatg
 71059  cttatgataaggatgacgtgtcatggactcattttttttttacctcaccgcaccgccggg
 71119  gtatgatagattgggggtagtcaagattacgattatttagtggagaaccagctaaaggct
 71179  ggtaggtgaatatccatgcgacctcgtatctgaaaaagccaagaagatcttagcttatat
 71239  ttgtgaatctattggtttatcagctgtcacaagactaaaaggaatgctccgaaaaaaaaa
 71299  agtgtgactcattatttagaaagggaaggtgtgactcatctagataataagatgtgtcat
 71359  acatacttgatttagcctcgtattcggcgatcatctcgtattcggctgctaaacctgtca
 71419  agtggatttgatcgtatgatttatatgtaagggatgtagtcatttcattttttttattgg
 71479  tagaataatcatgaggggggattgtgtgataaggaagacaagtggcaagaatgaagtgta
 71539  tgaaatatgacaggcttgatgccgaattagatagtaaggaaattccccaaagagttttca
 71599  ttgggtatatagacggaaggaatcttggcaatgtggagtataaatatgtaaacctgtttt
 71659  cattaaatatccttatcttatgatccaattatcgtcgtaaacaggttaggtctacgtaat
 71719  ttttcattcaacaatatatacaacaacgaataagattgctagatttttatggtatgactc
 71779  ttgaactatgtggcgataggtgattaggtcgattttgagcgatttatgctgtatggtttt
 71839  gagattgatctgaagatggtatagatgaacaacatatttcaccatgtgatttgtttatgc
 71899  ttatctattggtcataacctagtataagaaaatattggtgtacttagatcctagataagc
 71959  ctacgtaagttggtgtgataattattcttcattttgaagcataatcttttattgagtatt
 72019  gaatttctccgcttcaaatactatttaagcttccagttctcccggcttagttgaagaact
 72079  cctagctaatatttttattttctatcgagctacttttttggctagccattagttcacgag
 72139  ctttctataaagtcaatcatattcgattagttattcttttaatc
;     G-cob-I3-orf109 ==> start
 72183  atggattaccgtactgcacaatacactgatggctgggggtgtccacccgttcctacttca
 72243  tctcaaactcctaggttggatggtctccctactagttctgaggcgttagtctctacccgt
 72303  tgtcaagatcatgacaaaactagtacttcactttctcaacttaaagggaagaacactatc
 72363  aactctttattgtcgaacaactctcaagcaaagactttcgaacctaaagaggctgaatat
 72423  actgatcagtctggagatactgtattgaacactgagtgtaagttctattcttatattaat
 72483  attcttattactgatacactattagtgtaa
;     G-cob-I3-orf109 ==> end
 72513  tcttcttgttcgacccctgatcctgaacatctagactatactacttcgagaactctctca
 72573  gcctattccccccgcttcgcagggggaacaggaggcgcggaatctgatgagactaagcct
 72633  agggtacctccttcattaattagagataaaaagtatacaggtatgttttattgttgtatt
 72693  aatattcttttattaatttattactagcgagatctagtgttcatcatgatggatactctt
 72753  ggcgtataggccctagaagactgaacgaaaaatcagctctaaatctaaaacgtgatgaga
 72813  tacgaaagaagatttcttctgattcagttcagaaggtattcacaaacaccatctttaaaa
 72873  agcgtcctcatacccaaaggcttttggtaaaactagaggaaattgttaaggaacatttta
 72933  agggtaatacccttcagggtaatacgagggctatggctgtggcggatattttgtcatgga
 72993  atcaaatttgtagggagaatttagcgaaagagggtgatgaagaacaaaaaattacggaat
 73053  tcagtattaattttaaacatattagttatacatagtagcataatttaagcgaggcaatat
 73113  ttacttaaaactctctttttcaaatattatgttgcaatactagtgtaaacggttaaatat
 73173  atttgttttatataaagaccgtcggtagagtaaaacaccgctacagactggttcactggt
 73233  gggtgtctgaaatgatgcttaatgtacagtcgaagtcttttttttttttatatttaagat
 73293  atttttatatagagacacaaggctttatattaaattgtaatttatttttattaagtataa
 73353  agtacatggtttacttgttttaaacatgaaaagctaaagattatagctagaatgagtaaa
 73413  ttaaagactt
;     G-cob-I3 ==> end
;     G-cob-E4 ==> start
 73423  GGCTACAGT
;     G-cob-E4 ==> end
;     G-cob-I4 ==> start /group=IB (3.62e-21)
 73432  taaacagcgaagtaatagctgtaataaaataccactatttgctggaaactcttataagat
 73492  ataagacaatcagcaggaaaccaaacataaattatttatataatttttatggagtaggat
 73552  cttcagagactatacgtggtacgttgaactttttttatatagtaatatttttattatata
 73612  gattaataaaataaagatatagtcctaaccattaaagtgatttaatgtaaggagagtcgc
 73672  gcctccttcctttttaattatagtaaatgtttctgtatgttcgtaaacaaaaaaaaaaat
 73732  tttttttttagttaaataaattgttcatactgggttgttactaacaaaggtttaatgtat
 73792  tacttttttaatatcacccggccaccctaccttcacggcacccccctctcacccctacgg
 73852  agtgagagggggtctttgaagtgaagggaggttttttatttattcatctcaaatttattt
 73912  agatgtatactattacttagtatttatcttttttaaatctaaggtcaaagactttgattc
 73972  tggccaccgttgcgcggctggaacctgctttgctggagaatataataaaattaatgcatt
 74032  attaacgggtgtcaataaagaattaccagagtcgcctttaaatactaaatttttagaatg
 74092  attcgtaggcctttgtgaagcagagtctaattttttaattagaataagaaaaaacgcaaa
 74152  agaggaagtttcgggttttgagtttgtatttagaatttctttacataaagatgatgtaaa
 74212  agttttagaatatataaaaaacacattaggttgtggtagattaaacactgagagagatgt
 74272  tttaattttttcaatctctcaattaagtgatattgagagggttttaataccaatttttga
 74332  taaatttacattaaacactagtaagtacttggattaccttgaatttaaaaaagcattttt
 74392  t
;     G-cob-I4-orf299 ==> start /note=LAGLIDADG ;; evalue:2.2e-14
 74393  atgtttagaaatcgtaaatctagtgaattaactttacaagaaattaatttaaatattata
 74453  aaattaaaagaaggtatgaatagtcaaagagtaaatttttctttacctgtggaccataat
 74513  atagtaattacaggtaattatctagtaggtttattagagggtgatggatcattttattta
 74573  aataagcacgatatgactgctcatgtttcacttgttactactacagttaatagactagtt
 74633  ttagaaaaaatacgtgagtttattttaagtttattagatgagcattcttatatgttaggt
 74693  agtacaactaaattaattaatattagtaataaaaaaattaaaagtggtcatagacctata
 74753  tctatattagaaatatctcaaattgattttatttgtaatgtacttattccttatttagat
 74813  agtatagaatttagaactaaaaaataccaggattatctagattttaaaacaatagcgtta
 74873  ttaatcttagaaggtaaatatttaactaataaaggtaaagaacttataattgacttaggt
 74933  aacagtatgaataataacagattatctactaatcctaacccttttatattagatgataat
 74993  actaaatcagaattaaatattttaatcaaatcggatcctttaataagcatagattctgaa
 75053  ggtagagctatggtaataactgaaaaaaaatatataagatctacctatattataaaagtt
 75113  tgccttctaaatggtttggttaattactttacaagtggaatttcatgtgctaaattttta
 75173  catgtaagtaatgattctataacaaaaagattaaatgatggtaaacctgtaaaaaataag
 75233  gaaggtttagttgttgctcagtgaattaaaagaataaaagtctactcttctttaaaataa
;     G-cob-I4-orf299 ==> end
 75293  cgatacaaattcttaactttaattttctcaatgtaaaacaaccacttaataataattggt
 75353  tatatttg
;     G-cob-I4 ==> end
;     G-cob-E5 ==> start
 75361  TATTACTAATTTAATCAGTGCTATACCTTGAATAGGTCAAGATGTGGTCGAGT
;     G-cob-E5 ==> end
;     G-cob-I5 ==> start /group=IA (6.50e-16)
 75414  ca
;     G-cob-I5-orf304 ==> start /first_aa=K /note=LAGLIDADG ;; evalue:1e-37
 75416  aaaaatattacatgaattattagtttatctattagttttattattttattttcattatac
 75476  aaggatatttttttaccaacaataggtattgtccataaaaatgccttaaataaaggtaat
 75536  aaggttttaaggttaagtaaacaagaatataatttaattccttcttcttttttagctttt
 75596  ttagtaggatttatagatggggatggatatatccaagtaactaaaacatctaaaggattt
 75656  attacaatgaagttggttatatcccttcatttagacgatatttctaatttagaatatatt
 75716  cattcagttttaaaattaggtaaaataactatttataaagatttaagaagtccaacttgt
 75776  aaattagtaattaataaaacagatctacaagaggtattttttccattgcttatatatcat
 75836  aatatttttttcttaactgagagtagaattggtcaatttaatttagctatgtatgtatta
 75896  aaaaatgatattaagatgtttaatgaaattccggatataaaaaatatacctactgttttt
 75956  gaaattcctaaaaattcattagattatacattattacatttttttagaaattgaattgta
 76016  ggatttacggctgcagaaggttctttttttattaaatgtaataatgatggttgttttcaa
 76076  ttaaaacaaagaatacatactaatttatttgaagcttttaaattaatatttaatacagat
 76136  cggaaaataaatacatccaataactatagccaatttggtgttagttctaaatccgatata
 76196  caaaaagttataaactttttttcattttctggcctacatcctttagtagggttaaaatat
 76256  attcaatacgtaaaatgattaaatagtttgcgtgaaagtttacgttataaaaagttaaat
 76316  tatcctgaagcataa
;     G-cob-I5-orf304 ==> end
 76331  taaaataaaaaatatagataaattagtaactgtaaagggctccttataaataaggtgggt
 76391  atgaccttataatatagaggcaaatgaggaaaattacaaggacatctaatgaaaattgcc
 76451  accgatttattagattatttgtagcgaagtttaattcggtataatttaaaggaattaaaa
 76511  acgttcaacgactaatgagtgagttataccaacaataagctcaacacgataccctcaaaa
 76571  tcgtccccggcggcttcgccgccggggatgatttaagatatagtctaaatacattcttga
 76631  gaatgtaagtataagttaaatgttatacgtaataaatccg
;     G-cob-I5 ==> end
;     G-cob-E6 ==> start
 76671  TCATTTGAGGTGGTTTTAGTGTTAATAATGCAACATTAAATAGATTCTTTGCATTACACT
 76731  TTGTATTACCTTTTGTCTTGGCTGCGCTGGCTTTAATGCACTTAATAGCACTCCATGACA
 76791  CTGCAGGGT
;     G-cob-E6 ==> end
;     G-cob-I6 ==> start /group=ID (4.99e-19)
 76800  ct
;     G-cob-I6-orf228 ==> start /first_aa=S /note=LAGLIDADG ;; evalue:7.5e-08
 76802  tcgttatttggccctaaatttctatatatgaaagctctttcatctcttaaaacaaccttg
 76862  gcttttatattacctaattttaaacccaatacacgaatcggtcctcacaatgaggaggtt
 76922  atctctgttatagtaggttcattgttaggggatggacacgctgagagattgcaaaatgga
 76982  ggtgtaagaataagatttagacagcaagtaaaacataaagaatatatattctggctacat
 77042  ggttttttatatgaaaggggttattgtactaaaaacttacctgttcttttcgagcaaaaa
 77102  tacagggataaagtttatcaaggatatcgttttggtaccctagggttttcaagttgaatg
 77162  tgactatataaattgttttactctaataataaggtcaaagtgatacctaaaaatattcat
 77222  gaattattaactcctttggcgttagccctttgaataatggacgatggtacttgaaaacct
 77282  ggtgtgagaatagctactaactgtttcacaaaagaagaggtagaacttttgtcattagct
 77342  ttagattcaaagtttaatttaaaaagtagcttacataaaaataataaaaattatcaatta
 77402  tatattaaacaagaatctctccctttattaagaaaattagtttggccatatatggtacct
 77462  agtatgctttacaagttaggattataa
;     G-cob-I6-orf228 ==> end
 77489  tatatatagaagtagttgtaagattcaaggttgaatctttaagtttccgacaggagactt
 77549  aaatcagagtatctatacgatattttggtttggcaatgccaggtgaaaacggtcaaagat
 77609  taatatatttaatacaagaccgtcgggcatattaatccttacctttgtctaaaatatggt
 77669  cgctacagactgggtcgccggtgggtattctttatagaatgcttaatgtacagtcgaatt
 77729  tgttacg
;     G-cob-I6 ==> end
;     G-cob-E7 ==> start
 77736  CAAGTAACCCTTTAGGTGTATCGGGTAATTATGACAGATTACCTTTTGCTCCTTATTTCT
 77796  TATTTAAAGATTTAATAACTATTTTTATCTTTATATTTGTATTAAGCCTATTTGTATTTT
 77856  TCATGCCTAATTACTTAGGTGATAGTGAGAATTACGTAATGGCTAATCCAATGCAGACAC
 77916  CGCCTGCTATTGTACCTGAATGATATTTATTACCTTTTTATGCTATATTAAGATCTATAC
 77976  CTAATAAATTATTAGGGGTTATCGCTATGTTTAGTGCAATTTTAGCCATTATGTTACTGC
 78036  CTGTTGCCGATATAGGAAGATCAAAGGGTCTTCAATTCAGACCTTTGAATAAAATAGCTT
 78096  TTTATGTTTTTGTAGCTAATTTTTTAGTATTAATGCAATTAGGTGCTAAACACGTTGAAT
 78156  CACCATTTATAGAATTTGGTCAAATAAGTACTATACTATACTTTGCACATTTTGTATTTA
 78216  TAGTTCCTTTCGTAAGTCTACTAGAAAATACTTTAATAGATTTGTCTTTTCAACAAGACT
 78276  TAGGTTCTACCAAGTAA
;     G-cob-E7 ==> end
;     G-cob ==> end
 78293  AAATTTACCTACCTCAATAGCTAGCCCTTTAATATTGTATGAATCTTGTATAAAGACTCA
 78353  CCCCTCCTCCGTAGGTATGAATCGAGGCTCGGCCTCGATTCTTAAAAAAAAACCAGATAA
 78413  TAGTACTATTGTAAATAACTAAAACTAATCTCAAATTAAATTTATCTTATATTTTTTAAT
 78473  AAATAGTATAATTATTGATTAGTACTATTTATTAAAATATTTTTTTTTTGTTCAAATTTT
 78533  ATTTTTAATTGTTAAAAATAAAAAAAAGTATGTTAATTTAAAAGGTAAAATAAATAGTAA
 78593  AAATAATCATCAACATCTAACCAAAGATGATGATTATTTTTACGTAAATATGAGTTCAAT
 78653  TCTTATGCATACTACAAAATCAGTAAAAATAACCCTTACGTAATAGAATTCTAGTCCTAA
 78713  CCCCGGCGGCGAAGCCGCCGGGGATAAGGGCGGGCTTGTCCCGCTCAAGGGCGAGGCCCC
 78773  GGCGGCTTCGCCGCCGGGGACAAGGTTATATTATCTGATTACGATAAACTTTTTGAAGAT
 78833  ACCTCCTATAAATATTATCTAAACTAAAAATTAATATAGAGAAACCCTACAAATAACGAT
 78893  ATGGATAAGGTGTATCTAGTGTATTATTGGTATATTTATGATATAGTAGTAGCAACCCTT
 78953  TATAGAAAAATAGTGAAAGCTTTTCGTTTTTTTTTTTTTTCTTTTCTCCAAAAGGAAAAT
 79013  TAATTTAAAGGTAGAATATAGTACTACGGTTACTATTATATAAGTCCGGGTCGGGAAAAA
 79073  AAAAAAATTAAATAAACTCAAGTTTATTTCAATCATAATAAGAATGTATTTATGTTATTA
 79133  TACCATCTAGCTTTAAATATAAGAATTAGGTTATCATTTTTAAAAAGGTATAACATAGCT
 79193  ATTAACGATAGTATTTGAATAATAAATAAAATTTTAATAATAAATGAATGTATATTCATT
 79253  CGAAAAAAGTTGTGTTAAAATAAAAAAAGTGAATTAATAAAGTGTAAAATCTAAAAACAA
 79313  AAAACATCTTAAGTAAATATTAGTATTTACTTAAAGATGAAAAAAAAAATCTCTAAAAAA
 79373  AATTTTTTTACTAAATATCCTATAAAACTTCCTGTTACAAAAATTATAGTATTTGTTTCA
 79433  GGTATTCCGATACACAAGAGAATAGCCTTCATTTATTGTAAATTTGAATAATTCGGGGTA
 79493  TACCAACCACCTCATTACTGCGTTCTAAAAAAAACTTTTAATTTGTCCTTCTCCCCCCTA
 79553  AAATTTATAGTGATGTATATTTAAAAATATGTAGATTTATATTTAAAAGTGTATTTAATA
 79613  TAACTTCAGGTGTTATGGTAGTATGTAAATAAAGAAATTACAATTGAAAGTAATCCGCGC
 79673  AGGCCAGCAAAGCAGGCCTAACGGTCAAGAAAAAAAAAAATCACGAGTTCGGAATATAAC
 79733  AAGTCAGGGAAAATATATATCGGTTCTAACACAGATTTAGAGCAAGGTTTTCTAGTTATT
 79793  ATTCTTTAATTTTAATAAAAGCCTAGTTAAACGTAGTATAATTTAGAAATCTAAATTAAT
 79853  GCAAAGATACTTTGAATTCAGACTAGAGATACTATAATATTGTAATAGATTGGATGTTAT
 79913  AAAAAAAAAGAACAAAATTTTCTTGATAATTTAATACCATAATATAACATATTAAAAATA
 79973  GCCGGATCTCTCGCCTCCGGCGTATTTTTATGAATATAAAAATTATTAAATTTTTAAGTT
 80033  TAGAACCCTGCGCGCTCCTTTCTTTGAAAGGAGCAAGCGCGTGCTGGGCTGCTACGGTCC
 80093  CCCGCCAAGGGGCCCTGGCCCTGGCCCTGGCCCTGGCCCTGGTGGGACCCCCTCCCCTCA
 80153  AGAGGGGAACGGAGATTAAAGGTAAAATTATTACAACCTTAACTGGACGTCTTCTTTCAT
 80213  AAAATGTTAATAAAAAAAAAATGTAAGCTTTTAGAATAAGGCTTAAACATAGCGAGATAA
 80273  CTAAAGCTAAATTAAGTGAGCATTTAATAAATTTAAATAATAATATATTAGCCGACAAAA
 80333  AAGTAACTAGTATTGACTTATAAACTAAGGTTTATATCCCTGTCCCTTCCCCTAACCTTA
 80393  GGGTGCTTTAGTAGGAAGGAATATAATTCAATGAGAAAAGCTGCCAAAGCTATAGGTAGT
 80453  TATAAAAAAAAATCTTAAATATGAAACTCGTAAATTAAAAGAAAATTATACTAAACCTTT
 80513  TAAAGGACGTTCTTAAATAAATATTATAATGAATTAATGTATACAATACGTAAAATTAGG
 80573  AAAAACCTTAAACTAATATGTGTTTTAAATCAAAGCTTTTTTTTTTTTCTTTAATTTTTA
 80633  CGAAACTAATAAATAATAAAATAAATATTAAGATGGATAAATACGCTCAATTATATTTAT
 80693  CCTTTTATTTGTCACCTTTCATTTCCTTTCATTCCCTTCATTCCTTTTAATTTTTTTATT
 80753  TTTCATGTTATATTTGTGTATTTATAATAAAAAAAAATGTATAATTTTTGTATCTTAAAT
 80813  TTATTAATTAAAAATAAATAAAAAATAAATCGGCCCCCCTCCGTAGGAGGAGGGATGATT
 80873  CTCGGATATATAAGGCGGCGGCTTCGCCGCCGCCGCCGCCGCCACCTTATATCCGCCGAG
 80933  AATCATTATAA
;     G-trnC(gca) ==> start
 80944  AGATTATGATTGTAGATGGTCTACACTTTGACT!GCA!AATCTTAAGTTTGAGGTTCGAT
 81002  TCCTCCATAATCTT
;     G-trnC(gca) ==> end
 81016  GTTTAATATTCGTAATTATCTAGCTTCTTTTTCTACAGATTTAAATTACAATTAGGCCAC
 81076  CTTCCCGCCTTATATATCCGCGGGAGGTAATAAAAAAAAATATTTATTTATATTATATAT
 81136  GAAGAATGCTAAAGTTTATGTAAATAATTCAAGATCCTGAAGATTGGCATAAACATTATT
 81196  ATAAGGTTTCAAATAAT
;; mfannot: G-cox1 ==> start Def by similarity
 81213  TTAAAATCTTCTATTAGTAGTTGGTTAGAACGATGATTCTTATCTACAAATGCGAAAGAT
 81273  ATTGGAACGTTATATTTA
;     G-cox1 ==> start
;     G-cox1-E1 ==> start
 81291  ATGTTTGCCCTATTTTCAGGGTTATTGGGTACAGCGTTTTCTGTACTAGTTAGAATGGAA
 81351  CTTAGCGGTCCTGGTGTACAATATATTGCTGACAATCAATTATACAACAGTATCATAACA
 81411  GCTCATGCTATACTTATGATATTTTTTATGGTTATGCCTGCTTTAATCGGAGGTTTCGGT
 81471  AATTTCTTACTTCCGCTTCTAGTTGGTGGTCCTGACATGGC
;     G-cox1-E1 ==> end
;     G-cox1-I1 ==> start /group=IC2 (6.47e-38),IB (2.06e-21) ;; mfannot: two introns identified
 81512  A
;     G-cox1-I1-orf561 ==> start /first_aa=K /note=LAGLIDADG ;; evalue:1.3e-15
 81513  AAGAAAAAGGTCTACCTTGGGGGTATAATAAATAACAAAAGATATTATAGTACAAAAGTT
 81573  AAAAACAATAACTTAAATTCATATCTAGCTGGCTTATTTGAAGGTGACGGGCATATTTGA
 81633  ATACAAAATCCTGATGCAAGTGATAAAAAGAAACATAACCCAAGGTTTTGTATAACTTTT
 81693  GGTTTAAAAAATGAACCATTAGCAAAAAAACTTTTATATATTACAGGATCAGGTTTTATT
 81753  AGGTATAAATCTAAAGATAACGCTTGTGTATTAGTAGTTTCACCTGTAGTAGGTTTAAAG
 81813  AAAATAGTTCATTTAGTAAATGGTGAATTTAGAACACCTGCTCTGTGATGTAGGATATCA
 81873  CAAATAGTGGGAGAAG
;; mfannot:     /group=IC2 (6.47e-38)
 81889  aactatcaaactccggggacttcttaaaacttacggtattaagccaaatacgaaagtatt
 81949  tgagtggctgaattaattattcaggtataataacaagtcgtaagatgatggaaactgaaa
 82009  tagggaatcgcggatctaaatcaatagtatatttaataacatttcttcccagccaaataa
 82069  aatatattattgtaaaagagcaacgagtagacggtagttgcattgaattaaatacattta
 82129  aggatgagaatgtaccaatgttaaggtgtactctagc
;; mfannot:
 82166  GGGCCTTGAGAGAGGCTGTCGTAATATTAATAAATCTATCCTTATTAATACCGACCTATT
 82226  TTCAAAAATAACTGAAAGTAGTCAAAATAGAATCCTTTCTAATCAATTAAATAATGTAAG
 82286  ATTCTACTCTTCAATGAATAAGGCGGGGACTCGGTCTAATATTAATCCTTGATTCTTAAC
 82346  AGGTTTTGCAGATGGGGAAGCAAGTTTTTTAGTTAATGTTTATAAAAGTAGTTCTCATAA
 82406  TAGTGGTTGAGGAGCTCGTGCTACTTTTCAAATAGGGCTACATAAAAAGGATATAGCTAT
 82466  TCTTAATAATATTCAAGATTATTTTGGAGTGGGTAGTGTAACTACAAAAACTAAAGGTTG
 82526  TGTTTATTATGTACAAGCCATTAAAGATTTGGATGTTATATTAAATCATTTTGATCATTA
 82586  CCCCTTAGTAACTAAAAAGTACGCGGATTATCTTTTATTTAAATTAGCCATAAACTTGAT
 82646  TAAAGAGAAGGCACATATGAATTCAGAAGGGTTACGTAAACTTGTAGCAATTAGAGCATC
 82706  TCTGAACTGAGGTCTTCCTTCTGATTTAAATGGAGCCTTTCCAGGGATTGTTGCCTACCC
 82766  TAGACCTGAAGTTTCTGATATTTCAATTAAGGATCCTCAATGACTAGCTGGGTTTGCTAG
 82826  TGCTGAAGGATGCTTCCTTGTAAAGATAACTAAAGCTATTACTCATCGTTCAGGTTACCA
 82886  AGTAAGTTTAATATTTAAACTAGTTCAACATTCTAGAGATGAAGAACTGATAAGATCTTT
 82946  AGTTAACTATTTAGGATGTGGTACAATTATTCTATTTAATTCTGCTATAGAATACAGGGT
 83006  AACAAGATTTAGTGATTTAACTGACAAAATTATTCCTTTATTTCAAAAATTTCCAATACA
 83066  AGGAGTAAAATTTTTAGATTATAAGGATTTTGTAAGAGTTCTAGAATTAATGAATAATAA
 83126  ACTCCATTTAACTCCAAATGGGTTAGAACAAATTAAATTTATTAAAGAAAATATGAATAA
 83186  AGGAAGAGAGTAG
;     G-cox1-I1-orf561 ==> end
 83199  TGAGGATTTAAGTTATAGGAGTCCTCCGGATCTTTAGGAGCAGTTGATCTTTATTTAATT
 83259  GA
;     G-cox1-I1-orf194 ==> start /note=LAGLIDADG ;; evalue:6.6e-25
 83261  ATGATAAATCTATTTGCCGTGAAGATACATCAATTGTATAAATTGATAGATTGATTAAAT
 83321  AAACATCATAATACTAATATAGATAAGTTACCTTTAAAAGAGGGTTATTTGGCTAATGAT
 83381  AGTTGATTAAGCGGATTTATTGATTCAGATGGAAGTTTTTCTGTACAACATACTAAAGTA
 83441  GAAAATAATGCAAAGAAAAGAAAAATATCTTGTAGATTAAGAATTGAGCAGAGAATATTT
 83501  GATCCTGTAACTGGTAATAGTTATTTTGATGTTTTAACAAGTATAGCTAAATTTCTTAAT
 83561  TGTAGTTTATTAACTAGAACTCAAAAATCTACAGATAATGAGTATTATATTTTAACAGCA
 83621  TCAAGTAAAAATTCTACTGAAATTTTGGTAAACTATTTAGATAGATATTCTTTATTCTCA
 83681  AGTAAATATTTAGATTATAAAGATTGAAGAGAAATTGTATTATTAATGCTTGAAAACAAG
 83741  CATTATACAAAAGAGGGTATAACTAAAACTGATTTTTTTAGAGATAGTATGAATAGAAAT
 83801  AGAACTTATTTTAATTGGGATCATTTAAATAAATTATCAGCTTAA
;     G-cox1-I1-orf194 ==> end
 83846  ACTTACAATTGTTACTATTTTGTTATTTTTATATAACCCCTAAACCAGGGGAATGCCGTT
 83906  AAAAAAGTGTAAACTTTTTAATTA
;; mfannot:     /group=IB (2.06e-21)
 83930  ttacttcgctatatgcatagaatctctcgaaactggaattaatttttctatcaacagata
 83990  catagacacctaattggagtttataaactcataaagttgtgcaaataactgaattagtcg
 84050  taatacttatgtatacatgggaagaatatgcaggaaaccaaaataatttaaattatgagt
 84110  aggatcttcagagactacacgcgaagccccttattgcattaaataagggtgaagacatag
 84170  tcc
;; mfannot:
 84173  GTGGAGGTAGGAAACTACCTTTGTAAAGG
;     G-cox1-I1 ==> end
;     G-cox1-E2 ==> start
 84202  ATTCCCTAGACTTAATAATATTAGTTTC
;     G-cox1-E2 ==> end
;     G-cox1-I2 ==> start /group=II (7.81e-16) ;; mfannot: splice boundaries uncertain
;     G-cox1-I2-orf699 ==> start /first_aa=W
 84230  tgacgtgcgtcgttgtgggtattgataggttgttccagctgaaaccaactatatgtgtac
 84290  tacattaacataatgatagggacaatagggcaaactcctctatacatagttgagtcaggt
 84350  attgaaaccggtattgtcccgatataccgtaaatcatgtagcttaccggaaggggaaatc
 84410  ccaaagggaccagagcatgctacaaaagcgattcccgggcaatatgcctatgatgaattg
 84470  ccagataagtttgacaaggtgactgcggatgcgagtgaggccgaactaaaccttttgaga
 84530  caatatttcgctcatatattaagattaacggaaaagggtcagagttccattaaagggata
 84590  cttaatacgcaaaatcaacaagatgaaagcttcacacctaaatcaaacataaactatcaa
 84650  gaatcaactacgagattgcctaagggaagtaattcctatggtaacggagggataatatta
 84710  aataatcgacgaggagtacagtcgcctattgaagtaaaccagtttcggagaccattaaca
 84770  actagtgcaggccaaaccggtgctagacgtataatggaactagaaatgcggaatggaaag
 84830  tacgtcgaagtatataaatggatatgttctaaagaagtgctagaattagcataccgtaat
 84890  ttaagccccaatgaagggagcatgacagctggaatcgatggcaagactatcgacggtact
 84950  agagaaagcacaataatagatttatctcagaaacttaaaggagaaacatataggttcaca
 85010  tcagtgaaaagagtgtatacacctaaaggaaaggggaagatgagacggctggggattcct
 85070  actattcaggatcgaatagtccaagaagctatgagattaatcttagaaatgattttcgag
 85130  ggcaagtttaatcaaaactctcatggatttagacctgggagaagctgtcacacagctttg
 85190  aatagtatttctaaatgaaaaggtataacctgaatgatagagggagatataaaaggtttt
 85250  ttcgacaatgtaaatcacggaacacttgctactatcttggaaaagcacataaacgaccaa
 85310  caattcatggatctgtactgaaaactagttagagcaggatatatagataatggagttaaa
 85370  tataatacttacacaggagttccacaagggggtattgtttcaccgatactatctaatgta
 85430  tatctaaacgaattcgacgacttcgtgcaaaaactaatagaaaaacactctactaaagaa
 85490  agagagatacccaaggttaacccaaagatgtcgaacttctccgacaagttgactagattg
 85550  aacgatgaataccaagaaaataagtcgaacctaatatttaaagaaatacggactctgaga
 85610  accgaattaaataaaataccttcgataataagtaaaggtaatagaatatactatgtgaga
 85670  tacgctgatgattgagtaatcggtttaataggggacaaagaaatcgcaacttcagtaaag
 85730  gaggcttgtaaaatctttttaagagaacagctatctatagaactgagcgaggaaaagacc
 85790  catatcactaatataacaaaagaagaagcccatttcttaggagtcgatattatgagagat
 85850  atgagtaaagattcgaaaatcgtacaacgaagagtaaaagggagacttattaaatcaaag
 85910  ataaatcaaactaatatcctattcggtatcccagtggaggaagtcattaacaaattacaa
 85970  aataaagggtttattaaaacatacacaagaaaagatggaacagtaaaactagtacctaat
 86030  gccatgacaaaatgaatattcttggatcagagatctatgataatcagatacaacatggtg
 86090  atacgaggattaataaactattatggatttgtggacaacttaatagccttacactgaatt
 86150  attaattactacatacatcactcttgtgttaagacattagcacgtaagttaaacctggat
 86210  actagagcgaaagcattcaaaagattcggaagattcctagaaacctcaaaaataaagggt
 86270  ataaacccccccccccgcgggttttcacactatctggttacaagaaaaactccagactaa
;     G-cox1-I2-orf699 ==> end
 86330  tagataaatacaaccttactagttatgactcgttctaagttattgactgaaaactagaaa
 86390  catagacaggaggatactatgaactatgttgaatctgcggaaaggaaggagacacagaaa
 86450  tgcatcacgtgaaacacttgagaaaggacggaaacaaacccactgtattccttgaacttt
 86510  tgtccaaactaaataggcaacaggtctcagtatgcggagcatgccacaaaaaaaatacac
 86570  tcaggtaaatatgatggaatggctctaaaggatcgtccctcctcctacggatggacgatc
 86630  cgatcatttgttccgtctcgggtcgtccctcctcctacggagggacgatccgatcatttg
 86690  ttccgtctcgggtctacacaagaacaagaataaataatatacaagacaataacattcgga
 86750  agcagatacaaagcgcaagatctagcttagaaacggagagccgtatgcggggaaacttgc
 86810  acgtacggttcggagggaggcttatcgctgccggcctattcctaggtaacgggtcgggta
 86870  gtcgacc
;     G-cox1-I2 ==> end
;     G-cox1-E3 ==> start
 86877  CTACTATTAATACCTAGTCTATTACTTCTTGTATTCTCTGCCGTAATAGAGGGTGGTGTT
 86937  GGTACAGGTTGAACTCT
;     G-cox1-E3 ==> end
;     G-cox1-I3 ==> start /group=IB (4.50e-17)
 86954  a
;     G-cox1-I3-orf346 ==> start /first_aa=E /note=LAGLIDADG ;; evalue:7e-68
 86955  gaagatatggagttgctttatggtaacatagaggcaataaaactctcctcgatgcgtgaa
 87015  attcttataaaaattttatactactcatgttttttgatattcataaatacgtatgtaaaa
 87075  atgtataattcacggagacaacacgcctgggtaaagagatttatccatcagagactaaac
 87135  ggagagcatccttcatctagaatttattttgaacagtgattagttggtgtaacagatggt
 87195  gatggaaatttttctataaattattctaaaggtaaatgaggattatcttataaattagca
 87255  caatctagatataatctaagattactttattatgtaaaaaaagagctaggagtaggttct
 87315  gtaactaaagataataataaagcacaattttttataagagaccgtaaatttatagaaagt
 87375  ataatattacctatatttgataaatatcctttattaactagtaaatattttgattacctt
 87435  agatttaagaaagctttatttatacttaacaatgaaaaaattagtaaagaacaaaaagat
 87495  aaagaactttttatacttaataatagcaaaaaggaagatgattatttatctcctgtatga
 87555  aacaatgtatctcttcctttaattaatataactataatacaaggtataatgaccaaacct
 87615  tgagttataggatttatagaagctgaaggtagtttttatttagtttcaaaagattcaaag
 87675  agaatagttcatggatttggcttaactcaaaaactggatagaatagttttagaaggtata
 87735  agattaatacttcatatccctagtccagttaagtataaagaaatgtataatcatcatatt
 87795  ttagatactactaattctaagtcgattgaaaatattatcggttattttcaaaacacgatg
 87855  aaaggtgtaaaatctttagaatttaaaatatgagctagatcatatattaaaaataaagga
 87915  aattatgagaaattagttagtattagagatgttattagaaaaataagaaaacaattacta
 87975  gaagtacaaactaacaaataa
;     G-cox1-I3-orf346 ==> end
 87996  gtatttggaaggatgatggtatagtccgaacaataaagaaatttattgcgtataacatta
 88056  gtttataatatataaatgaagttatcaacatatttg
;     G-cox1-I3 ==> end
;     G-cox1-E4 ==> start
 88092  TTATCCTCCTTTATCAGGAGTACAAAGTCATAGTGGACCTAGTGTCGATTTAGCTATATT
 88152  TGCTCTTCATTTATCGGGTGTTAGTAGTTTACTAGGAGCAATCAATT
;     G-cox1-E4 ==> end
;     G-cox1-I4 ==> start /group=IB (5.16e-18)
 88199  tc
;     G-cox1-I4-orf450 ==> start /first_aa=E /note=GIY ;; evalue:2.1e-12
 88201  gagttctttttttctcaatttttattaatttttaattatgaaaattacaaagtcgccgga
 88261  tatataaggcggcggcttcgccgccgccttatatatccgcagcacaagcttaactatcct
 88321  tgtctgcctggaagatttaactattatagaggaggtagtttaataataagagctaactat
 88381  agtagtcaacctaataaatcctctagctctgaagagtgttcatgcctagaatatgaaata
 88441  gaatcctttaaagatccggcccctacggcttcgcctaccctctccggggataaagggacg
 88501  cctagcacactaggtcctcttggaaaaaatcttggcgtgcgtaagattaataaaaaacta
 88561  gactgaggtcttattttaggtagaaaaggtaataatgtttatgttcatgagttagctaaa
 88621  gctcaaattaatagcggtaaaccgttaactgtaaaggtcttaaatgaaatattagcttac
 88681  tctaatatattagttagtgaagagacatttaattctttaataaatatgcctaggatagtt
 88741  tttaatgatttacataaaaagggaactagaactttaattgaagataagctaggtttacct
 88801  catagtaaaacacaattacgaggtgtttatatatttacttgtttagatacgggtcaaaaa
 88861  tatgttggttcatcttctcagttggctcttagattaagaggttacttaaataaaacacat
 88921  aaagatataggtcaattaattcctttaatagacaaaaaaggtctagtttgttttagatta
 88981  gaagtaatatgtttaccatattaccctgagtttaggcctgagatagttttagaacaatat
 89041  tttctattagatcctacttttaatttaaacactataaaggttgcaaacaatcctagtgga
 89101  tctacatctaaacctttgtatatgtataatagggacaaatctagactttattattttact
 89161  ttacaacaaaaagattttatatctaaacttaatattagtcatttttcatttactaaacat
 89221  ttaactaatggtacttattatttaggtaaatatttatttttaagagaactggtagataca
 89281  gctaaagtcaccgttatgactttatcagaaatagctataatgttacaacaagatagagtt
 89341  aagtttaatagaagtaaacctgttaatagtttaagtaaatctatcttgttaattaatatt
 89401  gaaagtagagaggaaatagtattggaaagtttaggtaaatgtgtaaaattcttttcaagt
 89461  aaaggtttcccggtttctcaaaaaacaatagttaagcggttagatacaaatatatcttat
 89521  catgggtatatttgtaaaacttttgtaaaataa
;     G-cox1-I4-orf450 ==> end
 89554  tataattaattatgaaaaaaaaattagtagttaatatgaggttgatttaaaatttataac
 89614  tatttgctgggatatcctaaaccattattagtggtatatataattctaggacaatcagca
 89674  ggaaacttactttttttttcttagtaagatcttcagaggccatacgttatagaccgtgtc
 89734  gatttatcgatgcgcttaagatatggtccaaccatagcagtaatactatgttaatatata
 89794  attataatccggaaaattcatcctaaattacaccatactttttcacctatgcctctttag
 89854  ctttagagcccgataaaagagggataattctcctgcgcaagctaagtggggtataattgt
 89914  caggtaagcgtatcttctcagagttacgtgagatctgagggtgaaaatggatttaagtg
;     G-cox1-I4 ==> end
;     G-cox1-E5 ==> start
 89973  TCATAACTACCATAGCTAATATGAGAACTCCTGGTATTAAATTGCATAAATTAGCTTTAT
 90033  TTGGATGAGCTGTGGTTATTACAGCTGTATTATTATTGTTATCATTACCTGTGTTAGCCG
 90093  GTGGTATAACTATGGTTCTTACAGATAGAAATTTTAATACATCATTCTTCGAAACAGCTG
 90153  GTGGTGGTGATCCTATTTTATTCCAGCATCTTTTCTAC
;     G-cox1-E5 ==> end
;     G-cox1-I5 ==> start /group=ID (3.24e-28)
;     G-cox1-I5-orf297 ==> start /first_aa=G /note=LAGLIDADG ;; evalue:5.3e-48
 90191  ggtatattaggttttttaagtttattaattatttacacagcagttgatttttactctagt
 90251  ggatcttttgattttgattcgttttatattaaatataaagaatactatcctaatttaaat
 90311  caacctagtaaaagatttttagaatgatttattggtttttcagaaggggaaggttctttt
 90371  atcttagctaaaagaggtgatttatcttttgttgttacccaatctagtttagatatagaa
 90431  atattaaattatattagagacaatctagggttcggtaaagttattaaacaatcagttaaa
 90491  caaaatacacatagatttattatacaagatattaaaaatttgtatttaatttgtttaata
 90551  tttaatggtaatatggtgtttcctacaagaaaagctagatttttaactttcttagctttt
 90611  tttaatgaaagattaataaaaaaaaatcttgaacctatattacctataaatacttgtgtt
 90671  ttacctactttaaaagatagttgattagcgggaataactgacggtgaaggttgttttact
 90731  tgttcattattatcaaatagtacttcttttagatatagatatatattaactcaaaaatgg
 90791  gaagctaataaatgtgtttttgagcatttattagaaattttaaaagaatattccgttaaa
 90851  ggagctattactcctcataacgctaataatgtatgagaattaagagtaaatggtttaaaa
 90911  aattgtaaaagtttatttatctattttgataattataatcttgtatctaaaaaaaaaaat
 90971  agttatttaaagtgaaaatcactttatgataaattaataaataaagatcatttaaatagt
 91031  gaaactagattagagttaataaaattagctaaacaaattaataaagctttataa
;     G-cox1-I5-orf297 ==> end
 91085  tctaattttggaaaaaaaggggaggtttagaattaatctatgagaattgttaaggtagat
 91145  gtaaattaaaattaagaccttaatcaataaatactatttagtatacctctaccttaagtt
 91205  ctggctataatgtttattgtgataatttttagagagaaacaataaattgctggagcaata
 91265  tcggtgtgactattaaataaaaaaaaatagtcttacggtcaaaactttttctcaaattaa
 91325  gcaagaccgtcggttatctaaataatcgctacagactgggtcaccggtaggtggctgaaa
 91385  tgctgcttaatgtacagtcggatccctctaaaaatctaggttaataacttaaatattaag
 91445  ttatattattaaagagatgaataaataataatataataagggatttgga
;     G-cox1-I5 ==> end
;     G-cox1-E6 ==> start
 91494  TTCTTTGGTCACCCTGAGGT
;     G-cox1-E6 ==> end
;     G-cox1-I6 ==> start /group=IB (1.40e-17)
 91514  t
;     G-cox1-I6-orf322 ==> start /first_aa=K /note=LAGLIDADG ;; evalue:2.9e-44
 91515  aaatatataagcctcgtaatgttgctatatgcggggatagcttcgctatgtagttttaaa
 91575  tactccggtttaaatgccacagtcaaaaagttaaaacaatgaagcctatctgcaggtagc
 91635  cctcagatttttaggatcttaaaggtaacctcagagactttacgcaacagtgctgaatca
 91695  atttctgaaaatataaaaaatatttctattcacgtacctactcacttgagacctttgaat
 91755  gatacacaattaggacattatttggctggtttaatcgatggtgatggtcattttagttct
 91815  aaacaacaattagtaattgtatttgattcccgtgatgtaaaattagcttattacttaaaa
 91875  gaagtattatgtaatggtcgcgttaaaaaagttaaagataaaaatgcttatttacttatt
 91935  atatctaataaaaacggtattctaagagtattaaacttaattaatggtaaattaagaatt
 91995  actaataaatttaatcaagtaataaataatattttaactaattctaaatattctgaagaa
 92055  agcataagcttttcaatgaataaaactaatgattttaataatcattgaatcgccgggttt
 92115  tcagatgcagatgctagttttcaaataaaatttgttgaaaaaaaagatagaccaaaaccg
 92175  gaaattagattaaattttcaaatagatcaaaaagataatgatgttttattattaataaaa
 92235  gaagttttcggaggaaacataggctatataggtagtcaagatacatactattacgggtca
 92295  actagttttggtgcggctaaaaaagtaatacgttattttgatgtatatcatttacaatca
 92355  agtaattatataaattaccttaaatgaagaaaagtttatttattagtacaagatagagct
 92415  catttaactgaatcaggtttaacaaagattagaagtataaaaaattcaacgagtagagat
 92475  tcagcataa
;     G-cox1-I6-orf322 ==> end
 92484  gataaagtcctaacaaagacgaaagtttttgagagttaattcttaatagattaggtatta
 92544  atacattaactattaaattaaccaaagtaatg
;     G-cox1-I6 ==> end
;     G-cox1-E7 ==> start
 92576  TTATATATTAATTGTGCCTGCTTTTGGTATAATAAGTACTACTATTTCAGCTAATTCAAA
 92636  TAAATCTATATTCGGTTATATT
;     G-cox1-E7 ==> end
;     G-cox1-I7 ==> start /group=IB (7.04e-15)
;     G-cox1-I7-orf414 ==> start /first_aa=R /note=LAGLIDADG ;; evalue:7.5e-39
 92658  cgtagctctttaataaaaatttatttattaatgcaacaaactatttgcaggaagttctac
 92718  ccctttttggggatattactaagtactccgttggattgaaaatttataatttcaatagta
 92778  aaaattttagtaatttacgataacccgcagataaccaaaacacgaagtgaaaacttcaaa
 92838  ccttatataaaagaacttataaggttaagcatgttagtaggaatttcagaggccatatgt
 92898  ttgtgatcgatcttgttttttagaaactatttatctattttaactataaacttttgtttt
 92958  ttattaattagctttaaatactattttactttgtatttagaaaatttaataataaaacta
 93018  aattatgtattgtttcatgccgacactttatctgaaaagctagttttaaaaataaaagaa
 93078  ttagataaccctgaaatcaatgaagaagactccattaatgacgaagtcgatgaaaaagat
 93138  gaagagggtgataatgaacctgaaccttctcataacttcgaaggagaagaaaatgtaaaa
 93198  ttttttgaatgattggctgggattattgatggagatggttgttttttagtatctaaaaaa
 93258  ggatattgtagtttagaaattgttacacaacttagagataaaaagattttatatttaata
 93318  aaacaaaaatttggaggatctgtgaaattaataagtggaaataatcatcttagatataga
 93378  cttcaccataaagtaggtttattaaagttaattaataaaattaatggtttaataagaaac
 93438  cctataagaatactacaattaggtagaatttgtgaaatttacggggtagtattaaaagat
 93498  cctaaacctttaacttacaatagcggatgattagccggatttatagatacagatggttca
 93558  gtttattttaatgaagcatcaggtcaattatttataacagctgttcaaaaaaacagattc
 93618  atattagaggctttagtagaattatatggaggtacaatataccctatggttaaacaagaa
 93678  gcttttaagtgaacttgttacaaaaaaaaagaagttttatccttagttaatgattatttc
 93738  aaagttaatccgtgcagatctgaaaaaatgatgagaatctctatggttaatgatttttat
 93798  aaacttagaaatcttcatgcacattctgctacagttaattcagatttaggtaaagcttga
 93858  aaatattatatgataaaatgaaatagttttatggataaagagtaa
;     G-cox1-I7-orf414 ==> end
 93903  aaaaaaataatttatatatttattgatcaagagatggtccaatatcgtaaaattaaatta
 93963  aaatataattgtctctctacaaataaacatactttaattgatttagttaatttatataat
 94023  ttctaggtatgctaataattgtttaattgtttaagtaagttcaaaactttattattatta
 94083  ctaattcatattatacatattagtgggtgaggatagccctgcgctggccgtaggccagcg
 94143  cagggctgcttcgctggggaaaatttaaatgtatgtgtagagagcagatatttaaagaat
 94203  attttttttgagttttatgattagtacataggtattaagtttttttattgttgctataat
 94263  tatataaatgtttcaaaatttagtacaaaatcattatctaattttgatgatttttattct
 94323  gtacataaatacattgaccctgagtgattaacttgatttatagggtttacagaaggtgat
 94383  ggaggattacatacatttaataataataaaagttgtgttttaggtttaactcaaaaagaa
 94443  gaagatattttattggaaattcaatctacatttgggtttggcagggtatattttgattct
 94503  tcttctaatgcttatagatatcgtgttaatacaaaaagtgatatattaaaattagcgatt
 94563  ttgtttaatggtaaatttgctactcaaaataaaatagatcaactaaaagcatgaataaat
 94623  gtattaaatgcagaatctgtaaagttaatatttaaccctgacccttttagacctacttta
 94683  aatgatagttgactatctgggtttactacagctgaaggttcttttattgtaggtattgtt
 94743  aaccagaaatctaaaaaagaagtccttgacagtgaaggtaatctagggataaaagagact
 94803  atctaccagctagttcgtgttcgttttgttttagaacaaaaggaggaatctatattatta
 94863  cacattaaaaatcttttttcagtcggtaatgtacaaacgactgcggatgctggaatattt
 94923  agatataatgtaggatccattaagtctaattctgtaatcgttgactatttcttagcttac
 94983  cctcttaaaggtaaaaaactatcttctttcgagaagtgaaaatctattcgtgaaatgttg
 95043  ttagaaaaaaaacacttgaaaggagaaggtatggaattaataagagagttggctaaatct
 95103  ataaacaattaata
;     G-cox1-I7 ==> end
;     G-cox1-E8 ==> start
 95117  GGGAT
;     G-cox1-E8 ==> end
;     G-cox1-I8 ==> start /group=ID (4.32e-19)
 95122  atattattatgtacaaccttccttgtttagagttagttagttgtttcgttttggaataaa
 95182  acattcatcttgctaggtatagcttagctatatgagtgataatccatttagatatataat
 95242  agttaagtaaactctttataagtagaatagcttgtatattgattatacaagtgaagggat
 95302  gggaggtgggtacttaaatataataaagaaaaattataattatatgcaacaatattctct
 95362  gtaaaaagtaccgtaggtgagaatcctacttaattgttattaggctttaatttaacaact
 95422  aaatggaatttaaagtgtacttctagctttagtagccttcaattaacaaaaagccttcga
 95482  agggggcattaatattattagtttgcagtaaatagcaatctgacaaggtgaaaacggtta
 95542  acgatatcctggttgaagaccgtcggtggtttagtacatcgctacagactggttcaccta
 95602  cgtagagctgaaatgctcgcgaatgtacagtcgaaacttagaataacaagttaaatgtta
 95662  ttagtgtgaaggtccttttaggtaagtaaacagagtacgaattatagcacttgtagggca
 95722  aacctattttagataactaagtttg
;     G-cox1-I8 ==> end
;     G-cox1-E9 ==> start
 95747  GGTTTACGCCATGATGTCTATAGGAATACTAGGATTTATTGTTT
;     G-cox1-E9 ==> end
;     G-cox1-I9 ==> start /group=IB (1.04e-20)
 95791  ga
;     G-cox1-I9-orf348 ==> start /first_aa=S /note=LAGLIDADG ;; evalue:2.6e-47
 95793  agtttaatggcttcaccttatagtgatataaggaatttaattaatctcgctgtatgctgg
 95853  gacagtttagtgccaattaacaccttgaaaggtaaaagtttaattagctatactcaatca
 95913  gcagacaatatgtacctgaataccttgaaggataacaaacatagtgtctcagagactaca
 95973  cgtgagacatcttttaaatttacctcgttccgtgtttattataatacattatttaaaaat
 96033  agtgaacatttatctgatgattgattaacttgatttattggttttgtagaaggagatgga
 96093  gctatccaaacatacggagaaggtaaaagagtacgttttgttcttactcaaaaagaaagt
 96153  gctatactttataatatacaacataaattatacataggcgttgttagacattttcctaaa
 96213  ggaaaaagtggaataaataatgatttttatagattaatggttgatgatcctttacatatt
 96273  ttacttttagcttttttatttaatggaaatttagcgtgcgccgcacgaatccaacaatta
 96333  gccctttgagttaatgctttaaataatcgttttggttctgagactattaaattaaacaat
 96393  actactgttttgattacattacaggatgcctggttatctggatttactgatgctgaaggg
 96453  tgttttaatgtatctattacagcaaattctagatatactttgggtcatgttattaaaatg
 96513  cgttatttattggatcagaaggataatcttatactaaataaaatatgtgaattatttaaa
 96573  tttggtaaagtaacattaaggtccggtactgacaatgtttatcgttatacagctactagg
 96633  tttaaacctttaaatgatgttatctcatactttaaattattcccattacgtactaaaaaa
 96693  gctatttcttttgaaaaatgattaactgttcattaccaagtgtctaataaattacattta
 96753  actgatgaaggattagctcaagtaaaaattctgcaaaaacaaattaatttaaataatagt
 96813  atgacaaataaaacaggtagggcttaa
;     G-cox1-I9-orf348 ==> end
 96840  agatggagatatagtccgacacttcttgtaaaagaagcgtacaattttgtacgggtaaat
 96900  aaaaaatatttattaacgg
;     G-cox1-I9 ==> end
;     G-cox1-E10 ==> start
 96919  TTAAGCATCACATGTATACAGTTGGTTTAGATGTGGAT
;     G-cox1-E10 ==> end
;     G-cox1-I10 ==> start /group=IB (7.42e-13)
 96957  aaacttgtgttcacagtaaaaatcttgctatatgctgggaactcctgattaagtaatcca
 97017  ctcgtatttattacgttagggaaaatttacttattttttacaggacaatcagcagtaaac
 97077  tttagttttagtacaaaggccaaggccgttactaaaaatacttataataaatattctgaa
 97137  ttacctaaaatatcgttccttcccacaataataatcttaatgttgaagaatttggttatt
 97197  ttttagcaggattaattgaaggtgatggttgatttggtaaaaaagaattacacattatct
 97257  tttctgataaagatatatcattggcttatcttattaaaaaacgtattggccatggtaatg
 97317  tttataaaattaaagataaaaaagctataaggtatatttgtaaaaataaagatggtttat
 97377  ttattatattatctttaattaatggtaaatttgtaagtaattctaaatatgaacaattaa
 97437  ttaaacataattacagtgaagattttaatattaaaatactgccgcctttaaatgacctat
 97497  ctcttgataactattgattatctggttttactcaagccgacggttgtttttttataagta
 97557  ttgtaaaaagtaaaacacataaagtaggatatagtgtaagattataattttctttaaaac
 97617  aaaataatgaattacctttaagattattatacaataatttaagtaagggtaatatttctc
 97677  aataccatacaggaatatgatgttataaaagttcaggttataaaactgcggctagtttaa
 97737  taaattacttcgataaatataatctttttgtaccccctgcgggtgaggaaaatatgttga
 97797  ttatcttaaatttagaaaagtttatattatgataacagatggaaaacacttagatagtca
 97857  aggaattttaaaaattaaaagtattacaactaaaggattctcagtgacaagtacgcaaga
 97917  agtttaacataatatgttaaattaagatactgtccgaaagttatatagacaacattattt
 97977  aaatttattattatcgtaatagcctttaatttgttagatttagaatctttagtttttata
 98037  gaagataaaagtttagaaaaaacaaagccaaaaagttcgatagttgataaaggtaaacta
 98097  ttctaccctgatgtagaaaaagcacctcaaattcctaagagtgatactcagagtactttt
 98157  gatcccgacttggatggggaaaaaacaccatctaaaagtcctcgaatgtaagaggaaaaa
 98217  gctcctcaaattcctaagagtgatactcagagtacttttgatcctaaattggaaagggaa
 98277  gaaaaagcacctcaattatctaaaatggaaactcagagtacttttaatcctgatttagaa
 98337  aattctgactcagaatctaacaatttttctaaatgacttaaagttattaaggatttattt
 98397  tcagaagactaagataaatataaaatatataatagatgtttttatccactag
;     G-cox1-I10 ==> end
;     G-cox1-E11 ==> start
 98449  ACAAGAGCATATTTCACAGCTGCTACATTAATTATAGCCGTACCTACAGGAATTAAAATT
 98509  TTCTCATGGTT
;     G-cox1-E11 ==> end
;     G-cox1-I11 ==> start /group=IB (1.23e-27)
 98520  g
;     G-cox1-I11-orf481_2 ==> start /first_aa=S /note=LAGLIDADG ;; evalue:4.6
 98521  tcagcctcctttagaaagaggcttttgaccaaagataatgtaagaggtgttttcttgtgc
 98581  atcttactaatttataatagtttatccgtaatttttactttctttagaatgttagttgaa
 98641  gttgttattaaatttaacgtctcaaaaaatttccaaaataattataatagttgggcaccc
 98701  ccctctcaccccggcggcttcgccgccggagtgagagggggtattaagttaaatagaaaa
 98761  ttaaaattggcaggaactcgtgtgtacggtcctaatggtcatacaaaaattggattaaga
 98821  tattattcttctaatagaccagaattaacttcaaatatatttttaatattggagttaata
 98881  aataaaaatgtatcttttgatattttattcgttaaaagtaaaaaagttaaattgggtgaa
 98941  gcagttatttttaattttattgtggaggcacaaactcgtgagggtaattttgatgttggt
 99001  ttattaaatgaattaaaggacttttttaaagattgtggaaaaattgaaattagaaaaaat
 99061  accgctcgttatatagttaaagatttaaaaagtattaatgaaaaagttattcctttatta
 99121  gataaattaaatttacaagataatttattttatgaaaattgaaaaagaggtattgactta
 99181  gttaattgtaataaaacatatacaattgaaatcttaaacgagcttaagcaaattaaatta
 99241  ttaattaaaggaattcaaattaataatggactaagtgtagtaccttatggatctaattta
 99301  ggttctacagtcggttatactaaattttctaatttagaacgttctttaattaaaattcct
 99361  gtggatttaagatctgtttttataggtattatactttctgatgcagcaattcaaaaaagt
 99421  aatgtaggaggggatgctagattgcagtttaaacagaagtatagtcaattagaatatttg
 99481  tattcagttttttttgagttatctcattattgctctcaaagtccaagtgtttatactaca
 99541  attgttcataaaaaaaaacattatgctttaagttttactactagaagtcttccttgtatt
 99601  actgaattatatgatatattttacccagaaggaaaaaaaataatacctaataatatctat
 99661  gaattattaacttgaagagctttagttcattgaatcgaaggagacggaacatatagttcg
 99721  ggaataactattcaaactcaatcttttactaatcaagaaatagttctattgatgaatgtt
 99781  ttaataattaaattccgtttagattgttcaatacatgttcaaggttcatactctgtttta
 99841  tatattaaaagtaaatcaatcaaacaaaatttacatcatatgcttccttatattcatcca
 99901  agtatgttatataaatttaaaggaccacaatttaaagtaaaaaagaaatatactactata
 99961  aattag
;     G-cox1-I11-orf481_2 ==> end
 99967  ttaatattatcgatgtggcaaactcgagagacatctagaatagggaactaatatttttag
100027  cctttgttggcaatatcaacttatttttagactatcgtcgaactaagtggttatacgaaa
100087  gtataattaaatatacttaaaaagtatatttagaagactattattaaatagtttttttaa
100147  aagcgtagaggctagacgccacactttactctaagtaataaattaagtttttatatataa
100207  ttatttagtttattatacgggttctgaaggaatggtccagatcactagagatagacagtg
100267  ccttaaacaagtacttaagtatagatacatatattaattatccatgtctatatgagatat
100327  aaagcaatctaaatctgaaatgattgaatgccttaccctg
;     G-cox1-I11 ==> end
;     G-cox1-E12 ==> start
100367  AGCTACATGTTACGGAGGATCTATTAAATTAACACCTGCTATGTTATTTGCGTTAGGTTT
100427  TGTATTCATGTTTACAATTGGAGGGT
;     G-cox1-E12 ==> end
;     G-cox1-I12 ==> start /group=I(derived) (6.64e-10)
100453  ta
;     G-cox1-I12-orf104_2 ==> start /first_aa=L
100455  ttaaaccacttagctctccctttaaagattactatatgcaggggacttctgacaattata
100515  ctactagggttatttccagtaaaaatgtataattttgaacaatcagcaggtaaccaaagg
100575  attaaggaaaaaatcccagtaggaacctcagagactacacgtaatccctttaataatata
100635  aaggtaagatatagtccgtgaaataaaaattcattaacttgtgagcttgcgtctcataat
100695  aaaaattttaatcttaaaactactattcgtacttactctacttcggccctcctcctacgg
100755  aggagggacgcctag
;     G-cox1-I12-orf104_2 ==> end
100770  cacacttcttgtaaggacttcgtcgcgcaaggctattgaaagagaagataatataaaaga
100830  tttaaatcctttaatagtctatgataacttaaaagaagatagagttaagattttaaaaga
100890  acaaaaagataaatcgggtgtttattgtttaattaataaagttaatggtcattcttatgt
100950  aggaagctcaattaatttaacttctagaatgaaaaattatcttaataatacttttttaaa
101010  aagtaaacaaaataataatatacctattgtaaaagctttacttaaatatgatcaatctaa
101070  ctttactttacttataatagagcatgtagaagcccagtttttattagttagagagactta
101130  ttttataacattggttatgccttattataatgtgttaaaacaaggttattcttctttagg
101190  ttataaacatacaaaggaaactaaagaactattatctgaattagctaaaaatagagttca
101250  tagtgatgtaactaaaggtttaattgccaaagctttaactggtgaaaataatccttttta
101310  taataaaagtcattcaattgaaagtaaagtaagaataatagaagctaaatctgcttatcc
101370  tgtttatgtatataattcttttaaaaaactgttagttattttcccttccgtttctacttt
101430  agctaaattaattaaatctaatcatccaacaatagttgatgctataaaacaacaagatgt
101490  atttagaggagaatgatattttactaatactccttataatataagtgatactccattaat
101550  aactgaatgaatttctaaagaatgtgataaattaatattagatctaaataataatagtca
101610  tattagaaaagcagtatttgtttatgatgtctataaaaattttatacgtaagtatgatgg
101670  agtaacagacgctcaaagagatttaaatataaatcatagtacaataaaaaaatatgctaa
101730  agtaggcggtagttataatggttacatatttagttatgaaagattaaaaaatta
;     G-cox1-I12-orf331_2 ==> start /note=GIY ;; evalue:0.00064
101784  atgaattttattaaccttattgggttacatattaaacaaattaataaagttgtagtttta
101844  attaatttgtttcgtgtaagtgaattattatttctgggtatattcgtttttattagtata
101904  actaataaaaatgtttctaaagcattagacagattaaaacctaataaagctttaaagatc
101964  tatcttaatttctataatgatcgtaaagagctttataaggaattcaaggacgataaaaaa
102024  ggatatgtttacatgatagtaaataaattaaatggtaaatgttatgtgggaagtacaaga
102084  tctataaaagttagactatataattattttaatttaacataccatgcgtctcaaagcggg
102144  agacccatttcaagtgctatcttaaaatatgggttagttaattttgcttttattattcta
102204  gaagaagtagatttagatttatttaatttagaggaacgtgaaactttttgaattaaagaa
102264  attaaacctgaatacaatgcaataaaagaagccgctagaaatttaagtgtgccccattta
102324  ttagatactgtattaaaaatttctgaaaatagatcatcaggggttgtttatatctatgat
102384  gaatttcaaaaattattagtaatagttccatctttaacttcccttgcagtatctttgggt
102444  aataagtcaatcactatttctttaagaagagctatggaaagtggatctttatttcgttct
102504  tcttgatatttatctaaacatccttttaatttagatgaaaaacctttaatggagttttca
102564  tctcttgaatattctgatttaatagaaaaaatgaaatcccagaaacatattagaaaagct
102624  atctttgtgtttaaagatggtgaatttatttgtaagtataatggtataatggaagctgaa
102684  aaagctttaaatatatcacacgatactataaatgataatattgaaaagaattccgcgtac
102744  aaaggttatagatttagtttacaccgtattaaataa
;     G-cox1-I12-orf331_2 ==> end
102780  atcatttaatacaaagagtctaaattttgctgtgtttaacttttattgttaagcagcaaa
102840  taaggaaaaaagtattagctaatgtaaactaaattatacg
;     G-cox1-I12 ==> end
;     G-cox1-E13 ==> start
102880  TGAGTGGGGTTGTATTAGCTAACGCTTCATTGGATATTGCTTTCCACGAT
;     G-cox1-E13 ==> end
;     G-cox1-I13 ==> start /group=I(derived) (8.59e-09)
;     G-cox1-I13-orf287 ==> start /first_aa=T /note=LAGLIDADG ;; evalue:5.7e-52
102930  acagttcggattttttgattaggtataataatgccgagtttttttattactgttacagaa
102990  tttgatatatctagttttaatattagtcataacaatgattgtagttcaagtggtttattt
103050  cataaagataattataatgaatatataaaaatattttgagtagggttaatggatggagat
103110  ggtagtattcaagtaaaccattgacgtaaacaatctttacaattcagattggttattaaa
103170  ttatctaatattaaatctaattatgatatgttaattgaaattgctaaagtggtcggtgga
103230  acggtaaggattcccggtaaatcggctgatgttatctgagttgtaaataaaaaagaggaa
103290  attctagatataataaaaatttttgatagttatccccctttaacttcaaaaaaaatctgt
103350  caacttgcattcttaaaaacatgtttaattgataactcggtagaaacttacttatttaac
103410  agggatttaaaatataatcaacaattagatattatatattctaatattaattttaaaata
103470  cctagttactttaaagtatgattatctggttttatagaagctgaaggttgtttttctata
103530  cggaaatcgaataacccttctttttcaatagggcaaaatgatgatatttatttaatagaa
103590  gctataaaacagtattttgaagtaacaaataaagttagaaatcctcatggtaaatttttt
103650  tctttagaggtatacaagaaagaagtcttagtaaatataataactcattgttttaactat
103710  cccttgttaggtaaaaagttagaatccttaaaaaaatttaaaacaaaagttcgcgcctcc
103770  tacggaggaggggtagttctttag
;     G-cox1-I13-orf287 ==> end
103794  taagtgttgtgtggtcttgtcaccgtgaaaattttatacaattttcggtaaaaattaatt
103854  aattttaagttaaatttaagtgatttttgctaacggtggagtcttatatgttttcttaat
103914  gcggaaaatataattaaggcgtgcatacgaagtgtgctgcctatataagataataccgtg
103974  gaaaccaaagctaatattaatttaatattttattagttagtaggatccgtagagactaaa
104034  cgtgacagtcgaaagtttgttaagttaaataattagacaagatatagtccgatccatcgc
104094  gtgagcgatgtttgtataaaaaataaatgagctatttagttg
;     G-cox1-I13 ==> end
;     G-cox1-E14 ==> start
104136  ACTTACTACGTTGTAGCTCATTTTCACTATGTTTTAAGTATGGGAGCAGTATTTGCAATG
104196  TTTAGTGGATGATATTATTGAGTCCCTAAAATATTAGGTTTAAATTATAATATGTTATTA
104256  TCTAAAGTTCATTTCTGAATTTTATTTATAGGGGTTAATCTTACATTCTTCCCT
;     G-cox1-E14 ==> end
;     G-cox1-I14 ==> start /group=IB (1.17e-14)
104310  cggatgttgggggcctacaaatagaaattatgtagtgtaaaagggagatataataaatta
104370  gactccctgaaaaacttggcaaattgctggaaagacgtttaaatttaaacctagttatta
104430  tgtccaatcagcaggcaatctttcttagttacactaagtaaagcggcttcaacgatcata
104490  cgccaagtacccgacgcctttatattaatgtttagttatttatttaggtagggtagtgat
;     G-cox1-I14-orf445 ==> start /note=GIY ;; evalue:0.55
104550  atgatctacaattattggtgacaaataagcactgataatttatctaatctagattcacct
104610  agaaatttttcatctagttcttataacttgagtcttcatatacaaaatttttctgcaatt
104670  aagcctaaacgtttttactctactagttccattgataaagtcttatttaatgttagcaat
104730  attaatgataatgaatctattaagtttgattctcttgaacaaggatgtgaacaaattaaa
104790  ttcaaatacttaggtgtttcaggtgtttataaactaacatctaaaaataatccggaccgt
104850  ttctatataggtagttctaataacttagctagaagaatggaggaatataataaattaact
104910  aagtgtttacgtaatcctcattcagcttctgaattggaaatatctaaaacttcagcttta
104970  gattgaagtttagagtttatatatattactactcctgaaactaccttaattattgaacaa
105030  tatgctattattaaacttaaaccaactattaatagaaattataaagttatcccaagggta
105090  aatcctcaatggggtaatttagataatgctattttaacgattgaaaatttattatcatta
105150  ttttctaaaggttctgatggttataatagattagctgtgtttcttcaaacttttaaaaca
105210  gctaattctttaagttatacatctgaagacctagataataaatattattgttttttagtg
105270  tttgtttatgatgttaattcaccctcggcctccctcccttcaggaggattactcctaggc
105330  ggcttcggcgccgccgccgtgaagggccctggaggtaaaaatcctatcgtttattcttca
105390  ataaacagggctttgaaaggtttacaaattagtcatagtacattattaaatcatattaac
105450  aataaatatctttataaatctaatctaatattatcttttgaacctttattaggagacagt
105510  ttttctgaataccaagaaaaacctacaggggacaatcaacttcgaaaacacattgttgtt
105570  tataataaaaataatgaggtaataatagaatttaaatcaggtagagaaatggctaaatat
105630  ttcagaatcgatggtaaagtagcaagagctgctatagccaatggtgagtatcaagacttt
105690  ttactaatatttaaagaagtaacctatcgtaaaacaatttatgtatttgataataattca
105750  catgaattaataactgaattaaaaagtttaactaaagctttgaaatatgctaaagttaat
105810  tattatacattaaaaagtttgatcgagagtggaaattcttatgatggtaaaatatacagt
105870  tataaagataaattatag
;     G-cox1-I14-orf445 ==> end
105888  ttttacagtgcgtaacttgctttataaag
;     G-cox1-I14 ==> end
;     G-cox1-E15 ==> start
105917  CAACATTTCCTAGGTTTACAAGGAATGCCTAGAAGAATTAGTGATTACCCTGATGCATTT
105977  GCAGGATGAAATTTAATAAGTAGTTTTGGATCTATTGTTAGTGTAGTAGCTAGTTGACTG
106037  TTTTTATACATAGTTTATGCACAATTAATTGAAGGTAAATCTGCTAGCAGATACCCTTGA
106097  ATGACTCCACAATTTTACACTGATACTTTACAAGCTTTATTAAATAGAAGTTATCCTAGT
106157  TTAGAGTGAGCTTTAAACAGTCCACCTAAACCTCACGCATTTGTAAGTTTACCTTTGCAA
106217  AGTAAAATTTTTCGGTGGTAA
;     G-cox1-E15 ==> end
;     G-cox1 ==> end
106238  TTTATTCTTTAATAGTGTGAAAAATAAATTAACAATAAAGTACTTCTTATTATATTTGGT
106298  GACTATATTAGCAGTTTGAGTCTCAAAGTGTTGTTTCTTAAGTTTTTTTTCAGAAACAAA
106358  TACTATAATTTTTGTAACAGGAAGTTTTATAGGATATTTAGTCAAAATTTTTTGTAGTTC
106418  ATTTATTGATACATTAGATTTTGAATTAAAATTACCCTTAAGTGATAATCCAGCTGAAAA
106478  AGTAAATTTTTCTTCAAAAAATTCTCCAGACTATAATAGATTATTTAAAGATAATGGAGA
106538  AGGTTCTTCAAAAAACCCTAAATCTACTAAAAATGAAATAAAGTGAGAAGATTATTATCT
106598  TACTGAATCAGAATCTGAATCTGAGTCTACTCATCCTACAAATCAGAGTAGTAAAACAAC
106658  AGGAGATGGAGTAGAAACTTTTAAGCAAAAAGTGGGTAATATTACTACAAAAGAAGAAGT
106718  TTCTTCAACAAAAAAAGAAGTTGCCAGTGCATTAGAACAGTATGAATCTTCAGGTAGAAA
106778  TGTTCCAGCTTTTAAAGAACAAGTTTCAGCTTTAAAAGAAAAATTAAAAATATGTGATAA
106838  TAAACTATTTGAATTAGAAAATAAAGAGAAAACAGAAGGAAAAGGAAAAGGAAAAGAGTT
106898  ATTAGAAAATAGCTTTAGTTCTAGGCGAGTACTTAATCCTAATTATCAACCAGCACCTAA
106958  AGGTGGTGGTTTAAGACAACATGTAGACTATTCCTATGACTCGGAAGAAGAAGAGGAAGC
107018  GGTTCGCCGTGCTATAGAAGAATCTCTTAAATCAAATTCTTCTAAAGAAGATTCTTCTTC
107078  TAAGGGAAAAGGTAAAGATGAATAAAAAAAAAATTTTTTTTTTTTGATTTTTCAATAGTA
107138  AAAAATCCAAAAAAAGTGTATTAATATTGTATACAACATTTACATTAATTTTAGTAAATA
107198  ATAGCACTAAAAATTATTCTTATTTAATCTTATAAGAACATTCATATAAAAATAAAAATA
107258  ATTATGCTTCATTTTTTGTATATGATTAATACA
;     G-trnR(ucu) ==> start
107291  TTCTCATTAGCTCAAAGGTAGAGCAGGTTACT!TCT!AATATCCTGATTTTAGTTCGAAT
107349  CTAAAATGAGAAG
;     G-trnR(ucu) ==> end
107362  AACTACAACATGAGTTGTAGTTTTATAGCTATTTTTTTTTTATTATATTCATTATTTATG
107422  AAGAATGATATATTATTGGAAATACTTTAAATAAATGTTTTAT
;     G-nad1 ==> start
;     G-nad1-E1 ==> start
107465  TTGCCTCTTACTCTAATATCAATAATTGAAGTCCTTTTGGTTATAATTCCTGCATTATTA
107525  AGTGTAGCTTATGTAACAGTAGCCGAAAGAAAAACCATGGCTAGTATGCAAAGAAGATTA
107585  GGTCCTAATGCTGTAGGT
;     G-nad1-E1 ==> end
;     G-nad1-I1 ==> start /group=IB(3') (2.54e-05)
107603  caacctaaatttaattccccgtttaaaagatccggggccacggatcgtcacccctcctcc
107663  ggaggggtgccgatcctttagtaatgcaagtttaagctcaagctcaaataataataaaat
107723  aataagcgaattatatcttaaccggatagctcctattaaaccttttgaagaaaaaattgt
107783  aagtgtttgtagagatttacaatcttcaactgctcttaagacattctttaaagatttaaa
107843  gggtaaaggtggtatctatttatttacttataaaagtgaaccccatatttattatatagg
107903  gagagccaaggatttccaaaagagatttaaagctcaccttaattttaaattaaaagatag
107963  attccatgtatttgctaacgccgtaggttgagataaattttaattttcagttattgagat
108023  ttgtagtctagat
;     G-nad1-I1-orf320_2 ==> start
108036  atgcatcgagaaagagagagctattatttacaaaaatatttacctttgttaaatactatt
108096  tttataagtaatttaaatgatactcaaacttttgattccatatatgaaatattaaaactt
108156  agacaattagagcctaatcttgaaaataaatataaaggtatatttatttatctgtatgaa
108216  tatattaatggacaacttagtactaggtatactacatttagcagtataagtcaactatct
108276  caacatttaaatataagtagagatactataagtatctatttaaatacatatgttccattt
108336  aaaggttatttattcttaacccctcgcagcccctacggggctagctgggtacgctacgct
108396  acagatatggttgagaatcctgaaattatagagaaaataattagtgatgctacacaaggg
108456  ttagaattagaccgtaacgtagctaaaaaagtatgaaagtattatatagaagcagatggt
108516  actgtaattaaaactatatatgagtctataggtgcagtagctaaagcattaaatgtacat
108576  catactgttataaataatcatcttgacaaatgaattaaaggtggtattgaagataattat
108636  ctatttagtagtgaattaggtagcttagaattagaaaatttaatggaaatatctttatca
108696  agaaaacataataatttaaaggtatgagtttatgaggttttaaccttagaattagtagcg
108756  gatatgtttagtagtatgaaaaaagctgccgattattttaatgtagattatagatcggcc
108816  ctcctcctacggaggagggccgatccttggctccgcctcggatctttattaaaacaccta
108876  gatactaaaatagctactatgaaaggaggtaaatttttattattatttagtaaggaatta
108936  actgagttcccttcgctcgcttgcgagctgggtagcttcgctaagaaaaagaatccttat
108996  taa
;     G-nad1-I1-orf320_2 ==> end
108999  ataaagttaaaaaacaacaaatgaaactactcctgtatgaatatataaaagtgttgatgg
109059  tgctttagtattaatagatgataataaacctacctatagttctaaatatttagcctctaa
109119  atctttaggtattagtactaagacaattagtaaatatttagactcagataaaagctataa
109179  aggattatacttttatactatattaaaagtatagaaaaatggtaaattaaattaaaggta
109239  aggaataaggacccttactaggcctcattagagttatatacttaattaaaaaccgtcaaa
109299  ttgacagggaagccttaaagctatttcgactaagtatgttaagtaattaatttatggctc
109359  ggttaacaactagaggtgtagtgaaacagaaatagatgcacgaaaggaaataggctatct
109419  gcagccaagtacctagtttgcttacttaagggttgctatatatgattaaagataagtaaa
109479  aaataaaaatctaagtataatttatttagcttttttattctttaatcatttagatttaga
109539  gggttttagcctattgattcataggattaataaactcaaagttaaggaattaggtgtgca
109599  gttcatcgactaaacggtggtttatattaaatactcataattaatatttaagatatagtc
109659  agaccctacttgaaagagtacagggttttcttcttataaagctccaataaaaaggtttgt
109719  aaggaaagatctgttaaatggataatattattattatttagggataaggcccctaacttt
109779  acctgaaaaataataggtctaaagtttattataagtggttaaagggggagattcg
;     G-nad1-I1 ==> end
;     G-nad1-E2 ==> start
109834  TATTATGGACTTCTTCAAGCATTTGCTGATGCTTTAAAGCTACTATTAAAAGAATATGTT
109894  GCACCTACACAAGCTAATTTTATTTTATTTTTTTTAGGTCCT
;     G-nad1-E2 ==> end
;     G-nad1-I2 ==> start ;; mfannot: no intron type identified
109936  gttttgtggggtaggatcccactatttattatttgggataaactttcaaattacggggac
109996  accctaaagcttctggtaccaagcagtatatgaaaatatgtttgtggatgaattaactac
110056  ttatgtacggtaataagtcagaagatattcgaaagaaaaatgggcaatcgcgtagctaag
110116  tcaga
;     G-nad1-I2-orf99 ==> start
110121  atgatttttttttctgtaaaagtgcaacgattttacgacagttgatgtaaaattatggtc
110181  ttattttcacatttaagatatattctaatgggtctcgaaagagattatcgagttaaagtc
110241  ctttctaaccaaattaaattttttagaccgtattctacgtatagttcttgttttcctcaa
110301  cctaaaattaaattaagatccaaatcattctcggcaccctcctctcaggaggattactcc
110361  gcaccttcggtggcaccttcggtggcaccttcggtgacgaagagagaggaggtattttaa
;     G-nad1-I2-orf99 ==> end
110421  aatctcctttattagatcctaactttgttactgggtttattgacgcagaatgttcttgag
110481  ttatttatatacaaaaagagcctaaaaataaaacaggttgaacgataaaatccagattat
110541  ctatctcccttcataaaaaagatatagctatcttagaacaaattaaaatttattttaaag
110601  gagtagccttgcgcgacgaagtccttacaaggagtgtgctaggctgcttcgcaggtaata
110661  tatctaaataaggtaaaaatgttgtacaatatcgggtagcttctttacgtgatttaatta
110721  atatagtaattcctcattttgataaatatcctctaataactaaaaaaaaaagcggatttt
110781  ttttttattcaaacaagttgttgaattaatgaatcgtaaggaacatttaacaagagaggg
110841  tttaattaaagtattatcaattaaagaatctataaacttaggtttatcagattcagtaaa
110901  atctgctttccttgatattgttgcagtagagagacctattattagtaatcaaaagatact
110961  tgatccctattgattagctggtttgctagtggtgaaggttgtttcctggttacattaatt
111021  aaaacaacaagtaatcaattaggttactgagttcaattaagtttccaacttactcaacat
111081  actcgtgatatagagttaattaataatctaaaagagtatttagattatggtcaaacaact
111141  gtgtacgacaatcataattttataaagtatgttgtttctaatatttcagatattatggaa
111201  aaagtcttgccatttttcgagaaatattcaatagtaggagtaaagtctcaagattatgaa
111261  gactttaaacaagtagtattgatggtgaaagatagaaaacatttaacttttgaaggattt
111321  aatttaattaaaaacataaaggaaggtatgaacaaattaagaaaagattaacaaatatta
111381  gttaatttttttcttaatatatacgtagagggtattttattaagtacctattttactttt
111441  ttgttgcatactaaggactacatactacatattctggttgagtcttaagtggtctatata
111501  taaactaatttgcatgataaatttaactaccgtg
;     G-nad1-I2 ==> end
;     G-nad1-E3 ==> start
111535  GTTATAACATTAATTTTTGCATTATTAGGATACGGAGTTATACCT
;     G-nad1-E3 ==> end
;     G-nad1-I3 ==> start /group=IC2 (1.20e-33)
111580  taggattatagggtaatacagtcaaattccggggaagtcctaaagcttattttaccaaac
111640  tctaaacgagagtttagcggtggatgaattaattactcatgtatggtaataagaaataag
111700  atactttaaagagcaatggatgatcgcggatctaaatcagttgtgtaagaccaggtctta
111760  tttggtaggggacccggtctttctgcaattgtaaaagagcaacgagtaaacggctgtata
111820  tattttacaatatttttgtaatatatttaagatgtactctaattagcttaaaaataagct
111880  atagtgaaagaaaaacacaaattgtatactaaaactttctacgattcaccattaaatgtt
111940  tttaaatttttaaatgttaatactcgtcgttattatgttacattaagtaataataaacat
112000  acttttgaatatttacaaattgatccttgattcaccacagggtttactgatggtgaaggt
112060  tgttttacttgtactgtattaaaaagtcactcttataaattaggttgagaagttcaacct
112120  aattttaaaattaaacttcatgttagagatcttccgcttttattaggaattcaacgtagt
112180  ttaggtggaataggggatataagtagtagccaatctatttgtatatttagagtcagaaaa
112240  ttacaagagctagtagaattagttaagttttttgataaatattttttaataactaaaaaa
112300  ataggagattatttattatttaaacaaatcgtatctatt
;     G-nad1-I3-orf190 ==> start /note=LAGLIDADG ;; evalue:1.1e-55
112339  atgcaattgaaagaacatttgactttagaaggtttacaaaagattataaacataaaagca
112399  accttaaattttggtttatccgaagaattacagttaatgttccctgaaactattccagtt
112459  ccccgtcctttggccttgaatgaaggcagagaaaccttagaaatcccacattcacaatga
112519  atagctggatttgcttcagctgaaggtagtttctctgtttccttagataaagatatattt
112579  aaatctttattatttaaaattactcagcataaaatagatgaggtattattaactgcaatt
112639  agagaatattttaattgtggatattgttatttaagaaaaaaagaaaatgtaatagatttt
112699  aaaactacgaaattttctgaaattaatgaaataattatacctttctttattaataatcct
112759  atattaggtgttaaatctttagattttaatgattgatgtttagtttcggaaatagtaaaa
112819  aaaggagaacataagtcagaaaaaggtactcttaaaataagagaaattcaaaggggaatg
112879  aatagagggagaagtaagaaaattgtatcgtaa
;     G-nad1-I3-orf190 ==> end
112912  aaaaaattttttttcggtcaccctcctgcggctgcttcgcagccgcccacttcttaaagt
112972  gtgctgctgcggctgcggcgaagccaccgccgccttatatatccgcgggaggttatttta
113032  tg
;     G-nad1-I3 ==> end
;     G-nad1-E4 ==> start
113034  TATGGTCCTGGTTTGGCTATTAGTGATTTTAATTTAGGTATATTATATATGCTAGCAGTA
113094  TCATCTTTAGCTACTTACGGAATTTTATTAGCAGGATGAAGTGCTAATAGTAAATATGCT
113154  TTTTTAGGGTCTATTAGAAGTACAGCTCAATTAATTAGTTATGAATTAATATTAAGTTCT
113214  GCTCTATTATTAATTATTATGCTTACAGGTAGTTTAAACCTAACTGTTAATGTAGAAGCG
113274  CAAAGGGCCGTTTGATTTATATTACCTTTATTTCCTATATTTATAATATTTTTTATAGGA
113334  TCTATTGCAGAAACTAACCGTCCACCCTTTGATTTAGCTGAGGCT
;     G-nad1-E4 ==> end
;     G-nad1-I4 ==> start /group=IB (2.18e-17)
113379  attaatatgatttggtctcattaaagatcacaaattgctggaaattcctttttttagaat
113439  aggaccatcagcagggaagttaacttataatgttaaaaccttcagaggctagacgtgatc
113499  atttaatataagtatttatattagataaggtatagtccaaatttgtatgtaaatgcaaaa
113559  aaaaaaaaaaaa
;     G-nad1-I4-orf162 ==> start /note=GIY ;; evalue:1.3e-19
113571  atgaaatgatatataaatacgaactctacccttactaccttaagtacgaaccatttggtt
113631  cgtgatctttatagaatatctagattaaaagtttgtactttagctagttatagaagttat
113691  tctactacaaaatctgattcacaatcatcagatttacctcctgttccggccaccctccta
113751  tcaggaggattactccgcaccttcggtggcaccttcggtgccaccttcggtgacgaagag
113811  agaggaggtattttaacgattaataatctaaataataaagattatattaaatattttaga
113871  atattattaaaagacaaaggaggtatttattcttttattaatatagtcaatggtaatcaa
113931  tatatcggaagcgccaaagatttatatttaagacttaataaacatttggaaaataagagg
113991  tctaatcttgctttacaaaaagcatttgttaagtatggcttagatcaatttaaattttgt
114051  actacctag
;     G-nad1-I4-orf162 ==> end
114060  attttttagtgatatacagaatatattaattcctatattcgaagaattccctttaaatgg
114120  tgtaaaatatttagattacttagcatttaaagaagcaaattatataaagttagatccttt
114180  aaagtctgataaattagacttaataattcgaactaataataatatgaattctgcaagagt
114240  ggattttaaattcccttcctctcatacaataagaataacaccttattgattattaggttt
114300  tattgaataagatggttctttcttcgttaatgctaaaatgcgtattatacttagtattac
114360  tgtttctgaaattaaagcgcctttaatgaatgcaattaaattgtttttagattcatattc
114420  ggtttatgatactcatttaaaagcatcatctctatatacagaaatattaagtcaaagaac
114480  tcatttataagccaaaggaaaaccactgcaaatagtagtccttcaattattcttcatcta
114540  ggacaagtaaattatatagttgataaatttatacctttgctctataatcttagttttgta
114600  acccagaaatatcaagattttttggattggagctttatagcttatttattttatacagga
114660  aagcataatactaaagcaggtaaagaattgattataaaaatatgtaagggtatgaataac
114720  tatcgtttatctacttataaaggtataaataacgaatcagtattaccaagtttaattaag
114780  gaagtattgagaatggaagatatttatgttaaaaaccatgagggttacgagtaaatttta
114840  ctactattagtaaaaggacaactcttttacatattagctgaaggttctagtggtaagatt
114900  ctaatttttaaagattccaaaacttgcggagattacttttggttgaattatcaaactata
114960  aacgttaaattaaataaaggagtttcattaaaagattcaaacaatattgaatttaagtta
115020  tatcgtaaacccttatagctatcagtagtgaagggtgaatattttcaccttttgtccttg
115080  cctggtatttttgaatatttcacatatgaaagtaaaattataagtcataaagctttaact
115140  gatctagagactagctatattaagagatttaatttttataatctttataattttaaagtt
115200  acagctacaagttcgccccctcctacggaggaagaaccacccctcctccggaggaggggt
115260  agttctttaggttataaacatacagaagaagcaagattaaagatggtcttcacctcgcct
115320  ttagcctacttaaatgccaccctttctactcttagttatatattaccacctaaaattatt
115380  agtgatatatattttgataaatagagagtaa
;     G-nad1-I4-orf137 ==> start /note=GIY ;; evalue:4.9e-21
115411  atgtgtgtgtgggtgtatgtgaggttttacttattaagtttttatgtgttttttatattt
115471  tttttaatctggggttatccctcttttccgtattataagtataaaaataatcatcctatg
115531  tttggtaaaactcatactgaagaaacattagctttaattagtaaaccaggtgagttaaat
115591  cctatgtttggtagaaaacatagtgaagccactagagcgtccatgagtaaaaaaaagaat
115651  aaatatactttaggtgtaggtatttatgatttacatgactacttaatttttaagtttaat
115711  aataatgtagagttagctaaacatttagatatttctaaggttactgtaggtaagtattta
115771  aattcgggtcttgtatataataaaacttatcggtttaaatcgatacaagattag
;     G-nad1-I4-orf137 ==> end
115825  agatagttttatttttttttttttg
;     G-nad1-I4 ==> end
;     G-nad1-E5 ==> start
115850  GAATCAGAATTAGTTAGTGGATTTATGACAGAACATGCAGCAGTAGTTTTTGTGTTTTTT
115910  TTCTTAGCTGAGTATGGTAGTATTGTGTTAATGTGTATATTAACAAGTATATTATTTTTA
115970  GGTGGTTATTTGATTTTAGATGTTATTTATTTATTTACTTATTTGGATTATATTATTTGA
116030  GAATTATTTTTTATAGACTGAATACTTGTTTTAGATTACTTTATAGAAGATATAATGAAT
116090  ACACCAGTTTTAGAAGGATTGATCTATGGTTTTAGTTTAGGATTAAAAAGTTCTCTTTTA
116150  ATATTTACATTCGTATGGGCAAGGGCATCATTCCCTAGAATACGTTTTGATCAACTAATG
116210  AGCTTTTGCTGAACTGTCTTAATACCTATAATATTTGCTTTTATTGTTTTAGTACCATGT
116270  ATTTTATATAGTTTTGATATATTCCCTGTTAATATAAATTTAATTTAA
;     G-nad1-E5 ==> end
;     G-nad1 ==> end
116318  ATTTTATCGGGCCTGGGCCCGCGATATTTAAGCGGATGACTTCGTCGCGCAAGGCTTTTA
116378  AGATATAATCCTTAATTAATATTTAATTTGTTTTTTGCGTAATATAATCATGTAATTGTT
116438  TACTTATGATGTAATTTTAATTTAATTTTTAGGGAAGTTTTATTCTTATTTATTTAAATA
116498  ATAATGTTATTATCGTCTTTATTATTAATACCTTTATTAGGAATATTTATAATATCTAGT
116558  TTTGATGCGTACGAACCTTATAGTCAAGCCAAATCAACGTATTATAAAAAGGTGGCCTTA
116618  ATAATATCAATTGTAAATGTGCGCCGTTTGGCTTATGTTAAGCCCGCTTCATAATGAAGT
116678  TAGAGTACTGTCGTCTCTATAAACCTTCTGACTCATCAAAACCTGAAAGGGGGAGAAAAA
116738  GTAGCATGTCAGAGAAGGGATATCCTAGCAGGCCAGTTAAAGTTGGTTCGTGATATACCC
116798  AGAGGTAACATATCTATGGTATTAGTCTTTCCTCAGCCAGGTTTAATTGAACCCTTATAG
116858  ATTTTAACATCTATACATTAGTATGAACATTAAGGCGGAAGCTGGTTTACGTCCTCCTTA
116918  GACAAGTATGTTCAGGCAACCCTTACGAGGGGCAAAGGGGAGTACCTAAGGATATGAAAA
116978  GACTTAACACAGAGAAATACGGGATTTCCTAAGGCAAGCAATTGCTATGGAGACGGAACC
117038  CTAATAGAGAGTTAGTCATCAAACACTCAAAGTAGCACGATACTCCGAGATAATATCAGA
117098  GGTATCGCGACGAAGTGGGGTAGCGGATGAATCTGACATTGAGATGACCAAGTTCAATGA
117158  GGAGCGATCATGAGAGCGAAATCCGGGCTGAGATTCTATCTCGGTCCGATCACTCGAAGC
117218  TTGACCTCGTAAATAGAGATGACTAAGACGCAATCTCTACAGAGGATAG
;; mfannot: G-nad4 ==> start Def by similarity
117267  GATCACCGTGGA
;; mfannot:     /group=II (5.20e-09)
117279  gagccgtatgcgtgaaaatggcatgtacggttcgggaggg
;; mfannot:
117319  GCATTCTGGCTACCCTATGAGGTATCGGCCTGCTACCTTGCTTTATTATAAGCCTTGCTA
117379  TATTTACATTATTCGATTTTAGTGTACACCAGTTTCAATTTGTAGGAAACGTTACTATCC
117439  TTCCTTACGGTATTTATCTAGGGGTAGATGCAGTTTCAATTTATTTTGTTATACTTACTA
117499  CA
;     G-nad4 ==> start ;; mfannot: alternative ATG start pos 117774
117501  TTGATTTTCCCTATCGTTATAATATCTAGTTGAAATTCGATAACTGTTAATATTAAATCA
117561  TACTTAGTAATTATTTTACTACTTGAATGTTTATTATTAGGAGCTTTTTTAGTTATAGAC
117621  GTTTTATTGTTTTATATTTTTTTCGAGGCTATTCTTCCACCTTTATTCTTACTTTTAGGG
117681  TTATTTGGATCAGGTGGTAAAGTTAGGGCTAGCTTTTATCTATTTTTATACACCTTATTT
117741  GGTTCATTATTTTTACTATTAGCTATTTTAGCTATGTCTTCTATAATAGGTACTACTGAT
117801  TTCGAGGTATTATGAAAATCAAGTTTTGATTATTATACACAAATTATTTTATTTTGTGGT
117861  GTTTTTTTAGCTATTTCCATAAAAACTCCCCTTTACTTTGTTCATACTTGATTATTAAAA
117921  GCTCACACAGAAGCACCATTAGGTGGAAGTATTATCTTAGCCGCAATAGTTCTTAAGCTA
117981  GGACTATACGGAATTATTAGGATAATTCTACCTATACTTCCTGAAGCTAGTATGTCTTTA
118041  AGATCAGCCGTATTTGTAATAGGGGTAATAACTATAATTTATGCTAGCTTTAGTACATTA
118101  AGGACTACAGACGTTAAAGAGATAATTGCTTATTCGTCTGTTTCTCATGCGGCTGTTTAT
118161  TTAATAGGTGGATTTAGTAACACTATCCAAGGTATAGAGGGTAGTATACTTTTAGGTATA
118221  GCACATGGATTGGTTAGTCCTGCTTTGTTTATTATTGCAGGAGGGGTGCTTTATGAGAGA
118281  TCTGGTACTCGTTTTATTTATTACTATAGAGGAATAGCTCAAATAATGCCTCTGTGTTCT
118341  CTTTTATTTTTTATTCTCTGTTTAGGTAACTGTGGGGCACCTTTAACTTTAAATTTTGTA
118401  GGAGAGTTCTTGTCATTATATGGAGTATTTGAAAAATTACCTCTTTTAGGTGTTTTAGCT
118461  TCTTCTTCTATAGTGTTTTCTGCTGCTTATACAATATATTTATTTAACAGAATATCTTTT
118521  GGAGGTTCATTTAGTTTGTTTTTCCAAGAAAATTTTATAGATCTTACAAAAAGAGAATTC
118581  TTTATATTATTAACTCTAGTTTTTTTTACTATCTTATTTGGTATATACCCTAACTTTATA
118641  TTAGATGGTATTCATATGAGCGTTTCTGCTTTAATTATGGCTTTTTAG
;     G-nad4 ==> end
118689  CTACTAAAGTAAGTATAATTACACTGTAATTATACTTACTTTAAGTTTTGCGAGGGGGTT
118749  TTACCTTACTTTAAGGTTTGCTCTAGGGGCTGGGGGGGGTGGGCTCGCTTATTATTTTTT
118809  TTCGTTTTATAGTAAACGCTAATACTTATATTATGGTATATTAATTATCAACATTTTTTT
118869  TTT
;     G-orf381 ==> start
118872  ATGTCTCTGTTTTCTCTTATATTCAAATTTGTCCACAAATATTTAAATCCTAAAAAATTT
118932  TTCCTAAATTTAGGAAAAAATTTTTTAAAGTATATTATATTTATTTTACCTTTTATTTTA
118992  GTATTTAAAACTCTATATAGCTGTATATTAAATGGCGTATGGGATTATCAATTTTTTAGT
119052  CAACAATTTATAAGTAATTTTCCTTTTGTAGGAAAAATATTATACGGTATTTTCTGAAAA
119112  GAAAGTTCATTATTATCTATAGATACTATATACTACAACCAGTGAATAATGGAAACTACC
119172  TTTGTAGGTAGTTTAGGGGGTATCTTAGGTAGAACAATTTTTGAAACATATTTTTCCGAT
119232  TTCATTAAAGTACCTCTAGGAGGTGAAACCCTAATGTCAGAGGGTAATGTAAATACAATG
119292  AATCAGGATTCAGGATCAAAATCTAGTGATAGTGCTGGGTCTAAATCTGGTTCAAGCACA
119352  GTACCTAAATCAGGTTCAAGTGCAGAGCCCAAATGAATTTCAGAAGGAGGGTCTAAATCA
119412  AGTTCAAGTAAAATTGTTTATACTATACCTCCTGAATATTCAGATATTGTTCATCAAGAT
119472  ATTAAAAATGCTACCGAAGATTTTAGGGTTTCTAATCTAAAATCTGTAAATATGATGACT
119532  AAAATAAATGAATCTAGCTCTAAGATTAATTTAAAACTTCCTGGTGAATTCTGAGTTTTA
119592  ATTAGTAACCATTCAAATATGCTCAATATATATTTTGAGCAAAGAATAACTTGATCGATA
119652  GAGATATCTAAACATCTCTATATTAAAGATAGACTTGTGGTAAATAGTTTGATAGAAAAA
119712  AAAAGAACTTTACATGAGGAATATCTTACTAATATAGAAAAACTTAGTGATGGAGGAGAT
119772  CTTGTTATTGGTTTAAAACAGTTTTTCAATCTAACTAATGCTTATCGTAATGCTGCTAAT
119832  AAAGAAATAAATACAATAGAATGAACTATTCATGAAAGCATTAGACGTACTCATCCTTTG
119892  TATAAAAATTCTGAATTAAAACAAACTGTAAATATAGATTATCCTAAATTCAAAAAAAAT
119952  TTTTCAGACGAGGATCAAAAATTAAGAAAAAGGTTTTCGGAGATATTGAATGCTCCGAAA
120012  AAGTAA
;     G-orf381 ==> end
120018  TTTAATAATTATTAATTATTAAATATAGGTGTTTTATATTTATTTTATTTATCTTATTTT
120078  TTCTTTTATTTTTAACTCATGTTTTTTAATTTGCCATTATTTGCACTTACTTAGTTTAAA
120138  TTTTATATTTAAGTTAGAGTTACCTTGTATTATTTTTTTTATTTAAGTTAGCGTGCATTA
120198  ATAAGGAATATGTTAAACAAGTAGTACCTCTACAGTATAGTAGTAGGGGGGGGGGAAGGT
120258  GGTGGGTATTAAATAAAAAAAAATAAAAATTAAATCGTCCCTCCTCCTACGGAGGAGGGA
120318  CGATTCTCGGTTATATAGGCCTTATATATCCGCAGCCGCAGCGCTTCTTTCCCTGTAAGG
120378  GGAAGGAGCGAGCTGGGTGGTAGTTTCGCAACAGAATATTTATACAAGGTAAAAGTACAG
120438  TCTACTTTAATATTTCTTTTTTTTTATCTTTTTTTTTGGTTTTACGGTTTGCTTTTTTTT
120498  TTATTTTTTTTACATTATTTAAAATTTTTTTTAGTAATACCTCAAAAAAAAAAGTTCACT
120558  CCGAACCTTCGGTGACGAAGTGAGGGGCCCTGGCCCTGGCCCTGGCCCTGGCCAGGGCCC
120618  TGGAGGTATTTAATTATTGAATAAATTAAATTTACATCTCGTTAACTTCGCTATTAAATA
120678  CCCCTGTGGCGGCTTCGCCTAGCGATATTCTTTTTTTTTTTTCGTTTTATAGTAAACGCT
120738  AATACTTATATTATGGTATATTAATTATCTTTTTACTTTTTTTTTTA
;     G-atp8 ==> start
120785  ATGCCTCAATTAACACCTTTTTATTTTTTTAATGAAGTAACATTTGCTTTTGTAATTCTT
120845  TTAATTACAATATATATGTTATCTAAATATGTATTACCTAGATTTGTTCGTTTATTTTTA
120905  GCTCGTACTTTTATATCTAAATTATTTAATTAA
;     G-atp8 ==> end
120938  TTTTTATTATTAGCTAGTACCCTTTTATATTTAATTTTTTTTTTTATTAATTAAAGGGGT
120998  GGTTTGGTTTTTTTTGCTATAGGTCCATAACAAATATCGATAAGTTTCTCAAGATTAATA
121058  TTTCAATGAACAAATTTTTATCTTCAACCCTTGTTGCCGCATGGGTATTTTGTAGCTAGC
121118  AGACCGAGGTTCGGCCCGGAGGGGCCCCCTTCCCTAAAGAAGGTATACTTCGTAGGAAAA
121178  AATCTTGGTTTGCGCAAGGCTATAAATTGGATATTATATATTTTTATATTAGGTATTATA
121238  TCTAGTATTGTTTGCTATTGAATACAAAACTCTTAATCTTTTTAATGCATCAACAAAAT
;     G-atp6 ==> start ;; mfannot: alternative ATG start pos 121282
;     G-atp6-E1 ==> start
121297  ATGACTAAAATTTATAATTTAACCTTAGATACAAGCAGTCCTTTAAATCAATTTGAAATT
121357  AGAGATTTGTTTAGTTTAGATGCTTCTATTTTAGGTAATTTACATATATCCTTAACTAAT
121417  ATTGGGTTATATTTAATTATAGGTATTTTTTTTTTATTAATTGTTAAGGTTCTTAGTACA
121477  AATTTTAATAAATTAGTTGGAAATAAATGATCTATAAGTCAAGAATCTTTATATGCAACT
121537  ATACATAGTATAGTCACAAATCAAATAAACCCTAGAAATGGCCAAAACTATTTTCCATTT
121597  TTATATGCTTTATTCATATTTATATTAATTAATAACTTAATCGGGATGGT
;     G-atp6-E1 ==> end
;     G-atp6-I1 ==> start /group=IB (5.29e-21)
121647  a
;     G-atp6-I1-orf344 ==> start /first_aa=K /note=LAGLIDADG ;; evalue:1.9e-26
121648  aaaaggtgcctatggattttattattatttatctcaaacaatatttttaaaaataaaaaa
121708  gaattatattcttcacgttcatatgtacatacaaaaatatctaaaattaatcctagatat
121768  agctttaataataaaaatactttttatcttaatcctgattatattacaggatttgttgat
121828  ggagaaggttgtttttctgtgtcaatatttaaagatagtagaagattaaacggttgacaa
121888  gttaaacctatttttagtatatcgttacataagaaggatataaatttattagaagctatt
121948  caaagaacttttgatgtaggtaagatttataaacacggtgctgattctatgcaatatcgt
122008  gtgagttctttaagtaatttacgagtaattatagaacattttgataaatatcctctaata
122068  actaaaaaacaagctgattatcttttatttaaagaagctgtaaatttaataagagataaa
122128  aaacatttatctttaacaggtttatttaaattagttggtattaaagctacaataaatttt
122188  ggtttatctgaaaaattaaaagaacattttcctactgtagagccaataaatagacctata
122248  gttgagtttactaatataaaaaatttaaattgaattagaggatttatagaagcagaaggt
122308  agttttcaagttataactcaaaatactaacaataaaattactgtaagtttaagattttca
122368  attactcaacatattaaagatgaggtactgttaaataattttgttacttatttaaattgt
122428  ggaagatattataaatggccaatacgtaatgaaggacaatatttagtaacagttttttca
122488  gatatatctgaaaaaattataccattattaaatgaatatcctttattgggggttaaaaaa
122548  gaagattatttagattttgttaaaatagttgaattaataaaatctaaatatcatttgacc
122608  gaacaaggagtagaagaaataaaattaattaaaagtaatatgaatagtagaagaatatca
122668  ataaaagaagaataa
;     G-atp6-I1-orf344 ==> end
122683  aggatatgtttagacaattgtaatatcctagataaatataataaaattcatacaatttca
122743  ctatatgctgaaaacttctaatgccttaggtaccaataatttgtagcccttaaaaaatcg
122803  ccccttcctttccctctgaaagaaccctaccgcaggggtaagaggtatgaaaggactgga
122863  gcaatccactcttcggtccttcaggggatagttcctccgccgtaggcggttggaacttta
122923  aattatttctattgcgttggtaaaaatcttaaaggataaaacaatgaacaatcagcagga
122983  aaccaaaattacaaaaaataaatcatgttatgagtagattcctcagagattacacgtgaa
123043  aaattacttaattttttgttttttttacaaagataaataaataagtatttaagatataat
123103  ccgatttgataagtctatatggcttgttaaattg
;     G-atp6-I1 ==> end
;     G-atp6-E2 ==> start
123137  TCCTTATAGTTTTGCTTCTACAAGTCATTTTGTGTTAACATTTGCTTTAAGTTTTACTAT
123197  AGTTTTAGGTGCTACAATATTAGGATTCCAAAAACATGGTCTAGTATTTTTCTCTCTTTT
123257  AGTACCTGCAGGATGTCCTTTAGCTTTACTACCCTTATTGGTTTTAATAGAATTCAT
;     G-atp6-E2 ==> end
;     G-atp6-I2 ==> start ;; mfannot: no intron type identified
123314  gaagtataattaggttactctgtgaacaagagccaaactcctggaagtccctaaagctct
123374  agtaaccaaggttatattgtaaagatataattggcctagttaatcgctagctctgtctga
123434  ctaataaattataggttagaagagtattaaaaatcaaaatttatttttttgtgtatacaa
123494  aaacgccaaaaataaaaatttattttttagaggtatggtaatataactagagataatcga
123554  aagagcaatgggtaatcgaggatctaaatcatttgcatacttacgtacgtattaatctgc
123614  aattgtaaaagagcaacgagtagacggttcttcggtattttcttcaatactgtaagatgt
123674  actctagtcgccgtgaaagtggttttgagtcgaatcaagtaaactctaattaaagtttct
123734  gtatagtcttggccattaaaaattaaatctgttcgtatatatttattacatattcgaatt
123794  tttcgagtttcaagtgacctaaatattctaaaaattgttcgtactttaagattggcgtat
123854  aataactctattactgtggcatctaattatcggactagaggtatacttttaagtcggcct
123914  tatagccct
;     G-atp6-I2-orf382 ==> start /note=GIY ;; evalue:0.0026
123923  atgatgatttctggcttaaactggaaaagaagtatgtctacatcatcttcagtacctttt
123983  agagtttatcttaatccagataaggaaaaagatttaattgtaaatgaaaataaaggacga
124043  acaggtgtttatcgttgggtgcacatagaatcaggtaaaagttatataggttcatcgaat
124103  aagttgaacattagatttaaacaatattttaactataatcatatatcatatcctaaacgt
124163  aatttgataatttataaggcgttgttaaaatacggttatgcggggtttagattagaaatt
124223  ttagaatattgtgatccatctatggcaattgaaagagaacaattctattttgaaaagttt
124283  agccctgaatataatatattaaaagttgcaggatcgcctttagggtacagacatagcgaa
124343  gcagctaaaaaattaataagtatagcatctaaaaatagagaggtatctgaatctgctcgt
124403  gatcttagaagagaagctttattgggtaaaaacttcgataatgagcgtatagaaaaaatg
124463  cgtcaaagcaataccttaagaaaaccagttgtagttacacatatggaaacaggggatatt
124523  cttgaattctcttctatgactgatgccggtatatatctaggtttgtctagggtttctgta
124583  agtaaatatttattaaagaatattccttacaataaatacataatttctgagaactgtctt
124643  tctttaggtgataaggaaatcaccgaggtatcttcttattctagtgcctcaaaattatca
124703  caacagcctgtcttattaacacacaaggaaacaggagatataaaacaattttcttctctt
124763  acagaagctgctgaatatttgaaaatatctcgagggcgtttatgatatttttttagtaaa
124823  acggttaaaaccggaaatgaaactcttaaagggtatacaataactaagatagaagattct
124883  caaaataaagtacacagaaaaactaagagtatcgagattaccgatattgatacaaatgaa
124943  gtaactatttattcttcatttactttagccggggaagctttaggtgtagctccatctagt
125003  ttatcaggatattttgcaaaaaaccgtacaaatctttttagaaaaaagtatatattaaaa
125063  ttagtttaa
;     G-atp6-I2-orf382 ==> end
125072  taatacctgcgctgccttataatttatgtggatttttttgccttttaattaataaagata
125132  tcggattggaccgaaggataggcattcttcgtttccgttatgggtattaaagggtatatg
125192  attaaaaaataaaaatattaataagccaagagtacagccg
;     G-atp6-I2 ==> end
;     G-atp6-E3 ==> start
125232  TTCATACTTAGCTAGAAATATTTCTTTGGGTTTGCGTTTAGCTGCGAACATTTTGTCGGG
125292  TCACATGTTATTAAACATATTGGCGGGTTTTACATACAATATAATGACAAGTGGTATAAT
125352  ATTCTTTTTTTTTGGTTTGGTACCTTTGTCGTTTATTATGGCTTTTTCGGGTTTGGAATT
125412  AGGGATTGCATTTATACAAGCACAAGTTTTTGTGGTTTTGTCTTCGGGGTATGTAAAAGA
125472  TGGACTTGATCTTCATTAA
;     G-atp6-E3 ==> end
;     G-atp6 ==> end
125491  TAAATGGAATTAAAGCCATCGCTAATTTATTTATCGAAGAGGTAGATAAATTAAGAGAAG
125551  AT
;     G-orf320_1 ==> start
125553  ATGTGTAAGTTTTTATATTCTTTTAATAATGCAAAGTTTGCGTTATTAAATCAATTAAAT
125613  ATTGACAAAACATCTCCTTTATATAATAATGGCTTTTTTTATATTAATCGTAAGAGGCCT
125673  AACGATGAAGATTTGGAAGATGAAGCAACAGATTTAGATAAACGTCATTCAGCTGACCCA
125733  AATTTACGTAGAGAAGCTCAAAATAATATATGAGATACTTATGGTATTAATTCTAATACT
125793  GCCCAAGGAGAAAGAGATTGTCAACGAATAGAAAAAGTATTAGAAAGAGAATTTAAAAAA
125853  AGAAGATTAGAAAGGGATGAATTTAATGATAAACCCGGAGTAAATAATGCCGGTTGCAGT
125913  CCTTCTGCTAGTCCTATATCGGAAGATTCAGACCATAGACAATTAATGGAAGACGAAAGA
125973  GACTATCTAGAAAGACATGCAACTCAATATAGACAAGCAAACTCACATAGAGATGATTAT
126033  AGTGAAGCGGATGCTGTTGAATACGCCAGAAATTCTTTAGCGAGGCTAAAAGATGAAATG
126093  GACAATCCTGATACTGACTCTACCGAAACTGCCAGTGAAGATGAAAGAACCTCCGAACCA
126153  GATACTGAAGATGATTCTGACAATTCTGATACTGGCCATACCGAAACTGCCAACGAAGAT
126213  GAAAGAACCTCCGAACCTGATACTGAGGATGAATCAAGTGATTTAAGTAATGGTTCAGAT
126273  AAAGGCACAAACATTGGAAGTAAAATTAAAGATATATTTAAAGGAGGTAAAGGAGGTGGT
126333  TCAGGTAGTGTATCAAGTGGGGGTAGTGGCGAAGAAGGTAGTAATAATAATGGTGGATCT
126393  GATAGTGGTTCAAATGATTTTTCTATATTACATAAATTTTTTTTTATTTTCCTTTATATT
126453  ATAGGAAATATAGCCGAAGTATTAGAACAAGTAGCCGAATTATTAGGACATATATTTTTA
126513  TAG
;     G-orf320_1 ==> end
126516  AAAGTTTTCACAATATTAATATATATTTATATCGCTTTAATAAAAAAGTCTATATTCTTT
126576  TTCTTAGGTCTAATCCATTTGTCTTATATTATAGCTTTTTCAGGTTTATAATTAGGGATA
126636  GCTTTTATACAAGCTCCGGTATTTGTGGTTTTATCCTCAGATTACATAAAGGGTGGTTTA
126696  GATTTACATTAATATGTAATAGTAAATATATATCCGGCCACCTTACCGCTGCTGCGGATA
126756  TATAAGGCCTTATATATCCGCCGCCTCGAATCTTTTTTTTTTTAAGTAGTTGAGCTATTA
126816  TTTTTAAACATAGTCATTTAGATATATTAGTCTTTTTATCTAAGATTATCTTAGTTATAT
126876  TTGTATTTAATTGTGTATTATATTTAACTATATGGTTTATACACAAAAAAAAAATAATTA
126936  AATATAATCCAGATTTACAAAAAATAAGTGAAATATTTTTATTTATATTTTTAAGTATAT
126996  TAGGGTTATTTTCTATTATATTAATTTTTATATTAATTGAACTTATGTTTATAAATTTAA
127056  TTATTTATATTAAAGGTATTAGTTCGCCCTCCCTTCGGGAGAAGAACCCGCCCCGCAAAA
127116  TTCTTTTGCGAGTTCTATGATAAATAATTATATAATTAAGATGGTTCCTTTTGTATCAGG
127176  GCCTGGGAAACCAAACCCTCGGGATTTTTAGGTTCGGGAGGAGGACCTGTAAAAGAGCCT
127236  GAGAGGATTAAACTTTTTGGAGAACCTTCAATAAAAAAAGCAAAACTGAAGAAGATACAG
127296  ATAATATATTTGGTAATATGTACAATTATAAACATAAATTAGTACAAAATTGGCCTGTTA
127356  AAATTAATCAATCTCTTCTTGCTTATGGATTCCATTATAACTTTAGTAAAAATGAATTAC
127416  ACCTTATTCATGGTTAAAAAATAAACAAGAAAGGATTTTAACTGATATAATTAATAAATA
127476  TCAAGCTACAGTAAAGTCAGGTAATGATACTGCTATTTTTGAAGAAAAAAAATGTAACAG
127536  GTCAAATAGCTGTATATAATTGTAATATGAACCTTATTTATAAATACATCAAAAAAAAAA
127596  GGTTTTAATTCACTCAATTTATTAAATAAAGTGTGTTATTACATTAGTATATGATACTTC
127656  GCACCTATATTTTAATTAAATATTTATTATTTAAGGAATAAAAATTATTTTAATATTTGG
127716  GATAAAATTTTAAGAGTTTTATTCTTTTTTTTTTCTATATTTGTTTCAAATTAATATTTA
127776  AATTTTATGTTATAAAGATATAGAGATAAAAAAAAACATATAATGAAAAATGCTGCAAGC
127836  CGCTAAAATAATAGGTACGGGATTAGCTACAACAGGTTTAATAGGAGTAGGAATAGGCAT
127896  TTCAAACCCTTCTAACCACATAAATTTGTAACTAATTCTACATTAAAAAGTTATTTTTCT
127956  CTTATGGCTGTTAGTTTTAAGGTAAGAAATTTCAAGGCTAAAAGCGGAAAGGTGTTTGCA
128016  TTTATACAGAATAGGTTAATAGGAAGGTTTTATACGCAAGTTTTGGTGCAAATGTTTCTT
128076  GTATAGGTTATGGAAATAAAAGAGTCTTAAAAGCAATTAAAACCGTATTAATACTAGTAT
128136  AACTTACGTGTATTACTTATTTTTACGTAGTGTTGTTGTGGATAATTTGTGTGAATATCT
128196  TATAAAGGGTACGGATAATAAAAAGGCTATAATCTTTTTGATTAATTCAGGTTCTGAGGT
128256  AATAGAGGCTGCTATAAAGCTAGCCTCTTATTACCCCTAAAAAAACCTAATACTAAGCGT
128316  AATATAGTCATTGCGCGGGAAGGTTATTATCATGGTGCTATTTTAGGTTCTTTGAGTGTA
128376  TCGGGGCATTATTCTCCTAGAAATCTTACCTAAATATATTAATGATTAATGTGATTTTTG
128436  TTTCCTGATGTTACCCTTTATCGTCAACTGTTAAAGGGTGAAATTCTTAAAGTTTTTGTT
128496  GAAAGAAAAAGCGGAATTATAAGCCAAATTCTTAGAAGTAGGCCTGAATAAGATTTTGAC
128556  TTCCATACTTAAGCCTATTGTGGGCGTTGTTGTGCTCAAGATGTCCCTGGCTATCTAAAA
128616  ACC
;     G-orf104_1 ==> start
128619  ATGCAAGAAGTTTGCCAAAGGTGTACTTTTAATATTGGATGAAATCATGTGTGGAACGGT
128679  AGAACTGATACTTTACATGCATGACGAGCAGATAATATTGTGCCAGATATCCAAACCATG
128739  ACCAAAGGGCTTGAAGGAGGATATGTATCTATCTATGCTGTGTTGGCATCTCAATATGTT
128799  GTTAAGGTAATAATGAACGGTAGCGGGGAGTTTACTCATGGGCATATATATAAGGCGATG
128859  CTTATATTAACGGTTGGTGTTTTAGAGGTTCTGATAATCATTCAAGAAGATAAATTGTTA
128919  GACCTACGTATCTAA
;     G-orf104_1 ==> end
128934  ACAAGGTGTATATTTAGTAGAACAATTTAAAGCTGTTTAAGTAATCATATTAATTTAGGA
128994  GACGTAAGGGGGGGGGTGTATACAAGGACTTATCTAGGGTATAGAGCTTGTATAGGACAA
129054  AGAAACTAAAAACCCTTTGATCCGAAATAAGGAGTTGCAAAAAAAAATAGTAGATTTGGC
129114  TTTCTTACCTGAATTTGATATGAGAATGTATTATGGAAATGGTGCTGCTGGTGGAGTTTA
129174  TGGAGATGATATTATGCTTGCTCATCCACTTATCATCAATAAAAAGCCAGTAGATCGTAT
129234  TGTAAAGGTGGTGTCGAAGGTGATACCTATCGTTTGTAATGGTATTGCAACCAAAAATTG
129294  ATAATAGTATAGTATAGTAAACATGTTTATATAGACCTAAATAGCTTAATATAAGTAGCT
129354  ATCAGAGTTAGCTAGATGAAAAATTTATAGCTAGCTTTGTTATATAGTCTCATTTAGTTT
129414  TTTTTTTATGCTTAATTAACCTTATATGAATTTACTTAAGATTAAAGGTTTTTCGTATCG
129474  CTTAACCCTAGGGGTATAAACATCGAAGATAATCATCCGGTCTTATAGGGCCGGCCTGTT
129534  TATTTTATAGGTAATTACAAATATAAATTATATAGTAATATAAAATGACCGAAGATAAGA
129594  AGGGTTATTTAACATATATAAGAAAATAAAAAACTTTATTAAATAATAGTATTTAAGATA
129654  AGTTATATATATATTACTCTTTCTCCATATAATAATATTAAAAATGTGGTATACTAATCA
129714  CATATATATAGGTTTATTTACATATTAGGAGGACCAGATGTTTTATTAATAGTATTAGTT
129774  TAATTGTTAAAACATACTTTAATTATATATAACTAAAATAAATTATAAGTTTAAGTCTTA
129834  TATACTATAATATGAAAAATTGTATTAGAGATAATAATTAACTAAAAAGAAAAAAAATTT
129894  TTTTTTTAAGGAAAGTTATAGTGAACAGTATGTCTGTATATATAATTACTTTAAGTGAAG
129954  AGTTTAGGTATAAAATAGAAAATATAATAAATTAATAGTTAGGATTATCTAAATATAAAA
130014  TTTAAAAGCGAGCTTTACAAAGCCTACATAAAACTATGATTTAGAGAGAAAGGGTAAACT
130074  AGAAATAGCTTAAGTGTATTCTAAATAATATCTAATTTTTTTTTTAACCAAAAATATATA
130134  GTGATGGATTTTTTCCATCATGGTTTTT
;;     rns ==> ;; mfannot: start of 5'
130162  TTAAGGGTGAGTTTGGTGATGGCTCTGATTGAACGCTGTCAAAGTGCTTGACACATGCTA
130222  ATCG
;;
130226  TACGTTTAATTTAAGTATAATTTTATTAAAAGTGGTGTACAGGTGAGTATAGATATCCGG
130286  CCTACCTTAAAGAGAGGGAAAAATCCCTTATAGTAACTAAAAGGGTGTATAAATAATCAC
130346  CGCTTTAAGAGGACTTAAGGAAATATCGTCGAGATAGGTAGTTGTTAAGGTTATTACTTA
130406  ACAAGCCTTAATTCTCGTAGTCGAAGCTGAAAGGTTGATCGACCACATTGGGTCTGAAAA
130466  AAGCCCAAGACAAATTAGTG
;;     rns ==> ;; mfannot: corr to pos 358-392 of R.americana
130486  TACAGCAGTGAGGAATATTGGTCAATTGCCGAAAG
;;
130521  GCTGAACTGGCAACTTTGAGGAATGGTACAAAGTATGTACTAATAAATTGATATATCGAA
130581  TGAAATTCTAAAAGTATTATTTATAATGACGATATACTGATTGATG
;;     rns ==> ;; mfannot: corr to pos 485-571 of R.americana
130627  CCTTGACTAATTACGTGCCAGCAGTCGCGGTAATACGTAAGAGGCTAGTGTTATTCATCT
130687  TAATTAGGTTTAAAGGGTACTTAGACGG
;;
130715  TAAATATTTATCCTTAATAAAGGTACATTTTACTAGAGTTTTATGCGAGGAGGTAGTACT
130775  TAAGGTGTAGAGATCAAATTCGTTGATACCTCGGGGACTGGTAACGGCGAAGGCAACCTC
130835  TTATGTAAAAAC
;;     rns ==> ;; mfannot: corr to pos 735-810 of R.americana
130847  TGACGTTAAAAGACGAAGGCATAGAGAACTAACAGGATTAGATACCCTAGTAGTCTTTGC
130907  AGACAATGATGAATGCC
;;
130924  ATAGGTTAGGAAAATAAATTTGACCTATAAATGAAAGTG
;;     rns ==> ;; mfannot: corr to pos 850-965 of R.americana
130963  TAAGCATTTCACCTCAAGAGTAGTGTGGCAACACAGGAACTGAAATCACTAGACCGTTTC
131023  TAACACCAGCAGTGAAGTATGTTATTTAATTCGATGATCCACGAAAAACCTTACCA
;;
131079  CAATTTGAATGTTTTTTTGTCGCGCAGGGGGGGGGTGGGGTAACCCGCCCCCCCCTCACC
131139  GATTTAAAAACCTAATAAATTAAAGAAATAACGTAGTTT
;;     rns ==> ;; mfannot: corr to pos 1014-1044 of R.americana
131178  AACAAGTGTTGCACGGCTGTTTACAGTTAATGTTGTGAAA
;;
131218  CTGCGGATCCGTCCGTGTAATTAACGAATACCCCTGCTCTATTTATAAATTATTAATAAT
131278  AGAGCGTTTTCTGACATTTCCACAATCGTTGGAAGAAAAGGG
;;     rns ==> ;; mfannot: corr to pos 1190-1252 of R.americana
131320  AATAAGACAAGTCATCATGGCCTTAATATTGTGGGCTATAGACGTGCCACATTTCTCCTC
131380  CAC
;;
131383  AAAGAGACGCAAAAATGCGAATTTGAGCTAATCTCAAAAAATAGGATAAAATACAGAAAA
;;     rns ==> ;; mfannot: corr to pos 1305-1411 of R.americana
131443  TGGATTGTAGCCTGAAATTCGGCTACATGAATAAGAAATTGCTAGTAATCGTGAATCACC
131503  ATGTCACGGTGAATTTAACTTTGGATTGGTACTAATCACTCGTCGC
;;
131549  ATGCTGAAAAGAGTAGGTGCAATAAGTTTGCTTTTCTATTTTTATTAAGTAAATGATAGG
131609  ATTTAGATTTTTAAGTAGGATTCTTCGTATGTGCGA
;;
131645  CTCTGATTAGTGTTAAGTCGAAATACGGTTCAAAAAAAAAAAGGACCAAATTGATTATTT
131705  TATTG
;;     rns ==> ;; mfannot: end of 3'
131710  AATAATAAAGTAATTAAAATCCTACTTATTCATAGTATATGCAATTTATAATAAAAAATA
131770  TACTTAATTAATGGGCTTAATTTATTAATTATATAAGTAGAATACCAGATAAAAGGTATT
131830  AGGTACATCCCTACCT
;; mfannot:     /group=ID (3.72e-33)
131846  ggttacattagtgaaaacggttaaacattctccatctgtttatagaccgtcggttaatta
131906  tataatcgctacagactggttcactggtgggtgtctgaaatgatgcttaatgtacagtcg
131966  t
;; mfannot:
131967  AAGATCCTGACTTAAAAAGTTACACAAGGCTCTATTAATCGTTCTGTTTTGCAGAGATTG
132027  GTTTAATATTTAAATCAGTAAAGGATAGAGTAACTGGGCACTATACAGAT
;;
132077  GGTATTTTAGTTATAGTAGCGGGATCTTAGCGTGTAGTGGAAGTTGCACGGGACTAATAA
132137  AATTT
;;     rns ==> ;; mfannot: end of 3'
132142  AACAAAAAATAAATA
;     G-orf341 ==> start /note=GIY ;; evalue:1.3e-21
132157  AAAAATAAAGCCTGCAGCAAGGTGCTAATATATTTCTTATTTTTGGTTCGATTCCGAAGC
132217  AGGCATATGAAAAATAATGATTTTATGATTAAATACGAATTTCCCATCTTTTACGTAAGA
132277  AATAAAGATGTTTATGGAGATTATTATCTTAAAAGTAGGTTTTCATTAAGCTATAGATGT
132337  TCTAAGGTAGTACGATATTTTAGTAGTAAAGAGGCATTACCTGTTAAAGTTTATTTGGAT
132397  TTAAAGGATATAAAAACGATATATAGAGAAAACAATAGGTTATCTGGTATTTATCGCTGA
132457  GTTAATCTTAAAAACGGATCAACCTATATCGGAAGTGGTACAGATTTAGCTAGAAGATTT
132517  AGAGATTATTTTTCTGAAAAATGATTAATAAAAGAATCTCTTAAAAATAATAGTATTATA
132577  TATAGAGCTTTATTAAAAAATGGTTATAGTAATTTTCGTTTAGAGATTTTAGAGTATAAC
132637  GAAAAAGCTAAAATTCTCGAAAGAGAACAATATTATTTGGATAGATTAAAACCTACTTAT
132697  AATATCTGTAAAGTAGCTGGTTCTAGCTTAGGTAGGGTAACTAATCGTTCTACACGCTTA
132757  AAACTTAAATATGTATGAATGGTTAGATTATTTAAAGAAAAAAACCACAATTCTTTGTCT
132817  GAACATATAGAATTTTCTGAGTTTATTATAAATTGATTTGGAAAAAAAGTAAAAAAACTA
132877  GAATTAATAACAAATAAACTTCAACGTGCATTTGAAAAAATAACTGAAAATAAAACTCCT
132937  TTAAATAGATCATATGAAGTTCGTATGAAAATATTATCTTCTTCTGCTACTGCTACCCCT
132997  GTATGAGTAACAGATTTAGATAATGGAGTAACTACTTCTTACCCTTCTGCTAGAAATGCT
133057  GCGTTAGCTTTAAATAGTAGTAATTCCACGATTATGAATAAATTAAAAGGAATAAATAAT
133117  AAAATTTAT
;;
133126  AAAGGTAAATATTTAATAAAAAGTAATACCACACTAGTGGAAGTTGCACGGGACTAA
;     G-orf341 ==> end
133183  TAAAATTT
;;     rns ==> ;; mfannot: end of 3'
133191  AACAAAAATAAATAAAAAAAATAAA
;     G-trnK(uuu)_2 ==> start
133216  GGGGTATTATCATAATGGTAATGTATGTGACT!TTT!AATCATCATTATACGAGTTCGAA
133274  TCTCGTATGCCCCA
;     G-trnK(uuu)_2 ==> end
133288  TGGCACGGATTAATTATCTTTACTATGTATAACGGATTTATTGATATGTTAATTTTAGTA
133348  TATAGATATTAACCTGGTTACCCTCCCGAGCTAAGCGTAAAAAAAAAGTTCACTTCGCAC
133408  CTTCGGTGACGAAGTGAGAGGCCCTGGCCCTGGAGGTAAATATTTTGGGTTTTTTCTTGC
133468  GGAGAAGGATAAATTTAAAGTTCCCTCCGCTAGCGTAGCGAGCTGGGTAGCTACGCAAAT
133528  GAAATTTAATAAATCTCTCTTTCGTTATAGACTAACTAGGCTAAGACGTAGGGTGAAAAA
133588  TCGTATTTTTCTTTCATAAATAAAAGATTAAAGTAGTAAAATCTTAGGATTTTGCATATT
133648  TGGTTGAATATGTATAAAATATAAAAAAAGATAAAGGTCATACAACTCGTACCCTTATTT
133708  TATGGTCATGGCCCCTACCCGCCCCCCCCTCACCCGGCCGGGTGGGCACCCGCAGGGGGG
133768  GGGGGGGGGGGGGGA
