# Supplementary material for: Global Characterization of Fungal Mitogenomes: New Insights on Genomic Diversity and Dynamism of Coding Genes and Accessory Elements
Source: Front Microbiol. 2021 Dec 1;12:787283. doi: 10.3389/fmicb.2021.787283 (PMC8672057; doi:10.3389/fmicb.2021.787283)
Supplement: Supplementary File 1 — de novo annotation files of the 685 mitogenomes investigated in this study. Annotation was performed with the Mfannot program. [file Data_Sheet_1.ZIP › Supplementary_FileS1/CM004524.1_Cladophialophora_carrionii_strain_KSF_mitochondrion_complete_sequence_whole_genome_shotgun_sequence_mitogenome.mfres]

;; Masterfile modified automatically by mfannot version 1.35
;; on Thu Dec 24 09:32:12 2020 by user pfonseca on host LGCM-PROC
;;    - Gene Totals: 40
;;    - List of genes added:
;;      atp6                 atp8                 atp9                
;;      cob                  cox1                 cox2                
;;      cox3                 nad1                 nad2                
;;      nad3                 nad4                 nad4L               
;;      nad5                 nad6                 orf185              
;;      rns                  rps3                 trnA(ugc)           
;;      trnC(gca)            trnD(guc)            trnE(uuc)           
;;      trnF(gaa)            trnG(ucc)            trnH(gug)           
;;      trnI(gau)            trnK(uuu)            trnL(uaa)           
;;      trnL(uag)            trnM(cau)            trnN(guu)           
;;      trnP(ugg)            trnQ(uug)            trnR(ucg)           
;;      trnR(ucu)            trnS(gcu)            trnS(uga)           
;;      trnT(ugu)            trnV(uac)            trnW(uca)           
;;      trnY(gua)           
;;
;; end mfannot
;;


>CM004524.1 Cladophialophora carrionii strain KSF mitochondrion complete sequence whole genome shotgun sequence gc=4
     1  AGATAAACATATTTACAACAGTTTTTACTTCAAATATACGAAT
;; mfannot: G-nad3 ==> start Def by similarity
    44  AAATATAATGATGACAAGTTTAACTTTTTTTTTATATTCATACCAATATTAGCATTAATA
   104  TTATTAGGTTTAAATATATTATTATCACCACATAACCCTTATCAAGAAAAAAATAGTGCT
   164  TTTGAATGTGGATTTCACTCATTT
;     G-nad3 ==> start ;; mfannot: alternative ATG start pos 326
   188  TTGGGACAAAATAGAACTCAATTTAGTATTTCGTTTTTTATTTTCGCACTTTTATTTTTA
   248  CTATTTGATCTAGAAATATTATTAGTATATCCTTATATAGTTAGTGCATATACTAATGGT
   308  ATTTATGGTTTAATTATTATGTTGGTATTTTTTTTTATATTAACTCTAGGTTTTGTATTT
   368  GAATTAGGAAAAAATGCATTAAAAATAGATAGTAGACAAGGAAATAATATTCAACTAAAA
   428  AATTGAAAACAATTAGTCTATATAAATAGTTAG
;     G-nad3 ==> end
   461  ATAAATAATAAAAATTTTTAAAGTTTAATATATCTTTTTATTTTATTATATGTTAACATT
   521  AAAAAATAAATTGTTAAATATTTGATATAAACCTCTTTTTTTTTCTTACTATACATTTTT
   581  TTATACAGTCCTTATTATATATAAATTATTATACTAGTATCTATTTTTTTTTTTTTAATA
   641  TATTTTAATAGTAAGTAATAAAAAAAAAATAAATAAGTACAAACATAATAATAATTGAAT
   701  AGCCTTACGTTTCTATATATATATATTTTTAAAGTAGATATAGCATATATGCGTAAGGCA
   761  TATATAAATTTAGTTCATAAGGAGCACGACACGTATAAATACTATTATTAATGAAACAAT
   821  AGCAACTAGGCTAATAACGCCAATTATAAACGATTAATTAAAATATTTTCTTATATTCAA
   881  CTAAATTAAATAGAAGGTTAATAGTTTTACAATTATTAAATGTTAATAAGGTATAATGTA
   941  CCTTGTTTTTATGATAATAACCTTTTTTTTATGACCAATATTATTATATTTGCAGTATTT
  1001  TATAGTTCAATGTCAATAGCAAACATTTTTATCAAGATTTTTACTAATGCACATTATATA
  1061  AAAAAGTAATTAATAATATTAAGTTAATCTTAAGGTTTTAAGATTAACTTAACAATAATT
  1121  TATAGATTATACAATTTCATAATTTAATCTAAAATATTAA
;     G-nad4L ==> start
  1161  ATGAGTTTTTCACTAATTCTGTTTTTGATTGGAATATTAGGTTTCGTTTTAAACAGAAAA
  1221  AATATAATTTTAATGCTTATTTCAATAGAAATAATGCTTTTATCTATTACATTCCTAATA
  1281  TTAATAAGTTCATTAAGCTTTGATGATGTATTAGGTCAAACTTTTTCTATATATATAATA
  1341  GCTATAGCAGGAGCAGAATCAGCTATAGGGTTAGGTATTTTAGTAGCATATTATAGATTA
  1401  AGAGGAAGTATAGCAATAGAATATAAATA
;     G-nad5 ==> start
  1430  A
;     G-nad4L ==> end
  1431  TGTATCTAGCTTTAATAGTTTTACCTATATTAGGATCTATAGCATCCGGTTTTTTTGGTA
  1491  GAAAAATCGGAGTTAGTGGAGGGCGAATTATAACATGTACATGTGTAATAATAACAACAA
  1551  TACTAGCAATAATTGCTTTTTTGGAAGTTGGATTAAATCAAATACCAGTTAGAATAGAAC
  1611  TATTTAGATGAATAGATGCAGAATCATTAGATATAAAATGAGGTTTTAATTTTGATAGTT
  1671  TAACAGTATCAATGTTAATACCTGTATTAATAGTATCTTCTTTAGTACACCTATATTCAA
  1731  TAGGATATATGAGTCATGATCCACATAACCAAAGATTTTTTAGTTATTTAAGTTTATTTA
  1791  CTTTTATGATGATTATATTAGTTACAGCAGATAATTTCTTATTAATGTTTGTAGGTTGAG
  1851  AAGGTGTGGGAGTATGTTCATATTTATTAGTGAGTTTTTGATTTACAAGAATAGCTGCAA
  1911  ATCAAAGTTCTATTTCAGCATTTTTAACTAATAGAGTAGGTGATTGTTTTTTAACTATAG
  1971  GTATGTTTGCTATATTATGATCATACGGTAATTTAGATTATAATACAGTATTTTCATTAG
  2031  CACCATATTATAGTGAAAGTGTTGTTATTATTATTGGTATATGCTTATTAATTGGTGCTA
  2091  TGGCTAAAAGTTCTCAAGTTGGTTTACACGTATGATTACCTATGGCAATGGAAGGTCCTA
  2151  CACCAGTTTCAGCATTAATACATGCAGCCACTATGGTTACAGCTGGTGTATATTTACTAA
  2211  TAAGAGTATCTCCTTTAATAGAATATAGTTCATTAGTATTATTATTATGTTTATGATTAG
  2271  GAGCAATAACAACAGTATTTAGTTCACTTATAGGATTATTTCAACAAGATATAAAAAAAG
  2331  TTATAGCTTATTCAACTATGAGTCAATTAGGTATGATGGTTATAGCTGTCGGTTTATCTT
  2391  CATATAATATAGCTTTATTTCATTTAGTAAATCATGCTTTTTATAAAGGTTTATTATTTT
  2451  TAGGTGCAGGAGCAGTAATACATGCGGTTGCGGATAATCAAGATTTTAGAAAATATGGAG
  2511  GTTTAAGATCATATTTACCTCTTACTTATTCAGTTATGTTAATAGCTTCTCTTAGTTTAG
  2571  TAGCTTTTCCTTTTATGACAGGTTTTTATTCTAAAGATTTTATAATTGAATCAGCTTTTG
  2631  GTAAATATTATATATCTAGTATAGCAATTTATTATATTGCCACCATAGGTGCAATGTTTA
  2691  CGACACTTTATTCAGTTAAAGTTTTATATTTAACTTTCTTAAGTAATCCTAACGGACCTA
  2751  TAGTTAATTATAAACAAGCTCATGGTGCACATGAAGGTGATATTTATATGAGTTTACCTT
  2811  TAATTATATTAGCTGTATTTTCTATATTTTTCGGTTATATGACTAAAGATATATTTATAG
  2871  GTTTAGGTTCTGATTTTTTTTCTGATAACAGTTTATTTATACACCCTAAACATGAAATTA
  2931  TGTTAGATACAGAATTTGCTGTTCCTACTTTCTATAAATTATTACCTTTATTTTTTACTG
  2991  TTTCACTTAGTATTGTTTCTATATTATTTACTGAATTTTACCCTAGTTTACTTATAAAAT
  3051  TTAAATTATCTAATTTAGGTTATAATATATTTGGTTTTTTTAATCAACGTTTCTTAGTTG
  3111  AAATGTTTTATAATAAATATATTTCAGGACTTATTTTAGATTTAGGTGCTCAAACTACAA
  3171  AAGTAATGGATAAAGGATCTGTAGAAAAATTTGGGCCTTTTGGTTTAGAAAAAAGCGTTA
  3231  CTGATATAAGTAATTCTATTAATAAGTTAAGTACTGGTGTGGTTACATCTTATGCTTTAT
  3291  ATATATTAGTAAGTCTTATATTTTATATATCTATATTATATTTAACTAAAAACAATGATG
  3351  ATTCATTATTATTTATTATTATTATATTTGCAATTATTAATGCTAAAAATTCTTTTGAAA
  3411  AAAACACTAATTAG
;     G-nad5 ==> end
  3425  TAACTATCAATTGTTTATAAAATAATATAAAAATAAATTAAATAAAAATATAAAAACTAT
  3485  CTTTTACTTTTATTTAATTTATACCATATCCTTTTAGTATTTGTGTAACTTATAATTTGT
  3545  AGTAAAAACCTTTTTTTTAATTTATAATCCA
;     G-nad4 ==> start
  3576  ATGGTATTATCTGCTTTAATTTTAATACCTTTTTTTGGTATATTTTTTATTTTGTCATAT
  3636  AATTCTTATGACTTAAATCAGAATTCAAAAATTCTTAAAACATTTGCCTTAGCTTTTACA
  3696  ATAGTAGACTTAGTAATATCTTTAATAATATGATTATTATTTAATAATAGTAGCAAACAT
  3756  TTTCAATTTGTACAAGAACATTATAAAATAGGTTATTATGATTTTTATTTAGGTATAGAT
  3816  GGATTATCTATATATTTTATACTATTAACTACATTAATAATGCCAATTGCAATAATATCT
  3876  AATTGAAAATCTATAGATAATAAAGTAAAATATTTTTTAGTGATAATTTTATTATTAGAA
  3936  TCTTTATTATTATTAATTTTTTTAGTATTAGATATTCTAATGTTTTATATATTTTTTGAA
  3996  AGTATTTTAGCACCTTTATTTATACTAATAGGTATTTTTGGATCTAGTGCCAAAATAAGA
  4056  GCAAGTTTCTATTTTTTTTTATATACATTTCTAGGTTCATTATTTATGTTACTATCTATT
  4116  ATAACTATGCAATCTTTAATAGGTTGTACTGATTTTAATGTTTTATCAAAAACGAATTTT
  4176  TTATATATTACACAAGTATTTATGTTTATTGGTATATTCATCGCTTTTGCTGTTAAAACA
  4236  CCAACTATTTATTTAAATAGTTGATTATTAAAAGCTCATGTTGAATCACCATTGTCAGGT
  4296  AGTATTATTTTAGCTGCTATAGTTTTAAAATTAAGTTTATATGGTATTTTTAGATTAATA
  4356  TTACCTTTAGTCCCTAAAGCTTTTTTATATTATACTTATATTGTTTTTCTTATAGGAATT
  4416  TTAACTATAATATATGCTAGTTTAAGTACACTTAGAACTATAGATGTTAAAGAATTAATA
  4476  GCTTATTCATCTGTATCACATGCTGCTGTTTATTTATCAGGTGTTTTTAGTAATACTTTA
  4536  CAAGGTATACAGGGTGGTATTTGTTTAGGTTTAGCTCATGGTTTTGTATCTTCTGGTTTA
  4596  TTTATTACAGCAGGAGGAATATTGTATGATAGATCAGGTACGAGATTGATAACTTATTAT
  4656  CGAGGTATAGTTCAAGTAATGCCTATTTTATCTATATTATTTTTCATGCTTTCTTTAGGT
  4716  AATTGTGGTGCACCTCTTACACTTAACTTTGTAGGAGAATTCATGTCTTTATATGGTGTT
  4776  TTTGAAAGATTACCTCTTGCAGGTATTTTGGCTTCTTCATCTATTGTTTTCTCTGCTGCC
  4836  TATACTATATTTATGTTTAATAGAATATTTTTTGCAGGTTCTTTCTTTTTTAAATACTGA
  4896  TTAGAATATATACCTGATTTAAATAAAAGAGAGTTCTTTATGTTACTTATTTTAGTTTTA
  4956  TTTACTATAATACTTGGAATATATCCAAGTATTATTTTAGATGGTTTACACTATTATACA
  5016  ACGTATTTATTATATAATATTTATTATATATAA
;     G-nad4 ==> end
  5049  TTTATTATGTAATTATTATACATAAAAGTTAAAAAAAATTTTTTTATATTAATATAAAAA
  5109  AGTATACCTATAATAATTATGTATTTTCAAGATAATACTAGACAAAAGGTAAATTTAGGA
  5169  GATTGTATAAGAATAATTTATGCTCTAGAGTATTATATTATTTATTGTTTATAACTCATA
  5229  AAGTTTATATAAATTTACATATTTGCCTTTAATCTTACCTATATAATTGGTTTTTTACTA
  5289  AAAAT
;     G-cox2 ==> start
  5294  ATGATAGAAATAATATTTTCTAATATAATAAAAAATGATACACCAGAGCCTTGAGGTACA
  5354  TTTTTTCAAGATAATGCAACACCGCAAATGGAAGGACTAGAAGAGTTACATAATAATATA
  5414  ATGTTTTATTTGGCTATAATTTTATTTGCTGTAAGTTGAATGATGATTTCAATAATAATA
  5474  AATTTTAAAAATAAACAAATTTCTAATAAATATGTTAATCACGGAACTTTAGTAGAACTA
  5534  ATTTGAACTATTAGTCCTGCTTTAATATTAATTTTAATTGCTTTTCCATCATTTAAATTG
  5594  TTATATCTAATGGATGAAGTTATTGATCCTGCTTTAGTTATATATGGTGAAGGTCACCAA
  5654  TGATATTGAAGCTATCAATACCCAGATTTTATAAATACAGAAGAAGAAACAGTTGAGTAC
  5714  GATTCATATATAGTACCAGAAAGTGATTTAGAATTAGGTCAATTAAGATTATTAGAAGTA
  5774  GATAATAGAGTAATAATACCAGAATTAACTCACACAAGATTTGTAGTAGCTGGTGCAGAT
  5834  GTTATACATTCTTATGCTTGTCCATCTTTAGGTATTAAATGTGATGCATACCCAGGAAGA
  5894  TTGAACCAATCATCTGTATATTTAAACAGAGAGGGTACATTTTATGGTCAATGTTCAGAG
  5954  ATTTGTGGTATTTTACACAGTTCTATGCCTATAGCAATACAATCTACTTCTTTACCTAAA
  6014  TTTTTATTTTGACTATATGATCAAATTGAAGGTTAA
;     G-cox2 ==> end
  6050  ACCTTTTTAATCAAAAATTTAATATGTATATGTTTATAAACTTTTATAATTTAACATTTT
  6110  ATTTATAAGTAAATAATTTTTTAATATTTAATATATATATATAATACAGTGTAAATGTAT
  6170  ATAATATTAAGATAAGTATAATAAATAAGAAAAAA
;     G-nad1 ==> start
  6205  ATGTATATATTTATATCTATTATTGAGGTTATTTTAGTAGTTGTACCTGCTTTATTAGTG
  6265  GTAGCTTTTACTACTATAGCAGAAAGAAAAACAATGGCAAGTATGCAACGTAGATTAGGT
  6325  CCAAATATAGTAGGATATTATGGTTTATTACAAGCATTTGCTGACGCATTAAAATTACTA
  6385  TTAAAAGAATATGTAGGTCCTACACAAGCAAATCTAATATTATTTTTTTTAGGTCCAATA
  6445  ATAACATTAACATTTTCATTATTAGGTTATGCAGTTATACCATATGGACCTGGTTTATCT
  6505  ATAGGAGATTTAGGTTTAGGTATACTATATATGTTAGCTGTATCATCTCTATCTACATAT
  6565  GGTATATTATTAGCAGGTTGATCTGCTAATTCTAAATATGCTTTTTTAGGTTCATTAAGA
  6625  AGTACAGCTCAATTAATAAGTTATGAACTAATACTTAGTTCAGCTATATTATTAGTAGTT
  6685  TTATTAACAGGTAGTTTAAATTTAACTGTTAATATTGAAGCCCAAAAAGTAGTAATATTT
  6745  GCTTTACCATTATTACCTATATTTATGATATTTTTTATAGGATGTATAGCTGAAACAAAT
  6805  AGAGCACCATTTGATTTGGCTGAAGCCGAATCGGAGTTAGTTTCGGGATTTATGACGGAA
  6865  CATTCAGCTGCAATATTTGTATTTTTTTTCTTAGCCGAATATGCTAGTATTGTTTTGATA
  6925  TGTATATTTACTAGTATATTATTTTTAGGTGGTTATTTAACTATTTTCTCCTTACATTCT
  6985  TTATTAAATATTTTGTTTTATTTTAATATCGAATTGTACTTTATGAATATTAATATGAAT
  7045  ATTTTTATTGTTATGTTACAAGGATTAGTTTATAGTTTATCTTTAGGTTTAAAATCTTGT
  7105  ATTCTTATATTTGTATTTATTTGAGTAAGAGCATCTTTCCCTAGAATACGGTTTGATCAA
  7165  TTAATGTCTTATTGTTGAACTATATTATTACCTGTTATTATAGGACTTGTTATTTTAATA
  7225  CCTTGTATAGTTTATAATTTATCTTTAATACCTAATAATTTTTATTTAATATAA
;     G-nad1 ==> end
  7279  TTTATTAATTTAACATATATTAGGCTATTCACATTTATACAACTAAATTTAATAAATATA
  7339  ACATATAGCTGAAAAAATCTTAACTAATATATATATATATACGAATAAACAT
;     G-nad2 ==> start
  7391  ATGATATTAACATTTCTTTTATTATTATTATTTTCAAATGGTTTAAGCAACAGACCAGAT
  7451  ACATCAATTTTATACAGTCGTATAGGTATATTAATAGTATTCTATAGTTTAATATCATCG
  7511  TATACAACATTATATATAACATATTTAGAAAAAGGAATAGGATTATATGGAGGGTTATTT
  7571  AATATATCAGCTATAACACAAATATTCCAAATATTTATATTAATAGTATGTGGTATAATA
  7631  TTATTAATGACAGCTTTTTATCCTAGAAAGAAATATATAGGAGATTCTAATACAATGATA
  7691  GATGTATTATTTAAAAAAGTAAAAGAATATACTAATATAATAAACAAAGTGTCAGAACAA
  7751  TTTACATTAATAGAATATGCCTTGATAATAATATTTGTTATAAGTGGAGCAACATTATTA
  7811  TTAGCAAGTGGTGATTTAGGATCTATATATTTATGTATAGAGTTACAGAGTTTTAGCTTA
  7871  TATATAATATCATCAATGCATAGAAATTCAGAATCTTCTACAGGTTCTGCTCTAACATAT
  7931  TTTTTATTAGGAGGTTTATCATCTTGTTTCATATTATTAGGTATAGGATTAATATATGCT
  7991  AATTCTGGGCTAACTAATCTTGATGGAATATATTCCATTATTTCTGATTCAGAAAAATAT
  8051  GTTGACTACTCAACTTGATACATGCATAGTTATATATTTTATAGTTTACTATTGATATCA
  8111  GTAGGATTTTTATTTAAAATAGCTGCTGCACCATTTCATTGATGATCTCCGGATGTATAT
  8171  GATGGTGTTCCAACTATAGTAACAACTTTTATAGCTATTTTGGGTAAAATAGCTATTTTA
  8231  GTACTGTTGTTAGAATTAGTACAATATAGTAGTTGTTTATTACAATCTACTATACAATAT
  8291  TATTCATGAACAACAAGTTTATCTATAAGTTGTTTTTTATCTTTAGTAATTGGAACAATT
  8351  TTAGGTTTAACACAAACAAGAATAAAAAGATTATTAGCATATAGTACTATATCACATGTA
  8411  GGTTTTATGTTATTAGCATTAATAGTACATAATATAGATTCATACCAAGCATATATTTTT
  8471  TATATAATACAATATATTATAACAAATTTAAATGCTTTTTTAATAGTAATAGCTATTGGA
  8531  TTTAGTTTATATTTATATTATACAAATATATCTGAATATAATAATTTACAAGAAAAAAAT
  8591  AATAGTCCTATACAATTAATCAGTCAATTAAAAGGTTATTTTTCTATTAATCCTATCTTG
  8651  GCTTTATGTTTGGTAATTACTATGTTTTCTTTTATAGGATTGCCTCCTTTAGTAGGATTT
  8711  TTTGGAAAACAGATGGTTTTAACCACAGCCTTGGATAATAATAAAGTTATTTTAGTATTA
  8771  GTTGGAGTTTTAACTAGTGTTATAGGAGCTGTATATTATTTAACTGTGATAAAAACCATA
  8831  TATTTTGACAACTCACAATATGAAAAAACTTATATGTATATAGATATTTCATTATCTAAT
  8891  ATTTATTCTATTACATTAAGTATAATAAATTTAGGTATTATAAGCTTTATTTTTATGCCT
  8951  AATGAAATATTAAATTTATGTAATTTATTATCTATAATAACCTTTTCAATAAGTTAA
;     G-nad2 ==> end
  9008  TACAAAAAAATCTTATATATATAATATTT
;     G-cox3 ==> start
  9037  TTGAATTATCTAGTTCGTAGTAATTTCCAATCTCACCCTTATCATTTAGTATCCCCAAGT
  9097  CCCTGACCTTTAAATACTAGTTTATCTTTATTAACATTGACTTTTAGTGCAGTGTTAGCA
  9157  TTCCAAAATTTTAGTTTTGGAATTAATAACTTAATGTTTGCTTTACTAGCTTTAATTTTA
  9217  TCTATGTCATTATGATTTAGAGATGTAATATCTGAAGGAACTTATTTAGGTAATCATACT
  9277  TTAGCAGTACAAAAAGGTCTTAATATGGGTGTTGCTTTATTTATAGTATCTGAAGCACTA
  9337  TTTTTTTTAGCAATATTTTGAGCATTTTTCCATAGTGCTTTATCACCTACTATAGAATTA
  9397  GGTGCAAAATGACCACCTATGGGTATAAATTCAATAAATCCTTTTGAATTACCTTTATTA
  9457  AATACTGTAATTTTATTATCTTCTGGTGTAACAATAACATATTCACACCATTCTTTAATA
  9517  CAAGGTAATAGAAGCGGGGCTTTATACGGAGCTATCTATACTATAATATTAGCAATTATA
  9577  TTTACTGCTTTACAAGGTATTGAGTATACAGTTTCATCTTTTACTATATCAGATGGTACA
  9637  TATGCATCTTGTTTTTACTTTGGAACAGGATTTCATGGATTACATGTTATAATAGGTACT
  9697  GCTTTCTTAGCAGTAGGTTTTTGACGTATGTTAGCTTATCATTTAACTGAAAATCATCAT
  9757  TTAGGTTTTGAATCTGCTATATTATACTGACATTTTGTAGATGTTGTATGACTATTTTTA
  9817  TATATTTCCGTGTATTACTGAGGGTCTTAA
;     G-cox3 ==> end
  9847  ATAATTCTCCACTATATTATTATACATATGTAACTTTAGTATAAAACTGAAAGACATATT
  9907  ACAAATAAATTTTAAGCTATGCTAAGTATATATTTAAATTGTTTAAAATAATAAATAAAA
  9967  ATTTATGAAAACAAAATAACTATTTATAATTTATTTAGTTTATGTTAAGTATTTTAACAT
 10027  AAATTTTTCATTAACACTTTTTACTAGAAAAAATATTTGATTTTTAGGTATTATGCAAAA
 10087  CATGTACTTATTAAAGATGGGTTTAAAGTAGATTAGATATTTATATAAAAAAGTAATATG
 10147  TTATATATGGTTTTGCCTTATGATTGCAGATCAATAAGAAGGAGTTCGAATCTCCCATAT
 10207  TTTTTTTAATAATAATCTAAATAAAAAGATACAATAAGTCTAGTAGTATAA
;     G-rns ==> start
 10258  AAAAATTTGAGTTTGATGATGGCTCTGAATGAACGCTATCCAAATGCTTGACACATGCTA
 10318  ATCAAACGTCTAATTTAATTAATATTCAGTTATTAATTAATTATGAAGTGGTGTACAGGT
 10378  GAGTACATTATCTTATAACTACCTTAAAGTAAGGAGGAAAAAAGATCCCTTATAAAAAAA
 10438  GATAAATAAATTATCGCTTTAAGATGTTAATAGATATTCTGGATGAGTAATAGAAAAAAA
 10498  AAATCTAGCTCGAGATCCGGCAGTCGAGACTGAGAGGTCGATCGACCACACTGGGTCTGA
 10558  AAAAAGCCCAGGGCAGAATTGTACAGCAGTGGGGGATATTGGTCAATAGTCGAAAGACTG
 10618  AACCAGCAACTTGGAAGAATGGAAAATGAAAGTCGTATAAAGTTCTAGATAAAATAAAGA
 10678  GAATGACGATTTTTTATCTATAAGTCTTGACCAAATTACGTGCCAGCAGTCGCGGTAATA
 10738  CGTAGAAGACAAGTGTTATTCATCTTTATTCGGTATAAAGGGTACCTAGACAGATTACCA
 10798  AGCCTTAATAGGGACTAGTTTTCTAGAGTTTTATGTGGGAATATACGAATTACCAGAGAA
 10858  GGGACAAAATCCTATTATACTGGTAGGACGGGTAACGGCGAAGGCTTTATTCTAAGTAAA
 10918  AACTGACGTTGAGGGACGAAGCCTAGGGTAGCGATAAGGATTCGATACCCTAGTAGTCCT
 10978  AGGAGAAAATTATGAGTGCCATAGGCTAGGTAAATTTGGCCTATAAATGAAAGTGTAAGC
 11038  ACTCCACCTCATGACTAAGGCGGAAATGCACAAATTGAAATCATTAGACCGTTTCTGAAA
 11098  CCAGTAGTGAAGTATGTTATTTAATTCGATAATCCGCGAATAACCTTACCACGTCTTGAA
 11158  TAGTATGTCACAATACAAGTGCTGCACGGCTGTCTTCAGTTAATGTCGTGAGACTTTGGT
 11218  TAATTCCTTTAATTAACGAAAACCCTAGCTTTATTTTTTTTAGAGTGTTTTTCTATAAAT
 11278  GGAAATAATAACAGGGACCAAGACAAGTCATCATGGCCTTAATAGCGTGGGCTATAGACG
 11338  TGCCACATATACCTCTACAAAGGGATGCAATATTGTAAAATGGAGCTAATCCCACAAAAT
 11398  TGGATATAACTATTTGTGGATTGTAGTCTGAAATTCGACTACATGAATATGGAATTACTA
 11458  GTAATCGTGAATCACCACGTCACGGTGAATTTTTTCTCAGATGGGTACTAACCACTCGTC
 11518  AGGCGCTGAAAGGAGTATGCGCAATAAGTTTGATTACTTATTTATTTTTTTTACTTAATT
 11578  AGTTGTAATTTTTTAAATTTGTAGTCTTCGTATGCGTGACTTTTATTGGTGTTAAGTCGA
 11638  AATATGGTTCGTGTAATGGAAATTGCACGGGATGCATAATTATT
;     G-rns ==> end
 11682  AAAATTTAAATATAGTATTATATTTAGTAGACTTTTGTCTACACCATTATCTAAGTAAAA
 11742  CGCTTGTTGATAATATATCTTTTTTTTTTTCTTTATTTTAATTTTTTTAACCTAGTTTTT
 11802  TAGGCAAGTAAATAAAATAAAATAAAATCAAAAAATTTGTATCATAAATAAAAAAAATAT
 11862  CATACAAATTTTTTAGGTCTACTATGGTTTCTTTTTAGGTTCGAATTTAATATACAAAAT
 11922  ACTATTCTTTTTAA
;; mfannot: G-nad6 ==> start Def by similarity
 11936  GATTTAATTTTTTTTTTTTGTAATATATATTTTATATCTAATGAATTCTATGGCTTTTTT
 11996  GTTATATTTTTAGATGTTATAATTGTTTTATGTATATTTTCTGGTATATTTATAATAGTA
 12056  AGTAAAAATCCTATAATATCTGTTTTACAT
;     G-nad6 ==> start ;; mfannot: alternative ATG start pos 12206
 12086  TTGATAGCTTTATTTTCATTTATTTCTTGTTATCTTATATTTTTAGGTATAAATTTTATA
 12146  GGTTTATCTTATCTTTTAGTTTATGTAGGTGCTGTATCAATATTATTTTTATTTATTTTA
 12206  ATGCTTATTAATATTAGAGTTTCAGAGCTTATTAGTAATACAAAGAATAATATACCTTTA
 12266  GCTATATTAGTTATATTAGCCTTATTTATTCCATATAATAATTTATCTCCTTATACAAAA
 12326  ACTAATTTAAATTATGATACAAATATATTTTTTGTATCATCTTATAATTGAGATAATATT
 12386  ATTGTGGATATATTAGATATAACTAGTATTGGTAATGTTATGTATACTAATTACTCTATT
 12446  TGATTAATAATTACATCTATAATTTTATTATTAGCTATGGTCGGTTCTATAGTTATAACA
 12506  ATCAAACAAAAATACTAA
;     G-nad6 ==> end
 12524  TATGGCCTTTTGTTAAGTTACTTTAAGAATTTGTATCTACCATAAATTTGGTTTAGGTAA
 12584  AAATTGTAATAATATTAGTAATAAATTATATATATATATTATGAATTTTAGGGTAATATA
 12644  TGTGTATTTATGTTTGAACAGCCGGAGATCTTTTT
;     G-trnK(uuu) ==> start
 12679  GAGGCTTTAGTTTAATTGGTAAAACATGCGACT!TTT!AATCGCTATAATAAAGGATCGA
 12737  TTCCTTTAGGCCTTA
;     G-trnK(uuu) ==> end
 12752  AAACT
;     G-trnY(gua) ==> start
 12757  AGGAGAGTTCCTTTATTGGTAAGAAGGGTTGAGCT!GTA!AACTCAATAGTATTATGCTT
 12815  TTAAGAGTTCGAGTCTCTTCTTTCCTA
;     G-trnY(gua) ==> end
 12842  CA
;     G-trnR(ucu) ==> start
 12844  TTCTTATTAGCTTAATGGTAGAGCACGATACT!TCT!AATATCAAGATTTAAGTTCGAAT
 12902  CTTAACTAAGAAT
;     G-trnR(ucu) ==> end
 12915  CCATAA
;     G-trnM(cau)_1 ==> start
 12921  GCCAGGATAGTTTAATTGGTTAGAACATTAATTT!CAT!GCATTAACAATGAGAATTCAA
 12979  CTTTCTCTCCTGGTA
;     G-trnM(cau)_1 ==> end
 12994  AA
;     G-trnP(ugg) ==> start
 12996  CGGAGTAGAGCCAGGTTGGTTAGGCGCTTCATT!TGG!GTTGAGGATATTCTATGTTCGA
 13054  ACCATAGTGCTCCGA
;     G-trnP(ugg) ==> end
 13069  AAATTTAATATACA
;     G-trnG(ucc) ==> start
 13083  ACGGCTATAGGTTAATGGTAGACCGTTCGTCT!TCC!AAACGAATTGTGCCATTTCGAAT
 13141  TTGGCTAGCCGTA
;     G-trnG(ucc) ==> end
 13154  AAGAA
;     G-trnD(guc) ==> start
 13159  TTAGTAATAGTTAATTGGTAAACAGTTTCCTT!GTC!GAGGAAAAAGATGCCGGATCGAG
 13217  ACCGGTCTAATTCG
;     G-trnD(guc) ==> end
 13231  TATTTAATA
;     G-trnS(gcu) ==> start
 13240  GGAAAAGTTGCCATTGGTAGGGTAAGGTATTT!GCT!AAATATTGTGTTTTACATCTAGG
 13298  TGTTCAATTCACCTCTTTTCCG
;     G-trnS(gcu) ==> end
 13320  ACTTATT
;     G-trnW(uca) ==> start
 13327  AAGAGTATAGTTTAATTGGTAAAATAAGAAGCT!TCA!AACTTCATGTTTTCAGTTCAAG
 13385  TCTGAATGCTCTTG
;     G-trnW(uca) ==> end
 13399  TTTTTATATTTTA
;     G-trnI(gau) ==> start
 13412  GGTTCCTTAGCTTAATTGGTAAAGCGTATTCTT!GAT!AAGAATATCTTCGATGTTCAAG
 13470  TCATCGAGGAATCA
;     G-trnI(gau) ==> end
 13484  TATAAGTTAAAATTAAAATCCATATTTTGGTATAATAATATATATATATTTGTTAAATTT
 13544  TTATATGTTTTTATTTTCCTCATTATTATACTAAAAAGTAGTATAATATGTATTTAATAG
 13604  GTTATTTTTAAGTAAACTATAATTTTGTAATATAATAAAGCTTTTTGATACTAAAATATA
 13664  TATATATATATATATATTTATATATAGAAACAAATGAAAGTAAAAACTTTTCTTTATATA
 13724  TTAATGTAAGTATATATTTAAAAATAAATATAAAAAAAGTAATAAATTTATTATGAAGAT
 13784  TTTCCACAACCCTCTAAATATATATGATAGGATAAATATATAAAGAAAAGTAATATATTT
 13844  TATAATAAATTTATTGAGTAGCAAT
;     G-cox1 ==> start
 13869  TTGAATAATTTTAAAAGCTATTCTACAAACACCTCTGAAATTTCAAAGTCGAATTTAAAA
 13929  ACTTTAGGT
;; mfannot: G-cox1 ==> start Def by similarity
 13938  TTAAAAACAGAAATAACTATGTGAAGAGAAAGATGATTTTTATCTTGTAATGCTAAAGAT
 13998  ATAGGAACATTATATTTAATGTTTGCAGTATTTTCAGGTTTAGCTGGTACAGCTTTTTCA
 14058  GTGTTAATAAGATTAGAATTATCAGGACCGGGTGTACAATTTATAGCAGATAATCAACTA
 14118  TATAATAGTATAATAACAGCTCATGCTATAGTGATGATTTTCTTTATGGTAATGCCAGCC
 14178  TTAATAGGAGGTTTTGGTAACTTTTTATTACCTTTAATGATAGGAGGTCCAGATATGGCA
 14238  TTTCCTAGATTAAACAATATAAGTTTTTGATTATTAATACCAAGTTTAGCCTTATTTTTA
 14298  TTTGCAGGAATGATAGAAAATGGAGCAGGAACAGGTTGAACTCTTTATCCACCTTTATCT
 14358  GGTTTACAAAGTCATAGTGGACCTAGTGTAGATTTAGCAATATTTGCTTTACATCTTTCA
 14418  GGGATAAGTAGTTTACTTGGAGCAATGAACTTTATTACAACTATATTAAATATGAGAAGT
 14478  CCTGGTATAAGACTTCATAAATTAGCGTTATTTGGATGAGCTGTTATAGTAACAGCGGTA
 14538  TTACTATTATTATCATTACCAGTTTTAGCTGGTGGTATAACTATGATATTAACAGATAGA
 14598  AATTTTAACACATCTTTCTTTGAAGTAGCAGGAGGTGGGGATCCTATATTATACCAACAT
 14658  CTTTTTTGATTCTTTGGACATCCAGAAGTTTATATATTAATTATTCCAGGTTTCGGTATA
 14718  ATAAGTACTACAATATCAGCTGGTTCTAATAAAAGTGTATTCGGTTATTTAGGTATGGTT
 14778  TATGCTATGATGTCTATTGGAGTTTTAGGTTTTGTAGTTTGAAGTCATCACATGTATACA
 14838  GTTGGTTTAGACGTGGATACAAGAGCATATTTTACAGCCGCTACATTAATAATAGCTGTA
 14898  CCGACAGGTATTAAAATATTCAGTTGATTAGCTACTACTTATGGAGGAACAATTTATTTA
 14958  ACACCTTCAATGTTATTTGCATTAGGTTTTGTAGTTATGTTTACTATAGGAGGATTAAGT
 15018  GGTGTTGTTTTGGCTAATGCATCACTTGATATTGCTTTCCATGATACTTATTATGTAGTT
 15078  GCTCATTTCCATTACGTATTATCATTAGGTGCAGTTTTTGCATTATTTAGTGCATGATAT
 15138  TACTGAATACCTAAAATAACAGGTTTAAATTATAACTTGTTATTAGGAAAAGTACATTTT
 15198  ATGATTTTATTTATAGGTGTTAATGTAACATTCTTCCCTCAACATTTCTTAGGTCTACAA
 15258  GGTATGCCAAGAAGAATTAGTGATTATCCTGATGCTTTTGCTGGATGAAATTTAGTAAGT
 15318  AGTGTTGGTTCTATAATTAGTGTAGTTGCTACTGTATTATTTTTACATATTATTTACATG
 15378  CAATTAGTTGAAGGTGAAGTTACATCTAGATATCCTTGATTAGTACCTGAATTTTATTCT
 15438  GATTTATTTCAAACATTATTTAATAGAAATTATATTTCTTTAGAGTGAGCTCTAGATAGT
 15498  CCACCAAAACCTCATGCTTTTGTAAGCCTTCCAATACAAAGTATTGTTGGGTATATGTTT
 15558  AATGGAAGAAATTCGGTATAG
;     G-cox1 ==> end
 15579  TTATACTTATTTTTATAGATTTTCACAAGATATCTTGTAATTTTTTTTTTAGTTTTTATT
 15639  AATAGATTTATATATTTTCGATTCATCCTTTTTACATACTATGCGTATTAATAATTTTAC
 15699  CACTAGTATTTTAAGGATTTAGTAAAATTTAAAAAGGAATTTTTAGATATATAGACATAA
 15759  TATGGTTTTTTAAAAGGAATATGTTGCAAATGGTTTTGCCTTATGATTGCAGATCAATAA
 15819  GAAGGAGTTCGAATCTCGTATATTATATTTATAAAATAAATATACTTTACCAAGATTTGT
 15879  ACTATTATTTAAAATTCGAATAGATTTAAAGACTTTAAGTTTAAATAAAAATGCAACAAC
 15939  ATATCATATTAGCCCTTTAGTATATATTACATATATGAAAATATACATATATTTTTC
;     G-atp6 ==> start
 15996  ATGTTTTTTCTTAATAAAAGTCCTTTAGACCAATTTGCTATAAGAGATTTATTTAGCATA
 16056  AAGGCTGCCATTTTTGAAAATATAAATTTATCTTTAACAAATATAGGTTTATATTTATTA
 16116  ATTACAACAATTATAATATTTATGTTGTTTGTATTAGCAACAAATTATAATATAGTTACA
 16176  CCAAATAAATGATCAATATCGGTAGAGTCTATATATGCTACAGTATTCAGTATAGTAATA
 16236  AACCAAATAAATGCAAAAAAAGGTCAAATGTTTTTTCCTTTAATATCTGCTTTATTTATA
 16296  TATATATTAATAAATAATTTAGTAGGTATGGTACCTTATAGTTTCGCACCTACATCTCAT
 16356  TTTATTTTAACATTTTCAATAAGTTTTACAATAGTAATAGGAGCGACATTATTAAGTTTC
 16416  CAAATACATTCTTTAAAATTTTTTTCATTATTCGTACCATCTGGTTGTCCATTAGGTTTA
 16476  CTACCTTTATTAGTATTAATAGAATTTATTTCATATTTATCTAGACCTGTTTCACTAGGT
 16536  TTAAGATTAGGTGCTAATATTTTAAGTGGTCACATGCTTCTTAATATTTTAGCAGGATTT
 16596  ACATTTAATATAATGAAAAAAGGAATAATATACTTTTTTTTAGGATTAGTTCCATTGTTA
 16656  TTTATTTTAGCTTTCTCAGGTTTAGAAATAGGAATAGCTTTTATTCAAGCACAAGTATTT
 16716  GTGGTATTATCTTCATCTTATATTAAAGATTGTTTAGAATTACATTAG
;     G-atp6 ==> end
 16764  ATAAAATAATAAAAATAATATACATTACTATTTTATATATAGGATAGAAAAGTTAGAGCT
 16824  AATAAAATATATATTAAAATAAAAATAATAAAGGTATAGGCTTTTATTTCAAGTAGAAAA
 16884  TAAATAAAAAACGGAATTAAGTATATATATTTAGCTGTATTTAGGATATGTATAATTGAC
 16944  AAGAGCTAGCTTACATTAAATATTTTAGTAAAATATTAGTAAAAAAAAAAATAACAGTAT
 17004  ATAATAGATATGAGCAGAGTTCAATTTTTAGTGCTCTTGTCAACTTATATAATAATAAGT
 17064  CCAAACTTGGACTTATTAAAACTTTAGTATAATAAATTAAAATTTTGAGTTGCTTATGGA
;     G-atp8 ==> start
 17124  ATGCCACAACTAATACCATTTTCTTTTGTAAATCAAGTTACTTTTAACTTTTTATTACTA
 17184  ATAATTATAATATATTTATTTTCTAAATATATTTTACCAAGGTTTGTGCGATTATTTAAA
 17244  ACTCGAATCTTTTTAAAAGGAAGATGAGAATTAAATGAAAATGCAGCAAAATAA
;     G-atp8 ==> end
 17298  CCTTTTTTAGATTTTTAATTTTAAAGATTCAATATTAGCTGAATAGATAAATTTTTATTT
 17358  TTTTTTCATTATTATTAAAAAAAA
;     G-trnC(gca) ==> start
 17382  GGAATATGTCGCAAATGGTTTTGCCTTATGATT!GCA!GATCAATAAGAAGGAGTTCGAA
 17440  TCTTCCATATTCTT
;     G-trnC(gca) ==> end
 17454  TATTATAGGCTTATTTAAACTATATATCTTAAATATATATATATATTACAAATAATATGT
 17514  AGGGTATAAATTTACAATATAAATAAAAAGAGTATAATTTTAATAAATAAAA
;;     rnl ==> ;; mfannot: 5' +/- 50 nt
 17566  TATTATAATTTAAATAAAAAGATACAATAAGTCTAGTAGATTTAGTATTCTATTAGTAGT
 17626  ATAATAAATATTTTTAATTGATAAAATTATCAATTAGTATAAAAAGAAATTATTATGAGT
 17686  AAAAACAAGCTATAAACCAAATAATTTATTAAGAAAAATCTTATAAATAAACAAGGTGAA
 17746  AGGAAAAATCTGAATAACCTTAGGAAAATAAATCAAACGAGATTCTATATACAATGAGAA
 17806  GTAAGATAGAATAGCCTATAAATATATAAGTAAAATGGAATATCTGTTTGAATAAAGGGG
 17866  AACCTTCCTCTAAGGCTAAATATGGTATTATACGCAATAGTGAACAGTACCGTGAGGGAA
 17926  A
;;
 17927  TTTATTTAATAGTAATTTTATAAGCAGCTCGAGAAAAATTTTAATAAATAACAAGAGCGT
 17987  ACCTTTTGCATAATGGGTCAGCAAGTTAATTTTAGATGCAAGGAACAAGATTATGCATTG
 18047  AAGATAATAATCACTTAGTTTCGTAGAGAAATCGATTATGAAAAAATGATAAAGTATCTA
 18107  AAATTAGACCCGAAGGCTAGTGATCTTACCGTTATCAGGATTATAAAAGTCCGAACGGGT
 18167  TATCGTTGTAAAGATATCCGAAGAATAATGGTAAGTTAGTGAAAGACAAAACTGACTAGC
 18227  TGAGCTGGTTTTCCGCGAAACCTATATAAGTAGGTAATTTAAACAACATCTTGGCAGGTA
 18287  CAGAACTGTGATCTCGGTCAAAATATTTATAATGTAAAAACATTATAAATTTGTATATAT
 18347  CGGGGGATCGTAAAGATTTTATCGGAGAGTATTTGCACTCGGAAGGGCTAAGATGAATGT
 18407  TAAACAATCGGACATAGTACGATAAGGTTGTATGTCAAAAGGGAAACAGCCCAGAACAAG
 18467  AGTTAATAAGGTTCCAAAATTATTGTTGAGTGAAATTAAGGATGTGTCTTTTAATACGAT
 18527  CAATTAATAGGCTTGGAAGCGGCCACATTTTAATGATCTCGTAACAGAGCATTGATTTTT
 18587  TAAGAAGATCACACCGAAAATATAACGGATCTAAACAATATACCGAAACCTTGTCCATAT
 18647  ATAGTTTATTTTTTAACAAAATATATATGGGGTAGCGGAACAATGGATAAATCATAATTA
 18707  TTTTTTTTTAATTTTAATTTTTTATTTTCCATGTGATAATGCTGACATGAGTAACGAAAA
 18767  AGATAATTTTCGCCTTAAGCTTATGGTTTTGAATTAAGCCGGCTTCTAAGCAAATAAGTT
 18827  TTTATTGATTTATCCCATAAAATAATCTGAGATAAAAAATAAAAACTTGTTATTGCGATG
 18887  AAATAATCTGAGATATAAACTAATTAAAGTTTAATTAGTTCAGGAAAAATAACTCAGGGA
 18947  TGAATAAAAGGGAGTATTAAGTGCAATCCTGTGAAAAAGCTTATATTCATTTCATTTGAA
 19007  CCGTACCTAGAAACTAACACAAGTAAGCTAGTAGAGAATACGAAGGCGTTTGAGTGATCA
 19067  ATCATTAAGGAACTCGGCAAAATGACTCGCGTAACTTCGGGATAAGGTGAGCCATTCTTT
 19127  GTAAGTTAATGATAAAGTAGAGGGGAAACCCTGCTCTTTAAGTATATAACTAAGAGAATA
 19187  GGAGGCATAGAATAGTGTTGTACGACTGTTTATTTAAAACAGAGCACTCTGCTAAGATAG
 19247  ACATCGATATATTGAGTGTGATGTCTGCCCGGTGTCGGCTGGGTGACGGATTTGCTTAGA
 19307  ATTAAAAAGCTAGGTTTTGAAGAGATCCCCGACAAACGGCGGCCTTACCGATGAGGGTCC
 19367  TAAGGTAGCGGAATACCCTGGCCGTTAAATGCGGTCTTGCATGAATGATGTAACGATACA
 19427  ACAGCTGTCTCGATGATTGGCTCAGTGAAATTGGAATAGCAGTGCAGATACTGTTTACCT
 19487  CTAGATAGACGAGAGTGCGACTAGAAAGTACATAATAATAATATGGTGAAAACCCATCTT
 19547  ACGGTCCATTGTATGAGCTCATGCGGTATGCAAAAAAAGTAATTTTTTTGTGTAGAGCCC
 19607  GTAAAATTTCTGCCTTTTTAGGGAGATGAGCTAGATTATTATGAATAAATTATTTGAATC
 19667  CATGGTTAAAGCGTAATCTAGAAAATTTTTTTTAATAAATTTCTTGTTGATTGTACAAAA
 19727  AGTTTCTCGTCTTTTTGTTTATGGATCTTATATCAACATACGTGTAGTGGAATTCTAAGA
 19787  TAATCATTAAGGTATTATTATGTAAACTAGGTAAGCCCAATAATGTCCTTTTAAGGAAGT
 19847  TTAATTGTAAAATTAAATATACATTAGTGGGTAAAGGATGTTCTAAAAAGCAAAAGTCTT
 19907  ATTGTAATAATAGGAATAGATTTTTAATTGATTCGAAAGAATGCAGACTTAGAACTAGGA
 19967  TTTAACATTATATAAAATATAGTAAT
;     G-trnS(uga) ==> start
 19993  AGAGAATTGGCTGAGTGGTTTATAGCGGTAAGCT!TGA!AACTTATTTGATTCAAAAAAT
 20051  CACATCCGTTCAAATCGGATATTCTCTG
;     G-trnS(uga) ==> end
 20079  GTATTTATGTTATTTATAAAAATATAATTATTAAATCTTT
;; mfannot:     /group=II (6.94e-14)
 20119  gagccgtatgcgatgaaaatcgcatgtacggttcttgaaggg
;; mfannot:
 20161  GGAAATTTTAGTAATAAAATGACCTATCTTAACAGACCCTTTGCAGCTTTACTGTTACTA
 20221  CTTTAGAATTTAATATAAGAATTACAAGAGTATAAGGTAGTTATTTTATAAAAATAACAA
 20281  TGATGTGACACCTTTATTTACTTTATTACATTCGGTTGATTAGAAGACAGTTTATGCGGG
 20341  GCACAGATCCCAGAAAAAGTACCTGGGTATATCCAAAATTCTATTCGTGAATTTACATGT
 20401  TATATGTAAAAATGTAATGAAAAAAAGATTTTTTTTCATTACATTTTCAATTTGTTATTT
 20461  TTATAATTTATTCAGTTACTGTTGTTTTAAATATTTTTATAAATTTTATTTAAGTAAGAT
 20521  TTTAACTATATGGTGAATAGTTGTATAATGAATTAAAAAAAATTTTTTTTTTCATAATTG
 20581  TAGTATATATATACTATGATGTTAAGTAATACTGTAAAAGTTTAATGGCTAAATCTTGCT
 20641  TTACTGTTAGACCTACAAGTCCATCAGTCGCGTAAGCGGGGCATAAGATCGCAAGATACT
 20701  GAAAGGTAAGGTCTTGTATTTTTGAAAAAGTTACGCTAGGGATTATTTGTTAGTCCCCCT
 20761  AGTATTTATAAATACTAGTTGAAGCATGGGTAAATTTCAAAAAACACTATACATATATAT
 20821  AGTTAATTTGAAGCGAAACTTATATTTAATAAGAACGTTCAACGACTAGTTAAAATCCAT
 20881  CATATATGTATATATATATAATAATTATTAATATATTTATTAATGAAATAGATTTAATAT
 20941  AATTAAACAATTTATATTACAATTAA
;     G-rps3 ==> start
 20967  ATGAAATTATTATCTATAATAAAAAAAACAAGCATAGATAAATCAAATAATTTTGATAAT
 21027  ACAGATAGTTTAAAACATTTTCCTTCTTCTACTAGATATTGAGATAGTAGTATTTTTATG
 21087  TATAATAATAATACTTTATCTCTGACATCTAATATTAGTCGATTAGCTATAAAATTTATT
 21147  AGAAATTATTTTTATTTATATAATAGAATTATTGAAGGTAAGATAAGAAGAAAAAAAATA
 21207  TATAATAGACGAAGAAAATTATCTATAAATAGAATTTTTCTTAGTAAAGGTGAATTTAAA
 21267  CATACAAATAATAAAGTAATTATTACTTTATATATTTATAATAGACAAAAAGATAATTAT
 21327  TTACTAAAATTAAAAAAAAGATATATAAATAAATTTTTAATAAACATTCTTAGTTTCAAA
 21387  AAAAACAATACTATTAAATCTTTATCATCTAGAAAAAATATATTATCTAATAAGTTAATT
 21447  TTATTAAAAAAATTAAAAAAAATAAGTATTAATGGTACTTCAGGTTTAATAGATGCTAAT
 21507  CTTTTTGAACCTAGAGTAGCAAGAATATTAAAAGATTTATATCAAAAAAAAAAATAA
;     G-rps3 ==> end
 21564  ATAAATTTAAAATTATATCTAGGTATGTTAATAAATTTTATAAAAAATTTATGAAAAAAT
 21624  CTTTAAGAAGACTATTTATATACACTTATTATAGAAGATTAATTTATGTTAATAAATCTA
 21684  GATTTAATTATACTTATTTACAATATATTAAAAATAAATTACAAGTTTTATTTAATAAAA
 21744  ACATTGAATTTAATTTTATAAATTTGAAACACTTTTATTTAAATAGTAATATTCTTTCAG
 21804  AATCTATTATGTTAAAAATAACGAAAAAACAGAAAGAAAATTAAATAAAACATTTATACT
 21864  AACTTAAGAAAAAAAAGTAAAAATAA
;;     G-rps3 ==> start ;; No ATG or GTG start codon at 21920 and HMMmatch = 252,325
 21890  AGAAAAAAAAAAGTTATAATAGGTGAATTAATTAAAAAAGAAAACTTAAATACAAAAAAA
 21950  TACTTTTATAATAATAGATTGTTATATAAAAATATAATTAAAAACCTTAAATATAAACAT
 22010  ATTTCTGGTTTTAGATTAGAAGCAAAAGGTAGATTAACTAAAAGATATACAGCTTCTAAA
 22070  TCTATAAGTAAAGTTAAATATAAAGGAAACTTATTGAATATAGATTCTTCATATAAAGGT
 22130  TTATTTTCTGTATTATTAAGAAATAATTTGAATTCAAATTTACAATATACAAAATTAAAT
 22190  TCTAAAACTCGTATTGGTTCATTTGGATTAAAAGGTTGAGTAAGTGGAAATTAA
;;     G-rps3 ==> end
 22244  CTGAAAAATGAAAAAACATATATATACTAAAAATGAAAACATAGTCTGAACCATAATGAA
 22304  AATTATGGAAAAAAATAATTTTTTGTTAACAAATTGAACAGGCTAATAAGCGCAAGAGAG
 22364  TACAAATTGAGTGCGCGGTTTGGCACCTCGAT
;;
 22396  GTCGGCTTAGCTCATCCTCTTGAACGTAGGAATCATGAAGGGTTCGACTGTTCGTCGATT
 22456  AAAGAGCTACATGAGTTGGGTTTAATACGTCGTGAGACAGTATGGTTTCTATCTTCTAGA
 22516  GGGAATTTGAGTAAAATAAAAACGTCCCCTTTGTACGAAAGGAATTGGGTATGTTAACCA
 22576  ATAGTTTACTTGTTGTTTATTAAATAAGTATTTTAACTAAAGTACCATATTTTGGTAGGC
 22636  ATAGCAAGAAAGCCACGTTAATTAAAGATAAGAGCTGAAGGCATATAAGCACGAATCTTA
 22696  TTTTATTATACTCATATAAACGTATTACAACAATACGTATTAGGCTTTAATTGTAAGAAC
 22756  ATATATGTTTTCAGATATAAAGTACTAATTATTAATTTACTAAAAAATACAATTATAC
;;     rnl ==> ;; mfannot: 3' -20/+180
 22814  AAATATATTTAAA
;     G-trnT(ugu) ==> start
 22827  GCCCGGTTAACATAAAAGTAATGTAACCGTTT!TGT!AATCGGTAGAAGTAAGTGCGATA
 22885  CTTACACTGGGCT
;     G-trnT(ugu) ==> end
 22898  TA
;     G-trnE(uuc) ==> start
 22900  GACCCAGTGGTCAAGTTGGTTAAGACATAACATT!TTC!ACTGTTAAAACGAGAGTTCGA
 22958  ATCTCTTCTGGGTTA
;     G-trnE(uuc) ==> end
 22973  TGCTAAAAGCAAC
;     G-trnM(cau)_2 ==> start
 22986  AGCGGGTTAGTGTAATGTTAACATTTTTGGCT!CAT!GACCAAAAGATTGGGGTGCAAAT
 23044  CCTCAACCCGCTT
;     G-trnM(cau)_2 ==> end
 23057  GAGCTATTTTTTTTATAAAAAGTAA
;     G-trnV(uac) ==> start
 23082  GGGAAATTAGCTCAATGGTAGAGCAGTCGTTT!TAC!ACACGGATTGTTGAATGTTCAAG
 23140  TCATTTATTTCCCA
;     G-trnV(uac) ==> end
 23154  TAATATTTTTTTTTATTTTAAATTATATATATCTATTTAACTACATA
;     G-trnH(gug) ==> start
 23201  GGTGGATATAGTTTAAAGGTAAAACAACTATTT!GTG!GCATAGTTTATCCTTGTTCAAG
 23259  TCAAGGTATCCTCC
;     G-trnH(gug) ==> end
 23273  CTTTACTAATAATAA
;     G-trnN(guu) ==> start
 23288  GCCTTTATAGCTCAATGGTAGAGCAATATACT!GTT!AATATATTGGTTAGATGTTCAAA
 23346  TCATCTTAGAGGCG
;     G-trnN(guu) ==> end
 23360  TGTCACTTTGTTA
;     G-trnM(cau)_3 ==> start
 23373  AAGGCTATAGCTTAATGGTAGAGCCAACTGCT!CAT!GACAGTTAAGGTAAGTGTTCAAG
 23431  TCACTTTAGCCTTA
;     G-trnM(cau)_3 ==> end
 23445  TAAA
;     G-trnR(ucg) ==> start
 23449  AACAGATTAATTTAATGGTAAAATATTGTGTT!TCG!GCCACATTTATATAGGTTCAAAT
 23507  CCTATATCTGTTT
;     G-trnR(ucg) ==> end
 23520  TTTGTTATTAATCTTTACACATTTATAGAAGCTAATTATAAAGAAAAATAACAAAATATA
 23580  TTTTAACAAAGTTTCACCAC
;     G-trnL(uaa) ==> start
 23600  ATCCGAGTGCTGGAATTGGTAGACAGGACGAACT!TAA!GCTTCGTTGATTTTAATCATA
 23658  AACGTTCAAATCGTTTTTCGGATA
;     G-trnL(uaa) ==> end
 23682  GAGGGAGGGTGGAGTGGTGCGGTACAGTGTCTTATCTTTTTTTTTTACTTTTAACTTTTA
 23742  ACCTAGTATTATGGGCAAATAAATAAAAGAATAAAAATTTGTATAAAACAGTTTTTCAGG
 23802  TCTACTATGGTTTCTTTTTAGGTTCGAATTTAATATACAAAATACTATTCTTTTTAAGAT
 23862  TTAATTTTTTTTTTTA
;     G-orf185 ==> start
 23878  ATGGATATGAACTTACTTCAATCAAGTTCTAATGTAGAACAACAATTATATTTTCCATTA
 23938  CTAATCACAATATGTTTTGCTTCTATAATATTTCGATGTATAGTAAGACCACTTAGTGGC
 23998  TTAGATGCCCCTGAAATAGGAGTAGTAACACCTTTATTAACTCCCGATCAAACTCTATAT
 24058  CTATTAGATAGTTTAGGTTTGGGATTTTTAACATATAATGGTAATTTTTGTACCCTTATT
 24118  TTAGGCTATTTATTTCATTTAGGAAATTTAACTGCGGCCTTAAATTTAAATCTAAGCACA
 24178  TTAGACCCTGATGTGTTGATGTTTATGTTGGAACGGTTAAAATTCTTGATAGCTAATCAT
 24238  GAATTGATTTTTGATGTTATGTCTAAATTTGTAAATGTGTTTGATATTTATGAATTAGAC
 24298  ATTGATTATGACCCTGAATTGTTTCAGATTGCATTGCGTGACGCAGGTAATGATCTTTTC
 24358  AGTCTTTATCGTAACATCGAAAGAGAATTAAATTTACTTTCCTCAGATTTACCAGTTCAT
 24418  TGATCTGAGGATCTATAA
;     G-orf185 ==> end
 24436  AATAGTTTATATGCTATTTAGCATATAATTAAAAAAATGAACAAAAAAAATTAATAAAAA
 24496  AGAGTTAAATATTAACTCTCT
;     G-trnA(ugc) ==> start
 24517  GGGGGTATAGTTTAATTGGTAAAACAGCGAACT!TGC!ATTTCGTTAATTTAGGATCGAG
 24575  TCCTAATATCTCCA
;     G-trnA(ugc) ==> end
 24589  TAAATTAATTTATATGTTTTATTTATATATAAATAATAAGA
;     G-trnF(gaa) ==> start
 24630  GCTCGAGAAGCTCAATTGGTTGAGCGGAACACT!GAA!GATGTTTAGGCTATAAGTTCAA
 24688  ATCTTATCTCGAGCA
;     G-trnF(gaa) ==> end
 24703  TTTG
;     G-trnL(uag) ==> start
 24707  ATAGGTGTGCTGAAATTTGGTAACCAGGTTCCGCT!TAG!GACGGAATAGTTAATAACTT
 24765  TACAAGTTCGAGTCTTGTCATCTATA
;     G-trnL(uag) ==> end
 24791  TAATAAAAAAAATA
;     G-trnQ(uug) ==> start
 24805  TATGTTGTCGACTAATTGGTAAGTCATAAATTT!TTG!GTATTTACTATTGAGTGTTCGA
 24863  TCCGCTCCAACATAA
;     G-trnQ(uug) ==> end
 24878  ATTAATCAATTTTTGTAAGATTATTTAAGTAAACATACTAAATAATTTAATAATTATAAT
 24938  TTACCTTAAATTTATGTTTATAAATTTATTTTTAATATATTATTAGCTTTTATTACTCTA
 24998  ATTAATATATCTAAAAAAATTATATGTATAATTTTACAGTAAATATTACATACAAAAAAT
 25058  CTTGAATAGCTATTATATTAAAGTATTATAATTTAATATAATGGTTATCTATTTATTATG
 25118  ACTTTTTTTAGTATATTTAAAACTGTTCTTATAATTTGTTTTATATACTTTTTTTATAAT
 25178  T
;     G-atp9 ==> start
 25179  TTGATACAAGCTGCAAAAATAATAGGTACAGGTTTAGCTACAACTGGTCTTATAGGGGCC
 25239  GGTGTAGGAATAGGTGTAGTATTCGGTGCACTTATAATAGGTGTATCTAGAAATCCTTCT
 25299  TTAAGAGGTCAACTATTTTCATATGCCATTTTAGGATTTGCTTTTGCTGAAGCGACAGGA
 25359  TTATTTGCTTTAATGATGGCATTCCTTCTTTTATATGTTGCTTAA
;     G-atp9 ==> end
 25404  TTATTGTAAAGTATTTTACTATAGTTTTTTCACACATATTTTTTCAATAATGTTAAATTT
 25464  TTAACGAAATTTATAATAATTTTATCATTTAAATATTAACCTAGGTAAATTTTTAATTAA
 25524  TCA
;     G-cob ==> start
 25527  ATGAGAATTTTAAAAAGTCATCCACTTTTAAAAATGGTAAATTCTTATGTAATTGATTCA
 25587  CCTCAACCATCTAACATAAGTTATTTATGAAACTTTGGATCTCTACTTGCTTTTTGTTTA
 25647  ATAATACAAATTATAACTGGTGTAACATTAGGTATGCACTATACACCTAGTATATCAGAA
 25707  GCATTTGACTCAGTAGAACACATAATGAGAGATGTTAATAATGGATGATTAGTACGTTAT
 25767  TTACATTCAAATACTGCTTCAGCATTTTTCTTTTTAGTATATTTACATATAGGTAGAGGA
 25827  TTATACTATGGATCATATAAAGCACCACGAACATTAGTATGAACTATAGGAACTGTGTTA
 25887  TTCATAGCAATGATGGCTACAGCATTTTTGGGATATGTTCTTCCTTATGGTCAAATGTCT
 25947  TTATGAGGTGCAACAGTTATAACTAATTTAATGAGTGCAATACCATGAATAGGACAAGAT
 26007  ATAGTGCAATTTATATGAGGAGGTTTTTCTGTTAATAATGCAACATTAAACAGATTTTTT
 26067  GCATTACATTTTGTATTACCTTTTGTATTAGCTGCTTTAGCACTAATGCATTTAATAGCT
 26127  TTACACGATTCTAGTGGTTCAAGTAATCCTTTAGGTGTTTCAGGTAATTATGATAGATTA
 26187  CCTTTCCATCCTTATTATATATTTAAGGATTTAATAACAATATTCTTATTTATAATAGTA
 26247  TTATCTATTTTTGTATTCTTCATGCCTAATGTATTAGGTGATAGTGAAAATTATGTTATG
 26307  GCTAATCCTATGCAAACACCTCCAGCTATTGTTCCAGAATGATATCTTTTACCATTTTAT
 26367  GCTATTTTAAGATCTATACCTAATAAATTATTGGGTGTTATAGCAATGTTTGCTGCAATT
 26427  TTAGCATTATTAGTAATGCCTTTTACAGATTTATCAAAATTAAGAGGTAATCAATTCAGA
 26487  CCCTTAAGTAAAATAGCATTTTTTATATTTGTAGCAAATTTTTTAATATTAATGCAATTA
 26547  GGAGCAAAACACGTTGAATCTCCATTTATAGAATTTGGACAAATTTCTACTGTTTTATAT
 26607  TTTGCACACTTTGTAATTATAGTTCCTTTTGTAACTTTATTAGAAAATAGTTTAATAGAT
 26667  TTAAGTCTTAGTGAAAGTAAAAAATCTATTTAA
;     G-cob ==> end
 26700  TTAAACAATTAATTCAATATAAATATATTTTAATTAATGATCGATAGTTATGGTACTAAG
 26760  TGGTGAGTAGAGGGAGGAGGAGGGTTATTTATAGGC
