# Supplementary material for: Global Characterization of Fungal Mitogenomes: New Insights on Genomic Diversity and Dynamism of Coding Genes and Accessory Elements
Source: Front Microbiol. 2021 Dec 1;12:787283. doi: 10.3389/fmicb.2021.787283 (PMC8672057; doi:10.3389/fmicb.2021.787283)
Supplement: Supplementary File 1 — de novo annotation files of the 685 mitogenomes investigated in this study. Annotation was performed with the Mfannot program. [file Data_Sheet_1.ZIP › Supplementary_FileS1/NC_037936.1_Ganoderma_tsugae_mitochondrion_complete_genome_mitogenome.mfres]

;; Masterfile modified automatically by mfannot version 1.35
;; on Fri Dec 25 01:25:06 2020 by user pfonseca on host LGCM-PROC
;;    - Gene Totals: 79
;;    - List of genes added:
;;      atp6                 atp8                 atp9                
;;      cob (4 introns)      cox1 (11 introns)    cox2                
;;      cox3 (1 introns)     nad1 (2 introns)     nad2                
;;      nad4 (1 introns)     nad4L                nad5 (4 introns)    
;;      nad6                 orf100               orf111              
;;      orf116               orf122               orf131              
;;      orf144               orf147               orf158              
;;      orf162               orf184               orf186              
;;      orf194               orf196               orf227              
;;      orf240               orf247               orf249              
;;      orf251               orf259               orf282              
;;      orf290               orf297               orf299              
;;      orf308               orf311               orf317              
;;      orf323               orf328               orf335              
;;      orf337               orf338               orf340              
;;      orf345               orf404               orf407              
;;      orf434               orf513               orf53               
;;      orf537               orf561               orf783              
;;      orf879               orf886               rns                 
;;      trnA(ugc)            trnD(guc)            trnE(uuc)           
;;      trnF(gaa)            trnG(ucc)            trnH(gug)           
;;      trnI(gau)            trnK(uuu)            trnL(uaa)           
;;      trnL(uag)            trnM(cau)            trnN(guu)           
;;      trnP(ugg)            trnQ(uug)            trnR(ucg)           
;;      trnR(ucu)            trnS(gcu)            trnS(uga)           
;;      trnT(ugu)            trnV(uac)            trnW(cca)           
;;      trnY(gua)           
;;
;; end mfannot
;;


>NC_037936.1 Ganoderma tsugae mitochondrion complete genome gc=4
;     G-cox1 ==> start
;     G-cox1-E1 ==> start
     1  ATGAATAATTGGCTATCTTCTACCAATGCTAAAGAGATAGGTACTCTTTATTTAATTTTC
    61  TCAGTTTTTGCTGGTATGATAGGTACTGCATTTTCTGTATTAATTAGATTAGAATTATCA
   121  GCACCTGGAGTGCAAGTTTTACAAGGAGACCATCAATTATTTAATGTGATCATTACTGCA
   181  CATGCCTTTATAATGATCTTCTTTATGGT
;     G-cox1-E1 ==> end
;     G-cox1-I1 ==> start /group=IB (9.08e-30)
   210  c
;     G-cox1-I1-orf328 ==> start /first_aa=K /note=GIY ;; evalue:3.4e-13
   211  aaatattattggcctaaaataataacatttagttatactcatttccctagtttaaataat
   271  cctttaaaaacagatatgaagaatgaagtaattaaaaataaatctataggtcaaaataat
   331  aacaaaaagggttttaatcaccctcataaaaaagtagagattttagatccttatcataat
   391  cgtactcaaatagctaaaatagccaaaaaatctaaaggtgtttatctatttgagatagaa
   451  agtctaaacatgaaatatgtaggtagttctataaatctttataatagagtttgttcttat
   511  tttatgccttctattttgagtaaagcagatagaaaagtgataagatattttaataaatat
   571  ggttttagtcaagtcaaattaactttatttatattagaagagcattttacgtgggaacaa
   631  gttattgaattagaacaatattttattgattctctttcacctaatcttaatgttgattta
   691  gttgcaggtggttataatggatatcaaacacctatgactttaaaagcacgtgagatatta
   751  agaacattacgtggaactgtaatatatatgtatgatactaaaactcaatcacttatatat
   811  ttttcagaatctaaagaatggttatatcaaaatataggtattcaccatgtttctttaaca
   871  aattgtttaacaaatgggaatttatatttaaatagattttttttttctttagatattatc
   931  tctgaattttcagataagtcattattaagtactgaagaaattattttattaattaaaaca
   991  gttagatctgaatataaaccaaaacaacctaagagtaaacaaatcttagctgaaaatata
  1051  aataacaaaaatttaaatggtaccttttcaagtataggtgaattatctagacatttaaag
  1111  ggggatagaggtacaataagaaattatattttagggagatctaaaggtttatatcgaaat
  1171  cagtggaaatttacaatattaacttaa
;     G-cox1-I1-orf328 ==> end
  1198  atgttatttattctttaggtataataatcaaaggcatggccgggatatatagtaatataa
  1258  gtctttcttctcgctatatgctggaacacccttagagttatatttactaagcctacttaa
  1318  aggtaggacacagtaacaaaatataaattgggcaatcagcaggaaaccaaactataaatt
  1378  aaaaatttttaggagtaggatcctcagagactacacgcgagatatcctttacaggataaa
  1438  gatatagtccaaaccttataaacccgaaaggggaggaaaaaaag
;     G-cox1-I1 ==> end
;     G-cox1-E2 ==> start
  1482  TATGCCTGCTTTAGTAGGAGGTTTTGGT
;     G-cox1-E2 ==> end
;     G-cox1-I2 ==> start /group=IB(5') (1.15e-14)
;     G-cox1-I2-orf345_1 ==> start /first_aa=N /note=LAGLIDADG ;; evalue:6.8e-37
  1510  aacaaatgttcaattttattttttaaatctaacttaataagttggttcaacataaatagt
  1570  tctagttcagatttagtaactcaaaatcaaatattattgaaaataaaaaataatgtttta
  1630  tttaatgaaaatactaaattaggtccttatttagctggtttaattgaaggagatggtacc
  1690  tttgccatacatgatattaaatctacagctaaaaaatatagacctcggataattattgtt
  1750  tttaaattagctgatttacctttagcagaatacttacaagaattaactaattgcggaaca
  1810  gtgtataaaaaatctgatagaggttatgtattgtggcaaatacaagatattacaggtgtt
  1870  tatactattgttaatacaattaatggttatatgagaactcctaagattgaagctttaaat
  1930  agaactattaattggtataatgattatatcaatataaataagaatagtaaacttcctaga
  1990  actaaattagttttatctcaaattaaaaaaatagaaattaaaggtttagacaactcacca
  2050  attgacagtaatccttggctatctggatttacagatgctgatggtaatttttctattagt
  2110  atacacaaaagaactaatagaaattcaatcagagttcaattattttatagattagagatt
  2170  agacaaagttatcatagattaaataatgatggtgaacaagtatctttttttgccataatg
  2230  tctaaaatagctaattatcttaatactaatgtattaagtagaagtagaactgttagtgat
  2290  aaacaattttttagttttattgtaattagttgttctaaatctagctttattaaaactact
  2350  gattattttaataaatttcctcttctttcttctaaatttttagattataagtcttggtta
  2410  catattttagagttacaaaaaaatagtacaattactactgattatttaaatgaagcaatc
  2470  aaaacaagaacagaatttaataaaactagaactacattttcttggaaccatcttaaaaat
  2530  tgttatttaactaaataa
;     G-cox1-I2-orf345_1 ==> end
  2548  actaaataaattaatagttgccgtggttaattgtgaaattaatcttattacgttactata
  2608  tgcgggaaactcctaaagttatcttatagaactttctgaaaacttaatttaataaaatat
  2668  aattatatttataaaataaaaagcgtacagtggtcttaataattaagatagatattacaa
  2728  tggacaatccgcaggaaaccaaattttacttatggtaagtattaaagtaggatcctcaga
  2788  gactatacgtaacgcggttatattataattaatgtataacctgaagatatagtccaaaca
  2848  taattgaaagattatgtattattg
;     G-cox1-I2 ==> end
;     G-cox1-E3 ==> start
  2872  AACTATTTATTACCAGTTCAAGTGGGAGCCCCTGAT
;     G-cox1-E3 ==> end
;     G-cox1-I3 ==> start /group=IA (1.70e-21)
  2908  tacttatttaaataaagtatagtagtcctttttatagtaatcctataattagaatcgggt
  2968  aaattgcaagaaaatcttatgtaaattaaatgcattataagacaatttgcagcgaatttt
  3028  aatctagcaaattattattttaataatatttgagataaggattaaaaacgttcaacgact
  3088  agaaagtgagtaatgctaacaataatctttccacgaaaacccgatgacgataatgtatcg
  3148  ttaatgacatagtctgaaccactttgtgaaaagtggatataaaggataaagagcctttat
  3208  gttaacaaaattg
;     G-cox1-I3 ==> end
;     G-cox1-E4 ==> start
  3221  ATGGCTTTCCCGAGATTAAATAATATCTCATTCTGGTTATTACCTCCTTCATTAATTTTA
  3281  TTATTATTAAGTGCTTTAGTAGAAAATGGAGCTGGT
;     G-cox1-E4 ==> end
;     G-cox1-I4 ==> start /group=IB (1.89e-28)
  3317  acgtcacctgtgccagagtagtaagtaattactattaagtactttactatatgctggaaa
  3377  ctcctaaagctaaatctacttctaaaagagttacaatggtttagattcaacaatggacaa
  3437  tcagcaggaaaccaaagcacaatgcttcttatatattttttacaataaacaaagaagcaa
  3497  gcatgttagtaggatcctcagagactacacgtaaagctccttaaattatttttatttttt
  3557  tattttaaatttgtttaaggatgaagatatagtccataatacatatgaaagtatttattt
  3617  ggtataggtttggcttttacttcataggtaggttattgaagtagaagatttaagtcttcc
  3677  ttaaattccttttcatctaacgactcttctgataattatttaggtagttatttggcaggg
  3737  ttaattgaaggtgacggatcaataattgtaccaaaaacaattaggaatcaaaaaggtaaa
;     G-cox1-I4-orf259 ==> start /note=LAGLIDADG ;; evalue:1.1e-39
  3797  atgctttatcctgtagtaaaaatcacttttgttaaaaaagatgcacctttagcccaaaag
  3857  attatggaagtaattaaagggggaactatagtgtatcctaaagattcaaactatcttgac
  3917  cttttgtttcaagatataaaatctatcaaaaatattgctgtactacttaatgggaatatg
  3977  agaacacctaaaattgaggctttacataggttaattgattggttaaatgccagatccaca
  4037  gatggatttaaaatatgtaaattaagtttagataatagttggcttggtagcaacccttgg
  4097  ttatctgggtttattgaatcagatggtaatttttattgtgaatttaaattaaattccgaa
  4157  ggaatagccacaataattaaaggttatatgagagtttctcaaaaacaatcatataaatca
  4217  actacaactatttcaaaaaataattcaaatttctatataatggataaaatcagagaattt
  4277  cttgacgttaaaaatgtaactgaaattcaaagaaataaacctaattatatagaattagct
  4337  tacgaagtaagaacaactaaaaaattatcttgtgatattttaatcaattacttaacaaat
  4397  tttccattgtttagttctaaacatctagattttttagattggagtgaagtacatcacatt
  4457  agaatttctaaaaaatataaatctttagatggtacctcaaaattaatttcccttaaaaat
  4517  agcatgaatactaaaagaactcaatttaattgagattcattaaacagattttactgttaa
;     G-cox1-I4-orf259 ==> end
  4577  aatgtaatcaggattagcaatgattaagacttaatttccttgaaaaggaaaatatctata
  4637  caatttg
;     G-cox1-I4 ==> end
;     G-cox1-E5 ==> start
  4644  ACAGGATGGA
;     G-cox1-E5 ==> end
;     G-cox1-I5 ==> start /group=IB(3') (9.63e-08)
  4654  ca
;     G-cox1-I5-orf783 ==> start /first_aa=V /note=LAGLIDADG ;; evalue:1.2e-54
  4656  gttaaggataagctgtcttattacagtaatgtaattaaaattaaactctacttgatgcga
  4716  agaagtttcaatttaaaattttctaaatgggtgggtacacaatctaatactaataatagt
  4776  aataatactaatactaattctaatttaccgaatagtaataacaacaacaaaaggagacag
  4836  atctttttaaaaattatttcagttattattattattgttttaatttatttatttttttct
  4896  caattctctttagatcagttaggtcagttaccgccggtaattatttcatttattatttca
  4956  tttcttgtttttaattttgtatataataaattaaatttttctaaaaatattttcattaga
  5016  ttattacaaaaatttgttgtatataatgtttgtttttattttgccattatgatagctgtt
  5076  tattttgatttttatttatttaataccatcttttgtgatagtgatgatgaagataataat
  5136  gatgttaatgacaataataaagatcataatgacgataacagtaaaaatgatattaataat
  5196  aaagatgggaaatattatgaggttaaattacctaaagatcctatagatgttttggttaaa
  5256  gctgttggtgatgctacttcaaatatgttgactaatatgggtgctgctagtgcaggaggt
  5316  gctgtaggtgctacagtgattaaacatatgccattaccacctgcacagagaattgctgca
  5376  gctgttgtagcagcaggtgcaacaagtggagcagtaactgtaggtatacaagctggagga
  5436  gctatatctaaaaatttaaatgctagtgaagctattaaaaatcatccttatggggatccg
  5496  gatattgaaagagtaccatcacccgacagtaatatgattaatagtgcattagaaaatggt
  5556  gatcaatcaattcctttagttgatttattgcttaatttagtaacattaaatttattagaa
  5616  ctaatagttttaataacagtaatactattagtatttaatagatatttgagtcacatattt
  5676  aaagattttatttcaaaatttttaaataaatatatgcctactaaatatcattacttaaat
  5736  aaatttttacagaaaagcaatgaatataatactaagtttattaattttttattagtcttt
  5796  tttatagtattattattattaatgaaattaattaatttatatatttgttctgaattatat
  5856  accggtatagatgattatgttctagtatataattttataaacaaaattagcaaaagttct
  5916  atattattaattattggaaatagaaaatcgtgtacaacatcaacattggtttataatata
  5976  atacataaatttaatcattatgttttattaaatgtttctttattgaagtttaaatacctc
  6036  aacgtaattaactacctattctataatttaaatggagtggtaacaatgttatatgcacgg
  6096  ggacaattcgcctgggtaaaattaactacccatcagagacttaacgtagagcattcttct
  6156  agagctatttgtcgcaggaaatttaatataacaaaacaaacattaaatgataatgatgaa
  6216  ttattttatcaatggttagtaggaattacagatgcagaaggaacatttcaaatagtttct
  6276  aaaaatggggaatggtctttagtttttaaattatttcaacatgaatctaacaagagaatg
  6336  ttatattttattaaaaaacgattaggagtaggtgtaattaaaaaatctaaaactaatcat
  6396  ttttattataaaattacagataataaaaaaataaaaattcatatacttcccatatttgat
  6456  aaatatcctttattaactactaagtattttgactattcgaaatttaaggagggttataca
  6516  atattagaagatattaatctaactaaagttaaacaagatgaattaatgtttgctttggtt
  6576  aaaaaagtaccttctaaaagttatctttctccagcttgggaaatagttaataacaaagta
  6636  tctgaaactaaagatgctaaaagggtaatatccaaagcatggttaataggatttactgaa
  6696  gcaaaaggaagtttttatttaataaattcttctaaagataaaatagttcatggttttaaa
  6756  atcattaaaattttatgttcaatagttttatgtgccatagaacgtatactaggaataaaa
  6816  actaattttaaaaaaccatctaatacgattgaaactacaaactctagagcaattcaaaat
  6876  atcattaaatattttaatggaactatgaaaggaattaaatcccttgaatatagagtttgg
  6936  gccaggtcttatgtaaaacataaaggtgattttaccaaacttcaagaaataaggtcaaaa
  6996  ttaaaacattaa
;     G-cox1-I5-orf783 ==> end
  7008  atcaaatattattaaatccccattaaggtaataatgatttagtatggcttaggtttctag
  7068  ttaaatatagtgttatattaaacatgagcaaacaaaaatacagttactgacacaagttta
  7128  atggaagaatgaagaaatagtccgatctttagttaaaactaaagcgagtaatgatagtaa
  7188  atttttaataaaatttatgagattaccaacaata
;     G-cox1-I5 ==> end
;     G-cox1-E6 ==> start
  7222  ATTGTTATCCTCCTTTAGCTGGTATCCAATCACACTCTGGTGCATCTGTTGATTTAGCTA
  7282  TCTTCAGTTTACACTTAGCTGGGGTATCTTCTTTATTAGGGGCTATCAATTTCATTACTA
  7342  CTGTACTTAATATGAGAACTAATGGAATGAGTTTACACAAATTACCATTATTTGTATGGG
  7402  CAATATTTATTACTGCAATACTATTATTATTATCATTACCAGTATTAGCCGGT
;     G-cox1-E6 ==> end
;     G-cox1-I6 ==> start /group=IB (9.81e-18)
;     G-cox1-I6-orf337 ==> start /first_aa=E /note=LAGLIDADG ;; evalue:5.1e-44
  7455  gaattttgtattgcgccggctttaaatctgactatatgctggaaacactttcttaattta
  7515  ataggggaaagtcaatcagcaggaaacttaatttatttgaatattttagggatcctcaga
  7575  gaatatacgccagaaataatctgttgtaatagtatcttgttaaaacctagtaaaaatagt
  7635  cattttataagttatttaactgggttaattgaaggtgatggaactattattgtacctaaa
  7695  actgaaagatcacctaaaggtaaacttaattatccttctattcaaatagtatttcataaa
  7755  aaagatttacctttggctttactaatacaaaaaaatttaggttttggttcattaataagt
  7815  aaaaaaggtgtaaatgcctatcttctttatattaacgataaaaaaggaattttaaattta
  7875  gttaatttattaaatggaatgatgaaaacacctaaaattaattctctttataatttaata
  7935  gattggcttaataataaaaatccacaattaaatttaagtaaattgcctttaaatacttta
  7995  ctcttagataaaaatgcttggttatctggattcattgaatcagatggtcattttagtgta
  8055  agaactagttttacaggtaagtatcctaaaattgaatgtaaatttgaattaagtcaaaga
  8115  caaaaagatcatttaggtaatagtaatgaactatttttaaatatcattgctaaattttta
  8175  aatgttcctcttaaaaattttagagaaaatacatcacatcctcaatatagacttagaact
  8235  acaaatttggaaagtaacttaatattaataagttacttaaacgaatttcctttatttggt
  8295  gctaaattcttagattataaaaattgggaggaacttcttaagctatttaattctagtttc
  8355  aaatactctcaggaaaatataaataatattttatctctaaaatcagaaatgaatgataag
  8415  agaactgtttttacttggaatcatttaaacaaattttacaacttagattattaa
;     G-cox1-I6-orf337 ==> end
  8469  gatttattcccaacttctatgtgaatagaagagtatatactctaaatatttttaaaatat
  8529  ttttaagaatacaattaatatatggttagtattcatgggacgtagtctcgtatatcaaga
  8589  ttttttg
;     G-cox1-I6 ==> end
;     G-cox1-E7 ==> start
  8596  GCAATTACAATGTTATTAACAGATAGAAACTTTAATACTAGTTTCTATGATCCAGCCGGA
  8656  GGTGGTGATCCAATCTTATATCAACACTTATTCT
;     G-cox1-E7 ==> end
;     G-cox1-I7 ==> start /group=ID (7.88e-41)
  8690  ca
;     G-cox1-I7-orf282 ==> start /first_aa=T /note=LAGLIDADG ;; evalue:2.9e-48
  8692  acaacaacattgtacactattcctgttgtagctaaggattcggcttcgcccttccggttt
  8752  ggtacattttacacactctatgacaaacgttttcctaacgcttatgctccgagtcaatct
  8812  ttcctagaatggctggtgggattcacagaaggggacggttgctttacagtcaacagtcgt
  8872  ggtacaactatttttgtgataacacaaagtacccttgatattcaagttcttgagtatatt
  8932  cagcgaactctaggttttggtcgaataaacaaacaaggaccacgaactagtcggtttata
  8992  gtagaagacatcgccagtgtagcactgctagtagctctatttaatggtaatctagttttt
  9052  ccaataaaacaatctagctttgctctatttcttgaagcctttaacaaacgatcacgagct
  9112  caagctgtagaatttattccatcattggtaatttctactatccacgatttttggttatca
  9172  gggtttacagatgctgaaggttgctttaactgttcactactaggtaactcaaaagcatac
  9232  cgattccgatttcttctagcacaactaggggaagccaatctcactgtattaacacacatt
  9292  actacacttattgggggagtcgtacataaacactcaaaaccagaggtaaacgaattagtt
  9352  gtcaatggagcccgtaacgtggaacaagtttttaaatattttgaaactcatcctctatgt
  9412  accaaaaaagctaaatcgtaccaactctggggagaggttcatgcatctctccttaaaggg
  9472  gaacatctctcagcagcgtctagagctgtacttaaagccaaagcagctactattaacaag
  9532  ataaattag
;     G-cox1-I7-orf282 ==> end
  9541  tgtacaacccaacgggaataaaggatgtggttcaatgtaatttctcttcctccgcaagag
  9601  gcagttagacaagttgtgaaactctaataggcaagtgtctattgtatatatttaaagacc
  9661  ggttagagtgaatacaaggtataccactattctagtccatactacactatactggctggt
  9721  gcaatctttagagaaaaacagcctttaagtatgcttaccccgacaggcgtaaggatgaac
  9781  aatcgttcattggcgacacaagtgaatacggtcaacgtatactcgtaccaagaccgtcgg
  9841  tagtctaaactatcgctacagactgggtcacttgtgggtatctgaaaagatgcttaatgt
  9901  acagtcggttccctatctaacacaaggctactgtgctctttatgagattcatcagtagta
  9961  catgggccccaagagagagttaataaataataaatttggggctttagggaatg
;     G-cox1-I7 ==> end
;     G-cox1-E8 ==> start
 10014  GGTTCTTTGGACACCCAGAAGT
;     G-cox1-E8 ==> end
;     G-cox1-I8 ==> start /group=IB (1.60e-25)
 10036  t
;     G-cox1-I8-orf323 ==> start /first_aa=K /note=LAGLIDADG ;; evalue:1.2e-47
 10037  aaagatatgggcttcttaacgttgctgtatgctgggatcactccgctatttagttttaaa
 10097  cactccatcttaaatgatacagtaaaagggttaaaacaatggagtcaatcagcaggtaac
 10157  agttttgttaatcaaaatgaaacctcagagactatacgcaacgaaactgtagtcaaaaca
 10217  gaaaatgtgaaacttatttctgatcatgtacctaagcatttaaaaccagttaatgatgaa
 10277  tcatttggtcattatttagccggtttgatagaagggaatggtcattttaatagtacacaa
 10337  caacttgtcattgtatttcatttcttggatgcttccttagcttattatataaaaaatagg
 10397  ttaggttttggaagtgttaagcaagtgaaagataaaaatgcttttcttcttgttatatca
 10457  gctaaaaagggtatagaaaaagtaatccgtttggtcaatggaaaattggtaactgagatt
 10517  aaatataatcaaataattcaaaatatactaaatcatagtagttatgccgattttaaaaaa
 10577  gaaattgaatttaaattaaatttaaataaagaattaaaaaaccactggttagcgggtttt
 10637  tctgaagcagaaactagttttcaaataaaaatacttaatcgaaataataaagttgaagta
 10697  agcttaaactttcaaatcgatcaaaaaaataaagaagtattattattaattaaagatttt
 10757  ttagggggtaatattggctatagaaaaagtcaagacacttatttctatggttcaaccagt
 10817  tttggttccgctaaaaatgtcattaattattttgataagtatcatttattatccagtaaa
 10877  catataaactatttaaagtggagaaaagcatatttaataattcaaaataaaaaccatttg
 10937  accgaaaatggtcaagataaattgattaaattaaaaaatacaatggataggttaagtgat
 10997  gctacagtttaa
;     G-cox1-I8-orf323 ==> end
 11009  gatagagtcctaacaaggacgtaagttcttgagtattcatgcacctcttcaaggggatga
 11069  atagattattttaactattcgatgaatcaaaaattttg
;     G-cox1-I8 ==> end
;     G-cox1-E9 ==> start
 11107  TTATATCTTAATTATCCCTGGATTCGGTATTGTAAGTCATGTTGTGTCTACATTCTCAGG
 11167  TAAACCAATCTTTGGT
;     G-cox1-E9 ==> end
;     G-cox1-I9 ==> start /group=IB (1.40e-21)
;     G-cox1-I9-orf345_2 ==> start /first_aa=Q /note=LAGLIDADG ;; evalue:2.4e-37
 11183  caaacaattcttatgaatggcccttatattaacaatttttcccgatgttattatatcgca
 11243  acatactatatgcaggaaggagaggctattctgtttagtactaaaggtaaacgatttttc
 11303  gtaactacaatagtatttttagtaataatctattcagtactctctaatccgcaggtaacc
 11363  aacgcacagttgatcttatatttattaaatattaataatgaagatccaagcatgttagta
 11423  ggaacctcagagactgtacgtatgttttctacttgtctatgttctaaaaatgaacataat
 11483  aaagggaatggcgatactgatttaaaagttcgtcaatggattgctggtgttattgatggt
 11543  gatggaaatttttatatttctaagaaaggttatgttgaactttctgtagtaatggaacct
 11603  cgtgatattgcttgtctttataaaattaaacaacgatatggaggttctgtaaaagctact
 11663  tcacatgctaaagctgtacgttttcgattacatcatatggctggaattcaacaagtcatt
 11723  aaagatgtaaatggtctaattcaaaatcctgtacgtttacttcaatttaaaaaggtttgt
 11783  aatctctataatgtagaaactataccttcagttgaatttaaatatgatagtgcatatctt
 11843  tcaggtttatttgatacagatggtagcgtatgcttcaataaacaatcaatgcaagttttt
 11903  atcactgttacacaaaaaggtagagaattactcgatattttagttcctgtttatggtgga
 11963  gtggtacgatcttctaacaagaatactactgcttttaaatggacagtatctaaaaaaatg
 12023  gatgttcttaatctaattgataattactttcactggaataattgtgtctctgccaaaaac
 12083  aaaaaatttggtttggtaaagcatttttattttctatcttcaattggtgctcttaaaact
 12143  ccagaggattcagttctaggtcgaaggtttatcagttttgttaaacgatgggaagcaacc
 12203  aacaatttagacaattag
;     G-cox1-I9-orf345_2 ==> end
 12221  aaaaagagacagtccaatattaccgacatttaattaatgcggtaaataattg
;     G-cox1-I9 ==> end
;     G-cox1-E10 ==> start
 12273  TATTTAGGAATGGTTTATGCTATGTTCTCTATTGGAATTTTAGGATTCTTAGTATGGAGT
 12333  CACCACATGTTCGCTGTTGGGTTAGATGTAGATACTAGAGCATACTTTACTGCTGCTACA
 12393  ATGGTAATTGCTGTACCGACTGGAATTAAAATCTTTAGTTGGTTAGCTACATTATACGGA
 12453  GGAAGTTTAAGATTTACTACACCTTTATTATTTACTTTAGGATTCTTAGCATTATTCACA
 12513  ATAGGAGGATTAACAGGAGTAGTATTAGCTAATGCATCAATGGATATAGCATTACACGAT
 12573  ACTTACTACGTAGTAGCTCACTTCCATTATGTATTATCTATGGGAGCTGTATTTGCTCTA
 12633  TTTGCCGGATTCTATTTCTGGACTCCAAAAATCATAGGTTTAACATACAATGAATTATTA
 12693  GGAAAAATTCACTTCTGGACATTATTTGTAGGGGT
;     G-cox1-E10 ==> end
;     G-cox1-I10 ==> start /group=IB (7.27e-27)
 12728  t
;     G-cox1-I10-orf297 ==> start /first_aa=I /note=GIY ;; evalue:1.5e-30
 12729  attcaaatattaagaagtggttctatttctccatcagatgtagtagaaagagaaaaactg
 12789  gatgttgatttaaacgatattgataatgatactttagaaaacattatgaataattcacca
 12849  actcctaaattacctgaacccgaaaacaataaacaaaaacaaatattaaataagttaaat
 12909  aacatttctgcaaaagttatttttatagggattaaatatagtaaaacagatatattactt
 12969  aacattaaaaataaggctggtgtttatatgttttttaatttaattaatggggatatgtat
 13029  ataggtagtagtataaaattagacagaagatttagagttcatttaagctgcataggttct
 13089  gttaatttacctttatacaacgcattaaacaaatatggtcttaataactttgtattttta
 13149  attttacaatattgtgaacctgttgaagagttatgtttaggtttagaacaaagttatctt
 13209  gataggtttaaacctaattataatattttaaaattggctggttcttctcaaggttttaaa
 13269  cactctcccgaaaccatagctaaacttaaaaaaatgcatactggtaatcttcatcctaga
 13329  tttgggactaaggctagtgatgagcaaaaagctttaacgagtttagctttaaaaaaatac
 13389  tatgaggaacatgatcatcacagtaaaggtaaaaagggtaaattatcacctcaatttggt
 13449  aatggtggaacaaaattaattatggtagatgaacaaggaacaaattttacatttccttca
 13509  ataaatagtgcgagattacactttagagtaaggtttagtactatctccaaaaatatcaat
 13569  aaatctattaatattaacggagtaaaatggtctattacaacctctaattcataa
;     G-cox1-I10-orf297 ==> end
 13623  atgctccctatatttttttttacaaaattttaagtttaagaatgaagattagccccctaa
 13683  ttttatattagtaaacatccttctatatgctggaaactcctaaagctaaatctacttctt
 13743  agtaacaattatttagatattacaatggacaatcagcaggaaaccaaagcacaatgtttc
 13803  ttatatttttacaataaacaaagatccatatatgttagtaggatcctcagagactacacg
 13863  aaggaaaattaaataaaacaaacctttccatttttttttattgataaagggttaactatt
 13923  tccattgagaaaagttatttgagcttatttaatttaagatatagtccaatccaagtagaa
 13983  atactttggtataaatg
;     G-cox1-I10 ==> end
;     G-cox1-E11 ==> start
 14000  TAATTTAACTTTCTTCCCTCAACACTTCTTAGGAATATCTGGT
;     G-cox1-E11 ==> end
;     G-cox1-I11 ==> start /group=IA (5.14e-27)
;     G-cox1-I11-orf247 ==> start /first_aa=M /note=GIY ;; evalue:2.5e-28
 14043  atgtttgaaataacatcttgtacaaatgaaaatattttcttatctgtaatttcttttttt
 14103  cctttgggcccttttgtaaaaccaatctttttaaatgaacctgttagagtttattatcct
 14163  aaattaaatagaaatcttattggaactgataataaaaaaagagttgttatctaccagtgg
 14223  actaatttaataaatggtcatatttatataggcagtgcttctacaggttctacaagattg
 14283  ctaaattactttagccctagtgttctattaagaaatttacctatttataacaacttaaga
 14343  aaatatggacataataatttttgtttagctatattagaagatttaggattattgaaacaa
 14403  gtgtcaaaaaagtttatattagaaagagaacaatattacttagatgttttatttacaaaa
 14463  tatttagataggaaattaaacctttctcctactgcaggtaccaccttaggatttaaacat
 14523  agttctatttttaaattaaatagaaaaggtagccttaatcctatgtttggtaaaactttt
 14583  tcttctgaattcaattcaatgcaaacaagagataggaaaggaaaaaacaatcccatgttt
 14643  ggaattgtaaaatctcctgcaactatagctaaattacaaaaattagtttatgtatatgaa
 14703  gctgaaaccctaaaaagaattggcgtattttctacagttgaatgttctaaacattttaaa
 14763  atctttgggggaaagatactttaa
;     G-cox1-I11-orf247 ==> end
 14787  ctaaatatttaaatttgaaacttcctttcaaaggaaaaatattttcaagcgtacaattag
 14847  attaatttttcatgcctctatggtataatttaaaataccattagaaaattgggtgaattg
 14907  caaggatatcctagaaccagtgggtgtataaagaacactactctaggacaacttgcagcg
 14967  aagtttatttcaatacctccaaaaattaaaaatttatcaagtgcgccttgaacacttgag
 15027  gagtagggataaaaacgttcaacgactagcaagtgagtagtattaacaataatcttgcac
 15087  tctatattatatacaataatttagttagcgcccaatcatccctaaatcatttaaggtcga
 15147  catatgggatgaatgacatagtctgaacctttacttattttaagcacaataaataagtag
 15207  aaattatatagtacttaacttaattatattattaatattttatttcttagctatatattt
 15267  ttccgtaaggaaaggagtcttaattgcatcttacaaagatgtttattaaggattaacaca
 15327  attg
;     G-cox1-I11 ==> end
;     G-cox1-E12 ==> start
 15331  ATGCCTAGAAGAATACCAGATTATCCTGATGCTTTCGCTGGATGGAATGCTGTATCTAGT
 15391  TTAGGTTCTTTAATCTCAGTAGTGGCTACTGTATTATTTGGTTATATTATTTACGATATC
 15451  TTTGCTAATGGTAAAGCAGTTAATAATAATCCTTGGTTAGTGCCTTCATACTTTACTTCT
 15511  ACAAATGAATTTAATAATGAAGCACAAACAGCTAATACATTAGAATGGACAGTACAAAGT
 15571  CCTATACCATTCCATGCATTTAATATATTACCAGTACAATCTTAA
;     G-cox1-E12 ==> end
;     G-cox1 ==> end
 15616  AAATAAACTGTGATTAATATATTATTCTGTATAATCAATTATACCCCCCTAAAATTTTTT
 15676  GTTAATATTTTTAAATTGAAAAATTTATTTGGGTTGTTAAATACTTATGGTTTTCATCTA
 15736  GATGAATCTGCTCCTACAGTAGTTAAGTTGTCTTTATATTTTTAATTTTATCGGTCTTTA
 15796  TAAAAATATTAGAATTAATTTTATTATTTATGAATTTATTGTATTAGTAAGTTTAGGTAT
 15856  TATGATTACTATGAGTTATAGTATAGTATCTTTTTATACTCATTATAAATAAAGTATAAA
 15916  TTAAATTAATTATTGCACAAAAATTAATTGTTGATTGATATTTAGTCTGTTTAGGACAAC
 15976  ATAAAAATATTATGGGTTCGATATCTTAATAATATACTACAAAACATTACCCTTAAAAAA
 16036  AAAGATTCTTATTATCTTTTTTAAACTCTTTCTTATTTAAAATCAATATATTCAGTTTAA
 16096  ATAATTTTATATTTTCACCAAATGAGAATAACACTCAAATTCATTAGATAAAAATGAATT
 16156  TAAAATAAATAAATAAATT
;     G-nad4 ==> start
;     G-nad4-E1 ==> start
 16175  ATGCTTATATCATTATTACTTGTACCTTTAATCGGGTCTCTGTTATTACTATTCATTCCA
 16235  GAAAATAACCCTCAAAATGAAGGAAGAATGAAAGTAATAGCTTTATCAACATCTTTAATT
 16295  AATCTATTCATTTCTATTTTATTATGGGTTCAATTTGATTCAAATATAAGTGGGTATCAA
 16355  TTTATATTAGAATTTAATGAATTAAGTTTCTGTCATTTTAATATAGGAATAGATGGGATT
 16415  TCATTATATTATGTGTTATTGACAACCTTTATAACACCAATAGCATTATTATCAAACTAT
 16475  AAAAATATATACAAAAATGTTAAATACTTTTTAATTTCATTCTTAATCTTAGAAACTTTA
 16535  CAAATTGCATTATTTGTGGTATTAGACTTATTCTTATTTTATATCTTTTTTGAAAGTGTA
 16595  TTACCTGTATTATTTATCATTATTATAGTATACGGTTCAGGTGTGAATAGAATAAGAAGT
 16655  GCTTTATTATTCTTTTTATATACTTTAGCTGGATCTTTATTTATGTTATTAGCTATTTTA
 16715  CAAATTTATAGTTATGTAGGTTCTACAGATTTCCAATTAATATCATTAAATGAAATAAGT
 16775  TTAGAAAGTCAAAAAATTTTATGGTT
;     G-nad4-E1 ==> end
;     G-nad4-I1 ==> start /group=IB (7.35e-28)
 16801  g
;     G-nad4-I1-orf537 ==> start /first_aa=S /note=GIY ;; evalue:0.22
 16802  tcactctccttcagcaagagaagttttagtaatgttctttataaacctttttcacaatac
 16862  cgaatcccttatttaacactaatcaaatttaagggagtactagcattaaccaatcgtttc
 16922  tatcatagtgattctaattctaatcaatttaatctaaaccctgtaaaagtttacgaaaat
 16982  gcagatatttcaaagtttgatattatttcttacaataaaaataaatcgggagtatacaga
 17042  tgggtaaatcttttaacgggaaaaagttatatcggatgttcagttaatttaagaaataga
 17102  ttttatgattattacaatttatcacatttagaaaaacggaaaaaaaattcaattatatac
 17162  tcctctttgttaaaaaatggatattcaaattttaaattggaaatattagaatattgtgat
 17222  aaatcgattgtacgggaaaaagaaaattattacattaatctacttaaacctgagtataac
 17282  attttaaataatgcaggtttaggttatactcactcagaagaaggtttaaaaagaagatca
 17342  gtttatagacattcaaatttgactaagattagaattagtaatgctgcttttcttcgtaaa
 17402  gaaaaccaaggggaattagctacaaaccaccctaaattgagtgcgagcctatcaccaaaa
 17462  ttggaagcacatctagcttctttaaatttaaagaatagttacaaagttgaaataactaat
 17522  atagatactaatgtaacaaattcttatgattctattagaaaagcagctgaggcacttaat
 17582  tgcagtcataatactataagaaaatatagtataaaacaaataatacttaaaaataagtat
 17642  caaataaaaattttttgtttaactgataaaaatgtagaaaaagacattaccaaagacatg
 17702  accaacagattaattcattcaagtaatagcactttaaatatttggagagaatgtaaaagt
 17762  ttagtcgtttatttgtctcctacttctatgggctctaccctaaaatataaaggttttacc
 17822  tcaaaacttagagaaatgtgtcaaatccctgtgcatttacattctataatattaggggtt
 17882  cttttgtcagatggttggttatataaaaataaatctggtaaaactttattggccctaaaa
 17942  caaactaattttgaatatctttggttagtttatactaaactttctcattacagtagatca
 18002  ttacctattacaactaaaacatctcttaacggtacgaccaatgttatgtttgctactaga
 18062  gtttatccttgttttaccgaatggtataatatgttttaccaagaaggaaataaagtagtg
 18122  cctttagatttatataatatgttaacttatgaagcattagcccattggattatgggagat
 18182  ggtactaaagttaataaaggtctgactctccaaactcaatcttttactattcaagagtgt
 18242  gtatttattataagtattttaatacataaatttaacttaaaatgtagtatacatatgcaa
 18302  agaaatcaacctactatttacatttcaagtaaatctatggaaaaacttagacctttaata
 18362  ataccatatatgtgtagtagtatgatgtataaaataggtgtagactccaaataa
;     G-nad4-I1-orf537 ==> end
 18416  atttaaagaacaatgagtttattactatgaattatttctgagtggcaaactcgagagacc
 18476  tcttaaagtgagaacaagtaattactttaagaatatcgtcgaactaagtcaatgattgga
 18536  aactatcattgtaaaagcgtagaggccaaacgccacaagatcttctaagtaacaataaaa
 18596  ttgttatatgaaattttaagaaatggtccggttcaccggtgacggattttagcttaacac
 18656  ctaaataaaatatgaatatcatgttctcagaacagtatacaattgtattcatattgagaa
 18716  gataagccagctgtatctgaaatgataaaaggcctaaccctg
;     G-nad4-I1 ==> end
;     G-nad4-E2 ==> start
 18758  AGCATTTTTCTTAGCATTTGCAGTTAAAACTCCATTATGGCCTTTAACTGGTTGGTTATA
 18818  TAGAGCTCATGCTGATAGTCCTTTAGCTGGATCTATATTATTAGCTGGAACTATATTGAA
 18878  ATTTGCTACTTATGGTTATATAAGAGTTTTAATTAATTTTCTCCCTGATGCAAGCCATTA
 18938  TTTTGGACCTTTAGTTCAAACTATTGCAGTAGTTACTTTAATTTATTCATCTTTAGCTAC
 18998  TATTGTACAACAAGATACTAAATCTTTAATCGCTTATTCAAGTATAGCTCACATGAGTGT
 19058  AGTTGTTTTAGGTTTATTCTCTAACAGTATACAAGGTATTGAAGGTGCAATATTATTATC
 19118  TTTAGCACATGGTTTTGTTTCTCCAGCATTATTCATATGTGTAGGTGGAATCATTTATGA
 19178  AAGAACAGGAACAAGAATTATTCATTATATGAGAGGTTTAGTGACTTATATGCCTGTATT
 19238  CACTATTTTATTCTTTATCTTTACTTTAGCTAATACTGGTATACCTTTATCTTTAAATTT
 19298  CTTAGGTGAACAATTATCTTTAATTGGTATTTGGGATAATAGTCCTATAGTAGCAGCTTT
 19358  CGGTGCTACAGGTATAGTATTTTCAGCTTGTTATTCTATTTACTTATATAATAGATTATC
 19418  TTATGGATTATATTCTCCTCATTTAAAACCAGTACAAGATATAACAAGATTAGAATTTAA
 19478  TTTATTAATAGCTTTATTAATACCTACTATTATTTTAGGTATTTTCCCTAATGTTATCTT
 19538  AGATTCTCTTCACTTATCTGTAAGTTCTTTATTATATAAAATATAA
;     G-nad4-E2 ==> end
;     G-nad4 ==> end
 19584  TTTACCAATTTTCCCCCTTTATCCCTATAAAGCTAAAAAATTAATTTATATATAAGTATA
 19644  AAAATAAATTATGAATTATCTATTAGCTTAAAACTTTATTTATCAATCTTATAAATATTT
 19704  TATAAAACATTATATTCACTATTAAATAATTAGTAGAAAAGGGGTAAAACGAATGTATAT
 19764  TACCTTGAATACAATGGATAAATAAGGTAGCTATTTTAAATAGCTCAGTTATGAAAAGTA
 19824  AAAATAAATTAACCAACGTTAATTAATAAATCATTCAATATGGAAAACTATTTTAAATAG
 19884  CTCAGTTATGAAAAGTAAAAATAAATTAACCAACGTTAATTAATAAATCATTCAAT
;     G-orf340 ==> start
 19940  ATGGAAAACGATACACTATTTAGTATAAGTTTAATAATAAAGCTATTCTTTTTAATTCTT
 20000  TTTATATTAATTACTATTTATTTACTCTCATTAGAGAATAAAATTATTATAAGAAGTTAT
 20060  AGTAAACCTCTACTACAAAGTAGTGGTAAAGGGACCAAAGCTATAAGAGATGTCTTTACT
 20120  ATTTATGGGCCTGCGTTAATTGCATACCAAAGTTTAATCGATAGATGGTCTTCTACTAAA
 20180  ACTAATTCTAAACCTAATACAACTTCAAAAGAAAACGATTCTCAAACAATTGCAACCTCA
 20240  AAAGAAAACGATCAAGAATTGGTTATAAACAACCTGAAATCTACCGTCCAAATTCAAAGA
 20300  GAAGAAATAAGCATACATAAAGCTCATATTCTAAAATTAGAAACAGAAAAGGGGACAAAG
 20360  GGAACTGAAGAACATGAAAAATATGATGCAATCATCTCTATAGCTAAAAATTACGTTAAC
 20420  TCAAAAGAAAAAGTAACTTTAACTTTTGATGAATTAAACAAAATCGAACAGCTTAAAGCT
 20480  AAAAAATCTGGAGCTTCTTTGACTAAAGATGAAGAAACCCTAATAAACTTAGAAGCAAAA
 20540  TATAAAAAAGAAATGTTAGAAGCATCTAATACCCAAAAAGAATGTGAACAAGCTATGAGA
 20600  GATTACTTTAGTGGTGCTAAACCATCAGAAAGTAGTGTACTCGACTTTGATTTACAATCT
 20660  TTTTTAAATTCATTATCTACAGAAGAACTATTAGCTTTTGCTGGTATCTTATTAAATAGT
 20720  TTAGTCTTAAGTCATACGATCTCCATTATATTAACACTATATGGTGATTACCTTATTAAT
 20780  AAATTTAACTTGGTACACCGATACCCAAGGTTAGCCAAATTAATTAACCTAAGAAGAACA
 20840  TTACAAGCTTATTATTTAAAAATAAGTTTAATTTGGATCTTTTTAGCTGTGGTACCGCAA
 20900  CTAATAGTTTACATTATGATCTTAGAACCTAGACTCGAGGAAATTTTTAATATTTTTATA
 20960  TAA
;     G-orf340 ==> end
 20963  TACTTTATTTTATCGCCCCCTTTTTAAGGATCACTAAAAAAAACTTGTAAGTATGTTTAT
 21023  CATTAAATAGCCTGTTTGTAATTTAACTATTCTATAGTAATAATTTAGAAGTAATCTAAA
 21083  CACTCTTTAATAAACTTGATTATCGTTGTTTTACTCCTATAAAGAATAGGCCAATATTTT
 21143  AATTTTAATTTAATATTACCTATTAAGATATAAGATATAGGGGATATATAGGAATATTAT
 21203  TTTTTATTTTAGCGTTAATCCGACTTCAATGAGTGAAATAATAATAATAGCTAATTAAAA
 21263  AAATACGCATATAACTCCCTCAAATACTTAAAAATAAGGAACTTTTGTTCAGAACACCGT
 21323  ACTATTTTAATAAATTTAGTTATTTTTTATTTCGTATTTATTAAAAAAAAAAATAGAACC
 21383  TAATTAACCATCTACATTAATAAAAACAAAATTTAATTAACTTACTAGTAATATAAAAAA
 21443  AAAATATCAAAATCACAAATCACATGATGTTATGCGTTTTCAGGAATATTTAAATCTAAT
 21503  TTATTTAAAATGAATCCAATAAAAATGGTTATCTGAAGTTATTTACTTGATCATTTATTT
 21563  TTAATATCATTTATTTTATAGGACATACCTCGACCGTTAATAACCTATTAATAGACTTTT
 21623  TAATTAAATATAAATTATAAGTATAATTAAATAAAGCTATACTAAAAATAAATAGTAATA
 21683  AGTAAAGAGTTTAAATCATTATTAATATACAATTGCATACAAAAGATTAAAATGAAAATC
 21743  TTTAAATAAATACTAAAAATAAAGTCTGATAAAACATAATTATAAAAGAGTATATATTAT
 21803  TAAA
;     G-trnA(ugc) ==> start
 21807  GGGGATATCTGATAATTGGTAATCAATTGTAGT!TGC!ATTACAAGTATGATAGTTCGAG
 21865  TCTATCTATCTCCA
;     G-trnA(ugc) ==> end
 21879  TATAAACTATTATAAAACCTAATAATAGTTA
;     G-trnF(gaa) ==> start
 21910  GCTTCAGTTGCTTAATGGTAAAAGCGTTAATTT!GAA!GCATTAAAGAAGTGAGTTCAAT
 21968  TCTCTCCTGAGGCA
;     G-trnF(gaa) ==> end
 21982  CTATATCTTATTTTAAATAAATAAAAAGTTTTTTAAGTAAGTTA
;     G-trnT(ugu) ==> start
 22026  GCCAAAATAGTTTAAATGGTTAAAACGGATTCCT!TGT!AAGAATCTAATACTGGTTCAA
 22084  TTCCTGTTTTTGGCT
;     G-trnT(ugu) ==> end
 22099  TA
;     G-trnQ(uug) ==> start
 22101  TGAGTTGTAGTTTAATTTGGGAAAACACCATTTT!TTG!GTGGTGGCTTATATCAGTTCG
 22159  AATCTGGTCAACTCAG
;     G-trnQ(uug) ==> end
 22175  TATGAAAATTCTCTACGGAGAGTGAATATATAACGATATCCTTTTGCCATAGAATATATA
 22235  AAATTTATATTGATCGTTTATATTGATAGTTTATATTGATAGTTTATATTA
;     G-trnK(uuu) ==> start
 22286  GGAAACAGAACTCGATTGGTTGAGTGTCTCCCT!TTT!AAGGAGAATGGTCTTGGTTCGA
 22344  TCCCAAGTGTTTTCA
;     G-trnK(uuu) ==> end
 22359  TACTTATAAGAATAGTAGATACTAACTTTATATAAAAAACACAAAATTAGATTAAAATAA
 22419  TTATGTTTTTATTTTATAAAAGTTTATACTTA
;     G-trnY(gua) ==> start
 22451  GGGCAGGTGATCCGATTGGTAATGGTGGTTTTCT!GTA!AAAAAATTGGTTTATACCGTA
 22509  AAAGGTTCGATTCCTTTACTGCTCA
;     G-trnY(gua) ==> end
 22534  ATTTAAATTTTAATCATTCTTATT
;     G-trnM(cau)_1 ==> start
 22558  AAGACTGTAGCATAATAGGTTAATGCAATTCGCT!CAT!AATGGATCTTATAAGGGTTCA
 22616  ATTCCCTTCGGTCTTA
;     G-trnM(cau)_1 ==> end
 22632  TTTCATTATAAATATAATATAAATATTCTTATTTTTATATTTTTTTAAGTATATGTGTAT
 22692  ATTTTCTTAAAA
;     G-trnS(uga) ==> start
 22704  GGGCATTTGGTCGAGTCTGGTTTATGGCGCTTATCT!TGA!AAATAAGTACTTCTAAAAA
 22762  AAGTCGTGAGTTCAAATCTCACAGTGCCCG
;     G-trnS(uga) ==> end
 22792  ATCAAATAAAATAACTAAAAAAATCATTATGATCACTTATTATAAAAATAATAATAAAAT
 22852  TTTACTATTTTAATAAATGAGTAAAAGA
;     G-trnH(gug) ==> start
 22880  GGTAATATTAGTTTAATCGGTAAAATAACGTCTT!GTG!GCGACGCTGTTCAGAGTTCGA
 22938  GTCTCTGATTTTACC
;     G-trnH(gug) ==> end
 22953  CTTTAAATATTTAGATGACATAGAATCATTCATTTATCTTAAAAGAGAGGGTTAAGATAG
 23013  TTAAAACTGGGATTAACTTATTTAATTTAGTAAGGTTATAAGTATTATTAAATATAATAG
 23073  ATACCTGAAGGTATGGTATAAAAAGAAGTTTTTCTTTTTCAAAATACAGTAAATTTACAT
 23133  ATAAATTATCAGTTCTAACACTTTAGTTTGTTTATTTTATATTTATTATAATGTGCAATA
 23193  TGATGACCTATATATACTTATGAATTTTTATAGTAAATTCAGTTCTATTTACAAAACTAT
 23253  TCTTACAATTATCTAACTCCCTATCTAAAAATTTATTA
;     G-trnM(cau)_2 ==> start
 23291  GCTGATATAGTTTAACTGGTTAAAACTTATCATT!CAT!GACGATAAAATAAAAGTTCAA
 23349  TTCTTTTTATCAGCT
;     G-trnM(cau)_2 ==> end
 23364  TTTGTAACCGCTTTATTTGTAATTTTATCTATCAATAGAAAGGACTAGTAAATTTTCGAC
 23424  TAATTATTTTTAAAATAAACTCTCTTAATTATTATATAACATTTAACTTTTTTTAAAATT
 23484  TAGTCTAACTAACTCAATTAAAACTTTTGTTTTTTTAAATATATATGTCTATATTAGATT
 23544  ATATTAATTTGTAACTTATTTTAGTATTTATTCAAATTAAATTTTTATTGCTCAAGACTG
 23604  TGATTAAAGATATTATTCAGTATAATCAATTATATCTTCTAAAACTTTATTATTATTTTA
 23664  TTAAAATGAAAAATTTGTTAGAATTGTTAAATACTTTTGGTCTTCATATAGATGAACCTC
 23724  TTCCCGCAATAGTTATGTTAAGTTTATCTTTTTTTAGTACTTTCATGTCTTAGTTTATCA
 23784  AATGTTATAAATATCGGTATATATTTGTTATCAATTTATATAGTTAGTCATGACAAATTT
 23844  TTAAATAAAATACCAGAAAAATATGTTTATGTACATAAATTATTAAGATTTTATAAAAAT
 23904  ATTAGAATTAATTTTATTATTTATGAATTTATTGTATTATTGCTTTGTTTAAGTATTATG
 23964  ATTTATGGTTGTTATGATATAGTTTCTTTTTATATACACTTTAAATAAAGTCTATATTAA
 24024  GAATAAAATAAAAAATTTAAATAGTGTGTTAAAGTTTACACTGAAGGAATACCTAACTTC
 24084  TTAGAAGAAATTAAAATTTTTAAAAAAGAGTATCTAAAAGTATATTTTATAGGTTTTATA
 24144  TTCTACAACTTAACAATAATGTTCCTAAGTTACATGGTATTAATAAAACTATATTGTGTG
 24204  TTAATGTTATTCTATAGTGGATTGTTTAATTTTATCTATGTGTACAATTTAATAATATCT
 24264  TATATTTTAACTGTAGATTATCTTAAGGGTAACTTATACTCCTTAAATTATTCCATTGAT
 24324  TATAACCGGAGTATAAATTTACTACAGAAAATCCTTTTACTTACTTTACCTGCGGTTATT
 24384  GTAGTTAATCTAAGTTATATTCTTACAATAACTTAAGTTTAGTACAAAAACAAAGAAACT
 24444  ACGGTGTACTTTCCTCTAGGTTTCCCCTATTCCCTATTCCCTATTACCCATGATAGATAA
 24504  GTAATAGCTGTATATATCTATTCTATTAAAAATTTTAATTAAAAACTTATAAACTTATAA
 24564  AAATACA
;     G-orf290_1 ==> start
 24571  ATGAACAGAGTTTTGTTTGGTGAAACTAAATTACCAAAATGGGATATTGTAAATTTAGAT
 24631  TATGGTTCCTTAGAAATACTAAGCAAATTAATAATCAAATTTATGGAAGATGAATTAATC
 24691  CCAACTTATAATAAGTTAAGTAGAAATGAAGAACCTCTATTAAATGATAAAGAAAGAACA
 24751  ATTATAAATGAACTAGAATCGGAAAAAACTAATAATGTAATTATAGCAACCCTTACAAAA
 24811  AGTAGATTTGAGCATAGATATAGAGGTGACTTTAGAATACCTTTAAATTTGATTATTTCA
 24871  ACTTTCTTTGTAGAGTTTCATTTGATGTATAAAATCGAAGACTTACAATTCTTAGTAGAA
 24931  TTAGCTAAATTAGCTTCTACCTATCAAAATTTAAAAAAATATGAGTTAGTAGTAGTAAGT
 24991  AACCAGTTTGACGGCTACCAACTTATTGAAATAGGCAACTTTAAAGTCCATGTATTCCAT
 25051  TATATGGAAATTTTCCAAAATGAAATGTATCTAGCATCTGATTTTTTATTAAATAAAATA
 25111  TTTATATTTAATCACATAAGATTTGAACATTTATATTACATATTTAGAAATAAGGGGATA
 25171  GTTATAAATGGTGGTTCTCATAATAGAAGACATATCTTAAAAACTAATGATATTAAATTA
 25231  ACTTTAGTGCTAAGAACATTATTATTCCTTATAGAAAATTTAACTTATCCAAGAAAACCT
 25291  TTTAAATTTGAGGATTATGATAGTAGACTAATTGAATTAAGTCATAAGTCTTTCGCCAGC
 25351  AATCAATTTAAGAAAAAAAGACTTTACTGAATTAAAAAAAGTAGATGAACTATATGCGAT
 25411  CATTGAACTTATTTGTCCTCCACAACAATATAA
;     G-orf290_1 ==> end
 25444  AGATAGATCTAGGTATTTCGATAGAAAGTTTTGTGAGTCAATATTA
;     G-orf162 ==> start
 25490  ATGGGTTTATTTAATATTACTGTTCACACTGGTGGTTTACATATGTCTATTAAACCAGAA
 25550  ATGGACAATTACTTAAATTTATTAGTAAAAGAAATAGATGAGAAATTGAACCAGTATACT
 25610  GAAATATCTAAAGAAATTAAAAAGGATTTTGATAGTAAACGTATACACAATCCTAGTCAC
 25670  CCTCAAAAAAGAGGTATTCATACTAGTGTTAAAAAACAAATTGATGAGTCCAATAGTTTA
 25730  AATTTACCGGGAAACCTTAATAGTAAAATGTTAAAAAATCATCCTAGAATCAATGAATTT
 25790  TTAATTAAAATGAGAGATCGGTTAGATAATACTAATGATTCGGTAGAGGCCCAAAGAAAT
 25850  CTAGAAGAAAATTGGATACAGGAAATGAATTATTATTTAAGTTCCGATAAAAATATTATA
 25910  AAAACTAATACATCTAATATGAGTCTATTATCAGCAGTAACTAAAACTGTAGAACTGATT
 25970  AATGAGTAA
;     G-orf162 ==> end
 25979  AATGTGTCTAGCAAAAGACCAGATTTGATCTATAAACATTTCCCTAAGTTAGCTAAGGAT
 26039  ATTGATTATAATCTA
;     G-orf513 ==> start
 26054  ATGCTTATGATTACTTACCTAGTAACCAGAAATTGTGTAAGACAAGATAAAACTTATACC
 26114  TCTACCATATCAAAGATAGGTTCAAATATACTAAGTCATACATTTATCCAAGAAAGAAAT
 26174  AAGTACTTAAAACAAGGGAAAGTTGACATGGAAAATAGTGATTATCAGTCTTTTGATACC
 26234  TTTTTAGAATCTCTAAAAATTAATGATGATGATATTCTAAGAATTGGAGACTATTTTCTA
 26294  AGTATTCTTATGATGGAACCTCATAGAATATTTGATAGAGATTTTAATGTTAAGTTAGGA
 26354  TATTTAAAAGGAGAAAGTGCTACAATTAAATTTAATGAAGGTAAATTAGAAGAAATTAGA
 26414  TCGAATGTTTTAATTAGTCCATTATCTATGCCTATGGTATGTCCACCAAAAGATTGGGGT
 26474  GATAAAACTTACGGTGGTTACCTGACCAATTCATATATTCAAAGTCCTTTAATAAGAAGT
 26534  TCACCTAATTCAGCTCACTGTACCCTAAATAAAGAAATGTTATACAGAAGTATAAATATA
 26594  ATGAGTAAGGTAGAGTTTGAAATAAATGACTTAGTATACGATTATCTTTTTGAAGGTCGA
 26654  GGAGATTATTTATTCCCCAAAGAGGAAGAAGAAAAACCTTATGCTAAATCTCATGATAAA
 26714  CCTTTTGATATGGTATTAGCCGAAGCATTTCTACTTAGAAATAAAACCTTCTATATACCC
 26774  TTAAGACCTGATTTTAGAGGTAGAATCTATACTGATTCTTATTATTTGAATTACCAAGGT
 26834  AGTGATTTACCGGTAGCTATGATCCAGTTCTCAGATGGGGAATCTTTAACCCAAGAAGGC
 26894  CTAAGAAATTTATACATTTATATTGCTAATGTTTATGGAGAACAAGGTATCAGTAAATTA
 26954  AATTATGATAAAAGAGTAGAATGGACTATTCAAAATAAAAGTAAAATCTTAGATATGGAT
 27014  CCTGAATTTATCTTAGGAGCAGAAGAAAAGTTTAAGTTTACGGCATTATGTTTATTAATG
 27074  AGGGAACTAGAAAAAGACCCTAGTTATAAAGTAAAAATACCAGTATTCTTCGATTGTACT
 27134  TGTTCGGGTATTCAACATCTAGCCGGTTTAATGAAAGATGAGTCTTTAGGACAGGAAGTT
 27194  AATTTAACTCCACAATCTGAACAAGATAATGTATCTGACATTTACCAGAAATTAGCAATA
 27254  CCAATTAACAATGAAATTAGAAGAATAGGTTTAGAAAATCCTAAGTATACTAACCTATTA
 27314  GAAGTAGACCTACCTAGAAACATTCTAAAGAAACCAATAATAACTAAAACTTACAATGTT
 27374  ACCATTGAAGGTATCTTCGAACAGTTACAAGAACACTTTAAAAAAGTAGTTGTAAAAGGA
 27434  GTAAAATACTTTACTAATGTGCCTACTATAACAAAACATCAATTTTGTACAATCAATGAA
 27494  AGTGACTTAAGAATGATAAGTCGTATAATTAACGATAAGCTATTTCAAAGATATCCTTTA
 27554  ATTGAGAAATTTTATGAGTATATTTTAAA
;     G-orf184 ==> start
 27583  ATGTCTAAGGTAA
;     G-orf513 ==> end
 27596  TGAACGAATTTGACTTAGATATTGAATGAAGTACACCAACTGGAGTAGAGGAACATCAAA
 27656  GATACCTTAAAACAGTATTAAAAAGAAAATTAAGATTAAACAATAAAGTATCAATATTGA
 27716  GACAGTATTCTAAAACTGATTTAGATAAACAGAAACAAACTAATGCAATTATACCTAATA
 27776  TTATCCACTCACTAGTTGCTAATCACCTAATGAAGGTGATCATTAATTTTGCACAAATGA
 27836  TCGAAAAATCTTTAATTACAGTGCACGATTGTTTTGGTACTCATCCTAATAATTCAAATA
 27896  TTCTACGGGAAATAGTTAAATGTGAGTTTGCTGAGTTATACTCAGATGGAGAATTTATTA
 27956  ATAATTTCCATGAAAAAAACTTACGTCGGTTAATGGAAGCTGGTTACCCAGTAACCTTTG
 28016  ATCAGGAATACAAAATCTTCTTTGTCCAAAATGGTAAAAAAAGAATAATTATACCTAATC
 28076  CCCCGTCAATAGGAGGGTTTGATATTAATCTAGTTAAGGATTCTGTATACATGATAAATT
 28136  AG
;     G-orf184 ==> end
 28138  ATCATTACCCCCTTAATATAAAAATAAAAATAAAAAGGAAGCATAAATTTGCTTCCTTTT
 28198  TATTTTTTATTAACTTAAGAATAGTAGGGGGTTTTTTATAGACTA
; G-orf879 <== end
 28243  ATTATTTTTAAGAGTTTC
;;     G-dpo_1 <== end
 28261  ATCAATATGAAAGGGTTTTGTACCCACAAATCTTCCTGATTCATCAAAGATTAATTCTCT
 28321  CTTATTTTCAGTAACCATTACGGTATATATCTCATTTTTAATTGAGATTGAACCCTCTCC
 28381  GATATTTCCATAGAATTTATCTTGGTTTATTTCAAGACTTTGGTTTTTATATAAAAGTGA
 28441  TTTTAGTTGATTAAAAGTAACTGGACTTTTAAGTCCCTTAACTCTTGTTTCTTCTCCAAA
 28501  AGAATTGGTACTTCCTCTTACTTTAGGTGCAAGGAACACTACCTCATCGAATACTCCTTC
 28561  TAATTTAAATTGACCAATGACATCACCTACAAACTTAGGATCTAATTTACCTTTAATATA
 28621  AGCGGAATCGGTATCAGTATAATAAACATCATAGTTCAATAAGAAATAATTCATATAGGT
 28681  TCTTGCACCAGCTGTAATAGCAGCAGAGATTGCTATACTAGTACTCATCATTTGATATTC
 28741  TGGTTTATAGTCTACTACCTTCTCATCGAAATATCTTATTAAAAGTTTACCATTTCCTAG
 28801  TGAATCAATATCCTCTATTTTGTAGTTTAAAGCATATTCATCCAATTGAGCTTCTGATAT
 28861  TAAATTATGTTTGTAAAGGTTAGGATCTATTGCAAATCGACCATATAAACTGTTTAAAAG
 28921  TAATTTGGCTATAATGTACCGAGGACTACCTTTCTCACTATTAAGTTTAATGTCATATAA
 28981  GGCAGATACGTATTCTCGGAATATGAATTTTGCATTGAACATAAGACCATCTATTATTTT
 29041  TAATTTATATCCTAATTCTAATGCTCTTCGATATTCTACTCCTGTATAAATACCTGTCCA
 29101  TTTACCAGTTGGTGCTACTGTATGCCATACTTGACCTTTTCTTAATCTGTGTAGTAAGAA
 29161  TGGTTTTTCCATAGTAGATGGGCACTCAACTTCTAATTTTAAGAACAGATATTTACTATC
 29221  ATCGTGTAAAATTTCAGGGTATGCTCTTAAGATATCACCTTTGAAGGCAGTAGGTTGTCC
 29281  TATTGGCATAGGTGTAAACCCCATAATAAAAGGATACAAAGATCTGACTTCATACCCAGT
 29341  AATATCTTGACCGTAAGGTTTAAATACTTCTACATATCCACCTCTGTACCCAGATTGGAT
 29401  ATAATCAAATATGGTCCCATCTAAGATACAGATAGTATCTTCTGTAAGGAAATTACTTTT
 29461  TAGGATACCAAATGCTAATGAAGAAATTGTAGGAAATCTGTTTAAATTTAATCTAAATGT
 29521  ATTAAATATCTCTAAATTGAAAACTTTAATAACTTCAAATAAAACATAAGCATCATTCAC
 29581  ACAATATAACTCAGTTTCATTTTTTAGGTTCCATTTTTTACTTTTAAATCTATTTTTATA
 29641  ATTTTCATAATTTTTATCACTTACTTTTTTAGAGAAATAAATTTTATCTGGAACTTCTCC
 29701  TTCGTAATCTAAAGATACCTCATTAATAAAATCATAAGGAAATATATCTTTTTCACCAAC
 29761  ATTATACGTTTTAGCTAAAGCATCCAGAGATGCATTAAAAAGTAAATTAGAGTCTCTAAA
 29821  GTTAATTGAATATTCACTAAAGAATAATTGTACATTAACAATTTTTTGTTGTTTTGTTTT
 29881  TAACAATTTAACTTTATTACTTAAATCACTTATTACTCTGATTAAGAAGATACCATCAAA
 29941  GTGACTGAAGTTATGTAAGTAAACAATATGACCATTATATTTTCTAAGCATTAAGGATAT
 30001  TAAGGCATTTCTTAATAAGTCATAAGAGTCTTTATAATCACTTAAGAAAAAGAATTTACT
 30061  TTCTTTCCCATCATAAATACTTACGGCATAGGGTACTAATTTACCTTCTACTACTTTGGT
 30121  TTCTAAATCCATTGTAATAAACTTTTCATTTATTTTAATTACCTGTTTTATTGGTTTAAT
 30181  ATAATTTTTTTTGAAGGTTTGACTATGGTAAACTATATCACCGTCACAGAAATAATAAGT
 30241  GTGTCTTTTTACGGTTCTTTTGAATTCAGTTAAGTTACCGGGATTCAATAACTCATCTGT
 30301  AAATTTTAATACTACCCTGTCTCCGTATTTTAACTCTACTCGGTATTTATACTCTTCTAT
 30361  TTTAACATAATAAACTGCTTGACTTTTGTATTTATATACAATGGCTTCCTGTTCATTATT
 30421  CATATAATGTACTTTCCCCCATTCACTTAAATCCATAGACCTAGGTAAATTGAAACCACC
 30481  AATAAGAATAGTAGGTAATCTTTCAGTAACGGTACGAGGATTTCTATTTATTTTATCTTT
 30541  GACTAATACTATACTAGAGAATTTATAACTTAATTCGAAAGCTTCGATTACAATGTTTTC
 30601  ATT
;;     G-dpo_1 <== start ;; HMM match pos. 285,1109 score 5.8e-169
 30604  ATCACGTATGTAAATTTCATTCACAATTTCAACACCTAAAAGAAAATCCGGTATCAAGTC
 30664  TATAAAAGAACTTTTTCTAATATAGTGACAAGCACTGATACTTCTATAACCCTCTTTTCT
 30724  AATTCGTATTTTTAATTGTAACATAATAGAAGGACTAATATGATCTTCTCTTAGTACTTC
 30784  CCTTCTAAATTTAGCTAACATTCTTAATAATAGACCGTTGGTAACTATATTATTGTTTAT
 30844  AGGGGTTACATAATTAAGCCATTTGTTCATTGTAGATAT
; G-orf879 <== start ;; contain dpo
 30883  TTAATGTATAAAGTATATATTTTATATATAGAATAGATTTACCCCCTTTAACTTTAACTA
 30943  AATTTGTTAAAGAACTAGTGTATCTATCATCTACTAGTAAAGGGTGAAGATTATAAAAAT
 31003  TTAAACACTTAGAAGGGGGTTAT
;     G-orf227 <== end
 31026  TTAATAAGGGCCACGGTTTCTTTCCATAAATCTATCTATGGTTATTTCTAATCTACTGTC
 31086  ATAGGTATAGTTTCCTAAATTTAAGGCTGTTCTTTTTTTGAACATTTCCAATTCACAAGG
 31146  GTGATATAAATAAACATTAAGCCTTGGAGACCCAATACCCTGATAAAGTACCAATACTTG
 31206  ACCCATTCTTATTCCTAACTCTCTATTAAATCTTATATCAGAATAGAGATGACTAATCCC
 31266  AGTGAACATAGTATCACAAAAGATTGTAGCATCATTTCTTATTAATGTATTAGTTAAAGG
 31326  ATTAAGTGAATACAATCTCCATTCTTGTAGCCATTCACTTTTACTTTTATTAAGATAAGT
 31386  TATAAGTTGTGAATCACTGTCACATACTGCAAATTTGTTAATAGGGACAACTCTATCCCA
 31446  TACACTTTCATAATAAGCAGAAACAATTACCTTAAGGCCAAAACCATCCACAATAATTAC
 31506  AGGACTAGTAGAACTAATTGAACCATCATTACTTTCAACCAATAAGTTATTCGTAGATAA
 31566  ATGAGTAGTTACTAACCCATTCAACTGTTCAAATAAGTTTGACCTGTTATTAATTATAAG
 31626  CCTTCCACCACTACATCGATGTATTAAAAGTTCTGTGTTTATTAATAGATTTCTT
;     G-orf147 <== end
 31681  CTATTCAAGTGGACTAAAAGATGCATCAT
;     G-orf227 <== start
 31710  TTTTAATAAAGTAATACAATTCTAGCATGTTCCCAATTTTACTTTCTCGTGCTAATGGTT
 31770  GATAAACAAGCCCATTTCCATAGATGGAAACATCATAAATACCGTTAAATAGAATAGGGT
 31830  ATCCGTATAGTTTATCAATTTTATTGATATGGTGTAATATAGGCTGGTAATCGTCACTTA
 31890  TTAGATAAGTATTAAAGGCTGATGTGGCTTTTGCTTTTGCTACTACAGCATCAATTTGTC
 31950  TGTCCAGTAAATCAGGTTGTATAAAATGACTAATTCTCAAAAATTTTAGGTAATTAACAT
 32010  TATCCCAAATTGAATCATTTTCGTACTTATAGTTAATATAACCTATACTATTCCCATAAA
 32070  ATGTATTTTTATATCGAAAGAAAATGTCTCTATCTATGAAGGGGGAATTACCCAT
;     G-orf147 <== start
 32125  GTACCCATTAAATACTGGGCGTGTACCTTGTTGTTGATTGATCTGAGTATTTTGTTGGGT
 32185  ATTACTATTAGGCTGAGGCTGAGGCTGTAAAGTACTCTGAGTATTTTGTTGGGTATTAGT
 32245  TTGTACATTAGTTTTAAAATTAGTTTGTAAATTAGATTTAAAATTACCCGGTGAACCATC
 32305  ATCCGGTTGACAATAAATAGTTTTACCAAAACCTAAAATGGTGAATACAGTTGTACTAGT
 32365  AACAAAATTTAATAGTAATAAGCTAGGAAATACCAATAGTATAATTACTTGCAAAACGGT
 32425  AAAATTATATACTTTACTATAATCAAGTTCATACTTATAATCATTATAACTACCATAAAT
 32485  ATAATTTTAATTTTGTTATACATTTTTATATTTTTATTTTCGTTTAAGAATAGATATTTT
 32545  ATATTCTATTAAAAATTTCTACCCTTTTTCTAATTATATTTTACTTATTTACCTGTAAAA
 32605  AGAAGGGAAGGTAAAAGACTACTCCCCCCTTTTAATAGAAATAGGAAGAAGAGGGGGTAT
 32665  AATAAAAGTAATTAAAATTAGTTTTTAATAGAGTACTAATAAGTTTTTGCTATCCTTTAA
 32725  TGATAATTTAGTGCAGGTATAATGGCTAAATTAGGGTAATATCTATTTTAATATTAATCT
 32785  AAGTAAATGTTATGATTTTAAAAACATTCTGTTTATACATTGTGTTCAAAAGTATAGTAT
 32845  ACTTATTACTATTATTACTATTATTACTAGGTAATAAAGAATATAAATGAAATGAAGTAG
 32905  ATATATAAACTTATGATATCTACGTAAAAACATTAAAAAAGATAATAAAAAAATATCTAT
 32965  TATTAATTCTATGAAAATAATTAAACTAATGAGTAGATTTGACGTATTAATATTAAAATT
 33025  AAACAACTAAATGAAAAAGTTGACTCTTTATCTAACAAAATTGAAAGTTTAGAAGATAAA
 33085  GTCGAAAGTTCTGTGTGTGTTAATGAAGAAACTTCAGATAGGTTAGCAGTATTAAGAGAT
 33145  GAACTGGAAGCTAAAGATTTAATTTCCAGTGATTTAAAATATTCTGAAATTCAAGAGAAA
 33205  GTAATAAATTTAGAAGTTTTGAATAGTGAATTAAACAAAGATTTAATTATGGTTGGAAAA
 33265  TTAATAAGTGAACCTGAATTCTATGAATATGTTAAAAATGTTAATATTGAGGATGGTTAT
 33325  GAATATGAGTCTGAAGGGCCTAATGTATACATGCCCTAGCGGGAGGGTTTATATGAAGCT
 33385  TACAAATTATCATTAGTAAAATACCCAATAAAATAATAAATATCTATTTCTTATAGAAAA
 33445  ATTAAAAATATGTAATGGAATTGCTACAATTCAATTTAACTTTAAATAAAATTTTAATTA
 33505  TTAATGTAGCATTAACCAAGATAGGGTTTTGAATAGGAGCTTTAGTAAAAAAAGAATTGT
 33565  AAACATTTAAAATGACTAGTATCATTTATTCTTAAATATTTATAGGGAAGGGGGTAATAA
 33625  TTAATATACCCAATATTATTCATGATTAATGTAAGTTAATTGAATCTTTAATGTAAGAAC
 33685  ATGTTAAGATTGTAAATACATAATCTTGTATTACTGAAACAGCTAATTCTAAAGTCATAA
 33745  TAGTTAAGAATAAAGTAAATGGGATTAAAGTTAAGACAGCTACTATGAAACTAGCATTAA
 33805  ACATTTTGAATAAGAATGTACAAAGCATTAAAGTATGACCTGCTTAATAATTAGGGTTAT
 33865  TTTTTTTTGTTAAAGGGATCTTCTCCATCAAATAAAGAAGTAACACTAACATTAGATGGG
 33925  TTAATACCTTTTTTAAGTTCCATTGCTGTCCTACGTGCTTTTAAAAAGTCTTCCCACTTG
 33985  ACTCCTGATACTGACTCTAAAGTTGCTTTGTCTTCATCAGACAATTCATCATAAAAAGAA
 34045  TCTATTTTTTCTGATTTTAAATCTTTTAGACTATCTTTTATACCTAGTTTGTCTAAAAAG
 34105  GTTTTAGCCTGGGCTTCCATACCAGATTGTTTAATAAGATCTCTCATCCTTGGAACAAAG
 34165  TAAGGTTGTTTCCCTTCATTTACTAAGATTTCGTCCAGCTCGTAACAGAGGGCAAAAGTC
 34225  ATACCTGTACCCACTGTGAATCTTGTAGCAGTTTTTATAGTAGCTACACTCCCCTTTAAA
 34285  ATAGTTCCTATTAAATCTAAAGGAGAGTTTCTTACTATAAATTTACCGGATCTTAAATTA
 34345  TGTAACCAATGTTTTATAGCATAAAAACTAATCATTAATCTATAAATTATATATAAAATT
 34405  GAAAGAAAAAATATTAAATATAAACATATTTTATTTAATTTAGAACCTATTCCACTTATA
 34465  ATAATAAAAACACTTGCACCGCCTATCGTTTTAAATATTTTAACAGATAGAGAATTATCC
 34525  AGTCTGGTGATATGGTCGGGTAAAATAGCTATACCCCAACCTGCTTTGACTCCACCCCAA
 34585  ACTCTACTTCATAGTGTTTTATTTATGTTTTGATTCCGACTAAAAAATAATGAGGATAGT
 34645  ATTAATGCTTGGTCGCTTACTTCTAATAATTGACTGATGGATGTGACTTGGAATAATCCA
 34705  CTATATATACCTATACCTGATCCAATTGACTGAATATAGAAAGCATTAAAAGCTAATGCT
 34765  CCGGCATAAATAAATATTATAGAAGATATTCTTACATATAAGATACTTCTTATATTTTGA
 34825  TTAATGGATGGAAGGGCAATTGCCACTATTAAAATTAAGATACTTAAAAAGATCATTACT
 34885  CCTTGTTTTTATCATTTATTGATCATTAGATTATATATCTTTTGATGTATTTAAAATATT
 34945  AGAGTATAAACAAGTAAAT
;     G-trnS(gcu)_1 <== end
 34964  CGGAATAGAGAGGAGTCGAACCTCCAAGGGTATTACCCGAACAATT!AGC!AATCGTTTT
 35022  AACTTACCAATGAAAACTATTCC
;     G-trnS(gcu)_1 <== start
 35045  TCAAATAAGATATAAGTATACATATATAAATTAAACTTAGCTTCTTTTAAGCAAAAAAAT
 35105  GATTACTTAATAAAAAGATTAACTTTATTTGGGTTATATACATATTTCATTATTTCTTAA
 35165  TCTTAAGTTATTATATAATTTATTTAATGTTTTATAAATATTCCCTTTAAAATAAGAAAG
 35225  CGTAGGATAAGATTCAAAGAATGGTATAATAACTTTTATTAATCCATCTTTTTTTAAACT
 35285  CTATAATCTGTTTCATCTGGTCTAGGTTTACTACTTCATAGGTATCCTACATTAAATTGC
 35345  AAAGTAATATATTCTAATAATAATTTATTACGGATAAGTTGACTTAAGAATTAAAAAGAC
 35405  TGTTTGCCTAAACCCTGTGTGAAAACTGTAAGGACCTGTAGTAACTTAAAAAGAACCGTC
 35465  TCCAGATACAAAATGGCTGTTAATATTATTAAGGTGTGCGAAAGGTAATTTAATTTCTGA
 35525  TTTTAGATTA
;     G-orf53 <== end
 35535  TTAAAAAATAGATTTTTTATATTTAATTCTTTTTATTAAATCGATTCTAGTATTTAAATC
 35595  TTTATTTAATTGAAAGTCTATAAAACTATCTCTCCAATTTAGATAATCATAGTATCTTGT
 35655  ACCCTTTAAAGGATAAATATCAAATAAAGGTATCATTTTATT
;     G-orf53 <== start /note=LAGLIDADG ;; evalue:2e-07
 35697  TTTTTATTGTTTCTTGACTTGAGACTTCTAAAGTAAAAACTCCAGTTTCTTTTCTTAAAT
 35757  AAAAAGAACCATAACCTCTAAAAATTTAATTGCACATAAAAGTACAATATCTAAACATTT
 35817  AGAGGTTAATCCAAGTCTAAATTTAGGTAACACTTTAGGATTTTGATTTATTACACTATC
 35877  AAAATTACCCTCTGCTTCACCTACTATAAACCATGGAGAAAAAGTATAAAGAATTTAATA
 35937  GTTTTATTGGTAGTTTATCCTTTGTATAATTATCCAATATTTCTTTACTATTAATAGGGA
 35997  GAGTAGATAAACGTAAGTATTGAAGTCTATTAACAGAAGTATTAAAATTAGATTTGTTAT
 36057  TATGAGAAGCACTAGACATGATTAAAGGGGAAATATTATATTTATATTTATATTTATTAG
 36117  TACAATTATATACTTTACCTTTGCCCTTCTTTAACTTTGTTTATATTTAAAATTATACAT
 36177  ATATAGTATTTTATTAGAGGGTTAATAATGTATATAAACACAGAACACAGTATTAAGA
;     G-atp6 <== end
 36235  TTAATGCAAAAATGTTACATCTTTAATATAAGAACAAGTTAAAATAGTAAATACATAGGC
 36295  TTGTATTACAGATACTGCTAATTCAAGTCCGCATATTGCTAAGAATAGAGTAAATGGTAT
 36355  TAAAGTTACAATAGCAACTAGTACTCCAGCATTGAACATTTTGAATAAAAATGTAGATAA
 36415  TATTTTCATTAAAGTATGACCTGCCACTACATTAGCAAATAATCTGATACCTAAAGAGAA
 36475  AGCTCTAGCTAAATAACTAGTTAATTCAATTAATACTAATAAAGGTACTAAAGCTAAAGG
 36535  TGTTCCAGAAGGTACAAAATATGAAAAAAAGTGTAATTTATGAATACTTAAACCTAAAAT
 36595  AGTTACTGCTATTAAAATAGTGAAAGAGAAACCAATACTTACTATAATCGAAGTAGTAAT
 36655  AGTAAATGAATAAGGTATATTACCAGTCAAATTAGCTATTAAGATGAAAAAGAAGATTGA
 36715  GTAAATAAATGGTAAGTATACTTCTTTTCCTAATTGTTCTCTTACCATTGAATGGATACT
 36775  AGCATATAAACTTTCTAAAACAATTGACCATTTACTTGGTACTAATTTAACTTCATTATT
 36835  ACCAGCAAAATGTATTCCAATTATTAAAAATGAAACTAATAAAGAGTATAACCCTAAATT
 36895  AGTTAAAGTTATATTTAAATATCCTAATATAGGTGCATTTATTCCTATTAAATTAGTAAC
 36955  TTCAAATTGTTCTAATGGTGAATTTACCATTAAATGGTTTGTATTTAATAACAT
;     G-atp6 <== start
 37009  ATTGTGTGTTTATTTATTTTATTATCAATTTTTGGTTTAATTTTAATTAATTTATTTTAT
 37069  TTTATTTTATTTAAAAATTTATATTGTTACTATAAAATAAAGTAGGTAACTGTAAATAGG
 37129  ATTTATTTATAGTATAATAAAATAGTTAATTATGTATATTACTTAATTAAGAGTATTAAT
 37189  TTTTATTAAATAATATTTTAATGGAAAGATACTTTTATCTTTAAAATATAACAAATATAT
 37249  TTATTTCCATATAAAAATGTTATTGTTTATTTCATTTAAGTCTTAAACTAGGGAAGTAGG
 37309  ATTTGATACCTTTTTATTTTTAATTTCTCATGTAAACTCATTAATCCCTCCCTCCCGGAG
 37369  GGGGGGCAAGGGGGAATGAATCCTAAATAAAATATTTAGCAGGTGCTAGAAGAGTAGAAG
 37429  AGTAATAATAGATTTTTTTCTTTTAT
;     G-orf311 <== end
 37455  TTACTCATTAATATATGATTTTAAATCAACAATACATTGTGGTAAATCTTTTTTTTCTAG
 37515  AGAAACTAGATTAAAATTGAAGTTACTAAATAAATCTTGATTGTATTTAGTATTAAAATT
 37575  TTTTGGGACATTAATAAGAAACTGTTTTTTCATATTAGAAGGTAAACCAATACTATAATC
 37635  AATAAATTTAGTTGCATTGATAGGTTCAACTTTTATTTTAGCTACTTCAATAGCTCTTTC
 37695  AATATCAATATTATTAGTTTTATCTTTAAGAAAAAGTCTAAGTTCTTCTTCTATTATAAC
 37755  ATAATCAGGTTGGCCACAACCTAATTTATAATCTTTTAAGTATTCAATTGGAGAAATATC
 37815  AAAATATGGTTTAGTGAAAGTTCTTAAAAAATTCATATTTTGAGTTCTGAATGAAGTAAA
 37875  AAAAATAAGATAGTCTCTTAATAATTCAATTATAAACATATTAAAAAAATCCTTATTTAA
 37935  TTTACCGTCTGTTAATAATTTAAAATTTAATGTTTTTAATGGATATTTATTATATAAATT
 37995  TTGAATATTAACACTTTTGGGATTAAGATATTTTTCTAATTCAGTTTTAGAAATAATAAC
 38055  TTTATTGTCATCAGCTCTTGCTGATAAAGGAGAATAATAAGTATTATTTGTATCGCTTAT
 38115  AAATTCAAATGATAAAGGAGTTTTTGTTCCACTATTGTATAAATATCTTTCAATTCTTCC
 38175  GGTTTCATGACTATAATAAAGAAGGAATGAATAATATTCATCATTACTTCTATTTTTTCT
 38235  CCAACCCTTCTTAAAACCAATTATTGTTCCTAATAAATTTTGAGATTGTTTGTTATTAAT
 38295  TAAATAATTTAATACAGCAACATTACCTTTAGAATCCATATATTCTTTATTTTTTTTATC
 38355  ATGTAAAGGTATATTTTTTTTTATATATTTTTTCAT
;     G-orf311 <== start
 38391  AGTTATTTGTTTTATTTTATAGTTTTAAACTATCGTTCTTTTTTTATTTAAAATAAATTA
 38451  GAAAATATCCGTAGCTAATCTATTCTTTTAAAATTAATTCTAAAACATAAAAATAAATTC
 38511  TAAATTTTAAAAAATTTAATTTCAATGAAAATAAATGCTATTACGATCATTTATGCAGTC
 38571  TTTCTAAATTAGCTACTATTAAAAAAAAAATATAAGAATAAAAGAAATATTATCAGCCTG
 38631  GTATCTTAGCCCTAGTAGAGCTAACACGGATTTTAATGATAATAGACTTACAAAAAAAAA
 38691  ATTTTTTATAAA
;     G-orf290_2 ==> start
 38703  ATGATGTTTAATCCAATTTACCACTTATCCTCAGTGATTATAAGAATTGTAGTAAAAAAA
 38763  GTAAATTTACCACTTATTTTTACTAGCATAGCAATTAATCTTTTTACAGTATCTAGACAA
 38823  TTAGTTAGAAATCATGGATTTATACCAACATTAAGAGTTTTATTTGATGTTAACAGACAA
 38883  ATTAGATTAAATGGTTCATTAAATTCTATTCTATTGAATAGTAGATTAAATCCATCAATT
 38943  GCTACCATTATTCATAATACATTAACATCTAATTGGAGAGATTGTTTATCTTTTTCTTCA
 39003  ATTATTAATAAGAATTTTAAATGGTATATATTAGGTTTGGTTGTTACATGTTTTAATTCA
 39063  ATTTCTTTTTATATAGCTAAATTTTTATTTGGCTTAGTATTATCTTCTATAGGTATTCTT
 39123  TTTTCAGAATCATTATCAGCAATTTCTTATTTAAAAGATTTTTCTGATTATATTTTAACA
 39183  TTCGTGGAAAACCATAGTAATTTTAAATTTTACCCAGAAAAAGGAGTTTCTATTAAAGAA
 39243  GATCATTTAAATGCATATGCCATTTTTGGAATAGTCATTTTAGGATTAACAGGAATAACT
 39303  GTATCATTAGTACTTTCTGATTATTATTTCCATGATTTTATCTCAAAATTTCCTGCTGTA
 39363  AATACATATATAGAATTTATAAACAATCAATCTAATAACTTCAGTTCATGGGTTTCTAGT
 39423  TTTTTAAAATCTCCACCATCAATTGATCCTATCGTTAGAACACCATCAATTTCATCTGAT
 39483  ATTCAATTACCTTCAAATATTCCTTCACCTACGCTTCCTCCTTACGATGAATTTGCTGAA
 39543  AGTGTTCCTGTTCCTGGAATTAACCCTTGGTAG
;     G-orf290_2 ==> end
 39576  GATGATACTTCCCCCATTAAAAATAAAATTATTCTTTTTAAAAATTTTCTTATTTTAGTA
 39636  AAATAAATAAAAGAATATGAAAATATCTCCGGAATTTTCAAAATTTCAAAATAATTTTGA
 39696  ACGAGAGTAATATTTTTATAAATTTATAA
; G-orf886 ==> start ;; contain dpo
 39725  ATAAATTTCATGTTAAAAAATAGAATTATAGCAGAATCAGGTTTTAGTAGTAGTACATAT
 39785  TTAATAAATAATAAGTTATTATCCGATCATTCATTAAAAAATGTTATTAATCTTTTTTTC
 39845  AATGATTTAATAGAAAATAGAAAATATTTTGTTTTATTAAGATTACAATTTCAAGAAGAC
 39905  GGAAGAATGGTTACATTACATAAAGGTATTGTTCTAAGTAAAGAGCTTAAAGAC
;;     G-dpo_2 ==> start ;; HMM match pos. 300,1128 score 4.2e-127
 39959  AAATACTATGAATTCTGTATTGCCCATTTATCTTTAAAATCTAATGATTATCTTGATTCT
 40019  ATATTTACCAATATTATTTTTGATTATTTTCCAATTAGTAAAGACAAAGAAAAACTATAC
 40079  ATTGATAAATGGTCTGAATTAAAAATTGAACCTAAACCTACTTTAGAAAAATTCGGTAAT
 40139  AGTACAATAACAGTTTACTTACCTCTAAATAGAGATTATCTAACTTGGGGTAAAGTTTTA
 40199  CTTAATTTTCAGAATGAAAAATACATTATAATGACCGATAAGAATGTTTTTAATATAACT
 40259  ATTAATAAGGATGGATCTTCAACTATTGCCATTTATAAAGGTAAAATTAAATTATTAACA
 40319  ATAACAGATAAATATTATTCAGATAAAACTTTTGTTAGATCATTAGATAATATTGATTAC
 40379  TATATTGAAACTATTAAAAATGAAATTGTTTTAAAAACCAAAAAATTGAATACTAAATAT
 40439  TTACCTAAAATTAAAAAAGAAGCAAGAAAAAAAGCTAAGTTCATTACTATAGATATTGAA
 40499  ACTATTAAAAATAGTTTAGGTTTATTAACTCCTTATTGTTATTCTTTTTATGATGGTAAA
 40559  ATTAAAAAATCATTTTTCAATGAGTCTCCAGAAGAACTATTTAATGCTTTACTAAGAAGA
 40619  AAATATAGAGGTTATACTGTTTACGCTCACAATTTAAGTAAATTTGATTTAATATTCCTT
 40679  TTTAAATTTTTAGCTAAATTATGGATGTTTGATGGTTATAAAGTTAAACCTATTTTTAAA
 40739  GATTGGAATGTTATCTCTATTGAGATTAAAAATGATAAAGGTGTTTCATTAACTTTTAGA
 40799  GATTCTTATTTAATGCTAACTGCTTCATTAAAAACTTTAGGTGAAACTTTTAAAACCAAT
 40859  AAAAAAATAATTGAACCTGTCTTATTAGATGTTAATCTTAAAGATGATCATAAAAAATAT
 40919  GCTCAGAATGATTATTCGCATTATTCTAAAGATATTCTACTAGTAAATGATTTTGATCAA
 40979  TGGAAAATATTAGTTACAAAATATTGCGAAAATGATTGTGTTGTTTTACATCAAATTTTA
 41039  ATTAAATTCAGAAAATTAGTGTATAAACATTGGGAATTAAATATTGAAAACTATCCAACA
 41099  ATATCAAGTTTATCTTATGGTATTTTTAGAAAAGATTATCTTAAAGAAAATTGTATACCA
 41159  ATAACTTCAGGTAAAGTTTTTACCTGGGTTAAAGATTCTTACACCGGCGGTTTTACGGAT
 41219  ATGTATATCCCTTATGGTAAAAACATTAGAGTTTATGATGGTACAGCTCTTTACCCAAGT
 41279  CAAATGACTAGTAATAAATATCCTGTAGGGCCTATTCACATCTTTGAAGGTGATATTACA
 41339  ATCTTAGACAAAGAAAATACTTATTGGATTGCTGATTCTATTGTTAATACTAAACAAGAT
 41399  TTAAAAATTCCTTACCTACAAATTCATCATAAAATTAATGGAAGCTTAAGAACAGTATCT
 41459  TTAAATGGTAAATTTGAAATGAAAATACATTGCTGTGAATATTATAATTCATTAGAACAT
 41519  TATGATATTACAATTAAAAATGGTTATTATTTTAAAAATGATTATATATTTAAAGAATTT
 41579  GTTGATGATTTATTTAAATTAAGACAAGAATATTCTAAAAGTGATCCTATGAATCTTGTT
 41639  TGTAAATTAATTATGAATAGTTTATATGGTAGATTCGGAATGAGATTAATAAACAATATC
 41699  CAAAAATTTGTAACTAAAGAAGATTTTTTTAAATTAACAGAAACTAGTAATTATGATATT
 41759  GAAGATTTTCTAGATCTTGGAGATATTGGTTTTTTTGTAAACTATATAGACTTAGAAAAA
 41819  AATAATGAAGCTGATCATAAAGTTTGTGTAGCTATAGCTTCAGCAGTTACTGCTTATTCT
 41879  AGGGTTGCTATGACTAATATTTTTAAAAAAAATAAATTTAACTTTAACTTATATTATTCT
 41939  GATACTGATTCTGGTTTTATTGATGGGGATTTACCTGTTGAATTATTAGGTAACGAACTT
 41999  GGTAAATTTAAATTAGAATATATTTTTAAAGAAGTAGTTATGCTTGGACCCAAATTATAT
 42059  ATGGGTATTACAACAGATGATAAGATTATTGCTAAAGTAAAAGGTTATAAAAATGCAAAA
 42119  ACTATTAATTTTGATGATTTTAAAAGTTTATTAAATAAAAACAATATCTCTTTAGATTTA
 42179  AATCATGATAAATGGTTTAGGGATCTATCCACTTCAAATATTACAATTAAATCTCAGGTT
 42239  TATAAATTAATGATCACTGAAAATAAGAGAAAATTCATTTATGATGAAAACGGAATCGGC
 42299  ATAACTAAAAAGGTTATAAAAATTAAGGTTAAAATAACAATCATTTGCGTAACAATTCCT
 42359  AAATTTAAAAAATTAATTAAC
;;     G-dpo_2 ==> end
 42380  AAATCA
; G-orf886 ==> end
 42386  TAAGAGAATACATTACTGTTAACTGTTAACAACATCCATGATTACTGCTTCTTCATCTTC
 42446  GATAGGCGTCCAAAAATAAGCTCTATAGGCTAGATACCCAGCTGCCCCGAATCCTATCAC
 42506  AAATAGGGGGACTACGACAGCTATTGCTTCTAAGATATTGTGGTGTAAATTTTCCATTTT
 42566  ATTTTATATTTTAAGATTTTTACTCGTTCTGCTTTAAATTAAAAAAAAACCGAAAATACC
 42626  GTTAAACAATCTTTCCTTTTATATAAATTTAAGTATAAAGGGGGAAACTAAAAATTTAAG
 42686  AAGTAAAAACATTTAATAATTTTTCATCAATTTTTTTTATTAAAGCTATTTACTTTATCC
 42746  GTAAGATCTGAATAATTAGTAACAGTTCTACTATTAATAAAACTCTTAAGATCAATAATA
 42806  ATTGGAGGTAAATCTTTTTTATCTAATGAAACAAGATTAAAATTAAATTCAGAGAATAAA
 42866  TCTTTATTATAACTAGTATTAAAATTTTGAGGGATATTAATAATAAAAGGTTTTTTTATT
 42926  TTGGTTGTGGTGTTAACAGTCTACCTTCTCTGTTTCTTTATTCTTTTAATAAAAGTAAGG
 42986  GATAAAAGTATCGTTGACAATATAGTAATAACAT
;;     rnl ==> ;; mfannot: 5' +/- 50 nt
 43020  CAAACAGTAATTCAAAGGGGTTATTAAGGAAAAACTAGCAAATTTATAAAAAAGGAGGGC
 43080  ACAAGTCCAAAAGCCACAATTCACTGAAAGGTGATCAAGTTTCATTAGATTTATTTAATG
 43140  TTGACAAAGAATGTAGGCGATCCTAAGGGAAACCTTTATATTTAAACTTCCCGAAGTAAA
 43200  ACATTTCATTAGGGAAAGGAAAGGAAATCAACCGAGACTCCGAAAGTAATGGCGAGTGAA
 43260  ATCGGACCAGCCTTTAAATAAAATAAATTTAACAAAAATACACACCAGAAACCAAAGAAG
 43320  GTAAAATAGTCCTGTATGTTAAATCTTTTTAAAATTAATGTTTAAATAAGTATTATTAAA
 43380  TTAAAATTTATTTAAATAATGAGTACGACGAGAGTGAACTTGTCGGAATATAGGGGAACC
 43440  ATCCTCTAAGGCTAAGTATTTATAAATTTAGCGATAGTGAAA
;;
 43482  AGTACCGTGAGGGAAAGTTTGAAAAAGTTATGTATTTTTAGACATAAATGAAATAGTTGA
 43542  ATTAGTAACTCTATAAGCAGTCGAAATTTATGATTATAAATAACGGCGTACCTTTTGCAT
 43602  AATGGGTCAGCAAGTTAATAGGAGTAGCAAGGTTCAAAGCCTTAGTGAAAGCGACCACAC
 43662  TAACTAGCTAAAAGTATTCTTAGTTTCATAGATATTAAGAATAGGATATCCTTCATAGTC
 43722  ATAAGGCTAAGAAGTTAAATATTTTCTAGGTTAATAGTGATGGGTGAGTTACTTCTATTA
 43782  GACCCGAAGCTAGGTGATCTTCCTAAGACCAGATTATAATGGATCGAACGGGTGAATGTA
 43842  GCAAAATTCTCCGAAGAGTTTTAGGAAGCGGTGAAATGCCAATCTGACCTAGTGATAGCT
 43902  GGTTTTCTACGAAACATATGTAAGTATGACATCTAAACAAAATTTATGGTGGTACAGCAC
 43962  TGAGTTCCCAACTATTTCTTTTTTAAAAAGAAAAGTTTAGGTTGCGGGGACGTCGAAAAT
 44022  CTTACCAATGGAAGAGAATCTCGGAATGACATAAATTGATGTTAGATATTCAGACTGCTC
 44082  ATGCGAAGTTGGGTAGTCAAGACGGAAACAGCCGAGAACACGAAACAAGGTCCCAAATGA
 44142  TTTTTAAGTGAAATGAAGGAAGTAATATATTGAATGCAGCTGTAAAGTGAGCCTGGTAGT
 44202  CGCTATCTTTTAATAAACGTAATGTAACAACGTAGCAGCCTTATACAACAGAATATTACA
 44262  CCAAAAATTTAACGGGTCTCAAAAAATCAACCGATATCGTGTTTATTTTGAATAATAAAA
 44322  AACAAAATTAATATTCAATATATAGGTAGTAGAACATTCAGTATACTGATGATAAAACAG
 44382  TGTTTCATTGTTTTTAGGTCACTGAAGAGAGAATGCTGACATGAGTAACGTAAAAAGAAG
 44442  TTATAATACTTCTCGCCGAATACGAAAGGGTTGTAAGGAAAGGTTAAACCACCTTATGTT
 44502  AATGCGGCCTCTAAGGAACAAAACCAAAGTTTTGTCTGATGAGTATGAATTAGAAAGTCC
 44562  TGAAAATTTTTAAAATAAAATAAAATAAAATAAAAGGGACCAGGAAAAGAATATATTCTT
 44622  AACTACCGTACCCTAAACCGACACAGGTTCGTAAGTAGAGAATACTAAGGCGTAGAGCTA
 44682  AAAGTTGTTAAGGAACTCGGCAAGTTCTCCTCATAAGTTTGACGATAAGAGGAACCCTTT
 44742  AAAGGGTGGCACAAAATCGGAGGCCCCGACTGTTTACTAAAAACACAATTCAGAGCAATG
 44802  ATCAAAAATCATAGTATTCTGGATGAAATTTGCCCAATGCCATTAACATAAAAGAGGTTA
 44862  TGGGTAACTGTAACTGATTGAAAGTCTGGTTAATAGCGGTCTTAACTATGAGGATCCAAA
 44922  GGTAGCAAAATAAATTGGCCATTAAATGTGGTCTGGTATCAATAGTGTAACGATGGTCTC
 44982  ACTGTCTCTACAACTTGCTCAGTGAAATTGAATTACCCGTGCAGATGCGGGTTACCTCCA
 45042  GGTGGACGGGAAGACCCTATGCAGCTTTACTGTAGTTAGCTATCATATTGATCTACAACA
 45102  ACCTTAGTTAATAGTAATTAGGGATGTCGATTGACGAAAGATGGAATACCTTCTGACTTT
 45162  GGTTGGGTTAATATTTACCTTTTTAAGTAATATATCATATATGACTCAAAATTTTCTTTT
 45222  GTTTATTATATCTAGATTCTGTTATACAGAGTTATATGGTATCAAGCTTATAAGGGATAG
 45282  GTGGCTAATTGGCAGTTTGACTGGGGCGGTCGTCTTTGATAAAGTAGCAAAGTACATCCA
 45342  AAGATATTTATTATTATAAGCAATCTTTTTTAAAAAGATACAAACTAAAAATTCATAGTA
 45402  TCTGTATAAACTATGTTGAATATAATTTATTATATTTTTATTAACTTAAGGTATAGCTAG
 45462  AAAATTGAATGGAAATCAATCAACCAGTGTGAAAGGTTGTAATCGGCGTAATGGCGGAAA
 45522  GCATGCCTAACTGAAAGACTTAGAAGTCGAACAGATACGTAAGTAGGGCATAGTGACCCT
 45582  TCGCTATATTATGGAATAGACGGGGATCAATCGATAAAAGTTACGCTAGGGATAACAGGC
 45642  TGATAGCTGGTGAGAGTACACATTGTCCCGGCTGTTTGGCACCTTAAATACATTGGGGAA
 45702  TATAAATAGAAATGTTTATATA
;; mfannot:     /group=IB (1.60e-20)
 45724  gtaattggctatatgctggaacaccctaaagctttaagtactcatttatttttaaataat
 45784  aaattgtaataatcttaatgattgggtaatcagcagggaagttacttatttaggttatag
 45844  caactgtaaaatttgtaatccctcaacgactacacgccaacatccagtagctacataaat
 45904  gtattcttatgctggatgaagatatagtct
;; mfannot:
 45934  AATCTTAATTGAAAAATTAAGCTCTCAATCCTATTAATAATAAAGGTAAGAGGGGGTATA
 45994  TTTTTAGTATACTAATATTGCGAT
;;
 46018  GTCGACTCAACCTATCCTCCGGGGGTAGAAGCTTGGAAGGGTTCGGCTGTTCGCCGATTA
 46078  AAAGGTTACGCGAGTTGGGTTTAATACGACGTGAGTCAGTATGGTCCCTATCTTCTGGAG
 46138  GGATAAATAGTAAAAGGGGGCAGACCTTCTAGTACGAAAGGATCAATAGGCTGTGTTTCT
 46198  CTAGTGTACCAATTGTAATACTCTATTTTTTAAAAATTAAAAAGATTAAAGAAAGATTAA
 46258  AGCATAGTTGGGTAGCCACAAACATGATAGATAAGCGCTGAATGAATATTAAGCAGGAAG
 46318  CTATCCCCTGGATACTATCTTATTGATTATCTTTTTAATTAATATTTTTATTAATTTTCT
 46378  TTTTAATCAATGTGAATAAGAAATAGAACATTTCTAAATAGGATGCAAATGAAAGTGCTG
 46438  TA
;;     rnl ==> ;; mfannot: 3' -20/+180
 46440  AAGTATTTAGTTTAGCATTACTAATTTATTATATAGACTGGATGTTATTAATTGTTTTTT
 46500  TTTAAGACAAAATCTTATTATTACTTAAAAAAAGAGGACCCTATTTGTTCGCTTTTTATA
 46560  TCAGGACTCTACTTTATGAGGGTTAAATTTACTCTTCAAAATGTAAGAGGGTTTTTAATG
 46620  AGTGTTTATCTTTATAGAATTTTAACTTATTTTAAATAGGGATTTTATTTGAATTATAAT
 46680  TTATTCTGCCTATAATAATGAATCATTTTAATTATGATCAATCAGATTTAAAACTAAAGT
 46740  GATTAATCAAATTAAAAATTATTTGATAATAAACCCTTTTAACTATTTTCTACATTCACT
 46800  AAATCTAAACCAATAAAACATAATGGGCAAAAGTAAATTAACTCATTGCTACTGTTCATT
 46860  AAGTTTTTGGCTTTTCAAGTTTAGAAATTTTTCCATGTTACTTATTCAATAAGGACCAAC
 46920  AGAGAATAGTTAAATTTGGTCAATTACTCATATATTTTATATTTCAAATTTGAGTCTAAA
 46980  ATGTTTATTTTCATTAAATTAATAAGCAATATAGTGTAAAGGTTAGCACAATTTGCTCAT
 47040  CATCTGTTAGATCTGGTTCGATTCCAATACTTGCTAATCCTTACTAAAAAATTTTAATAG
 47100  ATCTTAATCCATACCTATCTAGGTATAAGGGTAACTAGAAGAATAAGTGTAAAGAGTTAC
 47160  ATAATAATAATAAATAAAAATATAAATATTATTTATAAAACTATGTTTAGTAAGTAAAAT
 47220  TTTATTTAAAACATCTTTGGACCTTTTATTAAGGGGTTAATATTCTTTTCAGATAGAAAA
 47280  ACTATCAAAATATTAGGTTCAATATTTGATACGTTTAGGTTTTAATGCTTTATCAGGTTT
 47340  CCTTATATTCATTAACTTGTATGATTTCAAGAACGGTTTCTCTGTCCCTGCTTCATTATT
 47400  CTCTTCCTTAAATCTTTTTAGGGTTCTATGGACAAATAGATAAATACTTCCCTAATCATC
 47460  CACCTGGTATATTCTCTTCTGGAAAATTTCTATAAATTTATAAAGCAGTCATTTAAAAAT
 47520  AAAAGAACTAGTGTTAGTTAATCAATTAACACTAAATCAAGCAATCATATAAATTAAAAT
 47580  TTAAAAAATAAATATAAACTTTATTGTGAATTATCATCATATAATTTATATTTATTAATC
 47640  TTCTATGAAGTCATTATTGACAAATCATTAAAATGCTAACAGACAAAATTAATTTTATTA
 47700  AATATAAAAAAGTTTAATAAAAATCAAAAATAT
;     G-cox3 ==> start
;     G-cox3-E1 ==> start
 47733  ATGTTATTAAACATAAATAGAAATTTATTTCAAAGTTTTCCATTCCATTTAGTAACTATA
 47793  TCTCCATGGCCTATATTAGTTAGTTTTTCATTATTAAATTTAACAGTAGGAGCAGTATTA
 47853  TCAATGCATGGATATGGTGATTTTACATTTATAGTAGGTTTAGCTTCAACAGGTTTAGGA
 47913  ATGTTATTATGGTTTAGGGATATCATTTTAGAAGCAACTTATTTAGGATGTCACACTACT
 47973  CAAGTACAAAAAGGGTTAACAATAGGAGTCATTTTATTCATTGTTAGTGAAGTATTTGCA
 48033  TTCTTATCTGTATTCTGGGCATTCTTCCATTCAAGTTTAAGTCCAAGTGTAGAAATTGGA
 48093  GGGGTATGGCCACCACAAGGAATAGAAGCATTATCAGCATTTGGGATACCATTATTAAAT
 48153  ACTTTCTTATTATTAAGTAGTGGATCAACTATAACTTATGGACACCATGCTCTAATTAAA
 48213  GGAGACAGAAAAAAAGCTATAATAGGAGGATTATTAACTATTATCTTAGCTATTGTTTTC
 48273  ACTGCTTTACAATATGTTGAATATTTTAATGCAACATTTACTATAACAGATTCAGTATTT
 48333  GGAACAACATTCTATGCTTCAACAGGTTTACATGGGT
;     G-cox3-E1 ==> end
;     G-cox3-I1 ==> start /group=IA (1.18e-18)
 48370  ta
;     G-cox3-I1-orf407 ==> start /first_aa=I /note=LAGLIDADG ;; evalue:5.2e-45
 48372  ataacattagctcctaccaaaataaataataaaaattctgtatatattagaaaagttcac
 48432  tccgaaattaaaaaaatagatacgccgtttttagaatggcttactggttttgtagatgct
 48492  gaaggtaattttaatattagtttaagaaactacataagtcaagataataaatacaatagt
 48552  ttaatacttacttttcaaataggtcttcatatagacgatttagaagttttaaagtttata
 48612  caaaaaaaattaggatgtggaaaaatatctatttcgaaaaacagatgtaatttttttgtc
 48672  aatgatcaagcttcactaataaatattatttgcccagtttttaatttagtacaattaaaa
 48732  agttctaaatattttcagtttttaatatttgaaaaagcagtaaatttaattaaaaacaaa
 48792  ggtcatcttaccgatagtggaagaaatgaaattataaagttttatcatgagataaaaaat
 48852  ccttccatctatttagaggcaagcccagctctatcacacttaaataaatattggttaggt
 48912  ggtttcgttgatggtgatgcctcattctcagcacatcttaatagacctgtttttaaattt
 48972  gaaaatcatgtaaaagaattacccttatttagggccatagtagactattttcaatttggt
 49032  aatataaatacatatcaaactaaaaataattctaggcaagtggtcacaatagaatttaac
 49092  aacatccattttttaaaaattgtcattgtttcgctttttactaaaactaaattattaaat
 49152  agtaagaaattaaaagattttaatgatttttgtactttagttgatgtttattattatggt
 49212  tatcatactataccggaaggtgagtctttagctagagaaataataagtaattggaataat
 49272  tttagactatcaacttataaaactccatttatagattttaataaaaagtatcaaatacta
 49332  tctaatattccttcaccatataccattaaagatggtggattaagattttatagaaatact
 49392  ttaaaattagtatctgataaaataaaaataacggctattgatcatttaaacaatgtatta
 49452  gttttttcaagtattagtgaatgtagtagaatattacagatagataggtatactataaaa
 49512  aaatatttacttaacggtcaaatttacaaaatttatagatttaaatttaacaattttatt
 49572  tattttgacagaaaagagggttaa
;     G-cox3-I1-orf407 ==> end
 49596  ttgcatagaaatcctaattttttgcgggacaatttgcagccaagcttttattaaacataa
 49656  ttattctaattaaatacacatttttttaatataattttctttgtttttaagaataatcat
 49716  attttgtttttctataaatagaagatagaatatgcaaataaagattaatatttgaaggtt
 49776  caacgactagaaagtgagtatctatgtaaacaataatctttccacgaacaccctccaata
 49836  gataaatctattgatgaaatagtctgaacaacagcgtaagttgttgaaataatattaaat
 49896  gtattatgataacaaatttg
;     G-cox3-I1 ==> end
;     G-cox3-E2 ==> start
 49916  TACATGTAATAATAGGAACAATCTTTATAACTGTTGGTTTCTTTAGAATAATCAATTATC
 49976  ATTTAACTAATAGTCACCATATTGGATATGAAGCAAGTATTTTATACTGGCACTTTGTAG
 50036  ATGTTGTATGGTTATTCTTATTTATAGCTGTATATTACTGGGGTGGAAACTAA
;     G-cox3-E2 ==> end
;     G-cox3 ==> end
 50089  TATCTATCACTAATAAATAATATATTAAAAAAAATAAATTATATATATCATGTTATTCTA
 50149  TGTATATTTAGAAATAATAAGGATAATAACATATAATTATATTTTATAAATAAATCAAAG
 50209  GTATAAAAAAGAAAAATTGAAACCTTATTTATAAAATAATAAAACATAAAATGGAGTAGT
 50269  CTCCATTTTCTTATCATATTACAAGTACCCAAAGGATAAGCTAAATATTTAAACTT
;     G-nad4L ==> start
 50325  ATGAATTTATCATTATTTTTATTTTTAATTGGTGTTTTAGGATTTATTCTAAATAGAAAA
 50385  AACATTATATTAATGATAATAGCAATAGAAATAATGCTATTAGCTGTCACCTTATTAGTG
 50445  TTAATAAGTTCATTTAGTTTTGACGATGCTATCGGACAAAATTTTAGTATTTTTATTATA
 50505  TCAATAGCAGGGGCAGAATCAGTAATAGGTTTAAGTATTTTAGTTGCTTTTTATAGATTA
 50565  AGAGGAAATATCTCTTTAAGAACATA
;     G-nad5 ==> start
;     G-nad5-E1 ==> start
 50591  A
;     G-nad4L ==> end
 50592  TGTATTTATCAATATTAATTTTTCCTTTATTAGGAAGTTTTGTTTCAGGTTTATTAGGTA
 50652  GAAAAATAGGTGTGACTGGTGCTCATATCATCACATGTACCTGCCTAATAATATCTTCAA
 50712  TTTTAGCTACTTTAGCATTTTATGAAGTAGGATTATGTGGTTCTCCTGTATCAGTTCATT
 50772  TAAGTACATGGTTAGAATCAGAAATATTAAGTGTACAATGGGAATTCTTATTTGATCAGT
 50832  TAACAGTATCAATGTTTATTCCTGTACTTTATATCTCATCTTTAATTCATATCTTTTCAA
 50892  CTAATTATATGGCAGAAGATCCCCACAACCAAAGATTCTTTTCTTATTTATCATTATTCA
 50952  CATTCTTTATGTTAGTTTTAGTATCTGGTGCTAATTATTTTGTAATGTTTGTAGGTTGGG
 51012  AAGGT
;     G-nad5-E1 ==> end
;     G-nad5-I1 ==> start /group=ID (3.35e-31)
;     G-nad5-I1-orf561 ==> start /first_aa=K /note=LAGLIDADG ;; evalue:6.1e-08
 51017  aaactaaattgccttaaatggtattatcttaataatctatattggagtcctagtgaattt
 51077  aattttgttttattttcattaccgttgcatatatctaagcaaataaataaaacaataata
 51137  acttccttagaaagaataggacctcataatatagatataatttccacaataataggttct
 51197  ttattaggtgatggtcacttagaaaaaagaaatagaggaatagggactagaatgaaattt
 51257  gaacaatcaaataaaaatgtagaatatttaatgtggtttcattcttatttatcaactaga
 51317  ggttattgtaatattaataaacctgaacttaaaaaaagaattagaaaaaatggagaaatt
 51377  tattttcattatagtataaatacttatactttttctagttttaattggattcatgatatg
 51437  ttttatatgtgtccagaaggtaaatatgttaaaataatacctaataatatagaacaatat
 51497  ttaactccactcgctttagctatatggtttatggacgatgggagtaaattaaaaaaggga
 51557  gcaaagatagctactaattgttttacatataaagaactttcacaattatgtgaaatttta
 51617  aaaaacaagttcaatcttacagtaacaatacactcaggaggaaaaaataaaggatatacc
 51677  ttatatgtctctagtcaatctatgtctactttttctaacattgttaaaccttatacacat
 51737  tcatctttacatcatttgttatcagataatttgatacctgtaaaaaataataaaaaggaa
 51797  aatataaatcattttaagttagatccctggttcatcactgggttttctgatgctgaagct
 51857  tcttttcatatatctattcttaatagtaataaaagtaaaataggttggattagtagatta
 51917  aaattctgtatacatctacatgttaaagacttatctttgttaaaaagtattcaacactat
 51977  tttggaaatgtaggtaaaatcagtactaataataaaacttgtatttatgtagtaaataaa
 52037  attgaagatattcttttgaaaattattccacatttttcaagttataagttacactctaga
 52097  aaagagaaagattttttattatttaaaatggccagtgatttaataaatttaaaggctcat
 52157  aataattatgaaggattaaaaaaattaattgcaattaaggcaagtagtaataaagggtta
 52217  agtcctttacaaaaatcatcttttccagatgtagaagcttatcctgttaaaataaataat
 52277  ccattaaatatagaaaatggggagtggttagcaggatttacttcaggtgaaggtaatttt
 52337  caggtctctattactcaagctaataaattaaaaataggcagacaggttttattaaaattt
 52397  agaatagctcagcatattaaagatagagaattacttcaattaataatagattatttaaag
 52457  tgtggaagaattgaaatgcatttaaaaattgcatgttattatacagtaacaggattgtca
 52517  gacattaataaatttatattacctttttaccaaaaatatcaaattagaggtgtaaaatca
 52577  aatgactttaatgattttaaattaattgcttctttaatggataaaaatttacatttaaca
 52637  gaagaaggtttaaatcaaataaatgaaataaaatctaagatgaatagcctaagaattatg
 52697  gaataa
;     G-nad5-I1-orf561 ==> end
 52703  cctactttatattataaattaggcgactattaatttaataccatagtaaaaaatgtaaat
 52763  ctttagaaaattgaaatgaagaataaagattcattcatgtttaatgaattataaatgtga
 52823  ataacattttttgcgacattattgaaaacgatcaaaaattaataagctttttttatagat
 52883  cgtcggtttaatttcaaatcgctatcgactagtccaataatgggtgcctgaaatggtgct
 52943  taatgcatagtcagaattttcatcattgtctctacttcatttgacaacgatgccaaggca
 53003  tgaagtaaaacctgaatggtattcaatgtacagggaataaagaaaaaagctttctatcag
 53063  tgtcataaataggcctatggataaattacatatttaaatttctttattttaagatttg
;     G-nad5-I1 ==> end
;     G-nad5-E2 ==> start
 53121  ATTGGAGTAGTTTCTTATTTATTAATTAACTTCTGGTTTACTAGAATACAAGCCAATAAA
 53181  GCTGCTATATTAGCCTTTACTATGAATAGAGTAGGT
;     G-nad5-E2 ==> end
;     G-nad5-I2 ==> start /group=IC2 (1.24e-43)
;     G-nad5-I2-orf186 ==> start /first_aa=A /note=LAGLIDADG ;; evalue:7.3e-13
 53217  gctttgagaggtaggatctctcttttgtgcctcaaactatcaaactccggggacacccta
 53277  aagcttaaggtaccaagctatagtcgaaaggctataagtggctggagtaattacccaggt
 53337  atggtaataagccctaagatgaatgaaaatgaaatgggttatcgcggatctaaatcagta
 53397  ttattaactagtactgtaaaagagcaacgagtagacggtagttggtgcaaaaaaccattg
 53457  cacttaaggtatactctaatgggtttcgaaagaaactatcaagtcaaagtcctttctaaa
 53517  caattaaattttgccacatattttcatactagcgcctatgcacaagctcaaaacactaag
 53577  ttagatccatggtttgtaactggattttgcgacggtgaagcttgtttcagtgtatctatc
 53637  tatatagataaacgtatcaaaggaagactaggttgggcggtaaaaccgagctttcaaatc
 53697  tctttaaattctagggatattaaattattattacaattgcaagaatttttttgcctgcgg
 53757  aaacattataagcaaaaataa
;     G-nad5-I2-orf186 ==> end
 53778  tcgaagcgaaggaagctttagagtaaattcacttcatgatttaacacatattataatacc
 53838  acactttgaaaattatcctttgctatctcaaaaagctgctgatttttatttgtttaaaca
 53898  aattgttaaccttattaatactaaggttcacttgactgaagtcggattacaacaaattat
 53958  taatattagagcttca
;     G-nad5-I2-orf144 ==> start /note=LAGLIDADG ;; evalue:4.7e-24
 53974  atgaacttaggtttatctagtttgcaaaaatctaaatttattaattataatccagtgcct
 54034  cggccaattatgaattatactgaaattccaaatttgtattggattgcaggattttcaagt
 54094  ggtgaaggttgctttttagttagtatttcaaaatctaattcaaataaaaagggtcaaata
 54154  attcaattaacatttaaaatatcgcaacatcgtagagacaaaaaattattagaaatgatt
 54214  gctaaatatatgaaatgtggatccgtttattctcacagtgaaaatgcttcagtatttaaa
 54274  gtgggtaactttgtagacataaataattttattattcctatttttaaagcccattcaatt
 54334  ctcccggagggggggggtcaaacaatttgattttcaagatttttgtgaaattgctacttt
 54394  aataggtgaaggtaa
;     G-nad5-I2-orf144 ==> end
 54409  acatctaacccccccccgtccgggagaagggcattcaaaaatcaaatcaatcaaagatag
 54469  aatgaacacaaaaagaaaatatcttcaaatttaattgcatgataaatttgattgccatg
;     G-nad5-I2 ==> end
;     G-nad5-E3 ==> start
 54528  GATATGGGATTAAGTATAGGATTCTTTGCATTAGTAGCATTATTAGGATCATTAAATTAT
 54588  TCAACATTATTTAGTTTAGCTCCATTTATGAATAGTACAGCTATCGATATTATTGGTATA
 54648  TTGTTATTAAGTGGTGCTATGGCTAAATCTGCTCAAATCCCATTACATAGTTGGTTACCT
 54708  GGAAGTATGGAGGGT
;     G-nad5-E3 ==> end
;     G-nad5-I3 ==> start /group=IB (1.20e-21)
;     G-nad5-I3-orf251 ==> start /first_aa=F
 54723  tttaaaggcgttaaacattatattttcacttttatttatatttatataatattttgtttt
 54783  atttattttgataattcatatgatatggcaccttatagtgcctctattttacctattatt
 54843  aattctattcctacatctacattacataccattactgggaatatgttaggtgatggttct
 54903  attagtctttctaaaattaataaaggtgaaggtaaatattctatgacaatggatgtttat
 54963  tcattaaattatatacatcatttgattgagaatatctatagtcaatttactaaaacaaaa
 55023  atttatgcttatccgaatagtttacttcctcaacataagggtaaagaaataactcaatac
 55083  aattttagaactaaagtacatcctttatttacagttttacacggtttgtggtataaatgg
 55143  gataatgagaaaaataagttcataaaaattgttcctttaaatatatctgaaatgttttca
 55203  gaaatatcactagcttattggataatggatgatggttattttgactcatatggtagaact
 55263  aaaacagttcttctgtgtacagagtcatttactaaggaagaatgtataattcttcaatca
 55323  ttgctagaaaagttaaatattaaatcaactttgaaagtaagagataaaattaacgataga
 55383  tatagaattagagtatctaaacctagcatggatagagttatttctttagtgaaaccgtac
 55443  atgcataaagattttttatataaattaggaatataa
;     G-nad5-I3-orf251 ==> end
 55479  ttttgtgttgtagggccctcgttaaacttcactatatgctggaaccccctaaagcttaaa
 55539  atactccttctaaaggaagagtaaaaaattataagatattacaatgggcaatcagcagga
 55599  aaccaaaaaatacttataaaaagtattaaagtaggatcctcagagactatacgtgaagct
 55659  aatattttaaatatatgaagatgaaatagtccgatcagtagagaaatttactgttaacaa
 55719  taaatg
;     G-nad5-I3 ==> end
;     G-nad5-E4 ==> start
 55725  CCTACTCCGGTTTCAGCATTAATTCATGCTGCTACTCTAGTAACTGCTGGACTATATTTA
 55785  TTAGTTAGAAGTTCACCAATATTAGAATATAGTTCCACAGCATTATTAGTGATAACATTA
 55845  GTAGGTGCTTCTACAGCTTTCTTTGCAGCTACATGTGGTTTAGTGCAAAATGATTTAAAA
 55905  AGAATAATTGCTTTCAGTACCATAAGTCAATTAGGTTATATGGTAATGGCTGTAGGT
;     G-nad5-E4 ==> end
;     G-nad5-I4 ==> start ;; mfannot: no intron type identified
 55962  caaatctaagggctacattaaatctttctatatgctggaaactcctaaaggcttaaatac
 56022  cttaatggtaacaattttaagtataatacaatggacaatcagcaggaaaccaaatctttc
 56082  aaaagatagtaggatcctcagagactgtacgaaagaagtaaatagattaatttaatttgt
 56142  ttattaagatatagtccaatcaatc
;     G-nad5-I4-orf249 ==> start
 56167  atgaaagtgattgctaataagtttagtatagggttgcctctattaattatatttttatac
 56227  agtaattactttgagtttatttttaaaaatggaatattagttcctgatcttatttttaat
 56287  atggctgtacctatattacaaaaaaaaagaacaagaggttatatgccaaaagaagagaaa
 56347  attagagtatctaatagtataccagattggtttaagcaagttgtttgtggtataatatta
 56407  tcagatggtccaattagaatgcacggtaaacaagcacttctaagcattcaacaaacacac
 56467  caagaattaacccaggaaatttgaaaaatgtgctttcaattaaatttagtgttaagtggt
 56527  attcatgttattaacagacaaaagaaaaaaatagtttattcttttcaaacactttcttta
 56587  ccttttttcacttcattatataaatcaatagataataagaatattaaggtgttaccctta
 56647  aatttagattctttatttactccattagctattgcatttttaataatgggtgatggaagc
 56707  tgggataaaagtggttctagaataattcttcatcttaataattttactttaattgaaatt
 56767  aatagaatcaaatctattttactttctaaatttgatatttcttcttatttagttaaaact
 56827  cctcattctgataaagatagaggttacattttaaaaatacctgcaagagatgtaggtaaa
 56887  gtaagagcgcttgtttctgatcatatttag
;     G-nad5-I4-orf249 ==> end
 56917  aaaaactttaaaatataaaataggtttataatatttcaagtataaaatttataattaatc
 56977  tgccaactatatttttttttcctatagaaaggtatgttaggatttaaaaggtataatact
 57037  ttgccttgcctcttctcagaatatagttgatttatgagactgagagcagggctaatctta
 57097  tttttttttg
;     G-nad5-I4 ==> end
;     G-nad5-E5 ==> start
 57107  CTTAGTCAATACAATGTAGCATTAATGCATGTAGTTAACCATGCTTTCTTTAAAGCATTA
 57167  TTATTCTTAGGTGCAGGTGCTGTAATTCATAGTTTCTCTGATCAACAAGATGTCAGAAGA
 57227  TTAGGTGGTTTAATTAATTTCTTACCATTTACCTATACAGCTATGTTAGTAGGTACTTTA
 57287  TCATTATTAGCTACTCCATGGTTAACAGGATTCTATAGTAAAGATTTAATAATTGAATTA
 57347  GCTTTTGCACAATATAGTTTTGAAGGTACATTTGCCTTTATTTTAGGTAGTTTAACAGCA
 57407  GGTTTAACAGCTTTCTATTCATTTAGATTAATTTCATTAGTTTTCTTAACAAAACCTAAT
 57467  GGTCCTAAAACATCTTATTTACATTCACATGAAGCTACTTTAGCAGTGATCATACCTTTA
 57527  TTTGTATTAGCTTTATTTAGTATCTTCTTTGGTTTTGTATTCTCTGATTTATTTGTAGGA
 57587  ATAGGTACTGATTTCTTTGGTAATTCTATTTTTATTCACCCAAATCATATTACTATGGTA
 57647  GAAGCAGAATTCTCTATGGATAGAATAGTTAAATTAGTACCAACTATTTTATCTTTATTA
 57707  GGAGCAGTATTAGCTGTTTATCTGTATCACTTTACACCTAATTTATTTTTCATGGAAAGT
 57767  CCTATAACCAGAAAAATTTATACTTTTTTAAATGGTAAATATTTATTTGATGTAATATAT
 57827  AACCATTACTTTATTGGTAGAGGTTTACAATTAGGTTACTTTATAAGCAAAGTATTAGAT
 57887  AGAGGAGTAATTGAATTTGTTGGTCCTTATGGTTTAAGTAATACTTTAAGTCAAACTGGA
 57947  ATTAATATTGGGAGATTAGATACGGGAGTTATTACAACATATTCATTATATATTACTATT
 58007  GGTTTATTATCATTAGTATTCTTAGTGTTCTCACCTATTTTATTAGATAATCCCATCTTA
 58067  AATGAAAATAGATTATTTATAATTTATTTAGCTACTTTATTATTTGCTCTTTATCCTAAT
 58127  CAAAAATAA
;     G-nad5-E5 ==> end
;     G-nad5 ==> end
 58136  TTGGTAAATATTTCCCCCTCTCTCTTTATCTTAAAGTATAAAATCTATTATTAAGGTTTA
 58196  TAGTTACAAGTTTCTATTCTTAATAGAAATTTAAACATGAATCAAATAAATAAATATAGT
 58256  ACAATTCCCATAAGAGTTTTAAATTTAAATAAATTTGATAAAAGCTTTATTCATTCTAGT
 58316  GCTATTCATTATTCTTAAATAATAAGAGTTGAGGGGGTAACTAGTTTAACAGCAGGTTTA
 58376  ATTAGATGGAACAATCAAAATATTTCTTAGTTACAATTAGTTAAACTTAATCAAATTTTT
 58436  GTGGTTGGACCTTTCCGAAGTTTTTAATAAAGAATAGTTTTTTCTTAATCTATCTAAAGT
 58496  CTCTAAAAGAGAAGATAAAATTTTATTTGAAGAATTTTAAAACCCATTTACTTAATTAAT
 58556  TAATTATTTTGAATTTTCAATTTCTAGTTAACCTTCGTATAATGCATGTAGATCTTTTCC
 58616  ACCCTTATTGTAATAAGGATGAACATTGTAATATTTCTTCAAAAGAATTACGGATCGAGT
 58676  ATAAATCACCAATTTTAAAGATCCTGCTAAGTGATCATTAGCTACTTCTAAACTTAGAAG
 58736  TTCTTCTTGATATTTAGCATTACTAAACCCATCGCTGATAATATTTAGCATTACTAAACC
 58796  CATCGCTGATAATTTTTAAACCTTTAAGTTCATTAATTAATATTTCAATCCTATCTCTAT
 58856  TATTACTAAAACTTAGTTCTACACATTCTAAAAGTTCTCCATGTACTTGTTGTAACTTCT
 58916  CTACTCTCTTAGAAAGAGAATCTATTTTTCTTATTATTAGATCTAATTTACCCATTTTAG
 58976  TTTATAACTTTTATTATACTATAAGAATAGTTTTACAATTTTTCTAAACTATAAAACTCT
 59036  TAGAGAATAAGAAGGTATTTAAATATAATTTTAATAAGTAATCATTTTTGCTTAAGTTTT
 59096  TAAATCATAACATTTTTAGTAAATAAGCTACAGATTACCAATTAGGTAATATTATTAACC
 59156  CTCTTTCTTCCTCATTCTTA
;     G-trnR(ucg) ==> start
 59176  TTTCTCTTAGTTCAATTGGTAGAACAAAAGTTT!TCG!AAACTTTATTCCCCGAGGGATA
 59234  GTAGTGGTTCGAATCCACTAGGGAAAT
;     G-trnR(ucg) ==> end
 59261  AATCCTTTTTTGAGGATAATAAGGTACCTTTAGAGTTTTCTAAAAGGTATCCACCTATTA
 59321  CATAGGTAGAACCATTCTTTTTAATAGATTAGAAAATGGTTACTTTAATAATAATATCTA
 59381  TTCTTAAAAAAATAAATTAAAAAAAA
;     G-orf308 ==> start
 59407  ATGATATTTGCTTATTTAAATAAATTATTATGTTATTATTATAAAATAGTGAAAAATCAC
 59467  ACTGGGATTATAATTGTAAGTTACAAATCCGTAATATTCTTATTACTATTGGGAATAATA
 59527  AGCTACTTCTTTAGAATTGAATTATTAATCGATATCCCGAATAATAGTGTATTACAATAT
 59587  GTGATACTAATGGGAAGTGTATTTAATATACTTTTTATTAAATTAAATTTAGGTTGTAGG
 59647  TTAGTGATTACTACATTGAAAGGAATACCATACTTTATAAGAGAAGTAAAAAATGGTAAA
 59707  GTTAAATATATATATTTAATAGGTTTTATAATCTATAATATGGTATTAATATATTTAAGT
 59767  ATAATTGTATTATTTAGATTATATTCTGTATTAAGTGTTTGTTATAATGATATTTATAAA
 59827  ATGGTATTTATATATAATTCGATAATATCATTTACATTATGTGGTTTATATTTAGAAGAA
 59887  CATTATAATGAAATTACTTTCTCTATGGAAGAAGTTGATATAAATAAGTTAAGTTTATTA
 59947  CAAAAATTACTATTACTTTCTTTACCTGCAATAATATTCATGAACTTGACTACTAATATT
 60007  ACATATGGTGCTCTAATATTAAAAAATATAATTTTTGGTTATACTATATATTGTGAAGGT
 60067  GGTGATGTTTCTCCTGATCACCAAACCAATGTACAACAAAATACTCAGGGTAATCTACGC
 60127  AAAACAACAAATAATATTATTCTAAATCAAATTAATCAACAAGCTACTACACAACTAAAT
 60187  CCAGTTGTACCAGTAAATAGCGAAGTTAAAAGTAACGTAGAAAGTAATAATCATGGAAGT
 60247  TTACCATCTGGGATTATAAGTAATAATAACAGTCAAAGTAATAGTAACACTCAGACCAAT
 60307  AGTCAAACTAATAATCAATTATACTAA
;     G-orf308 ==> end
 60334  TGTTAAATTTAATATTTTAGGTAGGCACTAATACAAGTAGAGTCAATTTGGTTTTAACCC
 60394  CTGAACATTTTCATATTCTTATTAATAATGGATCTTTCTGGCAAAACATTAAATTATTAG
 60454  GTTTTGCTGAGAAAAAATAACTTATTTTACTCATTGTTTATTCAAGATTGTACTAAAAAA
 60514  ATAATAGACAAGGCTATAACTACTTCTGAAGTCAATAATTATGTTTATTTGAATAGTGAA
 60574  GTTAATAGTTTTTTTAAAACCTTATAGAAGATTCTTAGGTTATCCTGTTCTATTCAATGG
 60634  GTATATAATATGACTATTCGTATACTGAACCCCCTGGTTATATTAAAAACATTAAACATA
 60694  AAAATATTACAATATTGTGAACCATTTGATGATTACCACAAAATGTACCACTGTAACTTT
 60754  ACAAAAGTAATAATATTAATGTAAATGTTAATAGTCAAGAAAATATTATAAATAATATAT
 60814  AATTAAACAGTATAAACATGAATATAAAAGTATCGGTGAAACGAGTAATGTATAACCAAA
 60874  TTTAATTAACAAAAGAAAATGTTTCACCCCCTATAAAAATGGTAATAAGGTTATAAATCT
 60934  TTTCTTATTAAAATAATGTATAATACATTTGAAAAATAACTAAGTAAAGTTAACTCCATT
 60994  GGATTTCTAAATTATACTTTAGATAATTGTTTAAACATCGATAATAGATAGACTATAAAA
 61054  ATTTATATTTTAAATATATGCTATTATAATTAGTCAATGTAAAAATAGTTGAATTATTAA
 61114  TGTAAGTATAGTGGTGTTAAGTACACACTTTAATAATGATTTTATCAAAGTAGTATGAAA
 61174  AAATAAAATGATCAGTGTTTAATTCTATTTTTTTAATTTAATTAACACTTTTTGAGTGAT
 61234  AAGGGTACATTATTTGTTTTTATGGGTACATCATGGTCTTATTCAAATTTCAAATTCAAT
 61294  ATAGACTACTCACTGGTTCATAATAAAGAGATTCATTGTTAACATTAGGATGGAGATTAG
 61354  CTAATTACCTAAGCTTTTTTTTTAAATGTAGATCCTGATCATCCAGAATATTTTAAATTT
 61414  TATCATTTTCTTAAAAATGAAATAAAAAATTCAATTAGGAATTATTTTAGAGATATGATT
 61474  GAAACAATTATATTTAATTATAAATATAATGCTTTAATTAAAAATTCAGATCATTTTCTT
 61534  GATCGTGAATTTATATGTTTATAATTAGGGTGTCCTAAGGAAAACAGAGTCTAATATTTA
 61594  ATAAGTTATTTGAAGTAAAATGACATGAGGGGGATATGGGAGTTACTATAAGAAATGATA
 61654  AAAGAGTTTATTCCTAAAGTTATAGATAACCTTTCTGCACCTAAATCTTTAAATACTAAC
 61714  AAATTTTAAGTCCATTGTAATAAAAAAAATTTTAATTTTTATTAAATAAAATTAATTAAG
 61774  TACAATTAAATTTAAAATGGAAGTAGAGTAAGATATATAAAAAATACTATTCAAATAATC
 61834  CAATAATGTTGAAAAAGATTTCACAGATTCAGATTATGAAATTTTAATATGGAATTAGGT
 61894  AACTTATTGATTATTAATACTAATAATATATCTAATAAATAAAATAAAATAAAAAAGTTT
 61954  AAATCAAATAAAAATTTAAATGTTAAGTATAAAAATAAAAATAAAAGAGACTGTAAACAT
 62014  TGCGTTAAGCATATAAAATACAACTTAATACTGTAAAGGTATGAAAGTTTAAATT
;     G-rns ==> start
 62069  TTCAGTAAGAATTTAATTTTGGTTCCGATTGAACGTTTTTCAGTAGTTTAAGACATGCAA
 62129  ATCGTTGTTCTCAACATCCTTTATTAATTAATATTTTAATATTAATGGGATTAGGGGATA
 62189  AGGTGTAGAGGTGAGTATGTTAAATAAGATACCCTATAGTCTTCTTAGCTAGGAGATATA
 62249  AAGTAAAGGAAAATTTCTGCTATAGGATTCTATTTAATTTGATTAGGTAGTTGATAGGGT
 62309  AACGGCCTACCAAGCCAACGATCGAAAGTCAAGTTTGAAAGAACCTCTGGCCACATTGGG
 62369  GATGAAATCTCCCAAGTAGTAATAACACTACCAGCAGTCGAGAATATTAGTCAATGCTCG
 62429  TAAGAGTGAACTAGCTAACTGAAATCATAGAATTTTTTCAAATTCATGATGTCGTAAGGG
 62489  AAAATAATGATAATACCTTACTATGAGTGTCGTCCAAATCTGGTGCCAGAAGACTCGGTA
 62549  AGACCAGAGACGCGAACGTTAATCATCATAAACAGGCGTAAAGGGTTTGTAGGCAGCTTT
 62609  TATAAGAATTATTATTGCAAAAATTAAATGGTATCTAAATTGAAAGCTAGAATCAAAAAG
 62669  AGGTTATAGTGTATAACGCCTAGAGGAGGGCTGATATCCATAGATCCTAGGCAGAATACT
 62729  CAGGGCGAAGGCCACTCTCCACTAATGATTGACGCTGAGAAACGAAGGTTAGGGTAGGAA
 62789  ATAGGATTAGATACCCCGGTACTCCTTTCTGTAAACGATGAATGGTAGTCATTAGTTAAA
 62849  TTAAAATAACTAGAGGCGAAGTTAACACAATAACCATTCCGCCTTGTGAGTACTACTGCA
 62909  AAGTAGAAAACAAAAAAATTAGTCGGTCTCGAAGCAAACGGAGTGAAGCATGTTATTTAA
 62969  TACGATAATCCGCGTAAAACCTTACCAGAACTTGCATACAAACTATAAATTTTCTTTACT
 63029  GAAAAGGAAAAGAAAAAATTAGGAGTATTTTATAATTTAAAGTACTTAAGTACAGGTGTT
 63089  GCATGGCTGTCTTCAGTTCGTGTTGTTAAACATTAGGTTAATTCCACTAACGAACGAAAT
 63149  CCCTGTTATTAATTTATACTTAATAACTAATGAATCTGATAGAGATTCAGCGGGGGCTAA
 63209  GACAAGTCGGTATGGCCCTCATGTTCTGGGCTATAGACGTGCCACAAAAACTTTTACAAA
 63269  GTGATGCAATACTTCCCAAGAGAGGTGGAGCTAAACATTAAACAAAGTGATTTATATTAA
 63329  ATATAAGCCGGATTGGCTCCTGTAATTCGGAGGCATGAAGAAGGAATTCCGAGTAATCGT
 63389  TGATAAGTAGCGCAACGGTGAAGCTAGTTTCGTGATGAACTAACTGTCTGTCGCTGGGAA
 63449  GAAGCTTTTAGTGGAGGAAACTGGAGTAAGTTAATGTTTTTTGCATAGTAGCTCATTGCT
 63509  TTAAGTAAAGTATTTTGAGGATTATGCTAAACTTATTGGATTTAGTGAATTCATTGGGGT
 63569  AACATCTCAAAAGTCATAGCATGGTAGCTGTACTGGAAAGTGCAGCTGGATAATAATTAA
 63629  T
;     G-rns ==> end
 63630  TTGTAACCCCCTATATGTTTATAAATTAAATCAATATAAAAAATAAATATAAGATTAAAA
 63690  TTATAATCAAAAATTTTATAGG
;     G-trnV(uac) ==> start
 63712  AAGGGGTTAGCTTAGTTGGTTAAAGCAGTAATCT!TAC!ACATTATTGACCGGGAGTTCG
 63770  AATCCCCCACCTCTTA
;     G-trnV(uac) ==> end
 63786  TCCATATTTTAAATTTAAATTATTTTAGTTTAGTTTTTTTAGTAAAGTATG
;     G-trnL(uag) ==> start
 63837  GCGAGTATGTCGAAATTGGTAGCCGAGTGAATCT!TAG!GTTTTCATTATTTTAAGAGTT
 63895  CAAGTCTCTTTACTCGTA
;     G-trnL(uag) ==> end
 63913  TTAAATGTTTGCTTTTATAAAATAATTTTATTTATTTAAATGCATCTTTAGTTTAATGGT
 63973  TAAACAAGAATCTTTGAAATTCATAAAAATGGACCATGTTTTAATAATTAAAAATATTGT
 64033  TGCTTAATGGTTTAAGTATATATTTATATTAAATAATGATAAATATATTAGTGAGTTCAA
 64093  TTCTCCTTTATTTTTTTTTTTTACCTTAGTAAAAAGATGTATTATTTTTAAGATGTAACT
 64153  TAGGATGCCTTTAATTTATTAAATTAAGCAATGATTTTAATCATGATTGTCTTCATAGAC
 64213  AGGGTATTAAACTTATTAATATTAATATTAATATAAATATAAATTATTTATAAATAAAAT
 64273  ATAGTGAGTAAAATATACTAAGTTCAAATTTAATCATTAAATAAATGAATTAATAACAAT
 64333  T
;     G-cox2 ==> start
 64334  ATGTTAAATTACTTTTCAATTTTTAATACAATTTATAACGATGCACCACAACCTTGGCAA
 64394  TTAGGATTTCAAGATAGTGCAGCACCAGGATTTACAGGGATAGTAGAATTACACAATACT
 64454  ATCTTCTTCTATTTAGTAGTAATATGTGTAAGTGTATTTTGGGTTATAGGATCAATAATG
 64514  TATTACTTTAATAATAATAATTCACCTATTGTACATAAATATCTTAACCACGGTACATTA
 64574  ATAGAATTAATTTGGACTATTACACCAGCTTTCATTTTAATTGCTATTGCATTTCCTTCA
 64634  TTTAGATTATTATATTTATTAGATGAAGTAATTTCTCCAACTGTTACAATAAAAGTAGTA
 64694  GGGCACCAATGGTATTGGTCATATGAATATAGTGATTATATTAATGTTAGTGGAGAATCA
 64754  ATAGAATTTGATTCATATATGATACCTGAATCAGATTTAGAATTAGGACAATTTAGATTA
 64814  TTAGATGTTGATAATAAAGTAGTTGTTCCTACTGATACACATATTAGATTAATTGTTACA
 64874  GGTGCTGATGTTATCCACTCTTTTGCAATACCTTCTTTAGGTTTAAAAATTGATGCAGTA
 64934  CCTGGTAGATTAAATCAAACTTCTATCTTAGCTGAAAGAACAGGTACTTTCTACGGTCAA
 64994  TGTTCTGAAATCTGTGGTGTGTACCATGGTTTCATGCCAATAGCAATCGAAGCAGTATCA
 65054  ATCCAAGATTACTTAGCATGGATAGATGCCGCATAA
;     G-cox2 ==> end
 65090  TCTAATCAAATAAAAAACATATTAAATTTAATGTATGTATTTTTTATAAGTATTTAATTA
 65150  CATAATTAATAATTATAATCAAAATAAAAATTATGTATACCCCCCTATAAAGCTAAGAAA
 65210  TTTAATTTATGTTAAGTAAAATTCAAAAATATGATTTAATTTAAATATAAATTTAAAATT
 65270  AATTAAATAGTGAATTATCTATTAGCTTAAACCTTTATTTATCACTATTATATAAAAAAT
 65330  ATAAATAATATAAAAACCAACCAAGTTATTAGAGAAACGGAAGTATATCTCTTTGGATCT
 65390  GGGGATAAATAGAGTAGCTATTTTAAATAGCTCAGTTATGAAAAGTAAAAATAAATTAAC
 65450  CAACGTTAATTAACGTTAA
;     G-orf404 ==> start
 65469  ATGGTAACAAAAAAACACTTTCATAGTTCTAATGTATTATATAGTAATGTTCCTCCATTA
 65529  TCCAATAATCCTGTTCAGGATGCTAAATATTTTAATGAAATCAGAGCTCACTCTGAGCCA
 65589  ATGACTGCTTCAGAATACATAGAATCAACAGTCACATCTTACTCGGAAGCATTTCCTGAA
 65649  TTATCTCAAGCAAACAACATAAATAAAAAAGAAATTATTAATAATAGTTTAAATTTATTT
 65709  GTACAAGAAAATGAAAGTGTAGATAATAAAAAATTATTCTCTCCTCTATATCCTTTAATC
 65769  AAAGGAGAAAAACCTTTTAATAGTTTGAGAGATGTGACTAATTCTAATACTTATACTAAT
 65829  GAAATTAAATCAACTATTGAAAATATATTATTTGAAAATAAAATAATATCTAAGACAGAA
 65889  AATAAAGTTATAGAATACCTTGATGGTAAAGTAATAATAGACTTAGAATCAGTTAATCAG
 65949  TATACTCAAAAACTATATACATTATACCAAGAAAATCCAGGTTTAATTGGATATGGAGTG
 66009  CCCGGTTTAGGAGCTTTATTAATGTATAGAGCAGTAGTAAAACTCCACGCAAACACTGCG
 66069  TTTATTGATGAAAATACTATTACAGATCAAGCACTAAGAATTTCTTATCTCAAAATGAGA
 66129  GCAAGACAAGCGTTTGTGTTTAACAGTACAGCGGCAACGTTAATAGTCATGAGTCTTATG
 66189  GGTATAAGCTATGCTTTAAAAAATAAATATTCAAAAACTATAAGTACTATAACTAATGAC
 66249  TTAAATAAAAAAGAAAAATCAATAACTCTCTTTACCTTATTACAAAAAAGAAAAAATAAT
 66309  AATAGATATCTAAAATATGTTTTATTATTAATAAGTATTCTTATTATGGTATATTTACCA
 66369  TATAATTCTATTTTCACTTTATCAATTTTAAACTTCAAAATAATAACCATGTTAAAAGTT
 66429  GTAGGTGTATTATTTATTAATTTATTATTATTATATAATTTATTTATTTTATATTATATT
 66489  AATAAGTATTCTAGAATCGATTCTATTAATTTTTCTAAATATACTCCCGCTTTTATAAAA
 66549  TGTCATTTTATTGAATTGCATAGCATGAGTAAACTTAAAGATGTTTATATTATTAAAGAG
 66609  ATGGTATTAAAAAATACTATTTTGTGTCTTCTTCTACAAACAGTAGTAATAATCTTGTTA
 66669  TTAGTGATAGGTTAA
;     G-orf404 ==> end
 66684  TAACCATATACCCCCCCCCCCCTACAATCTTTTCAAATACTAAACTTAAAATTAATAAGC
 66744  AATTTTAAACTAATTTAAGGATGCCGATACTTTTTATTCTGATTTTGGATTTATTAAATT
 66804  TATTAAATATTTAATAGTATCAGTAGATTTAATAGTATCAGTAGATTTTAATTCTATAAT
 66864  TCTACTATTAAGTAAACTTACTTTGAAAAAAGTACTTTTTGTTAATATTATATTAGCTTT
 66924  AATATATTTAGTATTTTTACTTATTGATTAATTTGTGTTTACTTTTTTTTAAAGGTAAAA
 66984  TAACTAATCCGGTATATGCCCCCCCTATTCTTATGGGATTGGCTTAAGGAAAAAGAAAGT
 67044  CAATATAAACCTAATGAAGTAAGGGCTTTTATGGATTTATATGTAAGAAATATAATTTGT
 67104  AATATAATAGGACTATCTACTTTATTATTAATATATATACTTATTTTATATGTATTTAAT
 67164  AATAAAATGACTATAAGTTATATATATATTATAGGATATTTATTTTTTTAATTTACTTTT
 67224  CTCCCCTATTTAATCATACTATAACTTTGGTTATAACAAAATATTGTTCATTATATAACT
 67284  TACCTAAACTTATTAAATCTGGGTTACTATTCTACAAGCATCTCTTCTTGACCCTACAGT
 67344  TAAATCTGTGATTGATCAAAATAAATAGACTAAAAATTAAAATTTTAAATATAAGATTAG
 67404  ATACCTACAGATTAAAAGCTAAATTATCTAAAGTTATAGACAAACATCTAAGAAGTTAAA
 67464  TAGGTTATTAAGAAAATATTAAACCCTATCGGCCCCCTCTATTTAAAATTTACATTAGAA
 67524  ATATACTTTAAAAGAGTATATTAAGTATGCTGGTGGTGTGTACCATGGTTTCATGGCAAT
 67584  AGTAATAGAAACAGTATCAATCCAAGATTACTTAGCATGGATAGATGCCGCATAATCTAA
 67644  TTATAATGCAAACATAAATTTATGTATGTGCCCACTATAAGGCTAAAAATTAATTTATGT
 67704  TAAGTAAGAATCAAAAATATGAATTTAAATAATGATAAATTATGAATTATCTATTAGCTT
 67764  AAAACTTTATTTATCAATCTTATAAATATTTTATAAAACATTATATTCACTATTAAATAA
 67824  TTAGTAGAAAAGGGGTAAAACGAATGTATATTACCTTGAATACAATGGATAAATAAGGTA
 67884  GCTATTTTAAATAGCTCAGTTATGAAAAGTAAAAATAAATTAACCAACGTTAATTAATAA
 67944  ATCATTCAAT
;     G-orf338 ==> start
 67954  ATGGAAAACAACCAATTTTTCTTACCAATCAATAATCAATATTCTACTATAGATTTACCA
 68014  ACATTAAAATCAAATAATTATAAAACACCAACTTTAAAAAGAAAAAGAATAGACTTATCA
 68074  CCAGTATTAGAAATAGCTAAATATAATAATCAATTAATAAAAGATAATCAAAATAAAGAA
 68134  GAAATAATTTTAAACAGTAAAAAATTAATAAATAAAGAAATAAATCCTATTTCACAAAAA
 68194  ACATCATATTATGATAAAATAGATATGTTAACTTACATTCCGAAAAAAAAAGAAGATGAT
 68254  GAATTACAAACTGTTATTCAAAATTATTTAAAATCTTTTAGTACTTTAGATATACCTTTA
 68314  GCTCAAACTCAAAATACTTTATATGAATTTAATTCAAAAACTTTAAATTCAAAAATATTA
 68374  AATAAAAATGTAACTAAAATATTAGAATATTCATTCTTTGAAATGAGTAGTGTAATAAGT
 68434  AGACCTTATTATTTAATAACTCCTAAAAATATTATTATTAACTTATTTTATTTTGTTCTT
 68494  AATAAAAAACTTTTTAACAAAAACTTTTTAGATTTAAATATCAATAAATTACAAGATTTA
 68554  AGTGCTAAATTAAGTCATTATTTTAAAAAACCAGTCAAATTAGAATTAACTCAATTATAT
 68614  TCAGTTAGTCATAATAGTCAAATTTTAATTAATATTTTAGGTAAATTAGGTTTATTTAGA
 68674  AGAAACTCTTTTACTAGAATTATAGGAAGATTTTTAAAACACCAATCTCATAAAATGATG
 68734  TTTAGAAGTAATTTAAATAAATTTAGTAGATTTGCTACTATTTTAACCGGTGTAAATATT
 68794  AAATTAGGTGGAAGATTAATGAGAGGTAAAATTGTACCTAGAAGAACAGTTAAAAAAATT
 68854  CAATATGGTAGTTTAGCTAGAAGTAAATCTAATTATGTGACTACAGCTAGATTAACTCAA
 68914  AAAAACAAAAGAGGTGCTTTCAGTTTTACTGTATCTATTGGACATAAATTTTTTTAA
;     G-orf338 ==> end
 68971  TTTCTCCCCCTACTCCGTGGCCACCCCGTCCGGGCGTAGGGATGGGAGTGAGGGAGGGAC
 69031  ATTTTGTTTTATACCTAATATACTTATTTTTTCATTTATCTAATTCTTTTTAAATTTTGA
 69091  ATATATAATTATTTATTTTTTTAAACATTTTTAATTTTTAGTTTTTAATTGATTTTAAAT
 69151  AAGCCTAACAATAATTAAATTATTTATTTAATAAAAATTATCATTAATATTATTATATTA
 69211  TTTATATATTGTTATTTAAATATAACTATATTTATTAAATTATATGATTTTATGATTAAT
 69271  ATCATTTAAAAGAGTCCATTAATCATTATTAATGATCGAGGTTAAATCCTTAAATTATTA
 69331  AAATAATAAGAAATAAAATGTTTTTAGGTTAAACCTACTTGATATTTCAATATCTTGTTT
 69391  ACGACCAAACTAGAAATATATATATTATATATATTCGGTCATATAAAATTTAAATAATAA
 69451  AAT
;     G-nad6 ==> start
 69454  ATGAAAAATTTCTTAATTGATTTATTAGCCTTTGCTGCACTATTTTCTAGTGTTTTAGTT
 69514  ATTACATCTAAAAATCCTGTTATAGCAGTGATTTTCTTAATTTCAGTATTTGTAAATGCT
 69574  GCTGGATATTTAATATTATTAGGTATAGGATTTATAGGTATCTCTTATATTATAGTTTAT
 69634  GTAGGTGCCATTGCAGTATTATTTTTATTTGTGATTATGCTTCTTAACATAAGATTAACT
 69694  GATATTTTAGAAACAAGTCATCAATATACAAAAAACTTACCTTTAGCATTCTCAATAGGT
 69754  ATATTATTTATATATGAAATCTATACTATTATTCCATTTTCTATTGATAATGTATCCTTT
 69814  TTCTCTTATTTGTTAAATCTAATTAATATTTTAAATGGATTACTGTTAAAAAATAATTTA
 69874  AACTTAGATAGTGTAGTACATATTGCAATAAATCCAACTATTGCTGATACTACTATTACT
 69934  AATTTCTCACAAATTGAAGCTATAGGACAAGGTCTTTATACCTATGGTGGTTCTTGGTTA
 69994  ATTATTATAAGTATTATTTTATTATTAGCTATGGTGGCTCCAATCTTTATTACTAAACCT
 70054  AGAAGAGTAAGTAATAAATTAAATAACTTAACCCCCTTAAAAGGTCTAAATAAATAA
;     G-nad6 ==> end
 70111  AGAGTTTGATAGTAACTTCAACAAGATTGGTGGCAAAAGATACTATCATTCATCTCCTAT
 70171  AATCAAATCTGCATTGAAACCTAATAATACAAACCATAAATGTAGTTTAACTTATAAAGT
 70231  ATATTTTTTAAATAAAGTTTTAATCACTTATATTATCGGTATTGAACATATTGATCATGG
 70291  TGATGGTTATAATTTCGATATTCCTACAATGTTTAGGGTTAGAGTATGGAACGTTGACCA
 70351  TATGGCAAATGCCAAAATTAAAGCTAATAATGGTATACTAGAAATCATTACTAAACTAAG
 70411  AGAAGCAGCATCTAAATTGGATCCTATCAGATACAAAAGTATGCATGATGTTATAGCTAA
 70471  CCACGATGAACGAATAAAACTAAGAAAGACTTCTTCAAGAAAAAGCAAAGCATTAAGAAA
 70531  CTTCTTAGCCGATAAAGAAGGAGTAAGATATTATTCAAGTTCAGCTTGTATCCCCCTGCC
 70591  GGGAGAAAAAGTATTGGAAAATAAAAATCAACTTATAACGATCTTAACCAGAAGAGCAGT
 70651  GAACCCTAAACCATTCTCAACTATGGACATAGAAACAGTTTCATACAAAGGTCATCAGAT
 70711  ACCACTGATGATTTCATGTAAAGTAACTTCTCAGACTAAAGTTTTCAGAGTTAAGAGGGT
 70771  CGGTCTAGAGTCAGTGTTCTACATGTGGTTAGATTTTTTTGATTACTTAGAAAGTAAAAG
 70831  TGAAGACAAAACTAA
; G-orf434 ==> start ;; contain dpo
 70846  TTA
;;     G-dpo_3 ==> start ;; HMM match pos. 517,997 score 9.4e-103
 70849  TATTTTACTCATAACCTAGGTGGATTCGATGGAATCTTTTTAAGTAGATTTGTTAATGCG
 70909  TATTATCCTACTAATAAAGTTGAGACTATTGTTGATGCTTATAATAAATATGTTACAATC
 70969  AGGGTGGTGATCAATGATAAAACCCTTGTGTTCATGGATTCTTTAAGAATATTCCCTGTA
 71029  TCTCTACAAAGTTTTTGTAAATTGTTCTCAGTGGAAGGTAAATTAACTCCATATAATCCT
 71089  AAATGGAATAAACCTACAATTCTTGAAGACAAATACGAAATGAAAGAATTAGTTAAATAT
 71149  GCAGGACAAGACTCAGCAGCATTGTACAAAGCATTGAAAGAAGCACAATTGACTTATATT
 71209  GATAAATATGGAGTAGATATTACAAGTGTAGTTTCTTTACCAGCATTAGCTATGAAAATC
 71269  CTAAGACTTAATTTCTTAAAGTCACCAATACCTATTTTAACTGGGTTCAACGATTATTTC
 71329  GTAAGAAAATCTTATTTTGGCGGAGCAGTTGACATCTATAAAGCACATGGAGTCAAATGT
 71389  TACTACTATGATGTAAGATCTCTTTATCCTTATGCAATGACCAAACCAATGCCTTTAGAA
 71449  CTTATTGAAACTTTAACTGGATCAGCTTTAGATTCATTCGATCTAAATAGTTTCTTTGGT
 71509  TTCATTGAACTAGAAATCCACTGTCCAGCTACTGTTAAAAGACCAGTATTACCTTTAAGA
 71569  TGGCAGAATAGAACCATATACCCAAGAGGTAAATTCTCTGGTGTTTATTTCTCCGAAGAA
 71629  GTTAAAGATATGGTAAGCTTAGGTTATAAAATAGTCAAAGTTAAATGTGCAAAAAGATTC
 71689  ACAAAAGGTTATATTTTTAATGATTACGTTAAAGAAATGTTTGAAATTAAAAATAACTCG
 71749  GTAGGTGCTGAAAGATGGATTGCTAAACTATTATTAAATAGTTTATACGGTGTTTTCGGT
 71809  AGAAGACAAGAACAATTGAAAACAATAACTATACCAAGTGATATGGAGGCAGCATACTTA
 71869  ACTGCATTTCCTTCTGCCACTATCTTGAATATCAATGATGACTTATCTACAATCCTTTTT
 71929  GATGATAAACCTAACTATCAAGCATTAGATCAAATGAAGGCAGTATTCCATGATAAATCT
 71989  CCATTCAAAAGAAGTGTTAAAGCTAATGTAGCAATCGCATCAGCAATCACAAGCTATTCT
 72049  AGAATCCATATGAACAGAATTAAACAATTACCTTATGTAATTTACACTGATACTGATTCT
 72109  GCAATTACAACCCAACCTTTACCTGAACACCTAATTGGAAAT
; G-orf434 ==> end
;;     G-dpo_3 ==> end
 72151  TAA
; G-orf131 ==> start ;; contain dpo
;;     G-dpo_4 ==> start ;; HMM match pos. 1000,1090 score 5.4e-08
 72154  CTGGGTATGTTCAAAGACGAACTAGATGGTTGCGTTATCGAAGAAATATACGTACTGGGT
 72214  ATTAAACAGTATGGTTTCTGGTATTATGATAAACAAGGGAACAGAGTTGAGAAATCAGTT
 72274  TGGGCTGGTTATACTAGAGATTCTATCTCCTTTGATGAAATTAAATCAATTTACCATGGT
 72334  GTAAAAATAGCAAAAGTAGTAGATAATAGATTCTTTAGATCTATGACTGATCAAACTGTA
 72394  ACTGTGAAATCAGTTAAAATAACTTTACAGTTTAAACCTCACAAAGTT
;;     G-dpo_4 ==> end
 72442  TTGATTGACAATGAATACGTAGCTCCAATAGTAGGGATGAACACTGGTGATCCTGTATCT
 72502  AAGAGATTAGAACAACATATCAATCACTTAAAAAGCATTGTTACTAAG
; G-orf131 ==> end
 72550  TAAGAAGTTACTTAAACCTTGATACAATTCAAACCCCCTTCAAGAATGTGAGTTAGAAGG
 72610  TTAATTATTTGACTAAAGTTCTCACGAATGGTTTTTAGTTTCAGTTGTTAATTGTCTTAA
 72670  TTTCTACTTG
;     G-orf100 ==> start
 72680  ATGTTAGTTCTGTATAAAAGTATGATCAAAAAAACATTAACTTTCATATCGAACCTATCG
 72740  TTCAAGAGATTTATTTCTCCTTATTTTAAAGCTCTGTTAAGAGTCTTCTTCTCAGATAGG
 72800  AAAACCATGTTCCTATTAAAAGTATTTGGCTCTTTCTTTGGAGTATTTAGATTGCTTAAC
 72860  GCTTTGTTAGGTTTCCTAATTTTCATTAATTTATATAATTTCAAGGGTATTTATTCTATC
 72920  CCTGCTTCCATGGTATCATTTATGAACTTAATTAAATTAAAAAAGAGTTTGTTGAAGCAT
 72980  TAG
;     G-orf100 ==> end
 72983  ATAAATATTTCCCCAACCATCCACACGTACCAGGAGGCATAAGTAAGCCCCTGTCCAAAC
 73043  TAAGTTACTCA
;     G-orf158 ==> start
 73054  ATGAGTGATGCAATAGAACACAGTCCTGTTGTTAAAGATGTAGTCCATAAGATAGCTGAT
 73114  GAAGCTAAGAAACTGGAACATGCATCAGAGGGTAAATTTGATTCATTAAGAAAGATCTAC
 73174  TCTCAGTATAAACCAACTTGGGATTGGTTCTGAAAACCAGCTGAGGATGCTTCCAGTTAC
 73234  AGTTTATTCTCAGATTGGAAGTTTTATATCAGTATGGTAATCTTATTTGGTTTAACTTAT
 73294  TGGTTCTTTGGTGAATCAATTAAAGATAGATTCAGTAACAGTCAATCTTTCAACCCTTGG
 73354  AAGAGAGATGATGACTATGGTAGACCAACTAACCCTCAGACTCCTCCAAGAGCAGATACC
 73414  GATGTCGATCTAGAAGGGGGCATATACAAACTCCCGGTAGTGAATTTAGAAGAACATGGC
 73474  CTGGTAGA
;     G-orf194 ==> start
 73482  ATGTTTGAACTCCTTCAAGAAAGATTCCCTTGGAAGAAAGGTACAGTAA
;     G-orf158 ==> end
 73531  CTAGAGATAACCCTGACTTACAACAATCTGACTTACCTTCTGCACCTACTGGTAGACTCA
 73591  GTGATTATTGGACAAGTCCTATTCAAGTATCTCCTTCTGAAGGTAGAAGTAGAGGTAAAT
 73651  CAAGACAGATTATTGAAGAGTTGGGAAGAAACTCTACGGAGGAACCTGGAACCTGGGGTG
 73711  AAGACTCTGAAGTTAATGTACAAACTGCGTACATGACTCATAGTGAACCTTATGTTGACC
 73771  CTTATGCTAGAATCAGAAGAGAATTGCTTGAAGGCCAGAATGTGTTCCCTATCACTAACG
 73831  ACTGGGAAGATGCACCTGATAAAAAGTCTGAGAGAGCTATACAACACTTGATTAACCAAT
 73891  TTGATGCTGGTGAACAGATGGAACTTTCTTTAGATAACGACCTCGAGTCGAACATTGGAG
 73951  ATATTGCACCTTCTTTAACTGCTGATGACTCTTCTGTAGCGGACTCTGCTTCTATCGTTG
 74011  ATCCTGATGATAGTATCGAGAATCTAACTGAATTCTTTGACAATCAATGGGATTAG
;     G-orf194 ==> end
 74067  CCCCCTTCCTGTTTCTATTACTAAGATTGGTCAATTTAAAGGTTATATTGGATATTTTAC
 74127  TTGAATTTGTTGATTCAAAGGTGAATCCTTGGCCTCAAAAGTGATTTTCTTGTAAAAAAA
 74187  GTGAATTCTTTGGTTTTGAGCCGTTTTTAGAACCGACCAGGTCGGTCACGGAGTGAAAAT
 74247  CACGGAACGGGAAAAAATTATTAAAACCGCACGTACTTCGTGACGTGCTCCAGTCGCCAT
 74307  TCATGTCTTCATTAGGCTCCAGATTATAATTATTGATATTTTCCCTTGAATACTTAATAA
 74367  TCATTCCCCAAACTGTCTCATTTCTTTATTGAATCCACTATTTAACTGGATATGCACCCC
 74427  TCACTATTCTATTTAGTAGGTAACCTTATTATAATCCATTTGTATTGTAACCATCCTTCC
 74487  TTTTCTTAAAATCAAACCCCCCTCCTTTCTTTTCTTCCTTAATTTACATCCTTGCTTCTT
 74547  CTATTTTAGTCCTTAATTACTTAAAAATCATACCTTTAAACACCTTTATTTTCACTTTTT
 74607  AACATCCATACTCTACATTTTCATACTAAAACTCTCCTCTGTATATTCTCATAATAAGAA
 74667  TAGATATTAAAAGAATCAGTATCTCATTATTTTGTTTGCTTCGAGCAAGAGATAGTTCTT
 74727  AATAATTAATAAGAGCCCAGTTATTTTAATTAAGTT
;     G-atp8 ==> start
 74763  ATGCCACAATTAATTCCTTTTTACTTTTTAAATCAATTATACTTTTCATTTGTAGTATTA
 74823  TTTGTAGTAATTTATATTTTATCTAAATATTTTTTACCTTTATTTACTTTACAACAAGTT
 74883  ATTAGATTATTTATTGTTAAATTAAATAATAAATCTTAA
;     G-atp8 ==> end
 74922  TTTTACTTTAAATATAATAATAACTTAGATACCCATATTTATTTATACTTATATGATATC
 74982  TACCCCTATACTTATACTGATTTTTAATAAAGACATTTTTATCAGATAAATACAAATAAT
 75042  TGAAGCCAACAACTATCATAAAATATTTATAAAACATTAAATAAATTATATAATAACTTA
 75102  AGATTAAGAAATAATGAAATATGTATATAACCCAAATAAAGTTAATCTTTTTATTAAGTA
 75162  ATCATTTTTTTGCTTAAAAGAAGCTAAGTTTAATTTATATATGTATACTTATATCTTATT
 75222  TGA
;     G-trnS(gcu)_2 ==> start
 75225  GGAATAGTTTTCATTGGTAAGTTAAAACGATT!GCT!AATTGTTCGGGTAATACCCTTGG
 75283  AGGTTCGACTCCTCTCTATTCCG
;     G-trnS(gcu)_2 ==> end
 75306  ATTTACTTGTTTATACTCTAATATTTTAAATACATCAAAAGATATATAATCTAATGATCA
 75366  ATAAATGATAAAAACAAGGAGTA
;     G-nad2 ==> start
 75389  ATGATCTTTTTAAGTATCTTAATTTTAATAGTGGCAATTGCCCTTCCATCCATTAATCAA
 75449  AATATAAGAAGTATCTTATATGTAAGAATATCTTCTATAATATTTATTTATGCCGGAGCA
 75509  TTAGCTTTTAATGCTTTCTATATTCAGTCAATTGGATCAGGTATAGGTATATATAGTGGA
 75569  TTATTCCAAGTCACATCCATCAGTCAATTATTAGACATCATAATATTAGTAATAGGAAGT
 75629  TTAATATTAATATCATGGCCATCTCTAAATATATCAAAAGTTAAAATAACCGAAAATATG
 75689  CCATATGCTGGAGAATACTCATTAATTGTATTATTTAGTACATTTGGAGCATCTTTATTA
 75749  GTATCTTCAGCAGATTTAATTTCAATGTATTTAAGTATAGAATTACAATCTTTTGGGGTA
 75809  TATATACTAACAACTTTATATAGAGAATCAGAATCAGCAACTTCAGCAGGATTAAAATAT
 75869  TTCTTATTAGGGAGTTTATCATCATGTATAATTCTATTAGGAAGTGGATTAGTTTATACT
 75929  TATACAGGTTTAACAAATTTAGAAAGTATATATAATTTAATTAGTGTAAGTGAAAATACA
 75989  GCCATTTTACAAGGTTTAAGTTTAGGGATCGTATTAATAATAGTAGGATATTTATTTAAA
 76049  GTATCAGCAGCACCATTACATAATTGGGCACCAGATGTATATGACGATAGTCCAACAATA
 76109  GTAACCATATGGATAACAATTATGCCTAAAATATCAATCTTAATATTCTTATTAGAGATA
 76169  CAAAGTCAAATCGGTAATAGTTTAATTACAATCTTTTCATTATCCTTGAAAACTTTATTA
 76229  TTAATAAGTTCATTATTATCTTTATTAATAGGGACAATAGTAGGGTTAGCACAATTAAAA
 76289  ATAAAAAGATTATTAGCATATAGTACTATTTCACACATAGGTTTCATGTTATTAGCTTTA
 76349  GCTATAAACACGGAACAATCAATAGATTCTTTCTTATTTTATATTATCCAATATTCTATT
 76409  ACAAATTTAAATACATTTTTAATATTAATAGCATTAGGTTATGTATTGAAAAATAATAGC
 76469  CAATCTATTTTAGAATCATTCCAAGATATTAAATATATTACTGAACTTAAAGGTTTATTC
 76529  TTTAATAATCCATTATTAAGTTTAAGTTTAACTATTTGTTTATTTAGTATGGCTGGAGTA
 76589  CCACCTTTATTAGGTTTCTTTTCAAAACAATTTGTATTATACTCAGCAATGCAAAGTGAA
 76649  TATTACTTTATTGGAATAATTGCCATTATAGTAAGTGTTATAAGTGCTTCTTATTACTTA
 76709  AAAATTATTAAAGTTTTACATACTGATTCTAAAGAAATAGTAGAAGTAACAGAAAGTAAA
 76769  ACTACTTTAAGTTCACTTCATAGTTTTATGATATCAACTTTAACTTTATTTATTTTATTA
 76829  TTTATTTTAAAACCTTCAATATTATTAA
;;     G-nad3 ==> start ;; First ATG found at 76899 HMMmatch = 4,116
 76857  ATAGTACACAATTACTGGCATTATCTTTATTTTATTATTAA
;     G-nad2 ==> end
 76898  TATGAATAATATCTTAATGTTATTTATTTTTGTTCCTATTTTAGCTGGTGTTTTATTATT
 76958  ACTTAATTTTTTATTAGCCCCTAAAAATGCTTATGAATCTAAAGTATCAGCTTATGAATG
 77018  TGGGTTCTCACCAATTTATGGTCAAACTAGAAATGTTTTCCATATTAATTTTTTCTTAGT
 77078  TGCTTTATTATTTTTAATCTTTGATTTAGAAGTACTGTTACTTTATCCTTTAGCAGTAAC
 77138  TTTATATCAAGTAAGCGTTTTCGGTTTCTCTGTAGTATTAACATTTTTCATTGTATTAAC
 77198  CATAGGATTTATTTTAGAAATAGGTTCAGGTTCAATCTCTATGAGTAACAAATAA
;;     G-nad3 ==> end
 77253  GTAAAAAATTCAAATTACCCCCACCCTAATAATAATTCTAACAAAAATAAAAGAGTACTT
 77313  ACGGTAAACCAACAAAAGGCTACTTTCAGTACTTCAGCTGTATTTTCCACCCAACACCCT
 77373  GAAATTTTAAAGGATATCACAACAAAAACTTATTGGGAAACAATTCATGAAAAAGATAGA
 77433  GGGAAAGAAACAAACAATCCTCATATAATAGCTAGAAGACATATTACTAAAGGAGATTTT
 77493  ACAGATGCTAAAATAATAAATTTAGTTCAATCTCAATTAGGGCACACGATAAGTTAAGAA
;     G-orf196 ==> start /note=GIY ;; evalue:1.4e-13
 77553  AAATTAGATAAGCTAAGCTCTATCAAACCTGTTTCAATTCTATTTGATGAACTGGGAGTT
 77613  CAAACTAAAACCCACGAACAGGTAATTAGTAGTAATGCGTATAATGCTAAAGTTAGAAGC
 77673  AAATTAAATGGATATATTGGAGGGACTAATACAAGCATAGCTGGAGTTTATATTTGAACA
 77733  AATCTTAAAACAGGAGAACAAAATGTTGGTAGTTCTATCAATCTTTATACAAGATTAAGA
 77793  TCGTATTTTAAACCTTCAATATTAAATGAAGGAAATAGACTGATTAATCAAAGTATGAAA
 77853  ACATTTGGAATAGATAAATTTAAATTAGATATTTACGTAATAGACACCACAGGAATGGAA
 77913  TACTCTAAATTTAGAGCTGTAACCCTTTGCTTAGAACAATATAAAATATTCATTTTAAAC
 77973  CCTTCCCTTAATTCAATAAAAGTAGCAGGATCTAATCCTATAGTAGAATTTACTAAAGAA
 78033  CATATTGCAAGTATTAAAAAGCAAATAGTAAACCAGTTTACGTGTATAAAGACAAAACTC
 78093  TGCTTTATGAAGCAACTTCTGCTACAGAATTGATCAAAAAAACTAATATAA
;     G-orf196 ==> end
 78144  GCCCTAGTACAGTATCTAGATCTCTTAAAAACCCCTCCCCCCGTTCGGGCCAAAAGTATT
 78204  TGAAGTTTTAAGTATATCTCATGTAAGCCCTACACCTGATATAAATATAAAAAAAGTAAA
 78264  TGTTCAAACTTTTAAAGAATTAATTAATAAATATTGCACAGTTGGTAAAAGAACTTCGTT
 78324  GAAGGTAAGTTTAACTCTTATTGACCATACAAGTAATAATACCCACACCTTCTGTAACAG
 78384  TTCAGAAGCTAAAAGTTTTTTAATTGAAAAGGGGCTTAATATTTCAAATAAAACAATCTT
 78444  AAAGTACAGAGATACTGGAAAAATATATAAAAATTGGTTTTTCTACACTAATAA
;;     G-nad3 ==> start ;; First ATG found at 78654 HMMmatch = 74,116
 78498  CAACCATTAAAAATAGGTTTAGTATCTTCAAGTAGAATATATAAAACTATTATATTTTAT
 78558  AGAAGGTATGATAGTTTAACCTTCTTAGTATGATTAATATTATTATTATTTCCTATAGCT
 78618  GTAACTTTATATCAAGTAAGTGTATTTGGTTTTTCAATGGTATTAATATTCTTTATAGTA
 78678  TTAACTATAGGATTTATTTTAAAAATTGGATCAGGTTCTATTAAACTGGTATCAAATAAT
 78738  AGTTAA
;;     G-nad3 ==> end
 78744  AGTTTATCTAAAGATAACATTTTATCATTTAATTCCCCCCTTCCCCTTTTAGCTTGAAAA
 78804  ATATAATTAATTATTTCTTCTGTTTTTTAATTAATAGATTTATAAATTGTTTATTGTTAG
 78864  TAATAGTTTTACTTTATTTAATATAAATTTAAGTTATATTCATTTTAATTCTTAGTATTT
 78924  CTTATAATTATTATATTTAGATCTTTCTTAAAAATTTAATATTTATACAATTGGCTTTTA
 78984  TTCTTTATTAAGTTAGGGTTTTCTATTGCTATTAATTTTATTATGTTGTAATACTATGTG
 79044  TCTTCATTAAAATGTATTTGTAAGCGATTAAACAGATTTTGCTTTATCGGGAAATTATTA
 79104  AATAATAACCCTTTTTATTATATTAATTATATTTTTAATTAAAAGAGTCATAAACGA
;     G-trnG(ucc) ==> start
 79161  GCGAGTATAGTTAAGTTGGTATAACTTCTACCT!TCC!AAGTAGTTATCATCAGTTCGAA
 79219  TCTGATTACTCGTA
;     G-trnG(ucc) ==> end
 79233  TATATATTATAAATCAATCTTATCTTTAAGTAATTATAAATAAAAATTTTTTAAATTAAA
 79293  TAAATAATAAA
;     G-trnW(cca) <== end
 79304  CAAGAGCGAGGTGACTCGAACACCTACCGATGATTT!TGG!AGATCGTCATACTAACCAA
 79362  TTGATACTACGCTCTT
;     G-trnW(cca) <== start
 79378  TAAAAATAAAGATAATTATATTGATAATAAAAAGGATATAATACTCTTTTATAACTAAAA
 79438  AAAAATAA
;     G-trnD(guc) ==> start
 79446  GGGCCCTTAGCTTAATAGGTAGAGTACCTAATT!GTC!GATTAGGGTGGTCCCAGTTCGA
 79504  ATCTGGAAGGGCTCG
;     G-trnD(guc) ==> end
 79519  TGAAATCTACGCACTAAAAGAGTATGTTTATTTTAAATGTCATACGTTAGACACTATCAA
 79579  AGAAAAATATTTTATTAAAT
;     G-atp9 ==> start
 79599  ATGTTAGCCGCAGCAAAATACATTGGTGCAGGATTAGCCTGCTCTGGATTAATTGGAGCT
 79659  GGAGCTGGAATTGGATTAATTTTCTCAGCTTTAATTGCTTCAACAGCTAGAAATCCTCAA
 79719  ATCAGAGGTCAATTATTTGGGTACGCAATCTTAGGATTCGCTTTAGCAGAAGCTACAGGA
 79779  TTATTCTCATTAATGATTGCATTCTTATTATTATACTCATAA
;     G-atp9 ==> end
 79821  TAAAAATTCTTATCAAAATATAACAAAATAAGTTATATTTCCCCATAAAAATAATTTATT
 79881  TATAATAAATGGTATAATTAAAATGAGACAAAGAAAGTAGGGGTATAGAGTTACGTTTAC
 79941  AGTTGGTTTCTGTAGTAAATTTGCAAAATTTATAGTAAGGTTCGATTCCTTCTTAACTCT
 80001  AGTTAAAATAAAAA
;     G-trnR(ucu) ==> start
 80015  ATTCTCTTAGTTTAATGGTAGAACATCATTCT!TCT!AAAGTGTCAATTTTGGTTCGATT
 80073  CCAAAAGAGAATG
;     G-trnR(ucu) ==> end
 80086  AAGCTAAAATGACTAAAAAATAAACTAAATCGTTACAGTGTAAAAAAAAATAAAATGAAC
 80146  AATCAAAAAATTTAATTAAAATAATTATTAGGACAATAATATAAATAATAAACTTATAAT
 80206  TTTGATAAGTAAGAGCCAACAAGAATATATTTAAATATTTTTACTGGACAAATTCGTATC
 80266  ATTTTAAATAAAATATTCTTCTAAAAAGGGTAATATTCTAAAATGATCATTTAAAATAAA
 80326  AACAAAAAAAAATAAAAACAT
;     G-nad1 ==> start
;     G-nad1-E1 ==> start
 80347  ATGATTCAATACGATTTATTATTACAAATAGCTAATATAATCATCAATTTAATAGATGTT
 80407  TTATTAGTTTTATTACCTATATTACTTGCAGTAGCTTTTATGACTATCATAGAAAGAAAA
 80467  CAATTAGCTGCACATCAAAGAAGAGTAGGACCAAATACAGTAGGT
;     G-nad1-E1 ==> end
;     G-nad1-I1 ==> start /group=IB (2.34e-08)
 80512  tataacaaaataaaaaaataaagattatttattgcctaggtctattaaagttttaaaaag
 80572  ataatatcataatttttctgatagctataaaaatattattaaagatttatatcaaaatag
 80632  ggatgcacctgttaaaatatttaattcaaaggtacttgacacttgttataatttaacttc
 80692  tattgaagaaataaatttattttttaaaaattttaaagataaaggaggaatttatttatt
 80752  tcaatataaaggagatccaaatatttattatataggaagaactaaaaactttaattctag
 80812  atttaatattcatttaaaaactaaagttaaagataagttccacttatttgctaatttggt
 80872  tggttgggatcaatttaatttttctattgttgaaatttgtgaaattaataatcaacaaga
 80932  aagagaaaaattttacttacaaaattatttacctttattaaatacagtatttaagagtaa
 80992  ttttagtgaatctcaaatatatgaaactttatatagtaaattaaaagctaaacaaggtaa
 81052  cttagaatttaaaaataaacatggcggtattcctatatatgtatataattgtaataatct
 81112  aataagtacaaattttctaaagtacaatagtattaatactctgagtaaagatattattgt
 81172  tgctagagatcaaatcaaaaaatatctaaatactcatgtgccttataacaattgcttatt
 81232  ttacacttatgttataaatgattttaatttaattaatggtttaataggtgaagctaaaaa
 81292  gaattagttttaaacccaaataaacctgcaaaagtatgagtttataatgtaaagggtgaa
 81352  cattttcaatttgagtccaaagaagcagcagctagatttttaaatgttcaaagcataatt
 81412  ataagaaaccacatagataagtggataataggaggaattaatggtttttatttatttatt
 81472  taataagaattaaatttgattgaaaaagaaaaacttattaaagtgtctagtttaagaaaa
 81532  attagaaatgttgaggtatgggtatatgatgctaataatttagagttaataattggaatc
 81592  tttaaaagt
;     G-nad1-I1-orf116 ==> start
 81601  atgcagaaagctgcagaccattttaaagtagattataaaactattttaagacatttagat
 81661  accaataaagctactatcaaaaataataaattagttttattattttctaaaaatttaaca
 81721  ttagaagagattaaaaacattaaagtaaaaagtatcgagaatgaaaccatcaaattatgg
 81781  gtttataaagaaattaactctaaatttattttaattaataataatgaacctacctttaat
 81841  tctaaatatatagcgtctaaagaattaaaaattagtcacaaaactatatctaattattta
 81901  gataccaataaatcttacaaagatctatttttttacagtcaaaaactttaa
;     G-nad1-I1-orf116 ==> end
 81952  atgcagtgctggcataataatctttatttttcccgggaaattatgagaaaattttcctaa
 82012  agtagcctaaaggggaagtgaaccttcctctataaatcgtcaaattgcgggaaaccctta
 82072  aagctatttcaactaagtaattatagtaatataattatggctcaggtaatgactcgaggt
 82132  atagtaaaatcgaaatagatgcacgaaaggaaataggaaatccgcagccaagtacaaaaa
 82192  tatttttaattaccttattaatttttttaaataaagccccccccccctattataaatagg
 82252  caagaccaccagagtttctatcctggttaagtaaattaataaaattttgtatgcagttca
 82312  tcgactaaacggcggttggtaatataattattgcttaagatatagtcagaccctattcga
 82372  aagaatataaaaaatattatttttatatgatataactggatagttatctaatgactattt
 82432  aggggaacatcttctaactcagcctgtattactcactcttgaaaaaaagctttttacttt
 82492  aaagcacaaaacaaggtaaagtaaatggcaaaaggaagattatttg
;     G-nad1-I1 ==> end
;     G-nad1-E2 ==> start
 82538  TACTATGGAATACTTCAACCATTTGCTGATGCTTTAAAATTAGTAGTTAAAGAAACAATT
 82598  ATACCATCACAATCAAATAAAGTATTATTTTATTTAGCTCCTGTCTCTACATTAATCTTT
 82658  AGTTTATTAGGTTGGGGGATTATACCATTTGGTGAAGGTTTAACATTATTTGATTTTCCT
 82718  TTAGGAATATTATATACTTTGGCTTTATCTTCTTTAGGTGTATACGGTGTATTATTTGCA
 82778  GGATGGTCTGCTAATTCTAAATATGCATTTTTAGGAAGTTTAAGATCAACAGCAGCAATG
 82838  ATAAGTTATGAATTAATACTAAGTTCCGCAATATTAATAATAATTTTATTAACTGGATCA
 82898  TTTAATTTCACTACAATAATAGAAAGTCAACAATCAGTATGGTTTATAATACCATTATTA
 82958  CCCATATTTATTATTTACTTTATCTCTATATTAGCTGAAACAAGTAGAACACCATTTGAT
 83018  TTACAAGAGGCT
;     G-nad1-E2 ==> end
;     G-nad1-I2 ==> start /group=IB (1.04e-21)
 83030  aagttatccagctaactaataactcggcctctataaactttgctatatgctggaaactcc
 83090  taaaggcttaaataccttaatggtaacaattttaagtataatacaatggacaatcagcag
 83150  gaaaccaaatctttcaaaagatagtaggatcctcagagactacacgcttagatctcattt
 83210  aattataaatataaatgaattgagatatgatatagtccaatctttaattgaaaaataaag
 83270  tagtttaataagttaaatactcttaaaagtaccgtactgataaaaagtgtcgcttactaa
 83330  tttttttttagggagttcaaacaaaaattaattattatttgtctattattttttttattt
 83390  aatcttttttttattttatgtgctattcaacattgactttaatgattttaaccaatatca
 83450  tttttctgctctattacctataaaaatttataaagaccttaaaaatccggatagttttaa
 83510  agaagaacttttcaaagttggaggtgtttatggttttgtaaacttgatagatgggaaaca
 83570  atacattggttctagtataaatttatatgaaagattaactgatcacttaagaggggttag
 83630  ttctaacattagattgcagagaagtattaaaaaatgaggtttgagtaattttaaaattgt
 83690  aatttattatattcataaaaatcctgctgttattttaactgatgttgaaacagaagtaat
 83750  taagagttttctttttaaagatttatacaattttaaaaaagaagctaattctctgttagg
 83810  ttacaaacatacggctaaagccattgccaaa
;     G-nad1-I2-orf111 ==> start /note=GIY ;; evalue:2e-33
 83841  atgaaaaaaagattggctgataaaatcaatcatcctatgtacggtaaaaaacatacttta
 83901  aaaactattagttcaatgaaaaaatttggttcattaaatcctatgtttaataaaacacag
 83961  agcactgaatccaaattaaaaatatctttagctttaagtaaaacacctttaggcttatat
 84021  gataaagataataatttaattaaaacatttgttaatcaagtagaattagctgccgagttt
 84081  ggtgtgtttaaaactactatttctagttatataaaatcaggtaaactattaaaaaaaaaa
 84141  tattatataaaaaaactagaaaaaaataatgattaa
;     G-nad1-I2-orf111 ==> end
 84177  aatgatttgagatttcttaaaaaactaattaagtaaaaaaataacttttgaaaactttaa
 84237  ataccttg
;     G-nad1-I2 ==> end
;     G-nad1-E3 ==> start
 84245  GAAAGTGAATTAGTAGCTGGTTTCTTCACTGAACACAGTTCAATTATTTTTGTATTCTTC
 84305  TTTTTAGCTGAATATACTTCAATAGTATTATTTAGTTGTATTACAGCCATATTATTTTTA
 84365  GGTGGTTATAATATGCCTAATTTAATAGTAAATGATACTTTCTTTAATATTCAAAGTATT
 84425  ATTTTAGGATTAAAAACATGTATATTCTGTTTTATGTTTGTATGGTTCAGAGCGACATTA
 84485  CCTAGACTAAGATATGATCAACTTATTGAATTCTGTTGGTTAAATCTTTTACCCGTAGTT
 84545  GTAGCTTTTATTATACTTGTACCAAGTATTTTAGTTGCTTTCGATATAGCTCCTTACTAG
;     G-nad1-E3 ==> end
;     G-nad1 ==> end
 84605  AATTAATATTAAAGCCCCCTTTTTTTAATCATTTAAAAGAAAGTAGTTTCATGAAATACA
 84665  AATGAAAATATATTTTTAAATA
;     G-trnI(gau) ==> start
 84687  AAGCCTATAATTTAAAGGTAGAATAATTTCTT!GAT!AAGGAATCTGTAGAAGTTCGATT
 84745  CTTCTTGGGCTTA
;     G-trnI(gau) ==> end
 84758  TAAAATATACTATTAATTAAAAAAATTATTAATTTGTTACAGTGTAAAAAAAATTATTAG
 84818  AAAAAGTTTAAATAACTAATTAAATGGAATGATTTAATCAACAAAATAAAAATAAGGGTG
 84878  TATAAGTATAATAAGTATAATAATAAAACATATACTTAGAATAATATAAATTAAAGATGT
 84938  TTAGATGTAAAAACTAATCATTAAAACATCCTTTAAGATATTAATAGAATAATGTATATA
 84998  CTTATAATATTTTTTAAATTTTAATATAAATATATCTATTCAAATTTAGTTTAAAAAATT
 85058  AA
;; mfannot: G-cob ==> start Def by similarity
 85060  GTGAGAAATTTAAAATCGCAAATATTACTTAGACTTGTAAATTCATATCTAGTAGATTCA
 85120  CCTGAACCTGCTAATATATCATATTTATGGAATTTCGGTTCTTTATTAGGAATATGTTTA
 85180  ATTTTACAAATATTAACTGGAATTTTCTTAGCA
;     G-cob ==> start
;     G-cob-E1 ==> start
 85213  ATGCATTACCAACCACACGTAGATTTTGCTTTTAATTCAGTTGAACATATTATGAGAGAC
 85273  GTAAATAATGGTTGGGCAATAAGATATACACATGCAAATGTAGCATCATTCTTCTTTATA
 85333  TTTGTATATGCCCATATAGCTAAAGGATTATATTACGGATCTTATAAATCACCAAGAGTA
 85393  TTATTATGGTCAATTGGAGTAATAATTTTAATAGTAATGATAGGTACAGCATTCTTGGGT
;     G-cob-E1 ==> end
;     G-cob-I1 ==> start /group=ID (1.11e-40)
;     G-cob-I1-orf335 ==> start /first_aa=Y /note=GIY ;; evalue:1e-24
 85453  tatgtatatagcccaaaatgaattaatataagtattttctatgtaattattttaataatt
 85513  gtatattatactatactcttttttccattaaaaagaagcaaggtattaatatatccagta
 85573  ggaaatacaatgaaaaatataaagtataataaattaagaaataagtcaatataccttata
 85633  aatagaattaaaaaaaggggatatagtacaatttctcatttaaataaaaatgttaaattt
 85693  tcttgttctgaaagattgaatacaatcatgaaagaaatagggttaaaccctgtgtatata
 85753  tatgaaaatttagataaagaaaatataaaaacacaaatattaaatgagactaaaggttta
 85813  agtggaatatacatgatagttaataaaataactaaagattattatataggttctgcatca
 85873  actaacagattttatgctagattcagtaatcatgtcacttattatagaggtagcaaaata
 85933  gttaaatcagcagtaaaaaaatatgaattaaaaaattttgcttttatcatattagaatta
 85993  tatcctaatgttgttactaaagaaaataataaagaattattagatttagaagataaatat
 86053  ttaaaattgctattgcctaattataatattttaactgaggcaggttctagttttggttat
 86113  aaacacacggaagttgacagaataaaaattaaagatgtttatagcgatgctagggaaaga
 86173  ataggaagtttaaatagaggtaaaaatctttctccagaaacaatagaaaaattgagggga
 86233  aaagctttaaatagaccacctatgtccgatgagactaagaaaaaaagtattagtcataca
 86293  agacctatagttttatataatcttaatggaactgtttacggtaaatattttactatttta
 86353  gaagctgctaaatctataaactgtggcgaaaaaactataagaagagcattaaaaacagaa
 86413  aaaagattagtcaaaagacaatgaaaagtagaagatttagtcaagtaa
;     G-cob-I1-orf335 ==> end
 86461  atagaaaattgaatatggtaactagttatttcatgaataatttttaattatactttatat
 86521  attttatatatattaaatcatagtcccgcgagtaacaatctttttgcaatctttatagaa
 86581  aaaaaaagattaaagtggtataacccgacagggatatagaatagtctttaagataagaat
 86641  atttggcgatgttagtgaaaacgatcaaagaagttaaactttaagatcgtcggttatata
 86701  aatgatcgcgacagactgggtcactaatgggtggctgaaatgctgcttaatgcacagtcg
 86761  aaacttttggttaaataaatgaaattaatttaatttaactatatagaatatacgaattta
 86821  aagttattctagcttattaagtaattttattaataagtaagtttg
;     G-cob-I1 ==> end
;     G-cob-E2 ==> start
 86866  TATGTATTACCTTATGGTCAAATGTCATTGTGGGGT
;     G-cob-E2 ==> end
;     G-cob-I2 ==> start /group=ID (1.76e-34)
;     G-cob-I2-orf240 ==> start /first_aa=F /note=LAGLIDADG ;; evalue:8.3e-09
 86902  tttcttactaagccccaaatatataatatttgtttatttttatttttattttctttagta
 86962  tttatagttcctcttgattttgatattacttcaaaagtaagtagacttaaaggtatttta
 87022  agaattggtccgcataataaagatgttttatctattatatttggatctcttcttggagat
 87082  gctcacgctgaaaaaagacaaagaggactaggaacaagaatcaatttttatcaagaagct
 87142  gttcatgttgaatatctttattatttacacaaaattttatctaatttaggttattgtaac
 87202  cctaaaatacctgttgtaacaagtagattaggcaaaaaaggtaaattgagacaaatagtt
 87262  agatttagaacttgaacttacacaagttttaattgaatacatgaattatggtataaaaat
 87322  aacattaaacaagtcccagcaaatattgctgaatatttaactccattagctttagcagtt
 87382  tgaatcatggatgatggttctaaagtaggaaaaggtttaaaattttctactaattctttt
 87442  tcctataatgaatgtttaattttagtaaaagttttaaatgataactttaaccttaaagct
 87502  tcagttcaatcagcgggaagtaatgatcaatacgttatctatatttggaaagaatcaatg
 87562  aatgaacttagaaacatagtttctccgtatattatacctgaaatgaaatataaaataata
 87622  taa
;     G-cob-I2-orf240 ==> end
 87625  aaatataaaatattatatatagttatatggtcttatataaagcaatttttactaaaaatt
 87685  tatagatttagccatatagcaatactgatgaaaacaggtcaaaaatgtttgtttagcatt
 87745  aagaccgtcggtagagtaaactatcgctacagactgcttcatcggtgggtatctgaaacg
 87805  atgcttaatgtacagtcgggatctttttttaattaattaaaaaaactatagtcagcgcta
 87865  taatttattaaataaaacacaaggctttatactgtattaaattacaattatttttaatta
 87925  aaataagtatattgtacatggtttgcttgttttaaacatttaagcttaaaacaaagctag
 87985  tataagcaaattaaagatttg
;     G-cob-I2 ==> end
;     G-cob-E3 ==> start
 88006  GCAACAGTGATTACAAATTTATTAAGTGCTATTCCAGTATTTGGACAAGATTTAGTAGAG
 88066  T
;     G-cob-E3 ==> end
;     G-cob-I3 ==> start /group=IA (1.59e-24)
 88067  ca
;     G-cob-I3-orf299 ==> start /first_aa=T /note=LAGLIDADG ;; evalue:3.5e-34
 88069  acttatgtaacagaattatgtagttgtttagtatataagggaaataattttcctatttta
 88129  gcaacaattggaacagttagtgcacaagcattaaaaaaaggaagaaaattaagatgcaac
 88189  gataaaaaagaatatttatccataccttataagtttatagcttttttagttggattaata
 88249  gacggagatggttatattcaaataactaaaactactaaaggatttatagctaccaaatta
 88309  attatttgtttaagtttagaagatatttctagtttagagtatatttactcagtgttaaaa
 88369  ataggaaaaatacaaatatatagagatataaaaaatccaatttgtaaattagtcattagt
 88429  aaaacagaattacaagaagttatttttccattattaatacatcataatatatatttttta
 88489  actgagagtagaagagctcaatttgatctagctatgcttatatttataaatgatttaaaa
 88549  ctttttaatcaaatatctaattataataaggtacctacaaactttgaattacctaaaaca
 88609  gcttcagaataccttagcttagctttttttaaaaattggttagtaggttttacaaatgca
 88669  gaaggttctttttgtattaaaaaaaataatgatgcatgttttcaattaaaacaaagaatt
 88729  cacgttcaattatttgaagctttcaaactattgttcaaaactaatagaaatatttcaatt
 88789  gaaatggataaatatgctcaattttctgttagctctaaaacagatatacaaactgtaatt
 88849  gattttttttcgttttcaggtttacatcctttaatcggcataaaatatattcaatactta
 88909  aaatggataacaagtttacaaaatagttatagatacaaaaatcttaattttccttcctaa
;     G-cob-I3-orf299 ==> end
 88969  ataatatttgtgtatatttactttaattctgtgaagatcggctccttaaaacagtaatgt
 89029  tttagtggcaaatggggagaattgcaagaacgtttataccaccttaccagactacttgca
 89089  gcggagcttgactcggtatttttttagaaaatattctaatttagagggtcaagaacgttc
 89149  aacgactaacgagtgagttataccaacaataagctcgacacgagaaccccacaacctttt
 89209  ggcgcaccctatctctcatcctttataaaggttaggagtatactaatagggtaagcgggt
 89269  aatggttgaagacatagtctaaacatcgtataccgatgaggacggagattaaatactcag
 89329  tcataaataatttg
;     G-cob-I3 ==> end
;     G-cob-E4 ==> start
 89343  TAATCTGGGGAGGCTTCAGCGT
;     G-cob-E4 ==> end
;     G-cob-I4 ==> start /group=IB (1.26e-13)
 89365  c
;     G-cob-I4-orf317 ==> start /first_aa=L /note=LAGLIDADG ;; evalue:7.4e-58
 89366  ttactggcgccacatgacagcgatgtcatgttgcaaatcctgctttttgctggaacatcc
 89426  tctattttagaagttggatacgttttatcctttcatattataaacgtgaaaaagccaaca
 89486  acaggaggattatcagcagtagttaaaaattattctaatttgcctaattttgaagctatt
 89546  cagagactaaacgcaggagatcttgtatttgcctacttagttggtttaattgaaggagat
 89606  ggttggttttcagtaacaaaaaatggtaagtctattaaatatgaatttggtattgaaatg
 89666  aatattagagatattcaattactatacaaaataaaagaaaatttgggagttggaaccatt
 89726  gaaattagagaaataaatcaaagaaaaacatgtatatatagaattagaaataaatcacat
 89786  ttaaaatcaattgtattaccaatttttgataaatatcctatgttttctaacaaacaatat
 89846  gattatttaatgtttaaagatttactcttaaacgaagtccatttttctaaagatttatct
 89906  gattatgtgagacctattgatcctttaaattctattgattctattttagataaatcatat
 89966  tttaaaccctggttaattggattcattgaagctgaaggttgttttagtatttataaacca
 90026  gctaaagatgattcaaaagtggctagttttgaagtttctcaaataaatggttctatctta
 90086  attgaagcaattagaaaagaatttagtttaagtcctaatgtttttcaagataaaacaaac
 90146  ggatttaaattaaaagtttccagtgtaagagctgtagaaaatgttgtaaaatatatgcaa
 90206  caagcaccattaaaattaatgggtaataaaaaattacaatatttattatggctcaaagaa
 90266  cttcacaatatccctagatatcaaaataaatttaatatacctgataaatattaa
;     G-cob-I4-orf317 ==> end
 90320  tattttaactatcttatttatttaaataaatacaagatcgtgatatagtccgaacagtga
 90380  tgagaatcactgcgtgtaacgagaggtaattattaaattaccggggttaccaacatgctt
 90440  g
;     G-cob-I4 ==> end
;     G-cob-E5 ==> start
 90441  AAGTAATGCAACATTAAATAGATTCTTTTCATTACATTACTTATTACCTTTCTTATTAGC
 90501  TGCTTTAGTAGTTGCACATTTAATTGCTCTACACACACATGGTTCAAATAATCCTAATGG
 90561  TATCTCAGGAAGTGGTGATAGATATGCATTCCATCCATACTTTGTCTTTAAAGATTTAGT
 90621  GACTATATTCTTATTCTTCTTAGTATTAAGTATTATGGTATTCTACTACCCTAATTTCTT
 90681  AGGACATAGTGATAATTATATTCCTGCTAATCCAATGCAAACACCAGCATCTATTGTTCC
 90741  TGAATGGTATCTTTTACCATTCTATGCTATTTTAAGATCAATACCTAATAAATTATTAGG
 90801  GGTATTAGCTATGTTTGGTGCATTATTAATATTTTTAATCTTACCTTACTCTGATTTATC
 90861  TAGAATTAGAGGTTCTTCATTTAGACCTTTAATGAAATTCATCTTTTGGTTATTTGTTAC
 90921  CGATTTTATAATCTTAATGTGGATCGGGTCTCAACACCCTGAAACACCTTACGTTGAAAT
 90981  AGGACAAGTGGCAACTGCTTTTTATTTCTTATGGTTCATTTTCTTAGTTCCGGTTGCTGG
 91041  TATATTGGAAAATACTCTATTTGATTTAGCAACTATTTCTAAAAAATAA
;     G-cob-E5 ==> end
;     G-cob ==> end
 91090  AAATTATTCCCCCCCCCCCCCTACCTACAAGTAATAACTATAATAAAAAATTAAATTTGA
 91150  TATGAGGTTCTTCATTTAGACCTTTAATGAAATATGCCTTCTGGTTCTTTGTGGAAGATT
 91210  TTATTAATGTGGATTGGTTCTCAACATCCAAACAGTCCTTATGTTGAAATAGGTCAAATA
 91270  GCAACAGCATTCTACTTTAGTTGGTTCTTAGTAATAGTCCCTGTTGTAGTATAGAAAATA
 91330  CTTTCATGGTTCTAGCAACTGAAACAAAATAATTATAATTAAATAAAAAAATTCAATAGC
 91390  TAACTATGGAATTTCTAAACTTTAAAAAATTTATAACTTAAAAATAAAATAAGTCATTAA
 91450  AATTTTTAATTGAAAAGTTAAAATCAAGTTGAAATATTAAAATAACTAAATTTTCAAGTT
 91510  AAAATATGAAAGCATTGTATCCTTATTTTTATATTGGTATATGAATATTATTGTAATAAT
 91570  TTGTTCATTATGATTATTCAATTTTAATAAACTATCATTTATAAAACATAAGTTATTTAT
 91630  TTATTTATAAATATGATAAAATGAAATAAAAGAGTATCTCATTATTATTATTAATTGAAA
 91690  AATTTA
;     G-trnP(ugg) ==> start
 91696  ACGGTAGATGACAAATTGGCTCGTCGCTCCTTT!TGG!GTAGGAGATATATAGCGTGTTC
 91754  GAATCGCGCCTACCGTA
;     G-trnP(ugg) ==> end
 91771  TATTTCTATTTATAGATA
;     G-trnN(guu) ==> start
 91789  GGTGTCATGGCAGAGTGGTAATTGCGGAGTACT!GTT!AATACTTTTTTTCAGAGGTTCA
 91847  ATTCCTCTTGACGCCT
;     G-trnN(guu) ==> end
 91863  TTAATATTTTACATATTTTAATTATAAATTTAACACTTTTTTATTTTAATAATCACTTTC
 91923  TTTTTTTTAAAGTAAAAGAGAGCGTAGTTACTATTA
;     G-trnL(uaa) ==> start
 91959  ACGAACATGTTGAAATTGGTAAACAATCTCCTCT!TAA!GCAGGAGTGGAAGTAATTCCT
 92017  TAAGAGTTCGAGTCTCTTTGTTCGTA
;     G-trnL(uaa) ==> end
 92043  TTGATTCAAAGATAGTGTACCCTTCATA
;     G-trnM(cau)_3 ==> start
 92071  AGCGATATAGTGTAACGGTTAGCACAACAGCCT!CAT!GACCTGTTAGATTCGGTTCGAT
 92129  TCCAGTATTCGCTA
;     G-trnM(cau)_3 ==> end
 92143  TTCCCTATA
;     G-trnE(uuc) ==> start
 92152  GGTCTTTTAGTATAAAGGTCGTACAGCTCCCC!TTC!AAGAAGCTAGTACCAGTTCGATT
 92210  CTGGTAAAGATCA
;     G-trnE(uuc) ==> end
 92223  ATCAATTAAAAATAAAAAATATATTATTATATACATACAAATTAAAATTAAAATATATTA
 92283  TTATATACATACAAATTAAAATAAAAGAAAGTATAAAATATAATATTTATTACTATTATT
 92343  TTTATAATACTAAAAAGCTAAAATCAGTTATTTAACTTAATAACCAAGGTTTTGGTCCCA
 92403  AGAGCTAATAGGAACAATATCGATTCCATTGGCAATCAAGAGCTAATCAGAAGAGAAGAT
 92463  ACTAATTTTATACTCTTTTCTTAGAGAATAATATCATAAACACTTAATT
