# Supplementary material for: Global Characterization of Fungal Mitogenomes: New Insights on Genomic Diversity and Dynamism of Coding Genes and Accessory Elements
Source: Front Microbiol. 2021 Dec 1;12:787283. doi: 10.3389/fmicb.2021.787283 (PMC8672057; doi:10.3389/fmicb.2021.787283)
Supplement: Supplementary File 1 — de novo annotation files of the 685 mitogenomes investigated in this study. Annotation was performed with the Mfannot program. [file Data_Sheet_1.ZIP › Supplementary_FileS1/CP006537.1_Saccharomyces_cerevisiae_YJM1388_mitochondrion_complete_genome_mitogenome_g3.mfres]

;; Masterfile modified automatically by mfannot version 1.35
;; on Sat Dec 26 20:46:29 2020 by user pfonseca on host LGCM-PROC
;;    - Gene Totals: 40
;;    - List of genes added:
;;      atp6                 atp8                 atp9                
;;      cob (2 introns)      cox1 (5 introns)     cox2                
;;      cox3                 orf372               orf386              
;;      orf483               orf777               orf785              
;;      rnl                  rnpB                 rns                 
;;      rps3                 trnA(ugc)            trnC(gca)           
;;      trnD(guc)            trnE(uuc)            trnF(gaa)           
;;      trnG(ucc)            trnH(gug)            trnI(gau)           
;;      trnK(uuu)            trnL(uaa)            trnM(cau)           
;;      trnN(guu)            trnP(ugg)            trnQ(uug)           
;;      trnR(acg)            trnR(ucu)            trnS(gcu)           
;;      trnS(uga)            trnT(ugu)            trnT(uuag)          
;;      trnV(uac)            trnW(uca)            trnX(guaa)          
;;      trnY(gua)           
;;
;; end mfannot
;;


>CP006537.1 Saccharomyces cerevisiae YJM1388 mitochondrion complete genome gc=3
     1  TTCATAATTAATTTTTTATATATATATTATATTATAATATTAATTTATATTATAAAAATA
    61  ATATTTATTATTAAAATATTTATTCTCCTTTAGGGGTTCCGGCTCCCGTGGCCGGCCCCC
   121  GGAACTATTAATTAATAATAAATTATTATTAATAATTATTTATTATTTTATTATTAAAAT
   181  ATATAAATAAATAAAAATATTAAAAAGATAAAAAAAATAATGTTTATTCTTTATTATAAA
   241  TTATATATATATATATATATAATTAATTAATTAATTAATTAATTAATTAATAATAAAAAT
   301  ATAATTATAAATAATATAAATATTATTCTTTATTAATAAATATATATTTATATATTATAA
   361  AAGTATCTTAATTAATAAAAATAAACATTTAATAATATGAATTATATATTATTATTATTA
   421  TTTATAAAATTATTAATAATAATCAATATGAAATTAATAAAAATTTTATAAAAAAGTAAT
   481  GAATATTCCTTTTTAAAAATACCTTCTTAATTAAATAAAATAAAAAGGGGACTTTATATT
   541  TATAAAGTAATTATATTATTATTATTATTATTATTATTATTTATTTATTTATTTTTTTTA
   601  TTATTTTATTATATATATTATATATTAATA
;     G-trnP(ugg) ==> start
   631  CAGATAGAAGCCAAAAGGTCAGGCGCTTTCTT!TGG!GAGAAAGACCTAGTTAGTTCGAG
   689  TCTATCCTATCTGA
;     G-trnP(ugg) ==> end
   703  TAATAATTTAATTAAACATTAAAAAAAAATATATATATTTATCATAATATATTAAATTTT
   763  ATTACATTACATTACAAATAAATACTTTTATTTTATATTTATAAAAATATGAACTCCATA
   823  TTATTATTATTATAATTATTATTATAATTATTATTATAATTATTATTATAATTATTATTA
   883  TAATTAAAGAGTTTTGGATACCAATATGATATAATATGATATAGGATCGAAACCCCTCAT
   943  TTTATCATTTATTTATAATATTATAAATAAAAAAAATATTATATGTTATAATAAAATTAA
  1003  TATCATAATATATTATATTATATATTATATTATATATATATATATATATATTCTTTTATA
  1063  AAATTTATATTCTTCTTATTAAAATTTAAAATTTAAAAGGGAACGGACTTTTAATTATAT
  1123  TTAATTATAGTTTTTAATCATTGGTTGAGATTTCAAAATAAGGTATAATATTTATATTAT
  1183  TCTTTAACAAATATTATATTATAAAAAAGATATAATATTTATATATTATTATTAACATTA
  1243  TTTTTTCAGTTCCGGGGCCCGGCCACGGGAGCCGGAACCCCGAAAGGAGAAACTTATAAT
  1303  TTTTATATCATTATTTATTATTATTTTTAATTTCAACTCCTTTTGGAGGTTTCCATTTCA
  1363  CCTTCAGCAGAGACTTTCTAATTATAATTATATATATATAAATTTAAATACATTTATAAA
  1423  AAAGTATATAATATAATTATATTATATATAATAATATTATTAAATGAAGTATTCTTTATT
  1483  ATTAATTATAGGATATCTGGGGTCCATTAATAATTATTATTGTAAATAATAATAGGGACC
  1543  CCCACCCATTATCTAATTAATAAATATATAAATAATCATTAATAAATATATTAATAATTA
  1603  TTAATAAATATATAAATAATCATTAATAAATATATAAATAATATATTATATTATATTATA
  1663  AAAATATAATAATAATAATTTATTATTAAAATATAATAATTTATTATAAAAATATAATAA
  1723  TTTATTATTAAAATATAATAATTTATTATAAAAATATAATAATAACTCTTTTCGGGGTTC
  1783  ACACTTTTATAAATAATAAATAATAAATAATAAATAATAAATAATAAATAATAAATAATA
  1843  AATAATAAATATTAGTGTTCACTAATAAATATATAAAATAATAATTATAAAAATAATCAT
  1903  TATTAAAAATATTATTAATTATTAAATTAAATACAATTAATATAATTTAGTTGTTTATAT
  1963  AATTTTAAATAATGTTTATATCAATTTAATAAAATTAAATTTATAGTTCCGGGGGCCGGC
  2023  CACGGGAGCCGGAACCCCGAAAGGAGTTTATCTATATATTATAATAACTATATGAATTTC
  2083  ATTATTAAAAATAATAAAAATAAGGAATTTTAATAAGAAGTAATATTTATTATATAATAT
  2143  ATAAAAAAATATATATATATAAAAATATATATAATAAGTTTTATTATAATATATATTAAA
  2203  TTAATTATTATGAGGGGTTCGGTCCCTTTCCGGGCCCAATTCATCTCATCTCATTTTATT
  2263  TCATTTCAATATCATCTAATTTCATTTCTTTATAGATTTTACATATATATAAATATAAAT
  2323  ATAAGATATTCACATTTATATATAATATAATATAATATAATAGATATTCATTCCTCTTTG
  2383  ATTAAACTAATAATTAATAATTAATAATTAATAATTAATAATTAATAATTATTCAGTAGA
  2443  ACTATTATTAAATAATTTATAATTTATTATTTATTAATATATTTATATAATATAATATAA
  2503  TATAATATTATTCATACTTTTTATTAATATAATATAATATTATTAATACTTTCTCCTTTC
  2563  GGGGTTCCGGCTCCCGTGGCCGGGCCCCGGAACTATTAATATAAAGAAAAGAGTTTCAAT
  2623  TATTTATTTATTTATTTATTTTTTATAAAAATAAGTCCCCGCCCCGGCGGGGACCCCGAA
  2683  GGAGTGAGGGACCCCTCCCTATACTCTATACTAATGGGAGGGGGACCGAACCCCGAAGGA
  2743  GTATTAATTTAAATAATTTATTTAATGAAATTATTAATTATAAATAAAAATAATAATTTT
  2803  TAAAGATGTAATATAAAAATAAATATAATATAATTTAGGATAATTATATAAAATATTTAT
  2863  TATATATAGTTTTTATAAAGAGTTAAAAAAGTGATAATATAATATATAATATTTATAAGT
  2923  TCCGGGGCCCGGCCACGGGAGCCGGAACCCCGAAAGGAGTTATTTATATATATATAATTA
  2983  TAATCTTATTAATTATTTATATATATATTTAATATTATTTTTATATAATTTTATATTAAA
  3043  GTATTATAATTATATATTTAATATTATTTTTATATAATTTTATATTATTTATTTATTTAT
  3103  TTATTTATTTAAAAATATTATAATCATATATTTAATATTATTTAATATATTTTATATATT
  3163  ATATCTTTTATTGATTTATATATATATAGATTTAATAAATATATATATATATATATATAT
  3223  AAATATTCATTATATATTTATTATTATTATTATTATTTATTACTATTTTTATTATATATT
  3283  AATAATATATATATTATTAGTTATGGGTATCCTAATAGTATATTATTATTTTTAATAATA
  3343  ATTTATGATTTATGTATAATAAATAAGTAGGGAATCGGTACGAATATCGAAAGGAGTTAT
  3403  ATATTATTAATTATTTATAATTATTTTATATATTATTAATTATTTATAATTATTTTATAT
  3463  ATTTATAATTATTTTATATAGATAGGATAGATAGGATAGATAGTATAGATAGGGGTCCCA
  3523  TTTATTATTTACAATAATAATTATTAATGGGACCCGGATATCTTATTGTTATTAATTTAT
  3583  ATATTATTCATTATTATTAATATATATTTAATATAATTAAATATTATATTATATTATATT
  3643  ATTTATTAAAAAAAAATCTATTACTTATTTTTTTTATTAATATATAAATTATTTATATAA
  3703  TTTATCATTTTTATTTATATATTATTATTTTTTATATATAAATTAATATATATATATATT
  3763  ATATATACTTTTTTTTTTATAATATATCTATATATATAAATTAATATATTATATTATATT
  3823  TTTATATAATATATTATTAATTATTATTTTAATTTTCTATTCTATTGTGGGGGTCCCAAT
  3883  TATTATTTTCAATAATAATTATTATTGGGACCCGGATATCTTCTTGTTTATCATTTATTA
  3943  TTTTATTAAATTTATTATTATTTTTAATTTATATTTATATTATATCATTAATTATATCGT
  4003  TTATACTTTATATTTTATTATATAATATATTATATTATTATAATATATTTATTGATTATA
  4063  TTATAAAATTTATTCTATGTGTGCTCTATATATATTTAATATTCTGGTTATTATCACCCA
  4123  CCCCCTCCCCCTATTACGTCTCCGAGGTCCCGGTTTCGTAAGAAACCGGGACTTATATAT
  4183  TTATAAATATAAATCTAACTTAATTAATAATTTAAATAATATACTTTATATTTTATAAAT
  4243  AAAAATAATTATAATCTTTTTTTATAATTATATATAATAATAATATATATTATCAAATAA
  4303  TTATTATTTCTTTTTTTTCTTTAATTAATAATTAATTAATTAATTAATTAATTAATTAAT
  4363  ATTTTATAAAAAATATATTTCTAAATAAAATATATTATTAATAATATTATATAATATAAT
  4423  AATAATATAATAATTTTATATAAATATATATTTATATATTAAATTAAATTATAATTTTAT
  4483  TATGAAAATTATATCTTTTTTTATATTCTATATAATAAAAATATGTTATATATATATTAA
  4543  TAATAAAAAAGTAGTGAGGATTAAATAAATTATATAATAATTATAACTCTTAATTATAAA
  4603  ATAAATATATATATATATATAAGTATTCATTTCCATAAAATCTTTTAATAAATATTAATA
  4663  AATATTAAAAAAATAATATTATAATATTTTTGTATATAATTCAATAAAATTCATTGGAGG
  4723  GGTAAATAATAATAATTTACTAATGGCAAGTTATAGTCTTAAAGGTTTTTATTTTTTTTA
  4783  TTAAATTAATAAAATAATAATACCATTTATATATTCCATTATATATATATATTTAATAAA
  4843  AATAATAATATCATTTATATATTTTATTATATATTATATATATTTTATATAAAATAATAA
  4903  TAATAAATTTATATTTTTATATATTATTATTAAATAATAATAATATAAATAACTCCTTCT
  4963  TTAAATAAAAAGGGGGGTTCGGTTCCCACGGGGTCCCGCACTCCTTTGGGTTCGGTCCCC
  5023  CTCCCGTTAGTACACGGGAGGGGGGTCTCTCACTCCTTCTTAAAAAATAAAAAGGTGGAA
  5083  GGACTAATATAATTTTAAATAATAATTAATACTTTAATAATAATTTGTATTTCTTTATTA
  5143  TTAATATATTAAATATAATAATAATTAATATAATTACAATATATTAATATTATCAAATAT
  5203  TAATAAATATACTTTTTTATATAATTTATTTATTTATTTATTTTTTTTTATTAAACTAAT
  5263  TATAATTGTAATTTCGAAAAGGGGGTGGGAGTAAACATATATAATTTATAATCTATATAT
  5323  ATATATATATAATTTCTTAATAAATATTAATAAATATTTCTAAAAAAGAATAATTTATAT
  5383  TTATAATATATAATTTATATATTTTATTTTTATTATACAATTAATATAAAATATAAAATA
  5443  TAAAATATTAAATATTAAATATTAAATATTAAATATTAATTTTTATAGGGGTTATATAAT
  5503  AATTATATTTATAATTATATAATATTAAAAAGGTATTTTTATAATTATTACATTTTTATT
  5563  TTATTTATAAAAATATTAATTTTAATAAGTATTGAATACTTTATATAATATAAATATTAA
  5623  TTACATAATTAATAATTAAATAATATTTAATAATATTATTTAAATTTATTATTTATAATT
  5683  ATTTATTTATAAAATTCTATTTTTATTATTATTATTATTTTATTATTAAAGATTAATATA
  5743  ATAATTATTAATATATTAAAAATCTTTTATTATATTAATATTTATAAAAAAGTATTTAAT
  5803  AAAAAAGATGTATAAATTTATAAATTATATAATATTATTAATTTATATAATAATAATATT
  5863  ATAACTTTGTGATTGTCAATTTAGTTAATCATTGTTATTAATAAAGGAAAGATATAAAAA
  5923  ATATT
;     G-trnX(guaa) ==> start
  5928  CTCCTTCTTAAAAAGGGGTTCGGTTCCCCCCC!GTAA!GTGGGGGGTCCCTCACTCCTTT
  5986  GGTCGGACTCCTTCGGGGTCCGCCCCGCGGGGGCGG
;     G-trnX(guaa) ==> end
  6022  GCCGGACTAATTTAACTTTTAATATTAATATTAATATTATTTATATTTTTAATATATAAA
  6082  AATAAATAATTTTATTTTTATTAATAGTATATTATATAAACAATAAAATAGTATTAATTA
  6142  TATAAAATTTATATAAAATATATATAAATTTATTATATATATATATATTAATATTTTAAT
  6202  AAAGTTTTTTATTATAAATTTATTTATTTATTTATTTATTAATTATTATATTTTAATTTA
  6262  TTAATTTATTATTATATAAGTAATAAATAATAGTTTTATATAATAATAATAATATATATA
  6322  TATATATATATAATTATATTAGTTATATAATAAGGAAAAGTAAAAA
;     G-rns ==> start
  6368  TTTTATAAGAATATGATGTTGGTTCAGATTAAGCGCTAAATAAGGACATGACACATGCGA
  6428  ATCATACGTTTATTATTGATAAGATAATAAATATGTGGTGTAAACGTGAGTAATTTTATT
  6488  AGGAATTAATGAACTATAGAATAAGCTAAATACTTAATATATTATTATATAAAAATAATT
  6548  TATATAATAAAAAGGATATATATATAATATATATTTATCTATAGTCAAGCCAATAATGGT
  6608  TTAGGTAGTAGGTTTATTAAGAGTTAAACCTAGCCAACGATCCATAATCGATAATGAAAG
  6668  TTAGAACGATCACGTTGACTCTGAAATATAGTCAATATCTATAAGATACAGCAGTGAGGA
  6728  ATATTGGACAATGATCGAAAGATTGATCCAGTTACTTATTAGGATGATATATAAAAATAT
  6788  TTTATTTTATTTATAAATATTAAATATTTATAATAATAATAATAATAATATATATATATA
  6848  AATTGATTAAAAATAAAATCCATAAATAATTAAAATAATGATATTAATTACCATATATAT
  6908  TTTTATATGGATATATATATTAATAATAATATTAATTTATTATTATTAATAATATATTTT
  6968  AATAGTCCTGACTAATATTTGTGCCAGCAGTCGCGGTAACACAAAGAGGGCGAGCGTTAA
  7028  TCATAATGGTTTAAAGGATCCGTAGAATGAATTATATATTATAATTTAGAGTTAATAAAA
  7088  TTAATTAAAGAATTATAATAGTAAAGATGAAATAATAATAATAATTATAAGACTAATATA
  7148  TGTGAAAATATTAATTAAATATTAACTGACATTGAGGGATTAAAACTAGAGTAGCGAAAC
  7208  GGATTCGATACCCGTGTAGTTCTAGTAGTAAACTATGAATACAATTATTTATAATATATA
  7268  TTATATATAAATAATAAATGAAAATGAAAGTATTCCACCTGAAGAGTACGTTAGCAATAA
  7328  TGAAACTCAAAACAATAGACGGTTACAGACTTAAGCAGTGGAGCATGTTATTTAATTCGA
  7388  TAATCCACGACTAACCTTACCATATTTTGAATATTATAATAATTATTATAATTATTATAT
  7448  TACAGGCGTTACATTGTTGTCTTTAGTTCGTGCTGCAAAGTTTTAGATTAAGTTCATAAA
  7508  CGAACAAAACTCCATATATATAATTTTAATTATATATAATTTTATATTATTTATTAATAT
  7568  AAAGAAAGGAATTAAGACAAATCATAATGATCCTTATAATATGGGTAATAGACGTGCTAT
  7628  AATAAAATGATAATAAAATTATATAAAATATATTTAATTATATTTAATTAATAATATAAA
  7688  ACATTTTAATTTTTAATATATTTTTTTATTATATATTAATATGAATTATAATCTGAAATT
  7748  CGATTATATGAAAAAAGAATTGCTAGTAATACGTAAATTAGTATGTTACGGTGAATATTC
  7808  TAACTGTTTCGCACTAATCACTCATCACGCGTTGAAACATATTATTATCTTATTATTTAT
  7868  ATAATATTTTTTAATAAATATTAATAATTATTAATTTATATTTATTTATATCAGAAATAA
  7928  TATGAATTAATGCGAAGTTGAAATACAGTTACCGTAGGGGAACCTGCGGTGGGCTTATAA
  7988  ATATC
;     G-rns ==> end
  7993  TTAAATATTCTTACATAAATATTAATCTAAATATTAATATAAATATTAATATTAATAGTT
  8053  CCGGGGCCCGGCCACGGGAGCCGGAACCCCGAAAGGAGAAATATAAATATAAATATAATA
  8113  TATTTTAATATAATATAATATAATATATAATATATTATATAAATATAATATATAAATAAT
  8173  ATAATAAAATATTTTAATATATATATAATATAATATAATTATTATTATAATTTAATATAA
  8233  ATTATTATTATAATTTAATATAATAAATAAATAAATAATTATAATTATAATTATAATTAT
  8293  AATCTCAATATATAAATGATAAATTATTATAAATACAAAGGAAATAATTGATTTTTAAAA
  8353  TATATTTAATAAAATATATAATATAAATTATACTTTTTTGTTATTATATAATAATTATAT
  8413  TAATATATTTAATAGAATTAAATTCCTTCGACCGGACTCCTTCTTTAAAAGGGGTTCGGT
  8473  CCCCCTCCCATTAGTATAGAGTATAGGGAGGGGTCCCTCACTCCTTCGGGGTCCGCCCCG
  8533  CGGGGCGGGCCGGACTATTATTCATTTTATATATTAATGATAAATCATTAATTATTATTA
  8593  ATAAATTTATTTATAATATTTAATTTTATATATTATTATTTATAATAAAAAAAAAATTAT
  8653  ATTATAACAATTTAATTTTAATTTTTATTTTTAAATTATAAAATTAATAATTTATTTATT
  8713  TATATAATAATTTTAACTCCTTCTTTAAAAGGGGTTCGGTCCCCCTCCCATTAGTATAGA
  8773  GTATAGGGAGGGGTCCCTCACTCCTTTGGGGTCCGGCCCGCGGGGCGGGCCGAACTATTA
  8833  ATATAAATAAATAATAAATATTTATAATAAAATAATATACATCTTCTTTAAATAAATAAG
  8893  GGGACATTATAAATAGTATATAAATATATTATATCTTTTTTATTATTATTATTAATAAAT
  8953  AATAATAATAATTTATATATTTATAATATATTTAATAGTTCCGGGGCCCGGCCACGGGAG
  9013  CCGGAACCCCGAAAGGAGAATGTATTATAATTATTACATATAATTATTATTATTCACTTC
  9073  TTATTAAAAATAATACTCTATATAATTTATATAATTTATTTTAATATATATATATTTATA
  9133  TATAATATATATATTTATTTATTATAATCATTTTTTTTACTTAAAATAAAACTTATTATA
  9193  ATAAATATAATTTATAATTTTTATATAAAAAGAATTATATAATTTATTATTTATATAATA
  9253  ATAATATTATTTGTTATATAATATATATTATATATATAATAATAAATAAATAATAATAAT
  9313  AATAAT
;     G-trnW(uca) ==> start
  9319  AAGGATATAGTTTAATGGTAAAACAGTTGATT!TCA!AATCAATCATTAGGAGTTCGAAT
  9377  CTCTTTATCCTTG
;     G-trnW(uca) ==> end
  9390  ATAATAATAATAAAAATATGTATTTATTTAATTATTTTAATATTTCTCCTTTCGGGGTTC
  9450  CGGCTCCCGTGGCCGGGCCCCGGAACTATTAATATAATATAATATAAATATTCATTTATC
  9510  TTTTTTTTTAATATTCTTAATTAATTAATTAATTAATATATTAATTATAAAAAAATATAT
  9570  TATAATTTTATTATTAATAAGTATAAATATATTATTAATAATAATTTATTAAAAATATAT
  9630  TATTATAATATATTAATATATCATAATTATAATCAATATTATATTATTTAATTTTATAAT
  9690  ACTTAATTATTAATATATTATTCATATATATATAAATTAAATTAAATTAATTATATTGAA
  9750  TATATAAATATATATATATATAAATATATAAAAAAATTATATAAATTATTTTAAGAAAGG
  9810  AGAAATATTATAATATATTTAATATTTTATTTTTTTTTTTTATTTTAATTTATTAAATAA
  9870  TTTAATAATTAAATAAATTAATGATTTGATTTTATTCTATTATTATTATATTTTATTATA
  9930  TAAAAATAAATAATAAATAATAAATAGTATGATACAATTTATTAATAATATAATTATAAA
  9990  TTATAAATAATAATTTATTTTAATAATTCTCCTTTCGGGGTTCCGGCTCCCGTGGCCGGG
 10050  CCCCGGAACTATTAATATAAATAATGATAATTATTTTATCATTATTAACTATTAATATAT
 10110  TAATCTATTAATATTCTTTGATATTTATTTTTATTTAATGAACATCTAATTTAATTTAAT
 10170  TTAATAAAATAGTCCGGTCCGCCCCGCGGAGGGGGCGGACCTCGAAGGAGATATGAATCT
 10230  TTAATATAAATAATCATAAATTCTAAATATTAGAATTATTATTTTATCTTTTTATTTATT
 10290  AATAATTAAATATAAATTATTATTAATAATAATTATAATATTCTCCTTTCTTAAAATAAT
 10350  ATTAATAAAAAATTATACAATAATAATAATAAATATTCATTATTATTTAATTAATATCTC
 10410  CTTTACTTATTTTTCCTCCGTTAGGGACTTATTATTAAGTATATTATTATATACTACTTA
 10470  AGATTATATATATAATATATATATATATTATATATAAAATATAAATATATAAATAATATA
 10530  AAAATTAATAAAATAAATAAAATAAATTAGTCCGATCGAATCCCCTATTTAATTAAATTA
 10590  AATTAAATTAAATTAAATTAAATTAAGAAAGAGATAAATTTATATAAAATATTATTTATA
 10650  ATTAATTATAATTAAATTATAATATAATATAATATAAATAATAATATAATAAAAATAAAA
 10710  TAATATTAGATTATATTATATAATTTATATAATTTTTTAATAATAATAATAAATAAGTTT
 10770  ATTTATAATTATAAATATAAATATAAATAAAGAAGGTATTATATTTTATAAAATATAATA
 10830  ATAATACAAAATTTATATTTTAATAAATATTAATATAAGTTTAAAGTTCCGGGGCCCGGC
 10890  CACGGGAGCCGGAACCCCGAAAGGAGAAATAAATAATATATTTATAAAAAATTAAATAAA
 10950  TAAATATTATCTATTTAAAAATAAATATAATATAATATAATAATTCTAAATATAAATAAT
 11010  ATTTATTATAATTATTATAATAATTGTATTATTTATTAATAATATATATAATTATATTAA
 11070  AACTAATATTACATTATTTTGTATATTTAAACAATTAAATTGATTATTCTTATTTGTAAT
 11130  CTTTATTTATTTTATTATATCTTATTAATGATAAATTATAATTATTATTAAAATAATAAT
 11190  TTACTTCTTTTGATATAAAAATAAAATAATATAGTTCCGGGGCCCGGCCACGGGAGCCGG
 11250  AACCCCGGAAGGAGATAAATATATTATATTTTTATTCCTACCTATTAAAGGTAAAGACTC
 11310  GATTCTCATAATTAAATTTATATCCTTCGGCCGGATTAATTTATTTTATTTATATTTATA
 11370  TTTATAGTGAATACCTTTTTTAATATTTATTTTTAATATTTTATTTTTAATATTTTATTT
 11430  TTAATAAAATATAATCTTGTAAGTAAGAAAAGAATTTCGGTGATTGGAACCTTGAAAGGA
 11490  TAAATTTCTTATTTATTATAATATTTATATTAATAGTTCCGGGGCCCGGCCACGGGAGCC
 11550  GGAACCCCGAAAGGAGTATTATTAAACATTTAATATATTATATTAATATTTAATTTAAAT
 11610  GATTAATATATTATTATAATAATATTTATTTTATATTAAAATATTATAATTAATATATAT
 11670  ATATTTATTTTAATAATATTATTATTATTATTATTAAAATTATTATTTTTATAAATATAT
 11730  ATATATATATATATATATTATTTTTATTCTTATATAAATTATATAAAAAAAAATATATAT
 11790  AATATATAATTAATTAATATATATTATTTAAATTATATATTATTTAAAATACTTTTTATA
 11850  TTATATCTTCTTTAAATTAAAATATAATTATTATTTATATTATAATTATTTATGAAATAT
 11910  TATTATTAAAATAAAAAAGAGGTTTAGACTATATATTTATTATTTATAAACTTATTATAT
 11970  TATTTATTATTAATAGTTCCGGGGGCCGGCCACGGGAGCCGGAACCCCGAAAGGAGAAAT
 12030  AAATAAAATAAAAAATAATAAATATTAATATTATTAAATATTATTTATAATAAATATTAA
 12090  TATTATTAAATATTATTCATATTAATAAATTTTATTATTATTTGTAATATATTAAATATT
 12150  AATAATATATATATTATTTATTATAATGAAAACCTATCCTAAATTATCCTATCATATAAT
 12210  ATCATATCATATTATATTATATCTTATTATATGATATATAAAGTATTCACTCTATATGAG
 12270  GTTATGATTATTATATAAATCTTATTTTATTTTTATTTTTATTTGGACTAATAATAATTA
 12330  TAATAATAATTATTGATATGTTCTAATATTAATAAATACATATTTATATTATAATATAAA
 12390  TATTCATTTCTTACTAATTAATAAAAAGTTTTTATATTCATTATAATATAAATATATAAA
 12450  TATATATAAATATTTTAATAATTATAATTATATTAAGATATTATAAATATATATTTATTT
 12510  TTTTTTTTTATAAAATAAATAAATAAATAATTAATTAATATTTTTATATTATAACTTATT
 12570  TTTATAATAATAATAAGTATTTTATTTTTATTATATTATTATTTATATAATTATATATAT
 12630  ATTAATTTCAATTTAATTAATTAATTAATTGGTATTTGGCATATAATATCAATTAATTGT
 12690  AATTCTTATAAGAATTAATTAATTAATATGCTTTTTATATAATTTATACTTTTATATTTA
 12750  TATTATTATTATTTATTATTTATTTATTATTAAAATATAATAATAAATAGTCCGGCCCGC
 12810  CCCGCGGGGCGGACGCCGGAGGAGAATTATATTTTTATATAATAATTTATATTTCTATAT
 12870  ATATATATATATATTATATATAAATATTATTATATATATTTTTATATATATTATAATTAT
 12930  ATTCATTAATATTTTATTATAGTGGTGGGGGTCCCAATTATTATTTTCAATAATAATTTA
 12990  TCATGGGACCCGGATATCTTCTTGTTTTTATTTATTATTTTATTAAATTTATTTTAATTA
 13050  TTTATTTATAATTTATATTATACAATTTATTATTTCGTTAATACCTTTATTTATATTATA
 13110  TAATATATTATATTATTATAATATATTTATTGATTATATTAATACATTTAACTAATGTGT
 13170  GCTCTATATTTATTGAATAGTTTGGTTATTATCACCCACCCCCTCCCCCTATTACGTCTC
 13230  CGAGGTCCCGGTTTCGTAAGAAACCGGGACTTATATATTTAATACTAAAAATATAACTAC
 13290  ATTACTTTTTTAATATATATAACAATATATATATATATATATATTAATTATATAAAATAT
 13350  AATACTCTATATTAAATATTATTTTTATCAATATTTATTTATATATATAATAATAATAAT
 13410  AATAATCAATATTAATTATTTATATATATAAGATTAATATTATTAAATATATTATGAATA
 13470  ATTTAATTAATAAATCTTTAAATATTATCATAAAAATATAAATTAAATAATTTCTTATTT
 13530  ATAATAAAGAATAATAATATATATAAATATAATAAAGAATGTAAATAATATATATATAAT
 13590  ATAATATAATATAAAAAATATATATATATATAAATATATATATAATATAATATATAGATA
 13650  ATAATATTTTTATATTAATTTATTTTATTATTAAGTAATGAATAATATAAAATCAATATA
 13710  TTAAATAATATATTTATATTAGTTCGGTTTAGTTGGTATTTTGTAATGAGTAAAAAGTAA
 13770  TATATAATATTAAATAATAAGTATTGATATAAGTAATAGATATAATAATAATATTATTAA
 13830  TATTTTATATAAATAATATTAATAATATAGATTATGAAAGAGAGTATTAATATCATTAAA
 13890  TATATATATATGTTATATAATTTAAATGATTTTAATATATATATATATATTATATTATAG
 13950  ATTATGATACATTTATATAAATAATATATATATAAAAATTAATTATACTATTACTTTATA
 14010  ATATAATAATATTTATTTATAAAGATATAAAAGAATTGTTTAAAGTTATAACTAAAATAT
 14070  TATATAGTATTCATTAATAATTAATATTATAAATTCAACTATTGTTATATTTATAAATAG
 14130  AATAATATATTATTATCCTTTAAAATATAACAATAATTATTTAAATTAAATTAAATTTAA
 14190  TTAATTTTTAATGAATATAATAATAATAATATTATTAAAATTAATATATAAAAAAAAAGT
 14250  AAAA
;     G-cox1 ==> start ;; mfannot: alternative ATG start pos 14200
;     G-cox1-E1 ==> start
 14254  ATGGTACAAAGATGATTATATTCAACAAATGCAAAAGATATTGCAGTATTATATTTTATG
 14314  TTAGCTATTTTTAGTGGTATGGCAGGAACAGCAATGTCTTTAATCATTAGATTAGAATTA
 14374  GCTGCACCTGGTTCACAATATTTACATGGAAATTCACAGTTATTTAATG
;     G-cox1-E1 ==> end
;     G-cox1-I1 ==> start /group=II (8.63e-14)
 14423  gt
;     G-cox1-I1-orf777 ==> start /first_aa=A
 14425  gcgcctctcagtgcgtatatttcgttgatgcgtctagcattagtattatgaatcatcaat
 14485  agatacttaaaacatatgactaactcagtaggggctaactttacggggacaatagcatgt
 14545  cataaaacacctatgattagtgtaggtggagttaagtgttacatggttaggttaacgaac
 14605  ttcttacaagtctttatcaggattacaatttcctcttatcatttggatatagtaaaacaa
 14665  gtttgattattttacgttgaggtaatcagattatgattcattgttttagatagcacaggc
 14725  agtgtgaaaaagatgaaggacctaaataacacaaaaggaaatacgaaaagtgagggatca
 14785  actgaaagaggaaactctggagttgacagaggtatagtagtaccgaatactcaaataaaa
 14845  atgagatttttaaatcaagttagatactattcagtaaataataatttaaaaatagggaag
 14905  gataccaatattgagttatcaaaagatacaagtacttcggacttgttagaatttgagaaa
 14965  ttagtaatagataatataaatgaggaaaatataaataataatttattaagtattataaaa
 15025  aacgtagatatattaatattagcatataatagaattaagagtaaacctggtaatataact
 15085  ccaggtacaacattagaaacattagatggtataaatataatatatttaaataaattatca
 15145  aatgaattaggaacaggtaaattcaaatttaaacccatgagaatagttaatattcctaaa
 15205  cctaaaggtggtataagacctttaagtgtaggtaatccaagagataaaattgtacaagaa
 15265  gttataagaataattttagatacaatttttgataaaaagatatcaacacattcacatggt
 15325  tttagaaagaatataagttgtcaaacagcaatttgagaagttagaaatatatttggtgga
 15385  agtaattgatttattgaagtagacttaaaaaaatgttttgatacaatttctcatgattta
 15445  attattaaagaattaaaaagatatatttcagataaaggttttattgatttagtatataaa
 15505  ttattaagagctggttatattgatgagaaaggaacttatcataaacctatattaggttta
 15565  cctcaaggatcattaattagtcctatcttatgtaatattgtaataacattggtagataat
 15625  tgattagaagattatattaatttatataataaaggtaaagttaaaaaacaacatcctaca
 15685  tataaaaaattatcaagaataattgcaaaagctaaaatattttcgacaagattaaaatta
 15745  cataaagaaagagctaaaggcccactatttatttataatgatcctaatttcaagagaata
 15805  aaatacgttagatatgcagatgatattttaattggggtattaggttcaaaaaatgattgt
 15865  aaaataatcaaaagagatttaaacaattttttaaattcattaggtttaactataaatgaa
 15925  gaaaaaactttaattacttgtgcaactgaactaccagcaagatttttaggttataatatt
 15985  tcaattacacctttaaaaagaatacctacagttactaaactaattagaggtaaacttatt
 16045  agaagtagaaatacaactagacctattattaatgcaccaattagagatattatcaataaa
 16105  ttagctactaatggatattgtaagcataataaaaatggtagaataggagtgcctacaaga
 16165  gtaggtagatgactatatgaagaacctagaacaattattaataattataaagcgttaggt
 16225  agaggtatcttaaattattataaattagctactaattataaaagattaagagaaagaatc
 16285  tattacgtattatattattcatgtgtattaactttagctagtaaatatagattaaaaaca
 16345  ataagtaaaactattaaaaaatttggttataatttaaatattattgaaaatgataaatta
 16405  attgtcaattttccaagaaatacttttgataatatcaaaaaaattgaaaatcatggtata
 16465  tttatatatatatcagaagctaaagtaactgatccttttgaatatatcgattcaattaaa
 16525  tatatattacctacagctaaagctaattttaataaaccttgtagtatttgtaattcaact
 16585  attgatgtagaaatacatcatgttaaacaattacatagaggtatattaaaagcacttaaa
 16645  gattatattctaggtagaataattaccataaacagaaaacaaattccattatgtaaacaa
 16705  tgtcatattaaaacacataaaaataaatttaaaaatataggacctggtatataa
;     G-cox1-I1-orf777 ==> end
 16759  aatctattattaatgatactcaatatggaaagccgtatgatgggaaactatcacgtacgg
 16819  tttgggaaaggctctttaacacgtggcaacataggttaatttgctatttcat
;     G-cox1-I1 ==> end
;     G-cox1-E2 ==> start
 16871  TTTTAGTAGTTGGTCATGCTGTATTAATGATTTTCT
;     G-cox1-E2 ==> end
;     G-cox1-I2 ==> start /group=II (2.15e-16)
 16907  gt
;     G-cox1-I2-orf785 ==> start /first_aa=A
 16909  gcgccgtttcgcttaatttatcactgtattgaagtgttaattgataaacatatctctgtt
 16969  tattcaattaatgaaaactttaccgtatcattttggttctgattattagtagtaacatac
 17029  atagtatttagatacgtaaaccatatggcttacccagttggggccaactcaacggggaca
 17089  atagcatgccataaaagcgctggagtaaaacagccagcgcaaggtaagaactgtccgatg
 17149  gctaggttaacgaattcctgtaaagaatgtttagggttctcattaactccttcccacttg
 17209  gggattgtgattcatgcttatgtattggaagaagaggtacacgagttaaccaaaaatgaa
 17269  tcattagctttaagtaaaagttgacatttggagggctgtacgagttcaaatggaaaatta
 17329  agaaatacgggattgtccgaaaggggaaaccctggggataacggagtcttcatagtaccc
 17389  aaatttaatttaaataaagtgagatactttagtactttatctaaattaaatgcaaggaag
 17449  gaagacagtttagcgtatttaacaaagattaatactacggatttttccgagttaaataaa
 17509  ttaatagaaaataatcataataaacttgaaaccattaatactagaattttaaaattaatg
 17569  tcagatattagaatgttattaattgcttataataaaattaaaagtaagaaaggtaatata
 17629  tctaaaggttctaataatattaccttagatgggattaatatttcatatttaaataaatta
 17689  tctaaagatattaacactaatatgtttaaattttctccggttagaagagttgaaattcct
 17749  aaaacatctggaggatttagacctttaagtgttggaaatcctagagaaaaaattgtacaa
 17809  gaaagtatgagaataatattagaaattatctataataatagtttctcttattattctcat
 17869  ggatttagacctaacttatcttgtttaacagctattattcaatgtaaaaattatatgcaa
 17929  tactgtaattgatttattaaagtagatttaaataaatgctttgatacaattccacataat
 17989  atgttaattaatgtattaaatgagagaatcaaagataaaggtttcatagacttattatat
 18049  aaattattaagagctggatatgttgataaaaataataattatcataatacaactttagga
 18109  attcctcaaggtagtgttgtcagtcctattttatgtaatatttttttagataaattagat
 18169  aaatatttagaaaataaatttgagaatgaattcaatactggaaatatgtctaatagaggt
 18229  agaaatccaatttataatagtttatcatctaaaatttatagatgtaaattattatctgaa
 18289  aaattaaaattgattagattaagagaccattaccaaagaaatatgggatctgataaaagt
 18349  tttaaaagagcttattttgttagatatgctgatgatattatcattggtgtaatgggttct
 18409  cataatgattgtaaaaatattttaaacgatattaataacttcttaaaagaaaatttaggt
 18469  atgtcaattaatatagataaatccgttattaaacattctaaagaaggagttagtttttta
 18529  gggtatgatgtaaaagttacaccttgagaaaaaagaccttatagaatgattaaaaaaggt
 18589  gataattttattagggttagacatcatactagtttagttgttaatgcccctattagaagt
 18649  attgtaataaaattaaataaacatggctattgttctcatggtattttaggaaaacccaga
 18709  ggggttggaagattaattcatgaagaaatgaaaaccattttaatgcattacttagctgtt
 18769  ggtagaggtattataaactattatagattagctaccaattttaccacattaagaggtaga
 18829  attacatacattttattttattcatgttgtttaacattagcaagaaaatttaaattaaat
 18889  actgttaagaaagttattttaaaattcggtaaagtattagttgatcctcattcaaaagtt
 18949  agttttagtattgatgattttaaaattagacataaaataaatataactgattctaattat
 19009  acacctgatgaaattttagatagatataaatatatgttacctagatctttatcattattt
 19069  agtggtatttgtcaaatttgtggttctaaacatgatttagaagtacatcacgtaagaaca
 19129  ttaaataatgctgccaataaaattaaagatgattatttattaggtagaatgattaagata
 19189  aatagaaaacaaattactatctgtaaaacatgtcattttaaagttcatcaaggtaaatat
 19249  aatggtccaggtttataa
;     G-cox1-I2-orf785 ==> end
 19267  taattattatactattaaatatgcgttaaatggagagccgtatgatatgaaagtatcacg
 19327  tacggttcggagagggctcttttatatgaatgttattacattcagataggtttgctactc
 19387  tac
;     G-cox1-I2 ==> end
;     G-cox1-E3 ==> start
 19390  TCTTAGTAATGCCTGCTTTAATTGGTGGATTTGGT
;     G-cox1-E3 ==> end
;     G-cox1-I3 ==> start /group=IB (4.13e-35)
 19425  aaagataaaaatatgaaagtaataataataatcaaataataaaaaataaataatataata
 19485  gttttaatctaaaataaaattatgataatttagaatcttatttagttgaattaattgaag
 19545  gtgatggaactattctagttcaagattcattaacaaaaagtaaacaaaaaaatatagatc
 19605  tataattattctaatattaaaattataatatttttaattagctaattatttatataattt
 19665  aattaaatgtggtaaagtatataaaaaattaattgtaattatgtattatgacttatttat
 19725  gatttaaaaggtgtatatacattattaaatattattaatggatatataaaaacacctaaa
 19785  tatgaaacatttgtaagaagtgtttaatttataaataattatattaattctcctttcggg
 19845  gttccggctcccgtggccggaactccgtaactataaaaattcatctatcttatgggatga
 19905  agactaaataataaataaaaaaatataaataatattaaaattaaaccattagatatatta
 19965  gatattggttcaaacgcttaattagatggtatgactgatgcggatggtaattttttctat
 20025  taatttaataaatagtaaaatcgttctaataaagcaatgccttattattgtttataatta
 20085  aaacttattattactaaaaataataataatattaatttatcatattttaatattatgttt
 20145  ataattgcactatattttaatgttaatttatataatagagaacgtaatttaaatttacaa
 20205  tcttctctaaaaaagtacatataactatattatagttataaagtaatattagctaatcta
 20265  tataaaaatattaaagttataaaatactttaataaatattttttattatcatctaaacat
 20325  ttagattatttatattgatttagattagttattttaatttataatgaaggtcaaagtata
 20385  aacttaatggtagttaagaattaggtctaaatttacgtaaaaattataataaaactataa
 20445  ctacatttaattaattagataaaaaaaatacatatttataaaataaataatatattttct
 20505  attttatggtttttattattactttttctccaccaaacttgttaataatataataacaag
 20565  tcaataatttcgtaatataaagatgtaacgaaattattaataaaataagttgccgtaata
 20625  tattgtaaaatatattattattacaacactatatgcgggaaaatcctaaagttataatat
 20685  aatattttttggaaattcaattaagttatgaatgtactataatattaaaaattattataa
 20745  ataattatcctcattaattataattataattataattctaattataatataaaaagttag
 20805  gataaatatggacaatccgcaggaaaccaaataataataggaatatatattaagatatat
 20865  atatatatatttatatatattcttttttttttcaatatattatatttagtattattggaa
 20925  gagggggtaatatatatttaattattacgtaggatcctcagagactacacgtgttgcacc
 20985  cattatattaatattatattatattttattataatgggttgaagatatagtccaaatata
 21045  attgaaagattataataaaaatg
;     G-cox1-I3 ==> end
;     G-cox1-E4 ==> start
 21068  AACTATTTATTACCATTAATGATTGGAGCTACAGATACAGCATTTCCAAGAATTAATAAC
 21128  ATTGCTTTTTGAGTATTACCTATGGGGTTAGTATGTTTAGTTACATCAACTTTAGTAGAA
 21188  TCAGGTGCTGGTACAGGGTGAACTGTCTATCCACCATTATCATCTATTCAGGCACATTCA
 21248  GGACCTAGTGTAGATTTAGCAATTTTTGCATTACATTTAACATCAATTTCATCATTATTA
 21308  GGTGCTATTAATTTCATTGTAACAACATTAAATATGAGAACAAATGGTATGACAATGCAT
 21368  AAATTACCATTATTTGTATGATCAATTTTCATTACAGCGTTCTTATTATTATTATCATTA
 21428  CCTGTATTATCTGCTGGTATTACAATGTTATTATTAGATAGAAACTTCAATACTTCATTC
 21488  TTTGAAGTAGCAGGAGGTGGTGACCCAATCTTATATGAGCATTTATTTTGATTCTTTGGT
 21548  CATCCAGAAGTATATATTTTAATTATTCCTGGATTTGGTATTATTTCACATGTAGTATCA
 21608  ACATATTCTAAAAAACCTGTATTTGGTGAAATTTCAATGGTATATGCTATGGCTTCAATT
 21668  GGATTATTAGGATTCTTAGTATGATCACATCATATGTATATTGTAGGATTAGATGCAGAT
 21728  ACTAGAGCATATTTCCTATCCGCACTGATGATTATTGCAATTCCAACAGGAATTAAAATC
 21788  TTTTCTTGATTAGCCCTAGTCTATGGTGGTTCAATTAGATTAGCACTACCTATGTTATAT
 21848  GCAATTGCATTCTTATTCTTATTCACAATGGGTGGTTTAACTGGTGTTGCCTTAGCTAAC
 21908  GCCTCATTAGATGTAGCATTCCACGAT
;     G-cox1-E4 ==> end
;     G-cox1-I4 ==> start /group=I(derived) (5.48e-09)
 21935  attaatttaataagtgtcgtgcttaaaattcactaaaataatatataataaattataata
 21995  aaatatataaaaaaaataaaaaaaataaaaaaaattaatatcttatgattaattttatat
 22055  aaataaaaatttattaaatattattggttatatatatatatatattaataataaaaaaaa
 22115  tatatatatatatatagctaacggggaaactcttataattattatttatataataaataa
 22175  gacaatcccgtgataactttaatatatatatattatatattaaagtattgtagagactaa
 22235  acgtgaatgattttaatattatttaaatattaaaattaagagatagtccaatctt
;     G-cox1-I4-orf372 ==> start /note=LAGLIDADG ;; evalue:8e-27
 22290  atatgtaaatataagttaataccaaaaaaaaataatattattttgacttattatatatta
 22350  atattattaataataattttaactaataataaagtttttatagaaactttatattattat
 22410  ttaatatttaattttcaattaatatctccttttggggttccggtccctggtccggccccc
 22470  gaaactaaagatattaagaatttatatgaatcaattataaataattatattaatatttta
 22530  aataaatatcttattaatattaataaagataatattaataaattaaaatttttagataat
 22590  tatactgaagaagaaaaaggttattatttatctggattatttgaaggagatggtaatatt
 22650  tatactagatgtttttcaattactttttctttagaagatgttttattagctaattattta
 22710  tgtctttattttaaaattggtcatattacagctaaatataattctaataaagaattaaca
 22770  gctgttaaatgaaatattataaaaaaaaaagaacaagaagtatttataaaatatattaat
 22830  ggtaaattattaacatataaaagatatgaccaatattttaaatataattttaataatcgt
 22890  ttaaatattaaattattaaaacctaaagaatttgatttactattaaatccttgattaaca
 22950  ggttttaatgatgctgatggttatttttatctaggatttcaaaaacataaaaatagtcag
 23010  tgattaaaatttcatttagaattatcacaaaaagatagttatattttagatattattaaa
 23070  aaatattttaaacttggaggtattttaaaaagagattataaatctggtgctacagcttat
 23130  atttataaagctcaatcatcaaaagctataaaaccttttattgaatattttaataattat
 23190  caaccattaagtcttagaagatataaacaatatttattattaaatattgcttacttatta
 23250  aaattaaataaattacatatattacttaattctttattaatattaaaagaattgatatta
 23310  ttacaaagtgttaaaaatatatctttagaaataaaaaatgaattaaataatagagttaaa
 23370  attattattaataaacttcattataacaatatcgaataa
;     G-cox1-I4-orf372 ==> end
 23409  tgataatattaaagagtaaaattcttaaagtgttaattaaataatattcttttttttatg
;     G-cox1-I4 ==> end
;     G-cox1-E5 ==> start
 23469  ACTTACTACGTGGTGGGACATTTTC
;     G-cox1-E5 ==> end
;     G-cox1-I5 ==> start /group=II (1.34e-18)
 23494  gagcggtctgaaagttatcataaataatatttaccatataataatggataaattatattt
 23554  ttatcaatataagtctaattacaagtgtattaaaatggtaacataaatatgctaagctgt
 23614  aatgacaaaagtatccatattcttgacagttattttatattataaaaaaaagatgaagga
 23674  actttgactgatctaatatgctcaacgaaagtgaatcaaatgttataaaattacttacac
 23734  cactaattgaaaacctgtctgatattcaattattatttattattatataattatataata
 23794  ataaataaaatggttgatgttatgtattggaaatgagcatacgataaatcatataaccat
 23854  tagtaatataatttgagagctaagttagatatttacgtatttatgataaaacagaataaa
 23914  ccctataaattattattattaataataaaaaataataataataccaatatatatattatt
 23974  taatttattattattatattaataaaatttaatatatattataaataattattggattaa
 24034  gaaatataatattttatagaaattttctttatatttagagggtaaaagattgtataaaaa
 24094  gctaatgccatattgtaatgatatggataagaattattattctaaagatgaaaatctgct
 24154  aacttatactataggtgatatgcctatctttatttatatatatattattattattaataa
 24214  aaaaaaaaattaaaaaagataggaggtttatatataactgataaatatttattatattat
 24274  ttttttttataataaatattaaaagatattgcgtgagccgtatgcgatgaaagtcgcacg
 24334  tacggttcttaccgggggaaaacttgtaaaggtctacctatcgggat
;     G-cox1-I5 ==> end
;     G-cox1-E6 ==> start
 24381  ACTATGTATTATCAATGGGTGCTATTTTCTCTTTATTTGCAGGATACTATTATTGAAGTC
 24441  CTCAAATTTTAGGTTTAAACTATAATGAAAAATTAGCTCAAATTCAATTCTGATTAATTT
 24501  TCATTGGGGCTAATGTTATTTTCTTCCCAATGCATTTCTTAGGTATTAATGGTATGCCTA
 24561  GAAGAATTCCTGATTATCCTGATGCTTTCGCAGGATGAAATTATGTCGCTTCTATTGGTT
 24621  CATTCATTGCACTATTATCATTATTCTTATTTATCTATATTTTATATGATCAATTAGTTA
 24681  ATGGATTAAATAATAAAGTTAATAATAAATCAGTTATTTATGCTAAAGCACCCGATTTTG
 24741  TAGAATCTAATCTTATCTTTAATTTAAATACAGTTAAATCTTCATCTATCGAATTCTTAT
 24801  TAACTTCTCCACCAGCTGTACACTCATTTAATACACCAGCTGTACAATCTTAA
;     G-cox1-E6 ==> end
;     G-cox1 ==> end
 24854  GTTATAATATTTAATTATTTACTTAATAATTAAAAAAAAAAAAGTAAATATTATATCTAA
 24914  AACTTAATAATATAATAATAATATTCTTATAAAAAAAAATATATATAAAAAAAATATATA
 24974  AAATTTATTAAAATATCTTAATATATTATCCTTTTTGGGAACTATATAAATAAATACTAA
 25034  TATAATCCTATTATATATATATATATATAAAATAATATATATATATAATTAATATAAATA
 25094  ATATTTATAATTATTTTTTAATAATATATATAATTTAATATATTAATGAATATTATATAA
 25154  TTATTAAATATATTATAATATTATTATTATTTTATAATAAAAATATTTTTAATACTAATT
 25214  ATTATTTATTATTTATAAATATATAAATAGTATGTTTAATATTATTAATATTAAAAAAAA
 25274  TATAATTATAATTAGGATCTAACAATACATTTATCTGATTAATATTAATATTAATATTAA
 25334  TATTAATATTTATATTAATAAAGGGATTAAATTAATTGTATCCAATTTAATTAAATTATA
 25394  GATATATTATTTATAATATTAATATATTGTTTTATTAAAAAGGTAAAAATAGTTTTTATT
 25454  TTATATATAAATATAGGATATAAATAAATATATTATATATATATTAAGAATATATTTATA
 25514  TTTTACATATAATTATTTATAATATAAATATCTCCGCAAAGCCGGATTAATGTAATTATT
 25574  TAATAATTTTATTTAATAATTTATTAAAATAAATATTTACATTTAATAATATTTATATTA
 25634  TGTCAGTTATTTTATATTAATGTTTAATCTATTATAATATTTTTTTTATAAATATATTAT
 25694  TTATATTAATAAATATATATATTATTTTTATAATATATATATATTTTTATTAAATATTTA
 25754  TTAAATATTTATTAAATTATTATAATGTTGTTATTAATCTTATTAAAAAATATATATAAA
 25814  A
;     G-atp8 ==> start ;; mfannot: alternative ATG start pos 25803
 25815  ATGCCACAATTAGTTCCATTTTATTTTATGAATCAATTAACATATGGTTTCTTATTAATG
 25875  ATTCTATTATTAATTTTATTCTCACAATTCTTTTTACCTATGATCTTAAGATTATATGTA
 25935  TCTAGATTATTTATTTCTAAATTATAA
;     G-atp8 ==> end
 25962  TATATATTATTAATTTATTTATTCATATAAATATTATTATTATATATAAATATTAATAAT
 26022  ATTTATACTTATTTAATAATAATAATAAAATAAAAAAAATAATTATAATTTAATATATTT
 26082  AATATATTTCCTTACAGACTATATATTTATATATATATATTAAATACAATTTAATTTAAT
 26142  TTAATTATGTTATTTATTAAATAAAGTTATATTATAATATAATAACAATATTATATATTA
 26202  TTATATAATTATAATATATTTTAATATAATTATCAAAAGAAATAATAAAAAATATTAATA
 26262  AGAATATAATTTAATAATTATTAAAAAAATTCTTATTTATAGTCCGGTCCGCCCCCGCGG
 26322  GGCGGACCCCAAAGGAGGAGTAATAAAAATTATTAAATACAAATATTATATATATATAAT
 26382  TCATTATATATATATATATATAATAATTAATCTTATTTTTTATATATTTATTTATATATC
 26442  TATTTATATTTATATTTTATATATATTTATTTATATATCTAAGGGGTTTGGTCCCTCCCC
 26502  CGTAAGTATAAGTATACGGGGGAGGGTCCCTCACTATTTATATTTATATTTATATTTATA
 26562  TTTATATTTATATTTTATATATTTTATATATTTATAAATAAAGTATAATAAGATATAATT
 26622  ATGATTAATTATTTATAAGTTATAGTTTTATAAATTTATAATTATT
;     G-atp6 ==> start ;; mfannot: alternative ATG start pos 26659
 26668  ATGTTTAATTTATTAAATACATATATTACATCACCATTAGATCAATTTGAGATTAGACTA
 26728  TTATTTGGTTTACAATCATCATTTATTGATTTAAGTTGTTTAAATTTAACAACATTTTCA
 26788  TTATATACTATTATTGTATTATTAGTTATTACAAGTTTATATCTATTAACTAATAATAAT
 26848  AATAAAATTATTGGTTCAAGATGATTAATTTCACAAGAAGCTATTTATGATACTATTATA
 26908  AATATGCTTAAAGGACAAATTGGAGGTAAAAATTGAGGTTTATATTTCCCTATGATCTTT
 26968  ACATTATTTATGTTTATTTTTATTGCTAATTTAATTAGTATGATTCCATACTCATTTGCA
 27028  TTATCAGCTCATTTAGTATTTATTATCTCTTTAAGTATTGTTATTTGATTAGGTAATACT
 27088  ATTTTAGGTTTATATAAACATGGTTGAGTATTCTTCTCATTATTCGTACCTGCTGGTACA
 27148  CCATTACCATTAGTACCTTTATTAGTTATTATTGAAACTTTATCTTATATTGCTAGAGCT
 27208  ATTTCATTAGGTTTAAGATTAGGTTCTAATATCTTAGCTGGTCATTTATTAATGGTTATT
 27268  TTAGGTGGTTTACTATTTAATTTTATGTTAATTAATTTATTTACTTTCGTATTCGGTTTT
 27328  GTACCTTTAGCTATGATCTTAGCCATTATGATGTTAGAATTCGCTATTGGTATCATTCAG
 27388  GGATATGTCTGGGCTATTTTAACAGCATCATATTTAAAAGATGCAGTATACTTACATTAA
;     G-atp6 ==> end
 27448  ATTATAAAATAAAATTATAAAATAAAATAATTTACATATGGAGTATTAAACTATAATAAA
 27508  TACAATATACCCCACCCCCCCTTTTAATAATATTCTTTTATCTAATAAAATATTTATTTA
 27568  TTAATATTATTATTATCTTCTTCAAGGACTTATTTAATATATTTAATAACTTATTATACT
 27628  TATTTATATTTATAATTAATACAAATATATTATTAATCTTACTCCTTCGGAGTTCGGTCC
 27688  CCCCATAAGGGGGGGACCTCACTCCTTCCCCACTGCACTGGATGCGGGGGACTTATTTTT
 27748  ATTATTATTATTTAATCTTTATTTATAAAATTATATATTATATATAAATTATTATACTTA
 27808  ATAATTAAAAAAAAACCTCTAATTATTATTAATATTATATATAATATATATATTCTCATT
 27868  AATGTTATATATAATATATATATTCTCATTAATATATTAATATAGTATTAAAAAAAAATA
 27928  AAATATTTAATAAATATTATTATTAATAATATTTATTAAAAATAATATAACATAATAAAT
 27988  ATAAGATTATTATATAATATATTTATTATATCATATAGTTCCGGGGCCCGGCCACGGGAG
 28048  CCGGAACCCCGGAAGGAGAAATTATAACATATTTTTTAATAATATTCATATTTATTTTAT
 28108  ATACAAATAAATATATTTATTTAGAATAATAAAAAAAAATAATAAATAAATATATTATTA
 28168  TCATTATTATACTTTATTCATTATTTATTATAATAATTATATATAACAATTATAATATAT
 28228  AATTATATTTTATATAATATTATATTAATATTTAATATATTTATTATTATTATTACTTCT
 28288  ATGGAAACTTTATATTTTAGTCCGGCCCGCCCCCGCGGGGCGGACCCCAAAGGAGATATT
 28348  TTTATTATTATTATTAATTTATAATGTTATATTTTTGATTTATAAATATATAAGTCCCGG
 28408  TTTCTTACGAAACCGGGACCTCGGAGACGTAATAGGGGGAGGGGGTGGGTGATAATAACC
 28468  AGAATATTAAATAAATATAGAGCACACATTAGATAAATTTTATAATATAACCAATATATA
 28528  ATAATTATAAAATAATTAATTATATAATATAAATAATGTATAAACAATATAATTAATGAT
 28588  ATAATATAAATATAAATAAAAAATAATAATAAATTAAATAATATAATAATAGATAAACAA
 28648  GAAGATATCCGGGTCCCAATAATAATTATTATTGAAAATAATAATTGGGACCCCCACCAT
 28708  AAAATAAAATTAAAATAATTAATATATATATATAAATATAATAAATTATTATATATAAAT
 28768  ATATATAATTTTTATAATAAATATTATAATATTATATAAATAAATAATTATAATATATAA
 28828  TAAATATATAATAATAATAAAAATATTAACAATATAATAAAAATTTATAATATAAATATA
 28888  AATTATAAATAAGTTAAATTAATAAAATAATAAATGATTAACAAGAAGATATCTGGGGTC
 28948  CCATTAATAATTATTATTTTCAATAATAATTGGGACCCCCCACCATTATAATATCATATT
 29008  AATTAATATAATAATAATGTATATAAAATAGAAATAATAATTAATATAATAATAATAATA
 29068  TATATAAAATAGAAATAATAATTAAATATATATATAAATAATTATTTATATAATATATTA
 29128  TAAATAATAATAATAATAAATATTTATTAATTAATAATGATTATAAATATTTTATTTAAT
 29188  ATAAATTTATAACTATTTTATTATATATATATTTTTTATTCATAAAAATTCCTTTTGAGG
 29248  ATTTTTATTTTATATAAATATCTTCTAATATTTATAATAAATAATAATATATTCATTATA
 29308  TTTATAATTATATATAATGTAATACGGGTAAACATTACCCGTTGTTCACGGGTAATGTTT
 29368  ACCCTATTTTATATAATTCTTAATAAATATATTTATATTTTTATATAAAAAAATTATAAT
 29428  AATTTATTAATTCTCCTTTCGGGGTTCCGGCTCCCGTGGCCGGAACTCCGGAACTATAAA
 29488  AATAATTTTAATATAATTTATATATTTTATGATTAATATAATATATTATTAATGTAACTC
 29548  CTTCGGGATTCGGTCCCCCTCGTAAGTATATAGTATATAGTATATAGTATATAGTATACG
 29608  GGGGGTCCCTCACTCCTTCGGGGTTCGGTCCTCCCTTACGGGTACGGATACGGATACGAA
 29668  TATGGGGAGTCCCTCACTCCTTATCACTACGCTGAAGGTGGAATTTATTTTATATTATTA
 29728  TTAAATCTTTATTTATTTAATTATATATTTAATATATATATTATTATAATAAAACACCTA
 29788  ATTATTATTAATGTTATATTTAATATAATATATATATTCTTAAAAATTTATATAATATAA
 29848  ATAAATAAAAAAAAAGAAAGTACATAATTAATATTATTATAAATAATATTATTAAAAAGA
 29908  ATATAATATAATTAATAGAAAGACGTTTTAAAAATAAAAATAAAAATAAAAATAAAAATA
 29968  AAAATAAAAATAAAAATAAAAATAAAAATAAAAATAAAAGAGTTTTGGTTTACATATCAA
 30028  GACCCAATTCAATTGAAACTATTTATTTATTAATCTCCTCCCCTCCCCCTCACTATTATT
 30088  ATAAGTACAATTAGGGCGCCAACCCCGCAGTGTTATTTACTGGGAAATGTTTATCCCAAT
 30148  TAATATAATAACGAGAGTTATTAATTATTATTTATAAATTCATATAATGTAATATAATGT
 30208  AATGTAATTAATAGAACATTATTGTGTTATTCACCAGTGTTAAGATATATTAATCCCAAT
 30268  TTTATTTAATAGTGAAGATTATATTTTATTAATTATGAATCCATATTATTATTATTTAAT
 30328  ATATTTATAATATTATATATAATTATAATTATAAATAATTTATATAAAAAAAGTTTTATT
 30388  AAAAAATATTATTAAAAATATAATATTAATAATAAATAAAAATAATATTATACTCTTAAT
 30448  AGAATTTATAATGATAAAAATTAAGATGAAGACTTTTTTTTATAATTATTATAAATTTAT
 30508  ATAAAAATAATATATATATATTTATATTTATTTTATTAATATATATAATATATTTATGTA
 30568  TATTAAAAAGATATATTTAAATATTTTTATTTTTTTTTATAAGATAATTTTTGTAAATAT
 30628  ATAAGTAATAAATTAAGTTTTATAGGGGGAGGGGGTGGGTGATTAGAAACTTAACTGAAT
 30688  AATATATATAAAGCATACATTAGTTAATATTTAATAATATAATCAATATATAATAATTAT
 30748  AAAATAATTAATTATATAATAATAATAATGTATAAACAATATAATAAATTGTATAAAATA
 30808  AAATATAAATCATAAATAAAGCTAAATTAATAAAATAATAAATGATAAACAAGAAGATAT
 30868  CCGGGTCCCAATAATAATTATTATTGAAAATAATAATTGGGACCCCATATAGAATATAAA
 30928  TAATTAAATATATATATATAAATAATAATTTATATAATATATTATAAATAAATAATAATA
 30988  AATATTATTAATCTATAATAATTATAAATATTTTATTAATATAAATTTAATAATTATATA
 31048  TATTTTTATAATAACTCCGAAAGAGTAAGGAAATATTAATTTCTTATAAAAATTTATTAA
 31108  TAATAATAATATATAAAATATATAAATAATATATTATATATAAAATAAAATAAAATAAAT
 31168  AATATATTAAAAATATTGAAAGTATTTTAATAAATAATAAATTTAAAATTCATATTTATA
 31228  ATAATAAATAAATAAATAAATAAATAAGTAAATATTTAGATTCTCATTAATATTAATATT
 31288  TATATTTCTTTTTTTTTATAATAATAAAAATATCATATATAAATATAATATAATATAATA
 31348  TAATATAATAAATTATTATATATAAATAATAAATATTAAATATAATATATAATAATATAT
 31408  AATCTTACAATTTATAATTTAATAAAGAAGGAAATAAATAATAATAACTCCTTTTGGGGT
 31468  TCCGGTGGGGTTCACACCTTTATAAATAATAAATAAAGATGTTTACTCCTCTTCGGGGTT
 31528  CCGGTCCCCTTTTTGGGTTCCGGAACTAATTAATATTTTATATAATAATAATAATATATT
 31588  AATATAATTTCATTATTAATAAATATCTCCTGCGGGGTTCGGTTCCCCCCCGTAAGGGGG
 31648  GGGGTCCCTCACTCCTTCGGAGCGTACTATTATTATAAATAATTATATATTATAATATAA
 31708  TTAAAAAGTATTATAATTGAAACGAAAATTGTAATTTTAAATGGAATAATAATTATTATA
 31768  TATTTAATATATTTAATAAAGTTATAATATCTCCTTCAACTGGATTATTTTATTTATTTT
 31828  TATAAAAGAAAAAAATAGTAATAATATTATCTTCTCCTCCTTTCGGGGTTCCGGCTCCCG
 31888  TGGCCGGGCCCCGGAACTATTAATTATATAATATAATATGATACGGATCAAACATTACCC
 31948  GTTGTTCACTGGCAATGTTTAATCCTATTGTATATAAATATAATAAAATAATTACCCCTC
 32008  TCGTAATTCACATCTATAAAATATAAAATATAAAATATAAAATAATAATATTATGATTAT
 32068  TATAATATATATATATATATATATAAATATATATATATAATTTATAATTTATATGATTAA
 32128  TATATTATATATATAAAAAATATATTAAATTTACTTTTTATAGAAAGGAGTGAG
;; mfannot:     /group=IB(5') (1.03e-04)
 32182  ggacccccccccttacgggggggaaccgaaccccgcaggagatatttattttaatactta
 32242  tatagtatttattaataatataataattgttattataaatattaataataatataaaaat
 32302  agggtaaataatataaataatatgaataaatataaaaacatattaaatataaaatatatc
 32362  ataaatttaataaatattataataatttataaatgatagatatctggggtcctataaata
 32422  ataattattttcaataattatagggaccccacctattatataaatataaatataaatata
 32482  aatataaatacaaatataaatatataaatatataaatataatataaatacaaatataata
 32542  tataaatataaatataaatatataaatataagtccccgccccggcggggaccccgaagga
 32602  gtgagggacccctccctatactatactaatgggagg
;; mfannot:
 32638  GGGACCGAACCCCGAAGGAGTATAAATAAAAATTAATAATATATATATAATTATAATAAA
 32698  AATAATAATATAATATATAATAAAATATAACTTATTAATATAATATTAAAAATATAATTA
 32758  ACAAGAATAAATAGTCCGTGGGATCGAACCCCCTTTTTTATTTAATATTTAATATTTAAA
 32818  GAAGGAATTGTTTATATATATTAATATCTTATTTGGGGATTAATATAATATATAAGTTTT
 32878  GGTTACCAGGCCAAAGACTGGAACCCCAAAAGGAGATTATATAAGTATTATTTATCTCCC
 32938  TTTTTTAATATTATAATAATTTTATTAAAAATAAAATAATAATAATAATTATAATTTATA
 32998  ATAACAATTATAATAATTTAATTAATTAATTAATTAATTAATTAATTAATTAATTAATTA
 33058  ATAATAAATATAAATATAAAAAGAATATAATTTATAATAAATAAATTTATATATATATAT
 33118  ATATATTAAATAAAATATTTACTTCATTAATATAAAATATAAATATATTTAATTAATAAG
 33178  TATATATATATAATAATATATAATAACCTATTTATATATATAATCTTAATATAATTATAA
 33238  GAAATATTATATAAGTAATATATAAAAATAATATAAAATAATTATAATTCAATTTATATA
 33298  TTAATAGTTCCGGGGGCCGGCCACGGGAGCCGGAACCCCGAAAGGAGGAATAAGATAAAT
 33358  ATATAAATTATATTAATAAATATAAATTTTAAATGAATTAATAAAATTAATATATATATG
 33418  TATATATATATATATATTAAAAATATTTAATTATTTTTAGGAAGGAGTGATAGATCCCTT
 33478  TGGGGAACCGAACCCCTTTTTTATTTAAAGAAGAAGTTTTATTTTATTTTATTTTATTTT
 33538  ATTTTATTTTATTTTATTTTATTTTATTTTATTTAATTTAATTTAATTTTAATTAGGTTA
 33598  ATAAATAGTAATAATAAACTTAATAATAATAATAATAATTTTATTTTTATAATTTATTAA
 33658  TAATAATAATAATTATATATATATATATTATTAATAAATATA
;     G-trnE(uuc) ==> start
 33700  GACCTTATCGTCTAATGGTTACGACATCACCTC!TTC!ATGTTGATAATATCGGTTCGAT
 33758  TCCGATTAAGGTTA
;     G-trnE(uuc) ==> end
 33772  TTCATAATAATAAATATTTGTAAAAAAAGTATATATAATTAAACATATTCTTTATATTAA
 33832  TTAATAATTATTAATAATATACATTTTATATAATACAATTATATATATATATATATTTTT
 33892  TTTTAATACAAATAATATATTCATAATAATAAATACCGATTGTTATTATACTATAATAAA
 33952  ATATATAATATATTTTTCATTATAATATTTTTAAATAAATATTATAATAAATTATATAAA
 34012  TAATATTTATGTATAATAATAATAATAATAATTGTTATTAATTAATTCTATAATTATTAT
 34072  ATATTTAATTTTTTTTTTTAATATAATATATAATAATATAATTTATTTTATTTTTTTTAT
 34132  AGTTCCGGGGCCCGGCCACGGGAGCCGGAACCCCGAAAGGAGAATATAAATTAATAATAA
 34192  TATAAATAACATATTAACAATAAATTATTGTTAATATAATAATAATAATAACAATATTAA
 34252  TAAATAATATAAAAATTATTAATATTATATTTATATAATATTAATATAAAAATCTTTCAT
 34312  AATATTAATTATTATTAAATAATAATTATATCATTAATATTAATATAATCGTCAATATTA
 34372  TTTATTTATTTATTTATTTATTTATTTATTTATTTATTTATTATTAAATAAATATTTTTA
 34432  AATATTATATTATATTATTAACTTTTTATTAAAAAAATTAATAATGATATAATATAATTA
 34492  ATATTATCCACGGGACCAATGACCAACCCAGTAGTTGACCGGATTGGCGCCCGCGAGGTT
 34552  TATATTTAATAAATAATAATAATAATATTAATAAAATCTATTAACTTTTTTTTTTTTAAT
 34612  GGATTATATTAATGAAAAAAAAATGAGAAATATCTTTTTTTTTTAATAATTATAATTTAT
 34672  ATATAATAAAATATGTATATATAATAAAAAAATAGTTTTTAATATTATAATATAATTATA
 34732  TATATAATTATAAATATATATATATATAATAAGTATTAATTAATAATATATATTTATATA
 34792  TTTTTTATTAATTAATATATATAAAATATTAGTAATAAATAATATTATTAATATTTTATA
 34852  AATAAATAATAATAAT
;     G-cob ==> start
;     G-cob-E1 ==> start
 34868  ATGGCATTTAGAAAATCAAATGTGTATTTAAGTTTAGTGAATAGTTATATTATTGATTCA
 34928  CCACAACCATCATCAATTAATTATTGATGAAATATGGGTTCATTATTAGGTTTATGTTTA
 34988  GTTATTCAAATTGTAACAGGTATTTTTATGGCTATGCATTATTCATCTAATATTGAATTA
 35048  GCTTTTTCATCTGTTGAACATATTATAAGAGATGTGCATAATGGTTATATTTTAAGATAT
 35108  TTACATGCAAATGGTGCATCATTCTTTTTTATGGTAATGTTTATGCATATGGCTAAAGGT
 35168  TTATATTATGGTTCATATAGATCACCAAGAGTACTATTATGAAATGTAGGTGTTATTATT
 35228  TTCATTTTAACTATTGCTACAGCTTTTTTAGGTTATTGTTGTGTTTATGGACAGATGTCA
 35288  CATTGAGGTGCACTAGTTATTACTAATTTATTCTCAGCAATTCCATTTGTAGGTAACGAT
 35348  ATTGTATCTTGATTATGAGGTGGGTTCTCAGTATCTAACCCTCTAATCCAGAGATTCTTT
 35408  GCGTTACATTATTTAGTACCTTTTATCATTGCTGCAATGGTTATTATGCATTTAATGGCA
 35468  TTACATATTCATGGTTCATCTAATCCATTAGGTATTACAGGTAATTTAGATAGAATTCCA
 35528  ATGCATTCATACTTTATTTTTAAAGATTTAGTAACTGTTTTCTTATTTATGTTAATTTTA
 35588  GCATTATTTGTATTCTATTCACCTAATACTTTAGGT
;     G-cob-E1 ==> end
;     G-cob-I1 ==> start /group=IB (2.15e-21)
;     G-cob-I1-orf386 ==> start /first_aa=Q /note=LAGLIDADG ;; evalue:3.8e-44
 35624  caaaatatggccttattattaattacatatgtaattaatattttatgtgctgtatgctgg
 35684  aaatctttatttattaaatatcaatgaaaaatttataataaaactctatattattttatt
 35744  attaaaaatattttaaatacaaaacaattaaataatttcgtattaaaatttaattgaaca
 35804  aagcaatataataaaataaatattgtaagtgatttatttaatcccaatagagtaaaatat
 35864  tattataaagaagataatcagcaggtaaccaatataaattcttctaatactcacttaacg
 35924  agtaataaaaagaatttattagtagatacttcagagactacacgcacactagaaaataaa
 35984  tttaattatttattaaatatttttaatataaaaaaaataaatcaaattattcttaaaaga
 36044  cattatagtatttataaagatagtaatattagatttaaccaatgattggccggtttaatt
 36104  gacggagatggttatttttgtattactaaaaataaatatgcatcttgtgaaattcttgta
 36164  gaattaaaagatgaaataatgttaagacaaatccaagataaatttggtggttctgtaaaa
 36224  ttaagatcaggtgttaaggctattagatatagattacaaaataaagaaggtataattaaa
 36284  ttaattaatgccgttaatggtaatattcgtaatagtaaaagattagtacaatttaataaa
 36344  gtatgtattttattaaatatcgattttaaagaacctattaaattaactaaagataatgct
 36404  tgatttatagggttctttgatgctgatggtactattaattattattattccggtaaatta
 36464  aaaattagacctcaattaactattagcgttacaaataaatatttacatgatgttgaatac
 36524  tatagagaagtatttggtggtaatatttattttgataaagctaaaaatggttattttaaa
 36584  tgatctattaataataaagaattacataatattttttatctttataataaaagttgtcct
 36644  tctaaatctaataaaggtaaacgtttatttttaattgataaattttattatttatatgat
 36704  ttattagcttttaaagcacctcataatactgctttatataaagcttgattaaaatttaat
 36764  gaaaaatgaaataataattaa
;     G-cob-I1-orf386 ==> end
 36785  attttctccgtattcattattatattatctaatttataaaatatttaaagattccttata
 36845  ataatataacatctttgtaaattattgttaaagataatataaattattatgaatcggtag
 36905  attatatttttacaatcttattaaataaaattctgatcattaaacatgattgaagaaata
 36965  ataatagtttatgaaataagatagtgtaatataaatttttatgaagatatagtccatttt
 37025  atatttattataaaag
;     G-cob-I1 ==> end
;     G-cob-E2 ==> start
 37041  CATCCTGATAACTATATTCCTGGTAATCCTTTAGTAACACCAGCATCTAT
;     G-cob-E2 ==> end
;     G-cob-I2 ==> start /group=IA (1.77e-22)
 37091  tgatattaaaaatattaataaaattattattatttaatcttatttattttatataaaaaa
 37151  aataaataataattattaataaaaatatattatttatttctcctttcggggttatttata
 37211  tatattcctttataatttatatttaatatattatattaaatatatgaaaaattataataa
 37271  ataaattaattaattaattaataataaataataataaaaaagtacagtagcattaaatat
 37331  tcttaagtttccgctttgtgggaattcccataaggagtttaatgattaaaattggttaat
 37391  tgtcaagaaaatctaaggtattaataaataaataatactatgacaacttgcagcgaagtt
 37451  tatatcatctctatattatatattaatatatatatataataataataataatattaatat
 37511  aatataagatataaaaacgttcaacgactagaaagtgaactgagatagtaatacctttcc
 37571  acgaaaaccaattaatttataaattatttttaaataaagaatagattattaatttttttt
 37631  tatatattaatatatattatatataaaataaaaaatatatatatatatattataaaatat
 37691  caaaagttttaatcttttattataaattaatgacatagtctgaacaataatgaaaattat
 37751  tgagataagatattaaataatcttatgttaacatatataaattg
;     G-cob-I2 ==> end
;     G-cob-E3 ==> start
 37795  TGTACCTGAATGATACTTATTACCATTCTATGCTATTTTAAGATCTATTCCTGATAAATT
 37855  ATTAGGAGTTATTCTAATGTTTGCAGCTATTTTAGTATTATTAGTTTTACCATTTACTGA
 37915  TAGAAGTGTAGTAAGAGGTAATACTTTTAAAGTATTATCTAAATTCTTCTTCTTTATCTT
 37975  TGTATTCAATTTCGTATTATTAGGACAAATTGGAGCATGCCATGTAGAAGTACCTTATGT
 38035  CTTAATGGGACAAATCGCTACATTTATCTACTTCGCTTATTTCTTAATTATTGTACCTGT
 38095  TATCTCTACTATTGAAAATGTTTTATTCTATATCGGTAGAGTTAATAAATAA
;     G-cob-E3 ==> end
;     G-cob ==> end
 38147  TATATAATTAAATTAATACATAGATATAATATATATATTATTATTATTAATAATATAATA
 38207  AAAATAAAAATAAAATTATTAATAATAATAATACTTTAATAATATTCTTAAAAATAATAT
 38267  ATCTCTAATTTATAAAAATTAAATAATAATAATAATAAAAAATATTATAAAATATAAATT
 38327  AATTAATAATGAAAATAATATACTTATTAAATTAATATAAATAAATGAATAATATAATAT
 38387  AACTATATTGAATTATAATCTATCTATTTTTTTTTTTTTCATATAATTATAATATATATA
 38447  TTAATATATATAATTATTATTTTATATATTATAGTTCCGGGGCCCGGTCACGGAAGCCGG
 38507  AACCCCGCAAGGAGATTTATTAATTATTATTATCATTATTATTTTTTATTTAATCTTATT
 38567  TATTATAAAATAATTAATTATCATAAAGCATAATTATTATAGAATCTTATTATTTTCTTT
 38627  ATTTAAATTTATAAAAATATAAAGTCCCCTTTTTATTTTATTTAATTATTTATTTTTATA
 38687  TTTTATTTAATTATTTATTTTTATATTTTATTTAATTATTTATTTTTATATTTTATTTAA
 38747  TTATTTATTTTTAAAAAGGAGTGAGGGACCCCCTCCCGTTAGGGAGGGGGACCGAACCCC
 38807  GAAGGAGTACTCATTTAATATAAATATTAAATAAAAATTATTTTATATATATTAATGATT
 38867  ATTAATATTGATAATATAAATTATTTTATAATTAATTATTATAAATATATAACTATTAAT
 38927  AATTAATTTTTAATCTAGGGATTTCCCCCACTTACATATACTTACGTATACTTACATATA
 38987  CTTATGTATACTTACATATACTTACGTATACTTATATATACTTATGTATACTTACGTATA
 39047  CTTACATATATGGGGATCCCTCACTTCTCCGGCGTCCTACTCACCCTATTTATTAATCAT
 39107  TAATAAGAAATTATTATTAAAAAAATTATAATTTACTCAAAGTTAATTATAAATATATTT
 39167  TTAAATATCTATTTTATTAATCTTTTATAAAATTTAAATTAATTGTAATTAATTAATATT
 39227  ATAATAATTATTCTTAGGAAGGATATTTATTTATTTTAATTATGAATTCCTGACATAGAG
 39287  ACAATTAATTAGAACTTCTTATTATTATTATAATAATAATAAAAATATTCTAAATATATT
 39347  ATATATATTATTATTTTTTTTTTTTATTATTAATAAAATATTATAATAAATTTAAATAAG
 39407  TTTATAATTTTTGATAAGTATTGTTATATTTTTGATTTCCAAATATATAAGTCCCGGTTT
 39467  CTTACGAAACCGGGACCTCGGAGACGTAATAGGGGGAGGGGGTGGGTGATAAGAACCAAA
 39527  CTATTCAATAAATACAAAGCACACATTTGTTAATATTTAATAATATAACTAATATATAAT
 39587  AATTATAAAATAATTAATTATATAATAAAATATAAAGTCCCCGCCCCGGCGGGGACCCCG
 39647  AAGGAGTGAGGGACCCCTCCCTATACTCTATACTAATGGGAGGGGGACCGAACCCCGAAG
 39707  GAGTATTAACAATATAATAAATTGTATAAAATAAATTATAAATATTAAATAAAAACCAAA
 39767  TAAATAATATAATAAATGATAAACAAGAAGATATCCGGGTCCCAATAATAATTATTATTG
 39827  AAAATAATAATTGGGACCCCCACCTAAAATATACATATTAACTAATAATATATTATATAT
 39887  ATTAATATATAATAATATTATTAAAATATAATATTATATTATTAAAAAATATATATATAA
 39947  AATAAGATATATATATATATAAATATATATATTCTTAATAAATATTATATATAATAATAA
 40007  TAAATTATTTCATAATAAATTATTTATTTTTATTAATAAAAATTACTTATCTCCTTCGAC
 40067  CGGACTCCTTCGGGGTCCGCCCCGCGGGGGGCGGCCGGACTATTAAATATTAAATATTTA
 40127  ATATTTTATATTTAATATTTAATTCTATAGATATTCATATGAAAATAATAAGTATATAAT
 40187  TATGATAATGAATATATTTTTATTTATAATTTATTATTATAAAAATATTTTAATTTAATA
 40247  ATAATAATAAATCATTATATTAATTCTTTTAAGAATTTATAATTGTCATTATTTATTATA
 40307  TACTCCTTATTAAAAGGGATTCGGTTTCCCTCATCCTCAAGGGTATCCCTCACTCCTTCT
 40367  GATAATTAATTTTATAATAATAATAAAATAAACTTAATTAAATATTATATATTTATTTAC
 40427  AATTATATATATATATTACTCATAATTTAATTAAATTAAATTAAATTAAGATGCAATTCA
 40487  ATACGGTTGTATTATATTATTCATCAAATATTGTTAATATTGATACCTACAAAGATATTT
 40547  AATATTTTTATTATTATTATCCATTACTTTTTTTATTATATTTTAATTATATTAATAATT
 40607  GTATTTTTATTTATTTATTTATTTATTTATAATAATAATATTTCATATTATCAATTATTA
 40667  TTTTTTTTTTATAATATATAATTAAATTATTTATATAGTTCCCTGAAAGGAGAATAAATA
 40727  AAATATTATATAAATATTTATATCTTTATTAATATTAATATAAGTAATATATATAGTTTA
 40787  TGATATTTAATTTTATCATAATATAATAATAATTATATAAATCTTATACACATTTATATA
 40847  AGTATATATATATATTATTAATATAATGAACATCTATTAAATAAAATAATTGTAAATCTC
 40907  AAGTAAATTATTATTATTTTATTTTTAATAATAATTTATGATTTATAATTAATAAATAAA
 40967  AGAGTAATTATATGATAAAAAAGGTAATAAATAAAATTTATAGTTCCGGGGCCCGGCCAC
 41027  GGGAGCCGGAACCCCGAAAGGAGTTTATTTATATATATATATGAATTAATATTTAATAAT
 41087  AAATAATAATATAATTAATAATATTATTATTATTATAATTTTTTTATTTATAATATTAAT
 41147  AAAATATTATTATATATATATTATAATAATATTAATAAGATATATAAATAAGTCCCTTTT
 41207  TTTTTTATTTAAAATAAAGAAAGAATAATTAAATAATATTTTAATAATTTAATTAAATAG
 41267  TGTATTAAAAGATAATAAAAAGTAATATTAATATGTTAATTATATATAATATATTTATAT
 41327  ATAATTATATATATATATATAAATAATAATAAATATATATATAATATAAAAATAAGAATA
 41387  GATTAAATATTTAATAAATAAATATT
;     G-atp9 ==> start
 41413  ATGCAATTAGTATTAGCAGCTAAATATATTGGAGCAGGTATCTCAACAATTGGTTTATTA
 41473  GGAGCAGGTATTGGTATTGCTATCGTATTCGCAGCTTTAATTAATGGTGTATCAAGAAAC
 41533  CCATCAATTAAAGACCTAGTATTCCCTATGGCTATTTTAGGTTTCGCCTTATCAGAAGCT
 41593  ACAGGTTTATTCTGTTTAATGGTTTCATTCTTATTATTATTCGGTGTATAA
;     G-atp9 ==> end
 41644  TATATATAATATATTATAAATAAATAAAAAATAATGAAATTAATAAAAAAATAAAATAAA
 41704  ATAAAATCTCATTTGATTAAATTAATAACATTCTTATAATTATATAATTATTATAAAATA
 41764  TATAAATATTATAATAATAATAATATATATAAATTATAATAAAAAATAATAATAATATAT
 41824  AATATACCTTTTTTTTAATATATTAATATATAAATAAATAAATAATGGATAATATATAAT
 41884  TACTTTTTTTATATTATTAATAATAATAATTTATAAATATTGTTATAATAAACATTTATA
 41944  TAAATAAATATAAATTACCATAATAAGATATATTATTTATTAATAATAAAAATATTTATT
 42004  AATAAATAAGAAATATATATATTATGATAATATTTATTAATAAATAATAAATTCTTTATA
 42064  TATAAATATATTAAATATATTTAATTGAACACAATATAATTTTTATTGTATTATTCATTT
 42124  AATAATATTAATATTAATATTAATATAATATTAGTGAACATCTCCTTTCGGGGTTCCGGC
 42184  TCCCGTGGCCGGGCCCCGGAACTATTAATATTTAATAAAATATATATAATTTATAATTTT
 42244  CATATAATTAATATAATAATTAGGTTTATAAATAAATTATAATATATTATAACAATATAA
 42304  TAAAATATATTATAAATCTATCTATCTATCTATATAATATATAAATTTATATATACATTA
 42364  ATAATATTTAATTATAATTATTTAAATATTTAATTTATTAATATTCCCCGCGGGCGCCAA
 42424  TCCGGTTGTTCACCGGATTGGTCCCGCGGGGTTTATATTATTTAAATATTAAATATTAAA
 42484  TAATAATTTATATTATATTAATAAATATAATAAATTAAAAATATATGATTAATTATATAA
 42544  TAATAATAATAATTATTTTAATATTATAATTTATAAAATTAATTATATTAATTATATTAA
 42604  TTCTTATTATATAATAATTATTAATAATAATTTATTTTAAGAAAGGAGTGAGGGACCCCC
 42664  TCCCGTTAGGGAGGGGGACCGAACCCCGAAGGAGAAAATAAATTAATAAAAGTTTAAAAG
 42724  TTCTTATATTAATAATTATATAATATTATATTAAAGATTTTTATAATATATATATATAAT
 42784  ATATTTATAGTTCCGGGGCCCGGCCACGGGAGCCGGAACCCCGAAAGGAGTTTATTTAAT
 42844  ATTTATATTTATATTAATATTTAGATTTATATTTATATTCCTCTTAA
;     G-trnS(uga) ==> start
 42891  GGATGGTTGACTGAGTGGTTTAAAGTGTGATATT!TGA!GCTATCATTAGTCTTTATTGG
 42949  CTACGTAGGTTCAAATCCTACATCATCCG
;     G-trnS(uga) ==> end
 42978  TAATAATACATATATATAATAATAATTTTAATATTATTCCTATAAAAATAAAATAAATAA
 43038  ATAAATAATAATAATTAATTAATTTTAATAAATATAAAATATATAAAAATAATAATAATA
 43098  ATAATTATTATTTTAATAATATTATTTATATAATAGTCCGGCCCGCCCCCCGCGGGGCGG
 43158  ACCCCGAAGGAGTCCGACTGAAGGAGTGCGAGACCCCATGGGAACCCCTTTTTTATTCTT
 43218  AAGAAGGGATTTTATTTTATTAATTAATAATAATATATTAAAAATTATAAATAATTAATA
 43278  ATTCTTTATATTTATATATATATATATATATTTATATATTTATATATATATTTTAATAAT
 43338  ATTATGATATATTTTATTTTATAATATTTTTATTTTTATATATAAAATTATAATATTTTA
 43398  TTTTATAAAATTATTCATATATAAATTATTAATAATAATTATTTATATTTGGAATTTATA
 43458  TTATTATTATAAAGAATATAATGTTATTAATAACTGCAAATAATATCTAATATATTATTA
 43518  TTTATAATAATAAATAATATTATAATAAGGATGCATATTATATATATATATATATTTCTA
 43578  TTTATATTAATATTAATATTAATATATATATATAATAGATAAAAAGTAAAAATAAAAAAT
 43638  A
;     G-rps3 ==> start ;; mfannot: alternative ATG start pos 43636
 43639  ATGAAATTAAAATTATTAAATATAATTTTATCAATAATAAATAAACTTAATAATAATAAT
 43699  AATATTATTATTAATAATCTATTAGATTCATTAATAAATAAGAAATTATTATTAAAGAAT
 43759  ATATTATTAGATATAAATAATAAAAAAATAAATAATATAAAAAGAATATTAAATAATAAT
 43819  AATATAAACCCCGCGGGCGCCAATCCGGTTGTTCACCGGATTGGTCCCGCGGGGAATATT
 43879  AATAATAAATTACAACATTTAAATAATATAAATAATTGAAATCTACAAATTTATAATTAT
 43939  AATAAAAATATAGAAATTATAAATACTATAAATGATAAATTAATTAATAAATTATTATAT
 43999  AAAATAATAACTTTAAAATTAAATAATATAAATATTAATAAAATTATTATAAGTAAACTT
 44059  ATTAATCAACATAGTTTAAATAAATTAAATATTAAATTTTATTATTATAATAATGATATT
 44119  AATAATAATAATAATAATAATAATAATAATTATTATATAAATATAATAAATAAATTAATA
 44179  AATATTATAAATAATAATATAAATAATAATTTATGTAATATTTTAAGTTATTATTATAAT
 44239  AAAAAAGTAACTATTGAACCTATTAAATTATCATATATTTATTTAAATAGTGATATTTTT
 44299  AGTAAATATATTAGTTTAAATGATATAGATAAATATAATAATGGTATCTTAACTAATTAT
 44359  CAACGTATATTAAATAATATTATGCCTAAATTAAATGATCATAATATTTCTATAAATTAT
 44419  ATTAATAATATTAATAATATTAATAATAATAAATATAATAATATAATTAATTTATTAAAT
 44479  AATAATAATAATAATAATAATAATAATAATATTAATAATAATAATAATTATAATAATAAT
 44539  AATAATAATTATATTGGTAATATTAATAATATTTATAATAATATAACTATTGATAATATT
 44599  CCTATAGATATTTTAATATATAAATATTTAGTTGGTTGATCTATTAAATTTAAAGGTAGA
 44659  TTAAGTAATAATAATGGTAGAACTAGTACACTTAATTTATTAAATGGTACTTTTAATAAT
 44719  AAAAAATATTTATGAAGTAATATTAATAATAATTATAAATTAAATTATATCCCTTCTAAT
 44779  CATAATTTATATAATAATTCTAATATTAATAAAAATGGTAAATATAATATTAAAGTTAAA
 44839  TTAAACTTTATTTAA
;     G-rps3 ==> end
 44854  TATATATATTAATAGTTCCGGGGCCCGGCCACGGGAGCCGGAACCCCGAAAGGAGAAATA
 44914  AAATAAATATAATAAATAAAATAAATAAATAAATAATATATATATATATATAAATATATA
 44974  AAATAATATTTACTTTTTATATATATATAATTATATATAAATAAAATATAATATAATATC
 45034  ATATAATTATATAAAAATAAAATTATAATTTATTTATATTAAAAATATTAATTAATTAAT
 45094  TTTTTTATATAATTATTATAATAATAATTTAATTAAAAATAAATATCAAATAAAATTATA
 45154  AATTAATCCTACTTTTGGATCCTATTTATATTTTATTATTATAAATAATTATTATTGATA
 45214  GTTAATTAAATAAAAATATATATATATATTACTATTATAATTATTATTAATATATTAATT
 45274  ATTAAATTATATAAATTAGTTATTTATATTAATATATTTTATATTAATATATAATACTCT
 45334  TTTTTCTATTATATTTTAATATATAATATTAAAAAAATAAATAAAATAATATTCTTAATT
 45394  TTTATTCTTTATCTTCTTTAACCAAACTCCTTCGGGGTTCGGTCCCCCTCCCATTAGGTT
 45454  AGGGAGGGGGTCCCTCACTCCTTCGGGGTCCGCCCCGCGGGGGCGGGCCGGACTATTTTA
 45514  AATTTTAATTTAAATTTTATAAATATAATATTTAATTATAAATTTAATAATAATATATAA
 45574  AAAATATATATATGGTTAATATATATAAAGATTATAATCTTTTTATTAAATAAAGGAAAA
 45634  TTTATTATATAATTTTTCTCTATAGTTATATATTTAAAACTTATTTTTTTTTTTTTTTAT
 45694  AAATAATAATTATAATAAATAATATTAATTATTTATTATATAATTAATTGGCCCCCATGC
 45754  TGGGTTCCGGAACTCCTCCTTCTCGCGAGGTTAACACCTATTATATAACTATAACTATAA
 45814  CTATAACTATAACTATAATTATAATTATAACTATAACTATAAATATTCATTTTAATAATA
 45874  ATAATAATAATAATATTAATATAAATAGTCGAAGAATATATTTATTTATTTTAATATAAA
 45934  TAAAAAGTTTCAATTAATTTGAATTTGGAATTAAATTATTACTTCATATGGGGTTATGGA
 45994  TTTCGTTCGGAACTCCTCCCTCCTACCTCTATTTATTAATCATAAATCATAAATTATTAT
 46054  TAATTAATAATAATAATTTACTCGAGGTTTATACCTATTTTAATATTAATATTAATATTG
 46114  ATAAAATATATATTCACTAAAAAGTATATAATTTACTCAATTTATACTATAATTTTATAT
 46174  TTTTTATTATAATTTAATTATTTCAAATAAAGTAATTATAATAATATATATCCTTTATTA
 46234  AATATATATTAATTAATATATATATAAAAAGTAAATATTATTAATTGTATATAATTATAA
 46294  ATAATTAATATTTATTAAAATATATATAATTTATAATTCTCATATAATTAATATAATGAA
 46354  TAATATAACACAATGTAATTTAATTTAATTTAATTACATAATAAATTTATTATTATTATA
 46414  ATTATTATTTATTTATTTATTTATTATTATAAATTATAAATATTATTATAATTAAAATCA
 46474  ATTATTAATTATTAATGATAAATAATTAATGATAAATTATCAATAACCAATTAGATTATT
 46534  TATCGATATTTAATTATATTATATTATATTATATTATATATATATATATATATTATATTA
 46594  TAAAATTTATTTATAAATATTTGTTTATTTATTTATTTATTGAATAACAATAGAATTAAA
 46654  TATTGTCAATAAATAATAAATAATGTTTAATATATATTATATTATATTAATATTAATATT
 46714  ATTATTATTTTTTTTTATTATATTAATATAATTTATAAAAATATAAAATTATTATTTTTA
 46774  TTATAATTTATATATATATAATATATATATTTATTAAAATATTTTAATAAAGGAGAAAAA
 46834  TAATTAAATTAAATTAAATTATTTATTATTATTATTATTATTTATATAATAATATATTAT
 46894  TTAAATATTTATATATTATTTTTATATTAATATTTATAGATGGGGGGTCCCTATTATTAT
 46954  TGAAAATAATAATTATTAATGGACCCCAGATAGCTTCTTGTTTATCATTTATATATATAT
 47014  ATATATTATTAATTATTTTATTCTATATAATATTATTATTAATTATTTAATTAATATTAT
 47074  AATCATATAATTTAATATTTTATTTAATTTTATTAAAATTTAATATATATATTTTTATTA
 47134  TTATTTAATTAATTTATAAATATAAAATATTCTTAATATTAAAAATAAATAAATAATAAA
 47194  GTTTATAAATCATATATTATAATTATTTATTATTTTTATATTATATTAATAAAATATTAT
 47254  TATTATAAAAAAAAATAGAAATTTTATAATATTTTTATATATTTTTAATTATTATTATTA
 47314  ATATTTATTAAAGGAAATATAAAAACCGAAGGAATATTATAATTATAATTATAATTATTA
 47374  TTATATTTAATTTATTATTATAATAATAATTATAGTCTGCCCCCTCTTTATCTTTATTTT
 47434  AAAGTTCCGGGGCCCGGCTACGGGAGCCGGAACCCCGAAAGGAGAAGGATATTTAATAAT
 47494  TTATAATATTTAATTCATATATATATATATATATTTTATTTTTTATATATATATTTAATA
 47554  TATTATATTTATATTTATATTATTATTATATTATATTATTTAATTATTTTTTAATAATAT
 47614  ATTATTAATATTTTACCTTTTGATAAATAAAAATTTATTAAAAATTTTATAATAAGTATT
 47674  AAAATATCATAAAAGGATAATATTTATATAAAATGTATAAATTTATAATCTTCTAATTAA
 47734  ATTAAATTAAATAAATAAAATAAAATAAATTAAACTCCTTTTGAGATTCACACCTATTTT
 47794  ATTAAAAATAGGTATTCACTTAATTAAATTAAATTAAATTAAATTAAATTATGGATAATT
 47854  TATTTAATAAATATATATATTAATTATAAAATAATAGTCCGGCCCGCCCCGCGGGGCGGA
 47914  CCCCGAAAGAGTCTGCCCCCTTTTTATTTAATATTTAATATTTAATATTTAATATTTAAT
 47974  ATTTAATATTTAAAGTTCCGGGGCCCGGCTACGGGAGCCGGAACCCCGAAAGGAGAAGGA
 48034  TATATTTATAATTTATCATAATATTATTTAATAAGAAATTATTAATTAATTAATTAATTT
 48094  ATTTATTTATTGTTTATATTTATTAATGTTAATATAATAAAAATGTAAAATACTTAATAT
 48154  TATTAATATTATTATATATAATATATATAATAATATATTATATTTATATCTCCTTTATTC
 48214  CTTTTACCCCCGCTAGGGACTTATTATATTATTATATATTTCTTCGATGACTTTATATAT
 48274  ATTTTATTTTTTTATAAAAAATATTTATATATTATTATTTACAATAATAATTATTAATAG
 48334  TCCGGCCCGCCCCGCGGGGGGGGGGGAACCGAAGGAGTCTTTTTTCTATTTATTAATAAT
 48394  AACTATAAATTATATTTAAAATAATAATTTACTTGTTATAATCTTAATGTTCCGGGGCCC
 48454  GGCCACGGGAGCCGGAACCCCGAAAGGAGAAGTATATAAATATTTACTTGTTATAATTTA
 48514  TTATATATTTATAACCTCCTTCTTAAAATTATCTTTACTTTATAATAAAAATTAATATAA
 48574  TATAATCTGATAATAATCGAATTTTATTATATTTAATTTAATTAATAATAGACAATTATT
 48634  ATTATTATTTTACTTATTAATATTAATTTATATTTATATATATAAATATTATTAATTTTA
 48694  TATTAATTTTTTATTAATTATTTATTTTTATATTCATATTTTTTATTAATATTATTTTTA
 48754  TTAATAACTTTTTAAATAATTATAAACTATATATTATTTATATTTATATTTATAATAAAT
 48814  GAAACAATTATAATAAAAATTACAATTACAATTATATTATAATTATGATTACAATAGGGT
 48874  TAAACATTACCTGTGAACAACTGGTAATGTTTAACCCGTATTATTATTTATTATATTATA
 48934  TATATATTAAAATATTAATATTAATATTAATATTATATTATATTATATTATATTATATTA
 48994  TATTATATTATATTATATTTATAATTATATTATATTATATAATTTATATACTTTTATAAT
 49054  TCTTATTATTATTTATTTATTATTTATTTATTATTATTTAAATATATTATTATTATATAT
 49114  TAATAATATATATATTATTTTATATATTTTATTTAATATAAATTATTTATATTTTTATAT
 49174  TTTATTATGAGGGGGGGGTCCCAATTATTATTTTCAATAATAATTTATCATGGGACCCGG
 49234  ATATCTTCTTGTTTATCATTTATTATTCTTATTATTTGGTTTTTATTTAATATTTATAAT
 49294  TTATTTTATACAATTTATTATATTGTTTATACCTTATTATTATTATATAATATATTATAT
 49354  TATTATAATAATTTAATTAATTATATTATAAAATATTAACTAATGTGTGCTCTATATATA
 49414  TTATTCATTCTAGTTTCTAATCACCCACCCCCTCCCCCTATTACGTCTCCGAGGTCCCGG
 49474  TTTCGTAAGAAACCGGGACTTATATATCTAGAAATAAAAATACATAACATATATTTTAAA
 49534  TATATATATATAATTATATAATAATTATTATATATAAAATATATATATATATAATATATA
 49594  TTTATAAAATAATAATAATAAATATTATTACTCCATTAGGGGTTTTGGTCCCATATCGGG
 49654  AACCGAAACTATAATAATATATAATATTATAATAAAGATATTCTTATTTATAATATATTA
 49714  TTAAATAAATTAATAATAATTATAATATATATATATAATATATTATAATATATTTATTCG
 49774  AAAACTTTTTATTTATTATAAAATAAAATATTTTATTTATTATTTAGTTTTTTTTATTAA
 49834  ACATTTTTATAAAAATATAAATGTTAATAATATTATGATTAATAAGTAATAATAAATTTA
 49894  TTTATTTTTATTAATTACTTCTTCGAGGTATTAGTATCAGTATCAGTATCAGTATCGTAA
 49954  AAAACGGGTGACTAAAATATATATATATATAAAATTATAAATAAAAATATTATAATAATT
 50014  TTAAATAAATAAATATCAATATATTATTATTATTTATATTATAATAAATATTATCTAATA
 50074  ATAGTCCGGCCCGCCCCCGCGGGGCGGACCCCGAAGGAGTCCGAACCCCTTTTTTATTTA
 50134  ATTTTATTTAAAGAAGGAGTGAGGGACCCCTCCCGTTAGGGAGGGGGACCGAACCCCGAA
 50194  GGAGATAATTAGATATAATTATATTTTATTTTATATAAATTATATAATATTATATAATAA
 50254  TAATTATATAATAAGTTAATAATAATTATATAATAAGTTAATAATAATCATATCTCCTTT
 50314  ATAAATGAACTTTTATTAAATATATTTTATTAAATATTAAATATATTTTTTATAATATTA
 50374  AATATATTTTATTAAAATATTAAATATATTTTATTAAATATTAAATATATTTTATTAAAT
 50434  ATTAAATATAAATAAAGGTTTATATTATAATTTATTATTTATATCTTCTTTATAAATTAA
 50494  TATTCGTATTAGATCCTTATTTAATTTATAATCCTTTAAAAAACTTTTAATAAATATAAT
 50554  ATAATATATATATAATTTTTATTATTTTTATATTATTTTTATTATTTAAATATATTATAT
 50614  ATTTCATTATAATAATTATTTAAAAAGTTATTTAATAAATAATCTGATATTATATTTTAT
 50674  AATTAATTTTATTTATTTTATTTATTATATATATTATTATATATAATTAAAATTATAATT
 50734  ACAATTATAACTATAATTAAATTGGATTAAATTAAATTGGGCGCCAAGCCGGTTGTTCAC
 50794  CGACTTGGTCCCAATATAATATGATATAATATAATATACTCCTTCGGGGTCCGCCCCCGC
 50854  GGGGCGGACCGAACTATATGAATATATTATTATTATTATAATTATAAAATTATATTAAAT
 50914  AAATAAAATTCCTTTAATAATTATTAATTAATATTATTAATTTATTTACAAATATTTTAT
 50974  TAATTTTTATTTTTATTAAATATAAATATATAAATATATATATATATTTATTTATAATAT
 51034  TATTTATATTTATTATATATTATTATTAAATATATTTTTTATTATATATCATTAAATATT
 51094  AATATATTATTATAGTGGTGGGGGGTCCCAATTATTATTTTCAATAATAATTATTATTGG
 51154  GACCCCGGATATCTTCTTGTTAATCAATTATTATATTATTTAATTTATTTTATTTCTTAT
 51214  TTATAATTTATATTATATAATTTATTATATTGTTAATACTCCTTTATTATATATATTAAA
 51274  TAAGATTTATAATATAATTAATATATATTTTAATAAATATAAAAGATTATATTATAAAAA
 51334  GTATATTTTATATTTATATTTATATATATATTTTATTTATTATTATTATATATATAAGTA
 51394  GTAAAAAGTAGAATAATAGATTTGAAATATTTATTATATAGATTTAAAGAG
;     G-rnl ==> start
 51445  ATAATCATGGAGTATAATAATTAAATTTAATAAATTTAATATAACTATTAATAGAATTAG
 51505  GTTACTAATAAATTAATAACAATTAATTTTAAAACCTAAAGGTAAACCTTTATATTAATA
 51565  ATGTTATTTTTTATTATATTTATAATAAGAATAATTATTAATAATAATAAACTAAGTGAA
 51625  CTGAAACATCTAAGTAACTTAAGGATAAGAAATCAACAGAGATATTATGAGTATTGGTGA
 51685  GAGAAAATAATAAAGGTCTAATAAGTATTATGTGAAAAAAATGTAAGAAAATAGGATAAC
 51745  AAATTCTAAGACTAAATACTATTAATAAGTATAGTAAGTACCGTAAGGGAAAGTATGAAA
 51805  ATGATTATTTTATAAGCAATCATGAATATATTATATTATATTAATGATGTACCTTTTGTA
 51865  TAATGGGTCAGCAAGTAATTAATATTAGTAAAACAATAAGTTATAAATAAATAGAATAAT
 51925  ATATATATATATAAAAATATATTAAAATATTTAATTAATATTAATTGACCCGAAAGCAAA
 51985  CGATCTAACTATGATAAGATGGATAAACGATCGAACAGGTTGATGTTGCAATATCATCTG
 52045  ATTAATTGTGGTTAGTAGTGAAAGACAAATCTGGTTTGCAGATAGCTGGTTTTCTATGAA
 52105  ATATATGTAAGTATAGCCTTTATAAATAATAATTATTATATAATATTATATTAATATTAT
 52165  ATAAAGAATGGTACAGCAATTAATATATATTAGGGAACTATTAAAGTTTTATTAATAATA
 52225  TTAAATCTCGAAATATTTAATTATATATAATAAAGAGTCAGATTATGTGCGATAAGGTAA
 52285  ATAATCTAAAGGGAAACAGCCCAGATTAAGATATAAAGTTCCTAATAAATAATAAGTGAA
 52345  ATAAATATTAAAATATTATAATATAATCAGTTAATGGGTTTGACAATAACCATTTTTTAA
 52405  TGAACATGTAACAATGCACTGATTTATAATAAATAAAAAAAAATAATATTTAAAATCAAA
 52465  TATATATATATTTGTTAATAGATAATATACGGATCTTAATAATAAAAATTATTTAATTCC
 52525  TAATATGGAATATTATATTTTTATAATAAAAATATAAATACTGAATATCTAAATATTATT
 52585  ATTACTTTTTTTTTTAATAATAATAATATGGTAATAGAACATTTAATGATAATATATATT
 52645  AGTTATTAATTAATATATGTATTAATTAAATAGAGAATGCTGACATGAGTAACGAAAAAA
 52705  AGGTATAAACCTTTTCACCTAAAACATAAGGTTTAACTATAAAAGTACGGCCCCTAATTA
 52765  AATTAATAAGAATATAAATATATTTAAGATGGGATAATCTATATTAATAAAAATTTATCT
 52825  TAAAATATATATATTATTAATAATTATATTAATAATATATATAATTATATTATATATTTT
 52885  TTTTTTATATAATATAAACTAATAAAGATCAGGAAATAATTAATGTATACCGTAATGTAG
 52945  ACCGACTCAGGTATGTAAGTAGAGAATATGAAGGTGAATTAGATAATTAAAGGGAAGGAA
 53005  CTCGGCAAAGATAGCTCATAAGTTAGTCAATAAAGAGTAATAAGAACAAAGTTGTACAAC
 53065  TGTTTACTAAAAACACCGCACTTTGCAGAAACGATAAGTTTAAGTATAAGGTGTGAACTC
 53125  TGCTCCATGCTTAATATATAAATAAAATTATTTAACGATAATTTTATTAAATTTAGGTAA
 53185  ATAGCAGCCTTATTATGAGGGTTATAATGTAGCGAAATTCCTTGGCCTATAATTGAGGTC
 53245  CCGCATGAATGACGTAATGATACAACAACTGTCTCCCCTTTAAGCTAAGTGAAATTGAAA
 53305  TCGTAGTGAAGATGCTATGTACCTTCAGCAAGACGGAAAGACCCTATGCAGCTTTACTGT
 53365  AATTAGATAGATCGAATTATTGTTTATTATATTCAGCATATTAAGTAATCCTATTATTAG
 53425  GTAATCGTTTAGATATTAATGAGATACTTATTATAATATAATGATAATTCTAATCTTATA
 53485  AATAATTATTATTATTATTATTAATAATAATAATATGCTTTCAAGCATAGTGATAAAACA
 53545  TATTTATATGATAATCACTTTACTTAATAGATATAATTCTTAAGTAATATATAATATATA
 53605  TTTTATATATATTATATATAATATAAGAGACAATCTCTAATTGGTAGTTTTGATGGGGCG
 53665  TCATTATCAGCAAAAGTATCTGAATAAGTCCATAAATAAATATATAAAATTATTGAATAA
 53725  AAAAAAATAATATATATTATATATATTAATTATAAATTGAAATATGTTTATATAAATTTA
 53785  TATTTATTGAATATATTTTAGTAATAGATAAAAATATGTACAGTAAAATTGTAAGGAAAA
 53845  CAATAATAACTTTCCTCAAAAAATAATTATGGAAAGAATTAAATTAATATAATGGTATAA
 53905  CTGTGCGATAATTGTAACACAAACGAGTGAAACAAGTACGTAAGTATGGCATAATGAACA
 53965  AATAACACTGATTGTAAAGGTTATTGATAACGAATAAAAGTTACGCTAGGGATAACAGGG
 54025  TAATATAACGAAAGAGTAGATATTGTAAGTTATGTTTGCCACCTCGATGTCGACTCAACA
 54085  TTTCCTCTTGGTTGTAAAAGCTAAGAAGGGTTTGACTGTTCGTCAATTAAAATGTTACGT
 54145  GAGTTGGGTTAAATACGATGTGAATCAGTATGGTTCCTATCTGCTGAAGGAAATATTATC
 54205  AAATTAAATCTCATTATTAGTACGCAAGGACCATAATGAATCAACCCATGGTGTATCTAT
 54265  TGATAATAATATAATATATTTAATAAAAATAATACTTTATTAATATATTATCTATATTAG
 54325  TTTATATTTTAATTATATATTATCATAGTAGATAAGCTAAGTTGATAATAAATAAATATT
 54385  GAATACATATTAAATATGAAGTTGTTTTAATAAGATAATTAATCTGATAATTTTATACTA
 54445  AAATTAATAATTATAGGTTTTATATATTATTTATAAATAAATATATTATAATAATAATAA
 54505  TTATTATTATTAATAAAAAATAT
;     G-rnl ==> end
 54528  TAATTATAATATTAATAAAATACTAATTTATCAGTTATCTATATAATATCTAATCTATTA
 54588  TTCTATATACTTATTACTCCTTTTTAATTAAATTAAAAAGGGGTTCGGTTCCCCCCCCCC
 54648  ATAAGTATGATTATAATTATAATTATAATATAAGGGAGGGGTCCCTCACTCCTTATGGGG
 54708  TCCCGGTTGGACCGAGACTCCTCCCTTGCGGGATTGGTTCACACCTTTATAAATAAATAA
 54768  TAAATAATAAATAATAAATAAAGGTGTTCACTAATAAATATATATATATATATATATATA
 54828  TTATATTATAATATTATTTAATACTTAATATATTATATATTTTATATTTAATAAATAAAA
 54888  AAAATATTAATAAATAATAATATTAATAATAAAGAAATTATAATTAATACCCTCTATATA
 54948  TAATTCTAATTAATTAAATTAAATATTTATATATAATAATCAATATATTATTAATTTAAT
 55008  AATTATTATAATAGTTTATAAAAGATATATTTTTATATATATTATATTTAATAAATATTA
 55068  CTTTTTTTATTATTATTTTTATATATTATATAATATTATTAATTTTTATTATAATATTAT
 55128  TTACTTTTTTATTGGATTATTTATTTATTTATTTATTTATTAATTAATTAATTAAATATT
 55188  TATTAATTAATATATATATTAAATATTAATATTTCATAAAAAAAAGAGATATATGAATAA
 55248  TATATTATGTTATATTATATTATATAATTATATTATTTTTATAATATTAATAATTAAAAA
 55308  TAAGAACTTATTTAAAAATTATAATTATGATAATAAATTAATACTTTTTAATTTATAAAA
 55368  ATATAAATTTCTTTACATATATATATATATATATTATTATTATTTATATTAATCATAATT
 55428  TTAATATTTATAATAAATTTATATAAAATCAATTATAATATTATATACTTTTTATATACT
 55488  TTATAATCTTTATATCTTCACCCCCTTTTTTTAATAATATATTATATTAAAAATATAATA
 55548  ATTTATATGATTTATTAATACTTTTTATATAATTATATTATTATTTTTTTTTTATAGATG
 55608  TTATATTATTTTTTATAATAATTTTTTTTTATTTAAATAAAATTTATAACTCCTTCTTAA
 55668  TTAAAGATAAAAGGGGTTCCCCCCTTAAGTATAAGTATAAGTATAAGTATAAGTATAAGT
 55728  ATAAGTATAAGTATAAGTATAAGTATAAGTATAGTATACGGGGGGGGGTCCCTCACTCCT
 55788  TCGTTAATTTATATATATTATTAATAATTATTTAATTTTTATTATTTATTTATATATAAA
 55848  AATATTCTAAAATTATTAATATTTATAATAGAATAAATATTATAAAGTATAATTATAAAT
 55908  AATTAATTATTTAAATAATAATAATATATTTATTATTATATAATAAATATATTATAAATA
 55968  ATA
;     G-trnT(ugu) ==> start
 55971  GTTATATTAGCTTAATTGGTAGAGCATTCGTTT!TGT!AATCGAAAGGTTTGGGGTTCAA
 56029  ATCCCTAATATAACA
;     G-trnT(ugu) ==> end
 56044  ATAATAATAATAAAATATTAAAATAAATATAATATTTATAAAAAATTTATTAATTTATAT
 56104  AAAAAATATATATATAAATAATAATTATAATAAAACATTTTATAATCAATAATTTAATAA
 56164  ATAATCTTCTTATTATAATATTATGTTTAAATATTACTCTTTATGAGGTCCAACAAACTA
 56224  ATAAGATATAAATATATATATATTATATAATAATAATAATAATAATATATTATTTAATAT
 56284  ATTATCAAAGAGATAAATATAAATAATATTTTAATAATTTTAAATAAATCTAATTTATAT
 56344  ATTAATAATTTAATAATCTTAATATTTATTATCATTATTTCATATTTATATTATATAAAT
 56404  ATTTATTTAAATAAAAAATATTAAAGAGTTTATTTTATTTATTATAAATTATTTAATAAA
 56464  ATATATATAATAATATATAGAATAAAGATATAAATAATTATAAGTATATAAAGTAATAAA
;     G-trnC(gca) ==> start
 56524  GGAGATGTTGTTTTAAGGTTAAACTATTAGATT!GCA!AATCTACTTATTAAGAGTTCGA
 56582  TTCTCTTCATCTCTT
;     G-trnC(gca) ==> end
 56597  AAATAAATAATATAATAATAAAATATTATAAATAAATATATATATATTTATAATAATTAT
 56657  ATAATAAA
;     G-trnH(gug) ==> start
 56665  GGTGAATATATTTCAATGGTAGAAAATACGCTT!GTG!GTGCGTTAAATCTGAGTTCGAT
 56723  TCTCAGTATTCACC
;     G-trnH(gug) ==> end
 56737  CTATAAATAATAATAATAATATATTTTATTATTCTTAAATTTTTTATTCTTTATATTATA
 56797  TATATAATATTAATATTATTACTTTTTAATAACAAAATATTATAATTAATTGATATATAT
 56857  ATATACCAAATATAATTAATTGAAATTAAATAATAAATAAAATATTTACTTCTTTATTAA
 56917  AATTCTAATTAATTGATTCTTTTTATTGAATATTAAATTCTATTATAACTTATTAATTAA
 56977  TTAATTAATTAATTATAATAATAATAATATTTATTATTAATTATTAAATATTTATTATTA
 57037  TATATAAGATTTAATTTTAAATATTAATAAAAAAAGAATAAAATAAAATAAAATGAATAA
 57097  TATTTCTTTATCTCTTTCGATCGGATTCCTTCGGCCGGACTCCTTCTTTAAAAGGGGTTC
 57157  GGTCCCCCTCCCATTAGTATAGAGTATAGGGAGGGGTCCCTCACTCCTTCG
;; mfannot:
 57208  gggtccgccccgcggggcgggccggactatttattattataatataatatttaatcaata
 57268  gatttataatttatttaatgaatattttataaatatataaaacaattcctttttattatt
 57328  ataaatttttcattatttatttatttatttatttatttatttattaaatatataaaaata
 57388  attataaaaaagattattaaaaataataatttaatgataaatatatattatatatattaa
 57448  tataaaaataataaatataaatatattatgtaaatattatataaatttgtatatgtatat
 57508  attataataatgttatataagtaataatataataaaatattttatgtaatttatatatat
 57568  ttataattataaaataaaaatattataaataataaaattaataataataataattttaat
 57628  aaaataaattatatatttaattttattatgaagtttatacttaatataaattatatttcc
 57688  tttataaattattaatatatcctttttaattaaataaaataaaaatattataaatattaa
 57748  taattaattttttatttatatttatatatatattaaagattaaatatattattaatacta
 57808  atttataatttattattaataaatagtccggcccgccccctgcggggcggaccccgaagg
 57868  agttcgacttaaattataatttaataatttttatttattaatagttttattattaatata
 57928  aaaagagtaaggataataataaattcttttaatttatttttaataaaatataattttaaa
 57988  atagttttatagtccggccgccccccgcggggcggaccccga
;; mfannot:     /group=IB(5') (3.79e-05)
 58030  AGGAGTGAGGGACCCCTCCCTATACTCTATACTAATGGGAGGGGGACCGAACCCCTTTTA
 58090  AAGAAGGAGTCCGGTCTGGCATGAATTATAATAATTATATTAATATTATATTATTTATTA
 58150  TATTATAATATATTTATTTATATTTTATAATATTAATAATTATTTTATATTTAATAAATA
 58210  TAATATATATATTATTTTTTTTTTAATAACTATCTAATTAATA
;     G-trnL(uaa) ==> start
 58253  GCTATTTTGGTGGAATTGGTAGACACGATACTCT!TAA!GATGTATTACTTTACAGTATG
 58311  AAGGTTCAAGTCCTTTAAATAGCA
;     G-trnL(uaa) ==> end
 58335  ATAAATATATATAATATATATAATATATATAAA
;     G-trnQ(uug) ==> start
 58368  TGAGTCGTAGACTAATAGGTAAGTTACCAAAAT!TTG!AGTTTGGAGTTTGTTTGTTCGA
 58426  ATCAAACCGATTCAA
;     G-trnQ(uug) ==> end
 58441  TATTATAATATATATATTATTTATATATAAATATATAATTATACTCCTATTTTTATATTA
 58501  ATTAATTAATTAATTAATAATATATGATAATATAAAAATTATTGAATTATTAACTCTTAT
 58561  TAATAATAATAATAATCATAATAATAATATATATATATATAGTATATATATAAAAGTTTT
 58621  ATTATATTATATTATATTATATATTTATTTATATATAATTCTTATTAATTGAAAAAAGAA
 58681  TAATTAATAATCTTATTAAAAAAATAAATACTTTCATTTTATTTTATTTTATTTAATTAT
 58741  AATATATAAATATTAAAAAAAGGATATAAGTTTTTATAAGATATAATATATATATATTAA
 58801  ATATAAAGAAGTTAATATTTATATTTTAATTATAAAATGTTAATACTCCTTTGGGGACTT
 58861  ATTAATTAAATTATTAATTAATAATAATTTATGATTTATAAATAATAAATAAAGGAATAA
 58921  GTATCAATTAATTAATATATTATATTTAATATTTTATATTTAATATTTAATATTTAATAT
 58981  TTTAAGTTCCGGGGCCCGGCCACGGGAGCCGGAACCCCGAAAGGAGTAGTATTAATTATG
 59041  GATAGTGAGGGTGGATTTAATCCTTTTGTTATGTTATTAATTAATTAATTAATTTATATA
 59101  TATAAAATATTTTAATTTATTTTTATATAAATATATATATATATATATATTAATAATAGT
 59161  CCGGCCCGCCCCGTGGGGCGGACCCCAAAGGAGTAATATATATTATGTATAAACAATA
;     G-trnK(uuu) ==> start
 59219  GAGAATATTGTTTAATGGTAAAACAGTTGTCT!TTT!AAGCAACCCATGCTTGGTTCAAC
 59277  TCCAGCTATTCTCA
;     G-trnK(uuu) ==> end
 59291  TAATATTATATATATATATTTCCCTTTCTAAAAATAATAATAATTATATATAATAATAAT
 59351  ATAATTATATATATATATATTATAATAATAATAATAATAAATAATAATAATTATTTTTAT
 59411  TAATAATATTAATATATTATAATTATTAATAAATATTAATAAAAATA
;     G-trnR(ucu) ==> start
 59458  GCTCTCTTAGCTTAATGGTTAAAGCATAATACT!TCT!AATATTAATATTCCATGTTCAA
 59516  ATCATGGAGAGAGTA
;     G-trnR(ucu) ==> end
 59531  ATTATATTATATTAATAATCCCCCCCCATTTTTAATTAAATTAAGAAGTTTAATTTACTA
 59591  TTTAATAATAAATGAAATAATAATA
;     G-trnG(ucc) ==> start
 59616  ATAGATATAAGTTAATTGGTAAACTGGATGTCT!TCC!AAACATTGAATGCGAGTTCGAT
 59674  TCTCGCTATCTATA
;     G-trnG(ucc) ==> end
 59688  ATTAATATTAATATAAATTAATACCCTATAATTAATTAATTAATTAAATACAAAATTATA
 59748  TTAAAACTTATATTATATTATAATATTATATTATATTATTATTATATAAAAATATAATAA
 59808  TAATAATATTTAATTTTATTTAATAATAATATTTTATATAATAAAATAATCATAGTTATA
 59868  ATATTTAATATTAATAATAATTTATTATAATTATTCTTTAATATACTTATTTATTATTAT
 59928  TTTAATAAATAAATAAATATAATTCTTATAAATATATATATATATATAAATATTTATATA
 59988  AAAATAAATTAAAATATTTTAATAATTATTCTTTATAAATAAATAATGATAATAATAATT
 60048  TATAATAATCTCCTTGTGGGGTTCCGGCTCCCGTGGCCGGGCCCCCGGAACTATAATATA
 60108  TTTTTAATATATTTTTATTACTCCTCCTTTGGGGTCCGCCCCGCGGGGGCGGGCCGGACT
 60168  ATAATAATTTTTTTATTGATAAAAAGTATATATAATATAATATAATTAATATATTTCTTT
 60228  TTATAAAAATTATAAATATTAATTTATAATAAAAAAAGTATATATAATATTATATATTTA
 60288  ATAAATAATATAATAATAATATAAATAAATATATATATATTATTAATATATTAAATTTTA
 60348  TAATAATAATTATAATAATAGTAGTAGGTATAAATTTTAATAAAGAGTTTTATTCCAATG
 60408  GAGTAATAATAATAATAATAATAAAATAAA
;     G-trnD(guc) ==> start
 60438  GGATCTGTAGCTTAATAGTAAAGTACCATTTT!GTC!ATAATGGAGGATGTCAGTGCAAA
 60496  TCTGATTAGATTCG
;     G-trnD(guc) ==> end
 60510  TATATTTATACTTAATATAAAAAAAATAAATAATAATCTTTTTTATTATTATATTTATTA
 60570  ATAATAAATTATTTTGTTATTATTATTAATTTATATTAATATTTTATATAAATTATTTAT
 60630  TTAATCTTTCATTATATATTTAATATATTATTAATATTAATTAATATTTTATAATAAATA
 60690  AATAAAATAAAATAAATATTTTAATATAATACTCCTTCGGGGTTCGGTCCCCCTCCCATT
 60750  AGTATAGGGAGGGGTCCCTCACTCCTTCGGGGTCCCCGCCGGGGCGGGGACTTATTTTTA
 60810  TATTTATTAATAATAATTAATTTTTATATAAATTTATTATTTCTTACAATATATTTATTA
 60870  CTATTATTTTTTAATAATCTTATATATAATATATAAAATATATATATATTATATATATAT
 60930  ATAAATATAATATATATTATTATAAATATTTATAATCTTATTAATTAATTAGATTATATT
 60990  ATATTATATTAGATCATATTATATTATATTATATTATATTATATTATTATTATTAATATT
 61050  TTTATTTTTATTTTATATTTAATAGTAAAAAATCATAATTTTATAATTTATTAATTATTA
 61110  TATAATTTCATTAATATATTTCTTCTTTTTATTTATTTATTTATTACTTATTAATAGTTC
 61170  CGGGGCCCGGCCACGGGAGCCGGAACCCCAAAAGGAAAATAATATAAAAAATAATTATAA
 61230  TTTATTATAATTTATTAATTTATTAATTTATTAATTTATTTATTAATTTATTAATTTATT
 61290  TATTATTATATTTTTTTTAATAAA
;     G-trnS(gcu) ==> start
 61314  GGAAAATTAACTATAGGTAAAGTGGATTATTT!GCT!AAGTAATTGAATTGTAAATTCTT
 61372  ATGAGTTCGAATCTCATATTTTCCG
;     G-trnS(gcu) ==> end
 61397  TAT
;     G-trnR(acg) ==> start
 61400  ATATCTTTAATTTAATGGTAAAATATTAGAAT!ACG!AATCTAATTATATAGGTTCAAAT
 61458  CCTATAAGATATT
;     G-trnR(acg) ==> end
 61471  ATATTATATTATATAATATTATATATTAATAAATATTATTAATTAATTTATTTATTTATT
 61531  TATTATTAAATAAAAATATTTAATAGTTCCGGGGCCCGGCCACGGGAGCCGGAACCCCGA
 61591  AAGGAGAATAATATAAAATATTATAATTATTTATATATTAATTATTAATTATTTATTATT
 61651  TATTATATAAAAAGTATATAATTTTATATTTTAATATAGGGTTAATTAATTAATTATTAA
 61711  TTTTTTATAATAAGATAATAATATATTAAAAACTTATTATAAATTTATAAAATAATATTT
 61771  ATTTACTTTGATATTATTTTTAATCTTTCATTAATATATATTTTATTATAAGTAATAATA
 61831  TAGTTTAATTTAATTAATATAAATAAATTACATAAGAATAATATTATAATAATATTATAT
 61891  ATTATATAAAGAAATAATAATTTATATTTTTATTTTTTTTTATAAATAATATAAATATAA
 61951  ATATAAT
;     G-trnA(ugc) ==> start
 61958  GGGGTTATAGTTAAATTTGGTAGAACGACTGCGT!TGC!ATGCATTTAATATGAGTTCAA
 62016  GTCTCATTAACTCCA
;     G-trnA(ugc) ==> end
 62031  ATAATTATATTATATAATATATATATTAATAAATTATATATATATATATATATATAAATA
 62091  TTAAATAAATATTATATTAATAAATAATATAAATTATCTAATCGAAGGAGATATTTATAA
 62151  TATAATATAAATATTTTAATAAATTAATAAATATTATATTAATAAATAATTAATAAATAT
 62211  ATAAATTATAATAAATTTTAATATTATTATATAAATTAATTAAATATAATAATTAATGAA
 62271  ATA
;     G-trnI(gau) ==> start
 62274  GAAACTATAATTCAATTGGTTAGAATAGTATTTT!GAT!AAGGTACAAATATAGGTTCAA
 62332  TCCCTGTTAGTTTCA
;     G-trnI(gau) ==> end
 62347  TATTATATATCATTAATATATAAAATATAAATATATATATTATAATAATAATAATAATAA
 62407  ATATAAATATAATTATATATATATATATATATAAATAAATAATTATTTAATTTATAATAA
 62467  ATATATATAGTTTTATTATTAATTATATTTAATAAATATTAATTATTAATTTTATATTTA
 62527  TAAATAAATTTATTACTCCTTCTTAATTAAGAATAAAAAGGGATGCGGTTCCCACGGGGT
 62587  CCCGCACTCCTTCGGGGTCCGCCCCCTCCCCTGCGGGAGGGGAGCGGACTATTTTATTAA
 62647  AAATATTATAATTAAATAATAATATAAATAATTTATAATATAATAATATATACTTATAAA
 62707  TAATATTTAAATCTTATTATTAATTTATAAATCATAAATTATTATTAATAAATATCTCTT
 62767  TTAGATAAGATAAATTGAACTTATATTTATATTATATATATATAGATATAAATCTTAAAT
 62827  AGAGTAAATATATTATAATAATTATATAAATATATATATATTATATTAAGATAATAATAT
 62887  ATATATATATTAATATATAA
;     G-trnY(gua) ==> start
 62907  GGAGGGATTTTCAATGTTGGTAGTTGGAGTTGAGCT!GTA!AACTCAATGACTTAGGTCT
 62965  TCATAGGTTCAATTCCTATTCCCTTCA
;     G-trnY(gua) ==> end
 62992  TAATTTATTATTAATTATATATTATTATAAATCAAATCCATTGAAATTAATATAATCCAA
 63052  TGAATAATTAATTTAATACATAATTTAATATATAAAATTATATATATATATACTTTATAA
 63112  AAAAAAAAAAATTATATAATAATTATATTAATATATTTATATATATAAATAAATAAATAA
 63172  ATAATAATAATTATAATTATAATTATAATTAATTAATTAATAAATAAATAATAATTTATA
 63232  TTATCTTTATAATATATATATATACTTTTATAAAAAAAATATATAAATAATTCTAAAATG
 63292  TATATTTCTCCTTTCGGGGTTCCGGCTCCCGTGGCCGGGCCCCGGAACTATTAATAAAAT
 63352  TAATAATAAAATAATTATTATCTGTATTTAATAAATTTAATTATAGAGTTATATTTCTAT
 63412  ATATTTATATATTTATTTATTTATTCTCCTTCCGGAACTAATAAAATATATAAAATAAGG
 63472  GTTTTTATTTATTTAATTAATATATATTTATTCTTTTATATAATAT
;     G-trnN(guu) ==> start
 63518  GTCCTTATAGCTTATCGGTTAAAGCATCTCACT!GTT!AATGAGAATAGATGGGTTCAAT
 63576  TCCTATTAAGGACG
;     G-trnN(guu) ==> end
 63590  ATAATAATATATATATATTTTAATTTATATATTATATATATATATATATATTAAAGAAAA
 63650  TAATATAAAAAGTATGTATTAATAATAATAATAAATAAATAATAATAAATAATTTTATTA
 63710  TATTATATTATATTTATTGATATATTTATTGATATTTATTAATTTAAGATTATTCATTAA
 63770  ATATATAATTATTAATAATTTAATATATTTTATAATTTTTATTATATTTTATGTAAGAAG
 63830  AAACTATTTTATATATTATATATATATATATAATTTTTATAAAATGATAAATTTTATATT
 63890  ATAAATATTATTAAAATATTTTTATAAATATTTAAATTATTTATAAAAAGGTATATAATA
 63950  ATAATTATTAATATTATATTATATTATATTATATATTTATTTATATTATATATAATAATA
 64010  TATTTATATATATATTAATTAATAAATTAAATAAGTATCTATATTTTATATTATATTATT
 64070  TTATTTTATTAAAATAAAAAATATTCTAAAGAAATTATATATTTATTATTTTTATTAATA
 64130  TATTATAAATTAATAAAAAATAAATATGTATATATAAATTATATTTATTATGTTTAATTA
 64190  TTTATAATTTATTATAATAAATAGTATAAGATATCTTATTTATATTTATATATAATAAAG
 64250  AATATTATTAAACTAACACCTATATTATATATATTATATTATATAATATTATATATATAT
 64310  ATATGAATTACTAAGAATAAATTTATAATTAGATAATATTTATATTTATTTATTTATTTA
 64370  ATTAACAAATATATTAATATTTTTAATTAATTAATAATACCTTTATATATATATATATAT
 64430  ATATATTAATTTTAATTATATAATTATCTTTTTTATTAATAATTATAAATATATTATATA
 64490  TTTTATATAATAAGATTATAATTTTATAATTATTTTATTTTTTTTTATTAAAAATTATTA
 64550  TTATTATAATTATTATATTATAATTATAAATTATTAAAGAATATATTTATTAATATTTTA
 64610  ATAATTAATATCTTTTATTTATATTTATAAAATAAGGTGTAAATATTGATAATAAAGAGT
 64670  AAATATTGTATTAATAATAATAATAATTATAATTAAGGA
;     G-trnM(cau)_1 ==> start
 64709  GCTTGTATAGTTTAATTGGTTAAAACATTTGTCT!CAT!AAATAAATAATGTAAGGTTCA
 64767  ATTCCTTCTACAAGTA
;     G-trnM(cau)_1 ==> end
 64783  ATAATGATTATAATATTTATATATATATTAATAATATTAATAAATAATTACTCCTCCTAG
 64843  CAGGATTCACATCTCCTTCGGCCGGACTCCTTCGGGGTCCGCCCCGCGGGGGCGGGCCGG
 64903  ACTATTTTATTATTATTATTATTAAATAGATGTTCATTAAATAATTATAAATATAATTTA
 64963  TCTTTTAAATATATATATATAATATAATATTTAAATATATATTATAAATAAATAAATAAA
 65023  TAAATAATTAATTAATAAAAACATATAATGTATATTTACCTATAAAAAATATTAATTAAA
 65083  TTAATATATTATTACAGATAAATAAATAAATAAATAAATAAATATAAATAATTATCCTTC
 65143  TCCTTTCGGGGTTCCGGCTCCCGTAGCCGGGCCCCGGAACTTTAAAATAAAAAGGGGGTG
 65203  GACTATTTTATTTTTAAATATATATTATATTAATAATATAAATATAAGTCCCCGCCCCGG
 65263  CGGGGACCCCGAAGGAGTGAGGGACCCCTCCCTATACTAATGGGAGGGGGACCGAACCCC
 65323  GAAGGAGTATAAATAAAAATTAATAATATATTATATATATATTATATTAATAATAATAAT
 65383  AATAATAATAATAATAAATAATAACTCCTTGCTTCATACCTTTATAAATAAGGTAATCAC
 65443  TAATATATTATAATAATAATAATTATATATATTATATATAATCTAAATATTATATATTTT
 65503  AATAAATATTAATATATATGATATGAATATTATTAGTTTTCGGGAAGCGGGAATTCCGTA
 65563  AGGAGTGAGGGACCCCTCCCTATACTTACGGGAGGGGGACCGAACCCCGAAGGAGTGCGG
 65623  GACCCCGTGGAAACCGTATCCCTTTTTATTTTTAATTAAGAAGGAGTGAGGGACCCCCTC
 65683  CCTATACTATACTAATGGGAGGGGGACCGAACCCCGAAGGAGTTTTATTTTTAGTATTTT
 65743  ATAAAATATATATTTATATGATTAATAATATTATATATATTATTTATAAAAATAATATAT
 65803  AATTTTAATTATTTTTAATAAAAAATGTGGGGTTTGGTAATATAATATTTTATATTTATA
 65863  ATATATAATAATAAATTATAAATAAATTTTAATTAAAAGTAGTATTAACATATTATAAAT
 65923  AGACAAAAGAGTCTAAAGGTTAAGATTTATTAAA
;     G-cox2 ==> start
 65957  ATGTTAGATTTATTAAGATTACAATTAACAACATTCATTATGAATGATGTACCAACACCT
 66017  TATGCATGTTATTTTCAGGATTCAGCAACACCAAATCAAGAAGGTATTTTAGAATTACAT
 66077  GATAATATTATGTTTTATTTATTAGTTATTTTAGGTTTAGTATCTTGAATGTTATATACA
 66137  ATTGTTATAACATATTCAAAAAATCCTATTGCATATAAATATATTAAACATGGACAAACT
 66197  ATTGAAGTTATTTGAACAATTTTTCCAGCTGTAATTTTATTAATTATTGCTTTCCCTTCA
 66257  TTTATTTTATTATATTTATGTGATGAAGTTATTTCACCAGCTATAACTATTAAAGCTATT
 66317  GGATATCAATGATATTGAAAATATGAATATTCAGATTTTATTAATGATAGTGGTGAAACT
 66377  GTTGAATTTGAATCATATGTTATTCCTGATGAATTATTAGAAGAAGGACAATTAAGATTA
 66437  TTAGATACTGATACTTCTATAGTTGTACCTGTAGATACACATATTAGATTCGTTGTAACA
 66497  GCTGCTGATGTTATTCATGATTTTGCTATCCCAAGTTTAGGTATTAAAGTTGATGCTACT
 66557  CCTGGTAGATTAAATCAAGTTTCCGCATTAATCCAAAGAGAAGGTGTCTTCTATGGACAA
 66617  TGCTCAGAATTGTGCGGACTGGGACATGCCAACATGCCAATTAAAATTGAAGCAGTATCA
 66677  TTACCTAAATT
;     G-orf483 ==> start /note=LAGLIDADG ;; evalue:1.7e-31
 66688  TTTGGAATGATTAAATGAACAATAA
;     G-cox2 ==> end
 66713  TTAATATAAATTTGTTATTAATGTTTTTAATAATTATTAATAATTTAATTTTTAAAAATA
 66773  ATAATAATAATAATTATAATAATATTCTTAAATATAATAGAAATATAAAAATATATTCTA
 66833  TTCAATCACCTTATATTAATAATATAAATGTTATTAAAAGAAGATATCATACTTCTTTAA
 66893  ATAATAATTTAATTATTGTTCAAAAAAATAATAATGAAGATAATTTAAAATTAAATAATT
 66953  TAGAAATAAATAATTTTCATAAATGATTAGTAGGTTTTACAGATGGAGATGGTTCTTTTT
 67013  ATATAAAAGGTCTAGAAAGAGATTTAAAATTCTTTTATGGATTCCATTTACATAAAGATG
 67073  ATATCTCCTGTTTAGAACATATTAAAAATAATTTAAAAATACCTAATAATATTAATATTA
 67133  GAGAGCTATCGGTTCAATTACTAGTAACAAAGAAACAATGAATAAGTGATAATTTATTAC
 67193  CTATTTTTGATAAATATCCTTGTATAACTATAAAATATTATAGCTATATAAAATGAAAAG
 67253  AAGCATTAATAAAAAGTTTAAATAAAGTATCATCAAATAAAGAATTATTAAATTATAAAT
 67313  TATTAATTAATAATTATGAGGTTATTGATAATATAAAAATTCCTTATAATCATATAAATG
 67373  ATCATTGAATTTTAGGTTTTTTAGAAGCTGAAGGTTCATTACTTATTGAAAGTAAAAGAA
 67433  ATAGTTGTAAATTATTTATTTCACAACATGAAAAAAGTAAAAAAACATTAGAAGCTATTA
 67493  AAGATTATATTTTAAATAATTGAAAACCTATTGATAATACACCAATATTTATTAAAAATT
 67553  ATTTATTAAATAATTGAAACAATATAATTTACTTATCTAAACTTAATAAATGTAATGTTA
 67613  TCAATTTAACACTAGCTAATATAGACTTTTTATATTATGTTATTATCCCTAAATTTAATA
 67673  ACATAAATTGATATAGTCCCCGCCCCGGCGGGGACCCCGCTAGGAGTATCAAATACAATA
 67733  GTTTTATAAATTGACAATCTATTATTAATATTTATATAAAAGGTTTACATAAAATTAATA
 67793  ATAAAGATATTATAAATTATATTGAATATCTTAGAAATTTAAATAAAAAAGGTATTAATA
 67853  AAATTAATTATAATATTGAATTATATAATAATATTATTAATAATAATAAACCATTATATA
 67913  ATAAAAATTATACATATAGACTTAATAGTATTATTCATAGTAAAAAGAATATTACAGGTG
 67973  TAGGAGTATTTGTATATGATTTAAATAATACATTAATTATAACATTTACAGGATATGTAC
 68033  CTGCCAGTTTACATTTTAATTGTTCTAAACATGAGATTGCTAAGTATATTAAAAATGGTA
 68093  ATGTATTTATAAATAAATATATTTTAAAAAATATTTTATTAGATTAA
;     G-orf483 ==> end
 68140  TTATTATTTTTATTTCTTCTTAAAATTAAAAAAGGAGACTTTTTTATATTTATATAAAAT
 68200  ATATATAAATTATTCTTTTATTATAAATATATAAAATTATTTTCTTTTAATTATTTTAAT
 68260  AATAAATTAATTAATTCTTCATGGCTATAGTCATAACTTTTAATAATATTCTTTTATTCT
 68320  TTATTATTATATATATATATATTTATTATTTATTATTATAGAATTTATATTTATAAAAAT
 68380  ATTAATATTTTATTTAAAATAAATAATGATTAATTTATAAAATATATATTAATTAAGTTT
 68440  CGGGTCCCGGCTACGGGAGCCGGAACCCCCGAAAGGAGTTATTATATTTATAATTAAATC
 68500  TTTAAATAATATATCTTAAATTATTATATTGATATTAATATTATATTGATATTAATATTA
 68560  AATATATATTTAATATTTAGCTTATTATTTTATAAAATTATATTTATATATTATAATATA
 68620  ATTAAATATATTATAAATTTAATAATTTAATAAAAATATTCTTTTTATAATTATTATAAT
 68680  AATTAAATAAATAAATAATAATAAGAATAATTAATGTATAATTTTTATAAATATTATATA
 68740  TTTTTATATTAAT
;; mfannot:
 68753  agttccggggcccggccacgggagccggaaccccgaaaggagaaatattaataaaataaa
 68813  ataaaattataatataattaaattataagaattatatttactccttttataatttatatt
 68873  tataatataatataatataaaataaatataatataatataaaataaatataatgtaatag
 68933  gtattcactcctctttggggttccggtcccccatacggatacggatacggatacggatac
 68993  ggatacggatacggatacggatacggggggccgtcccccagaacttaatattatatctta
 69053  aataattaatataaatataatatattatttaataataataataaataaataaataaataa
 69113  ataaataaataaataaataaattaaataaataataatattattataattactttttaata
 69173  aataatattaatataatattatattagtattataaataaactttttattattttatatat
 69233  aatatagaaatatattatataattattatttttaattataaataaaatataattattatt
 69293  tattatataatttatataaatatatatatttattatatatataaatataaatataataat
 69353  taattttatatagaaattctaataataataataataataaatataaaaaagtccggcccg
 69413  ccccctgcggggcggaccccgaaggagtgagggacccctccctatactatactaacggga
 69473  gggggaccgaacccctttttattcttaagaaggagtgagggacccgtggggaccgaaccc
 69533  cgaaggagatgttcattaaataattaaatatatataattaataatattaaagttttatat
 69593  atattaatatattataaaaggtttatatatatatataataagataagtaataaattaatt
 69653  aattaataatataaaaatatatattatatattatgttttatttatatatatatatatatt
 69713  atgtattattatataaatatatatatatattatattataagtaataataagtattatatt
 69773  atatata
;     G-trnF(gaa) ==> start ;; mfannot: evalue : 1.34e-10
 69780  gcttttatagcttagtggtaaagcgataaatt!gaa!gatttatttacatgtagttcgat
 69838  tctcattaagggca
;     G-trnF(gaa) ==> end
 69852  ataataataatatattaattaataattaatttataataaatatattataataattaatat
 69912  atatataatatattttatacaaagaaaatatatattatatctcttatttatttatttatt
 69972  aatattttaataaatataatattataaaaaaaaagtttatatatttagttccggggcccg
 70032  gccacgggagccggaaccccggtaggagaaatataaatataaatataaatataatataag
 70092  tttggtattcatttaattatattatttaattaaaaatattctaaataagaataaatatca
 70152  ataaaggagttataaatatatatatatattaatatatatataaaaatatatattattatt
 70212  agttcccgcttcgcgggaacccc
;; mfannot:     /group=IB(5') (1.08e-05)
 70235  GTAAGGAGTTTTATTATAATAAAATTTATATATATTTAATATATAATTATAAAAATATTA
 70295  TATAATAAATAATAAATAATTATTAATAATAAATAAATATAATAATAATATTATAATAAA
 70355  TTTATAAATGATTATAATAAATTTATATTAATTTTTTATTT
;     G-trnT(uuag) <== end
 70396  TGTAAATACTAAGATTTGAACTTAGATAATATGCAC!CTAA!AAACATACATTTTACCAT
 70454  TAAATTATATTTAC
;     G-trnT(uuag) <== start
 70468  CTTATTAATTATATAAAATTTATTAAATATATAATATATTAATTATATAAAAATTATTAA
 70528  ATAAATATATAATATATTATATATAATTTATAATATATATATTATAAATATTATTATATA
 70588  TAAAATATAATATACTACTTATAAAAATATATATATATATATAAATATATATATAAATAA
 70648  ATATTTTATATATTAAATTAAATAATTATTAATAAATTTAATTATAAAGTATAATTTTCA
 70708  ATAGGAATATTTAGAATATTATAATAATTATATAAATTATTATAATTATATATATATAAA
 70768  TAAATAAAATAATAATTATAATAATTAATAAGAGTTTTGGATATATATCTGTGGAGTATA
 70828  TATTTTATAA
;     G-trnV(uac) ==> start
 70838  AGGAGATTAGCTTAATTGGTATAGCATTCGTTT!TAC!ACACGAAAGATTATAGGTTCGA
 70896  ACCCTATATTTCCTA
;     G-trnV(uac) ==> end
 70911  AATCTAGATATAATATTATATCTATCTTAATATAATAATATTTATTTATTAAATAAAAAA
 70971  AAAATAAATAATATTAATTAATATAAGATTCTTTTTTAATTATAATAATAAATAAATAAA
 71031  AAGAAGATATTATCAATGATTTATATTAATAATAAATATAAATAATAAAAAATATATATA
 71091  ATATAATATAATAAATATATTTCCTTTAATATTAATAAATTAATAATAATAATAATAATA
 71151  ATAATAAAATATTTAAATAAATTATATTCAATACAAATTAATTATTTATATTATTAATAA
 71211  TTGAATAAATAATCCGGTCGAAAGAGATATTAATTCGATTATATTATTTATTTAATTATA
 71271  TTTAATTTAAATATATAAATTAATATATATATATTGAATTATATATAAATTTATTTTATA
 71331  ATTTTATAAATAATATATTATTATAAATATTTAATATAATTTATATTATTATTAAATAAA
 71391  AGATTTATTAAATTAATATTATTATTTAATTTTATTATATAGTTTTAGGGATAATATTTT
 71451  ATTAATATTTTTTTTATTTATTTATTTAATTATATTATATATATAATATATATATAACAA
 71511  TAAATTT
;     G-cox3 ==> start ;; mfannot: alternative ATG start pos 71500
 71518  ATGACACATTTAGAAAGAAGTAGACATCAACAACATCCATTTCATATGGTTATGCCTTCA
 71578  CCATGACCTATTGTAGTATCATTTGCATTATTATCATTAGCATTATCACTAGCATTAACA
 71638  ATGCATGGTTATATTGGTAATATGAATATGGTATATTTAGCATTATTTGTATTATTAACA
 71698  AGTTCTATTTTATGATTTAGAGATATTGTAGCTGAAGCTACATATTTAGGTGATCATACT
 71758  ATAGCAGTAAGAAAAGGTATTAATTTAGGTTTCTTAATGTTTGTATTATCTGAAGTATTA
 71818  ATCTTTGCTGGTTTATTCTGAGCTTATTTCCATTCAGCTATGAGTCCTGATGTACTATTA
 71878  GGTGCATGTTGACCACCCGTAGGTATTGAAGCTGTACAACCTACCGAATTACCTTTATTA
 71938  AATACTATTATCTTATTATCTTCTGGTGCTACTGTAACTTATAGTCATCATGCCTTAATC
 71998  GCAGGTAATAGAAATAAAGCCTTATCAGGTTTATTAATTACATTCTGATTAATTGTTATC
 72058  TTTGTTACTTGTCAATATATTGAATATACTAATGCTGCATTCACTATCTCTGATGGTGTT
 72118  TATGGTTCAGTATTCTATGCTGGTACAGGATTACATTTCTTACATATGGTAATGTTAGCA
 72178  GCTATGTTAGGTGTTAATTATTGAAGAATGAGAAATTATCATTTAACAGCTGGACATCAT
 72238  GTTGGATATGAAACAACTATTATTTATCTACATGTTTTAGATGTTATCTGATTATTTTTA
 72298  TACGTAGTCTTCTATTGATGAGGAGTCTAA
;     G-cox3 ==> end
 72328  GGCTATAGAATTATATATCTAAATGATTAATATATATATTATTAATAATTAACAATAATT
 72388  AATATATTATAATTTATATATATATATTTTATATTATTATAATAATATTCTTACAAATAT
 72448  AATTATTATATATTATTCCTTCAAAACTCCTAACGGGGTTCCCGCGAAGCGGGAACTAAT
 72508  AATAATATAATCATTATACTCTTTTTTCATTTACCTTTTATAAAGATAATTAATAAATTT
 72568  ATTTAATATTTATAAAAAAAAATATAATATTAATATAATATAATAATGTAATTATTTATA
 72628  TTTTTATATTCCTTCGAGGTCACCGCCTCACCTCCAGCGGGACTTTTTTAATATGATATA
 72688  ATATAATATAAATATTATTAATTTAACTAATATATAAATTCATATATATATATATATTAT
 72748  TAATATTATTTTATAAAAAATATTTTTATTTGATTATTATTAAATATTATATAAAAATAT
 72808  TAATATATTATAAATATACTATTTATGTAATTATTTTTTGAAGTGAGCACCTATTTTATA
 72868  TATATTTTATATATATTTTATTATATTTTATTAAAAATAGGTGTGAACCTCCATGAGAGA
 72928  GGAATGAATACCTATTTTATAAAGTATATTTTATATTCTATATATTATAAATATGAACCA
 72988  AAAAAAGGAGTTTAAAATTTAATTAAATTTAATTAATTGAATTTCTTTATTATTATTATC
 73048  ATAATTATTAAACCCTTTATTAATATAATAATATATTATTTATTATCAAAATTCCTACCC
 73108  TTTTTATAATTTATATCTTTAATAATATAATTAAATATAAAATGTTTATTAAATATTATA
 73168  TAAAAAAAAAAATAAAAATATATATATATATATAAATGATAAATAATAAGGAATTCACAC
 73228  TTATATAAATTTAAATATAAAGTCCCAAAAGAAGTATTCATTAAATAAATTATCATTAAT
 73288  TAATTATAATAAACTTATTTAATATTATTAAAGATTAATTTATAATAATAATTATTATTA
 73348  TTATTATTAATATTAATAAAATATATAAATAATTAAATAGTTCATATATTAAAAAGAATT
 73408  AGAATTAAACTTTAATAAGTGTATTTAATATATAGAATATTAATAGAATATTTATTCTAT
 73468  TTATATATATATTTATATATATATATATTAAATAATATTATTTATATTATATTTTATATA
 73528  TATATTATTAATATAAAAAGTATATTATATGTATTATATATATTATATATTATATATTTA
 73588  ATAATATATTACTATTATAATTAATAATTTTATAAAAAAAAATAAATAATTATATATCTT
 73648  CTTCTTAATTAAATTAAATTAAAAAGGGGTTCGGTTCCCCCCTCACTCATTCAAACTATA
 73708  ATTTAATATATTATGATATTATTTATAATTTATAATATAATGTATAATATTATATTATAA
 73768  ATATTATATAAAAATAAAATGATAATAATAATAATAATAATAAAAATAGAAAAGAATAAT
 73828  TTTTATTATTTTAGTATATATAAGAATTTAATAAGTTAGATTATTGCGGACACCGTTACG
 73888  CGGAGTGGGGACTATTATATTTTACCTATATATATTAATATTATTATAATTTCCTTCTCC
 73948  TTTCGGGGTTCCGGCTCCCGTAGCCGGGCCCCGGAACTTTAAAAGAAAAAAGGGATTCGA
 74008  GAACTTATTATTATATTAATATATTAATAATAAATAATAATAAATAATAAAAAAGTAAAT
 74068  AAATATAAATTATATAAAAATATAATTTTATTATTAAGGAGTGAGGGACCCCCCTCCCTA
 74128  ACGGGAGGGGGGGACCGAACCCCAAAGGAGTTTAAATATAAAATATAATATTATCATTAA
 74188  ATTCTAATAAGGGTATATAATGAAGATCTATTAGAACCTAAAAAGAATATTAATATATCT
 74248  TTTATAAAATAATAATAATAAATATAAATATAAAAATAAATTGTAATAAATAATAATATT
 74308  TATAAATAATAAAAAAAATAAGAAATATATTAATTATTAATAATAAATAAATTATATTAA
 74368  AATATAATATTATTATTAAATTAAAGAAATATATTAAATATATTTATTAAAATTTTATAA
 74428  ATAAGTTAATATTTTATTAAATAATATTATAAATAAATAAAAAATAAGTATATAATTATT
 74488  AATATATTAATTTATTATGTTATATATTTTTATATTTCAAATATATAAGTAATAGGGGGA
 74548  GGGGGTGGGTGATAATAACCAGAATATTAAATAAATACAGAGCACACATTAGTTAATATT
 74608  TAATAATATAATCAATAAATAATATTATAATAATATAATATAATTAATAATAGATATAAA
 74668  GTATAAACAATATAATAAATTATATAAAATAAATATAAATTAAAAATAAAAACTAAATAA
 74728  TTAATATAATAAATGATAAACAAGAAGATATCCGGGTCCCATGATAAATTATTATTGAAA
 74788  ATAATAATTGGGACCCCCACAATAGAATAAAAAATAAAAAGAATTAATAATATATAAATA
 74848  ATATAAATATATTATATATATAATATAATATATATATATATAAAATAATAAATTATATAA
 74908  TATAATATATATATATATAATAATAAATTATATATATATATATAAAATAATAAAAATAAT
 74968  AATCATATTAATTTTATAAATATAATTATTATTAATAATAATAATAATAATAATAAAGTC
 75028  CGGTCCGCCCCGCGGAGGGGGCGGACCCCCGAAGGAGATAATAATTTATAAAAATTAATA
 75088  TTTATTTTATGTAATATTAATATTAATATTAATATAATATAATATAATACGGATTAAATA
 75148  TTACCAGTTGTTCACAGGTAATATAAAATCCTATCGTTTCACCTATTATTAATTAATAGT
 75208  TCCGGGGCCCGGCCACGGGAGCCGGAACCCCGAAAGGAGAATAAGTATATATAATAAAAT
 75268  TTAATAAAAAAAAATAATTATATAATAAATATTTATATTATAATATTAATAAATATAAAA
 75328  TATAATTGATATTAACATTATATAATTAATAATATAATCAAATAATATAAATATAATATA
 75388  AAAAGTTTTAATTATTAAAATTATATAAATATTATTTAATAAAAATAAAAATAAAAATAA
 75448  TAATAATAATAATAAAGTCCGGTCCGCCCCGCGGAGGGGGCGGACCCCCGAAGGAGATAA
 75508  ATATTTATATCTTTATTTATAATTATATATAAATAAAAGTTTATTAAAATATATAATAAT
 75568  AATATAAAAAGTATATAATAAATTTATTATAAATAAATAAATATTTAGTAATAATATTTA
 75628  ATAAAATTATAAATATTATAAATAAAATATTAATAATAAATAATAAATATATAATATAAT
 75688  ATAATATAATAAATTAATAACAAGAAGATATCCGGGTCCCCTAAATAATTATTATATAAA
 75748  ATAATAATTGGGACCCATACATATAAATATAAAATATTTTAATATTTATATATAAATAAT
 75808  AATAATATATATTTATATTATAATATAACCCCTTCCAATTAATATTAATATTTAATTACT
 75868  TCCTTAAAAAAATAATAATTAATTAATTGATTTTTATATTAATATAAAAAAGTTAATATA
 75928  TATATTTATATATAAATAATATAAATTAATATAAAGATAATAAGTCCCCAAAGGAATAAT
 75988  AAATAATAGTATGTATTTAAATAATATTTAATATACTATATTTTTTATTATTTTTATTAT
 76048  TATAATATATTTATAATAATATATTTAATTATAATTTATAAAAAAAGAGATATAATATTT
 76108  TATTATATATAATATTAATATAATACAAATTAACATTATTTAATTATTATTAATAATATT
 76168  TAACTTTATTATTATCTTCTACGGTTGGATTATTATTACTATTTATTTATTAATAATAAA
 76228  TAATAAATTATAAAGTCACTGAAAGAGTGAGGAATTTCCCATGGGGGGGAATTCCAAAGG
 76288  ATAATATAAATATTATAAAATTTTTATTAAATAATATAAAATTCAATAAAATAATTTTAA
 76348  TTAATTAATTAATTAATATAAAAATAAATATTTTTAATTAATATTAATAGTTCCGGGGCC
 76408  CGGCCACGGGAGCCGGAACCCCGAAAGGAGAAATATAAATATAATAGTATAGTATATAGG
 76468  AAGTTAATAATAATATAAATATTATATAATATATATATGTATATATATTATATAATTAAT
 76528  TTTCTCCTTTTGGATTTACATCTTAATAAAATATAAAATATAAAATGTTATTAACAATAA
 76588  AAATTATTAATCTTTATAATATTAATAATAGTAAATTTATTTATATATCTCCTTTAGGAT
 76648  GGATTATTTTTATTAAAAAAAATATTAAATATTATAAATATATTATAAATATATTATAAA
 76708  TATATTATAAATATATTATAAATAGAATATAATATAATATTATATATTATAATGATAAAG
 76768  ATTATATATATTTTCTTTTTTTTTTTTATTTATTATTTTTAATAAGTAAAAATTATATTA
 76828  TATATATATATATTAAATTTTATAAGTAATATAATATAAGTATTAATTATATAAA
;     G-trnM(cau)_2 ==> start
 76883  TGCAATATGATGTAATTGGTTAACATTTTAGGGT!CAT!GACCTAATTATATACGTTCAA
 76941  ATCGTATTATTGCTA
;     G-trnM(cau)_2 ==> end
 76956  ATAAATTAATATATAATATCTCCTTTCTATAAAAAGTATAATAAAATATATTATAAGAAG
 77016  AATATATTATATAATATAATAATTATATTAATAATATTAATAAATAATATATAAATAATT
 77076  ATAAAAAAGTATATAATATTAATCAATTAATTAATTAATAAATATAAATAATATATTAAT
 77136  TTTTAATTAATTTGAATAAGATATTTATATTATTAA
;     G-rnpB ==> start ;; mfannot: Approximate position
 77172  TAGGAAAGTCATAAATATATAAATTATATTATATAATTAATATAATAATAAAATAAATTA
 77232  TATATTTTATTTATAATATTATTTCTTTATAAGATAAATATTATCTAATTAATAATTAGA
 77292  TTGAATAATATTTATAAAGAAATATATATAAAAAATCATTATATAAATTTAATTATAATT
 77352  TAAATAAATTTTATATAAATTAATATAATATTAATAAAGTAATTAGTATAAATAAATAAT
 77412  ATGAAAATAAAACTTAATAAATATATAAATATAGTCCGGCCCGCCCCGCGGGGCGGACCG
 77472  GAGTCCATATATATATATTAATAAAAAGTAATATATATATATATATTGGAATAGTTATAT
 77532  TATTATACAGAAATATGCTTAA
;     G-rnpB ==> end
 77554  TTATAATATAATATCCATA
