# Supplementary material for: Global Characterization of Fungal Mitogenomes: New Insights on Genomic Diversity and Dynamism of Coding Genes and Accessory Elements
Source: Front Microbiol. 2021 Dec 1;12:787283. doi: 10.3389/fmicb.2021.787283 (PMC8672057; doi:10.3389/fmicb.2021.787283)
Supplement: Supplementary File 1 — de novo annotation files of the 685 mitogenomes investigated in this study. Annotation was performed with the Mfannot program. [file Data_Sheet_1.ZIP › Supplementary_FileS1/NC_014337.1_Candida_subhashii_mitochondrion_complete_genome_mitogenome.mfres]

;; Masterfile modified automatically by mfannot version 1.35
;; on Thu Dec 24 18:54:57 2020 by user pfonseca on host LGCM-PROC
;;    - Gene Totals: 44
;;    - List of genes added:
;;      atp6                 atp8                 atp9                
;;      cob                  cox1                 cox2                
;;      cox3                 nad1                 nad2                
;;      nad3                 nad4                 nad4L               
;;      nad5                 nad6                 orf1067             
;;      orf109               orf118               orf174              
;;      orf252               orf981               rnl                 
;;      rns                  trnA(ugc)            trnC(gca)           
;;      trnE(uuc)            trnF(gaa)            trnG(ucc)           
;;      trnH(gug)            trnI(gau)            trnK(uuu)           
;;      trnL(uaa)            trnL(uag)            trnM(cau)           
;;      trnN(guu)            trnP(ugg)            trnQ(uug)           
;;      trnR(ucg)            trnR(ucu)            trnS(gcu)           
;;      trnS(uga)            trnT(ugu)            trnV(uac)           
;;      trnW(uca)            trnY(gua)           
;;
;; end mfannot
;;


>NC_014337.1 Candida subhashii mitochondrion complete genome gc=4
     1  GGGGCATCGCGCGGGCTAATGGAGGCGGAGGTGGCCGCTTCATAATAATTAGGATTCTAC
    61  TTTTCGTAGTTCCCCGTAGCCCCCTTCATCTCCCCCCGGTACTACTGGGTTTGACCAGCT
   121  GGTGGTGCCTTGTGGGCATGGCCACTGGTGGTCCCGTCACAGTTACCCAATCGCAGCTAG
   181  TCTGTTCTTCACTGTTGTCGACTGGGTGCTGTCCCGGTTGACCCGTCGCTGTTACCCAGT
   241  CGCAGCTAGTCTGTTCTCCACTGCTGTCTCCTGGGTGCTCCGGTTGACTCCCGGGGTAGG
   301  GGAGGAGTGGAGATCCTCCATCGCTCCCCTTTAGAAATATAGATTTCGCGTTTCTGTGCT
   361  GTAGCGTTGACTCACTCCAACTCCCTGCCTACACGTCAGTCTATCTTGACTTCACCGTGT
   421  TGTACGTCTGGTGACTCTCATGACCTCAACGAGGACATCTTGGTCACCTTGACGTTGGCT
   481  TAGGTCGTCATGGTGAGGAGGTGGTTGACACCTTGGCTTCCATGGATGAGGACGTTGTCT
   541  TGGGCATCGATGGATGAGTACGTTGAGGTGATGTTAGGTTCAAGTTTTTTGGGTCTCTCC
   601  TTTACTAGATGGTTCGAGTCTCCAAAGTGACTAAGCGTTCTGGTGCAGACCTGTTTCTTA
   661  GGTCCTCAAAAGGTGCACACCACTGTTGTGGTGCACCAGGTGTGGTCTCTCCTTGGCGGG
   721  TCTGTTCGGCTCCCTCT
;     G-atp6 <== end
   738  CTAGTGGAGGTTGACGCTGTCCCTGATGTAGCCTATCAGTAGGATGCTGAAGACGTAGGC
   798  TTGGATCACTGAGATCCCGAACTCTAGGCACACGATCGCTACTACCCCTGTGATGGGGAT
   858  GATCCCTCCTACGAGTCCTGCCGTTGAGGTGCTCATGAGGCTTAGGATCAGTCCACCTAG
   918  GATGACCATGAGTAGGTGTCCCGATAGGATGTTGGCCGATAGACGTAGTCCTAGGGAGAT
   978  GGCTCTCGAGCTGTATGACAGTGTCTCGATGACTACCAGTACCGGCACTAGTGCTAGCGG
  1038  TGTCCCTGTTGGCACGAACAGGCCGAAGTACTCTAGGCGGTGTAGCCGTAGCCCGATCAG
  1098  TACGTTACCTATTCATAGGGTCAGGGATCACGAGATGATCAGGACTAGCTGTGCTGTGAT
  1158  GGCCATTGAGTAGGGGATCATCGAGATGAGGTTGGCTACGAGGATGACGTTGAAGGTTGT
  1218  GAACAGGAGCGGTAGGTAGGCTCCCTCTCTCTGCGTCAGGTTGCTGATGGTGTCGTTGAT
  1278  GGTCTCTATCGCTAGGCTTCATCGGCTTGACACTACCTTGGGTCCTATGATGGCGCTGTA
  1338  CCCGTAGATGATGCTACCTACTAGCACGATGTAGATGACGTAGTTGGTTAGGCTTAGGGT
  1398  GTAGAGTGAGTTGAGCTGTAGCAGTGGCTTGATCTCGAACTGCTCTAGTGGTGATCAGTA
  1458  CAT
;     G-atp6 <== start
  1461  CTTGGTTGACTGGCCTGTCTACTTAGGCCGTACTCCATCTTTCATTACGTTGGAGGTCTT
  1521  GTATGGTCTAGAGGGACCTTCGTCTCTCTAGCGTTCTGGTGGTGTCTTAGGTATCCTGGC
  1581  GTTCTCCTGGTGACCTAGATCTCCTGGCGTCTGGGCT
;     G-atp8 <== end
  1618  CTAGCCCTTGACTATGGTTTGTCGTACTAGCTTTCGCTTGAGTATGGCTGGCAGTGTGAC
  1678  TGTAGCGTTGAGGTACAGTGCTATGCTGAACCCGATGATTCCTACCGTGAGTAGGTGCAT
  1738  GAAGTAGAACGGTATGAGTTGAGGCAT
;     G-atp8 <== start
  1765  GACTCTGTGGCTATGGTGATGCTTAAGCTGTCTTGAGTCT
;     G-trnP(ugg) <== end
  1805  TCAGATCGATAGGACTTGAACCTATAAGTTCCTGCTC!CCA!ATGCAGGCTCGTTACCAT
  1863  TGACGATACAATCTG
;     G-trnP(ugg) <== start
  1878  GGGTCTTCAGTCTACTGGCACGGTGGACTTGAGGTCCTCGTGACGTTGGCTGATGTGTGT
  1938  CCCTAGCTCTCCCGATCTGGGTGGGTGTCACCTTCTCGTGGTCTGTGGAAGTCTCAGGGC
  1998  T
;     G-trnC(gca) <== end
  1999  ACACCGTAAAGGGAGTTGAACCCTGGTACGTTGAGT!TGC!AATCAAGTAGCTTACCCCA
  2057  AGCTCTTACGGTG
;     G-trnC(gca) <== start
  2070  GCTTAGCCTGTCTATGACTTATACTGTCTAGGACTTTCAT
;     G-trnG(ucc) <== end
  2110  TACGACATACGTGATTCGAACACGCAAAGTAGCATT!GGA!AGTGCCATGGTTTACCGTT
  2168  AGCCTAATGTCGT
;     G-trnG(ucc) <== start
  2181  GGTGGTGGCTCTCTCTTTGGCGTCCTAGTAGGCTGTGACTCTCTCACCGTCTTAGTGGGA
  2241  CAGTCACTCTCTCACCGTCCTAGTGGGCTAGGTGGAGGGC
;     G-trnE(uuc) <== end
  2281  TAACTGCAACGGGAGTTGAACCCGTGCGACTACTGT!GAA!GGAGTAGTATCATACCGTT
  2339  AGATCATGCAGTC
;     G-trnE(uuc) <== start
  2352  TG
;     G-trnT(ugu) <== end
  2354  TGCCAGTATGAGGACTTGAACCTCAAGTCTTCCGATT!ACA!AAACGGCTGCTTCACCAG
  2412  TAAAGCTTTACTAGC
;     G-trnT(ugu) <== start
  2427  ATCTGGACATCGTCCTAGTAGGGGGTCTCTTAGGTGACCTTGGGGTGACCTCTTGTCTGT
  2487  GACGCTATCGGTGTCTTCGGAGTCTCCGGCTACCGTGCTGTCATG
;     G-trnH(gug) <== end
  2532  GGTCACTACTGAGAGTTGAACTCAGGTTGCTCATTC!CAC!ATACGAGCGTTCTACCGTT
  2590  GAACTACAGTAACC
;     G-trnH(gug) <== start
  2604  ACTG
;     G-trnY(gua) <== end
  2608  TGGGGGAGGACTGAATCGAACAGTCGAAGCGTAGTGCACTATAGC!TAC!AGTATAGCTC
  2666  TAATTACCAACATTAGGACTCTCCC
;     G-trnY(gua) <== start
  2691  ATGGCGCTCTAGTGGGGAGGCTCTGTGCTCTCGAGAGCGTAGTGTGGCGG
;     G-trnL(uaa) <== end
  2741  TGCGACTAGTAGGACTCGAACCTACATGGCCGTGGCCTGGACAGC!TTA!AGTGTCCTAT
  2799  GTCTACCGTTCCATCACAGTCGC
;     G-trnL(uaa) <== start
  2822  TGGAGGGATGTGCTGTCTCATCCTACTTGTTCTTCTTCTTGTTGCCCTTGAGGGGCTTGA
  2882  CGGGTGTCGGAGTTGGCACTCTT
;     G-orf252 <== end
  2905  CTAGCTTTTAGCTTTTGGGTGGTCCTTGATGTACTTGTCATAGTCTTCCTGGACCTTCCT
  2965  GTAGTCTTCCTCATACTTGTCCATGAAGAGGTCGGTGGAGTCTCAGTTTGAGGTGTTGAC
  3025  CTTGGCGTCCTTGAAGTTGGACTCGATATCCTTTTGTATGGTGCGGGATAGCTCGGTGGG
  3085  GTACTTGATCTCGAACAAGAGGTTTCCTAGCACCATGGTGGGTCCGGTAGTCTTGGCCTT
  3145  CGTATCATATATGTTGGCTTGGTCGTCGGACTTGGTGAGTGTTAGGAAGAGCAGTGGCTC
  3205  TAGTGCTTCGGGGCTCTTGAGCATCTCGTCGATCTTGTCTTTGGTGTGTACTACAACGGT
  3265  TCGGTAGTACACTTTGTCCTTTGGCTCTGCTGGTGTGACCTTCTTGGTGTAGACTGCCTT
  3325  GACTTCTATCCGGTGGATCTTCTTAGCGTACTGCTCTATCTTTTTGAGGATCTTGTGGAG
  3385  TAAGATGTGGAAGGACTTTAGCTCGGCTAGCTTAGGGTTGGCTGTGACCCTGTAGAAGGG
  3445  TAGTTCGGGCTTCTCGGGTTCGTAGTAGTTGAGGTTGACTATCCCTGATAGATTCTCTCT
  3505  GTCTTGGCCCTGCTGGTGCTCTCACTCGTCTGGACTGATGGGGGGCTTAGTCTTACTCTC
  3565  CTCGATCTTCTTGGGGTCTCAATCGTCTGGATGGATGGGCATCTTAGTCTTACTCTCCTC
  3625  GATCTTCTTGGGGTCTCAATCGTCTGGATGGATGGGCAT
;     G-orf252 <== start
  3664  C
;     G-nad3 <== end
  3665  TTAGTCAGTCTCAGTCTCTGCAGCCCTCTGATAGAAGCGTGTCAGTCTGATCACGCTTAG
  3725  GCGGATCTCGAAGATGAAGGCCATCACGAGGAGGGTCAAGAACGCTATCAGCGTGCTTAG
  3785  ACCGTAGACTGAGGATGATGCACTGGCTAGAGTGTAGGGTAAGATAGATGAGATCTCGAG
  3845  GTCGAAGGGGAGGAACAAGATGGCGATGAGGATGAAGCCAACGCTGTAAGCGGCTCGGGA
  3905  CTGGAGGAAGGAGATGAACCCACACTCGAAGGGCTGGGCCTTCTCGGTGTACCCGTTGGA
  3965  GGTGGCTATGAGTAGGTTGATGCCTACGAGTGCCAGTGCTACTACGGGCATGAGGATGAT
  4025  GTATGGTAGGCTCA
;     G-nad2 <== end
  4039  CTAGGTGCTCAGTAGGATCAGTCCCTCTGATAGTCAT
;     G-nad3 <== start
  4076  GGTAGGTAAGCCGAGCAGCACAGTACCATGAGTGTTAGTGTTGATATGATGTACGCTACT
  4136  CCTCCTTCTAGCCCTACCGTGCTGGTGCGTCTTTGCACCAGACCGAGGGCCAGTCTCTTG
  4196  ATGATGGTAGCGTAGTAGTAGGTCGCCACTCCGCTCGTCACCACCAGTAGGAGAGCTTCC
  4256  ATGACGTAGTTGTCCCACATCGCTGTTGTCAGGATGAGGTACTTGGCGTAGAAGCCTGCC
  4316  AGTGGGGGTATGCCTATGAGTGAGAAGATGCTCACTATGAAGCACAGCGCTAGGCCCTTG
  4376  TTGGGTAGCACTAGCTGCTCTAGCAGTAGCAGTGGGGATCAGTGCGATCTTGCGGTTACG
  4436  TACCGTCCTGCTGCTAGGATGATGGTGAAGATGAGGACATGAGTGATGATGTACTGTACT
  4496  AGGTAGGCGTAGAAGCTTGGGTCTCCTGTCAGTACCGACAGCATGAGGTATCCGAAGTTC
  4556  AGCACTCCACTGTAGGCTAGTATGACCTTGAGGTTGATGGTGTACAGAGGTCTCAGCGCT
  4616  CCTACTAGCAGGCTGAGGTAGTACACTAGGACCAGCGCGCTGGTTGGTATGTTCCCCAGG
  4676  TGGTTGTAGGTTCAGCCTACCAGCGTCACCTTGGCGATGACCGAGATGTAGGCTGTGATG
  4736  TGCGTTGGCGCGTAGTTGTACACCGCTATGCTTCACTGGTGGAAGGGCGCTAGTCCCATC
  4796  TTGATCATGAAGGCTATGATGATTAGTCAGTATCCCATGGTTGGGCTACCGTAGGCTTCT
  4856  AGGAGGGTGTGCTCCTGTACCTCTAGGCTTCCGGTGTCCCGGTACAGGACGTAGATCCCT
  4916  AGCAGTAGCACGATCGAGCCTAGTCCTCCGATGATGAAGTAGACTAGACCGGCTCGTGTG
  4976  CTGTCATAGGATCTGTTGTGGATAGTGGTTAGGATGTAGAGGCCGTAGCTCTGTAGCTCT
  5036  ACCAGTACGTACAGTGCTAGGAGGTTTTTAGACATGATCATCAGGCACGATCCTAAGACG
  5096  GTGGCTGCGATGATCAGCTCAGTGTGGGGGATCTCATCTCTCTGGTCCATCTGGAGTCAT
  5156  AGGCAGCTCAAGCCGAGTACAGTGAGGATGAGGATCAGGTTGCCTTGGGACACTTCGAGG
  5216  GTGTCTAGGTAGAGTGATAGGTGGGGCTCATGGCCTCCGTTGCTCAGGGTTTGCTCTAGG
  5276  CCTATGAAGACGAGACATAGTGTTAGTAGTCTTAGCGTGCTGAGTCGGTGGCGCTGTTTG
  5336  AGGAGGTATGTTACCGTTGATACGAGTAACATGAAGCACAGCCAGAGTCGAACTGGCATC
  5396  GGTTCATC!CGA!AGTGAATTGCACTACCTTTGTGCTATGTGCTTGTATCTTTCATCGTT
  5454  CCCCCAC
;     G-nad2 <== start
  5461  ACCCTTCTAGGGGGGAGTGGGGCTGTACGC
;     G-trnS(gcu) <== end
  5491  CGGTCAATCAGTGAATCGAACACTGACCCTGTGTAGGAGCTACAT!AGC!AAGTAGCTTA
  5549  GCATACCAGTATGCAAGATTGACC
;     G-trnS(gcu) <== start
  5573  TGTGGTGCTTGACCGTGCTAAT
;     G-cox3 <== end
  5595  CTAGGATCCTCATCAGTAGACGATGATGTAGATGAAGAGTCAGATGACGTCTAGTACGTG
  5655  GAGGTACAGGATGGTGGCTTCCCCGAACACGTGCGACTCGTTGGTGAAGTCGTAGTTGTA
  5715  CACCCGCACGGTGCAGAGGACTAGCATGATCGTCAGCATGATCATGTGGAGACCGTGTAG
  5775  GCCTGTCAGGCTGAAGAAGGTGCTTCCGTAGACACCGTCGCTTAGTGTGAAGCCAGCGAA
  5835  CCGGTACTCTAGGCCTTGGAGGACTACGAACAGTGCGATGAGCCCTGTGCTGTAGGCGAA
  5895  GCCGTACAGCGTGTTGGTTCGGTCTCCGTTGATGAGGCTGTGGTGTGCGTAGGTGATGGT
  5955  CACCCCTGAGGCTAGCAGGATGATGGTGTTGAGTAGGGGTAGCTCTGCTGGTGAGATCAC
  6015  TTCGATCCCCTTAGGTGGTCAGGCTAGGCCGATGTCCATCGTTGGGTTCACTGCTGAGTG
  6075  GAGGTAGGCTCAGAACAGTGAGGCGAAGATTAGGATCTCACTCAGTACGAACAGCAGGAA
  6135  GCCTAGGTTCAGTCCTTTCTTCACTGCTTGGGTGTGGTTCCCTAGGTAGGCGCTCTCCGC
  6195  TACTACGTCTTTGAACCAGAGCGTCATGCTGTACAGTACCGCTGCTAGGCTCAGGTAGAT
  6255  CCCGATGTGGCTTGCCATGTAGCCGTGTGACGTTAGTCCTATGCTCAGCGCTAGGTCCAT
  6315  GAGGCTGAACGAGGTGAACATAGGTCATGGTGAGGGTCCTACTAGGTGGTAAGGGTGGGG
  6375  TTGTATGTGTCCTCTGACGCTGTAGTTCAT
;     G-cox3 <== start
  6405  GGTGTCTTACGTAGCGCTCTAGTACGAGCTACGTAGTACAGCGTTGGGGGACGTG
;     G-trnK(uuu) <== end
  6460  TGAGCACAGCTAGATTCGAACTAGCATTCAAGGCTT!AAA!AGACCCCTGTCCTGCCATT
  6518  GGACGATGCGCTC
;     G-trnK(uuu) <== start
  6531  GGCTACAGTCACGCTTGTTGACTGAGTCCCGCCCCACTTCCCCTTTCATCGCACTTACGT
  6591  GC
;     G-trnF(gaa) <== end
  6593  TGCCCAAAGCAAGACTCGAACTTGCTACTCTCGCGC!TTC!AAGCGAGTGCTTTACCGGG
  6651  TAAGCTATCTAGGC
;     G-trnF(gaa) <== start
  6665  TTTCATTACGTGTACTGTA
;     G-trnW(uca) <== end
  6684  CAAGGGCAAGTAGACTTGAACTACTATAGGGTGTGT!TGA!AGACACCTGCTTTGCCGTT
  6742  AAGCTATGCCCTT
;     G-trnW(uca) <== start
  6755  CCCTACTAGACCGTCTTGGTCTCGTACCTTGACGTTCTCT
;     G-trnV(uac) <== end
  6795  TAGGCCGTATAGGAGTCGAACCTATGTCTTTGATGT!GTA!AGATCAACGATCTAACCAC
  6853  TGATCTAACAGCCT
;     G-trnV(uac) <== start
  6867  GGTGAGTCCGTC
;     G-trnR(ucu) <== end
  6879  CTACTCCTCCAGGATTCGAACCTGGATGATCACTTT!AGA!AGAGTGATGTTCTACCGTT
  6937  GAACTAAGGAGTA
;     G-trnR(ucu) <== start
  6950  GTGCCGCTGTAGTAGGCGG
;     G-cox1 <== end
  6969  CTATCTCTGTTCGAGCAGGATCGGTAGCTCGTTGAAGGTGTGGTAGCCCATCGGTCTCTC
  7029  TAGTACTAGCTCTAGCTCACTCACATGAGCCTGTCTTAGTAGGTTAGACTCGACGTAGTC
  7089  GGGCTCTAGTTGTACCTCTGAGGCCTCGTTCTCTCCCTCCTCTAGCTGTAGCTCTACGCT
  7149  GTAGAGTCCTACTCCTAGGGCTACGATTGACAGCACTGAGCCTCAGCTACTGATGAGGTT
  7209  TCATCCGTAGAAGGCGTCAGGGTACTGTGGTATCCGTCTAGGCATACCGTTCAGGCCTAG
  7269  GAAGTGCATGGGCAGGAAGATCAGGTTTACTGAGATGAACAGGAGTCAGAAGAACACCTC
  7329  ACCTAGTAGACGGTTGTAGTGTAAGCCGAACATGGCGGGGCTTCAGTAGTAGAAGCCTGC
  7389  CACTAAGCTGAACAGGGCTCCCATTGATAGGACGTAATGAAAGTGTCCTACGATGTAATA
  7449  TGTGTCATGGAATGCTACGTCTATCGAGGCGTTCGAGATCATCACTCCTGTTAGACCTCC
  7509  TATCGTGAAGAGGAACAGGAATCCTAGTGCGAACAGCATGGGGACGGTTAGTCGTAGGCT
  7569  ACCTCCGTAGATGGTGGCTAGTCAGCTGAAGATCTTGACCCCTGTTGGGATGGCGATCAC
  7629  CATGGTTGCGCTAGTGAAGTAGGCTCGGCTGTCGATGTCCAGCCCTACCGTGAACATGTG
  7689  GTGTGATCATACCAGGAACCCTAGTAGACCGATCGACCCCATGGCGTAGATCATCCCGAT
  7749  GGATCCGAAGATCGCCTTCTTGCTGTAGGTTGACAGTACGTGGGAGATGATTCCGAAGCC
  7809  TGGGATGATGATGATGTAGACCTCTGGGTGTCCGAAGAACCAGAACAGGTGCTCGTACAG
  7869  CACTGGGTCTCCCCCTGCTCCTACCTCGTAGAAGCCAGTGTTGAAGTTACGGTCCATCAG
  7929  AAGCAGTGTCACCGCTGCCGTTAGGACTGGCAGTGACAGCAGCAGCAGGATGGCGGTGAA
  7989  GAAGATCGCTCACACGTACAGCGGGCTGTCCGTTAGCTCCATTCCTATCGTTCTCATGTT
  8049  CAGTGTGGTCACGATGAAGTTGATGGCTCCTAGTAGGCTGGAGATGGTGGTTAGGTGGAT
  8109  GGCGAAGATCGCTAAGTCTACGCTGGGCCCTGAGTGGGCTGCTATGCTAGACAGAGGTGG
  8169  ATACACCGTTCATCCTGTTCCTGCACCGCTCTCGATCAGGAGTGATCCTATGACACACAC
  8229  CAGTGCTGGTGGTAGCATTCAGAAGCTGACGTTGTTCAGTCTTGCGAACGCCATGTCTAC
  8289  CGCACCGATGAGCACCGGCAGGAAGAAGTTCCCTAGTGCACCGATGAGGATAGGCATGAT
  8349  GAACAAGAAGATCATCCCTATGGCGTGGGCTGTGACCATGACGTTGAACACTTGGTTGTT
  8409  GTTGTGGAGGTATTGGCTACCGGGTCCACTTAGCTCCATCCTGATGATCACCGACATACC
  8469  TGTGGCGACCATAGCGCTGATGATACCATAGATGAAGTACAGTACTCCGATGTCTTTGTG
  8529  GGATGTACTGAAGAGTCATCGTGTGGTCCAGCGCAT
;     G-cox1 <== start ;; mfannot: alternative ATG start pos 8609
  8565  GGCTTGTTCGGGGTGTATCAGTGAGGATGGTTGATTGCTATCCATAGTCTTGTATGTTGC
  8625  TGTAGTGGTTGAATGTTAGGTTAGGGCAGTTAGAGGGTCGGTAGGGCATGTGGCCCACGG
  8685  TGTTGGTTGGTTGGTTAGCTCTGATGATGAGTGTAATGAAAGTTGGGGTACGTCTAAGTG
  8745  TACTGATCTCCGTCTGAGGGGGAGAGTAGGGTGGTCTCTGAGACTCTTTTGGTTCTCTTC
  8805  TTTACTAGAGGTCTCTTTGCCTTCTCATGACCTCACCGTGCTGTTCGTAAGGTCTATCTT
  8865  ACCCCTTCAAAAAGTTACACTCAGGGCTA
; G-orf981 <== end
  8894  CAAGGCTTCTTCGTCGAAGCTTGTCTTCTTCATACCTGCTCTCTCTAACTCTTCCAGTGT
  8954  GAGAGGACGATAGACTAGGCTGTCGGACGTACTCCCGGTAATGAAAGCGTGGTACTTAGA
  9014  TTCTTGTGGGTCAACGGCAATCTTCATCATCTTCTCTATGAGGTCTTGGTCATCTGGCAT
  9074  GAGGACATCACTAGGCTCTATGGTGTTGGTCTCCGGATACCTCGAAGAGAGGGAAGGGGA
  9134  TACCATCTTGGCATGTGT
;;     G-dpo_1 <== end
  9152  GTCATCTACTCTAATGACGTAGTCTTGAGGCGAGATGAAGGCCGCTCCTCCTTCAGCCTC
  9212  CAGTTCGAGTCGGAACTTCCCGAGCTCCTCGGACACGAGGTCATTCGGCAGTGGTGCTGA
  9272  GGTGACAAGAGTGTCAGTGTCAGTGAAGTACACCTTGATGCCGTGGCTCTCTAGTCTTTG
  9332  GATGATCTCGATAAGCTGTACCCGGGCGTAGGCTGTCAT
;;     G-dpo_1 <== start ;; HMM match pos. 956,1026 score 1.3e-18
  9371  GAAGACAGGCAACGCTCCATTGGTGTAAGAGTAGAGGGGATTCCTTGAAGAACCACCTTC
  9431  TCGCGTGAAGCCTCCTGTATCGCCTATAGGGTTAAAGTCTTGTGAAGCCGTTCTAGACTC
  9491  GAGACGTAACCTTCTGTAGAGGTCCGAGTCTCACAATCATCGTGTCTTGACGAGTCAGGC
  9551  ACCTAGTCCCTTTAGCATGTTGTTGAGCCTTCACTGGCTCAAGCTTGCTTCTAAGCTATC
  9611  GGAGGACATCTTGTATGCTTCTACGAGCTTAGTGATGTGCTCTCGTAAGGGATGGTTGGT
  9671  AACGGAGGGGGAGATGGG
;;     G-dpo_2 <== end
  9689  AGAGAATGTATGTCCACTAATGATCTGGACTTGATAGCCGCATTGGTAGGCAAGCTCTAG
  9749  CTCCATGGAGGTTCAGACACCTTCGAAGCTTCTTGTACCGTTCTCGCATGAGGCGCTTGG
  9809  GTAGACGTAACCTATGTCGGTTGATATGGGGAGTACCCCTACGAGAGGATGCGGCGTGTC
  9869  GGATGAGCATGTTACCTTAGCGAGGTA
;;     G-dpo_2 <== start ;; HMM match pos. 770,829 score 2e-08
  9896  TAGACCTAGTCCCAGCTCAGTGACGGTTTGGTCCGTAAGTCTTAGTGCTTCTGTGTAGAC
  9956  GGTCTCCGTTACCGTTCTACCAGGCAGTGGACAGGACGTGGCCATGGAGAGGGTTGGTCA
 10016  ATCTCTTCGGTATACATAGACTCGTTCTCCTTTAGGGGAGTGAGGACGTAACACGAAGCT
 10076  CAACGGTTCCTGTATAGACGCGTAGAGGTAAGGGTGAAGGATCTCAGAAGTGTCGATCTG
 10136  GCCCAGGAGGCTCACGTCGTTGTTCTTCACAAGATCCGTGACGCTCAATGCTGCCGCGGT
 10196  ATCGTAGTCTGAGAGTCAGAGACCTGTCTGCTCTTTGATGAGCAGAGTAAGGTGCTGGAT
 10256  CGTGAGATAGAGGCGTGAACTCTCTCTCATCAGATAGGTGTGGTATGCTAAGATGGCTCT
 10316  ATCGTTAGAAGACATGGGGAGCTTGGAGGTGTAGTACTCCAGCTTGAAGTCCTTCAGCGT
 10376  GGGAGTCTTTCAAGAGCTTAGATCTGTCATACCTTCAGGCACTAGCTCATTGTAAGTTGG
 10436  CATGTTGACGGGTCTATACGACTCACTGTCTCTCACTTGAGGAGGGATCATAGGGAAGAG
 10496  ATCGTCAACTGTCTTGTTCATCATGGTATCAAAGCCTATGATGACGATGGTGCTCAGCTT
 10556  GCTTATCAGGCTGATGGAGTGGATCTCGTCATCGCACCTAAGAACAGAGATCTCGCCTAG
 10616  AATCTGACGTACATCCTTTGTATCGTAGTCTGGCGAACTCTCTATCCTGTTGAGAGCTAT
 10676  GAGGAGTAGCGGAGCTATCTCCTGGAAGTTGGGGCAGTAGAGTGTGACATGTCTTCTCGC
 10736  CTTGCCATGTCACATCTGTTGGAGGGCATCGTACAGCACGTCGGCCGAGATGTCTTTAAC
 10796  CAGGTTCTTGAGGTCCTCCTTGAGGTGAGGAGGGACTGACTCGAAGTCAGTCTTATGTTG
 10856  AGACATGTAGTTCTTGACCTTAGCGTTAAGGTGCTTCATGAGACCAAACAGGCACCCTAA
 10916  GCTCTTGAACTGAGTGTAGACTGATGCTGTTCAAGTGCAAGGAGACTCTCTCAGTATAGG
 10976  ATCATAGCATCTGTTAGGTACTACGGGTGTCCCGGTTGGCTTATGCTGACGTGAGCAGAG
 11036  GACTTCCCCTTCTAGCTTGGTCTCTTGGTTCCCCCTGTATGAGAGTGTCTTGTCAGTCTT
 11096  GGGTGTCATCGGAGATAAGGTACTGTACTTGGTCTCGAGGTGGCTCTTCGAGAGTACTAT
 11156  CGACACTCCGCTGATGATCTTGTTAAGGTCCTTACTTGCTGTCTGTCCCCTCGTCAGGTC
 11216  CATTGTATCCACATAGATGCTTCCTACTCGACCTGGTATGTTCTTAGGTCATCTGCGCCC
 11276  CTTGTTGGAGGAGTGAGTGAAAGATAACGTGGATCAGTGGCTTAGTTCTCAGAGGGTCTC
 11336  AGTACGACAAGAGTATAGGGGCTTGCCATTCTCGATGAAGACATCGTGAGAGACACTAAG
 11396  GGATCTCCGGAAGAACTGGGCACCTGGGTTGGCAGGCTGGGTGTACTGGGTAACTCGCGT
 11456  GTACTCGTCGTCTCACGCATTCGTACAGCATTCAAACACTGTAACTGTACCCTCAGGGTT
 11516  CTCTTCACTGGGAGCTCGTTGGAACACGTGACATTCTAAGTTTTTGTATGGTAGTACACG
 11576  CAAGCTAGTGTTGCCATCTGTACAGCTCACTCAGTCCTCTAGTGCTCTCTTATGTTCCTG
 11636  AGTGAGTCCTTTACACGTGTATCTGTCGTACTCCTCTAAGCTGGTGATGAGCTGACCTCC
 11696  TTGTGTCAGCCATTCGCCAGTGTAAGGAAGCACTCCGATCTCCCTGAAGCTTGTACACCT
 11756  CCGTCTATCGGATGGGTGAAAGTGTCTCATAGGAAAGGGTTGATTGGTTTGCATAGTCTT
 11816  GTATGTTGTCGTAGTGACGTCATG
; G-orf981 <== start ;; contain dpo
 11840  TTAGGTTATGGCTGTTCATAGGGTCGGTAAGGCATGTGGCCCACGGTGTTGGTTGGTTGG
 11900  TAAGCTCTTATGAGGAGTGTAATGAAAGTTGGGGTACGTCTTAGGGTACAGATCTCATGA
 11960  TGAGTGTAATGAAAGTTGGGGGTACGTCTAAGGGTACAGATCTCCGGCTCAGGGGGGAGA
 12020  GTACGGAGGTCTCTGAGACTCTTCTGGTCCTCTCCTTTACTAGAGGTCTGGATGCCCCTT
 12080  CGATGCCTCAACGTGTCTCTTCGGGGGGTATCTGTTACCCCCTCAAAAGATGCACATCCC
 12140  GAGGTTCAACGGTAGGCTCGTGGGAAGGCTCTTCTGGGTCTCTCCTTTACTAGAGGTCTC
 12200  TTTGTCCTCTTAGGACCCTACCGTGCTAGTCGTAGGGTCATTCTTACCCCCTCGAAAGAT
 12260  GCACACCTGCTAGGGACCTTGGGAGACTCTTCTGGTCCTCTCCTTTACTAGAGGTCTGGA
 12320  TGCCTCCTCAGGACCCTACCGTGCTGGTCGTAGGGTCATTCTTACCCCCTCAAAAGATGC
 12380  ACACCCCTAGGGACGTCCGGAGACTGGCTGTGGTGTTCTCTACGTCTTGTTCAGGTGGGT
 12440  GACCTGGATCAGGAGGGGGACTA
; G-orf1067 <== end
 12463  GTACGTCGTTAGGTTATGTTCTTGGCTATCGGCTATGCGTGCTAACCGTTTCTTCTCGTG
 12523  AGGTTTGATCAGCTTGACATCAGCTTCCTTCATCTCTTTCAATGTTGGAGGGTAAGAGTT
 12583  GGGTTCGTC
;;     G-dpo_3 <== end
 12592  AGTCTTAGTGGAGATGAAGGTGCGCTTGTTGTACATCTTCTTCACTCTCTCAAGGTCCTT
 12652  GGCTTGTACGATCTGGCGGCTCACCATATCTGTCTCCATCTGAGTGAGTCTATCTTCAGG
 12712  CTCACGGTGCCGTCCTGAGACTCCTGAGTGTACTATCTTGGCGTGAGTATCATCGACTCG
 12772  GATGACGTAGTTCTTCAGGCCCATGAACCCCGCGTCACGATCAGCCTCAAGTTCTAACTT
 12832  GAAGGCACCCATCTTGTCCGACACGAGGTTTCACTCGTCAGGCAGGGGTGCTGAGGTGAT
 12892  GACAGAGTCCGTGTCAGCGTAGTAAACTTTGATTCCATGTTCCTCGAGTCTGATGATGAG
 12952  CTCCAGGAGTTGGACACGAGCATAGGCGTTGATGAATGCAGGTATGGCTACATTGGTCCG
 13012  GCTCTGTGTATCCTCATCTTCAGGGACTAGCACGAAGCCTCCTTTGTCCCCAAGAGGGCG
 13072  GATAAGGGATGTGGACGGGATGTAGACTCTACCGCTGTCCCACTTGGAGTACTCCTTGAG
 13132  GGCAGATTTGACCTCGGAGAGCTCCTTCTTGAACTCCTCATTCTGTGAGCCGAGGACTCT
 13192  AGCTTCCTTACCGAAGAGGTTGGTGATTCAGTGTCACTTGGGCTGGAACAGCTTGAGGCT
 13252  TAGTCGGCCCAGTATACCGTTCATACGTAGCTTTAGCAAGCTAGCACGGAGGGAGTTGCT
 13312  CTCCTTCTTACGTGCTTCGTAGAGCGTAGTGTAGTAGTCACGGAAGGGGTGGTTCTTCAT
 13372  CTCAGGAGAAAGAGGAGAAAAGAGTATGCCTCCGAGGATCTCGATCTTGTAACCACATCG
 13432  ATGGGCTAGTGCGAGCTCCATGGAGGTTCAGACACCTGAGAAGGACTGCTCCTTGGACTC
 13492  GGACTCGCACGATGGGCTAGGATAGTATGTCCCGTGGTTCGTCCGGACGGGTAGGACCCC
 13552  CACGATAGGGTGGGGTTTGTTGGGAGTGCAAGTGACCTTGGCGGTGTAGAGCCCTAGTGC
 13612  TAGCTTCTTGACACTTTCGTCTGTGAGTGGGAGAGTCTGACCTTTCTCCAGATGCAGCTC
 13672  TGTCACCCTTCTACCCGGCATGATGCAAGAGGACGCTATGGAAGGGTACGCACTTCTCCT
 13732  GTCATATACGTAGATAGGGGCTTCAGGGCCGCTATAAGAGCGTAAGAGAATGTTCAAGCC
 13792  TCCATAGAGGCCCTCAGCTACCCACTCATAGAGGTCAGGGCTATCCTCAGCTATCTTACC
 13852  GAGGTAACCTAGGTGACTGTGTTTGTGGAGGTCCGCAAAGCCTAACCCTGCAGCACTGTA
 13912  GTAGTTCCAAAGGATGAGTCCAGTCTCTTCTACAGTGTGATGGTTAAGGTGCTGCATGAC
 13972  CATGTATAGGGAGGAGGACTCTCTCGTCAGGAA
;;     G-dpo_3 <== start ;; HMM match pos. 647,1065 score 5.2e-49
 14005  GGTGTGGTACTTGAGGATCGCGTCATCTTGGGGAGAGGGGGAGGTGTAGCTCTTCAACTT
 14065  GAGGTCGGAGAGAGGGTGGGGGAAGCATCGGAAGCGGAGGTCTCTCTCACCAGGAGACTC
 14125  AAGCTCGCTGTCAGAGGGCTTAGGTACTGGGCAAGATCATGGGTTGGTATACACTTCCGG
 14185  GCAATCACTAAGGTATGTGTAGTACTCAGTTTGTGTGAGGTAGCTGAAGCTCTTGATGGT
 14245  GATTCGTCTCTCCTTAGTTCAAAGCTCAACGGCTAGGTACTCATCTTCTAACTTCTGGAC
 14305  GGAGACCTGACCTATGAGCTCACGTATGTCCTCAAAGATCTGCTCGAAGTTGTCGGTCTG
 14365  TAGTCTGTTGAGAGCTATCAGGAGGTATGGGGCAACCTCGGTGAGGTTGGGGCAGAAGAG
 14425  TGTCACCTGCTCTGTCACTCCCGCGTGGCGTAGTTGATCTAGTATGTCGTAGAGGATAGA
 14485  GGCGGAGATGTCTCGTACCTCACTCTCTATGGTTCGTTTAGCATGCTCTTCCTTACCTCG
 14545  CTTCTCCTCCCTTGTGAAGTTCTCCAACGCCTGGATCCTGTCCAGCTCGGGGTAGAGCTT
 14605  ATCCGCCGCCGCATGCAAGCAGCCGAGGTTCTTGTACACCGTATAGACGGAGCTTACTCA
 14665  AGTTCAAGGGTACTCATTACGTAAGGTATCGAAGAGCCCGTTCAGGAGTAGAGGACGACC
 14725  GGTAGGCTTACGGCGACGGTCGGTGTAAATCGGTCCCGTGCTCTCTAGGTTAGGACGTGG
 14785  ACCTACCATAGGTATGCTCTCTACTGGGGGTCTTGTACTCTCCTTCTTTCCCATGTGGGT
 14845  GTCCTGGGAGAGGACGATGCATACACCGGTGATGGCTGTATGAGAGTGCCGAGGGGCGTA
 14905  CCGTGGCTTCCCTAGCAGCATCGTATCGATGAAGAGGGCACCAACTCGGCCCGGCTTACT
 14965  TCATTCGGTCTTCTTTAACCGAGGGCTAGACCCATGGGACTTAGAGACGAGTGGTTTGAG
 15025  CCGTCAGCTTCGGCTAGTGTAAGCTAGCTTTCCATTGCGGATCTCGAGGTAGTTTGGTCC
 15085  TACGAGAGACTGGCGTCTGTACTCGTCACACTCTACCGCCGGCTGCTTGAACTGGGTATA
 15145  TGGCACTCAGCGATACCCCATAGGGAAGTATACAAACACTAGAGCTTGGCCTTGAGGGTT
 15205  CTTCTTGGTGGGGAGGTCGATGAAGACGTGGGCCTCTCTTGTGTCTACGCGGATGACACG
 15265  TATACGGTAGTCATCTTTACGGTCGCGGTAGGTCTCGAGGGCTTTGGCGTGGAGGGAGAA
 15325  GCAACTTTTGGGTACGCGTGATTCATAGTCAGACACGTTGGTGTAAGTCTCCCCTCCCTC
 15385  CGTCAATCAGTCAAAGCTGTATGGTAGGACCCCCTGGTACTCCTCGTCATGGCGGTTGGC
 15445  CACATCCTCGAAGTCTGTGGGGGGTGCTACACTTTCTTTGTAAATTTCATTGTCTGACAT
 15505  GTTAGGGTATCTTGGGTTGTCAGTGTGTTCGGGCCATAAGAGGATCGTGAGGGCAAAGTG
 15565  GTCCACGCTTGGGGTGTTATACATAGAAGGCCTTGGGAGGCAACGGTAGACGGGTGCGAC
 15625  CCCGCATCTCCTGGAATGACAATCCAGGGCTTTACACTTAAG
; G-orf1067 <== start ;; contain dpo
 15667  CTACTGCCGCGC
;     G-trnQ(uug) <== end
 15679  TTAGACCGGCGTGATTCGAACACGCACCGACTTAGCT!CAA!ATCTAAGTGACCTACCTA
 15737  GTTAGTCTACGGTCTA
;     G-trnQ(uug) <== start
 15753  GTAGGAGCTCCTTGGCCTTGGCCTCGTCAGTTGCACACCGTGCGACTGGGTGACGTGAGA
 15813  GAGGCATCGTGCCAGTGGGAGCTCATAGGAGTAGAGAGGGACCTACCGTGACAGTGGGTG
 15873  CTCATAGGAGTAATGTGATACCCACCGTGACAGTGGGTGTAGAGAGGGACCC
;     G-orf174 ==> start
 15925  ATGGTGACAGTGGGAGTAGAGAGGGACCTACCGTGACCGTGGGGGAAGAGTGTGACTCAC
 15985  CGTGACAGTGAGAGTTGTGAGGGACCTACCGTGACAGTTGGGGAAGAGTGTGACTCACCA
 16045  TGACTGAGAGTAGAGAGTAGAGAGTGACCCACCGTGACAGTGAGTGCTCATAGGAGTAGT
 16105  GTGTGACCCACCGTGACAGTTGGAGCTCATAGGAGTAGTGTGTGAGGGACCGCGGGAGTC
 16165  GTCACGGATGAGGGTGTGAGTGAGGTACCGTGCCAGTCGTTGCTCATCGAGGGTACATCA
 16225  GTGACTCACCGCTTAGGTAGGGAGAGAGAGAGTGAGATGGAGATGAGTCTCAGTTATAGA
 16285  TACAACAACTTTTCTCGACCCTTAAGAGGTCTGAAAGTACTCTCTAATGGCACTCCCTAC
 16345  AATTCAAGCTTCAGTACTGAAGGAGCTCGTGGGCGGCCCCTAGGCCAGCCGTTGGACTGT
 16405  CGAAGAGCCCCCGGAGAGCTGCCCTTAGGGCCCTGGTGGGC
;     G-nad5 <== end
 16446  TTAG
;     G-orf174 ==> end
 16450  CTGCCTAACAGTACGATGAGGTTGAACAGGCCAGCAACTGGTAGGTAGAGCAGTAGACGT
 16510  CCTATCCCAGTGCTACCCAGCACTCGTAGTAGCCCGCTGTCCGTGTACTCTCACAGTCTC
 16570  CCTCCTAGTCTCAAGCTCTTCCGGATCACCAAGCTGTTCATCAGCTGGTCTCAGTAGTAC
 16630  CGTTGTACTAGGTAGACGTAGACACTGTGGGTCATCAGTCGGTAAGCGTACTCGTACACA
 16690  TAGACAACTATGCTTGACATCCCTACTCCCAAGCAGAGAGGTAAGACCTTGACTCACACT
 16750  GGTAGCGTCATCTCAGTCTCGATCCAGCTCGTGTTGGACGGTAGGGTCATGCCGATGTGG
 16810  TGGATCACACCGTCCCTGTAGTACCCTAAGCTGATGCTATAGAGGACTAGCACGATCATA
 16870  GGGATCATCAGTCCTCATGACTCATGCACCTTCCCTACCTGTGCCTTGCTAGTGCTAGGC
 16930  TGGTTGTAGAACGTCAGGTAGAGAACCCTCACCGAGTACACCGATGTAAGCGTAGCCGAT
 16990  GCCACGGCCAGGTAGTAGACCAAGTACCCGCTGAGACGGTACGACCCATACAGTGACTCG
 17050  ATGATGATGTCCTTGGAGTAGTACCCACTCAGCCCTGGGATGGCCATGAGAGACAGTGAC
 17110  GCTATGAGCATAGCGGTGTAGCTAAAGGGTAGGTAGGCTCGTAGTCCTCCATACACCCTC
 17170  AGGTCCTGGCTCTCGGACCCATAGCTGTGGATGATCGACCCTGCCGCCATGAACAGGAGG
 17230  GCTTTGAAGAAGGCGTGACAGTAGAGGTGGTAGACGGCCAGGTCATAGGCGCTGAGACCT
 17290  ATGGCTAGCATCATCATACTCAACTGGGACATGGTAGAGAGGGCGATGACCTTCTTGATG
 17350  TCGTTGCACACTGTAGCCATGAGACCACTGACGAGAGTGGTTACACCTCCCAGTCAGAGG
 17410  ATCCCCAACAGAACGGTGGGGGTGTACTCTAACAGGAAGGCTGACCGAGCCAGTACGAAG
 17470  ACACCGGCACAGACCATGGTAGCAGCATGCAGTAGAGCGCTGACTGGCGTAGGCCCTTCC
 17530  ATGGCTGATAGTAGTCAAGCATGTAGGCCTAGCTGGGCGCTCTTGGCGGTGGCAGCTACC
 17590  ACTAGCAAGATGCCTATGACAGTGAGGAGGTCAGTCTGAGTGTAAGGCACGAGGAGTGCG
 17650  ATGGTGCTAAAGTTGAAGCTCTGGAAGGCCGTAATGAAAGTAGCCAACGCGACAACGAAG
 17710  AAGGTGTCACCTAGACGGTTCAGCAGAATAGCCGAGAGGGCTGCCTTCATGGCTTGTACA
 17770  CGGGTAGACCAGAAGGAGATGAGCAAGTAGGAGATGACTCCCACGAACTCTCAACCTATG
 17830  AACAGCATGATGTAGTTGTCACTGAGCACGAGGATGCTCATGAAGACGGCGAACATGCTG
 17890  AGGGTGATGTAGAAGCGGTTCCTGTGGGCGTCTCCCTGCATGTACTCGACAGCATAGAGC
 17950  AAGACACAGACAGTGACTACCCCGACGGGGAGGAAGACACACAAAGCAAGTGAGTCGAGC
 18010  TGGAGACCGTAGTCACTCTGCAGGACACCTTGACTGAACCAGCGTCCTAGTAGGATCTTG
 18070  CTAGTAGGCTCATAGGAGAAGCTGTACAT
;     G-nad5 <== start
;     G-nad4L <== end
 18099  CTAGATGGTACTAGAGACGTACCCTCTGAGCTTGTAGTAGGCCACTAAGATGCTAAGGCC
 18159  TATGGCTGACTCTGCACCGGCGATGATGACGATGTAGAAGGCAAAGATGGTCCCACTGAG
 18219  GTCGCTGAGGGCACCACCCACATGGATGAGGTGGACCGTCACCATGAGAAGGAGGACCTC
 18279  CAGAAGGATGAGGAGGGTTAGCACGGTAGTGTTGAGGCCTTGGTCTAAGCCATGCTTGAC
 18339  CCATAGGAGCAACAGAGTGCTAGAGATAGAGATCAT
;     G-nad4L <== start
 18375  AGCGTGCTAATGGGGACACTGAGGATAGTAGATGAAGTCTAAGGGCCCCCAGCAGGAGGG
 18435  GAAGAGGGGTAAGATACGAAGGGAGGCGGCCAAGGAGAAGAGACAGTACTAGAGCTTGAA
 18495  CTGAAGTAAGAACACGCTAAGAGGGGAGGAGAGACCAGTACTGCAGCTT
;     G-rnl ==> start
 18544  GAAGAGAAGGTACAGCGATTAGAGAGTACTTTCAGACCTCTGAAGGGTCGAGAAAAGTTG
 18604  TTGTATCTAAGACTGGACTCAAGAAGATCCTCTTGTGACTCCCTCGCACTACCGCGCTGA
 18664  GTAGCAGCAAGGGCAAGCGCCCACGCTAAGCAGGAGACTGCACGACCACACCGTTGGGAA
 18724  CTGAAACATCTAAGTACCACGGTCTAGAAGTCAACCGAGACGGGCCTAGTACCGGTGAGG
 18784  GAACGGCCCTCAGCCTACACCTAGCGCCTTGAGGCGTGAAGACAGCAGTGTCAACTGCTA
 18844  AGGCTAAGCAAGCGCGGTACGAGTCGAAGTACTGAGAAGGAACGTAGGAGAAGTAGGAGG
 18904  ATCTGAGCAGCCATAGTATGGCGTACCTCTTGTATAATGGGTCAGTGAGTTGGGCCTTCA
 18964  AGTGAGAGCCATCACATGTAAGCAGACCGCTAAAGCAAGGTCAGATTTGAAGGCCCAGAC
 19024  CCGAAAGTGGACGATCTACATACGACCCGGTATGCCCCTAACAGACCCTTAGGCTCAGAG
 19084  TGACCTCATCTCACTGAGAGAGATCACGAACAGCTAGGTGTACTCAGAGCTTCAGCTCTG
 19144  GGGCCTTACACCACCAGGTCCTTAGAGGCATGACCTCATAGCTTAGTGTTGCAATACTAT
 19204  CTAGAGAGTCGTATGTCGTAGTGAAAGGCTAACCTAGTCCACCGATAGCTGGTTCTCTGT
 19264  GAAAGACATCTTAGTGTCACGTCAGGTATGGACAGGTCTGTACAGCACGGAGAGGTACGG
 19324  GGGGGCCCTAACGGGTCTACCCCTGCTTCTCAACCTCGGAAGGACCGTCCTCCTCAGCCT
 19384  GGCAGTCAGACCGTACGCGATAAGGTGTTCGGTCGAGAGGGCAACAACCCAGACTATGCT
 19444  TCGTAGGCCCCCAACCGTAGCCCAGTGGACATGATCCACCTCCCCCAACAGCTAGGCAGC
 19504  CAGTGGGTTTGACACTAACCACCTGATGATGAACATGTAACAATGCACTGCCTCGATGGA
 19564  TGAGGTGGAGTAGATATACGGGCCTAAGCTACGGGCCGAGACATAGGTCTCCCTACCTCA
 19624  ACGGTGGGAGACGGTAACAGAGCAGCTACCTTAGACACATCACCCCTAATGACTAGACTA
 19684  CACCGGTGTGTTGCATAGCCCCTACTACTACTACGAGAGTGATAGTGATAGGACAAACGG
 19744  CATACCGCAAAGGTCTAGGTCATTGATGAGCTCAGAAACATAGCACTGTAGTAGAGAGAT
 19804  TAGAGTAGGCAGTCAGACGAGAGTCGGACGGCGTACTGGAAGGGTATACTAGAGTGTTCC
 19864  CGACGACGACGTTGTCAGGGAGAGAGCAAGGTAGCACGAGTATGCTGACATGAGTAGTGA
 19924  TAGAGGGTCTAGGACCCTCCCCCCAAGCACAAGGTTTAACCACAAAGGCACGGCCCCTAA
 19984  GTAGTGAGTGAGCCCAACAGCCCACTAGCCTGACAAGGACACTATGATGGGCACACGACC
 20044  AAGTAAGACGATGTAACCGTACTGTAGACCGACACCGGTGTGCTGCAGAGGGGAACGAGC
 20104  GAACTGGCCTTAATGAACTCGGCAACCGGGGCTAACCCCCGAAGAAGTGCGACTGTTTAC
 20164  CAAAAACACAGCACTCAGCAGGCTGGCAACAGCTGGTATTGAGTGTGACCTCTGCCCGGC
 20224  ACAGGGCCTCATAGAGTGTAGCGGTGTACTAGCCGCTGCACCACAACGGCTCTGTAAGCG
 20284  GCGGTCTTATCCTGAGGATCTTAAGGTAGCGAAGTTCATTGGCACGTAATTGGTGTCCCG
 20344  CATGAATGGCTGCACGACGCTTCAACTCTATCAAGGCCAGGCTCGACGAAGTTGCAATCG
 20404  CAGTGAAGATGCTGTGTACCTCCAGATTGACAAGAAGACCCTATGCAGCTTCACTCAAGC
 20464  CTTCCATTGCGGCTCCCATACACCGGCGTACCAGCAAGTAAGAGATCACCTGTAAGCCTT
 20524  ACAACGCTCTAGTAGGGAGTCGCTTATCCACATAGGTCCCTTCAAAGCCAACGTGAGAGC
 20584  GCTATCCCACTCACAGTGAGATGTCGCCCACGATGTGCTCGAAGGGCGTAATGAAACCGG
 20644  GAGACAGTGTAAGGTGGAGAGTTTCGATGGGGCGTCGACATCAGAGAGTCCATCTGATGT
 20704  ATCTCGTACTACTAGATGGCCATGCTATCACGATAGCCTACTAGACCACCAGGAGGGTCA
 20764  CAGCTAGCCGGCAACTAGCCTCACAAGGACAATGACCTAAGCCCTCCCCGACCGCCAGAC
 20824  CGACAGGTCGAGCGGGTACGTAAGTAGAGCATAGTGAACAGGTAGAGCTCCGTGATAGAG
 20884  CTACCGACAATGAATGAAAGTTACGCTAGGGATAACAGGGTCATACCGCTCGAGAGTAGC
 20944  CATTGTCAGCGGTGTTTGCCACCTCGATGTCGTCTAGGCTCATCCTCCCCGTTGTAGCAG
 21004  CAGGGAAGGGTAGGACTGTTCGTCCTTTGAAGAGCCACTTGAGATGGGTTAACTACGACG
 21064  TGAGTCAGTAGTGATTTTATCATCTGGAGGCCATCCATCCCGTCTGCGTCTGGGTGTACG
 21124  AAAGGATCTTAGACGCTCTCCCTATGGTGCTGGAGACAGCCTACTAGCACGGTACAGTCT
 21184  TAACAGTCTGTGCCAACACGATGGAGACTCAACAGTCCCCACCAGCTCAGTACAGGCTCA
 21244  TCACTCCTAAGCTACGGAGGGTACGAGAAGCACTGATCCCCTATCAAGTGCCAAGCTACA
 21304  GACGGAGATGTTATGAACATCATAGACCATGATGAATGAAAGTGCCCCACGATACAATGG
 21364  AGTATC
;     G-rnl ==> end
 21370  TCTCTTATCCTCTTTGAGTCCAACTCTCATACAACAACATCCTAA
;     G-trnA(ugc) ==> start
 21415  GGGACCATAGATCAATTGGTAGATCAGCCCTCT!TGC!ACAGAGCAGACATAGGTTCGAA
 21473  TCCTATTGGTTCCA
;     G-trnA(ugc) ==> end
 21487  TATCGATCCAGTCCAGTATGCCTAAGACTACCTCCCCAGTAGGGACTAG
;; mfannot: G-cox2 ==> start Def by similarity
 21536  CCTCCCATCTGTTCACTCAGAGGATCTAGCTACCTAACC
;     G-cox2 ==> start
 21575  ATGACTAGACCAATGCTCTACCTTGACGTCCCAACACCATGAGGGTTCCGCTTCCAAGAC
 21635  TCCGCCTCGCCTAACGCCGAAGGGATCGGGGAGCTCTACGACCACATCATGTACTACCTA
 21695  ACCTTCGTACTAGGGTTCGTATCATACATGCTCTACAGCATCATCCGAACCTTCACCAAC
 21755  AACGCCTTCTCCTACAAGTACCTCAACCACGGTCAAACCATCGAGATCATCTGAACCCTC
 21815  ATCCCAGCCGTCATCCTACTCCTCATCGCCTTCCCAAGCTTCATCCTCCTCTACCTATGT
 21875  GACGAAGTCCTAACACCTTCCATGACTATCAAGGTCATAGGGCTACAGTGGTACTGGAAG
 21935  TACGAGTACTCTGACTTCATTGGTACAGAGGGAGAGACGATCGAGTTCGAGTCCTACGTG
 21995  GTACCGGACGACATGCTAGAGCCAGGACAGCTGAGACTGCTAGACACTGACACTAGCATC
 22055  GTAGTACCCGTAGACACACACATCCGGTTCGTAGTCACCGCCAACGACGTCATCCATGCC
 22115  TTCACCCTGCCATCCCTAGGGATCAAGATAGACGCCACACCAGGACGGTTGAACCAAGTC
 22175  AGCGCTCTAGTACAGCGTACAGGTGTATACTATGGACAGTGTAGTGAGCTCTGTGGAGTC
 22235  CAACACGGGATGATGCCCATCAAGCTAGAGTGTGTCTCACTGACAGACTTCATCGAGTGA
 22295  GTAGCAGAGAACAGCTAG
;     G-cox2 ==> end
 22313  CCCTACCAGAGCGATGTAGCTACACGAACCACGACAAGAGCAGTTA
;     G-trnN(guu) ==> start
 22359  GCTCCTATAGCTTAACGGTCAAAGCGATGTACT!GTT!AATACATAGAGTTCTAGTTCAA
 22417  GTCTAGATAGGAGCG
;     G-trnN(guu) ==> end
 22432  ACGACGTATGTACAGTCCCTTGTAGACTGCTATAGCCACAGCAGTGCCTACTACAGCGCT
;     G-nad6 ==> start
 22492  ATGAACACCATAAGCGGGATAGCAAGCTTGATGATCCTAGCCGATCTCTCCCCCATCCAC
 22552  TCCATACTGAGTATGTTGGTACTCTTCATCACGGCAGCCCTGAGCCTCTACCTAGCCGGC
 22612  TACCACCTCATGGGCATCCTTTATGTCCTCATCTACGTGGGAGCCATAGCCATCCTGTTC
 22672  CTCTTCATCGTATCCCTCCTCAAGATCAAGCACCTAGCCAACACGGTGAAGACCTCGCCC
 22732  CTCGTGGTGGTGGCCTTAGCCACAGTGTTGATCCCCTTCGACCTCACACTAGGAGAGAGA
 22792  CGAGTGGTGGAAGAGGCGCCAAGCCTCGCCTACCAGGAGCTTAGCCATGTGGGAACCTAC
 22852  CTGTACTGTGACAGCGCCATCATGCTAGTGGTCACAGGGGTCATACTAATCCTGTCAATC
 22912  ATAGGGGCGATAGCAGTAACACGACGGTA
;     G-nad1 ==> start
 22941  A
;     G-nad6 ==> end
 22942  TGGCCTACATCGAACTCATCCTCATCCTCCTCAGCGTCCTACTAGCAGTAGCCTTCCTCA
 23002  CCGTAGCAGAGCGGAAGACCCTCGGGTACATGCAACGACGTGTAGGACCCAATGCAGTAG
 23062  GGTACTACGGCCTCCTCATGGCCATAGCAGACGCAGCCAAGCTGCTGCTCAAGGAGATCG
 23122  TCATCCCTACTCATGCTGACAGACTCATTCTGTTCCTCTCACCCATGATCTCACTAGTCT
 23182  CTGCACTACTGTGCTGAGCCATCATCCCCTTCGCACCAGGGGTGGCAGTACTGGACCACA
 23242  GCTATGGCTTCATCCTAGCACTGACCATCAGCAGTGTAGGAGTCTTCGGAACCCTACTAG
 23302  CAGGTTGATCAGCCAACAGCAAGTACTCCCTACTGGGATCGATACGGTCAACGGCTCAGC
 23362  TCATCAGCTACGAGCTCATCCTCACCACCATTGTACTGTTGTGCATCTTCATAGCCAACA
 23422  CCGCCAACCTGTCAAGGTACGTGGAGCTACAAGAGTCGATCTGAGTGGGGGTACCGCTCC
 23482  TACCGGTGAGCATCATCTTCTTCATCGCCTGTGTAGCAGAGTGTGCCCGTCCACCGTTTG
 23542  ACAACGTAGAGGCGGAGTCAGAGCTAGTCAGTGGTCACATGACGGAGTACTCCAGCAGCA
 23602  TCTTCGTCCTGTTCTTCCTCGCTGAGTACGCTTCGATCCTGTTCCTCTCGACGCTCACAG
 23662  CGGTACTGTTCCTAGGTGGAGGTACTGGGGTGGTGCTAGGGCTGAAGGCCAACCTGTTCG
 23722  CCTTCACCTACATCTGAGTCAGAGCAACACTCCCACGGGTACGGTTCGACAAGCTGATCA
 23782  ACCTGTGTTGAATGGTCTTCCTACCGGTCCTGTTCGGGACGTGCATCTTTTTGCCCTCTA
 23842  TGATCTACCTCCTCGACTCTCAAGCGCTCTAG
;     G-nad1 ==> end
 23874  TACAGAGGCCTCTGAGCTCAAATAAGACCCTAGTAAAGGAGAGAACCAGAAGACGGAATC
 23934  CCGATTCCAGTGCACCGTCCTAGTGCGGACACAAAGAGACGGGTGAACCGACAC
;     G-trnS(uga) ==> start
 23988  GGTGGCATGACTGAGTGGTTTAAGGTATGATATT!TGA!GCTATCACGGTGAACAACCCG
 24046  CGTGTTCGAATCACGCTGCCTCCG
;     G-trnS(uga) ==> end
 24070  ACACAGCCTCACAGCTCTAGTAGGGCCCTACCGAGGACCCAGGAGCACGAGGCCTCACGG
 24130  TGCAAGTAGGAGAGCCCAGAGCCCCTAACAGCACGAC
;     G-trnL(uag) ==> start
 24167  ATGACTATGGCGAAATAGGTAGACGCGGTTAGTT!TAG!GACTAACTCTCTAAGGGTTCG
 24225  AGTCCCTTTAG
;; mfannot: G-nad4 ==> start Def by similarity
 24236  TCATA
;     G-trnL(uag) ==> end
 24241  CACCAGCAACCAGCGGCAAGGGCCGAACAACACGCTG
;     G-nad4 ==> start
 24278  ATGACACTGATAACACTAACAACACTGAGTGTGAGCCATGGAGTGACGTCCCTCTACAGA
 24338  GGGAAGGCGAAGGAGATCCTCCTCATCGCCAGCGTACTGCTAGCACTGCCGACACTGTAC
 24398  GACTGGTACGAACTAGAGGTGTACTACACCACCGACGGTCTATCGGACGTCCTGATCATC
 24458  CTGACGGCCTACCTAGTACCCCTGGCGATGGTGTCCAACTGGAACACCATCGGTGAGCGA
 24518  ACCTACTACGAGCTCGTCCTGCTACTAGGAGCAGTGATCCTCCTCAACTTCATGTGCCAA
 24578  GACATGCTGGCCTTCTACATCTACTTCGAAGCCTCCCTAGTCCCTCTCTTCCTCATGATA
 24638  GGGCTCTACGGGGCAGCCAACAGGGAGAAGGCAGCCGACTACGTCCTCATCTACACACTT
 24698  GTATCGTCCCTGTTCATGCTAGTAGCCTTCAGCCTCTATGAGGTCATGATGAGCAGCACG
 24758  ACGTACCAAGAGGCAAGCATGATGGTCCTATCCATAGACCTACAGTGCATCCTCTTCCTC
 24818  TCCATAAGCTTAGGGATCATGGTCAAGACGCCTCTAGCGCCTCTACACACCTGACTGCCC
 24878  GTGGTACACTCAGAGTCACCCTTAGCAGGGTCCATCCTGCTAGCAGGAGTGATACTGAAG
 24938  CTAGCGGTGTACGCCATAGTCCGCCTGATCCTGCCGTCCCTCACGGAAGCAGCAACCCTC
 24998  TACACCCCTGTGGTGTACGTGGTGTGCTTGATCACCATCGTGTACACTTCCCTCATCACC
 25058  CTCCGTCAGACTGACATGAAGGTCATAGTAGCATACAGCTCGATCTCCCACATGGCAGTC
 25118  TGCATCCTAGGGCTACTGAGCAATACGGTGACAGGGCTGACGGGTAGCCTGGTGCTGTCC
 25178  CTAGCCCACGGGCTAGTCTCACCAGCTCTCTTCATCATCGTGGGAGGGGTACTGTACGAC
 25238  CGGTACCACAACAGACTGGTGTACTACTACCAAGGGCTACTAGGCTACATGCCAGTGCTA
 25298  GCCACCTTCCTCCTAGTGCTAAGCTTCGCCAACGTAGGGACACCTCTGACCCTCAACTTC
 25358  ATCGGGGAACTACTGTCACTGTCAGGAGCAGTAGCACGTGCCCCAGTGCTAGGAGCTCTA
 25418  GCCATCGGATCAGTGCTACTATCAGCAGCCTACCAGATGAAGCTGACCAACCGTCTGACC
 25478  GGAGGAGTCAAGACCCCTTACATCGCCTTGACAGCAGACTGTACACGTAGAGAGAGAAGC
 25538  ATCCTACTGCTACTAACCGTCCCAACGGTGTACCTAGGGGTGCAACCACAAGCCCTCTTA
 25598  GACTACCTATGGGACCTCAGCAGCCTGGTCTACTCAAGCTAG
;     G-nad4 ==> end
 25640  ACAACCCAGTCCGACGACAAGCGAGACAC
;     G-trnM(cau)_1 ==> start
 25669  TGCAGAGTAGTGTAAAGGTAACATGAAAGACT!CAT!GATCTTAAGATGGCTGTTCGACT
 25727  CAGTCCTCTGCAC
;     G-trnM(cau)_1 ==> end
 25740  CGCACAATGGGCCAACGCCACAGTAGGTCACGAA
;     G-trnM(cau)_2 ==> start
 25774  GGAACCATAGCTCAAGGGTAGAGCGTGTCACT!CAT!AATGACTAGATCTCAGTTCGAGT
 25832  CTGAGTGGTTCTA
;     G-trnM(cau)_2 ==> end
 25845  CCAAGGTACAGCGATGTACCACAAACATAGGACTAGCGTGCTAGTCCACACACTGAGAAC
 25905  ACCAA
;     G-rns ==> start
 25910  GACCACATGAACATGATGTTGGTTCAGACTAAACGCTATCTAGAGGTCTAACACATGCGA
 25970  GTCAGCCCCAGCGACCAAACAGGAGACTGCGAGGACGCTGAGGCAGGCGAAGAGGTGAGT
 26030  AGCTAAGCAGAGCCTAACACAGAGGTAGCTTAAGGATGTAGGTAGTAGGGCACCGCTCTA
 26090  GCCGAGGAACCAAAGCCGATGATGAAGATCACAACGGCCACATTGACCATGAGTCAACTA
 26150  CCCCAGGTAGCAGCAGTGAAGAATCTTTGACAATGGCCTCACGGCTGATCAAGCCATCTA
 26210  GAAGAGCCAACCAGCTCACAGGCAAGGGAAGCATGATCCCTTGCCCAGTCAGTCCAGACC
 26270  AAGACATGTGCCAGCAGTAGCGGTTAAACATGATGGGCCAGCGTTAGTCCCCTAGGCCTA
 26330  AAGGATACGTAGAACAGACCGGAGAAGACCTTAGACAGGTCCCTCCACCTAGACTGCACA
 26390  GGGGTGCCAAGAAGGACGGTGAGAGAGATGAAATGCTATGACCACCGTCGTACTGCAACG
 26450  AAGGCACTCCTACGACAGTGACGTTGAGGTATGAAGCCCGCGAGCACGAAGTGGATTCGA
 26510  TACCCACCTAGTCACGGGTGCTAACTTTGATCACCACACCGCTCTAAGCAGCTACGGTAG
 26570  CTAACGCTAAGAGTGATCCGCCTGAATAGTACGCCCGCAAGGGTGAAACATAAGACATTA
 26630  GCCGGTTGTAGACACCAACAGTGGAACATGTCGTTTAATAGGATGATCCACCTTGAACCT
 26690  TACCTCCTCTTGAATCTCACTCCCTTGTCGACCACAGCGCTGGCTGAGTCCCCAGACCCA
 26750  GGGCACCCCCTGGTGCGGGGTCAAGCCACCGCCGAAGCGACGCAGGGAAAGAGACAGGCA
 26810  TTACATCGTTGTCGTCAGTTCATACTGAGAAGCATGGTGTTCAGTCACCGAATGAACGAA
 26870  GTCCTCCTATGCCTACAACCAGAGCGGTAGAGTGAGATTCCATGGCGTCCTAGTCGAGAG
 26930  ACGAAGACACCTAAGACTCACCTCTACCCACCTGAGTAGGCCCTATAGACGAGAGCGCCA
 26990  GCTCTAGAAACTGAGGGTGAAGACTAACCTAGATGATCCTAATGAGGATGGGCCACAGAT
 27050  GTGTTACAAGAGCAGTACAATGACCCCCAACCCCTGCTACTAAGGTAATGAAAGTACCCT
 27110  TCGATGAATTGAGCCCTGCAACCCGAGCTCATGAAAGAGGAATTGTGAGTAATCGCGGAC
 27170  CAGAGAGACGCGGTGAACCTACTCTCTACTTCGGACTAATCACTCATCAACAGCAAAGCC
 27230  ACCCTACTACTAGTCACAACAGTACGCCGCCCAACACCTAGTACCCACTAGGACGCTTGG
 27290  GTGTACAACCCTGACTAGCACACCGGGATCATGTGCTGTAAGTTGAAATACAGTTCGGGT
 27350  AGGGGAACCTGCCCGGGATGGATACACAGA
;     G-rns ==> end
 27380  TCACAGAACACACCACTACAACGGTGAGATACATAGACTCACCGTCC
;     G-trnI(gau) ==> start
 27427  TAGCCCATATCTTAAGCGGTAAAGAGCTCGATC!GAT!AATCGAGAGATGTAGGTTCAAG
 27485  TCCTACTAGGCTAA
;     G-trnI(gau) ==> end
 27499  GCTCTTCAGCACCCCCTTAGACTACAACGCCAGTCGAC
;     G-atp9 ==> start
 27537  ATGCAACTAGCCCTAGCCGCCAAGTACATCGGAGCCAGCATCGCCACACTCGGACTAGGA
 27597  GGAGCCGCCATCGGAATCGCCCTCGTGTTCGTAGCCCTCATCAACGGTACATCACGAAAC
 27657  CCTTCCCTACGGTCAACACTCTTCCCTCAAGCCATCCTAGGATTCGCCCTCAGCGAAGCC
 27717  TGTGGTCTATTCTGCCTCATGATCTCCTTCCTGCTACTCTACGCTGTCTAA
;     G-atp9 ==> end
 27768  GCGACAACACCGTAGTAGCACCAGACATGAGTACCCAACGTAATGAATATACCCAACGAT
 27828  GTAATGTACCACCGACCTGAACCCACCAACACGTCAGTCTGACACCCACCTACCACCAAC
;     G-cob ==> start ;; mfannot: alternative ATG start pos 27810
 27888  ATGACTCTAAGGAAGTCCAACACCTTCGTGTCACTCATCAACAGCTACCTCATCGACAGC
 27948  CCACAGCCTAGCTCTATCAACTACTGATGGAACGTCGGATCACTACTAGGTCTCTGCCTA
 28008  GTCATCCAGATCGCCAGCGGTGTGTTCCTAGCCATGCACTACACCAGCAGAATCGACCTA
 28068  GCCTTCGACGCCGTAGAGCACATCATGAGAGACGTCAACGCTGGGTGACTGATACGATAC
 28128  ATCCACGCCAACGGAGCCTCCTTCTTCTTCATCTGCATGTACCTCCACATCGGGAAGGCA
 28188  CTATACTACGGGAGCTACAAGGCTCCTAGAGTAGCGGTGTGAGTCATAGGAGTCATCATC
 28248  TTCGTCCTAACCATCGCCATAGCCTTCATGGGTTACTGCTGTGTCTACGGACAGATGTCA
 28308  CACTGAGGAGCTACAGTCATCACCAACCTCCTAAGCGCCATCCCCTTCATCGGGAACGAC
 28368  ATCGTGCCGTTCATCTGAGGTGGCTTCAGCGTCAGCAACCCTACCATCCAACGGTTCTTC
 28428  GCCCTCCACTTCCTCCTGCCGTTCATCCTAGCCGCTCTAGTGTGCATGCACTTCATGGCA
 28488  CTCCACGTCCATGGGTCATCGAACCCAGTCGGTGTGACAGGGAACATAGACCGTCTGCCA
 28548  ATGCACGGCTACTACGTCTTCAAAGACCTCATCACAGTCTTCATGTTCCTCATCCTGTTC
 28608  AGCACCTTCGTCTTCTTCTCTCCCAACACCATGGGACACCCGGACAACTACATTCCTGGT
 28668  AACCCTCTCGTGACACCACCATCCATCGTCCCAGAGTGATACCTACTGCCATTCTACGCC
 28728  ATCCTACGGTCTATACCCGACAAGCTAGGTGGAGTAGCGGCTATGTTCGGAGCCATCGTC
 28788  ATCCTACTAGCCCTACCAGTGACGGACAGATCAGTCATCCGAGGGAACACATTCAAGATG
 28848  GCAAGCAAGCTAGCCTACTACCTGTTCATCTTCAACTTCGTCCTCCTGGGGAACCTCGGG
 28908  CAGCTACACGTTGAGGTACCGTTCATCGCCCTAGGACAAGCAGCAACGCTGTACTACTTT
 28968  GCCCACTAC
;     G-orf109 <== end
 28977  CTAGTGGTGGTACCGCTGATCTCGACACTGGAGAACCTCATCTTCTACCTGTCAGTCCAA
 29037  CGGGACTAG
;     G-cob ==> end
 29046  GTGGAGGAGTCGGTTCACTCACCGAACAGACCCGCCAAGGAGAGACCACACCTGGTGCAC
 29106  CACAACAGTGGTGTGCACCTTTTGAGGACCTAAGAAACAGGTCTGCACCAGAACGCTTAG
 29166  TCACTTTGGAGACTCGAACCATCTAGTAAAGGAGAGACCCAAAAAACTTGAACCTAACAT
 29226  CACCTCAACGTACTCATCCATCGATGCCCAAGACAACGTCCTCATCCATGGAAGCCAAGG
 29286  TGTCAACCACCTCCTCACCAT
;     G-orf109 <== start
 29307  GACGACCTAAGCCAACGTCAAGGTGACCAAGATGTCCTCGTTGAGGTCATGAGAGTCACC
 29367  AGACGTACAACACGGTGAAGTCAAGATAGACTGACGTGTAGGCAGGGAGTTGGAGTGAGT
 29427  CAACGCTACAGCACAGAAACGCGAAATCTATATTTCTAAAGGGGAGCGATGGAGGATCTC
 29487  CACTCCTCCCCTACCCCGGGAGTCAACCGGAGCACCCAGGAGACAGCAGTGGAGAACAGA
 29547  CTAGCTGCGACTGGGTAACAGCGACGGGTCAACCGGGACAGCACCCAGTCGACAACAGTG
 29607  AAGAACAGACTAGCTGCGATTGGGTAACTGTGACGGGACCACCAGTGGCCATGCCCACAA
 29667  GGCACCACCAGCTGGTCAAACCCAGTAGTACCGGGGGGAGATGAAGGGGGCTACGGGGAA
 29727  CTACGAAAAGTAGAATCCTAATTATTATGAAGCGGCCACCTCCGCCTCCATTAGCCCGCG
 29787  CGATGCCCC
