# Supplementary material for: Global Characterization of Fungal Mitogenomes: New Insights on Genomic Diversity and Dynamism of Coding Genes and Accessory Elements
Source: Front Microbiol. 2021 Dec 1;12:787283. doi: 10.3389/fmicb.2021.787283 (PMC8672057; doi:10.3389/fmicb.2021.787283)
Supplement: Supplementary File 1 — de novo annotation files of the 685 mitogenomes investigated in this study. Annotation was performed with the Mfannot program. [file Data_Sheet_1.ZIP › Supplementary_FileS1/NC_050838.1_Metschnikowia_amazonensis_strain_UFMG_CM-Y6309_mitochondrion_complete_genome_mitogenome_g3.mfres]

;; Masterfile modified automatically by mfannot version 1.35
;; on Sun Dec 27 04:44:19 2020 by user pfonseca on host LGCM-PROC
;;    - Gene Totals: 67
;;    - List of genes added:
;;      atp6 (1 introns)     atp8                 atp9                
;;      cob (5 introns)      cox1 (11 introns)    cox2                
;;      cox3                 nad1 (1 introns)     nad2                
;;      nad3                 nad4                 nad4L               
;;      nad5 (3 introns)     nad6                 orf104              
;;      orf108               orf1200              orf137              
;;      orf144               orf153               orf165              
;;      orf298               orf299               orf313              
;;      orf330               orf383               orf399              
;;      orf411               orf441               orf45               
;;      orf49                orf50                orf677              
;;      orf721               orf747               orf763              
;;      orf801               orf833               orf841              
;;      orf873               orf91                orf926              
;;      orf949               orf975               trnA(ugc)           
;;      trnC(gca)            trnD(guc)            trnE(uuc)           
;;      trnF(gaa)            trnG(ucc)            trnH(gug)           
;;      trnI(gau)            trnK(uuu)            trnL(uaa)           
;;      trnM(cau)            trnN(guu)            trnP(ugg)           
;;      trnQ(uug)            trnR(acg)            trnR(ucu)           
;;      trnS(gcu)            trnS(uga)            trnT(uag)           
;;      trnT(ugu)            trnV(uac)            trnW(uca)           
;;      trnY(gua)           
;;
;; end mfannot
;;


>NC_050838.1 Metschnikowia amazonensis strain UFMG_CM-Y6309 mitochondrion complete genome gc=3
     1  TATAAATAGGTTATATATATCGCCAAAGGCGAGTATAATTTTAGGAAAATTTTCCACCTA
    61  TATTTTTTACCCCCCCCATTGGGGGGGGGATTAGATTTATTCTCTTTTAATAATATTGGG
   121  GGGGGGAATATAAATATTATAAAATTTTTTTGATATTATTTGTATAATATTATTATATAA
   181  AATATAAATATAAAAAATATATATATATATAATTTAAATAATATAATAATATAAAATAAA
   241  GATATGCCCGCCATAGGCGGGTAGATAAAGAGGAGTAAGAATTAAATTAATATATACCCG
   301  GCCGAAGGCCGGGGAATAGATGTATTAATCTATAGATAATTATATTTAATAAACCCTTCG
   361  GGTAAAGATATTTAAAATATAAAATTATTGAAAAATAATCTGTTAAAATACAGATGGTAT
   421  TTTAGGGGGGTCTCCTCCCCCCCCCCCGATTCATCTCATTGTTGGTATATCCAGTCCCCC
   481  CCCCTCCGGGGGGGGGCTATCCACTCCCCCTTACCTATACTAAAAATAAAATTGGTATAA
   541  TTTAACCTTTTTTATTTATTTATCCTATATATAAATTATAGATATAGATATTTTAAATTT
   601  TTACCCTTATATTACATTTTATATATTTTAATTTCTCTTTAATTTTTATACTTTTTATAC
   661  CTCCTGATATTTGATATTTAATAAATTTACCTTATTCTTAATTACTCAAGTATATTTATT
   721  ATATATTTGATGCCCGCCCTTCGGGCGGGAATATCATAAAATTAATATCAAAATGTATTT
   781  AATTACTCTTTAAATATTAAATATGAAAAGTATGTTATATATATTTATGTGGAAAATTAT
   841  ATAAGAAGGTTAAGAATAATAAATAAAAATTTGATAAAATCCGATAAAAAATATAATGTT
   901  AGTAATATTTTATAAGTATAAAAATGTTAGATATTATTTATAAGTATAAAAATAAGGAAA
   961  TAATAATTATAAAAATAACATATTTGGGCATTATTATAAAAATAAAAAAAGATACTTTAA
  1021  AGTATCTTTTTTTATCGGGGAATTATTTTAATAATCTTCATAAATATTGGCCCTTTGGAC
  1081  GATATTATACCCGGGTCAATATTATCATAAATTTGGTCCCATAATTATAACCCGAAGGGG
  1141  ATAAATTTGGGGCCGAAGGCCCCATAATCATATCATATCCGCCCACCTTTGGATATATTT
  1201  CCCTATTTAGCTAATATCCCTTAGTTAATTAACCATTAATATGTTTTAACTTTAGTTCAT
  1261  ATATTTATATAAAAACTAACGATAAATATTCTTATAATATGAAAATTTGATACTAATTTT
  1321  TAATTTCTTTATTTAAAAATTTAAATAATTAGAGATTTGTTATAATTTAAATTATATGTT
  1381  ATATGCTTCTATATTAATAACAAAACCCTCTATTATGGTAAAAAAAAATAACCTTTATTC
  1441  TTTAATAACAAGTAATAATTAA
; G-orf137 ==> start ;; contain dpo
  1463  CAAAAAGAATATTTAAAAACCTTTACTATT
;;     G-dpo_1 ==> start ;; HMM match pos. 446,545 score 1.4e-16
  1493  GCTAAACGTATCCATACTAATTTACAATTAGGATCTTTAGATATAGAAACATGTAAAACA
  1553  GATACTGAATCTTTTATAGTTGCTATAGGTTTTGCTGTTTTTAAAGAAAATGATGTTGAA
  1613  AGTCGTGTTAATAGTGAGATTCCTTATAATCATAATAATGTTAATTTAAGATTATTTAGT
  1673  ATCTATGATCATATAGAAGATGAAAGTAATATTATAACCTGTTATAAAGATTTATCTTAT
  1733  AAAGTAGTTATAGAATGTATAATGACCATACTTGAAAAATATAATAATTATGTGTTTTAT
  1793  GCACATAATTTAAGTAACTTTGATAGTATTTATATATTGAATATATTATGTCGTTATAAT
  1853  AAACAGAATAATAA
; G-orf49 ==> start ;; contain dpo
  1867  AATC
;;     G-dpo_1 ==> end
  1871  CTTTTA
; G-orf137 ==> end
  1877  TAATTAAATTA
;;     G-dpo_2 ==> start ;; HMM match pos. 545,587 score 3.8e-08
  1888  TTATCTAATAAATTTAATATTATTAGTATCAATATATCATTAAATATTAATGGAGTTAAA
  1948  CATAGTATAACATTAAATGATAGTTATTTAATTTTAACAACTTCTTTAGATAAACTAGCT
  2008  TCTCTTTTT
; G-orf49 ==> end
;;     G-dpo_2 ==> end
  2017  TAAATTTCCTGATTCTAAAGGTTTATTTCCTTATGAATTTAATGATTATAAAGAGTTTAA
  2077  GAATATTAATAAATCTAATAATCAATTTAATTTAAAAGATTGTTTATTAGAATATCTTAA
  2137  AACTGATCTTATTTTATTATTATATATAGTTTAAAGATTGAGATATTTTGTATATCTTAA
  2197  TTATGAAATTGATTTAAGAAAAATATATACTGTTTCTAAATTAGCTTTAGAAGTATATAT
  2257  ATAATTATTTAA
; G-orf165 ==> start ;; contain dpo
  2269  AGATGCCCGCCCTTCGGGCGG
;;     G-dpo_3 ==> start ;; HMM match pos. 695,849 score 1.7e-42
  2290  GTATATGATAAAATACCTATTATTAAAAATAAAATTCATTATAGTTACATGAGAGAAGCT
  2350  TTATATGGTGGTTATACCCAAGTATTTAAACCTAAGGGTAAAGATTTATATTATTATGAT
  2410  ATTAATTCTCATTATCCTGCTTCCTCTTTACGAATGTTACCTATAGGTAATCTTAAATAT
  2470  TATGAGTTTAATAATATTAATTATAAGGTTTTTGATCAATCATTGTTAGGTATTTATCAA
  2530  GCTATTGTTGAAATACCTTTAACTGAAAAATATCCTTTATTGCCAATAAGACACCCTGAA
  2590  AAAGGTATTATTTACCCCGTTGGTGATATTAAAGGGTATTGAAGTAGTATTGAACTTGAA
  2650  TACGCTTTATCTAGAGGATATAAAATAACTATTTTAAATGCTTTACTTTATACTGATAAA
  2710  AATGATACATTATTTAAAAATTATGTCAATATTATGTATTATAGTAAAAGTAAATCT
; G-orf165 ==> end
;;     G-dpo_3 ==> end
  2767  TAGGGTTTTAACAGGTCTTTTTATAAATCTATGCTTAATAATCTTATTGGTAGATTTGGT
  2827  CTTAATTTAGATGATAAAACTATGATATTAAAAGATATTAACTCTTTCAATTTGTTAACT
  2887  TTAGGTCATAAAGTTTCATCTATTAATAATTTATAAGAATCTGTTATGTTTGAGGTAGAA
  2947  ATACCTTATAATCATATTTTATGCCCGGCGTAG
; G-orf91 ==> start ;; contain dpo
  2980  CCGGGAATTGAG
;;     G-dpo_4 ==> start ;; HMM match pos. 924,1003 score 4.3e-14
  2992  AATAATATTGATATTAATAATTATTTTAATAATAAAGAATATATTGAATTAATGAAAGAG
  3052  ATCAACCAAGGTCGTTTTATTAAAGCAACTTCAATTATCACAACTATTTTTATTAATGCT
  3112  GAGGCTAGGTTAAGATTATTTAAATTAATACATAAACTTGAATCTCAAAATGTAGATATC
  3172  TATTATTGTGATACTGATAGTATCGTTATTAATTCTCCTTTACCTGATAAACTTATTACT
  3232  AATAACTTAGGTGATTTT
;;     G-dpo_4 ==> end
  3250  TATTTA
; G-orf91 ==> end
  3256  TAAAACACTATTGAAAAAGCTTTCTTCTAATCTCGTCAACTTTATTATTTATTAAATAAA
  3316  GACTATAAAAATCGTTAATAAAGATGTATCTAATAAAATATCCCCAAAATACAAAGTTTT
  3376  ATTTTTTTTCTTCGTTATATCCTTAAAGATATTATATCTCTTTTTTCTATTTTTTATTTT
  3436  GGTCTTTCTAAGGGTCTTACTAAATTTTCTACTAAACATATTAATGAATATTTGTTTATA
  3496  TCCATAGTATTTATGTTTCCTTGTCTGTGATTTTTATTCTAGAATTAATGTTTTTTATTC
  3556  TTAGTCTAATTGAATAGATACTTAACCTTTCATCTATAAATATAATAAGTTAATTGACTC
  3616  TTAATTATAAATTTATTCATTTTATACTCATATTTTATATAATTTATACTTGTATAGTAT
  3676  ATATGTATATTTATATACATTTTTAATAAATAAAAAATATATTAATTAATACCTAATTAT
  3736  ACCATTTTAGGTATTGTTACATGAAAAGGTGAGTTAAAAACTGGCTATTTTTTATAAAAT
  3796  ATAGGTAAGATCAATAATAATCACTACCTTTTTATGCTAATTTATTTAATAAAAATTAAA
  3856  AAAAAAAATGACAATTAGAAAATCAAATCCTTATTTAGCGTTAGCAAATAGTTATTTAAT
  3916  AGATAGTCCACAACCAAGTTCAATAAACTACTGATGAAATGTAGGTGTGCGCCATCTAAT
  3976  TGATTTATCTGTGCTACAAATTGTTGTAAGTAGCTATAAAATGTTATCAAATTTTATACA
  4036  ACTCATTATTACGTATTCTATCTCTAATAAAGTAGACATACGGATAGCAAATAATGAAAG
  4096  GGTAAGAAAGGAAATATCGGGGCCGTCTACCGACGGCCCCATTATATACCATTTCGGTAT
  4156  ATATTTCTATTAGCTTATCCGAGTTGCTCTATATATGCTGAGGATAACAAACTTGATACG
  4216  TATAGGTGATATTTTTCATATATCACACATATAGGCTATATAATATTCCCGACATAAAAA
  4276  AAACATCTTGTTTTTTTTAGGGATAATATAGCCTATTATTATATTGATTGAAATAAGATT
  4336  TTAAAAATATACCTACATTTTAAAATAAGATAACCTATTTCACACCACTTTAATATAAAG
  4396  TTAATATTAACTCATTAATTATAAATTTTAATTACCTACTTTTAGGTTATTTTTGAGTTT
  4456  ATTTTATACGCAAGCAGCTAATTATAGTTCAATTAAATATCTCCTTATTCTTTAAGGTTT
  4516  TATTTATTGTAATAAGATAAATCAAGAATTTGGGATGTAACCGCCTCTATTTATCCTTAT
  4576  TCCTCGGGTTTATTTAACCCTCGTTTAGGGGTTTTTATTGCGGGCACGGAGATATAATAG
  4636  TAATTTTTATTTATTAAATTTATAGCCTTATAATTTATCTCTTTGCGATATATTATCTTG
  4696  CTTTAATTTAATTTATATTATCCCCTCTGGGGTTGATATCGCCTTAGGCTATATTATATG
  4756  AAGTATATCACTCTGATTTTTGTAAATAATTTTAATATTTTATATGCCCTTTATTTTATA
  4816  TTCTTATATATATAATAATTTATTACTTATTATATACTTATATAATTATAAACTATAAAT
  4876  TAATGATACATATATATATTAAATTAGGGAGAAATAAAATTATTTACAAGATAATGACTT
  4936  ATACCCGGCCGAAGGCCGGGCATTAAATTTTATTACTTCACTTTTTATTTATCCTCTTTT
  4996  ATATTAATTATAAAAACATACTATATAATAATTTAAAAATTAGAATATATATTTCCATGG
  5056  CATAGAAAATATAAAACTCTTTATAAAAGAGATATAACTATGTGTAGGAGATTAGTAAAT
  5116  CTGGGCCAAAAAGATGAAAGATATATATAACTTAATATTAGAATGGCCAACAATGGTTTA
  5176  TTATGTATATAAGAAGTTTTTATAGGTATGTTAAAATTAATAAATATAATATTTCTAGTT
  5236  AAGTAGGAATATAAGGTACGGTATTAGAAAAAATAAGAGTAAAATAATAAAAAGAAAGTA
  5296  TATAAAATAAATCAGGGGGA
;; mfannot:     /group=II (1.46e-11)
  5316  aagccgtatgatgggaaactatcacgtacggtttgggtggc
;; mfannot:
  5357  AACAACAAGATCGTAATAAACTGATTGTATAAGTTGACCACACTCATTATTAGGATTATG
  5417  CTTAGTTATACAAATAGCTTCAGGTATATTTTTAGCA
;     G-orf677 ==> start
  5454  ATGCACGTGCGCCGTAGAGGTTCTTGTGTTAATCTGAATAAGGTCAGATATTATTTTGTT
  5514  CAAATAATAAAATCACCCAACTTAGATATATTGGGAAATCAATTATTAAACATAGCATGT
  5574  TGGGAAAAAATAATGTTAGTGTTGAAACTGTTATATACTTCATTATTAGATAAAATCTTA
  5634  TGGTTAAAGCTATACTGCTTAAAGTTCAATTCCCAATCGTTACAAGCTAATAACTTATGC
  5694  CTAGACAGTAATAGGGCTAATCATTTTTATAATATAGTATGAGTGCATTACTTTATTAGA
  5754  ACAATAATTATGAGATGTATTAATATTATTAATATTAAGGGTATGAGTGAACAACCTAAA
  5814  AAGATATATATCTTGAACACAAGAAAGACTACGGTATTCACTAAGGATTTTTATATCTAT
  5874  GTGAAAGGAAATACGAATAAATCTGTATCAAATATGATATATAATAATTTTAATAGATTA
  5934  TGAAATATTTCTAATAGAAATATACAGAAAAACGTATTAGTTATTAATAGCATTAGATTA
  5994  TATAGTACTGGTTCCGGAAAGAACTTTAAGGTATTATATAAATTAAATGATTTATCTATT
  6054  TATAGTAAAAATAATTCTAAAATTATAGATAGGAAAATTTATAATAATTATATATTAAAT
  6114  AAAGATTTATTAAAATTTGCATATGATAAATTAAGGAAAAATCCTAAATTTAAATGATTA
  6174  AATAATATATCAATAGAAATATTAGATAATTTAATAGAAAAATTAAGATTAGGAACATTT
  6234  AAATATACAACAATTAAAGATAATAGGATAAATAAATCTAATACGGATATTATAAATAAT
  6294  TCTATAGATTTACTTGTTCAAGAAGTTATTAGATTAATTCTTGAAGCTATTTATGAACCT
  6354  AATTTTTATAATATATCATATGGAGATAGACCAAATAGAACTAGACATACAGCTCTTAAA
  6414  TATGTTTTAAATAATTTTAAAGGTTGTACATGATGAATAAATAAAGATATAGAAAATATT
  6474  AAAATACCACATGATAAATTAATAATATTACTAAAAAAAAGAATTAGAGATGAAAGATTT
  6534  ATAGCTTTAATAAGTAAAACACTTAAAGCAGGTTATTTAGATAATAAAATGAAAAATGAC
  6594  ATAATACTCACCCAAAGAGGGGGTATTTCTATAATTAGCCCTATTCTTTTTAATATTTAT
  6654  TTACATCAATTAGATTCTTTTATATTAGATTTAAAATCTAAATTTAATATTGATAATAGT
  6714  TATTTTACTATTAAAGAATATTTAAATATTGATAATAAATTAAGTACTGTTAAAAAGAAT
  6774  AATAATTATTTATGCTCAGATAAACTTATTAATACATCTTATAATTTTAGGGCAAGTATA
  6834  TCTGATGTTGATAAGAAATTTATGTATGTTAGATATGCTGATAATTGAATTGTTGCAATT
  6894  AATGGTTCTTATAAAGAAACCGTTATTATTAATAATTTAATTATTAATTTTTGTATTAAT
  6954  GAATTAGGTATTAATTTAACACATAATAATTTTAAAATTATTAATAGTTACCGCCCGAAG
  7014  GGCGGGCATATTTTATTTTTAGATACTAATATTAAGCATTCTACAAATAGAGATATAATA
  7074  AGATCTAAAATAAAATTAAAAAATTCTATTGATAATATATCCTACCCTAAAGATAATTTA
  7134  ATGTTAATTGCACCTATGAATCTTATTTCTAAGAAACTTTATATGGCTAAATTTCATATT
  7194  AATCATAAAGGTATAACTAAGACTACTTGATTATCTTTGGAACTTTCTCAAATTATATCT
  7254  TTAGCTAATAGTATTATTAAGTGGTATCTTAATTATTATTCTTTTGTTAATAATAAAGCA
  7314  AGATTAAGAAGTTATATTTATTTTATAATTAAAGATTCTGTATTATGTACTATTGCTGCT
  7374  AAAATGAAATTAAAAACTAGAGCTCAAGTTTTAAAAAAATATGGTAATAATATTTCAATA
  7434  AATAATTATAAGAATGGTAAATTAATAAATACTATTAGTTTAAAAAATTTTTAG
;     G-orf677 ==> end
  7488  TTAAAATTTTCTATTTATACATAAAAAATATTAACCCTTTTAAATTATATTTTTAATTAT
  7548  GTTTATTTTTATTAAAATAGATAAAGAATATTAATAATGGA
;; mfannot:     /group=II (2.51e-12)
  7589  gagccgtatgataggaaactatcacgtacggttcgggaac
;; mfannot:
  7629  GAAAGCTTTTATCTTTAAGGATAGGGGTTTTTAGTTCACTATTCTAGTAATATTGAATTA
  7689  GCATTTAACTCAGTAGAACATATAATGCGTGAGTGCGCCTCTGTGTCGAACGTTGAAAAT
  7749  ATACAGTCCAGTATATCAATTATTTTAGTCTATAATTGAATATATTTTATAGAATATATT
  7809  TATTATAATAATTGCCAATAAGTGTCACGATACTGGTAAGTTTAATAAACTCAGTAAATG
  7869  GATAGCGACATAAATAAGAAATTTAATAAAAATATATACTCCCTTCGTGGGGGGATTATA
  7929  ACCCGGCTTCGCCGGGATAAATAGGGGTTATACCTTTTTATAACTTATATTTCTTTTTTG
  7989  GAAGTGTTTATGAATACGATAAGAAACTTGATACATTAATGGGGAATTTTAATTATAGTT
  8049  CTGATGTATAAATTATACAATTGAATACTAAGTATATATATTTATTACGCAATATATATA
  8109  TTGACTAAAAAGTATTACCAGCTAAAAAAAATAGCTTAAAATCTAAAAAATAGATAATAA
  8169  TTAATGCAAGATTCTAAGAACACAAGGACATTAAAGATAGACGTATCGGAACTGAGGGAA
  8229  GTAACCCCTTAATTTCCCGCACCGCGGGGTATCCCCGCCCACCTCAGGTGGGCGGGTATA
  8289  TTATACAATTTTCGTATAAATGGGGACTCGGAAGTCTCGTAGTATCAATTTAAATTAATT
  8349  ATTTGTATCTTACCCATATTTTACATTTATATTTTTATTTAATGTTATGGTTATGATTTT
  8409  TTTTATTTGAAAAGGAGACTAGTGAATTATTTACATTTATATTATTTTAAAGTAAAATGC
  8469  TTTTCATTTAAATTATATATATTGTATATCTTTAAATTATTATGGGTTTTATTTGACTCT
  8529  CTATATATTAATCCCGAATATGTTTATTTTAACCCTTAAGGGATTTCTTATTTATTCATA
  8589  TTTTACCTATATTTTTTATTACCTTATATATCTCGGTTTTTAGAGTTATAATCAGGGGGA
  8649  TTTTATCCTAAATTTTATACGGTATGATATTTTATTATTTAATTTAATTATTCATACATT
  8709  TGATATCTTATAAAATAAATAAGATATAAGTATTAAAGTATGTATATATAAGGGGTATAA
  8769  ATAAAAGATAAATAAAAGGATAAGCCCGCCCAAAGGGCGGGGGAAGGGTATAAAACCCGC
  8829  CCACCTTTGGTGGGCGGGTATCTAATAAACTTCCATTTAATACCTTATTTTGATATCCTT
  8889  ATGCATAGCTGGGGAAATATTAAAATTTTTATGTACCATATATTTGAATAAAAAAAATTA
  8949  AAGATAAAAGAGATAAAGTATAGATAAGATATAAGGAAGAATAAACGGAGGGAAAAAATA
  9009  CGAGGATAAAATGAAGGGCGAATAATTTAAAGAGTAATTCATGGA
;; mfannot:     /group=II (4.69e-14)
  9054  aagccgtatgatgggaaactatcacgtacggtttggaggg
;; mfannot:
  9094  CAGTTCAAAGATAGGCTGACCCTACTGTAAATGGTGGATGATTAATAAGATATATCCATG
  9154  GTGCGCCTTGAGAGCACCTTACTAAGCGAGTTATAGAACTTTACATAGTATTACCAATTC
  9214  TAAATTTAGAATTT
;     G-orf721 ==> start
  9228  ATGTACCCAATTCTGGTGCAATTTAATTATGTTAATAACTTATTAGGTTGTATAGCAATC
  9288  AGTAAAAAATACTTATGAGAGATAACTTTAGATATAAGTAAATTGGGCATCACACAAGAT
  9348  AAGGCTAACAAACTTGATACTCATTACCCTGTAATAGTATATACCATAAAAATTTTCCAC
  9408  TTTATATGTGGAAATATATTAAATTATGTATACCTTAAACTATTAAAAATGCATGGAGTT
  9468  TTAATGGAGGTAATAAAAGGTATAAGGGAAATATATATGCGGCGCCCTAAAAAAAAACAT
  9528  GTATGTTTTTTTTTAGATAAGGGCGCGCTTTTAATGAGCAAGTATCTAAATGTGATCACG
  9588  AAAATTAGTAAGAGTGAACCAAGGGATCGAACCGCCTATGTTATAAATAATTATATATAT
  9648  AACATTAACAAAGTATGTTTTTTTTTATTAAAAAAATGCTTAAATCATATATTATTATAT
  9708  ATAATTAATAATACCCGGCCAAAGGCCGGGGATTTTCCCCCTCTGTGGGGTTATTATATT
  9768  GTTAGGGTCCTGGTATTTCCCAGTTATTCAGGGCTTTATATTTTTAATAATTATAATGTT
  9828  AATATTTTTAATATGCGGAGACGGAGTTTTCATAGTATGACTATTAATAGTTTAAATAGT
  9888  CAAAAGGAAAACAGAGAAATAAATAAGTTACATAAAAATCAAGTCTTGATTAAAAAGTAT
  9948  CATACTTGATTAGATATTGAACTTAAAAAGTGTTTAGATAATAAATATAATGGTTTAATA
 10008  AATATATTATCAAATGAGAAATATATAAAAATAATAAATAAAGAAATAAAAGAGAAAACA
 10068  AAATATCCGCGCCCCATGGGCGCGGATCATTCCCCTTTTTTATATTCTTTTCATAATTTT
 10128  CTTTTTTTTAATTCCTTAAATGATGATAAATCTTTTTTTAATTTAGCTAATTCTTTACGT
 10188  AATGGTAAATTTATATTTCAAATTATTAAATTTAAAGATAATAAACGTATATTAAATATA
 10248  GATACTATTAATGATATAATTATAGAAGAAGCATTATTTAAATTATTAGAAAAAATATAT
 10308  AAACCTATAATTAGTAATATATCTAATATTTATCCCCCCCGAAGGGGGGGTGAGTATATC
 10368  CCCCGAAGGGGGATTAATTATGCTTTAAAACAATTAAATGATACTAATTATAATTGAGTC
 10428  ATTAATGGGAATATTAATAATTGTTATGATAATATATCTCATAAAATTATTATGGATATT
 10488  TTAAAAGAAAATATTAAATGTCATAGAACATTAGAATTAATACATAAATTTATTAAAGTA
 10548  AAAATATCAATTAATGGGCGTATATTACGATATACTGGTAAAGGTTTACCTAAATGTAGT
 10608  GTATTAAGTCCCTTATTAATAAATATAGTATTAAATAAATTAGATAAAAAAATAGGAGAA
 10668  TATATAAATACAAAAAAAGAAACATGCTCGGGATATAAATTAAAAAATACCAATTTAAAT
 10728  TTAGATTCTTTAAATAATATTGCCCGGCCGAAGGCCGGGTTACCCCGTGATCCTGTCGTT
 10788  TTATTTCATAATCCTATCTTTTTTATTCGATATTCTAATGATTTTCTTATTCTTATTTTA
 10848  GGTTCTTATTTTGATACTTATAATATTTTATTAATTTTTAAAGAATTTTTCTTTAATTTT
 10908  GATCTTAATATTTATAATGAGAAAATTACTAAAATTAATAAGGGATTTAATTTTTTAGGT
 10968  GTTAGATATTTAAAACCTAAAAATATTGTTAAACAATCTTCTACTAATAATGTTTTAAAT
 11028  AATAAATTTATTGTTAATGCTGATATGTATAATATTATAAATTATTTATTAATAAATAAA
 11088  TTTGTAAAACGTAATCATCTTAATAAAGTTTTAGCTACATCTAGAAAAGATTTAGTAAAT
 11148  TTTAGTCATTCTTTTATTATAACATTTTATAATAAAAAAATAAAATATATATGATCATAT
 11208  TATTCTAATGTTGATAATTTTTATTCTTTAAAACGTATTATATGGTTATTAGTAATGTCA
 11268  TGTGCATTAACTTTAACATTGAAATATAAATTGAAAACAGCAAGAAAAGTATTTATGAAA
 11328  TTTGGAAAAAATTTAAGAGATCCAGTTACAGAAAAAAAATTAAAATACAAAAATAAAAAG
 11388  GATTAA
;     G-orf721 ==> end
 11394  AACTACTTAAATTGTGAAGGTAAAAAATCATATATTAACTAAATCTTTTATTCTTTAGAA
 11454  TTTTATTTCTTGGC
;; mfannot:     /group=II (1.11e-14)
 11468  gagccgtatgatgggaaactatcacgtacggttctgagggcag
;; mfannot:
 11511  TTAAGAAGAGTTTATACTTGTATGATGCTGACCCTACCTAATGGAGCATCTTTTTTCTTT
 11571  ATTTGTAGTGCGCCGTGTGAGTCACTCTTTCCACGAATACTTAGTCTAGTATTTTACCTA
 11631  TTTAGGTCAGTTTTTAACTATGGGTACCTTTATTCTCTGGCATTTTTATTCCTAATAAGA
 11691  TAATTATTGTTATAGCAGGAGTTTTAAAGGAATCGAACATGCTGAGGTTCACAAACTTGT
 11751  TACACTTTCTCTACTATTAAAGAAGTATGTATTTTCTTATACATTTTGGTAATTTTAGTA
 11811  ATTTATGGTATACAAAACATATTTTATAGACCTTAAGCCAATAGAGTTTCAATATTTTTG
 11871  AAATATAAAGTGCAAGCAGCTAAATTCGTTCAGACTCGATAATTCCCCTCGGGATTCTCT
 11931  GCCTTCTTATTATTAATTTACATTCTTTGTTTTGAAAGTTTGTTTTTTTTACTGGCATTT
 11991  TTATTATCAAAGAGGAAAGTGATGGAACCACGGGATTTAATCGCCTCTTCTTTTTATTTA
 12051  AATTAGAATGCGAAAACGGAGGTTGTAATAGTAATAATATATCCGCCCACCTAAGGTGGG
 12111  CGGTTATTATCATCCCCTAAGGGGATCATTTAGATTTTTTCTATATTATGAAGTACACCA
 12171  AGGTTAAAACTTATTTTTCTTTATATAAATTTTTATATAGTTTTTATATAAAATTTTATT
 12231  TCTAGCATATTTTATTTCTTTCATTAACGCCCGAATCTAAAAAAAAACATACTTGTTTTT
 12291  TTTAGGAAAATTTATTTTTTGTTATTTTTCTTTTTTAATGATATATTTATATAAAAATAA
 12351  ATATATAATTTACAAATATCTATATATAATAATTTTAATTCCCGCCCACTTTATGTGGGC
 12411  GGGATACATAACTAATGTTTTTATTAGTTTTTGGTTATATAATTTTTATCCCCAAGGCTT
 12471  AAATTATTTACTTACATTTTTTATGTTATTATTTATTTTAGGTATTTTAAATAAGGAAAA
 12531  AATTCCTTATAACTTATTTTCTTAGATATATATTAAATTTATTATTATGATAAATATTAT
 12591  AGTATTAAATTTAGTTGGTTAATTATTAAGTTAAATAATTACTGGATTAAATTGGTTAAA
 12651  ATATAGGTAAAAAGTTAGGGGAAATATCCCATAATAAAATTGTATATTTATAACTAAGGG
 12711  AGATATAACCCGCCGTAGGCGGGTATGCTTATATTCGTTTTCTTTCTATCTTTATATTAA
 12771  TTATTCTATAGGGTAAATCGAATTAATATTTTATATTGTTCTCAGAGTTTATAAATTAAT
 12831  AATACCTAAATTTAATTAAATACTTAAAGTATATATTATATATAACTAATATGAATATTT
 12891  CCCCGGAGGGGATAATATCGGCCCGCCTTCGGCGGGCCCATATTAGCAATTAATATACCT
 12951  TAATTTAATAAATAAATAAAAATTTGTTATTAAATAAATCATAAAAAAAAATATATATAA
 13011  ATATATGATTATGAGAGGGTAAAATAAAGGGAGGATAAATAAGAAAGAAAGAACAAAAGA
 13071  TAAAAG
;     G-orf441 ==> start /note=GIY ;; evalue:0.061
 13077  GGGAAAGAGAGGAAAGTTTTAACCCGGA
;; mfannot:     /group=II (1.40e-15)
 13105  gagccgtatgatgggaaactatcacgtacggttcggagag
;; mfannot:
 13145  CAGTACTAAGAAGGGGTATGCCGCTGAATGTGCGGTTATATTTTGTATACGGCTGACTCT
 13205  ACTGTATTTACATATAGGTAAAGCATTATATTACGGAAGTTATAAAACACCTAGAGTATT
 13265  AGTTTGATCAATAGGAGTTATAATATTTATATTAACAATGGCCACTGCATTTATGGGTTA
 13325  TATTAATAGTAGCCCAAAATCTAAATTATATATCTCTAAAGGTAATAATATTTGACATAA
 13385  TAATAATATACATAGAGTTAATTTTAAAAGAAATTATAAAACTATAAATACTAATATAAA
 13445  AAAAGATATTACTTTACCTAATTTAATATTTAAAGATATAGGTATAACACCTATAAAATG
 13505  ATGAGAAGATTTAAATATCGGTTCAGTTCAACTTCTTATAAGTGAAGAATTAAAAGATAA
 13565  ATCAGGTGTTTATATTATTATAAATAAAATAACTAAGAATTATTATATAGGTTCTGGAGG
 13625  GACTAATAAATTAAATAATATATTTAGAAACTATCTAATAGAAAAAAAAGAAAATAAATT
 13685  AATTAAATCATCTATTAATAAATATGGTTTAAATAATTTTGTATTTGGTATATTATTATA
 13745  TTATCCTAAACCTACTAATAGTGATATTAATAATTTAGAATTATTAGCTTTAGAAACTTC
 13805  TTATATTAATATTTTAACTCCTTTATATAATATTTTAACTAATATACCTAATTTTAAAGA
 13865  TAAAAAAAATTTAGAAGATTTTAATTTTAAAAATAATATTAATCTATCATCTTTATCTTT
 13925  ATATAAAGAAAGACTAAAATTATTAAATGAATTAAAAAAGAAACATCAAAATTTTATAGA
 13985  TAAAAATAAAACAATAAATCAAACTATAAATAGTTCTTCTAAATATTTCAGTCCTGAGAG
 14045  TCTTCTTAATATAAGTAAAAGTTCTCGTAAAATTATTTATATTATTGACCCTAATATTAC
 14105  TAATGATATAAATAATAATAATATATTATGTCAATTTAATTCAATAGAACAAGCTGCACA
 14165  TTTTTTATGTTGTAGTACTAAAACAATACAACGTTCTCTTAAATTAGGTAATATTTATAT
 14225  CCCTGATTTATTTAAATCTTTTTTAAATAATGAGCATATTAATAAAAATAATTCTTTTAT
 14285  AGAATTTATTAATAATGATAATATATCCGAGAGTAAATTAAAATCTAGTTTAATTAATCG
 14345  TCCATCTTATTCAAATTATAATATAAAAGCAGAATATGCAAGATTTATAGAAAATTAG
;     G-orf441 ==> end
 14403  TTAAGACTTTAGATTAAACTATATCACGCCCACCAAAGGTGGGCGGCGTAAATCATCTAT
 14463  TATGGTGATTTATTTTATTTATATCTTATTTACAGATATTTTACAATTTTTTATAAAACT
 14523  AAATATATCCTGTATAGTCGGATATAACATTATTATTTATAGTTAATATTATTTATTTAA
 14583  TAAAATACCTATTAAAAAACATACATCTAACAAATTATGTTTTTTTATTAAAAGGGAAAT
 14643  AATAAGATTAATCCTGGTATATATTTAATGGGGAATTAGTAATTAATTTATAAACCATAA
 14703  AAAAAAAATACTTTTATTTTTTCTTTATATTCCTTCGGTGGGTTTTACCTTTTATATAAT
 14763  ATTAGGTAACTAAAATTATTCCAAGAATAAAATCATACAAAATAAGATTAAAACAAAGAT
 14823  ATTGTTTTATTATTATAATTAATAATGCCTGGCCAATTACAGGGAAATTCCCCACAATGC
 14883  GTTAGGTATTATATTATAAAAGGTTTAAGGAAGGATATCAGGATAAATAACAAAGAAATA
 14943  TATCAAAGAGAAAAATGAGACTAATAAAAAATAACTATCTTTATGAGAAGATAGTTATAT
 15003  AATTAGAGCCTACCTAAGGATTCCTAAGGTGGGCGGATTATAATTATCCCCGCTTCGCGG
 15063  GGATGATCATATCCTTTGGAATATAATTATGGGCCCCCCCATATTGACTATATATTTAAT
 15123  CTCTTATTTTTAGCTTATATTTTCCTTTATAGAGTTTATATTATCCTTTTTTTATTCACT
 15183  TATTTTACCCCTCGGGTATAATTTGTATAAAGATTTTTAGTTTTATGATTTCTCTTTTAA
 15243  AGTTAATTTTAATTATATACTTCCGCCAAACGGGGGATGTTATATTTATATGTATATAAT
 15303  AAGGTATTATATAGCTTAAAATATCTGATTAATTATTGTCAAATTTTAAACATGCCTATA
 15363  AAATATATATAAAGCCCGCAGCTTAGCTGCAGGTTATATATTAGTATATATTTATATGCT
 15423  CTTGGCGGGGATATGGGATAAATTTATTACCCATTATACCCTAATACCTTTCAACCCCTC
 15483  CAGCATTTTGCTGGAGGGGTTTATTATGATTATTTTTTTAGATAGTCTATCTTTTTATAT
 15543  ATATAATATTTTTTACTTACCTTTTCTATAGGTATTAAACAGATATATTTTTTTCTGTTT
 15603  TTTACAGGTTTGATATTGTTATATTTTTCTAATTTTTATTATTTTACTAATAATAATCTT
 15663  TTATTTTAAATATAACTCCTTTTTTGATCGGGTATCCTTCTTATTTTTATATTTTTTTAT
 15723  ATTTAAATTTTTGGTTTTATTATTGCCTTATTTAAGTATTTTATTATAAGGTATCTTAAT
 15783  AACCCGCCGATAGGTATTATTTTTTAATTTCATTCCTGGAGTATTAATATTATATATTTA
 15843  TATTTATAATTGTAACTTTTATAAGAAAAATTATAGTAAGATATATGATTTATTAATCAT
 15903  AGATAAACCTATATTAAATAGGAATAATATAATTATTCGAATTTACCCATTTTTATTTAT
 15963  ACAAAAAGGTTAAATATGGTGGGTAAATAATTGTATGTTAAATTATATTTCATCCCATTG
 16023  GGATAAGATATCCTTGGGTATTTATGATAAAATAACTCATACGAATAAATTTATTAATCT
 16083  TATATCTTTAAAGAGGGATTATTAACTCTCTTTGGGTATATTTATCGGCAACATTAATGA
 16143  AAACGATTAAACTAAAATTAGATCGTCGGTTATATAAATAATCGCTACAGACTGCTTCAT
 16203  TAATGGGTATCTGTAATGATATTTAATGCACAGTCGAATTTAAACATATTTATTGTTATT
 16263  TATTTCAATAAATATTTTATTAATATCATATTATTTTGAGAATAATATATTCCATTGGTT
 16323  ATAATTTTGGGGTTCCAATTTTATTACTATACATTATATAATTAAGATTTTATTTAAGTC
 16383  CTATATTTATTTTATTGTCTACACTTATGTTAATGGTTAATTATTATTAAATTATTTATT
 16443  TTATGTATAAATTTTTTTCAAGGTTTT
;     G-orf298 ==> start
 16470  ATGGTATTTAAATTATACTGTTTAGTTTACGGACAGATGAGTCATTGAGGTAATCTTTTT
 16530  TGCCTTAAATATTTTTTACTAAATTTTATATCTAATATATTTTTATTAAAAATGTCTAAA
 16590  AACATAAATAATAAAATAAAAATAAAGAAGAAAATAAAGGAAATGGAAATAAGTATAAAA
 16650  AATAAAGAAGAAGAATTAAAAGAAAAAAGAAGAAATAATTCGATAATATCGAATAATATT
 16710  AAAAGAGCAGGGATTGAAATAATATATGGTTCATTATTAGGTAATGCTAAAGCTATATAT
 16770  CGTAAAAAGAGTAAAGGAACTAAAATATTATTTTATTTAGAAAATAGTAATAATGATTAT
 16830  TTATTATATTTTCATAATTTAATAGTTAATTTAGATATTTGTAATACAAAAGTACCAAAA
 16890  ATAAAATCTAGATTAGGTAATAAAGGAAAAATAAAAAAAATAATAATATTTAAAACTAGA
 16950  ACTTATTATCTATTTAATAAAATATATAATTTATGATATATATCAGTAAATAATGAATTA
 17010  CAAAATTTAAATTCAAGGCAAAATGAAATAAAAATTTTACCTAATAATTTACATATTTAT
 17070  TTATCTCCTTTAGCTTTAGCTATTTGAATAATGAATAATGGTTTTAAAGTTAATAATGGT
 17130  TTAAATTTAACTATTTATCCTTTTTCTTTAAATGAATTAGAATATTTTATATCTTTATTA
 17190  AAAATAAAATATAATTTAAATTGTTCTTTACATAAATCTGGTATTAATAAATTCGGTAAT
 17250  TCTATCTTCTTTATTCATATTAATGCTGATTCTATGCCTTTATTAGTTAAATTAGTTAAA
 17310  CCTTTTATATATCCTTCAATGAAATATAAATTTGGTGATTATTTTAATGATAAATAA
;     G-orf298 ==> end
 17367  CTTTATTTATTATTTATAAAAAAAATGCACATAAATTTAAAATATGGATATCCCTACCCA
 17427  ATGAAAATAAATACTTTGTATTAAAGTATTTTTTATTGGTTATTTTGTCATTTTATTAGT
 17487  AAAATATATAGTATTATTTTTTAATAA
;; mfannot:     /group=ID (6.83e-30)
 17514  tgcaacattattgaaaacaggtcaaatttatatgttaaataaaaagaccgtgggtagata
 17574  atatcccgacagagtggttcaataatgggtgtcagtaatgatgcttaatgtgcactcga
;; mfannot:
 17633  ATATTTAACCCTTAGGGGTTATAATTTAAATTTCCTTAAATTTATATTCTTTAATTTTAC
 17693  CTCTCTCTGGTATAATTATAGATAAAAAATAAAATTTGGCCTATGATTTTATCATAAAAT
 17753  TTGGCCCATGATTATATCATAAATTTTACTTATTTTATTGGAAATTTTTATTATATATAA
 17813  TAATATCTTTAGATATATTATACACAAGGCTTATTAAACAATTATTTTATTCATTTATAG
 17873  ATAAATTTAAATGCCTATATTTGAATAAAATATGCGAACTTTTATAAAGATATAAATGAA
 17933  ATCAACAAAAATAAAAGTGACTAATAATAGAAAATAACTATCTTTATGAGAGTGTTATAA
 17993  TTTATAGCCCACCTTAGGTGGGCGTTATTTATAGGGGTATCTCCCTTATATTTATCTTAA
 18053  TTATTTTTAAATCTTTTTTACTTACTTCGATTTTAATTTTCACTTATTTATCTTTTGTTT
 18113  ATTTATATTTAATAAGTACATGGTATTATTTATTTTAACATTTAAAAACTATTTAAGCTT
 18173  TTCCGGCTTATTAATAGTTATTTAAACCTTATTTTAGGGATAAATAATATTTAA
;     G-cob ==> start
;     G-cob-E1 ==> start
 18227  ATATTGGCAACTGTTATAACTAACTTATTATCAGCTATACCATTCATAGGTTCAGATTTA
 18287  GTTCCGTTA
;     G-cob-E1 ==> end
;     G-cob-I1 ==> start /group=IA(5') (3.66e-05),IB (1.67e-13) ;; mfannot: two introns identified
 18296  ACCTGATATTTTTTTATTTTATTTTATTTAATTTTCATAAAATTTATGATAAGATAAGAT
 18356  AAAAACTCATATAAGCGGCCATATATTGTAAAATATATAGGAAAA
;; mfannot:     /group=IA(5') (3.66e-05)
 18401  tagggtgaatttcataaaagtcctaggtattagattacttaataaatgatctcgatgatt
 18461  atatacccggctttgacgggaattaatgatctacttctaatagggttcattttttattgg
 18521  ataatatgaagcgaagtatattatatatgtatttatatctaatttattttttttttatag
 18581  tatttaagcccctataaagtatctaattttttattactttaggtggtaaattatctatta
 18641  ctatattaaattttattagatatatataagtaatataaacgttcaacgactagagattga
 18701  gtacatataacaataatatctccacgagcgcccta
;; mfannot:
 18736  CATCCTTTCTAATTCCCCCACTTAGTGGTGGATACTTGGACGAGTATTATTTGATAAATA
 18796  ATAACCTTAAATTTTATTTATATAGAGGTCATTATTTATACTTTTGGTATTTTTTATAAG
 18856  TTATAAAGGATGATGACATAGTCTAATCTTATAAGTAATTATAAGTAAATATTAAATAAA
 18916  AAAAATATATATTATCTGTAAAACAGATAAATAAATAAAAATGTTATATGAGGAGGTTTT
 18976  AAGATTAATGAGGGACCATATTATAGATTATTAATTTATAATCCCGCCCAGAAAATAAGA
 19036  TACAACTAACAAAGTATATTTTTGTTTTATAAAATGGGCGG
;; mfannot:     /group=IB (1.67e-13)
 19077  gcattcttctttttgctggaacatcccttttaatattgggccgccgtaggcggcccgata
 19137  ttatgaaatatttaatatcttcatattatttatttttttttttatgtactaatttttagt
 19197  aaaaatcataatgacataaggataatcagcagtagtgaaatttataatttttgctactca
 19257  gagactaaacgtagaaaatctatttatatccttaaaatgctatataaatcaatataaaaa
 19317  aaaatgatttattctttctttattttttttagatatttgatcccaaaaatacaaactttg
 19377  tatttttttttactttgaggttaattatacccccccaaaggggggggatatgatcatccc
 19437  gcttcgcgggataattatatatctagctcctgatcaatttaagggtgattaatgtatacc
 19497  cattaaagggcatatttatcatacctataggggtcaatgggcccatgcttgttcctttat
 19557  tattcccccttttatactttatattattccctatcctgggtatagtatataagcttaagg
 19617  tttttgaaaacttattaagtatataattgcatatatataaataaacaaaaatgtaggggg
 19677  aaaatatataataataggtgataaaatttgaatgattgcttaaataactaaattgataat
 19737  taactaaattaggataaaatacaaaatatataaatggacgaagaagaaactaaatattac
 19797  tttaataaagatagataaaaatagtaggggataagagaataaatagattaagatatagtc
 19857  c
;; mfannot:
 19858  AAACAATATAGAGATATATTGAAAATAAATCTCCTAAATGTGGGAGGATATCCAAAAGAA
 19918  ATATTATTTAATAAGAATGTTTTTTTAAGCGGGTATTATAAAAATTTTATAAATTTAAAT
 19978  TTATAAAGAATAATTATAACTTAGCCGCAGCAAAATGCTGCG
;     G-cob-I1 ==> end
;     G-cob-E2 ==> start
 20020  GCTAAAATAAATAGCTCAGTAAGTAATCCTACAATTCAAAGATTCTTTG
;     G-cob-E2 ==> end
;     G-cob-I2 ==> start /group=II (1.93e-11)
 20069  gtgcgccgtgagaaggttattattccttgattttaattaacttaccctttctgtatttct
 20129  ttttctaaagatatatttatcgtgggtatttataaagaatccgtattattattaagagat
 20189  tttttaatctatacgtaaagcttatagcttatctaattaaggctaacttaatagaaaaaa
 20249  tagc
;     G-cob-I2-orf153 ==> start
 20253  atgctatatatgattatatttaatcaagctagatgttgtcacatgactaggttaacgaac
 20313  ttctttcaaactgattgcagggccatctttccctctttctcattagagattgtaaaaata
 20373  gtatatctgcattgcaaagattgcagtatattcttaataatatttttagctagtattttc
 20433  ccggcggagccgggaataatatcatcccgtctaagtataatactaacttttaagtttata
 20493  ttttttttttatcgggccaatattatatatatttcatcagtgaagggtctaaatgacaat
 20553  aggggaaataacagtactccgggaatacctgaaatatgaaaatattgaggtatcggagct
 20613  ttcgtagtattgaaaattatgagaaatcataaattaccaatcgtaagttttaaaacttat
 20673  aatggtatagagaagggaagcagtaaatcttgttttaattaa
;     G-cob-I2-orf153 ==> end
 20715  tactaattcataaaaaaaatatactacacaatagtataattttttatattgggtattata
 20775  gacatttaaacctattatctcccttttataggtaggcattagattcccattttgtcttta
 20835  attttaaaactttctatttttttctttatttatttccttctttttatctttttaacttat
 20895  atatactcttataaagcgttatatacttagttgtaattcttataaaataatacgataaat
 20955  aatataataagctaaaatataacaaataataacattatatattctttacattatttatat
 21015  atttattttattttaactaatactaattatatcccgcccaccctcggtgggcgggatatg
 21075  atcaacccgcgaagcgggttaattatatccctcgattttatataagaaaaaaaagttaaa
 21135  aatttataaaaaacatcgtaatgttttaaatataagataaataaattaagatacccgttg
 21195  ggttatagaaaattcctaataaaaaatttataaggttaggaataagatttatggaaagcc
 21255  gtatgatgggaaactatcatgtacggtttgggaagggctctctttttttttaaggatagt
 21315  ttgctacttcac
;     G-cob-I2 ==> end
;     G-cob-E3 ==> start
 21327  CTTTACATTTCCTATTACCATTTATATTAGCAGCATTAGTTGTAATGCATTTAATTGCAT
 21387  TACATATACATGGATCATCAAACCCTGTGGGGATAACTGGTAATTTAGATAGAATACCTA
 21447  TGCATAGTTACTTTATATTTAAA
;     G-cob-E3 ==> end
;     G-cob-I3 ==> start /group=II (2.83e-13)
;     G-cob-I3-orf801 ==> start /first_aa=V
 21470  gtgcgccgttgtggtatatttcttcagttgttacatagcaacaagtattttgtttatata
 21530  cttccactactatacttagataatatatgaaaatatttattaaacatagcatgtatagaa
 21590  aaatttttcaaatcaaaaatagtaaaacataaaatttgaaatttaagtgaatgactcatg
 21650  gttagaattggattattcaaacatcaatttccaaagctctgaaataatagagaacatcgc
 21710  gctattcttaggatgtttattaattatatttatataggctttaaatatatgaataaaaca
 21770  ataattaatacttattatcatgaatttataatcaaggaaatgagtgatgaacctaaaagt
 21830  caattatgagagatttatacaacttcgggattcgctgaatctagtaatagatatgcgaac
 21890  agagatttcatagtaataggttcttttttgaaatataataaaggtaattctttatgaagt
 21950  acttcaagtaccctatgaaggaaatcaataacttttcctcgcattgtcgatgatcttaaa
 22010  ttttttaatactagaacaggatgttcaattaatgtattaaataaattagatagtcttaat
 22070  ttaagatctaaaaattttcctaatgatattatagatcgtgatttattcaaaactttcata
 22130  ttaaataaagatttattaaatatggcttatttaaatttaaaatctacgcatcctttacat
 22190  aaattaactattaatttaaatcaaaattcttcagattatttatcctcagatttaatggat
 22250  aaaattataaaaaaattaaaagatcaaagttttaattttacccacccaaatgggcataat
 22310  cctttttttatcaaatctaatcataatgatatttttatttctattgattttttaattgat
 22370  aatttaatattagaaattattcgaatcgtattagaagctatttatgatcctttattttta
 22430  aatgtttctcatggttatcgacctaataaaaattgtcatactgctcttaattatatttat
 22490  agttattttaatggttgtaaatgatgaattaaagcagatataaaattttatgatatatct
 22550  catgataaattaatgaaaatattaacaaaaaaaataaaagataaaagatttttagattta
 22610  ataagaaaaagtttaaaggcggaaattaaaccaggataccccggatttatacataataat
 22670  ataataaatccagaatttagattaagtcatattttaactaatatttatttacatcaatta
 22730  gatgtatttatatcaaaaataatagataataataaaatttattataatactaaattttta
 22790  aataaagatataagtgagaataaactagatgaaaaaagtttacggaccatttgtaataat
 22850  gaaataaaattcaatgatatcctaatatcttcacctcttaaagaagaatttaatcctttt
 22910  aagttatctcataatatatttaattctttttccgggcattatattagatattctaatgaa
 22970  tgattagtagctattaaaggtaattataatgatattaatattatattaaatatgatttct
 23030  aattattgtttaaaagaattaggattaactatatcaccgtatattattaatacttataaa
 23090  aaacgcctattatttttaggtacatatatcaaacatattataataaataataaggatata
 23150  agtaataaaaataataaaagagaaacaaaaaagtgaatattagaattaagtgcacctcta
 23210  gatcttataaaaaataaattatctaaaacaggattattaaaaagaaaaccaggtaaacat
 23270  gttgggcaatctcaaaagtcatgagtaagtttaaaacctgttcaaattataaatttaact
 23330  aataatataataaaagattatttaaattattattccccggtaaaaaattttaaattaact
 23390  gtttatttattatatattttaagagatactattgtacgtactttaactcataaatataga
 23450  ttatctaatagagctaaagtttatgataaatttggctataaaattaaaattaaagattat
 23510  aataatagaaataaagataaaacacctaaaattataggaagattaatatcacctaaaaac
 23570  ttaaataaaataaatacggagaattatttatcagatttttatactcatatatcttcttta
 23630  tataatcataatttatttttctcaactttaatttataataaatgttatatatgttctatt
 23690  aaattatcagactctataaatgaagatatgcccggctacgccgggaaattacaaaatatg
 23750  aaaataataaaagatcttaaatttattgagggaactttagattatttaaaggttaaaact
 23810  atacgtaaacaaataccattatgtaataattgttataaaaaaatagaagttacgaaaaaa
 23870  gtttaa
;     G-cob-I3-orf801 ==> end
 23876  atttaagactgaataaagttatggagagccgtatgatgggaaactatcacgtacggttcg
 23936  gtgacgagtatttgataaccctaatagttttctatgggatcgatgcttagttcaat
;     G-cob-I3 ==> end
;     G-cob-E4 ==> start
 23992  GATTTAATAACTGTGTTTGTATTCTTATTAATATTTAGTTTATTTGTTTTCTTTTCACCT
 24052  AATACATTAGGT
;     G-cob-E4 ==> end
;     G-cob-I4 ==> start /group=IB (1.66e-16)
 24064  cttgaatggcctatatatactatttgctgaaaattatttatttttttcatttttccttca
 24124  atttgttaaataatttataataaaactaaatgtaaatttccctttgtttaatcaatactt
 24184  aaattttaccttatttagtaatatattattataataaattttatcagcagataaccaata
 24244  gtagatttatatcttacttagtaggaatctcagagactatacgtatatatatattattat
 24304  ccctttatttatttttcacaccttttgtatattaaatagtatttaaataataacaaattt
 24364  atgacatataaaatataacttttcaaagtatatatttttttttattattaggtcctttat
 24424  ttttacgatattaaattttataatattctatatcagactcattataattaatattaaggc
 24484  tagtatagatattaaccaaaataatactagataaagaataaatattactattaaattata
 24544  aaggaaatttaggtataatataaatatataaacaaccttttttaaaaggcatataattat
 24604  tagcaacaaaattattagcagttaaattataatttaaaactacttataaataattaataa
 24664  ataaaaaagttatacaaaactaatatagaagtttcttttttattattcaatcggggggcc
 24724  tatattatacccggcggagccgggtaaaatttagtaaattcttaattaaatttatttaat
 24784  tcaataagtttaacattcgataaactaagattatatacgaattttataagaataattaac
 24844  cccaatataacgattaagatatatataattctgtatacaaattaatattatttttatttt
 24904  taatgtatataagtaaaattcaatataaatactgttaatttaattttactaataaaaaat
 24964  ttaaataaatataaatcttgtttaaataattgcttaaattctatgccccttaataattaa
 25024  tattcataaatttgattattatgtcgcatataataaagatccatatgttttttataagga
 25084  tattttatgctttaatctaaaagaaaagatacatgtttgggcgcgaaaattaaatttata
 25144  gatttaagtaaaacaatccaagggatatatataatacaaattatataagatatacccgat
 25204  aaaaaaaaatgtcatatatatacttttatgccaaagagcgtgagaagtatgtttttatac
 25264  tttatttaaataataggtaactcaataatatagaagagatagtccacagataaaaagaat
 25324  g
;     G-cob-I4 ==> end
;     G-cob-E5 ==> start
 25325  CATTCAGATAACTATATACCAGGTAACCCTATGGTAACTCCAGCATCGAT
;     G-cob-E5 ==> end
;     G-cob-I5 ==> start /group=I(derived) (8.28e-04)
 25375  aaaaatattgtcgaatatttcatttatcttatatttgttaagagtattatagatataaat
 25435  accttatagaaaaatatacccaaaaaaaacatacatcttataaagtatgttatatatata
 25495  tagggcgtgggaggatatgaaaaaaagaagtgaattgcaagaaaatcctttataggataa
 25555  tttgcagcaaataatattcatattataaatataaaaattgaactatatcttaaaataaat
 25615  aaaaaaaataatatccagccaaagtaataaaaaataagatactacaaagtatctttttta
 25675  ggtattagttataattaactaaaaaaaaggtaagaaacaaatttattattgatatgattt
 25735  attaagagattaagggcaaaattatattttaagaatataaatgttcaacgactagttata
 25795  aaaaatagataataatatttttaaaccacgagcgcttctattataaacttattaaaaaat
 25855  aagaaaataataaaacatagtctgaactatatagaaatatatagaaataaaatttaaaag
 25915  attttatgataacaaaatg
;     G-cob-I5 ==> end
;     G-cob-E6 ==> start
 25934  AGTACCGGAGTGATATTTATTACCATTTTATGCAATATTAAGATCAATACCTGATAAATT
 25994  AGGAGGAGTTATAGCTATGTTTGCTGCTATATTAATATTATTAATATTACCTATAACAGA
 26054  CAGATCAGTTATAAGAGGTAATACATTTAAAGTATTATCAAAATTCTCATTCTATTTATT
 26114  TGTATTTAATTTCTTATTATTGGGTAATTTAGGTCAATTACATGTAGAAGTTCCATTTAT
 26174  TGTATTAGGTCAATTTGCTACTATTTATTATTTCAGTTACTTTATTATTTTAGTTCCTGT
 26234  TATATCTTCTATAGAAAACATTTTATTCTATATTGGAAATAAATAG
;     G-cob-E6 ==> end
;     G-cob ==> end
 26280  TTTATAATCTCCATTATAGCGCTTTTAGCGTTGGAGATAATATATGCCCGCCGGAGGCGG
 26340  GATAAAATTAAATTTTTCATATTACCTCTTAGAGATTTATGTGTTGAATTTTTTTTTATA
 26400  ATATTCCGAAGGTTATTTATATAAAACCTCGTTATTATTATTAATACGTGGGTTTTATTA
 26460  CCTTTTTTATGATTTATATCTTTTTAGATATACACGTTTTTACGTAATCACATATATTCC
 26520  TATATTTAAAAATCTTAAATTATACTTTAATCCCGCCCACCTTATATTTTAAGGTGGGCG
 26580  GGTTATTTTTTTTTTTATTCTCTTCCTTATTTTTCATTTTTTCTAGTTTTTCATAACCTA
 26640  AATAATCTCCATTCGTGAGATTATTATATCCCCGGCTACTAAGAGATAAATTAAATATTT
 26700  TTACTTTATGGATATATAATTTAGATAATTAATTATATAGAGTATATATTTAACTATTTA
 26760  TATGTTATAAATTTCATAGATATAAAAGTATAATTGTAAAACTAAGGGAATAAAGATTAA
 26820  TGAAGATATAAATAAAAGAAAAGAGGTTTAAAACAAATATATGCCCGCCTATGGCGGGCA
 26880  TTTCATTATCCCCCTTTTAAAGTTTATATTTTTTTTATTTAATCTATTATAAAAAAATAA
 26940  AGTAATATAAGATAAATTAAGATTTTTATTATTCCTTATATTTGCTATTATGACGAATAA
 27000  TATATAATTAAAACATCGAAAATATGGTATATTAAATTATTTAAATTTTAACTTTAAATA
 27060  CAAATATATTAATTGATTAAAAGAATTAAAGTATAATTAATATTTACAAAAAAAATAAAA
 27120  AAAA
;     G-nad4L ==> start
 27124  ATGATCGCAATTTTATCAACTTTGTTAACATTTTATGTTAGTCAAAATAATATCATTACA
 27184  TTATTAATAGCTATAGAAATATTATTATTAACAGTAACAGTTAAAATAATATATATAGGT
 27244  AATATATATGATGATATCCAAGCAACAATATTTGCTTTATTTATAATAATATTAGCAGGT
 27304  GCAGAATCTGCTATAGGTTTAAGTTTATTAGTTTCATACTATAGATTGAGAGGTAAAGTA
 27364  ACTAATATTTT
;     G-nad5 ==> start
;     G-nad5-E1 ==> start
 27375  ATAA
;     G-nad4L ==> end
 27379  TGTTTAATTTTTTAACTTATATTTATGAAGAGCCAATACATATAATATTAGGTTCTTGAA
 27439  TATCTTTAGGTAATATAAATATTAATTATGGAATATTATTAGACCCTTTATCTATGATAG
 27499  TTATGGTACCTGTAGGTATCGTATCTATGGCAGTTTTATATTATGCAATAGATTATATGA
 27559  GATATGATCCTAATCGTAATCGTTTCTATATTATATTATCAACTTTCGTTATATTTATGA
 27619  CTATTTTAGTTATAAGTGATAATTATGTTATGATGTTTATAGGTTGAGAATTCGTAGGAG
 27679  TTATATCTTATTTATTAATCTCATTTTGACATACACGTTTAGCTGCTATGAAAGCTGCAT
 27739  TATCGGCTATATTATTAAATAGAATGGGTGATACTTTATTCGTTATTTTTATTGGTACAA
 27799  TATTATCTTTATATCATACTGTAGATTTTAATACTATAGAATTATTAACTCCACATACTA
 27859  ATACTTTTATTTTAAATCTATTAGCAATAATGTTATTAATTGCTGCAACAGCTAAATCAT
 27919  CTCAATTAGGTTTACATTCATGATTATTAAACTCGAT
;     G-nad5-E1 ==> end
;     G-nad5-I1 ==> start /group=IA (1.69e-14)
 27956  taattttagtcgagtataaataggtttaattgcaaggaatctaaaagatattatctatga
 28016  taactcgcagcgaattattatttatatatactatttatcctccttttggttaaatacgta
 28076  gaaaataataaacgttcaacgactagtaggtgagtaatataacaatatcctaccacgaaa
 28136  tacctagatatttttccccctttaatatataagttttaaatatatatataataactattt
 28196  ttaatttaaccaaatatgggtaattataaatataaccctatagaatgggtatattttatt
 28256  atatattaatgaaattgaggatttaaaatattaagatatagtctgaacaatattaaaatt
 28316  aaataagataataaagaaaaatccaaaaaaaactatgatctaataaagatagttatttta
 28376  tatatgatttattagggatattgattttatagcgtaatgcgatttaaatttctcttgtaa
 28436  ttattttatatctttataatttaaattctgattaatagatattattcatgaatttatttt
 28496  cttaggtatcccgctaactaataaaaaaacatacttagtatatatatttatcgggtattt
 28556  agttttaatctcttaaagagaatgaaaattattgaagttaatattaaaaatttaacaata
 28616  acaatttg
;     G-nad5-I1 ==> end
;     G-nad5-E2 ==> start
 28624  GGAAGGACCAACACCAGTTAGTTCTTTATTACATGCTGCAACAATGGTTTGTAGTGGAGT
 28684  TTTCGTTTTAGTTAGATCTTCTTACATTTTAGAATACACTCCTTCTGTTTTATTATTTAT
 28744  TTTATGATTAGGTGGTATTACTACTTTAGTTAGTGGTTTAATCGCTGTCGTATCTAATGA
 28804  TATAAAAAGAGTTATCGCTTTATCTACAATGAGT
;     G-nad5-E2 ==> end
;     G-nad5-I2 ==> start /group=IB (5.72e-18)
 28838  caattggctcattaattatcttttaagataaatttttttaattaaacaatatgcgagaaa
 28898  ttattttgatattttcctttgtgattatatttatttaataattcgcagataaccaaaact
 28958  tatttacctgccctaggtaataaaaaaagatacttctttacaagtttcttttaggtattt
 29018  attaacattataatttttaatcctctcattttttatataacataaatatcttttatattt
 29078  ttgatgagatttataccccatataataaaaatacttctatactaagtttgtattttttta
 29138  tttataggttatatttttggtttatttttaatcttgttatttatttcctgggcatatata
 29198  taataagttagtaggaatctcagagaccttacgtttaatatttataaatatatatatatt
 29258  ataatctcatataagttatataatatctaagcccgccattggcgggaatataagattaat
 29318  catattaaaatctatataagtcatataaaaaaatgaaccgaaaatagggaacaaaaaaaa
 29378  agtatgagaatatattaaataaacccccccctaaaggggggggaataaaacaattcccta
 29438  tttaacttattcgggggggtattctatatttttcatttttatttatcttcttttatttcc
 29498  ttatttatagttggtttaattaaaagtaataatccattatatggtacttttattacctat
 29558  tccatgccctatctttttatattagatatcacacttggtaataaataaatacatgtatta
 29618  gtttcgttttttataatttaaatataaatatcttatttaggttataataaaagatattta
 29678  aataaatatacatatataaaagtatgttttttttacgtgatatacataaaatataaaaga
 29738  tattatcggtaatatttaaaatttattttctatatcctaaaaaaatgactttaataagat
 29798  gctaatatgagaaagattataaaacattaaagagaaaaataaaagtttataaataaagat
 29858  aaggtccaaaaaaaaaaataacttaaataagttataaaaataag
;     G-nad5-I2 ==> end
;     G-nad5-E3 ==> start
 29902  CAATTAGCAATAATGATGTTAGCGATAGGTTCTAGTGCTTATGATTTAGCAATATATCAT
 29962  TTATATTGTCATGCATTTTTTAAAGCATTATTATTTATGTCAGCTGGATCAATAATTCAC
 30022  AGTTTTATGTCAGAAACTCAAGATATGCGTAAATATGGAGGTTTAATAGAATATTTACCA
 30082  TATAGTTATGTATCAATGGTTATAGCTTCATTATCATTAATGGCAATACCTGGATTAACA
 30142  GGTTATTATTCAAAAGAT
;     G-nad5-E3 ==> end
;     G-nad5-I3 ==> start /group=II(derived) (1.70e-11)
;     G-nad5-I3-orf763 ==> start /first_aa=V
 30160  gtgcgccgtttcgctatttattgtctatgacagattaaccatctgtttaatatttctcta
 30220  tattatattactgacactgtacttaggtttaggggaaatcccaatactgacaatagcatg
 30280  tacagcaaaaagatttatgaatatttaacaataaaatattctttaaatttagtcaaagat
 30340  tctatgattaaaactagactgtttgaacttcaatttcttatcaactcatgaataggttgg
 30400  caactaaactgtattaagttgtttctaaaacaattaaattttgtatctttggatttaatt
 30460  aagagagttttagagatattataccaaggtataagtaaagaaatgagtgaagaatctaag
 30520  gaatcgggtcagacaatttatagaaatacgggattacctaagggatatttatcctatggt
 30580  aacggaggatccatagtactatttaattcatactttatgtatttaaatatatccgccaat
 30640  ggcggtggaagggatctaagtattaataaattatttaaacgttttaactgtagcaatgct
 30700  actcctaaagttttaactgatttaaataaattatatgtttattcatcaaaaaataataat
 30760  aatataataaaaaaagataaaagaatttatagtaaatttatgttaaataaagatttattt
 30820  attttagcttataataatttaaaatataataatacaaatatatcatcccctatatatagg
 30880  gataattatctatttaatatatcatctaataataaaaatttaactttagatattatgtct
 30940  ataaaagttattaataaaataattaattctttaaaaaatgaatcttttaaatttaaatct
 31000  tataaaaataatgcccgtccttcggacgggtatattaaaagatctaatagtgatattaat
 31060  cattttaatgatcatataaatcatgatatattagttttagaagttatgagaataatatta
 31120  gtagctatatttgagccaactattaaatacccctacaaagcttttaaaaaaacaatctta
 31180  aatgaagggggccaaaggccccccttctttctcgggctttctcttaataatcctcattct
 31240  gctttaaaatatatttttttttattttaaaggttttcattgaattattaaaggtgattta
 31300  tcttattattttgataatttatcccctttcgggggatataatcatcgtaatttaaatcaa
 31360  aatttatccattaaccctactcatatattattaatgaaaattattgaatctaaaattgaa
 31420  gatagaaaatttactaatttaattaggaaatgtttaaatagtggttattttgtatttaaa
 31480  tataataataatatttctggtagtcctaaaggaactattattagtcctattttagctaat
 31540  atttattttaatcaattagatgaatttattttctccaataatccttatcctaaaaatgag
 31600  catttattcgttaatcctacacacccaatgggtgaaaatactatatctaatatttcccac
 31660  tcattgtataggcataataatttaaatattcctttgggatataatcataatttaaaaact
 31720  gggattaattttaataaattagaatatgtacgttatgaggataaatttttaattggttta
 31780  aaagcaccctataaagaggttttagatttaaaaataaaaattaaaaattattgtaaaact
 31840  attaatttggattttaattataataaattagatataataaattttaaaagaaataaagtt
 31900  gaatttttaggtactttaatatctatgaaaacttatttatataaaaaaaataagaaagta
 31960  gataaattaaatcaacactctttattaaagaaaaaggatataatcaaaagggattttata
 32020  ttattagaagctcccttacattctattttaaataaattaagagaaaataaatttattaaa
 32080  ggttatttaccaaatcctaaatttatttgaaaaaattatacacataaacaaattttattt
 32140  ttatataatcatatttactatttatttcttaattattattcttttgcatttaataaaaaa
 32200  ttattatctagaaaaattcattattatcttattcaatcttgtgctatgttacttgcttct
 32260  aaattttctttaaaaactcgtaggcaagtatttaaaaaatttggttcttttttaagttta
 32320  tcttataaatttaatcctttaaatgagcataaaactttatattcaagttttgtaaaacct
 32380  gattataaattaaatactttagattttaaaaaatatataaatgataatatatcattatta
 32440  tataaaaaataa
;     G-nad5-I3-orf763 ==> end
 32452  aaccttagtaaaattaaataaatgacaaaaaaaacaaagtttgtattttttttttcttag
 32512  ggagttattatatcccgcccacctaaggtgggcgggaatttgaattttatcttttttgaa
 32572  ttttcattttcaaaattattatcataatctaaatttttttttagttatttttgaagataa
 32632  tttattaaaatattacctaccataggtggttttatcttcatttattttgaaataatatgg
 32692  tgaaagccgtatgataggaaactatcacgtacggtttgggaaagagattatatatttccg
 32752  taaatttggattaaatttatccaaatggataaatataaatttataaaaaacataatatgt
 32812  atttacccggggcatatattatcttagttcac
;     G-nad5-I3 ==> end
;     G-nad5-E4 ==> start
 32844  ATAGTTATTGAATCATTATATGGTACTTATACATTAAGTGGATATATTATGTATTTCATT
 32904  GCAACAGCTTCTGCTACATTAACTGCAATTTATTCTTTAAGAGTATTATATTTAACTTTT
 32964  TATAATAATCCTAGATCTAATAAATATTCTTATGGATTTGTACATGAAAGTAATTGAATG
 33024  TTAATACCTATGACAATATTAGCTATTTATAGTATTTTCTTAGGTTATTATAGAGATAAT
 33084  GTTATATTCCATTTAAATTTAGGTTTACCACATACTAATACTTTTATAGAAACTGAATTT
 33144  ACTATCCCTACTATTTTTAAATATTTACCTATGATCTTAGGTTTATCATTATCTTTATCT
 33204  TTAGTTTATATTTATGAATTTATGTATAAAATATCTCATAAATCATCTATTTATAACTAT
 33264  TTTAATCAACGTATTTATTTTGACCAAATATTAAATAACTTAATAATTAGACCAGTCTTA
 33324  ATTTTTGGTGGTTATTTAAATGAATTAACTGATAATGGTTTATTAAAAGTTCTAGGTAGT
 33384  ACCGGTATTGGTAGATTAATCCTTCATGTACCTATTATTATAATTATTAATATTATAATT
 33444  ATTTTAATTATCAATATTCTTCCTTAA
;     G-nad5-E4 ==> end
;     G-nad5 ==> end
 33471  AGATATACCCTAAAAATATAATATAATATCTTTTATATTTCTTAGATTTATATCTTTTAT
 33531  ATTTTACACTCTTAGGTAATTATTTATACTCTTTTTATCTAGACTCCCTATTTTATTTAC
 33591  CCTTTGGCTTATTTATCTTATACCTAGTTATAAAATATACATAGGGGCCATCGGAATCTA
 33651  TTTTTTATAAGGCATATATGATATAAACCCATTGGCAAAATTTAATATAGATATCTAATA
 33711  AAAAACAAAGTATAAAATGAAAACCTATAAATATCCAAATAGGATATAATCATAATTTAT
 33771  ATATTCATATATTTTCTATATATTATTCACCTCAGTTAGCCCCATATAATTTTCCGGGCC
 33831  CTCCTTCGCTTCAGGTATTATTTTTAGTTAGTAATAACTTAATTTTCCTTCGTAAATCAA
 33891  TTTTATATTTCTGAAGTTTATCTTCAATTTCTTCTAGAATATCTGTTTTTAATATTTTTC
 33951  TAGTAAGAATTCGTAGTCTTTGGGCATTGTACGTTATTTATTAATCAGTTGTGATTTATA
 34011  TTATCAAAACAACCTTTAATGTCTGCATCGATTATATATTGAGTATCATATATGATTTTT
 34071  TTATCTTTTTGTGTTACTCTTTCGTATAGTCAATCTGGTACATTTATTTGTTTCCTTCTA
 34131  CCTTTAGATGCTGGGATTGTAATCTTTATATTGTTAATAGGATCAATTTCATCTAGTGGA
 34191  ATCGATTTA
;     G-orf144 <== end
 34200  TTATCAATTGTGGGAATATCAAGCAACATTACGCTTCATTTTCATTTCTAGATAAGTTTT
 34260  ATCTTTAAGAGTCAAGGTTTTCCTTATACTGTTGTATTGTAACCTATTATGAATATATGC
 34320  AGTTGCTTGATGAGCATTTCTCCCCGGTCTATAACCAAAAGATAATTCATTTCCTAGTGG
 34380  TTCCATATAAGGTTCCATAATAAGTATTAAAAGCATTTGCAGACCTCTATCTAATATCGA
 34440  AGGTATTCCTAGTGGCCTAAGTTTACCCTTAGCTTTTGGTATTCAAACTCTTAATGATCC
 34500  TATTGGTTTATAATTCTTTAAGCTATTATTCTTAATGTAATTACAAATTTTGAATTTCAG
 34560  TTCATTATTATATTTCTCATTTTGATGATGTTCGTTATTAGCAAAACCTATTGGATTGGC
 34620  TTTAATTTCTATCAT
;     G-orf144 <== start
 34635  GAGATTTTTAATATGTGTAATATATATTTTACCAGTTGATGTTTTTAAAAATCTACGTAA
 34695  TAGTTCACGTTGATTTAGATTATCAATTCCTTTACGATTAATAGCTTGATCATTTTTACC
 34755  TGAGGCTAATGATATTATTCTTTTATAATGATTATATCTTGGTATTAGGTATTCCTTAGC
 34815  TCCAGCTGTATCATTATCTTCAAAAATACGAGTATTTTTTTTTAGGCTAAATTATCTACT
 34875  CCAGGTGTTTTTGCTCCTTTAGTC
;     G-orf299 <== end
 34899  TTAGTGACTAATAGTACAGCTCAAACTTTGTAAATAATGTTTTCTATGTTGTTTTTCGCT
 34959  TCGGTTAAGATATCATCTCTTAGTTCTTTGTTTTCTACTTTTTTCAATTATAGTATTTGA
 35019  AAATTTATTTCTTATATTATACTTCACGTGGTCTTCAGATTTTAAAGTGAATTGATTAAA
 35079  TTTATTTAATTCATTTTCAATTTTATTAACTTTTGTTAATAAGATAGAATCTGATTTTTC
 35139  AACAATTTTATTATTATTTTTATTTAAAATGTCATTTTCTAGAACTTCATTTGAGTTTTC
 35199  GATAGATTTTTGTAACATTTCATCTATCTTAATTTGAACGTTAAGATATATTGTAAACTT
 35259  TATTGCAGTTTGAGCATAATTCAAGAAAGTAGAAAGATTGATATTTAAATTTATACCTCT
 35319  CTTTACCATAGATGCTTCATCGCTTTTATCATCTAAGATTCAAACAATGTTTGAGTCTTT
 35379  TTTATGTTTAACTACGTTTTCTTTCAGTATTGGAGTTAACACATTTTCTAATTCTATTTT
 35439  CATTTCTTCTAATCTTCCTAAGGCATCTTGATTAGTAGAATAAGAACGTCTTTGATTTAA
 35499  AACCTGTACTCCAATATTCTGAGTTCTCGACATACTATTTATATTAACTATTTTATAGTT
 35559  AAATTTCGCAGTATCTAATCTCTGAATGTTATAGTTATTTATTCCATTGCAAACCGTTAG
 35619  TACCCTATGGGAATCTAAGGTCCAAGTGATTATACTAATTATTAAATTAGTAATGTTACT
 35679  TAGAGATTGGCTCCTTACCTTATCTTTCGTTTCTTTAGATTTTACTTCTAAAGTGCTATT
 35739  TAGTAGCTGAGTTATTGTGCTCTTATTCCCTTCGTCCCTGTAAATCTCGGTGAAGTTCAT
;     G-orf299 <== start
 35799  GTTCTTAAAATTCAATCTTACGCTGAGATATAAATCAAATGAACTTTTGTTAATTGAGTG
 35859  TCTCTCAATCGTATTGGTATAGTGAGTCAACAGACTGTAACTTCACAATAATATATACCC
 35919  AGTATTTGCTAATTTGATTATCTATATATTAAAAATCATACAAAATAATTAAAAATAAAG
 35979  CGATAACGATAATTCCTCCGATTTAAAATATTAAAATTTAAATAAAAGAAGAAAGAATTA
 36039  ACAAAAACCCCAAAAAAGTAAAAGATAAGTTTATAAAAATTATAAATTTATCAAATGCCC
 36099  CATTAAAATATAATCTTATATTCAAAGTATGTATTTTTTTTCGTGATAATATTTTAAAGT
 36159  TATTTTCTAAAATATGCCCTCGTATTTATCTGTTATCATACCTTAGATTTATCTAAAGTG
 36219  TATAATTGTGTAATTTTATTTTGTATTATTATATGAATATTTGTAAATACCCTAATTTTA
 36279  AAATTATATCCCTAATAATATACTTATAGATAATATATATTATTTCGGGCGGGTATTTAT
 36339  TAAATTATGATAAAAATTATACTTCTATACTAAGTATATATATAATTTGGTTAATTGAGA
 36399  CTAT
;     G-nad3 <== end
 36403  TTATAATTTAGTTTTTAATACTTTAACTTTATTTATATAACGTCTTTCTAAATTTAAAGC
 36463  TCCTAAATTTATTTCATAAACAAAAGCCATAACTAATGTTAATAAGAATAATATTAATAT
 36523  ACTTAAACCATATATTCCGTTAGTATATGCACTTACTACATAAGGTAATATAGAAGATAT
 36583  TTCTAAATCAAATGGTAAGAATAAAATAGCAACTAAAATAAATGCTACACTAAATGCAGA
 36643  TCTAGATTGTTGATATGATGTAAATCCACATTCAAATGGTCCATCTTTTTCTATATAAGA
 36703  ATTTGATGTTGATATTAAATAATTTATTAATATTAATACACAAGCTACTATAGGTGCTAA
 36763  ATATATATAAAATGTAAACAT
;     G-nad3 <== start
 36784  A
;     G-nad2 <== end
 36785  TTATATTGTTATTAAATATAAACCTTCCGAGATAAATGGTAAAAATATAAAGAAACTTAT
 36845  TAATAATATTGTTGATATAGATATCATATATGCTAATGATACATTTATATTATTATTTCC
 36905  TTGATTTATATTTTCAGTTCTACTTGTTATTAATACTTTAATTATATTTGCATAATAATA
 36965  TGTAGCAATTACACTACAAATTATTAAAATTAAACTTTCTAATATATAATTATCTTGTAA
 37025  TGCACTTATTAAAATATATAATTTAGCATAAAAACCTGGTAAAGGTGGTATTCCTATTAA
 37085  TGAAAATAATGCTAAGATCATACATATCGCTAATGTTAAATTTGGTAATTTTAATTGATT
 37145  AATATATATTAATGGTGATCATATTGATATAGGTTTATTTATATATTGACTTGCAGCTAA
 37205  TATACTTAAAAATAATATAATATGTGTTAATGTATATTGTATTAAATATATATAAAATGA
 37265  TATATCAAAAGTTATTATAGATAATAAAATATATCCAAAATTTAATAAACCACTATATGC
 37325  TAAAATAGTTTTTATATTTATTTGAAATAAAGGTTTATATGAACCTATAAATAAAGATAA
 37385  AAAAAAGAAAACTATAAAAATATAATGATTAAAAAATATAGCATTTGTAAATATTCAAGA
 37445  TGATATTGATAATTTAGCTACTATACTTATATAAGCTGTTATATAAGTTGGTGCATAATT
 37505  ATAAACTGCAATACTTCAACGATGTAAAGGAGCTAATCCCATTTTAAAGAATAATGCAAT
 37565  TAATAATATATCAAAATAAGTATAAGCATTATTTATAGAAGATAATGAATAAAATATTGA
 37625  GATATCTGATAAATTAGTAGAACCAGTTAAAGAATAAATAAAATAAGAAGCTAAAAGAAT
 37685  TATAGCGGAAGCTACACCCCCCATTAAAAAGTATAATAGAGAAGCTCTTGAAGCATTATA
 37745  AGATCTATTATGTAAACCTGTTAATAAATATAAAGAATAACTTTGTAATTCTACTATTAT
 37805  ATATAAAGCTAATAAATCATTAACTAAAGGAAATAATAATAAACCTATACTATTTGCTAA
 37865  TATTAATAATATTAAATATGGAGATAATAATGTTGATTCTTTATTTTTTGTTGATATACT
 37925  TGTATTATATATTAATAAACCTATTATTAATAATAATAATAATATTATTATTGGTAAATT
 37985  ATATGATGTCATATTAAATCAACTATTAAATAAAGTATATCCTGGTATTAATGTTATTAT
 38045  ATTTATTGAATTTATAAATAATATTAATACAAAACTTATTACTATTATCCCTAATCTATT
 38105  TATTATTATTGAATGCCCTATTTTTGAACTTTTTATTTCTTTGTCACTATCTTTTTCAAT
 38165  AGAACTTGTATAAGTTGAAAATACTAATAAGGTTAAAAATGATGAAAATAACAT
;     G-nad2 <== start
 38219  CTCCTAAACTTTATTTCTCTTTTCTTTCCCTTATTTCTTTATTTTCTATTTCCCCTTATT
 38279  TATTGATTAATTCTATATTCATCCTATATATAACATATAATATATTTATTGATAAATGTT
 38339  ATATATTTGGAATCCCATGATTTTATTCCTAATTTTCCATGTTTAATTTATCCATATATT
 38399  TCATAAAAATAATGATAATTTACAGAGGTGGATATCTTAATTATATCCCCATTGGGGATA
 38459  TGATCATCCCGCTTCGCGGGATAATTTTATAAAAAATAAATAATAATTATAAATTTAGGT
 38519  ATTAAATGGTAGAAAAAAAGAAGATAAATAAGTTATATAAACTGTTATTTTATATGTTTT
 38579  TATTTTTATTTATATAGGTTAGATTTATTAAT
;     G-orf104_1 ==> start
 38611  ATGGTATATATTACCTTTTTTATTTTTGGTATAGGTAAGGGGGAACTGGATTGCCCCCCC
 38671  CCGGAGGGGGGGGGACTAGATATATCTACAATATGATGAATCGGGGGGGGGGAAGATATA
 38731  CCCCTAAAATATCATCTATATTTTATAGTTTATATATTTATATATATATATTATTTATAT
 38791  ATTTTACCCGTAGGGATTTATAAAAATTATCTTTTATTAACTTATATAATATTCCCCCGA
 38851  CCTTTGGTCGGGTATATATTACTTTTTATTTATATCCTTATTTTTTTATTTATTATATTT
 38911  TTATATAACATATAA
;     G-orf104_1 ==> end
 38926  TTAAACATTTATATAATAATAAATTTTATAATTATAAAATTGAATAAATAAGATATCAAA
 38986  AAAATGATAAAAAGAAATAAAAACTTAAAATAAACCCCCCCCTATAGGTTTTATAGAAAA
 39046  TATTTTTAATCCCCCCCCCTTAAGGGGGGGGGTTATTTATACTGGTCGCATTTTTACCTT
 39106  ATATTTCTCTTATTTTTTTATTTTTATGAAAGGTAATTTAATATATATCCTTTTGATTTA
 39166  TATATTACTTATAATTACCCTAACAAACCTTAAATACAAAAATGTATATAAGAAAAAATA
 39226  AATAAGATAAAGAATAAAAAACAAAAAGATAAAATTTATTTTCTATAATGAGTGGAATAT
 39286  AATTAAGCCTAATTTAAATAAATAATAGGTAAAATTTAAATAAATCCGCCATACAAAAAT
 39346  AAACATTGTATATATATTTATCTTAAATGGAAGATAAAGTAAAACCAAAATAGGTTAATA
 39406  AATAAGATTAAATTAAGGAATTACCAAATAAAAAAACCATTATTGATAATCTATTTTATA
 39466  ACTATTATATATAAAATAAAATAACAAACTCGATCAATCGAAAAAATAACAAACTCGATA
 39526  TATCGAAAAAATAAAATTTGTTATTATATATATATAAATTTATATATATTAAAAAAAATA
 39586  TCACTTAAACACTATAAGTATGTTTTTTTTTTATAAAAATATCCCTAAAAAATACAAACT
 39646  TTAAAGTTTGTATTTTTTATTTTGGGGTATTTAATTGGATAAAAAATACTTTATAAAGAA
 39706  GTATAATTTTTATCATATTTTCATATAAGAAATTAAATAATTGATTGCTACTATTACTTA
 39766  CTTTAAAGCTACAGTTGTTGTTATTATTGTTGTATTTATTCACTCCTTGACTAGTTCTAT
 39826  TTCAAGTTGATCTAGATTTTTTCCTTGTCCAGTTATTGATTTTAACTCCCCCTTTAAATT
 39886  TTTTTGTTATACATAACAAAATTTGTTATTTTATTTATTTCTTTTTCCATTTATTATTAA
 39946  ATATAATAAACTATAAATTAAATAATTAATTGTAATT
;     G-orf104_2 ==> start
 39983  ATGACTTATACTAATTTATTCAGGGAGCTTTCCGTCATAAGTATTTGTTCTTCATGAATT
 40043  CCCTCTTTTGATTCCTTGTTTTGGATTTATAATTTATATAAATTTTTTACTAGGTTAGGC
 40103  CATCCCATCAGGTTGTTGTATCTACAGCAAGATATGGTAGGTTGTTGTATCTACAGCAAG
 40163  ATATGGTCGGTTGTTGTATCTACAGCAAGATATGGTCGGTTGTTGTATCTACAGCAAGAT
 40223  ATGGTCGGTTGTTGTATCTACAGCTCTATTACCGTCCTATTGCTGATTTCTTTTCCCTCA
 40283  TTTAAGCTTCCTTAG
;     G-orf104_2 ==> end
 40298  TTTTCTTTTTCTTCTCCTTTTTCTCCTTAGTTAATTTCACCTATAGCCCTTAATTTTTAA
 40358  TTCTCTACTCTATATTTAAAATTTTAATTTTTCAAATTTTAAATAAAACATATTCATATA
 40418  ATAAATAACTTAAGAAAAATAACTCTACATAAAAATTTTATATTCAACATAAATTATATC
 40478  CCATCGTAAGTTGATTATATGGATAAAAAATTTTATCGACATATTTGATATTTTATATAT
 40538  ATATAACTTAGATATAAAAAATAAAGTAGAGGAAATGAATTTATATATTAACTATATTTA
 40598  TAAAAAATATATATAAATATAATAAAAAGCCTGAAAGGAAAAAATTAATATTTAAAATAA
 40658  ACCGAGGATTATATAAAAAACTTAGATAAAATAAGCTATGCGCCTTTCGGCATAAAAAAA
 40718  AATAAAAACTTTATAAAAATTATGAAAGAAAAAACATATAACGATAAAATTAAATAAAAC
 40778  ATAGGGATAAATAATCCGTAAATAGAAAATAAGGTTTTAGTAAATATGCCAGTAGGATAA
 40838  CATAAATGACCGAAGGTTATAATATCTCAAAGGTATAATAATTGTATTGATATATAATTC
 40898  GGGGACGAGCATTATATAGGTTTATTAAATTACTAAAAAATCCTAATCTCTATTTATTTA
 40958  CCTTTTCTTTGGCTTAATTGTTATATAATATTTTACTAGTTTAAACTTATATTATCTTCC
 41018  TTATAAAAAAACATACTTTGTTTAGTAATATATATATGTTAAAAATACTTTAAAAGAAAA
 41078  AATAAAGATAAGAATAAAAAAAACATAATTACCTCCCCGTTACCACGGGGAGATGATTAA
 41138  TACATTAAAGGGGAATAGATAAAAATAATACAAAAATATGGTAAAATTTATTATGTTATA
 41198  TATTTAAGGATTAATATAAATAATATAAAAATAAACATGAAAAAGGGTTTAAAATTAGGA
 41258  ACCGGATAAAAAGGAAAATAAAACTAAGAAACATAAAATATAACTATCAAAGATTGTTAT
 41318  TTTAAAGAGCCCACCTTAGGTGGGCTCATATTTAACCTTTATATTCCTTTAGGTATATAT
 41378  TTTTTATATCCTTAAGATATTTATTTTCAATTACTTTTAACTCATAATATGCCCATTAAT
 41438  AATTTTACAATTATAAACTCAAAAAAATAAGGAAATTTTAAGATAAATAAACCCTCCCAA
 41498  TAGGTAGATATAAAACATATGTAATATACCTTTATTAATTTAATATTAAATAATTAAGCT
 41558  AAAATATATATATTAAACATTAACATAGTTCCCAAAAGTTAATGAGATATTAAACTTTAT
 41618  CTTTTTATTCTATATATTTATCATATCTCTATTTATTATTTTTTTTCTTTTTATTCTTTT
 41678  ATTAATTTTATACTTTAATTTCCACCTAAAGTAATAAATAAATTATTGCATAAAATAAAC
 41738  TACATAGTTTATTTTTATATTGGATGATATTATACCTGATAAAATATTAAATGTATAAAT
 41798  TTAGGATTTATAATTCGCATACCCGGAAATTATAAAAAAACATATACCCATCATTATAAG
 41858  TTATAAATATATAAATAACCCTTAAAAGTTATAATCCATATAATTAATTCGACAAAATAG
 41918  TAAGATAAATTAATTTAACCCTATTAAGTAAACCCGCTCTTCTAATAATAATATATATAT
 41978  AATGTATAGAAGTATGTATTATTTATGGGGTATTTATTTTACCATATATTTATTATTATG
 42038  GTTAAATATATATATAATTTAATAATGTCGGTCCCGAATTAAAAATTTGGGTAAACATAT
 42098  ATATCATTTATCCTATTAAGATATTATTATGGGGCCCCTAATTTTCACCGCCCCAAGGGC
 42158  GGGTTCGAATTATGGAGGGGGCCCCAAATATAAGAAAAATAATAAACTTAACACCCCCCC
 42218  CCCTCCAATAAACCATATAGATATATATTTATAATTTACCCCCCCCCGAAGGGGGGGTAT
 42278  ATAGGTGATATTTTTACCTTATATTTTTATATGTATGATTTTTAATGTATATTTTATATA
 42338  ATTCCCTTAAAGATAATTATTTATATGCCCGCCCGAAGGGCGGGGAACATATATTTGAAA
 42398  ACTAAAAAAAGGAATATAACTTAATATATTAAAAACATAACAAACAAGGGGGCCTTTATT
 42458  TTATGTAATAAAAAAATAAATATGGGTTTAAATATTAAAAAAAAGTTAGTTGGCATATAT
 42518  GTATAAGCTTTTTAATAAATAAAAGATGATAATAATTTATAAATATATGGATCAAATATG
 42578  CTCAAAAGTGCGCAAATAAATAAAATTTTACATATAAATTGGATCTATAAAAAGGATATT
 42638  GTAAAAAAGTCAAAATATAAAATGTAAATATACTTAACTATCTTATATAATGTTTATTTA
 42698  TGATTAATGTACATTATTTACTCTTAGTCTTCTTCTATTTCTTTATTTTATTTTTTTTTA
 42758  TTTGATTATATTTAGATATAACTAATTTTTATTTATTATGTCATATATATCCCCTAGGGA
 42818  TTCCCTTGATTATATATTATTTATTATATATATAAACTTATAGATTTTTGTTTTTCCTAT
 42878  ATTTATATTATATAATATTATAAATATACCCCATAATAAAAATACTACTATAGATAGTAT
 42938  GAATACCGCATAAAAAAAATACAAATATATATTAAAGTATATATTTTTATTTATAACTTC
 42998  CGGATTTTATTATTAAGGATGTGGATAAATGTTAAATTTATATAAAATATCAAAAGGTAT
 43058  AAATATATATTTAAGAATAACCCTTAAGGTATTAATTTCCTTCTTATTATATTTTCTATA
 43118  CTTTTTTTATATCTTTGGCATCTTTTTATCTAATATTTGATTTATATTATATTTTTTGTA
 43178  ATTATGTTAAATATTATAATTACTATTAACATATATATATATATGCACCATAAAATTTTA
 43238  TAAATATATTTTAGTTATAAATGATGAAGGGAGATTTTTAATAGGGGGCCTTCGGCCCCC
 43298  GATAAACCATATAAAACTTATGCTCGCCCAAATCTAAAAAAAAAGATACATGTTTTTTTT
 43358  AGCATAAAATAATGGTTAAGATATCTCTTAAATATATAACCCATATTATTTTTTCTTTGC
 43418  TTTATTTATCTTCTCATTTTTCTTAATTTTTATTATCTAGTTATAAATAAAATATATTTG
 43478  TTTTTAAGATTTTTATTAAAGATAAAATTTTATATACCCCATAACTATTTTTCTATATGC
 43538  AAAGGGCGCCTAAACTTTTATGGGAGTATATATATAAGATATAAAAATATGTATAAAAGT
 43598  AATAAAAAAAAAGAAAGTAAAAATACGACCAATATATATTGACCCCCCCCTTTTAGGGGG
 43658  GGGGGTGAGATTTATTCTTTATTATTTATATTGGGGGGGGATTGTTGATTTTATTCTTAT
 43718  CCTATTCTTTTTATTTTCTCATTTTATATTTTATATATTTTATAATTATGCCCACTTTTT
 43778  CATATATTTTTATGATATAAATATTATACATACCCACCCCAAAGAGGATAAATTTATAAA
 43838  ATATGCCTACACTATAGGGGCCGAAGGCCCTCATATTCTTTTTATTGGTATATTTAAATA
 43898  TTATGTTTATGAGTTAAAATTTTCTTTATTATAGTATATATATTCCCTTTTAATAGTATT
 43958  TATATACCCGCCATTGGCGGGTTTATATTTTCTTATTTATATATTTATAATTTTTTGTAT
 44018  ATATAGATGTATTTTTTGTATTAAAAAAAAATTAGTATATAAGGTTAAAATATTACATAT
 44078  ATATCTTTACCCCCCCCCGTAGGGGGGGGGGGATTATAATTATTCTTTATTATATATATT
 44138  GGGGGGGGGGGAGTTTATATATTTCTTTTCCATTTCTTATTTTATGTATCCCTAGCATAT
 44198  TTTTATGTTATATTATTCTATATATATATATAAGATTTAGTTATTATATTAATTAAAATA
 44258  TATCCCGCCTCCGGCGGGCATATATTAGGGAATTAAAAATATCCCGCCTCCGGCGGGCAT
 44318  ATTAGTAGGCTATATATATAAAAAAAATATATTTATAAATAATTAAATAATTAGATAAAG
 44378  TTAAGTAAGAAATAAAATAAATATAACGGCCAGAGGCCGGGAAATAGATATGTTAATGAA
 44438  AGATAATATAAATAAAACCCTACGGGTAAAGATAATAAAAAGAAAAATAGATAAAATATA
 44498  AAATCTATAAAAATACAGATGGTATTTTAGGGGGTATCTCTCCCCCCCCCCGATTCATCA
 44558  TCTAGAAGGTATATCCAGTCCCCCCCCCTCCGGGGGGGGGCTATCCTGTTCCCCCTTACC
 44618  TATACCAAAAACCAAAAATGGTATAATTTTTTACCTTTTATTTTATCTTATCCTTTATAT
 44678  CTTTATATAAGATACATATAGTTTTCTTCCCTATTTCTATGTTTTTTTAGATTTAGGCGC
 44738  ATATACATATTTTGTTTAAATATATTTTTTTATATAAAGTATTTATCAAATTTTATTTAT
 44798  ATATCCTGATAAAAAAAAGATACTTATAAACTAAGTATTTTTTTTTATATTACTTTGACA
 44858  TAATTAGAAAACAATTAATCTCTTATTATAAATATAATACCCGCCCACCGAAGGTGGGCG
 44918  GGAGATATATAATTCCCTCCCACGCGTAGGCCTTTATATCTTTTATTTTATATTATTCCC
 44978  CCTAATATATATCTATCTTCTCTTAAATATAGTTATTTTTATATAGGATATCACCTTATG
 45038  GTTGGCATTATATATTTATATTTAACCATAAAAATACTTATAAATAAAATAATTAAAATA
 45098  GGCATAATTATTAAAGATATAATTTAATATAATTCGTGTTATATATAAGTTTATATTAAA
 45158  TTCTCATAGTTAAATTATCCCCCCCCCTTCGGGGGGGATGATTAAACCCCCCGAAGGGGG
 45218  GGGTTAAATTATCTCCCGAAGGGAGATGATTCATCTAAAAGATAAATTACCCCCCCCCGA
 45278  AGGGGGGGGTGATTATATACCGCCCTCCGAAGGAGGGCGGATAAATTATCCTCCGAAGGA
 45338  GGATGATTTATCCCCGAAGGGGATAAATTATCCTCCTTATATTTATTATTTTAGCATTTA
 45398  ATACTTTATAATAAATATATAATATTTAATAGTGATATAAATGATATAACATCTTTGATA
 45458  AAATAGATTTAATATTAATAAAATTAAGATAAAAATACAATTATAGAAATATATACCAAA
 45518  GGGTATAATATCGGGCGGTCTTCGACATAAAAAAAAGAAACTTCTATACAAAGTTTCTTT
 45578  TTTTTTATAGACCCTTATTTTATCGTCCCGCCCTTATTTTTTGTGTCATTATATTTTATA
 45638  TATCGTGTAATTTTTATATTTTATAATTTATATAATCCTAAGATATTTATATTTTACAAA
 45698  CTTCTATACTTGTTTCTATTTTTTATCGGGCATATCTTATATATTTTTATTTTTATAACA
 45758  TAAATTATAGATTAATAGTTTATTTATGGGTTATTTTTAATATAAATTATGTAAATAGTT
 45818  CCTCTATTATCTGTGTTTTATTTAATTTAGGTATATATATATTTGTTATTCTAATATAAT
 45878  ATGAAGTAATTAAAGATTAAATAGTAAACTTAAGTAATTTTAGATTAACATTATTTTAAT
 45938  TTTCAAGGTTTGAAATATAATATATAATTTAAATATATTACAAAGTAATAAAAAAATAGA
 45998  TATTGAAGTTTATATAACACTTTATATTTCTATAATACAAAATAAGTATATGGTATATTT
 46058  TATATATATTTAGATATTATAATTGAGAATTAAAATATACTTATAATTATGGGAGCTATA
 46118  AGTATAAAAAAAATAAACAAGTATGTTTTTATTATAAAAATTTAACATTATTAATTTTAC
 46178  TTAGCTAAAATTTATTAGTTAATTAAGGATAATTTAATTTTAGCTCATTAATAAATAATA
 46238  AGAAAAATATTTGCTATTTTAAATTTGGGATATTTAATTTCTAAGAGTGTCAGTTTTTGT
 46298  ACTATATTTAGTATATAATTTATAATTCCAAATAATACAAACTTCTTAACAAAGTATGTA
 46358  TATATTTATAATTCGCTCTAAAATATAACTATCTACATATAAAGATAGTTATTTTTTTAT
 46418  CTAGTTTTGGCTGGTATTAACTAAATTTATAATCTATTAATTATTTTCTCTAATTTTGCC
 46478  TACACATCCCCGTTAATATTTTATTTTATATCCTTATTTTTTTTTAATAATAATCAATAT
 46538  AATATATATATTTATAGAAGTATGTTATATTTTTATACTAGATTAATAAAAAATATTTAT
 46598  ACCTATAAGATTTTTATTACTACCATTAAATTATTTTTAAGATTTAACTAATGTTGGTAT
 46658  TTCTCCACAGTATATGAGCTATATTATTTACTCAGTTAATTTTAAAATTTTTCGCTTTAA
 46718  TATATAATTATCTTCTCATAAAAATAGTTATTCTTTTTATCTGGTATATTTTTAATATAA
 46778  AGATTTCGGTATTTTATTTCCTTTTTAATAAATTTAACTATGTTTTTATTTATCTATTGG
 46838  TTATTTCATTAAGGAGTTTTGCATAATATATCCCCCATAAAAAAATACAAACTTCTATAC
 46898  AAAGTTTGTATTTTTTTATTCTTCGGGGGGTTTAATCATGGGGGGCCGAAGGCCCCCCCC
 46958  ATAATTTAATAAATATATTTTATATCCATATAATATACAAGTTTTATTTTTTTTATTATA
 47018  AAGTCGATATAATTTTTTAGTTTATTTATATGTTTAGATATATTTTTTCTATTAGCAAAT
 47078  TTTAAGTTAAATTGTAGTCAAAATACCACATATTTAAATTTACCCCCCCCTTAAGGGGGG
 47138  GGACTCATTTTTTTTATCTATAACTTATATGGGGGGGTGTTAGTGATTATTTCTTTTTTA
 47198  TTTTTTATTTTTACTTTATTTCTTTCTTAAATATGTGATATTAGAAATAATTTTTCTTGT
 47258  TTTTATCTTATAATATTATATATATTTAATTTATATATATATATATAAGAATAAACATAT
 47318  TTTCGCCAATGGCGGAATAATAAAATATATAAAATACAAGGTAATATTATAAATATATCC
 47378  GATAAAAAAAACATACTTAAATTTAAGTATGTTTTTTTATGTAAGTTAATTTAACCCCAA
 47438  GGGGGTAATAAGAATAAGGTATAAATAGGTTATATATATCGCCAAAGGCGAGTATAATTT
 47498  TAGGAAAATTTTCCACCTATATTTTTTACCCCCCCCCATTGGGGGGGGGATTAGATTTAT
 47558  TCTCTTTTAATAATATTGGGGGGGGGTATATAAATATTTTAATTTATCCCCGGCTCCGCC
 47618  GGGGATATAATCACCCCCCCCCGAAGGGGGGGATAATTTATTTTTTTTTGATATTCTTTG
 47678  TATATTATTATTATATAATATAAATAAAATAATATATATATATAATATTTAGAATATAAT
 47738  AATATAAAAATAAAGATATGCCCGCCAAAGGCGGGAAGATAAAGAGGAGTAAGAATTAAA
 47798  ATAAATATACCCGGCCGAAGGCCGGGGGATAAATGTATTAATCTATAGAAAATTAAATTA
 47858  ATAAAGCCCTACGGGTAAAGTTATAAAAAATATAAAATAAATTATAAAATAATCTATAAA
 47918  ATACAGATGGTATTTTAGGGGGGTCTCCTCCCCCCCCCCCCGATTCATCTCATTGTTGGT
 47978  ATATCCAGTCCCCCCCCCTCCGGGGGGGGGCTATCCTGTTCCCCCTTACCTATACTAAAT
 48038  TTAAAAAGGTATAAATATACCAATTATTTTAATCTAACCTAAAAAATATAAAATAAATAA
 48098  AATTTGGTACATTTTAATTTTTTTATAAATTAAATTATATATACTTTTATATATAGTATA
 48158  TATATTAAGAAGTGATTAATATAAATAAATAATTATTTTATAATTAAGATACCATAAAAA
 48218  AAAGAAACTTTGTATAGTTATTTATCAGGCAAATATTGAATACCCAATAAAAAAATAAAC
 48278  TATTGTGTAGTATATTTTTTATATATACCTTCGGTGGGTTATTTAAAATAACTATCTTTA
 48338  TGAGAAAATTGTTATTTTTTATCGGGATGATCAGATCCCTTGGGAATCTAATTATAGGTA
 48398  TATATATATTTTCCTTTGGTTTTAATCTCCTTTTATATCTTAATTATACTCCTTATTAAT
 48458  AAATAAAATATACTTTGTATTGATGTATATTTTTTTTATGGAGTATATATTTTAAAATAT
 48518  ATGTATGACCGTAGTATATAATTTATCAAAAAATAAATTTATATAATGTAGATATAAAAA
 48578  ATAAATTAAGAGAATAAAAGGTATAGATACCCCCCCGATGAGGTGTTTAAGAACATAAAA
 48638  ATAAATCCCCCCCCTATAGGGGGGGGTAAAATAAATTTATTTGACTCCATTTTTTTTATA
 48698  TCTATTTATCCTTATATTTTATCTATATTTTATTTATATATATCATAAACCGCATATTTA
 48758  CTTATTTATAAATTTCCCATTTTAGGTAGGGATAAATAACCCGTAAAAAAGAAACTACAA
 48818  AGAATCTTTTTATTATCGGGAATTTTCATTTATTTCTTTATAGATTTATTTAAAATCTTT
 48878  GTATATGATCATGGGGGCCGTAGGCCCCCCCAGATAAGATCCCCCCCCCCTTTTGGGGGG
 48938  GGGGATATAATTAACCCCGCTTCGCGGGGTTGATCATATCCCTTTGGGATATAATTAATA
 48998  TATAAGATATATATTATATAACCCTAAAAGGAAAAGATTATATTTGATATAACTAAAAAA
 49058  AAATATACTAAAAAAAAAGATTTAAACAAAATAAGTTATATATGAAATAGGGTGAGTAAA
 49118  AAATTAAATAGCATAAATTAAAAAAAATATATATACTTAGTAAATATACTATATTTTACC
 49178  ATAAATTAAATATCATCAAAAATTTTATAATAAAAATATAGAATAATAAAAGTTTTCTAA
 49238  TAAAAAAAATACTTTGTATAGTGCACTATTTACTTAAATCAAAAAAGGAGATAATTAAGG
 49298  ATGACAGGACTAAATTAAATCTTATTGACATTAAAGATATATAATAATTAGTATATGCCG
 49358  TCATTTATAAAAAATTTTATGAGTATTAATGATAATTATTTCCTCGCTTACTGTTTTTTA
 49418  ATCATATTTCAGGACTAAGTTATTTTTATGTTTACAAAATCGAATTTATTATATATCATG
 49478  ATATAGCTTATATAAGTTATATGGCTAATTTACATTAAAGGAATAAACCATTAATATATA
 49538  TTAGTAGAAATAAATTAATATAACCTCTTCAGCTTATAAAATTTAAGTTTTATAAAAAGT
 49598  CATTAAAGATACGCGGTAATTAATACTTAGGTTGGACGATATTAAGGAAAATATTAGGGA
 49658  ATTAAATATTGAAAGGTTTAAATGGAAACAAATTTAACAGATATACCTTTCATTTATCAA
 49718  ATTGAATTGAGTGATCTTATATGCCCGCCGGAGGCGGGATATTTTTAACTTTTTAGGTAT
 49778  TATTAGCTTAAAAAGTAATTTACTTGTAAGTTTAAAAATAGTAGCTTTAGTTATTAATTA
 49838  AGCAGGGATAATCATAAAAAAATTGTAAAAAGTGAAAGATAATAGAAAATAACAATAAAA
 49898  AGGAAATATTATAAAATACCCGCCCACCTATCATACGATAGGTGGGCGGTATCCTGATTA
 49958  TTCTTTATAATCATTAATTATTGAGGCTCAGGATTATGAAAATTTATAGGTACACCTTTT
 50018  TATCTCAATAAAAAAATTCGATAATTAGCATAATTATCATAAAATTTTATAAGTAATTTA
 50078  ATTTATCCGCCCTCCTTCGGAGGGCGGTATATAATCACCCCCCCCCTTCGGGGGGGGGTA
 50138  ATTTATCCTTAAGGATATAATTATGGGCCCTAAATTTATCCCCCATTGGGGGGGGATATA
 50198  ATCATCTCCCTAAGCTATAAAAAATAACTATCTTTATAAGAAGATAGTTATTTTTTCTGG
 50258  GATCTGATCTTTTATGGTATATAAAAATTTATTTATTAATTCAGCAAAATATATATACAT
 50318  AAATATACAAAAGATGAAAAGATAATAAAACCTTAAGAGCAAAATTTACGGTAAAATTCC
 50378  TATATGTATTATTATATCTTATAAAATTATATTCCATTTTTATATTTTATCCTAGTATAT
 50438  ATTATCATTATAGATTCGATATATAATAATCTTTAACTAAACTTTTAGGATAGGTATATA
 50498  TATCTTAAAAAACATAGATATAAGTATAAAAATATAAATGGCCTAAATTTAGATAAAATA
 50558  AATCAACTACCCCCCCTAATCCGCAAAGCGGGTATAAGAATAAAATAAATCAACTTCCCC
 50618  CCCCTAAAAGGGGGGGGATATATATCACTATCCGCCCACTTTAAGTGGGCGGAGATAAGG
 50678  TATTAATATTTTATATTCGTGAGTTATTAATATATATATATTGGTGAATTATATAATAAA
 50738  AGATAAAAATAAGACCAGCATAAAAAATAAAGGAAGAAAATATAAAAAATATAAAGTGAT
 50798  ATAAGGTAATAA
;;     rnl ==> ;; mfannot: 5' +/- 50 nt
 50810  TGGATAAAATAAGTTAAAATATAGGTGATATATTGAAAAATGGTATATGTAATTAATATT
 50870  ATTTTAAGGATTACGAATCAAAATTTAAGAATGATAAAAAGATAACTCTATAAAAAGAGG
 50930  ACTGTAAATAACAGTAATCAATCATAATCATGAAAATGAAAAAAAAATAAAACAAGTGGA
 50990  ATGAAACATCTGAGTAACTTGAAAAATAACCAACAGGGATAATATAAGTAACGGTGAGTG
 51050  AAAGTATTAAAATCTTAAAGTATTACCAAGAGGTAAGAATAAAGTAGTTTCCAACTACTA
 51110  AGAAAAGAAATTAAATTTTAGATAAAAGTACCGCAAGGGAAC
;;
 51152  GTAAAGAAATAGAATAATAAAGAGCATTCATAGAGATGGATTACCTCTTGTATAATGGGC
 51212  CAGTGAGTTATATATTTTAGTGGGAAAAAGATAACATATATAAATAGAAAAAATTAAAGT
 51272  ATATAGGCCCGAAAGCAAACGATCTACACATGTCCAAGTGTATATAAAACTATATTAGGT
 51332  TTATATATGACTCAATAGGTAATTGTAGCAATAATTTCTAAAGAGGTGTGTGTAGCTGTG
 51392  ACAGACAAATCTGGTTTGCAGATAGCTGGTTTTCTGCGAAATATATTTTAGTATAGCCTT
 51452  TATATACAATTTAAACTGGTACAGCACTTAAATACCTTTGGGGAATTAGAATATAATTTT
 51512  ATCAAAATATTTAAACCTCGGAATCAGTGAATAATAAATATAAGGAGTCAGACTTATTGC
 51572  GATAAGGTAGTAAGTCGAGAAGGAAACAACCTAGACTATTAAATGAATGTCCCAAATATT
 51632  AATTAAGTGAATAAAATCTATCCTACTTTTATTTTTATAAAAGTTAAAATTTAACAATTT
 51692  TACATTATCTTTTATTAGTTTACTAATTTTAGATATTCGGGGTATTAAATTATAGACAAT
 51752  TAGTAAGTGGGTTTGACAATAATCAACTTTTAATGAACATGTAACAATGCACTAATTTTA
 51812  TATATATATATTAAAAAAAATATATATTTATTAATAATAGAGAAAATATATCGGGTCTAA
 51872  ATTAATAACAGTATTATAGATATAATAATAAATATTATATGGTAGCAGAATATATAATGA
 51932  AAAATTATAAAGAGATTGCTGGCTTGAGTAACGATAGATAATATAAGATTATCCCCTTAT
 51992  TCATAAGGTTTTACTATAAACGAACGGTCCCTAAGATTAATATAGAAATATATAATTAAT
 52052  GGGTGAAAGAACAAGAAAATAAAAATGAACCGTACTGTAGACCGACACAGGTATGATAAC
 52112  AAGGGAATGGGATAACTACTTTGAATGAACTCGGCGTGCGACTTGATAAGTCTTAATTAA
 52172  TAGTATAACATTCGGTTATATTGTGTATCTTCCACTTTTGCCTACTTAAACATGCATTTT
 52232  GAGTAATTATTTTGTATGAAGCTTTAAGGATAAAGTTTTTATAAAACTTGGCACGATACT
 52292  TATGGTGAATGAAAGTGAATCAAATGTTTGAACAATCGTGAATTAAATAAAATTCTGGTA
 52352  AATGATAAATGTATGTCGAGTGCTTTTATGAAGATCATATAATACCAACGATTGATAATT
 52412  TGGCACCTAAAAGTTGAACAGATATTAATTAAGGAACAAGGTAAACCCACTATTTCTCAT
 52472  AAAAATAAATTGTTAAATTATATACCCGCCCACCCTCGGTGGGCGGGTCATCTTTAACTC
 52532  TTGTTTTATTCCTTTTATAAATTTTATGTTTATATATTTTTTATTCGGAATTATGAGTAG
 52592  CTTATTATAAAATAATAATGGAAATATAAGTATAAAATATTGGGTAAAAGATATTTGAAA
 52652  AAGCTAATGCTTAGTGGTAATAACTAAGATAGGAATATATATTCTAATCCGAGAGGGTGC
 52712  TGACTTCAAATTAGATGACTCGCTGTTATTAAATATGTAATATGTTAATAAAATATATGG
 52772  ATATATAAAATTATAAAATAGTAGGTAATTTTATCCCCAGGGATATAGTTGTTATTCTTT
 52832  TTTATCAATTAATTTTATATTTCATAATATTAACGAGTAAAACTAATTATTAATAAACTA
 52892  ATGATTAAAATAGCTAATTTACATATATATTAAACAGAGGAAACTATAAGAAATAAAGGA
 52952  CCCATAAAAATACAAAGTTTGTATTAATATAAACGGAAAGGATATAAAAAAATATAGATA
 53012  TTTACCCGGCTCCGCCGGGTATAAAATAGGGCCGTCTTAGACGGCCCCATATTTGAATAA
 53072  TATCGTTCATAAAAAATTAAACTTCAAAGTTTCTTTTTTTTTAATTCTTTCGCATTATTT
 53132  ATGGGTTATTATATCTTGGCTTCTAGATATAGATTTATCTCAATATAGATTTATATAATC
 53192  TATAATTAAAAAGATGAAATATATGCTTTATTATGTTAGCAGGAAAAATGAAAAAATATA
 53252  AGTTCAAAAAAGAATGAAAATATAAATAAAAAAAACTGATAAAGATAAGGTATATGTTAA
 53312  AAGAGATAAATAAGAAGTATAGTTACTGAATAATTGGGATAAACCAATGAAAAAGGGGTT
 53372  GTTT
;; mfannot:     /group=II (5.84e-14)
 53376  gagccgtatgcgatgaaagtcgcaagtacggttctgaacggggga
;; mfannot:
 53421  AAATCTGTGAAGATCTACCTATCGTAATAAAATAAATCGTGCGACTGTTTACCAAAAACA
 53481  TAGCTTATTGCATACTAGTAATAGTAAGTATAATAAGTGATATCTGCCCGGTGTTAGTTC
 53541  AATAAATATTATTATTTAATAGATAATTTTATAAAAAACTGATAAACGGCGGTCTTATTG
 53601  TGAGGATCCGAAGGTAGCGGTGCGACAAGATAAGTTCGTAATAAGAATAAGGTGAAAATC
 53661  CTTTACAATTGTCATATTTGTAAACCTAACTTAACATGCATTTTGAGTAATTATTTTGTA
 53721  TGAAGCTTAAGTGACAACGGCTATAAACTTAATCTGATATTAGTGACTTAGTCTAGGTTA
 53781  GAACGACATGATTAGTTTTTCGAAATAGTGTTTAAAATCTCGTTATCGGTAAGTAACATT
 53841  CTCAGTTATTAGTTACTTTATGATTAAAATAATATCGACGCTACGGATATTATTATATGA
 53901  CTCTAATTTATAATCATCGGGATATAGCTATAATCTAAATCGTTCATAAAAGTCTTATTA
 53961  CGGAAACTTGGTAAGCCTTATACATTCCTTTTTTTAGGAAGTAATATATAAATTTAGTTA
 54021  ATTCTATTGGAAATTATTATATAGTGTAGAAGGTAAAGGATAAATATAAAAAGCTAAAGA
 54081  TTTTATGTAATGTAAAATATAGAGTATTTTACTCATTCTGAAAAGAAGCTGACTTATATA
 54141  TAAGGCCTTTTAATTAAAATTAAAATATATTTATTATTTGATTTATATATTTATAAAATA
 54201  ATGCCGGCCGTAGGCCGGTATTCGATTATAATTTTTGTAAGATAAATATATCTTTAAAGG
 54261  ATATTATCCTTATTAATTGGTTT
;; mfannot:     /group=II (6.10e-12)
 54284  gagccgtaagcagtgaaagttgcacatacggttcttaagggggg
;; mfannot:
 54328  AAAGCTTGAGAGGGCCTACCTATCCTAACAAATTCATTGACGTATAATTGACGTCCTGCA
 54388  TGAATGAATATACGATGCGATAACTGTATCCAAAGTAGACTCAGTGAAATAGCAATTGCG
 54448  GTGAAATTAAGTACTATAATATAAAAATTATTATACGCCGGGTTGGTGAGAATCCAACTT
 54508  TATAGTTTTAAATAATAATAACCGCCCACCTTAGGTGGGCGGTTATCTTAATCTATCTAT
 54568  TAAATTAGGGGTTATATATTGCACTTTATTGGCTTTATATTTTATTTAAATATCTTTATA
 54628  GATAGATAAGTATTAATGAATATTATATATATTCATACTATTTCCGTCCATATATAAAAT
 54688  ACATTTTATTTAGGTTGCGGATAAATAGTGATAAGAATACAATCGAATAATACTTTAACC
 54748  TTAAAAAAGGTATAATTATAATGGCAAAATATAATTATAATCGCTAT
;; mfannot:     /group=ID (3.11e-17)
 54795  aaataaaaaggtgaaaacggttaatgacatcttagttaaagaccgtcggcagttgtatat
 54855  gtcgctacagactggttcaccgaggttagactgtaatgtctgtctaaatgtacagtcgg
;; mfannot:
 54914  ATTCTGTAATATAAATATTTTATTTATATAAAGGTGAAAGATTTATCAGTATTATTGATA
 54974  TAACTTATTAGTACATAAGTAAGAAACCTTTGTAGGTCAAACCTACTTCAGTTAATCAGA
 55034  ATTGGAAGATGCCGTATATCCGTAGGTTGACAAAAAGACCCTATGCAGCTTTACTATATC
 55094  TTTATTTTGATTATTAATCATAATTTTTTATGATTAGCCTTTTTTCATTTATTTCAGAAG
 55154  ATTAGGTTATATTTATATTTTAAATCAAATGAGATACCTATATAAATGGAAAAAGAATCT
 55214  AATTAATACAGTCAAAATTCAGCAATGAATTACCCTAATTTTAGGGTTATTAGTTAAACT
 55274  AATGACTAAAGTAATACTTTTTTAAGAAAGAGTAAAGAGGTTAGTTTCGATGGGGCGTCG
 55334  ACATCAGCGAAAGCATCTGATGTGTCTAATAACTAAGATCTTTTTTATTAAAGACTAAAT
 55394  GTTTAATTAAATTTTTTATTTAATAGTAAATTACGTACAATAATTCTATATGGTAAATAG
 55454  AATATATACAGATTTTATCTGTTAGATTATGAGTAAGGATAACAACATAATTGTGCGATG
 55514  ATAATAACACAAACAAGTGAAATTAGTACTTACGTAGAGTGTAGTGAACAGGCATAAACA
 55574  AATGGTATGGATGTCGATAACGGATTAAAGTTACGCTAGGGATTATTTGTTAGTTCCTTT
 55634  ATATAGTGATATATATTATCTCCGCGATAGTGAGATACTCTTATTTTTTTTTTTAATAAG
 55694  AGATATTAA
;; mfannot:     /group=IA (1.95e-22)
 55703  ttgggtgaattacaaagaaatctatatattttagataatttgtagcgaaacatatatccc
 55763  taatattatattggggaatagttttatttcttatttattataatcaaaaaatatgttata
 55823  atataagataatatagatatatgaacgttcaacgactagtaattgagtaaactaacaata
 55883  aaattaccacgagcgcccaatacctaaatgtaataaatataaataggtaaagacatagtc
 55943  t
;; mfannot:
 55944  GAACTATATAGAAATATATAGAAGTTGTAATTAAAAAAACAACAATAACAAAATTGAACA
 56004  GGGTAATACCGCGTGAGAGTTGATATCGTCAGCGGTGTTTGCCACCTCGATTAAAAATGA
 56064  TAGTCGAGTATAAA
;; mfannot:     /group=IA (5.87e-14)
 56078  taggtttaattgcaagaagtcttagatataattataaatttagagttatatcttgataat
 56138  ttgcagcgaattattatctatataatatctttataataagataaaaggataataaacgtt
 56198  caacgactagtaggtgagtaatataacaatatcctaccacgaaatacctagaaatattaa
 56258  tacctaaggggtttatataatatttgaagatatagtct
;; mfannot:
 56296  GAACAATATTCCATTTGGAATCTCAAAATTTAAAGTTTTATTTAAATGCTATAAAAAACA
 56356  TACTTCTTACTAAGTATTTTTTAGGTATATTTTTAAGTAGTTTAAATATTTATTTTTTTT
 56416  TAGAGAATGAAAATTATTGAAGTTAATATTAAAAATTTAACAATAACAATTTG
;;
 56469  GTCGTCTAGACTCGTCCTCCTGGTCGCAGCAACTAGGTAGGGTAGGACTGTTCGTCCTCT
 56529  AAGGAGTTACTTGAGATGGGTTAATTACGACGTGAGTCAGTAATGATTTTATCATCTATG
 56589  GATTTTTCTCTTATCTGTTGCCTTAAGTGTACGCAAGGATAATAAGGTACATTCCTATGG
 56649  TTAATTCTTTTTTTTAGCTAAGAATGTTGTGTTTACATATTGAATGCATATCAAATATTA
 56709  AATCCTTCAGATAAGTTTATACATTATAGACTATAATGTTTTAGTTAATTTGTGATTTTC
 56769  GCAATTTTACTAATTTATATATATATTTTTTTATATATTTTCTCATTTATTGAGATTTAA
 56829  ACAT
;;     rnl ==> ;; mfannot: 3' -20/+180
 56833  ATACCTACAATATATTTTTT
;     G-trnA(ugc) ==> start
 56853  GGGATCATAGATTAATTGGTAAATCTTTCGCTT!TGC!ATGTGAACAATATCGGTTCGAT
 56911  TCCGATTGATTCCA
;     G-trnA(ugc) ==> end
 56925  TATTTTTTTATTTGTATTTATAATAATTATTAAAAATTTTTTTAAATAA
;     G-cox2 ==> start
 56974  ATGATTTGATTAGATGTACCAACACCATGAGGTGTACGTTTACAAGATTCAGCTTCTCCT
 57034  AACCAAGAAGGTATTCATGAATTATATGATCATATAATGTTTTATTTAGCATTAATATTA
 57094  GGATTAGTTTCTTACATATTATATGTAGTTGTAGTAAATTTTAAAAACAATAAATTTGCT
 57154  TATAAATATTTAAAACATGGTCAAACATTAGAGATAATATGAACTATATTTCCTGCTATA
 57214  ATATTATTATTAATAGCTTTCCCTAGTTTTATTTTATTATATTTATGTGATGAAGTTTTA
 57274  ACTCCTGCTATGACTATTAAAGTTGTAGGTTTACAATGATATTGAAAATATGAATATTCA
 57334  GATTTTGTATCAGAAAAAGGAGAAACAATAGAATATGAATCATATATAATACCAGAAGAT
 57394  ATGTTAGAGGAAGGTCAATTAAGATTATTAGATACTGATACATCTATAGTATTACCAGTT
 57454  GATACACATGTTAGATTTATAGTTACAGCTAATGATGTTTTACATTCATTTGCAGTTCCT
 57514  TCATTAGGTATCAAAATTGATGCTACTCCTGGTCGTTTAAACCAAGTTAGTGCTTTAGTA
 57574  CAAAGAACTGGAGTTTATTATGGTCAATGTAGTGAATTATGTGGAGTTAATCATGCTTTA
 57634  ATGCCTATAAAAATTGAATGTGTTCCAATTAATGAATTTATAGAATGATTATCTGAAGCT
 57694  GAATAA
;     G-cox2 ==> end
 57700  AATATTTATAGGATATAATCATCCCATAATATATCACTTTTAAGGATTTTATTTATCCTT
 57760  TTATATTTAAAATAAGAGTTTATTCTCTTTATATATTCATATATTTTATAGGTAA
;     G-trnN(guu) ==> start
 57815  GTTTATATAGCTTAAAGGTAAAGCAATGTACT!GTT!AATACATCGATTTTGGTTCAATT
 57873  CCAAATATGAACG
;     G-trnN(guu) ==> end
 57886  TAATATGTATATATTATAAAATGTTGATATTATCAACTCCTTTGGAGATGATATATAGGG
 57946  GGCTAACTGCCCCCATTTAATATTTTCCGTTGGAAAATGATAACCCAATAATGGGTCATT
 58006  ATTAGGTAACTTCCTTTTATTAATTTCCCTTTTTGAGGGTTATATTATCACATTAAGAAT
 58066  TAAAAATTAA
;     G-nad6 ==> start
 58076  ATAAAAAAAAAAATGAATATTATAAGTGGTTTATCCAGTTTACTAGCTATGGGGTTATTA
 58136  TCTCCTGTACAAAGTATATTATGATTAATAATATTATTTGTAAGTACAGCTATATCTTTA
 58196  TATAATCAAGATTTTATGTTAATGGGAATTTTATATATATTAATATATGTAGGAGCAATC
 58256  GCTATATTATTTTTATTTATATTGTCATTATTAAAAATTGATTATATACCTCAAGGAAAT
 58316  GTATCACCATTAATTATAACTTTATTATGCGTATGTTTTATACCTTTAGATTTAACTTAC
 58376  GATTATAATGGGATAATTATGGAATTTAATGATACATTTAATGAATTAACAGTAGTAGGA
 58436  AATCAATTCTATACTGAATATGCTATATTATTAATAATAACTGGTTTAATATTAATATTA
 58496  TCTGTTGTAGGGGCGATAGCTATAACAAAATAA
;     G-nad6 ==> end
;     G-nad1 ==> start
;     G-nad1-E1 ==> start
 58529  ATGTTTCAGTTCTTAGAATTATTATTAATGTTTATATCCATATTATTAGCAGTAGCATTT
 58589  TTAACAGTAGCGGAACGTAAAACATTAGGGTACATACAAAGACGTGTGGGTCCTAATTCT
 58649  GTTGGT
;     G-nad1-E1 ==> end
;     G-nad1-I1 ==> start /group=IB (1.51e-10)
 58655  aaattaaaaaatacacgattaaagacaatgaaataataaaaaaaataataatgaaataat
 58715  aaatgataatgatttaacccatataaataaaaatctatatcaaagtgaattatttgtaag
 58775  acagtagaataataaattaaaacaatgctcgcccttatctaaaaaaaaacatacatgttt
 58835  ttttttagggcgcagaaaatttataaataaaattagatcattaccataccataaatgata
 58895  ccccttcgggggatgattatataccgcccaccgaaggtgggcggataaaatatataaaag
 58955  aggagtttaatataatgatttttgtatcataaaaagattatatatcttatctatataaag
 59015  atagagttttatcagtaaaataaaatgatatagaatatgttaatatatgcttaaatatgt
 59075  tatcttcagatgaaagatcgttattttaaaataaatgaaaaaataaaggggatatatatt
 59135  taatacaatataaacaagataataaattatatcccgctcacccaaggtatataaaaaaaa
 59195  atatactacacaatagtatattttttttatgagggataaatttgcaaatttcataggttg
 59255  agaacttttttcattttaaataattaaggaatgtaaaatttaagaacttctagaatatga
 59315  aaattattatttaggaaaatattatcctttattaaatactgtatataaagcaatacctag
 59375  aataaaaaaaaagaatttatacttattaaatatgaatatctgaaaaaaaaaacaaataaa
 59435  tcttaatttaataaaaggtattccatgaactgtatttgtatatagatatttagaaaataa
 59495  tgctcgcccttatctaaaaaaaaacatacatgtttttttttagggcgcagaaaattgtac
 59555  agaagaattatatggttatactgataaatatataacaaaaaaatataaaacttataaaag
 59615  tattactcatttatctaaagaaataaatatacctcaaggtacaataaaaaaaatatttga
 59675  atactgacactcccttattaaaattttatactgaataaataaaagattttaataaaacat
 59735  ataaattaatgattgaatctattaatgttatatctaatttagataaatcacatataatat
 59795  gtataagtgaaaaaagaagtacctcaaagcgtatgagtttattagattgaaaaaaaaata
 59855  tagatgaaaattattataatgaaatcaaaaaaccaaaatatactgtttgagtatatgata
 59915  cagaagattttctatatatatatggatcctttgatacattaattagtgcagctaaatttt
 59975  ttttatagggttatatatgagtatttaataatcttgatactaattaaaaaataaaattta
 60035  atggtaaatgagtttttttatttagtaaaaatttaactaaaaataaaataaaagaattac
 60095  aaaatacagtaattaaatctcattattaacttagtaaaaatatttagatacttcattgcc
 60155  taataaaaatggacattattttatagttttcctattgattatgaataatttattaatatc
 60215  tacaaaatagaatattacttttctaattataccttgtaataaatttattagatatcatta
 60275  accctctttataaactatttattttcattattatctttttgttagattatggggtttaca
 60335  accccatgattatataccgcccaataaaaaaaatacaaattttgtattttttatgggtga
 60395  tatgattatagataattatcggaaattatctccagattaattataaatgtaagatatatc
 60455  acagcccgcagtaaactgcgggctgaatcagagacattctatgccgctttgcggggtaga
 60515  tagattatttttcattaaacatgttttttattctaagccaaagtatataaatatataatt
 60575  tttatcccggcctaggcccggtattatataaaatatacgaagtaaaagtaaaccttttgc
 60635  taaaaactatcaaattgcgggaaagtcttaaagttatttcaactaagtaaatatagtaat
 60695  atgtttatggcgcaggtaatgactcgtggtatagtaatatcgaaataaatgtacgaaagg
 60755  aaatagataatccgcagccaaatacctatataattaaactaagaaataaaaatgccaaaa
 60815  attttattataaattcggatacccggtaaaagtaataaaaagtttgtatattttataggg
 60875  cataaaatttaacttaatataaaaagatattataatatattttttttattgggtattatg
 60935  ttttctttttttttttaggtatattgttcatcgactaaacggtagttggcatttataatt
 60995  atttgcgtatttgcatatatttgcttaagatatagtcagaccttatttgaaaaaatacag
 61055  aaatatatataaatatatattactaataagttaaaatacaataaataataagtaaaaaat
 61115  tatttatagatgtaagttaacttaaattcttgtaaaagggaattatagtctcaaaaaatg
 61175  agtcgttaaatgaatagttaataactatttagggagaagtattccatgaatatctaagta
 61235  taaaaaagaaaatatatatgataaaggaatagatttg
;     G-nad1-I1 ==> end
;     G-nad1-E2 ==> start
 61272  TATTATGGAATTTTAATGGCGATAGCTGATGCAGCTAAATTATTATTAAAAGAAATAATA
 61332  ATACCTACACATGCGGATAAATTAATATTATTTATAAGTCCTATTATATCTTTAATATCA
 61392  GCATTATTATGTTGATCAGTTATACCATTTGGACCAGGTATAACTATAACAGATCATAAT
 61452  TATGGTTTAATATTAACATTAGCTATAAGTAGTGTAGGAGTCTTTGGAACATTATTAGCT
 61512  GGTTGATCAGCTAATAGTAAGTATTCTCTATTAGGTTCTATACGTTCTACTGCTCAATTA
 61572  ATTAGTTATGAGTTAGTTTTAACTACTATTGTTTTATTATGTGTTTTATTCGCCGGTAGT
 61632  ATGAATTTATCTAGATATGTTGAATTACAAACTTCTATTTGATTATTTATACCTTTATTA
 61692  CCTCTATCTATAATTTGATTTATAGGTTGTGTAGCTGAATGTGCTAGACCTCCTTTTGAT
 61752  AATGTTGAAGCTGAATCTGAATTAGTTTCTGGTCATATGACTGAATATTCTTCTTCTATT
 61812  TTTGTTCTTTTCTTCTTATCTGAATACGCATCTATCTTATTCTTATCTACATTAACTGTT
 61872  ATTTTATTCTTTGGTGGTGGTACTGGTATTATTTTAGGTTTAAAAGCTAATGTTTTCGCT
 61932  TTTACTTATATTTGAGTTAGAGCTACTTTACCTAGAGTTAGATATGATAAATTAATTAAT
 61992  ATGTGTTGAATTATTTTCTTACCTCTATTATTTGCTTTCGCTATCTTCTTACCTTCTTTA
 62052  ATTTATATTTTAGATGCTCAAATAATTTAA
;     G-nad1-E2 ==> end
;     G-nad1 ==> end
 62082  AATTATATCTTCTTATACTCTTATTAAGTTTTAATAAAATTTTATACATTGTATCTTTTT
 62142  GATATTTTAATTTACCCCCGGCGGAGCCGGGGATATAATCATCCCCCCCCGAAGGGGGGG
 62202  GGATAATTTATATTTTAGATAAATAATACTTAGGTGATAAAATACATCCTATAAAACCCG
 62262  GCTACGCCGGGTTTATTAAAATAAGAAATTATATTGATTTCTTATTTTTCTCCTTTATAT
 62322  TTTTAACATTCTTTGTTTCTAATATAAGGTTCTTATTTTTTATATATTCATATATTTTTC
 62382  TTTTAGTTTTGTTTTTTATTTTTCATTTTTTGGGTTATCTTAAAGTATATTTTTAATATC
 62442  TCAAATTTATGTTGGGGTAAAGATTTATATTAACATTTATATATGACTATATATAAATAA
 62502  TTACTAAGGTGAGATATGTTAAATAATAGAATGACTTATTTTATGTGTAATATATCTTAT
 62562  TTATATAATAAACATTTATTAATTTAAAGAGGTTGAAATATGCTAATATTTTAATAATCT
 62622  TGGTTCTTTCCTTTTTTATTTAGGTGATATA
;     G-trnR(ucu) ==> start
 62653  TGTCTTATAGTTCAATGGTTAGAACATTACTCT!TCT!AAAGTAATTATTTGGGTTCGAT
 62711  TCCCAATGAGATAA
;     G-trnR(ucu) ==> end
 62725  TTAAACTATTTAGATAAAATTAACATACTTAAATACATAGTATATTTTATTTAAGGCGAG
 62785  AGTAATACCTTAGAATCTTTATATTTACATATTTTTTACTATTTTTTCTTTTTTATCCGT
 62845  ATTTTTATTTTTGCTATATATTTTTTCAGGATATGATATCCCTTAAGCAAATATTATTAT
 62905  TTAAAATTTCTCTTTTAAGTAACTTATGTAGATAGGCGCGGATTTATTATAATTAATCAT
 62965  AATATTCCACAAATATTATAAACTAACATATGATATTTACAAAAATGAATAAATTTCATT
 63025  ACCCCTTTGCAAAAATGTTTATATTCCTAAGTTATTTTTTGAGATATCTCTAATTATATT
 63085  CTAAATTTTCTGATTTGACAATTTATATTTTATAAATATTGGTCGATATATCACCTAGTA
 63145  GCCTGATAAACATCTATATAATTTAAGGGGTATTGTAATATAAAATACCGGGGTTTTTAT
 63205  CTGGCATATATAATTTGTATTATTTAGTATGAGGGATATATATATTATATATATTTTAAA
 63265  TTAAAATTAATAGGTAAGTTCGAAAAATTATAATGGTATATTTTTTGTTTTAAAATTTTC
 63325  ATAAAAATAATTTAATTTATATGAATAAACAAATGACGTATATAACACGTTGATTATATA
 63385  GTACATCGCATAAAGATATAGCTATATTATATTTAGGTTATGGTTTAATATCAGCAATGG
 63445  TTGCTGTAGGAATGTCTGTAATCATAAGAATGGGTGCGCCTTTGTCGGTTGTATGTTTAT
 63505  GTGAATCAGTGCAAATTCATATACATATTCAAGAACTTTTTTATAAAAAGTTATGTATCT
 63565  CCAATATTTCTGCCTTTATATTATCTAATAAATATATAAATGGTATAGCAGGAAATAAAT
 63625  GGGTTGGTGAAATAATATTTATATTATCAAATTCTTACTCTATGGAATTAAACTATGTTG
 63685  AGGTTAACAAACTTGATACTTTACACAAGGTTTATTGAGCCTGTATTCTCTAATAATTTT
 63745  TATATAGAATATATCATCTATTGTATTATATATTTCTATTCGTATATTTTATTCTTGAAA
 63805  AGGATGATTGTCATATATATGCCCATGAAAAGGTAAAAAAAAAACAATATTATCCGGCTC
 63865  TGCCGAGATATATCTTTATCTTTATGATAAGATCGTTATTTTTTAGTGCTACCTAAGGGT
 63925  TTAATATGTATATTTTTAATATAGTAAAGCAAGCAGCTAAGGTTTTAAGCACAAAAAAAA
 63985  AGACATACTATGCCCCCTCCTCTGGAGGGGGTATACCCCCGCTCTGCGGGGGAATTAAGA
 64045  AGGGATTTAAGCGCCTCTAATATTTATTATTAAGCGCAAACGGAGGATCAATAGTAGTGA
 64105  GTAATATTAGAAATAATATGAATAAAATTTTATCTTAAAATAGTCTCTTTTAGTGATTTA
 64165  AATTTTAAGTTAAAATATATAACATGAAGTGATCTAGTCTAAATGTTAATTTTTGATTTA
 64225  TATAATTATATCCATATATACTTCTTTGAAAATTATAGGGGGGGCCTTCGGCCCCCATGA
 64285  GTTTATACCTAATAAAAAAATAATATACTATTGTGTAGTATATTTTTTTTATAAACCGAA
 64345  CCTTCGGTATATTTTCATCTCCCGAAGGGAGATGATTTAATGATACTTCTTTATTAGTAT
 64405  TTTATTTTCTCAAAATTTATAAATGATGTATTTATTTCTATAAATGAGTTAATTATTAAA
 64465  GGTAAATAAAATAACATTATTCGATCCCCTTAGTAATAAATAATACATACTTTGTATTTT
 64525  TTTATGGGGTATAATGTTAAATTACTTTAAGATTAAATTTATTAATACTGAAAATATAAA
 64585  ACATAAATAAAGGAATATGATAAAAAACTAATAATAAAAAATTAAGAAACAAAATAGAAA
 64645  TAAACGAAAAATAACTATATATATGAGAAGATAGTTATTATTTATATGGGATAATGATAA
 64705  CCGCCCTCCTTCGGAGGGCGGTTATGATCAACCCTGCGAAGCGGGGGTTAATTATAACTC
 64765  CCCCCCCCAAAGGGGGGGGGAGTTATGATCATAGGGGGCCTTCGGCCCCCAATAATTATA
 64825  ACTTAAAGGAATTTATTAACATTTAGAGTGC
;; mfannot:     /group=II (1.11e-14)
 64856  gagccgtatgatgggaaactatcacgtacggttctgagggcag
;; mfannot:
 64899  TTGAGAAGAGATATATAATTCAAATTTCCCCCCCCCCGCAATGCGGGGGGGGTACCGAGT
 64959  CTATTACTTGGGTTACATATTCTTGTATA
;     G-orf833 ==> start
 64988  ATGCTGACCCTACAATTATCAGGACCTAATCCTCAATTTTTAAACGGAAATAATCAATTA
 65048  TTTAATGGTGCGCCGTCTAATTGTAAATGCATCTTATTAGTTTTTATACTAATCGTAATC
 65108  ATTTTGACCTTATATTTAAGTTGCGTAAAGCATATCACTTACCAAGTAGGGGCCAACTCT
 65168  AATGGGAAAATAGCATGTGATAAAACGGGATTGAAAGAATATTTCGGAGCTAAGTTTCAT
 65228  ATGGTTAGGATAACAAACTCCTTACAATGTTGTATCAGGGTATGATTTTCCTCATCTTAT
 65288  TTAGAGATTGTTCTATTACATTTTAGATTTTACATTGAGATCTTTAATGAGTCAAAATTA
 65348  ATAGAGATAGCCATAAAATATGGTAAACAACAGGAGAACCTAAGTGAAATATGGATGCAT
 65408  AACAAGAATTCGGGATTATCTGAAACCTGAAAAGGTTGAGATAACGGAACGTTCGTAGTA
 65468  ATTAGATACCCGGCTATGTCGAGTAATTATTTATATACTAATAATCTAATGAAGGGACGT
 65528  AGGAATTACAGTACTAAGGAATTTAATCCCTCGGGGTTTTATAAATTAGAACAATTAACA
 65588  TTACAAAACAAAAATTCGAAGGGACATTTATTTTTTATTAATAGAAATTTAATAGATATA
 65648  ATTAAAGATTTAGATATACTTAAAACAGCATATTATATAGTTAAATATCAATATAAAGAT
 65708  AGCAAAGGCGGGCCGATCTATTTCCCCCCGGGGAAAGATCTTTATTTTGATGAGCGCTCT
 65768  GCTCATCCTATTCCCCTTGATAAATTTTTTATTGATTTATCTAATGATATTGGTACTGGT
 65828  AAATTTAAATTTAGTTCTATTTATTCTAAACTTAATTCACATACTTTTACTTTAAATAAT
 65888  AATATTCTTAAAGATAAAATAGTAGAACAAACTATTAAAATGATACTTATTGCGATATTT
 65948  AATCCTAAAGATAGGCATATTTATAATACCCGCCCACCTAAGGTGGGCGGGGATACTTAT
 66008  GATTTTTCTCCTAATAATTCTCATTTAAATATTATTAAATTTATCCGTAATAATTTCTCA
 66068  TCTGTTAATTGATTTATAGTTTCTTCTATATTATCTATTAATGGTGGTCATTATTATAAT
 66128  ACTATATCTCATGGTTTTTTAATAAATTTATTAAATAAACGTATTGATGATTCTGCATTT
 66188  ATCAGTTTAATATATAAATATTTAAGAGTTGGTTATTATTTAAATGGTACTTATTTTAAA
 66248  CCTAAAGTAGGTTTATCTCATAATACAATATTAGGTCCTATACTTTCTAATATAGTATTA
 66308  GATAATATTGATAAATATATTGATAATATATACCCCTTTTCGGGGGATATTAAGAATCAT
 66368  ACTTTATTATCTATTACAAATAATAAAAATACATTAATAAATAAAGATTTATCTCAATAT
 66428  AAAAATAAAGATAATAAAAAAAGAAAATCAAAGATTGATTATTTAACTAAAAATATGGGG
 66488  CCACCGAAGGTGGCCCCATATAATCCCCTACGGGATAATATTAATAATTTATATTATGAT
 66548  ACCCAGCCATTCGTTGGGCAGTCTGTTAATTCCCCCGCGAAGCGGGGGTATCCTTCGGAG
 66608  AGGCATTCTTTTAATGGATTAATATATGTTAGATATGCTAATCAAATATTTATAGGTATT
 66668  AAAGGTTCTTTACAAAATTGTAAAGATATTAAAGATAATATAAATAAATATTTAAAAACT
 66728  ATAGGTTTATTAATTAGAGATGAAGAAACAGGAATTAAACAATCAACTAAAAATGTAAAA
 66788  TTTTTAGATTATGAAATATCCCTCGCCCATAGGTCGGGGATGAATAATGATATTAAATAT
 66848  CATATATCCGATAATAAAAGATATATAAGTAAATCTTATATTTTAATAAATGCTCCTATT
 66908  AAAGAGTTAATTAATAAATTAGCGGAAGAGAAAATATGTAAAAAAAATACTGGGGAACCT
 66968  AAAAGCCTAGGTAGATTAATACATATATCGGATAGTGATATTGTAAAATATTATTTACAT
 67028  ATTGCTCAATTAATATTAAGTTATTATAAATTAGCTAATAATTTTAATAAATTAAAATAT
 67088  TGATTATATTATATTTTGTTTTATTCTTGTGTACTTACTTTAGGACGTAAACATAAATTA
 67148  AATTCTAAAAAAAAAGTAATAAAAAAATATGGTAAAGATCTTAAAATATGAAAAAATAAA
 67208  AAAGGTTATAATAATCATAATAAAGTTGTTGATGTTTTTTTTAATATGGAAAGTATGCTT
 67268  TATTTTAATGATAAAAAAAATTATAACTTTAAAATATCATCTTTACATATAAAAAATCCA
 67328  TTATATAAAAATTTACTCAAAAAGTATAATATCGGGCCGTCTTTGACGGCCCCCTATTTT
 67388  TATAATTCCCCCGCTTCGCGGGGGTATCCCTCTCCTTCGGAGAGGCATTCTTTTGATTGA
 67448  TTAAATAAATCAATAAATAAGATATCTAAAAAAATAAGATAA
;     G-orf833 ==> end
 67490  ATGATCCCAGAAATAAATAACTATCTTCTCATAAAGATAGTTATTTATAGGTAATATAAA
 67550  ATATATTTTTATTGTCTTGTTAAGTAATTCTGGC
;; mfannot:     /group=II (1.81e-11)
 67584  aagccgtatgatgggaaactatcacgtacggttttgagag
;; mfannot:
 67624  AACATTTAATAAAATAAAAGGTATTACCTGTTACTCTACTTATAGTAACAGGACATGCGA
 67684  TAGCA
;     G-orf926 ==> start
 67689  ATGGTTTTCCTATTTGTTATGCCAGTATTAATAGGTGCTTTTTTACGACGTAGTCGTAGA
 67749  GTTTTTTATATTTTTTATAGTTTATTTAGTATAAATTTAATGTCCGTATATTTAATACAG
 67809  ATACTTATATGATATTTTTATAAATTTTATATTAAAATATACTCATTGTGTGGTTTAATA
 67869  ATATATGAAAGGAATAAACTTTTTAATATATTATTACATGAAGAGATAAACACAGGAGGG
 67929  CTATTCAACGAAGTAGTCTTTGAAGGTTGTGTGAAATGGAGAAAAATAAGATGATTGAGA
 67989  ATTTTATTAAGTAAACTATCTCTAGCTTTAGTAAGCCCGCAGCTTAGCTGCGGGCGCATA
 68049  ATTGTCTTAAGTTCAACGAAAGTGAATCTTTATTTTAAAATTGGTCCAGCTATAACCTGA
 68109  TTTCTCAATATATATATCTTTTTATATATAAAACTTTTAGGTGGCCATATTATTGTAAGA
 68169  AATATAAATAAAAGCATATATTTCAAAACCACAAACAAGGTCAATACCAATACAGAAGAG
 68229  GACTTAAGAACAATTAAAGATATAGAATACTTAAAATTTATTATATATCTAAAGAAAAAC
 68289  TCTATCAAATGCGGGAACTTCGGAAAGAGTAAATTACCTCCCCGTTACAACGGGGAGATG
 68349  GTTAATGGGGGGCCTCCCCATCAATTATTGAATGATATTGAGAACACAATAGAAGTACTT
 68409  TGATTTTTATTAAAGGATACAGTAATTTATTTGAATGATAATATAAATGATATTTTATAT
 68469  TTTGTCTATGACTTATTAAATATATGACTAAAATTTAATAACATTCACGGGGGCAAGATA
 68529  AGTGAAAAAGCAAATGCTCTAGGTAATGCTAGAGATACTGGAAATTATAGAAATATAATA
 68589  AGCCAGTCAAATATTGTTCAATTTGGAGAAAAGCTGAATTCACAATGCCTTAGTAAGAAT
 68649  TACAAAATGAATGTACGAAACTATTCTACTGTCAAGGAGGAATTAAAGCTATCTAAAGCT
 68709  GAAATTAAGAGACACATATTGGTAGATGGTGAAGTTTTAAACTGACCTAACTATAAAATG
 68769  ATTAGTTTTATTGAAAGAGAAGTTTTCAAAGAACAGATGAATTTATGTAATTTAGCTAAA
 68829  ATTTATGGTATTCATAGTCAACAAGTATATAAACAACAATTTATTTTAAGCCAATCTTTA
 68889  TTCTTTAGAATTTTTGCTATTTATAATTTATCAAAATCTCCGGATTCTAAAATTCCAGGT
 68949  ATTGATAAATTAGCTATAACTAATAGTAAAAAAGATTTAGATTTATTTTTAGATTTAGTA
 69009  AGATGATTAAAAAGTGTTATTAATAATACAAAAAGTTATAAAGTAGAATCTATTAGAAGT
 69069  ATTTTAATTGGTAAAAATAGTAAGCTAATACCTACTTTGAAAGATAGAGCTCTTCAATAT
 69129  TTAATTAATTTAGTTTTAGAGCCCTTAGTTGAATCAACTAGTGATTTACATAGTTATGGT
 69189  TTTAGACCTAATAGATCACCGAAGAATGCTATAGCCCAATTAAGGCTATATTTAAATTCG
 69249  TATGATTTAGATAAAGTTAAATTAAATACTAGTAAATTAAATTTAGACAATGACTTATTT
 69309  AAACATTTAAGTGAAGAAAATTGAATATTTAAAGCTAATATCGATGGTATTTTTGATAAC
 69369  ATTAATCAAAAGTGACTATTAAATAATTTATTTTTAGATTCAATGTTGAAAAATTTAGTT
 69429  AAAGCTTGATTAGAAAGTGGTATAATTGATAAAAATATATTTGAAAAAACTGAGATGGGA
 69489  ATACCTCAAGGTGGTATCATTTCAAATACACTAGCTAATTTTACTATAAATGGTTTAGAA
 69549  GAAGCTATAAATAAATCTCTTTATTCTAAAAGTAAAGAAAGAAGAATTGTAGTTAAATTA
 69609  AAAAATGGGACAACAACTTCTATAAGATCTGATTTAGCTTATGTAAGATATGCTAATGAA
 69669  TTTATTATTATAATAAGATCAAAGTATTTATTACAAAAATATGTTAAACCGGTTATTTTA
 69729  GAATTTTTAGAATTTAGAGGATTAACATTAAAAGAAAAAACAGAATTATTTAAACTTAAG
 69789  GAAAGCCCGTCCGAAGGACGGGGATACGAATTAGATTTTTTAGGTTATACTTTTAAATAT
 69849  CATAAAAAATGAAAATATAATAAACATATTTTTTATAAATTTTATCCTATGTTAAAGGAT
 69909  GCTAATGGTATTGCTTTATACCCTAATAAATATAAAGTACTTAAGTTTATAGATAAAGTA
 69969  AAAAAAATATTTAATAAATCTAAAAACTTAGATTCTTATAACTTAATTGTTAAACTAAAT
 70029  CCTATAATTATAAATTGATCTAATTATTATAATTTAGATAATTCATCTCATTATAGAGAT
 70089  ACTGTTAAAAATGCTATCTATAATTTAATTTGAAAATGAGCCCATAGAAAACATAGACGT
 70149  TGAGGTAAAAATTTAATAGCTAATACCTATTTTCTAACTACTCATAATTCTAATGTTGAT
 70209  AATTTTACAAAACAGATTGAATACAAAAAAATTAAAAATGTTAAATGAGTTTTTCATGGT
 70269  TTCATTAAAAATGATTATACATTAAGTGGTAAATGGCGGCCTAAAAAGCTCAGGAAGTGT
 70329  ATTTATCTTGTTGATCCAGGTAATTGTTCTCAACTTTTATCTACTAAACATTTTATTATT
 70389  CCTGATAATTTATTACATATACATGCATATCATTCTGATTTCAAAAAAATTAAAGTTATT
 70449  AATTCTCACTCTAAATTTTAA
;     G-orf926 ==> end
 70470  ATATATACATACTTTGTTAAAAAGTTTGTATTTTTTTATATACCTCTTTTTTATGTTTAA
 70530  GGTATCTATGATTTATTATATATAGATTATATATACTTTATTATTAAAGGAGATAAGAGT
 70590  AATAAATAAAATAAAGAGTTAATATATACAATATGACAAAGTGAATATCATATAAATATA
 70650  GCGCGATTAGAAAATAAAAAGTATAATAAAATACATAAGATAAAAACTAATTGTTTACTA
 70710  GGGT
;     G-orf330 ==> start /note=LAGLIDADG ;; evalue:1.7e-28
;; mfannot:     /group=II (4.04e-09)
 70714  gagctgaatacgcggtgacgtgtacgttcagttcttttggggga
;; mfannot:
 70758  TACAGTTGCGAAACTGTTTTCCATCCATAGTGGTAAAGAAAATATATGTATTTTAAATAA
 70818  AATATATAAAGAAAATCCCGGCCGTACTTATTTAGGGCATCCTAATTTTTTATCTCATTC
 70878  TTTTTGTGATATAAATTTTATAGGTCCTTATTTAGCCGGATATATTGAAGGTAAAGGTAC
 70938  TATTTGAATTGGTGATGTTAAAACTTCTCCTTCTATAGATATTATTTTTTCTTCTAAAGA
 70998  TTTACCTTTACTTAATTTTTTGTTTAATTTTTTATTAATTGGTAAAATTAAATTTAATAA
 71058  AAGTTCTAATTTATATATGTGACATATTAATAAAATAGAAGATATATATAAATTAATAAA
 71118  ATTAACTAATGGATTTTATAGAACACCTAAATATGAATTAATAAATATAATAATTAATAA
 71178  AATAAAATTAGAAGAGATGCCCGCCGAAGGCGGGTATCATTTAGAAGTTCAACCTTTAGA
 71238  TACATCTAATTTATTATCTAATTCTTGATTAGCTGGTTTAACTGATGCTCAAGGTTTTTT
 71298  TAATATTACTTTAACTAAAAAAAAGTATTCTTCTTTTGTTAATTTATCTTTTAATTTAAA
 71358  TTTAAAATTTAAATATAATTCTAATAAATTATTAATTGATTATTATAAATCTGGTTTTGC
 71418  TGGTCTATTAGCTCGTAATATAGGTCATTATTTTAATATTATGATATCTATAGCTAATTT
 71478  ATTTAATTCTAATTTAATTAGTAAAAAAAAAAATAATTATTATTATTATAATATTATTGT
 71538  TACTAAAATTGATGATTTAAAATTAGTTTTAAATTATTTTAATAATTATAGATTATTATC
 71598  TTCTAAATATTTAGATTATATAGATATAATTAAAATTATAGATTTATCTAAAGATAAAAC
 71658  AAAAGAAAAAGAAAAATTAATGTTAATAAAAAGAATATGGGGCCGATAA
;     G-orf330 ==> end
 71707  AAAATACAAACTTCAAAGTTTTATTTTCCCGCCCTATATCTAAAACTTATATTTTTATTT
 71767  TACCTTATTAATAAAAAACATACTTTTCATAGATTTTCTTATATATATTTAAAATAAATA
 71827  TATTGTTGCCGTGGATAGTGTTTTTTTTTAACACTTAATAAAAATTATTTTATTAAATTG
 71887  TAAAATTATCTATTA
;; mfannot:     /group=IB (8.20e-23)
 71902  ttatattactatatgctggaaaatcctaaaattttatataattatatattacctacatat
 71962  taaatataagtagtttaataccttaaataaggatatatttaaatatataattaaaaatta
 72022  taattcttaaataagataataaatgaaatatgcccgccctacgggcgggtatctccatta
 72082  tataagatttttatatctttaggagatttattaaaatatatggataatcagcaggaaacg
 72142  aaaataaatttatatttatgcttgttaaaacaaggtataggatcctcagagactttacgt
 72202  aatactccttatttaaggatgaagataaagtcc
;; mfannot:
 72235  AATTTATATTGAAAAATATAATTATACCTTCTAATTTTTATCTAAATAGATAA
;     G-cox1 ==> start
;     G-cox1-E1 ==> start
 72288  ATATGTATATATTTATTAAAAATGAGATATAATAGAAGGAGATTGAACTTCTTTTTACCT
 72348  ATACTTATAGGGGCTGTAGACATGGCATTTG
;     G-cox1-E1 ==> end
;     G-cox1-I1 ==> start /group=II (2.75e-05)
 72379  gt
;     G-cox1-I1-orf975 ==> start /first_aa=A
 72381  gcgggaaataccaatatattatgtataaaaaaagtgaatccaactatgtctctaagcaac
 72441  cgtgggattcttaaacaattaggagttgtatatgttgacctgcttaaccatgtcgatatt
 72501  aatataaataaaagccataccaaagggctagtaaaagcttgaagcttactaaataagtat
 72561  attaataggaaattaaatataaaaaatacaaatgtttttatatgggtcatatttccaaaa
 72621  attatagcagcggagtatacaagaactattgtaaataaagataaatttaaaggaattaaa
 72681  acctatctaaaatttaggtgggttaattttatctttatggagcatatatatttggatatt
 72741  ttcttcttatttattaatataaataagtacgatggttttaataaaaccatgataaattat
 72801  aaacattatacttataaaaatataagagcttgtagaaactattcgactataacttatgat
 72861  aaattaaaatctatgagtaattcaaaaatagatagagaagcattagctaaaataaattta
 72921  gttttagataagttagataagaattgtggagagttggaagctaccttacttcctatgata
 72981  aataaatctattaaaaataattcttgacctactttagataattttatatatataggtatt
 73041  aataattattatcagttaaaaaaattacaattaggtttaatttcttctactttatttaat
 73101  ccttattttaatactactattaatttaaatgataatatttattttaaggatgttgttatg
 73161  gggcctaaagccccttatttatcttctaataattcccccgcgaagcgggggtctccttcg
 73221  gagaggcattcttttacttcttttaatttaattagtccttatatctctaaaaatttacct
 73281  ttgaataaatttaaccatgataattgatctattatttataatattgttttaaattgtttt
 73341  gaatctttaatattaaaaatattaacaattgataaaatatttaaattagagagttcaaaa
 73401  gttgaaggtatagataataaggcgtttaaaagtaatttaaaagaattaaataatgagaaa
 73461  gatgttttaaattttttagaaaaagaaataagatttttaagaaaagaaataaatttacaa
 73521  aaagataaaacatatcaagctaaaattaggaaaataaatatgaataaagaattatcaaag
 73581  agagaaaaatataaagtatgattaaatagtaaatcaggtaaattatatataaaagataca
 73641  aaattaagattattaaaaataaaagaaaatcctataaattattataatgatttaaaagat
 73701  aaagctatattaaataataataaattaaaatgatatcttttagatgaattaaaatatttt
 73761  aaattattaaaatataaatctgatcctattttaagtattaatttacctaaatctaatggt
 73821  aaacttatacctttaagtattcctactttaaaagatagaactgttcaattattttttaat
 73881  attattattgaatcttatttagaagttattggtgataaatattcttttggttttagacct
 73941  ggtagaaatgctcatcaagctatatctactatttataatcatttatcttataaggtaaat
 74001  aataaaatatcccccgcgaagcgggggtatccctctccttcggagaggcattcttttatt
 74061  cataatattaaatttcataatacatttgataatatttctcatgaatgattattaaaaaat
 74121  acacctttacctaataaatattataatttattttataatttattaaaaacaccaatttta
 74181  ataaaatctagtaataataaatatattacagaatttaaaaataaaggtttaccttcaaat
 74241  aatttaatatctccagtacttttaaattgaactttagatggtttgaatgattatttaata
 74301  aatactatagataataaatcaggcccattattattttcctccgaagggcgagataaatga
 74361  ttcccacctgaaggtgattatatactcgatggagcagataagaaattatctaggggatgt
 74421  attaaatcccctaaccgagataatttcttatctatttatagatatgttgatgatatttta
 74481  attatcagtaaaaataataatataaaatctaatttattactagagttagtaaacaaattt
 74541  tttaatgatagaggtttaaatataaattatgaagaaacaaaatatatagaatttacatta
 74601  tgtaaagataaaaaaagtaaaaagtttgattttttaggttgaacattccatttattaaat
 74661  ccttattttaaattaaatgataatataaactttaaggttgacaattgattaactaaatct
 74721  aataataaatatatatatatatatccttctaaaaatagtactaaaagttttagaaattct
 74781  attaaaaatattacaagtattaataatacttataaatctgattatttaattttaaaatct
 74841  ttaagtttaattatttatgaatgagcttattatttttcccctggtggtgatgttaaatat
 74901  ttaggtagaaatttagatatatatattaaaaaatgtttaaaacgttgaatatttaaaaaa
 74961  tattctcgagctttctttcttaattttaaacgtttatttatggaagttaatcctaaatta
 75021  aatacttatgtttttaaaaaatctcctgggattaatttaatatatattcctcaattgagt
 75081  aatttattaatccctcattcttttattgatttaaaacctaataaattattaattaataat
 75141  agtttttttattaattctttaccttttattgaaaataataaatatttaaataatataaga
 75201  aataatatcaaatttcctaatttatatacctcacgtagaaatcataaatttacatctttt
 75261  aatttaaaattatataaagatataaatacaggagaaagccggccgtag
;     G-cox1-I1-orf975 ==> end
 75309  gccggtataccttagctaggcccatttatatgtctgctttgcaaaattgtaaataatata
 75369  aaaaagtaataactgaatagtttatagtttataaaatcataattatatgatttacttata
 75429  taaaaccaataagtgtaaatttatataagtatttatcaaagagctcagtgcgttgagaaa
 75489  cgcttgctgagatctgtcccggggcttaattaacttataataaataaataagtaattaac
 75549  cgtctatgggaag
;     G-cox1-I1 ==> end
;     G-cox1-E2 ==> start
 75562  CAAGATTGAATAACATTAGTTTTTGATGTCTACCACCTGCATTAGTGTGTATTATCGCAT
 75622  CTGTTTTAATTGAGCAAGGTGCTGGATGTGGATGAACGGT
;     G-cox1-E2 ==> end
;     G-cox1-I2 ==> start ;; mfannot: no intron type identified
 75662  taaacttaagccgttttaaatatcatttattgcgtgaaaaaccttatttctatacttttt
 75722  tgttaaatcttctatgccttggcattttattaactatagaaatgatttataaaatactca
 75782  taacttatcccggcgaagccggtatataatcttacacatgattttagagtaataattttt
 75842  atattaggtttatacgcttacatatttatatattaaattttattatatatttatgtttca
 75902  gagactacaaatgataatatatattattatttctgaaaaaaatatattttattgggggcc
 75962  ttcggcccccaattaatcatggggggccttcggcccccccataatttgattatatttttt
 76022  atatggggataatattattataaagtatagtccgaacaatatagtaatatattgaattta
 76082  ttattgtatatcctgtcattccaataaaaaaaacatagtatgtttttttatgggcatatt
 76142  aattatatgttatatattaagataaaatttagattccaaattactggaataaatgatgat
 76202  ttttaatcacaaaaaaaattatatggggccccctattaattatggggcgtaagcccccat
 76262  atttatatccttaaggataaatcatctcccgaagggagaacatttaacatatctattatt
 76322  tgtcttagtaattaatataatatatgacattaaaaaattatgtaattattaatttaacaa
 76382  ggataaaaataaaaaaataacaaaattg
;     G-cox1-I2 ==> end
;     G-cox1-E3 ==> start
 76410  TTACCCTCCATTAGCATCAATAAATGCACACTCAGGTCCATCAGTGGACATGGCTATTTT
 76470  CGCCTTACATTTAACTAGTATTTCTAGTTTATTAGGTGCAATAAATTTCATAGTAACATT
 76530  TTTAAATATGCGTACTATAGGATTACATATGGTAAATGCACCATTATTTGTTTGAGCAA
;     G-cox1-E3 ==> end
;     G-cox1-I3 ==> start /group=II (2.75e-13)
 76589  gt
;     G-cox1-I3-orf747 ==> start /first_aa=A
 76591  gcgccgtctagggtatattttgttttaaattacttagtgggtaattttatacatttttga
 76651  gagatttatataaatctatgtatatctcatataactgcctatataaaacctaataagatt
 76711  atatatggtatagcaggttataaaagtaatagaactaaagtatcatgacttttaagaact
 76771  attgctagagaagttgatcatgttgaagttaatgaatttgatacttatttaagagataaa
 76831  acaagcttattagtaattcatgatataattatactaatatatcttaaagctaaatttcaa
 76891  gttgctcaaaaatttagttctcaaattaagatacttatattgaaatttcaataccttatt
 76951  agggataagcaaacaactaaaatcaacaacactttaaaagaacaaaatatacaaattcgg
 77011  gaaataaacgttaatgataattttttatcaaacgtattcggaggtgttgtagtagggagt
 77071  aataatagaaatattatgaatagatccaagctcttcgagcatggtttaaaatcttaccca
 77131  aagaacactagtgttaacattaatttagttaaaatgtatagtactgttaatacaaaaagt
 77191  ttatttataaatataaataatcgtaaagacttaactgacattcttatttacaaaattaaa
 77251  tcttataaatcttatgataataaatatcataatttaaatgatattttaaaagatccctat
 77311  ttttgaattagtgtttataatactattaatttcaattcttatttacctcctcttttaggt
 77371  aaaaataatactttatatcaaatattaaatactcaaaaaaataaaatttcccataattat
 77431  aacccccaagggggatctgatcatcccgcgaagcgggataattatatttccaagagggat
 77491  atgataaacccccgctttgcggggggtaattatattttgcccaccaaaggtgataaattt
 77551  acttttttatattttgataatttatctaaaaatttatttaatggtaattataagccaaaa
 77611  tctattaataataataaaataaaatttaatcaccctaatgatgaattaatttattttaca
 77671  gatattttaattcaaattggtattacttatattttagatattatttgaaattatgattct
 77731  ttaaatcataaaaaaaaacaaataaatcataatatattgggggccgaaggccccctatta
 77791  aacaaccccccccgaagggataatttacccaagcataagtcaaaatttatgactttaaaa
 77851  gatatttgacttcatggtactaaatttaattgagtgatacattgtgatattaataaatat
 77911  tttcaacttatatcacatactaaattaattaatatacttaatactaaaattggggatcct
 77971  agttttattagtttaatatataaattaattagagtacgtaatttaaatttacatggggat
 78031  aaattaggaataaaaaatttaaaagaaggtattatacctgaaattttacttagtcctatt
 78091  ttatatgatataatattaaaagaaatagataaatttataatgcaaaggttggatataact
 78151  cctcaaaacgggaaaattaaattagatacctctcaaaaggaaggctatatttcctcaact
 78211  tataaatatattagatataataaagaatttattatattaattataggtagttataaagat
 78271  agtataaaaataaaaaatataattaataaattttgaaatgaggaaaaatgaaataaagat
 78331  ttaaaagaagatatatgtagtattacaaatctaagaaaagagtttaaatttgtaggattt
 78391  aatataaagaaaaaagagataaaagggtctgtatctgggcccttatctaaaaattataaa
 78451  atgttaattaatgcacctatagataatatgttaaattctttaaaaatagcaggagtaatt
 78511  aaaagaaaaaaagatagtagttatatacctcaaggtataggttttttaaccgtaaaaact
 78571  cataatgaaattttagaattttataataataaaattaataaaataataaatgaatatagt
 78631  tatgcaagtaattataaaaaattatctatgttattttgatatttaaaagcttcatgcgct
 78691  ttaacattaagtcgtaaacataaattacattctatagctaaatcatttaaaaaatgaggt
 78751  agaaatttaacagatcctgaaacaggtaattatataaaaataccaaaaaaaaatagggag
 78811  ataaaaatatcaaaaaaaaagtaa
;     G-cox1-I3-orf747 ==> end
 78835  gaagttaacagtgaaagccgtatgatgggaaactatcacgtacggtttggagagcagttc
 78895  taataaggtcttattacttatttttaagattgcatacggctgactctac
;     G-cox1-I3 ==> end
;     G-cox1-E4 ==> start
 78944  TATTCTTCACAGCTATATTATTATTATTTTCATTACCTGTATTAACAGCTGGAATAACTT
 79004  TATTGTTAATGGACAGAAACTTTAATACTGGTTTCTATGAAGTAGCAGCAGGAGGAGATC
 79064  CAATTTTATAC
;     G-cox1-E4 ==> end
;     G-cox1-I4 ==> start /group=ID (5.09e-26),IB(3') (4.68e-08),IB (1.39e-16) ;; mfannot: more than two introns identified
;     G-cox1-I4-orf1200 ==> start /first_aa=V
 79075  GTGCGCATTCACAAAAGTGTGTCAGGTTTCGTTATTGTGTATATAATAGGCCTAATTGAT
 79135  ATTTGTATCAATGCTTTTAAAGGTGATTTAACTAATAAAAAACCTTTAAAAAGTAAGTCT
 79195  CAGTCACAAAGACAGTCCTTTGTCTATGGATTTCATTTTGTTGACCTTCTTAAAATATGG
 79255  CTAACATTTATTAAAAATGTTATAAGGAACAATCTTATTACTTCGGGTATAGTTAGTAAT
 79315  AATACACAATTGATTGTTAGATTGAATAAAAATAGGAGCGGAGAAATAATCCAAATGACA
 79375  ACGGTATTTTTAAATATATATCCACTAAAAAAATGTGGAAAATACTGACTCCTTAAAGAG
 79435  AAAGCTAATAGCTTGGACAACACACAAAATACATGGATGGATATAATTTTACAGATAATA
 79495  ATTAGTTTAAAATCAGTTATTAATAAATTAAGATTCGAAACTTATAAAAAAAAAATACAA
 79555  AATATGAATATAAGAATGAGAATATATAAGGGGTATATGTTATATACTGCCCACCTTTGG
 79615  TGGGCTATTAAATATAACTATCTTTATGAGAAAATAGTTATTTTTTATGCATATATCTTT
 79675  TCATTATTTATTAATAAGAAAAAATTATATCAGACCGTTTGGCAACAAACGGCTAGTAAA
 79735  TTTATTAATACTATTTATGCCATATGGCTTAAAGAACATTTTATATGTTTTTTATTTTTA
 79795  AAAATATACCCAAAGGGTATAATAAGGCATATTAAATTTAAAGAATATATACCCAAAAGG
 79855  TATAATCAATATTTAAATAATAGTTTTATTAAAAATGGCTATCATAAAAATATTCGGCAA
 79915  ATTGCCGGGTTACCTTATCAAGGTATGATAATTTATAGACGTAATTTACAAACTATTAAT
 79975  AATCAATTTATTAATATGGAAAAAAATTATTGAAAATTGGAGAAAGATTTATCTCTAGCC
 80035  ATTTTACAAGAATTAAAATATCAAAATAAATTACCATTAAACGAAAAAACATGACTTATG
 80095  GATTCTCGTTTTGTAAATGGAATTGATTTACATGCTAAATTTATTTATGGTATACCTAAA
 80155  TTGATTAGGTTAAGACAATTCTTGACATCGATATATATATCCTTACAAATATATCAAGAT
 80215  ATAAATAAACCTAATTATTCGGCCCGCCAATGCGATATTTCCCCGGCGAAGCCGGGTAAT
 80275  TATTCTTCATTTGATTTATTTAGTTTATCTAATTCTCAAAAAGCGCATAAAGATTTTTCT
 80335  ATATTATCTGATATTAATAAATTTTATAATGATTTAGTTTCTTTAAATTTTATATTAAAT
 80395  AATAAGGAAAATATAAAATCATATAAATTTGAAGAAAAATATAGACAAAAAATAGAAGAT
 80455  TCTAAATTTTGAATAGAAGCATTTAATATTACTAATATTGATAATAATTTTAATTCTTTA
 80515  GTAACTAAAATTTATGCTATTGAAGAAACTTTAAAATCTAATGATATATATTATTCAGGA
 80575  TATGATAATAAAAAAATATGAAAAAAAATAAAAATAAAAGAGAATAAAAAATCAGAAATA
 80635  ATAGAAAAAATATTAAAACAACATCCAATGAAAGAGATAATAAATTTAGAAAAAGGGAAT
 80695  ATAAATTTAGCTAAACAAAGAAAAGGGAAATTAACAACTATAAGTGAAATAAAAAGATAT
 80755  TTATTAAAGAATCATGAAGTAGGTAAATTAATAACGAGATTAGCGTTAAAAGAATATAAT
 80815  TTAATGAAAAAAAATCCAAAAGAATATATAAATAATTATAATTTTTTAGTTAAAATTAAA
 80875  AATAATCAAATAAAATTTGATTTATTAAATAATTCAAAATATAATAAATTAATAAATTAT
 80935  AAATCTGAAGTAGTTTTAAGAGTTAATATACCTAAACCTGCCAATAGTGGGTATAGTTCT
 80995  ATTGATATCCCTACTTTAAATAATAGATTTATTCAAAATTTTATCTTAATTATTTTACAA
 81055  CCTTATCTTGAACCTTGTGGTGATTTAGATTCTTGAGGTTTTAGACTTGGTAGAGGTTCT
 81115  CATCATGCTATCTCTCAATTATCTTATTTATTAAATTGAAAAAATAATACTCAATCTCAT
 81175  AAATTTACTCATAAGCATACTAATTCTATTTTATTTGATATTAATTCAGATTTAAATTTA
 81235  TCTTCTTATTATGATCTTTTTCCTAATAATATAGAAACATCTTATGATAATTCTTTAAAG
 81295  TCTAAAATTATAAATAATCCAAAATTTAAATTATTCGATTTTAAGTATGATAAAATTTCT
 81355  CTTATAGAAAATAAAACTTTTAACGATAAAACAAAATATGTATTAAATACTGAAATTAAA
 81415  GATATAAATAATATTTCACATAAATGGTTAATAGAAAATGTGCCATTTCCCAAAAAATAT
 81475  ATAAATTTATTAAAAAATACTCTTAAAACGACAATAATAGAAAAAGATGAAAAACAAAAT
 81535  GAGATAAATAATTTAAATTATATAACTAATTATTTATGATTAAATTGAGATAATAGTATA
 81595  GACATAAAATTGTTAAAACCAAAAGTTAAAACAATTATATTATCTAAAAATAAAATAAAA
 81655  GGAGTACCACAAGGAGGAATAATTACACCAATGTTAATTAATTGAAGTTTAGATGGTTTA
 81715  AATTTAGCTACAACTAAAAAAAATAATAGACATAGCCCGCCCGAAGGGCGGGTTATAAGA
 81775  TATTTTGATAATTTTATTTTTATTAGTTATCTTACTGAAGGACCTATTTTTGCTAAAACA
 81835  AGTATTAATAATTTTTTAAATTTAAGAGGTTTAGAATTAAATCCTGATAAAACTAATATT
 81895  ATAAAATGAAGTATGGGTGCTAAATTAGATTTTATTGGATGAACTTTTCATTTATTAGTT
 81955  CCTAATAAAATTAATTGATTGACAAATTTACCTAAATCTATTTCTACTAAACTTACTGAT
 82015  AGAACTAATTTATATATTTATCCTTCTAAATATAGTATTAAAAAATTTAAAAATTATATT
 82075  AAATTTATTTCTAGTTTATCTTTTAGTAAATTAACTCCTATTCAATTTATTAATTTAATT
 82135  AATCCTATTATTTATTCTTGAATTCTTTATTTTAATCCTTCTCATTATGGTTTAAATAAA
 82195  TATTTAGATAGTTATATATATAATAGAGTTATGAAATGAATATATAAAAAATATAAAAAA
 82255  TCATATCCTTTAATGTGTAAAAAATTACTTACACATAAATTGAATACAGAAGATAAATTA
 82315  AAATGAAATACTATGACAGTAAAAAAAAATGATAAAAAAATATCAATATTAAAATTAACA
 82375  GATAATCCGCCCATAGGGCGGTATAATTCTTTATCTCCTTTTGATTTTTCCCCTTCTTCT
 82435  TTATTTAATTTCTCTTATTTATTTATTTATATAGTTCCTTATTTTTATTGAACTTTTTTA
 82495  ATTAATAAAAATTTTAATCATTTATTTCCTATTAAGCAATTTAATGCTAATTATTATTTT
 82555  ATTTCTCATTATCAAAATTATGCCAACTTTAAGCATACTAATATTGATGATTCTTTTTAT
 82615  ATAAATGATAAATATCCTTGTTTACATAATATTAATCATAGCTCTGATAAATTTAAAATT
 82675  TAA
;     G-cox1-I4-orf1200 ==> end
 82678  AAAATTCCAGATATATATACTTTTTTTTGTATATATTTTATGGTTCATTAATTTAATACC
 82738  CCCGCTAAAAAAAACTATCATAAAGATTGTTTTTTTATAAGCATTATTAATTTAAAATTG
 82798  TTTTTTAATTGCATAAATTTTACTTAAGATAATATAGATAAATATTATCAAATATGCGTA
 82858  CTTATGGGTTAAATTAAAATGTGGTTATATTAATGATTATATATAAGGGATATAAATCGA
 82918  GAATAATTATTCAGAAAATATAAAACTGAGTATTTTACTAGAGGAACGTAGTGCTATGAA
 82978  AGTAGC
;     G-cox1-I4-orf411 ==> start /note=LAGLIDADG ;; evalue:0.0013
 82984  ATGCTATGATCTGTGCCGGGGGCTATCATTTGAAATAATGATAGATTTCTCTATGGCGAT
 83044  CAACATTTATTCTATAAACAAAAATATATATTTATTTATTTCATATACATCTTATGAGTA
 83104  TATTTGATATCAAAATTTCAGAAAAAAATACATATAGACATAGTTTCTTTTTTTTTATTA
 83164  TTTGGAACGGGCATTAAACCCTTTATATTATCAATTTTAAAAAGTATATATTTAAAAATA
 83224  TATACATATATAAATTTATATATTATATGTTTAATTAGTTATAAAAAAAATGTGAGTAAA
 83284  TTTTATCATGATAATTATTATTCTTTATCTAATAGATCTGACTTAGTTTATAAAGAATCA
 83344  AGAATTAACAAATTGGATAATAATATAAATAATTATAAATACAAAGATTTTGATTTTACT
 83404  TTATTTTATAAGGAATTTAAATTAAGATTTCCAAATAAATCTGCACCATCTATAGAATAT
 83464  TTAACATGATTTATAGGTTTCTTTGAAGGTAATGGTTCTTTTATAAATGCTAATAGAGGA
 83524  GATTTATCTTTAGGTATTAGTCAATCATTTAAAGATATATATATATTAAATAATATAAAA
 83584  AATACATTAAATATTGGTTCTATAATATTAGAATCTAAAAAAAATAAAGAATATAGATGA
 83644  ATAATAAAAAATAAAAAAGATATATATCTTATAATTTTATTATTTAATGGTAATTTAGTT
 83704  TTACCATTAAAATCAACTAAATTCAATATGTTTTTAGCTAATTTTAATTATAAATTAATA
 83764  AAAAATAATGAATCATTTATATCATTTGATCAAAGATTAATATTACCTAAATTATCTGAT
 83824  GCTTGAATTCTAGGTTTTACTGATGCAGTTGGTTCTTTTACTATTTCTTTATATAAAAAT
 83884  AGTAATGCTAATCGTATTTGTTATAATTTAACTTTAAAACATCTTATAAATAAATATATA
 83944  TTAGAACATATATTATTTTTATTTAATTCAGCTGAAAATCAGCATTTTTATAAATTAGAT
 84004  AAATCATTAGGTAACATTTCTCTTAATACTAAGAATAATAATTTAGAATTAAATATTAAA
 84064  GGATTAAAAAATGTATTTAATATTTTATTTTATTTTGATTCATTTAATTCTGATAAAATT
 84124  ACATTTCCTTTTGGCAAATATAATTATAATAAATTTAAAGAACAATTAATTATGATAAAA
 84184  GAAGATAAACATTTAAATAATAATGAACGTATCTAA
;     G-cox1-I4-orf411 ==> end
 84220  TTTTAAATTTATTCCTTTAGGTTGAAATTACCCCCCCTTTCGGGTTATATATGCCGCCCA
 84280  TCGAAATAATAAAAAAAAATATACAAACTTTGTTATTTTTTTTCTTTACTTTATCAAAAG
 84340  AAATAAATAAATAATAACCAATTTGGAATAAAGGAAAAGGTTTAACTTAAGTTATTAGAG
 84400  ATTTTTAAGCAAATGTTGGTTTTTATATGTAAGACTTAATATATCGAATATATATTGTAT
 84460  ATATACCTTATTCCTAGTTATTATGACATATTTATTTTTTAGAATGAAACTATTAACAGG
 84520  AATAAAAATAAATTATAAT
;; mfannot:     /group=ID (5.09e-26)
 84539  agcaacattagtggaacggtcaaaatatcctaaataatagaccgtcaattagttaattaa
 84599  ttgctacagactgcatcactaatggatgaggattaatatttatatatatattaatacttg
 84659  tttaatgtacagtcgg
;; mfannot:
 84675  AGTCTCAAATTTTTGATCTAATCAAAATTTGGTTGTAAATTTATTACAAGGTTATAATAT
 84735  AAAAGGTGAAAAATATATTATAATTAAGATTTGGATTCTTTGGTCTTTATTAAATTTGGC
 84795  CTATTAGATATAAAAATATCAATTTATATTTCGCTATATGCTGAAAAATCTATATATATT
 84855  TTACTAAATTTCCCGCCTCCGGCGGGCATATTAAATATATAACAACAATATTAATTACTA
 84915  ATATTATAAGTCAATTTTATTATATTACCAATTTAGTAAAAATATTAATATTTGGAGACA
 84975  ATCAGCTGATAACCAAAAATAGATTTAATAATGGTATACGTTATAAATCTTATTTAGTAG
;; mfannot:     /group=IB(3') (4.68e-08)
 85035  gaatctcagagactatacgcgaaaattttaatttaaataataatatttttaattcaaaat
 85095  ttaatcatgtttggtggtaatatttactattatcaatcacaaaatggatattataaatga
 85155  agtattcaaaataaaaatgacatatggaaattttataaatagctatgttaaatataatag
 85215  ttaaagaactactaaatttaatagattaatgctatgtaaaacatattttactctatctaa
 85275  agtaaaagcttatagataagataaaatatccacattatataaatctagattatcatttga
 85335  gaaaaaatgaaacaataatattatttcataaaaaaagatatagtcc
;; mfannot:
 85381  ACTTTATTTATAATACCCGGTTAAGGGAATTCTAAATAAACTGCATCCAGAGGTATATGT
 85441  ATGCCTCT
;; mfannot:     /group=IB (1.39e-16)
 85449  ta
;     G-cox1-I4-orf399 ==> start /note=LAGLIDADG ;; evalue:1.2e-22
 85451  atattgctatatgctgaaaataactctaattctagaaaacagaaaatatataaataccat
 85511  aaaaatatatatgaaaaatatataaaaggaatagtaaaaatgttatatatatgagttaat
 85571  cagcaagaaataaaaataaaatttaaatcttcagagactataagcaataatattttaaac
 85631  tgatgaaaaaagaaggaagataaagtatgggccgggggcccattatgtttaagctttcat
 85691  tatttattttatttatgttttctttcccacccaatcggcgggcatagatttatatctcat
 85751  aataattctaatcatttatctttaaatatacaaaataaaacaatatctgaacatgtacct
 85811  aataaatatagacctaataataatgaacaattaggttattatttagctggattaatagat
 85871  ggtaatagttattttgataacaaaggtaatttaataattaatttacattcaaaagatata
 85931  tcagctgcttattgattaaaaaaacaaataggttatggtaaagttaaaaatataaatgaa
 85991  aatatacaatcaccatataaaaaaggtactaattttataatttctcatactaaaggttta
 86051  ttatttatcttagaattaattaattataaattaaaaactttagataaatataatcaaatt
 86111  atgaataatttaataaataatcctaaacaagaatgcggtattttatttttaaataaacat
 86171  ggtgtatcttttcattatgataatgataattcttctattgatttaaatatgaaatttaat
 86231  aaccattgattatgtggttttattgattcaactggttcttttaatatagatatacataat
 86291  atttataaagatagaaattatgatgatattattgatttttctttaaatttcatattaata
 86351  catgaaaatttagaattattaaataaaattaataaatatatatatcctttagataaatca
 86411  tatattataataaaagaaaatgaaaatagatataaatatataactaaatcatttgataaa
 86471  tttaaatttgtaattaattatattaataaatatcctttagtatcatataaatatttaaat
 86531  tatatattaataagaaaaatatatatactgaagcagaataagataaaattaacaaaagaa
 86591  gatataaataaaataaagaaaacaacaataaaattaataacattagataaagaagaataa
;     G-cox1-I4-orf399 ==> end
 86651  aatataagaaatagtcc
;; mfannot:
 86668  AAAATAAAGA
;     G-cox1-I4 ==> end
;     G-cox1-E5 ==> start
 86678  TACATAATGATAATACCAGGTTTTGGAATAATATCACATATCGTATCTACATACAGTAAG
 86738  AAACCTATATTCGGAGAAATTGGAATGTTATATGCGTGCGCC
;     G-cox1-E5 ==> end
;     G-cox1-I5 ==> start /group=II (2.09e-05) ;; mfannot: splice boundaries uncertain
;     G-cox1-I5-orf949 ==> start /first_aa=L
 86780  ttaccgcttttatttatttccttttgtaagtggagtacttattgaggaatagctaagcaa
 86840  atctgattattcaggtatttatttttattaaatacagcaagctttatctgttgaagaaga
 86900  tatctgttgactttcttaacacatccattaaaaatttttaggtccgaaaagagtgctagt
 86960  cttagtcggaaatctctaccaaaaattaaaatatatataaaaaatataggaacgaaggac
 87020  tctcagcaacagatagaatttacaaatagtaaattcaataaagaaaaaaacataaatata
 87080  aaatatataaccttaaaaaaaataatatacaaattaataaatcataggcccataaagaaa
 87140  tacaaagtttgtatttttatatatttaggctgaacgatattatgaaaatatttatgaagc
 87200  gtaaataaaagtgagggaggaatttatggaaataaaaataaaggttcaaaatacccttat
 87260  ttctataaattagattctattaataatagaatgtcaaaaaacctactaaacttaggatta
 87320  aaaataaatttaataactcatagagtttattcaacaaaaacttcaaaaggttttaaaata
 87380  aatacctcagaattatatatgaataaaggagagttggaacaattattagttccccaagct
 87440  attaaaagtcttaaaaataaagaatgacctacttttcaagtagattttaaaaataaatta
 87500  aatttatatattaatttaaataattatttattagcaaaaaaaactataaatcaatttact
 87560  ttaaatatacaagattcgcgtcctgaaaatataaaatataaaatagatagaaataaaata
 87620  aaagataaagaattatgagaacctatactattagaagctaagttaaatttagaatctata
 87680  ctatataaaattcattctgtcgatttattaatggaaagagatgatgcatatataggaggt
 87740  attgattctaaaagcttatgtcgactagataggctcggtaatggtttaattttagataga
 87800  aatagtgctcttttaattcttaaagatattatatctaaagctaaattaatattatctata
 87860  gctaaaggtaaaactgatcaagctataaatagaaaaggaaaagataatttaaattataga
 87920  gaaaattataaaagatggttaaaatcatctttaggtaaatttaaagtattagaaagtaga
 87980  aatattttgaaatctattaaatttgatcctgttaattatcttaataatttaagaaattta
 88040  gaaattaaaaataataataatttaagattcgaaatattaaaaactttaaaaaatttaaaa
 88100  cttaaaaattataaatctgatttaattttaagaaaaaataaacatattaattttcctatt
 88160  aatggtgattctttatctaaagatttaggtgaaattaaacctattaatatttatacttta
 88220  aaagataaaggtattcaatcgttacttaaattagttatggaaccttatatggaaccatta
 88280  ggtgatttagattcttgaggttttagacctggtcgtaattcttttcaagctatttgtcaa
 88340  ttatataatcgtttatatttacagaaatataaagataaaattaaagaaactaataatttg
 88400  aattattgaatattaaattgttcaataaataattggtatgataatattagtcataattga
 88460  ttaataaataatataccaatgccaaaagattatgaatatttattaaaaagaatattaaaa
 88520  acaacaataatagaaaaagcagaggaaaatataaaaattataacaaaaatagaggataaa
 88580  ggaataccacaagaaggaataataactccaatacttatgaattgaacattagatggttta
 88640  gaaaatataatagataattctttaataaataaaaaagtatgcccagaaatattaaataac
 88700  ccaaagatgggcggggatactcattatttaaatctacatcctaatatgcatattccttat
 88760  aattctaatttaactattaattcatatttaactcgtttttctgataaatttattgttata
 88820  tcttcttcaaaagaatcattagataatatattaattaatattaaacaaaatttaaaaatt
 88880  aaaggtttagaattagataaaataagtaaaccctatgctgggttaaaatgaaatatgggt
 88940  aaaaaatttaatttcttaggttgaacatttcataatattaatccaactaaagttaactga
 89000  ataatagaagcaaggaaaaaggaactaagaaatatatcggtttaccctgagggtcattta
 89060  tctatgataaaccccactaaaggtaaaatttatgattgaaaaggtacttatctatatcct
 89120  tctaatgaatcgactgctttatttagaaaaaatataaaaaaaattacttctttatctaat
 89180  actagattcgatgatgtttatatttttaaaaagttaaatttatttattttaaattgatct
 89240  aattatttttctcttggtcctaaacaatatcatattcgacatcatttagattgatatgtt
 89300  tttaaaagattttgtaaatttttaagaaaaaaatataacaaaaattatcctttatatttt
 89360  gctaaatattgtcaaaatttagatggttctttaaaaaaaaacatatcttatatatttaat
 89420  gttaataatattgattcagtaccaggtttttcccaattaaatttatctatttataaatta
 89480  gaaaatttatatacacataaaaatttagatatacttatctccaaaggagaatatataaat
 89540  actaaaattagatatacttcttattatttaaattataaaccttataaatttaaaacaata
 89600  ccgctattatctaaaaaaaataaaaattaa
;     G-cox1-I5-orf949 ==> end
 89630  gtttatactgcttcctatgggtgagcatttatttttaaaattctttaaaaggtcaataat
 89690  actttatttattttgctagtaggttttggcaaagagctgtatgcatcgagaggtgcatgt
 89750  acaaatctgtgagggggaacaaccggtaaaaaggtttgttcgtctatctcaataatggga
;     G-cox1-I5 ==> end
;     G-cox1-E6 ==> start
 89810  TCAATCGGATTCTTAGGTTTCTTAGTTTGAAGT
;     G-cox1-E6 ==> end
;     G-cox1-I6 ==> start /group=IB (6.62e-21)
 89843  caatcttggctttccttattcgtaagtttaaggtaataaacaccactgttagctgaaaat
 89903  gttactttttatttaatactttttatagttataatttaaataaatatacgaatcagctgg
 89963  aaactttaatcgaaaataaaaggttcctcagagactattcgtggtgatacttatatccct
 90023  acttaatttaataaaaaaaacatacttagtctattttttgtatcatgttattttttcatt
 90083  agttttatcttgattaacgtatcgatattctatttgtttaaataatatttacatcatcaa
 90143  aaataaaatatacctagtagggaataaataataaatctttaaatacataaatttaaaatt
 90203  tagatttatttaaaatataagtataagatatagtccagaagtatgatatataaaataaaa
 90263  gtcaaagtataaaaaattttatagataaaataacaaaaaaaatacttag
;     G-cox1-I6 ==> end
;     G-cox1-E7 ==> start
 90312  CACCATATGTATGTAGTAGGATTAGATATAGATACAAGAGCATATTTCACATCGGCTAC
;     G-cox1-E7 ==> end
;     G-cox1-I7 ==> start /group=II (4.94e-10)
 90371  g
;     G-cox1-I7-orf313 ==> start /first_aa=C
 90372  tgcgccatttcattgttaaacttaatgtgtaaaaaattacaccttcaaatattttccaaa
 90432  tataaaataaataatcaaaacgagataaaaaaaaacaaatatctaaataaggaaaattat
 90492  tatttattagaagggcagagaagaatagataaatcagaaagcttaccaataaaaagcaaa
 90552  attgataataataaagaattaatatgtaataattttatttttaaatcttttacatttaaa
 90612  ttaaaaaaaggtattatttcttctaattataaaaaatctttaattttaaatacttatcat
 90672  aaaagtattttaattggtttattattatctaatggttgaattaaaatttataaatataga
 90732  aacccatctttcggttttaaacaatcgactcaaaattttatatatttatgatgaattttt
 90792  tgtgaaatttcttatatatgtcctaatataccttatattactaaaaatataaaaaaagta
 90852  aaatcacataccggccgtaggccggcattaaattataattttaaagaaacacaaagaata
 90912  aataatatggataccaagctttcttattttatttataatatacaatttataactcgtaat
 90972  ttaactattttaaatgaaattaaaaatattatatatgtagataataaaaaaactattaaa
 91032  ttagaattattagatcatataaattatgtagtattagcacatttaattatgtgcaatagt
 91092  tatagacgtaataatggtttagttttatgtactgataattttaatatttatgataatatt
 91152  ttattaaataatattctttatataaaatttggtattaatactaaattaatattttataaa
 91212  tataaatatagaatttttataagtaataaagaattaaataaaataaatttaaatttaaaa
 91272  ccatattttttaatttcattattatataaaattaatttataa
;     G-cox1-I7-orf313 ==> end
 91314  ataatatatgattatgccccataatatatacaagattatattttatcatttatcaaaggt
 91374  aaattgatgaaattattttatattttgaagtaaaacattagacttagatacttaaagtaa
 91434  tttaagattaaccacagcatgtctaaaaaagggaatttaaatttcatccctgagttaaga
 91494  tttatatggttatacctactttaaatagggaaaaatatataaagatatataatagtagct
 91554  gattatatataggaaaatacaaaaatttatataaaataacctaagtaaatatatatttaa
 91614  gtttaagaagaatttgggattgacctaatatcgaaagtattaggttaacggaagattcat
 91674  agtaattataataataaacaagttaaataacgtacagatatattatatatatctttttat
 91734  taaaagtaatgaaggaatctagttatataaaatataatggagagctatatgctatgaaag
 91794  tagcacgtatagttcgggaaaggttttttaattaagctttaattaatgaataattaaaga
 91854  ggattaatctactatttcac
;     G-cox1-I7 ==> end
;     G-cox1-E8 ==> start
 91874  AATGGTAATTGCTGTACCAACAGGTATAAAAATATGGGCGACCGTT
;     G-cox1-E8 ==> end
;     G-cox1-I8 ==> start /group=II (7.52e-08) ;; mfannot: splice boundaries uncertain
;     G-cox1-I8-orf841 ==> start /first_aa=R
 91920  cgggtacacaaaaaattgttgttaaataaaacaaactatcatattgagtcgatagaaagc
 91980  aaatatacttaccctataaacgtaagtggagggggacaagagcatgtatataaaaggata
 92040  atgaggttatatgtgagcagttttaactgaaccaagatatatcttaatgctagtttatat
 92100  ataaggaataagttgaattactgaaatctaagatgttttgggataaatacatccttatct
 92160  tgatactcacaattaaaagataatattaattctacttcggtgaatatttacgtaagtagt
 92220  gactcaattatacaaattaattcattacttatctttttaaggacagacatcaaaaagata
 92280  tccttatataaaattatattccctattattaaaggtttaaatataattaatctcaaaatt
 92340  tgagataacgttttgtgtgctaccggtgaagtcttcttatataaaggagatggcagaggc
 92400  ttcgtagtagttaataaatttaacaatttatttataacgaaggaagctaaatatctaata
 92460  ccaacttttggttttaggtcatactccacaaaaaattataaatcaaattctgtaattgta
 92520  caattacaggttaataattcttctaatttagatgttaattataccaaagaatttgatatt
 92580  ttaattaaacattgatatattaatttacttgctaataacaagttaaataataaatataaa
 92640  ataccaaatacaacctataaaaatttattggataaaaataaaaatcccgaaattaataaa
 92700  gataaaaatatgctaggtgcacagaaaagagcaaataaagatttaaaaggttatttaaag
 92760  ttaaatataatatgatatatagcttatttaaaaattaaatatccattaaaaaaattaagt
 92820  tataaagatttatatccgcacgccttaggcgggaaaataaataatacaactaaaaaaaat
 92880  attatagatataaaaaatatagtaattaataataaatataactgagaaaaacagaatatg
 92940  ggacctaaatttactaacaaaaaagatcaggaggatatattatatttaaaagataaaata
 93000  gttcaagaagtaataaaattaataattgaacctatatttgaatttaatttttctgattct
 93060  tcttttggttttagacctaatcgtaatgaacattctgctttattatatatttataatccc
 93120  ggatatcgagaagatacaaataaaaagaccgcggattctaaatttatgctccctttatct
 93180  aattatatgcccgaaggtgggcggatatcatcttcccataactatatttgatatattaat
 93240  attgatttatttgattttttaattcctcagcatattaaacatcatattttaataaaaaat
 93300  atagaaaataaaattaaagatcctattattttaaaccttattaaaactggtttaaaaagg
 93360  aatatattttttaaagatatgtcaaatataaacggaattattaaaaattataatacttca
 93420  cataatagttttaattatttattattaaatatatatttagattcatttgataagtttata
 93480  aattcttatttaaataacctaaataaaatatcaaaaaataatagtatatataatacacga
 93540  ggtttttatatacgatatgctaataatattttaataggtataaatggacctagaaaatta
 93600  gttgtagatttaaaattattaatattaaaattttttaatgatgaatacccgtccgaagga
 93660  cggggatccccccgcgaagcgggggaattaaatttaacatttaaagatattgataataaa
 93720  atacatataactcatataagtaaaggaataaaatttatagattatataataagtagaaaa
 93780  gtaattaaacaaaaagtaaattacaaaaatactaacattaatagaaatttaacgattcct
 93840  actttttatatagatcaaaataaaataataaaatatcttaaagatgctggattttgtaat
 93900  ggtttaggttatcctattcctaattttaaatattataaatattctcaaattgaaaataat
 93960  aaattaataaatatggttttgaataatctatcttataattgaatttttgctaaaaataga
 94020  aaacaaattattgcaagagtcgcttatatacttagatattctttagctaaagtatatgca
 94080  gctaaatttaaattaggtactgttgctaatgtgtttaaaactggtaataataatttatct
 94140  aagaatatagctaaaaatatgctaggggcacagaaagtagatattaataaagaaatatct
 94200  aaaggtattatttatgataaaaattataaaatacctaaaacacaaaccttaaatttagac
 94260  ttacagcgggaaaatttattaaaacctcaatttattaaattattacttaataaagatatc
 94320  cccgcccatagggcggggtatatattaatgaactatttaaatgataatactattattcat
 94380  cctttaatattatttaattctcaaataaattttatcgggcataattcttccctaggctta
 94440  aaataa
;     G-cox1-I8-orf841 ==> end
 94446  aacttaagtcatgtttgtgtattatatatttaactttaaattaggtaaaattttttatca
 94506  atgaataatgtggggttggagagcctagtgataggtaactatctcgctgggttcggagag
 94566  agctttgatactttaatacaaaaattatacagatgtatattgtattaatgttaagattct
 94626  actctatttagttgaataaaatttaatcctttagcaagattatatatcagctgttcaaca
 94686  atttattattttatcttcttatagattttataataataataaatgggcaaattcggggga
 94746  aaacctataattaaaataagtaataattataggtcaatcgacgagctaaatcatatatat
 94806  agaaattttatatgtaaaagtgtagagattagacgctcattgataatctaagttatattt
 94866  tatgtaatatgattatttaaggtttaatccaaatgccagtaatggtttaaagttatattt
 94926  aactttaacaataataaactatatcctaaaaatatcttttttttgataacttttaaggtt
 94986  aattagttatattattgatttatttaactagctagttatattaaatataacagaatctga
 95046  aatgattaaggttaataaaga
;     G-cox1-I8 ==> end
;     G-cox1-E9 ==> start
 95067  GCAACAATTTATGGAGGAGAAGTAAGATTAGCAGTACCTATGTTATTTGCATTAGGTTTC
 95127  TTATTCTTATTTACTATCGGTGGAT
;     G-cox1-E9 ==> end
;     G-cox1-I9 ==> start /group=IB (5.86e-22)
 95152  taataacctgttagttcacattttaaagatcactatatgctgggaaattcttttattaga
 95212  atttaatatttgtttaatttaagcctattattttttccttaatatatatataatgattat
 95272  atcttataaagggataaatgttgacataaattttatcgattattatatataattctattt
 95332  gaataatcagcaggaaaccaacagatttatataaattacataaatacatatgttttttat
 95392  ataccacatgaataaatggatcaaacgaaaagttttatttatgttggtaataaatatatc
 95452  ttagtaggatccttagagactatacgtgatcctcataatttatccaggcatagcctggaa
 95512  ataatatcccccataaaaaaaatacaaacttctatacaaagtttgtatttttttattctt
 95572  ccgggttatttccctgctaggtaaaacatctccctttgggggatgataaattactaaaaa
 95632  ttttttatcaaagtaaataatccaaagaatgattaatatttatgatataagtattatggg
 95692  aaagatatttattttttatgattatgataatatatagtccaatttattcttagttggttt
 95752  atccataaaagaatttatatctatgatatttttaatttatacttaaatatatatataatt
 95812  tatatattttattttattaacaaattataaattttaatattttagatgtgtttaag
;     G-cox1-I9 ==> end
;     G-cox1-E10 ==> start
 95868  TAACAGGAGTTATGCTATCGAATGCTTCGATAGATGTCGCATTCCATGAT
;     G-cox1-E10 ==> end
;     G-cox1-I10 ==> start /group=I(derived) (2.27e-06)
;     G-cox1-I10-orf383 ==> start /first_aa=T /note=LAGLIDADG ;; evalue:1.3e-23
 95918  acgagtaatatcgttaataatacatatttaataataataataaaagtaaaaataatggta
 95978  atattatttataatatataaacttaatataaaaaataatataaaagagttaaaaggaaga
 96038  aaaaaaatatgcccattaaaaaagttaataaagataagaagacaaaaagaaaataaggtt
 96098  agaaaaattttaagtgtaaccgatataatatataccggtgaaattaataaagatatatat
 96158  aaagatataactacgaccttgggggcaaataaaggagttgagcttaataataaaataaaa
 96218  gaatcccggccgatggccggatatccccctgcaaagttggggaattatatagaacaattt
 96278  tttgtaggtttattagaaggtaaaggtattataactgttgattatataaatgataaaaaa
 96338  aaacgtgtaagaatatttatatctcttattaatattgattcaaatcaatatttaattgat
 96398  ttattagtaaaatatataggtggaaaaaaaataatagaaaaaaaccataaatatgtaaca
 96458  tgaatagcatcaaataggtcagatttatctaaaatttttataattttagctaaatatcca
 96518  ttattgtcaactcataaattatgtcaattagattttgctaaaatttttataaatgataat
 96578  tctaatatttctcaaaatcaatttataaaattaagaaataataaatatgctccacttaat
 96638  aaaaataacatttatttatcatctattttttatcatgataattatgatcctttacattct
 96698  ataggtaatcaattatttataccttattatttcccaagttgattatctggttttatagaa
 96758  gcaaatggagaatttaaaaaagtaaaatataaaaatgaggaaattacaaataatattata
 96818  tccgactcaggtatcccctcactacgtgtggaaattaatcaaattaaagatatttatatt
 96878  ttaaaagctattaatttatatttagaaaatactcctcacttagatattaatcagcaaact
 96938  gctgatccttttattaaaccttctaatgatcttaatttacttatatctaataaacatagt
 96998  ttaaatatattaaataatcattttaaattatatcctttattaggttataaaaatgataaa
 97058  tataaatcttaa
;     G-cox1-I10-orf383 ==> end
 97070  aaactatagtttggatattcccctccttatattttattttccttgaaatcggatcttttt
 97130  tactttcttattttttattttaccttatataacttattttttttagttattttatgtact
 97190  atttaacattgatttatttacaaattttgtaaataattaattcaattcgagtgtcttgag
 97250  gtcacacttcaaaaatatataaataaaatataattatcccgctaagctataaaaaataac
 97310  aatctttatgagaagattgttattttttatggggatgatcatatcccccttgggggttat
 97370  aattacggaaaattatatataaacacataaaaaagatatatttataaatgtatgtttttt
 97430  ttattactttataatggttttatccaaaaaatatagaaaaatttaaaggattttatttta
 97490  tcttatatattggttataatatataaaaacaaatgttattatagctaacggtgaaggttt
 97550  taatattggtttttgaatgcaaccatactacgggtattaaaattaataccgtgtaagttt
 97610  ataaacaatcccgctgctttgcagcgggtatagatatatttttatattttaattaatata
 97670  atacttaaggagtttatccatatatatttatcccaaaaggaattaattgtttatttacta
 97730  tgtagagactagacgttgtgttattaagtaaataacctatctaatgaatataatgctcca
 97790  ttaaaaaaatatacttttaaagaagtatcttttttttattaccttggtattattaaatca
 97850  tttagatagtagacttactttttaaaagatatagtccaaattgataaattatcttttatt
 97910  ttattgtaaaatttttttattataaaatactttattaattta
;     G-cox1-I10 ==> end
;     G-cox1-E11 ==> start
 97952  ACTTATTACGTAGTTGGACATTTTCATTATGTATTGTCTATGGGAGCTTTATTTAGTTTA
 98012  GTTGGTGGTTACTACTATTGAGGACCATCTATGTTTGGTTTACAATATAATAAAGTTTGA
 98072  GCAGAAATACATTTTTGATTACTTTTCATATCTGTTAATTTAATTTTTTTACCTATGCAT
 98132  TTTTTAGGTTTAAACGGGAT
;     G-cox1-E11 ==> end
;     G-cox1-I11 ==> start /group=I(derived) (1.17e-07)
 98152  caaaaggtgtccagtaaaggaaaaatatatgaataaaaataaatagaataaatagtatcc
 98212  ctttaaagttttgttaaaagatttaatccaaaaatcccgctgcaaagcagcgggcataag
 98272  tattattatatagattaataaataaaacttagataaggtttgatattataaaatttttca
 98332  tatatattttttaattgggtgaattgcaagaaaatcttaaataaatgaaatataagcttt
 98392  tttagtaaattaatccccaaaaaagaataaaagatataccgccacctcaggttggtgggt
 98452  tgtaatcatctttttcaaagataattaacctcctgaggttggctaatcttaaattatttt
 98512  ctctaaaaaagtatcagtataatttaaataatcatcatttatattaaagataatttgcag
 98572  cgaagcatataaatagttaataaataaatttatatgaacgttcaacgactagataatgag
 98632  taaacaaagaataatagatacccgcccaccgaaggtgggctttaaataataactatcttt
 98692  ataagatgatcgttattttttatgggtcatattcattaacctccttccggagtacaataa
 98752  tttatccacgagtacccaatatctaaaatatcttatatatatacccttaaatttaaggta
 98812  taattcctcattttaaacggaatatttatatattaccttgccttttaatataatatactt
 98872  tatctatttttattaaaatataatgaatacaaaaaagtatgttttttttattatcagggt
 98932  attatataatttattaaggtatttagataataacatagtctgaactatatagtgatatat
 98992  agaaatattatttaaaagataataaaatcctataaaatccctcaatgggaataaaaaaca
 99052  aggatataacaaattatataatataaaagatcccccccctttgggggatattaaatatct
 99112  tataaaattg
;     G-cox1-I11 ==> end
;     G-cox1-E12 ==> start
 99122  GCCTCGTCGTATACCACAATATCCTGATGCCTTTATAGGTTGAAACTATGTAAGTAGTAT
 99182  AGGATCAGCTATATCTATAATATCAGTTATAGTAGGTTTAAAAAGTGTACAAATACAATT
 99242  AGAAAATGGTGAAAATGAGATAGAAGAAATACAAGTAACTCCAGATTTTATAGAATCTAA
 99302  TTTAACTAGAAATACTAGAGATTCAGACTTAGAGTTAATTTTAACAAGACCTGCAGAGTA
 99362  TCACACATTCAGTGAATTACCTGTATTAATAGCACCAGTTAAATAA
;     G-cox1-E12 ==> end
;     G-cox1 ==> end
 99408  TTAATACCCCCTTCGGGGGTATATAATGATGGGGGGGCCGAAGGCCCCCCTATAATTAAA
 99468  TCTATCCCGCCTCCGGCGGGCATAGATAAGATAAATACATCATTATTTATGTTAATTATT
 99528  TCGCGGAGCGAAATGATAGCATTTTTTTACAAAATCCCAAACCGATTATAAAGAATATCC
 99588  CGGCCTATGGCCGGTAAAATGTCGATATTTTTATTTACATTCTTCCTTATAAGCTGGTTT
 99648  ATTCTTTTTTATAAGGTTTTATTACTATCATAATTTGGGATATATATTCATATATTTAGT
 99708  TAAATCATATAATCCTAGAAATCGAGCATATATATGATATAAATAATAAAAAAAAAATAA
 99768  AATATGTATTATATAAACCAAATATAGAATAGAAAAAAATATACTTTATATAGAAGTATG
 99828  TTTTTTTTTATGAAATATTAAATAATAGAATAGCTGGCTTTGGATATAATTAAAGCATAG
 99888  TAGAAGTATATTTATCAAAGGTATGATTAATTTATATTT
;     G-atp9 ==> start ;; mfannot: alternative ATG start pos 99921
 99927  ATGCAATTAGTATTAGCAGCAAAATACATCGGAGCAGGTATATCAACATTAGCTTTAGGA
 99987  GGAAGTTCAATAGCTATCGCTTTAGTTTTCGTAGCGTTAATAAACGGTACATCACGTAAC
100047  CCTTCATTACGTTCAACATTATTCCCTCAAGCAATTTTAGGATTCGCTTTAGCAGAAGCT
100107  TGTGGATTATTCGCTTTAATGATCGCTTTCTTATTATTATACGCTGTTTAA
;     G-atp9 ==> end
100158  TTATCGATAATACCGATATTATAAAACTACTTATAGGTAAAATTTAACTATATTTTTTAT
100218  AATATATTATAAATAACCTATAAGGTATATTACAAATACACCACCCTTATAAGTGGCATA
100278  TATTCATATAAAAATTTAAGAGCATAAATAATATATATATACTTCAGGATTGTAAGAAGT
100338  AGTATTATTAATTATGAGATAAATTTTAAATCAAAAAATAAACATATATATAAATATAGA
100398  TATATATAAATATA
;     G-trnV(uac) ==> start
100412  AGGTTATTCGATTAGAGGTAAAATCGCAGTTCT!TAC!ACAACTGAGCCATAGGTTCAAT
100470  TCCTATATGACCTA
;     G-trnV(uac) ==> end
100484  ATAAATAATTAAAGCTTATACTAAAGATATTTAGGTATTTGTAACTTATGAAATAAGATA
100544  AATAATAACTTAAATAGGATAAGATAAA
;     G-trnW(uca) ==> start
100572  AAGAGTATCACTTAATGGTAAAGTCCATGTCT!TCA!ACACATGTTATAGTAGTTCGATT
100630  CTACTTGCTCTTG
;     G-trnW(uca) ==> end
100643  ATT
;     G-trnF(gaa) ==> start
100646  GCTTTTGTAGCTTAAATGGTAGAGCATTCGCTT!GAA!GCGCGACTGGTGTAAGTTCAAT
100704  TCTTTCCGAAGGCA
;     G-trnF(gaa) ==> end
100718  ATAATATATATAATAACTAAATTAAACATTGGGCCCGCCTAAGGCGGGCCGATATATCCG
100778  GCTCAACCCTAAAATTTTTTATCTTTATCAAAAGATAGTTTTTTTTATCTGGATATATTA
100838  TAAT
;     G-trnK(uuu) ==> start
100842  GAGCTAATAGTCTAATGGTTAAGACAATTACCT!TTT!AAGTAATCCATATTGGTTCAAT
100900  TCCAATTTAGCTCA
;     G-trnK(uuu) ==> end
100914  ATTAAAAATTTTTATCCCTAAAATACAAACCAATACTATATAATTCAATACAATTCAATA
100974  CAAAACTAAATTAAACTATGAAAAATATTGTTTTTATAGTGCATACTTTAATATCTTTAA
101034  TTTACGTGGGTGGGATCCACAGAAGGGAAACTTCTTTTTGCAGCTGTATTGATTGTTGGA
101094  GAAAATCTAAACACAACCTAAATTTATGATTATGGTAATTAATATATGATATAATTCCCT
101154  CAAGGGATAATATTTATATCAGAGCATATTATAAAAAATATGATGAGAGCCTTTATAAAA
101214  GAAATCAAAGAAGTTTAGAAATAAATTCCCCGCAGGGGGATTTATCTCCGGAGGAAATAA
101274  AAAGAGAAAATGTAAATTCGATGATAAAAACCTAAAAGAGACATATGAAAATAAAAGATA
101334  GATAGATCCCGCCCACCTTCGGAGGGCTCTAAAAAATAACTATCTTTATGAGAAGATAGT
101394  TATTTTTTATGTTTTATTATCTATTCTTGCTGGATTTATAATGATATATCTATTATTAAA
101454  GTTAATGTTTATTAAATTTTTAACTATAAAATAAGATTAAATATATTATAAATTTAGTAA
101514  AAAGTAAACGATTAAACTATCAAAAGGAAAGAAATTTATAACCTTTTTCAAAGAGAAATA
101574  AATATACATAACCGCCCACCGAAGGTGGGCGGTATTTACCCTTTATTTTATTATATTTAT
101634  ATATTTATTATTCCTTTTTTTTATCTATTAATATTACCTTTAGGTAAGTGATTAATTTCA
101694  CTACCC
;     G-trnQ(uug)_1 ==> start
101700  TTGTTAATCGTCTAATGGTTAAGACAATCACCC!TTG!AAGTGAAATATATAGGTTCAAT
101758  TCCTATTTAGCAAG
;     G-trnQ(uug)_1 ==> end
101772  ACCCAAATTTTTATATATCAATATATTTTTTTTTAATCAT
;     G-cox3 ==> start ;; mfannot: alternative ATG start pos 101743
101812  ATGACAAATTCAATTAGAGGTTATATACAATTACATCCTTTTCATTTAGTAAGTCCATCA
101872  CCATGACCATTATTTACATCTTTTGCTTTAATGAATTTAGCATTAAGTATAGGTTTAACA
101932  GCACATAGTTATATAAATAATTGTTTTTATATTATATTTAATATAATAAGTGTATTATAT
101992  GTATTAACATTATGATTTAAAGATGTAATAGCAGAAAGTACATATTTAGGAGATCATACT
102052  AAAGCAGTTAAAACAGGATTAACACAAGGTTTTTATATATTTGTAATAAGTGAAATATTA
102112  ATATTTGGATCATTATTTTGAGCATATTTACATTCATCATTAAATCCTACAATGGAAATA
102172  GGTATGGCTTGACCTCCAGCAGGTATAGAAGCAATTTCACCAAGTGAATTACCTTTATTA
102232  AATACTATAATTTTATTAGCATCTGGTGTAACAATAACTATGGGACATCATGCTTTAATA
102292  AATAGTAATAGAAAAGATACATTATATGGATTTATATTTACAACATTATTAATAGTAATA
102352  TTTGTAATATTACAAGTTTTTGAATATATGTTTTCATCATTTACAATTTCCGATGGAGTC
102412  TATGGATCAACATTTTATGCATTAACCGGACTTCATTTTGTCCATATGAATATGCTTTGA
102472  ATTATGTTAGCCATTTGTACCTGAAGAATTTATAATTATGACTTTACAAATAATAGCCAT
102532  ATATTCGCTGAAGTTACTGTTTTATATTTACATGTCTTAGATATTTTATGATTATTTATA
102592  TATATAATATGTTATTGATGAGGTTCTTAA
;     G-cox3 ==> end
102622  TAAACAAGATAAAGGACTAATTAACTTACCTATCCAAGGTAATAACTCCCCTTAATAACT
102682  AATCGTATTTTATACTTTTGGTTATAATAATTTCCTCGTATTTAAACGAACATATATTCA
102742  TATATTTTAACAAACAATAAACAACAAACTTGACCTATGTTTTTATTAAAAAGGGTACCA
102802  CCCCTAGAATATCTATAATAAGATACAGACCTAAATAATATGTTAGGGAGATCTAATATA
102862  TATATATCAGACCCTAAAAAAACATCTTTATATATATACATATGACATAAAATTTAATAA
102922  ATTTTAGATATAGTAATTTGAGTTTAAATATATATATAATTATATGTATACATTTTACCT
102982  AGATATAAAAAACTAAGAAAAAATTGATAAATAAATAGTTGTATTATATATATATATATA
103042  AATTAAATACAAAAAAAAATATATATGCTGGCCATAAAATAGGTACTGTAATTAATATTT
103102  TATATGTAATGATAATAGTTTTAATAAATAATAATAAAATAACTCATTCAAAATATAAAA
103162  GATCCATAAAAAAAAATACAATGTATGTAATTTTTATTTCTTTGGGGATGATTATATGAG
103222  GAGGCTCATAAATTAAAGTCATATTAAAAATTTTATTATATATCCCTATGAGATATATTC
103282  ATAGGGGGCCTACGGCCCCTTATATTTAAGGATCTTATTATTTATATAGTCTGCTAATAT
103342  ATTCTGTATTTTAAATAATACTGATACATAAAAAATAACTATCTATACTTTTTTATGAGG
103402  TTTTGAAATTTATCGATAAAAAAAACATACTTTGGCATTAAATGTTTTTAGCATAAATTT
103462  TAAACAATTTATACTAGGGGTAATATATATAAATACACATTTTATAAATAAATTAATAGA
103522  AATGAAGTAAGTTTATTTATAGTAAAGCTGATAAATAATTAACCCCCCCTTCGGGGGGGG
103582  GGTTATAATCATTGGGGGCTTTGCCCCCCAATAATTTAATCAGTATACAATAGTTAATTA
103642  TAACTTAGAATTAAATTATATCTACTACATAATTCAACATACCCGGCTTCGCCGGGGGAT
103702  TTAAATATATTTTTATCTTTATTTTTCTTTTTATAAGATTTAAAGAATTTTAAGATTTTG
103762  TTAAATACAACTGTAAAATTTATATATTATGGTATACATTTATATCCATAAATTTAAAAA
103822  ATAATACTTAAATAGAATTATGCAAAGAATAACTATAATATATTAATATATAACCACTTA
103882  AAGGTTTATAATGGTTTATAAATATATTTTTATGCCCGCTGCAAAGCAGCGGGATTTTTT
103942  TTATCATAGATTAAATTAATACATTTTTATGTGTATTTTGTAAACTTTATTTTTTTACCT
104002  TTATAGTATGAAGTATATATTTTCATGAAAAAGTCACCATGATACAGAATTATATTTTAG
104062  GGTTATTTATATCCTTTTTAAATAAGATAATTTACCCCCGAAGGGGGGTTAATCATCCCC
104122  CCGAAGGGATAATTTATCTGCCCTCCTTCGGAGGGCAGTATATAATCAAGGAGGGCCTTC
104182  GGCCCTCCTTAATTTATCTTTTAGATGAATCATCCTCCTTCGGAGGATAATTTATCGGGG
104242  GCCTTCGGCCCCCTATTAATCATTTCCCCCCCCTTCGGGGGGGGAGATAATTTATCCTTT
104302  AGATATAATCATCTCCCGAAGGGAGATAATTTATTGGGGGGCCAAAGGCCCCCCTATTAA
104362  TCATTGGGGGCGAAGCCCCCTAATAATTTATCCGCCCTCCTTCGGAGGGCGGTATATAAT
104422  CACCCCCCCCTTCGGGGGGGGTAATTTATCTTTAGATATAATCATCTCCCGAAGGGAGAT
104482  AATTTATTGGGGGGCCTTTGGCCCCCCTATTAATCATTGGGGGCGAAGCCCCCTAATAAT
104542  TTATCCGCCCTCCTTCGGAGGGCGGTATATAATCATGGGGGGGGCCGAAGGCCCCCCCAT
104602  AATTTTGGGTGATAACATTCCCTCTAAAGATAATATTTATAAATTAATAACTCCTGAATA
104662  AAAAAAACATATTTCTATATCTTTTTTATAGAGTATAAATATATCCCTATGGATAAAATC
104722  AATATATATAAAAGATAAATAAAAAATTTAGAAATTAAATCACTTTAAATTTGTGGGTAA
104782  TAATATACCTTAGAGATTAAAAAGTTAGTTAATACCTATATTATATAAAAATATAGTAAA
104842  ATTATATATATGAATATATGTAAATATAACCTATTAAATAAATCTGACAAAAAGTCGAAA
104902  TAAATATAAAAGGAAATATAAGAAAAAATATCCCGCAAAGGGATATAATAAGGGATTTGA
104962  TAAGTAATAATAATCAAATAAAAGGAAGGTAAAATAAATAAATGATAATATATCCTATAA
105022  AAATACAAAGTATGTATAAATATGCAAATTTATATCCTAAAAGATATATTTATTATGAAG
105082  GGGAATAAGCACTAAAGGGATAAGCCACTTTAGGATATAATCATCGATAAATTTATCATA
105142  AATTTTACCATATAAGATAGGGAT
;     G-atp6 <== end
;     G-atp6-E2 <== end
105166  CTAATGTAAGTAAATAGCGTCTTTTAAATAACCACTAAATAAGATACAGAAAACATAAGC
105226  TTGAATCATAGCAATAGCAAATTCTAAAATAGTTATAGCTATAACTCCAGCCATAGGTAT
105286  AAATCCACTAACGAAACCTAATATTGATGAGCTCATTAAATTTAATATTAATGAACCTAA
105346  TATTAACATTAACAAATGTCCTGACAAT
;     G-atp6-E2 <== start
;     G-atp6-I1 <== end
105374  caatttggactatattttatgttttttattttaagggttttgaaaagggttccttattca
105434  tttattgaattatcaatatttgacattatcctcatgagtaacccttttatacacggccct
105494  acgtaataaaaaaagatacttttagagatgtttcttttttatccggcattattttgctgc
105554  tgaactaatagatatataagttatatttgttgttaaattagttatttgatcataattaat
105614  aaataattttatattcaagcttttacaaatttttataatgcctcatataaatacaaagta
105674  tgtatatatatattacgaagatcgagaattattaataatgggttcccttttttatacata
105734  aaatattattctttaatcttaaattacttactaatttatttcgcggagcgatatgatagc
105794  ccgcggagcgggccattatttgatttcagtattttggcttaagaaccagtttcctggcga
105854  ttagagtacaccttataatatatatatcaaaatgccaccggtgatattatctcttttggg
105914  ttaatattggcccaaaaatactttccgatattatccccggcgtagccggggatatattta
105974  agataaatatattaaaaaaccatctactcgttgctcttttacataatataaagttaccgg
106034  cattgccgggtatctataccctaatgtattatattagggagtatataatttatttatgat
106094  ttagatccgcgatcacccatttaataaataagttaaatttatacatctttaatgatatta
106154  ccataccttgagtcattaatcaagccggtataaaagtttccttaaatataacccctgtat
106214  atggagggtaatacttcctttattataaaggttatactttggttattaaagctttagggc
106274  ttccccggagtttggcttttaaacacattgtttt
;     G-atp6-I1 <== start ;; mfannot: no intron type identified
;     G-atp6-E1 <== end
106308  ATGTTAGCTGATAAACGTAATCCTAAAGATATAGCTTTAGAACTATAAGATAAAGTTTCT
106368  ATTAAAACTAAAACAGGAACTAAAGCTAAAGGAGTACCAGTTGGTACAAATAATGAAAAG
106428  AAACCTAAACCATGATTAGCAAATCCTATTATAGTTAAACCTAATCATAAAGTTAAACTT
106488  AAAGATATAATAGCTACTATTTGTGCTGATATTGCAAATGAATAAGGTATCATTGAAACT
106548  ACATTAGCTATTAATATAAAGTTAAATAAAGTAAATATTAATGGGAAATATATACCTCCA
106608  CGTGAACCTACTTGGCTTTTAACCATATTTAATATTGTATCATATATTGCTAATATCGCT
106668  ACTCCTCATCTATTTCATCCTAAATATGATTTATTTAATATAACATTATATCCATATATT
106728  ATTAATGCAACTATTGTTAAATATATTACATAATTTGATATACTTAATGTTATTATATTA
106788  TTTATCGTTAATAATGGTTTAATTTCAAATTGATCTAATGGTGAAAAAAACAT
;     G-atp6-E1 <== start
;     G-atp6 <== start
106841  TTCTCTCTTCTTTTCCTTAATCCTATTTTTACCCTATATTTATTCCTAAGTTATAAATAT
106901  ATTTGATACTTGATGTATCTTTTTTTAGGTTCTATTTTTTTAAGGTCTAAGCAAATCAAA
106961  CTAATCTAAATTTATATTTCCTTTAAATGGGGTATAAAATTTATAAAGGTATTTTATATA
107021  AAATGCCATAATTATAAATAATACTATTTTATAAGTATCTTTTTTTTTTAGTTTTGATTT
107081  TAAGTATGATAATCTTTAAAGATTATTAGTATAAATGGTCTAAGTAGACTCGGTTAT
;     G-atp8 <== end
107138  CTATAATTTTATTATTAAAATTCTAGCTATTAATAATCTTAATATATTAGGTAATAAATA
107198  TTTAGAAGTAATAAATATTAATATAGTTAAAATTAATATACCAAAAGTTAATAAATGTAA
107258  AAAATAAAAAGGAACTAATTGTGGCAT
;     G-atp8 <== start ;; mfannot: alternative ATG start pos 107287
107285  TATTTTATATTTAATTAATAAGATAATAATTTAATATTCTTTAATTTAAGGTTTATATTT
107345  CTTGTTTTATAATACTTATTTTAAGAATAATATTCAAAAAATATATATATGTAAAATATA
107405  TATCAAAAGGATAAAATATCATACCCTATAAAAATATTATATAAGATGGGTAATAAAAAA
107465  TAACCAATTGAGTTAAAAATAGAAAGAATAGTATAAGAAAAAAAATAAATCA
;     G-trnP(ugg) <== end
107517  TCAGATTGAAGGGACTTGAACCCCCATAGCCCTACAC!CCA!ATGTAGATACGTTACCAA
107575  TTACGCAACAATCTG
;     G-trnP(ugg) <== start
107590  GTTAGATAAATCAAGATTAAGTAAAATTTAAATCAAAAAGAAATAAAAGGAATCAAAGTA
107650  AAAATAAGACTTGAAATCAAAA
;     G-trnC(gca) <== end
107672  AGAACATTGAGGGAATTGAACCCTAAAAGAACTAATT!TGC!AATCAGTCTATTCAACCA
107730  TGAATTACAATGTTC
;     G-trnC(gca) <== start
107745  TAAAA
;     G-trnG(ucc) <== end
107750  TATGACAAACGTGACTCGAACACGTATAATAGTATT!GGA!AGTACCATAGTTTAACCAA
107808  ATTAACTTATTGTCAC
;     G-trnG(ucc) <== start
107824  TTAAAATAAGAA
;     G-trnE(uuc) <== end
107836  TAACCACAATGGGACTCGAACCCATATAAATACTGT!GAA!GTAGTATTATCATAACCAA
107894  TTAGATCATATAGTC
;     G-trnE(uuc) <== start
107909  AAAGAACCTAAGAAGGAAAAA
;     G-trnT(ugu) <== end
107930  TATCGTATTGAGGAATCGAACCCCACACCTTCCGATT!ACA!AAACGGACGCTATGCCTG
107988  GTTAGCTTATACGAC
;     G-trnT(ugu) <== start
108003  ATA
;     G-trnM(cau)_1 <== end
108006  AGCTTAAGAAAGGAATTGAACCTATATTAGACGCAT!ATG!AGGCGTCTGTTCTAACCAT
108064  TGAACTACCTAAGC
;     G-trnM(cau)_1 <== start
108078  AAAG
;     G-trnH(gug) <== end
108082  GATAACTACTGAGAATTGAACTCAGATACATTGCGC!CAC!ATACAATTGTTCTACCTTT
108140  GAACTATAGTTATC
;     G-trnH(gug) <== start
108154  TTAT
;     G-trnY(gua) <== end
108158  TGAGGAGAGACTGAATCGAACAGTCGCAGCACTACGGCACTAAAGT!TAC!AATTTAGCT
108216  CTAATTACCAACATTAGAATCTCCCC
;     G-trnY(gua) <== start
108242  TTTTGTCCCCTTTCTCTTT
;     G-trnL(uaa) <== end
108261  TACGGTTAGTAGGAGTCGAACCTACACGATATTAATCCAAACATT!TTA!AGTGTTTTAT
108319  GTCTACCATTTCATCATAACCGC
;     G-trnL(uaa) <== start
108342  TTTTATTTATACCTATCTTTATATCTTCTCCTTTCTCTTTAATATATTTATCCCCCCTCT
108402  CTATTTTTTATATTTCAATATTTATTGTTTTAATATATAAATTAGACTACTCTTTTTATG
108462  TTTTAGTTCTTAATTTTATTATTTTTTGTAAATTTAATAATATATATACTCATATTTCTT
108522  TCTATTTAAATTATTATTTATTATATATTTCTAATTATTTTACTAAAACCTTATCTAATC
108582  ATAGTCCTTTGGTGATATATTTTAATTTAAAAACAAAAATCCTTAACTTTTGCTAAACAT
108642  ATCCATACAGATTTACATATAGGTTATTTAGATATAATAACATGTAAACTGAAATAGTAT
108702  CTTTTGTTATTGCTATTTTTAAAGATAATTTGGATTAAAAACGTATTAATAGTGAAATAT
108762  GTTTTAATCATGATAATGTTAAATATAAACTATTTAGTCTATATGATCATATACTAGGTG
108822  ATAGTTGTATTATAAAATCTAATAAAGATTAATCTAAAAAAAAATTATAGATAGAATAAA
108882  AATTATAATATGTTATATATCCAAAATTTAAGTAAATATGAAAGTATATATAAATTGAAT
108942  AAAATATATATATAAAAGAAACTAAAAATTTATAAATGATGAAGTTAAAATCTAAAAAAG
109002  TTAATATATCCCCGACTACTAGGGGGTAATATAGCAAAATTATTAGTATAAATATATCAT
109062  TAATGGGGTTGAAAACTATAAGATATATAGTAAGATATAAAGATATTAAATCAGATATAT
109122  AA
;     G-trnI(gau) <== end
109124  TTAGTCTAATGAGAATCGAACTCATATTTATCGATT!ATC!AATCGATCTCTCTACCATT
109182  GAGATATAGACTA
;     G-trnI(gau) <== start
109195  ATGTGTGTGGGTATTCTCGAAAGAGAAAATAGATGAA
;;     rns <== ;; mfannot: end of 3'
109232  TAAATAAATAAATCCCGATCAGGTTCCCCTAACCGAACCGTATTTCAACTTACAGCAAGT
109292  CCATT
;;
109297  TAATAAAAGCTCAATAAGTAAAATTAAAATTTCTTGCTG
;;
109336  TTGATGAGTGGTTAGTACGAAGTAGCAAAAAATTTCACCGTAACACTCTAGTTTACGATT
109396  ACTAGCAATTCCTCCTTTATGTAACCGAATTTCAGATTACAATTCA
;;     rns <== ;; mfannot: corr to pos 1305-1411 of R.americana
109442  TAAATGAAACTATGTCATAATCTTAATATTTAATAAATATACGAAGTATATATATATGTT
109502  AACGAAAGTTAATAAAAT
;;
109520  TGTTATTAATATTGTAACACGTCGATAGCCCATCTCATTAGGGTCATCATGATTAGTCTT
109580  CTA
;;     rns <== ;; mfannot: corr to pos 1190-1252 of R.americana
109583  CCTCTACTTCCTATAATTTTACAATTATACTTATCTAAAAAGAAAAGGGTTACGTTCATT
109643  CAATAACTTAATATTAAA
;;
109661  CCTCACGGCATGAACTGACGACAACGATGTAACGCCTGTT
;;     rns <== ;; mfannot: corr to pos 1014-1044 of R.americana
109701  AATAATTCAAGAGA
;;
109715  TGGTAAGGTTCTTGGAGGATCATCCAATTAAATGACATGTTCCACTGCTTGGGACTACAA
109775  CCGTCTAATGTCTTGTATTTCACCCTTGCGAGCGTACTAGTCAGGCGGAGTACTAT
;;     rns <== ;; mfannot: corr to pos 850-965 of R.americana
109831  TCATTTTCATTTTTCATTTAT
;;
109852  TGTACTCATAGTTTACTGCTACGACTAAATGGGTATCGAATCCATGTCGCTACCGTAGCC
109912  TTCATCTCACAACGTCA
;;     rns <== ;; mfannot: corr to pos 735-810 of R.americana
109929  ATAATTTTAAGTAATCTCTTTATAGTCTTAATGTTTTCGTCGTATTTTATCCCTCTAACT
109989  TTAATTCTTATTACCTTTCCTCTCTCGAGTCATTATTCTATATCTCTCCTTTAAGATA
;;
110047  CGTTCTACAGATCCTTTAAGCCATTCTGATCAATGCTTGCCCTCTATGTCTAATCAGGAT
110107  AGGTAGGCCCTCACAAGCTTT
;; mfannot:
110128  ccc
;;     rns <== ;; mfannot: corr to pos 485-571 of R.americana
110131  cccttaagaaccgtacgtgcgactttcatcgcatacggctc
;; mfannot:     /group=II (3.93e-18)
110172  AAGCATTATTTTTAACACCCTTTTCTTAAGTCAGCACCCTTTCAGGCTCGTTATTTAACT
110232  TATCTATAACATTACATTATAGCTTTCGCTTTTTAAGAAGTCTTCTACCTCCTATTCGTT
110292  ATTATTTTTTCCATAAAATTTATTTTATAAATAACCTCTATTTTTCAATAGTGAATATGA
110352  GGCTTACCAAGTTCCATTTTTTACACTTTATTTACCTTAGGTTCTACTCTTTACCCCTAT
110412  CAGTTTTAACGTCTATAACAGAATAGATATACGATGATTCTATTCAGACTCCTGATTATA
110472  TATTCCCCGTTTTTTGAGGTTTATCTTAAATTTAAGATATTATCACTAGATATATTTTGC
110532  CTAAAGAGGTCTCATCAAGTAGTTTACGTTAGTTAACCATAGTAAATTTACCTAGCTTTA
110592  AATATATATGTGATTTATATATATTTAATTACATTGTTTCTATAGCTTCATACCTTAGAA
110652  TCACTTCCAACGCATGTATAGATAGGTACATATTTGTTACGAATAATGTCGAATTTATAT
110712  TTCGAATTATAAAAAATAGCTTACTTGTCGCACACCGCAGCTGCTGGCACATATTTTAGT
110772  TAGGACTCTTTCATAATTAGTATCATTATTACTATTATTTAGAAGTTTATAGTTAATCTT
110832  TTATTATTTATTTTTTTATATTTAGCTTAGCTAAGTATAAATATTTAATATCCTTCTCGT
110892  AGATAACTTGATCAGT
;;
110908  CGTTAGACCATTGTCAAAGATTCCCCACTGCTGCT
;;     rns <== ;; mfannot: corr to pos 358-392 of R.americana
110943  CTATATAAGAGTTGATAATTTTATCAATGTGGCCGTTGTGACGCTTATCGCCGGCTCCAG
111003  TTCCATGGCTAGATTTTTATCTATTACCTACATCTGAATAAGATATTTTCTTTATCTTAT
111063  ATCACTCACCTTAACGCTATTCCCCTTATGGGTA
;;
111097  TAACTCGCATGTGTTATGTCTCTACATAGCATTTGATCTGAACCAACATCATGTTCTCTC
111157  TTTT
;;     rns <== ;; mfannot: start of 5'
111161  TTTTTAATTTACT
;     G-trnM(cau)_2 <== end
111174  TTAAATTACTCAGAATTGAACTGAGATACATCCATT!ATG!AGTGGACTGCTCTACCATT
111232  GAGCTATAATTCA
;     G-trnM(cau)_2 <== start
111245  CTTTTTTTT
;     G-trnM(cau)_3 <== end
111254  ATGCAGTAGATAGATTTGAACTACCATAATAAAGGC!ATG!AGCTTTATATGTTACCAAT
111312  TACATTATACTGCT
;     G-trnM(cau)_3 <== start
111326  TACCT
;     G-trnR(acg) <== end
111331  ATGACATAGCAAGAATCGAACTTGCATAATAATATC!CGT!AATAATATACACTAACCAT
111389  TGTGCTATATGTCA
;     G-trnR(acg) <== start
111403  TTAAATATATATAACCCAGGGTTAATTATAACCCATTACCCCGCCCACTTTTAGTGGGCG
111463  GGTTATATAACTTCTTTGTTATTTATCTATATTCTCCTAGTATCATATATATAGTTTATA
111523  TAAATATAAGGCCCTCATATATTTTTATAAGGTATAAATTTTACCATATCTTTAGGGCTA
111583  ATTTTATATATAATAAAAA
;     G-trnS(gcu) <== end
111602  CGGATAGCCAGCGAATCGAACGCTGATAGCTAAAAAGCAACTACGT!AGC!AAGTAGATT
111660  AGTTTACCAATACCGAGCTATCC
;     G-trnS(gcu) <== start
111683  TTTATTTTATT
;     G-trnD(guc) <== end
111694  CGCATCGCATCAGATTCGAACTGACATCTCTTATAGT!GAC!ATTATAAGGCTTTACCTT
111752  TAAGCTACCAATGC
;     G-trnD(guc) <== start
111766  ATA
;     G-trnQ(uug)_2 <== end
111769  CTGAGTCGACATGATTCGAACATATATAGACCTAGCT!CAA!ATCTAGGTGACTTGCCAA
111827  TTAGTCTACGACTCA
;     G-trnQ(uug)_2 <== start
111842  TATAATTCTTGAGTTAATTTTATCTTAATTTTAATTATCTCTCCTATATTTTTTATTCGT
111902  TAATATTTATCCCTAAATATTATTTTTATCTATTATCCATATCTTCAATTCTTTAGTTAC
111962  ACATATACTACAAATTTCTCAATATTTAAGTTCTCTATTATTAGATATATAATTAGGTTA
112022  TTTAATTAACCGATTTTCGGTTATTTTTGTTAGTGTTAGTGGCTGCTCGAAATATTAAAT
112082  AATAATATTCCTGGCTTTGATATAATTAATGCATACTTCTTTATAAAGTATATTTTTTTT
112142  CTATTCTATATTTGGTTTATAAAATACATTTTTTATTTTATATTACTAACATAATTAGGG
112202  ATATATGAATATATTTGATTAAATCATGGCAAATATCATAAATTAAGGCCCCACTCAAAT
112262  TTATTATTTGGTTATTATGATTAGAATTATAGGTTTTAATAACCCTCCTTAAATTTAAGG
112322  TGTGGGATTTAAGTATAATTTAAGTTTTTAAAATATATGAATATATGAGATTACGTAAAT
112382  ACGTCTTTATCTTAAAATCATAAAAAAGGTAATTAAACCCTCTTTTTAAATATAATAACG
112442  AGGTTATATATATAACCTTCAGTACACCGGCTTAGCCGGTGTATATAAATTCATATAATA
112502  AACCATATAAAATTTATCCCCCTAATTGATCCGAAGGAGGGCGGATATAATCATCCCCCG
112562  AAGGGAGATCATTTCTCCTAGAAGATTTCATCTCCAGGTAATATTAAGAAATGGGTAATT
112622  GAATTGGCTATAAAAAATTGATAGCAAATAAAAACAAAATGCATAAAAAATACTTATAAC
112682  AAAGTATGTTGTTTTTTAATTGAGTATAATTAATACTATATTAAAATAGTTAAAAACTAT
112742  AAT
;     G-nad4 <== end
112745  TTATAATTTATAAATTAAGTTAGAACCTTCTCAAATCATATTTAAGATAGAGTTAGGGAA
112805  TAAACCGAAGAAGATAGTAGGTATAATTAAAGCTCACATTAAGAAACTTTCTCTGTAAGT
112865  ACAATCAGCAGTTAAAGAGATATAAGGTGTTTTAATACCACCAGTTAATCTATTAGTAAT
112925  TTTCATTTGATAAGAAGCAGATAAAAGGACAGAGATAGCGGCTAAAGCACCTAAAATAGG
112985  AGCTCTATTAATAGCACCAGTAATAGAAAGCATTTCACCAATAAAGTTTAAAGATAAAGG
113045  AGTACCAGTATTACAGAAACTTAAAATAATTAAATAAACAGCTAATCAAGGCATATAAGT
113105  TAATAAACCTTGGAAATAATAAATTAATCTATTATGATATCTATCATATAAAATACCACC
113165  AACAATAATAAATAAACCAGGAGATACAAAACCATGAGCTAAAGATAAAATTAAACTACC
113225  TGATATACCAGTTAATGAATTAGATAAAATACCTAATATACAAATTCCCATATGTGAAAT
113285  AGAACTATAAGCTATTATTACTTTTAAATCAGTTTGTCTTAAAGTTATAATAGATGTATA
113345  AATAATAGTAATAACACATAAAACATAAACTAAAGGAGTATAAAGAACAGCAGCATCAGA
113405  TAAAGTAGGTAAAATTAATCTAATAATAGCATAAACAGCTAATTTTAAAATAACACCAGC
113465  TAAAAGTATAGATCCAGCTAATGGTGATTCAGAATGAACAACTGGTAATCAAGTATGTAC
113525  TGGTGCTAAAGGTGTTTTAACTGCTATACCTATAGATATAGCTAAAAATAATATACATTG
113585  TAAATCAATAGATAAAACTAATAAACTAGTAGCTTGATAATCAGTATTATCTAATAAAAC
113645  TTCATAAATAGCTATAGCTAATAACATAAATAAGGAAGAAAATAGAGTATAAATTAAAAT
113705  ATAATCAGCAGCTTTATCTTTATTAGCAGCACCATATAAACCTATCATTACAAATAATGG
113765  AGCTAAAGATGCTTCAAAATATATATAGAAAGATGTCATATCTTGACACATAAAATTAAT
113825  TAATAGAATTATACCTAAATTTAAAACTAATTCAAAAAATAAAGTACTACGTATATTATT
113885  TCAATTAGATATTATTGATAATGGTATAAGATAAGCTGTTAATAAAATTAAAACATCCGC
113945  TATTCCATCTGTAGTATAATAAACATTAATTTCTGATCAATCATATAAAGTTGGTATAGC
114005  TAATAAACCACTAGCTATTAATATTATATGTTTAGATAATTCATTAAATATTCTTGAACT
114065  TAATGAAGTAAAAGATGATATAAAAAAATATATAAAAGTCAT
;     G-nad4 <== start
114107  ATGTTTCTTAAATTT
;; mfannot: G-nad4 <== start Def by similarity
114122  TTATTTTAATCTTTAA
;     G-trnT(uag) <== end
114138  TATGACTAAAGGGAGTTGAACCCTTAAAAAAATTAGAC!CTA!AACTAATCGCGTTTACC
114196  ATTTTCGCCATAGTCAT
;     G-trnT(uag) <== start
114213  TTATT
;     G-trnS(uga) <== end
114218  CGGATGCAACGTGATTCGAACACGTGGACTATTAAGTCTTAATAAC!TCA!AGTATTACG
114276  CTTTAAACCACTCAGCCATACATCC
;     G-trnS(uga) <== start
114301  TTACCTATATATTTGCCATGATTATGTTAGTATCATTAATTAAGGGATAATATATTTTCA
114361  TCATTTTAAAACCTATTTTTTTATTTAAACCATCAACCACAAAAACATTATCAATAAAAA
114421  ATGATCATATAAAAAATCATATAAAAAACTCAACATAAAAGAAAATAAAAAGAAATAATA
114481  GAAAGAATAAATAAATAAATGAAATCCCCCCTTCGGGGGGATATGATTAACCCCCCCGAA
114541  GGGGGGGGGTAAAATATGGGCCCATGATTAATAGGGGGCCCCCAATAAAATACATGAATA
114601  TATTAAAACCTATATTACAAGGTTCTTATTAATTAAAAAACAAGTATATAAAGTCTTGAA
114661  AAATAGGATAACAATCCTATTATAATTTATGAAATCTTAACATAAAAAAACAAACTTTAA
114721  ATGAAAAGGATTAAACCCTTTATAAAAATAAGTAGATAAAAAGATATAAA
;     G-orf873 <== end
114771  TTAGTTAATATGTTGTGATATATTAGTTATAAAATCAGTATCATTTTTAATAAAATCAAT
114831  ATTAGGTAAAGGAATTTTACTAATACCCGATTTATTTTTAGGATTATCAATAATAAAATA
114891  ACTAGGTAAATTATTACTATCAATGTTTAATGTAACACAAATATTATTGATGAAAATGTT
114951  ATGAAAATTTAATAAGAAATTATTATCGCTATAAAGATTAAAATAAAAATAAGTAAGTAT
115011  ATATTTAAAAATATTTATATCTTTAATAGTAGATCCAAAACAATCATGAACAGAAGTAAA
115071  ATTACCACTAAAATCAGGATTTTTATATACTTCATTAATAAAAAGCATTAAACTATTAGC
115131  ATTTAATGAAAGAATCATATTAGGCATTAAACTAATAACGTTTTTATTTAAATTAGAAAT
115191  ATTATTTTCATATAAATTAGCAGTAAATGATTGTTTTTTATATTTAAAAATATTTATATC
115251  TTTATGATAAAAAAAAAATAAATTGATTTGTAAACCTTTGGGTATAATTCAAGGTATAGG
115311  AGTACTCAATAATGAACATAATTTAGCAATATTATTAAGGTAACTAGTGAATTTCTTTAA
115371  AAAAGGATATTTTAAATTAATGATATATTGTATTTTTGATACTAAATAGATTATATCTTT
115431  ATAAGTATAAGTTATATTAGGATTATTTTTATAATAATAAACTCATTGACCATCTATCTC
115491  TTTTTTTATAAATACTTTCAACATATCATTTAGCATGGTTAAGCTATTAGTATTATATGG
115551  TATATATTTTATACATTCTTTTATCATATCTCAATGAATTAAACTATTAGATATTTTTAT
115611  AGCTTCGGGTGAATTTTTTATACTTTTAAGATGTTCAATTACACTTTGAGTAATAAACAT
115671  ATATCAATAATTAAGATTATCTTGATTATCATCACGATTAAGATTAACTTTATTACATAA
115731  ATCAACACTTTTAGACAAAATTCCTAAATGTTGAAAACCATAAGAAGAAGCATCTAACAT
115791  CATTATATATTTAGAAGGATATACCTTATAACCTTTATTTAAATAATCACTATATTTTCT
115851  AAATTCTACACAAAATCTTATGAAATTAAGTGGCTTCTCCGCTTTAGATCATAACTCTAA
115911  GGTTTCATAATTATATAAGTTTAACGCATTATTTTTAACTCATTCTTTTTTATCGTTAAA
115971  TGATCCTTTTACACCGTAAGAAGAAGCACCAGAAACCAAGAAAAAATCAATTGATTCTTT
116031  ATCTTTTTCAAAATTTATATTTATAGTATTACTATATTCTAATAAAGATTTACTTAAATC
116091  ATTACTTTGATAAGAAAAACTTGAAACGACACTTGTAAAATTTCCTCTATAATCTATTTC
116151  AATAGGGTAATAAAAAGATTCAACATTTTTAAATAAATCTACCACACCCATTATAGTCAT
116211  GTCATTTAAATAATCCTCTTTATAAGATTCAATTTCTTTTAAGGATACACCACTATTTTT
116271  ATATTCTTCATATTGATATGTATCTATATAAAATTTATATTTATCATTGTATTTCATAAT
116331  TATTTTTAAAACATCTTGATTAATATGGTATCCTGTAGACATAACTTTATTAACACTATC
116391  TATAATTATTTTTTTATTTTTTATTATAGATTTATTTTTTATATTTATTTTATCATTAAA
116451  TATATCACTCGTATAATACTTATTATTTAATAAATATCCTCCTAAATAGTATTGATTACT
116511  ATCTCTTATATTATTTTTACTATTTTCATTTATCCCCTCTTCATTTTTTATTTCTATTTT
116571  TGAATAAGGTATAGGTTTAACTAGCATTGGTAGTGTATTTTTATATATATGGAAAGTACT
116631  AGTATTACTTAAACTTTCTTTTAAAGAACTTATTTCATTATTAAAATCTTCAAAAATTTT
116691  TAAAACTATTTTATTTTCAACTTTTCCATCTAAACCTATAACTTTAATAATATCTATTTT
116751  TAAGATCTTTAATTTAATAGTAAAAACATTAAATAATAAAAAATATATATACGAAAATAT
116811  AGAACTACTATTTAATATTGATTTTATATGAGATAATTCCTTATAATGTATTAATGTAAA
116871  CTCATCTTTATTAAGTTTATGTAATTTTACATATTTTATATATGTTTCATATACAACTAT
116931  ATTTAAACAATCTATAATTGTTTTATTTATAATTTCACTCTCATAATTTTTATTATATAC
116991  TATACCATATAAAATATTATAAAAAAAAGAAAGAACTAATGAATAAAGTACTTCATTATT
117051  TAATTTATTTATTAAATTAATTAATGGGATAAATTCATTAACATTTTTTTTAAGATTTAA
117111  TTTATTTCTAATATATATTATTATAGACTCTCTATTTTCTTCAAAAAATTTTTTTATAAA
117171  TTTATTACTAAACAACATTTCAAATGTTAATAATTTTTCTTTATTTAATAATAACTCAAT
117231  CTTCATTTGTTTATCATAATTACTTAAGTTATTATTATTAATAATTGTATTTAAATCTAA
117291  ACTACTTTTAATATGAGTTTTAGCTGAATCATTTAAAGAAGATTTAATATGAAAAGATCT
117351  TTTAATAAATAAAAGAATAAAATTTTGGGTTTGATTAAACAT
;     G-orf873 <== start
117393  ATTATAAAAAAAAATATATTGATATATAAAATTTTGGGT
;     G-trnQ(uug)_3 <== end
117432  CTTACTAAATAGGAATTGAACCTATATATTTCACTT!CAA!GGGTGATTGTCTTAACCAT
117490  TAGACGATTAACAA
;     G-trnQ(uug)_3 <== start
117504  GGGTAGTGAAATTAATCACTTTCCTAAAGGAAAAATTAAAAGGTAAAAAAAAGTAATAAT
117564  AAATATGATAATATGGATTAACCACCCAAGGTAAGCTCTAAAAAAATAACTATCTTCTCA
117624  TTTAGATAGTTATTTTTATGGGTTCATATTTGTGCTCAAACACATTATCCATAACTAGAT
117684  TTACCTGTTAACATCTTATTTCGTAGATCTTTATCTAATATTAAACATTTCCATATTTAT
117744  TTTTAAACTTAAAATAACACACCTTTTATTTAAAGCGAATATAAAATAGTTTTTTTGTAA
117804  ATAATGTTTCACTATATGCTTCCCGGGGATTGCTTAATTTTCCCTTTTTTCTGCATTATT
117864  TTAATGTAATACCTTAAATATATCAGGTAACAAAATACCTATATCAGTTTATGTATCCCT
117924  TAATTTATTACAAAATTTTATTTTTCTTATATTTATTTATTTTAAAGTTAAAGTTGACAC
117984  ACAAAACATAACTAAAAATATAATATAATGAATAAAAATAACGAACATAAGAAAAGTATA
118044  ATAGGAGACCCTATATTTAATATTATAAATAGTTAAAATATATAAATAAGTATAACAAAC
118104  ATAATTGAAAATAGTTTATCTATAATCTATAACATATTTGAATTAATAATAAGTCTTTTA
118164  TAAAGTAAGTAAGTAAGAATATTACTACACTTTTTAAAATAAACAGTTATAAAACAAGTA
118224  GCATCTAAGTAATTTTATCCCTTAATAAGTGTTTCCTCTAAATTATAGACTTAATAATAC
118284  TAATAAATTTTACTTTGATTATAATATTATTAAAATTAATAACTACCTATGATAAAGATG
118344  ACAATATTATAAGTTTATCAAATATTGATAAAACATCTAAAATTTGTATTTCATATATTT
118404  GTTTGTTTCCTAAAGAGGTTAATTTTCCCCTAAAAAAAAACATGTATCTTTTTTTTAGAT
118464  TTAGGCGGGCATTTATTTATTACTTTATTTGAACTATAGATTTTAGGATTTTTCCCATTA
118524  TTTAAATCTTTTATATAATACTCTATTAATTTGGGACCCATAATAATATCCCTTGGGATA
118584  TGATCAACCATATAAAAAAATAACTATCTTTATGAGAAGATAGTTATTTTTTAGAGCTTC
118644  GCGGGGGATAATTACATTATGAGATATTTTATCAAAGCATTTACTAATATTATCATTCCG
118704  GGCCCTAAAAAACATGTATCTTTTTTTTTAGATTTGGGCAGGCATAGTTAAATTAAAAAT
118764  ATAATTTTAAGATAAAATTATTATATAGCATATTCTGTATATGATTTATATTCTAAAAAT
118824  ATATCACTAAATATAATTTTATCTAATTATTATGAATAAATTTAACCCAAAGATAAGCCA
118884  CTATTATAGGTATAATACCACCATCTGCTTTAATAAATTAAACTAATCTCAATTTATTAA
118944  ATTTACCATATTTATATTTGCTAATTTATATATTCAGCATTTATACCTTATATAATAAAT
119004  TAAAATAAAACATTTATAGAAGTATGTTATTTTTTATGATATTATTTCATCTTCAGTTTA
119064  TTTTGTAGTATTTTCGGGTTTACTTTTTATTAGTTAATATGTTTATAAATTTAATATTGC
119124  GAAGGCATAAAAAAAAGAAACTATGTAGTTTCTTTTTTTTTATTGGATGATATTATTCCC
119184  GGCTACTAGGGTAATTATTAACCAAAATTTTAATTAAACCAATATACTTAATATTTATAT
119244  CTAAAGATTTATATTAAATTTAATATACTAAATATATCCCACCCAAAGTAATAAAATATA
119304  AGAGAAATATTTATATCTAATAATCACTTTAAGAATTAAATAAAGATTGGATTATCTTTT
119364  ACCTACGAATAATAATGCTCAGCCCTAAGTCTAATATCCACCCACTACGTGGGGGAATTT
119424  TAAATGCATATATATAATTTATATATAGGTTATTAAAATAAAAAAGGTTAAATTATACCT
119484  TTTTCGATTTTTGGTATAGGTAAGGGGGAGTGGATAGCCCCCCCCCGGAGGGGGGGGGAC
119544  TGGATATACCTTCTAGATGATGAATCGGGGGGGGGGGATGGAGACCCCCCTAAAATACCA
119604  TCTGTATTTTAACAGATTATTTTTCTATAAAAATTATATTTTTTATAACTTTACCCGTAG
119664  GGATTGATTAATTTAATTTTCTATAGATTAATACATTTATTCCCCGGCCTTCGGCCGGGT
119724  ATATATATTTTAATTCTTACTCCTCTTTATCTTCCCGCCTATGGCGGGCATATCTTTATT
119784  TTTAATTATATATATATATATAATTATATACTTATATATATTTATTTTTTTTCTAATATA
119844  ATTTTATATAAATAAATTGAATTTTACATATATTTATTATTTATAAATATCATAATAATA
119904  TTATTTTAACTATATCAAAAATATATAAATATATAATATCTATAACTCCCCCCCCCCCCA
119964  ATATAATTAAAAGAAAATAAATTTAATCCCCCCCCCTTTGGGGGGGGGTAAAAATATAGG
120024  TGGAAAATTTTCCTAAAATTATACTTGCCTTTGGCAATATATTTAATCTATTTTTTTTAT
120084  TACCCTTCGGTAATTTTAACTTATATAAAAAAAAACATACTTAAATTTAAGTATGTTTTT
120144  TTTATCGGATATATTTATTATATATATAATTTTATATAATCTAATACTTATTTATACCAT
120204  AATTGTTTATAAAAAGTATAAAATTAAATACATATCTACATAATAAGAAACATATAATGC
120264  CTTTGGTTGTGAATATCAGAATTATATAAGGAAGATAAGCCCCATAAAAAAAATATACTT
120324  TGTATAAAGTATATTTTTTTTATATTAAAAGGGCTAATAAGGAACATAAAAATATAAATC
120384  AATAATACCCCCCCTAAGTAAGTTATAGATAAATATATGAATCCCCCCCCCTTTTAGGGG
120444  GGGGGTAAATAAAAATATGTAGTATTTCGGACTATATTAAAATCTCCGGTATATATATTA
120504  AAAGCCACTTATAATTTATACTTATATTTACTACTCCTTCTATATAAAAATATTTATTTT
120564  ATATTATATAAAAATAAAAATAAAAAAAAAATTACACCATAAAATATAAAAAATCTGAGC
120624  TTGATATTATAATTTAATTTTACCAATTAAGTCACCTATTTTTTACATGAGATAAGGAAG
120684  AATTAAAAACAATACTATCAGTATCACAATATAATACATAAAAATCAGAGTACCTAGTAA
120744  ATTGATGAATTAAATTTAATAAAACTAATCTAGCTTTTGTATTAACAATTATTGGAATTA
120804  TTATAGATAGTCCATAAAAAAAAAATAAGATATTAAATACATAATAATCTCTTTATAATG
120864  AGGATCATTACTATATTTATTAATTTATATATTATATGACTAGATAAGTTCATGATTAAT
120924  TTATGTAGTAAGATGTACAGAATATCTTATAAGAAAATTGTTATCCGGGGATCTTTATTA
120984  TAGAATAATAATGTTACTACCTTTGACATCTTTAATCCAAATCTACCAATTAAGTTATTA
121044  AATAAAGATTTTATATAATGTACGCTCAAATCGAGTACTTACATATTTATTAAGATACAT
121104  TTTTTTTTATATAATATCTAAATATAAATGAAGATATAGATAGGAATAAAATAGCACTAA
121164  ATAAAGTAATATTAGAACCACTTACATAAGCATAATCTAATTCAATATTAGTACAAGAAC
121224  CATAAATAGTACCAAAGGGATAAATAACTTTATTATCTATTATAACAGGAAAAATAGGAT
121284  AAATTTAAGATACAGGGAAATGAACTAAAGCAGAATAAACACCCATTAAATTAAAAGGTA
121344  TATCTTCATATTA
; G-orf50 <== end
121357  AAATTTAAGGAATTTAGT
;;     G-dpo_5 <== end
121375  AAAGAAATATTCACGAGTAGGAATATCATCTAATGCAGAGGTAGGATAATGAGAATTTAT
121435  ATCATAATAATTTATATAATCCTCTCTAGGTAAAAATACTTGAGTATAACGACCAAAAAA
;;     G-dpo_5 <== start ;; HMM match pos. 715,754 score 6.2e-12
121495  GCCAATTA
; G-orf45 <== end
121503  TAA
;;     G-dpo_6 <== end
121506  ATAG
; G-orf50 <== start ;; contain dpo
121510  TTATAAACAGTTTTATTTATAATTAAAGGTATTTGTTTATAATTCTCAGGATATCTATTT
121570  TTAAATAAAGATAAAGCTAATATTGATATAGTTGTCATTTTAACCAAATTAATATCAAAA
121630  TG
;;     G-dpo_6 <== start ;; HMM match pos. 669,710 score 9.6e-09
121632  AAAAATAAA
; G-orf45 <== start ;; contain dpo
121641  TTAATTACGTAATTAATATATAAAATCAAAAATATAATAACATAAAGAATGTAAATAAAA
121701  ATATAGGAGAAAAAAATATACAAAAAAAGAATATTTTTTTTTATATACCCTTAGGTATAA
121761  ATTAATGCCGGATAAAAAAAGATACTTCTATATAAAGTATAATATATATATGATATATTA
121821  ATCTTAAAGAAATTATATAAATAAAAATCTAATATAATATTAAAAATTGTCAAAATAATT
121881  TAAGATATCTACATTAAAAATAAATATATGAAGAAATAAATTACGATATAAATGAGGAAT
121941  GTTATTATTTAGACTTTCCAAATGGAAGATATATTTTCTTAAGATTAGGTCTACATCAAT
122001  TATGAGTAACTAAATATGCGACTGTAGCGACAGCCATTAGACAACCACATCCAGACCTAA
122061  AACCAAAAGAATACGTATCACCCATAGGCTCCATAATTGGTTCCATTACTAATTTTATTA
122121  ACATTTGAACAGCTCAATCTTTGAGAATCTGAATACCAAACTATCTGAAATTTACTATTA
122181  GGTATTTCAACAGTTTTGATTAGGCCAGGTCGATAAAATTAAAAATTAGTGAATTTTAGA
122241  TATTTTAATAAATCAAAATTTAAGTTAAAATTATCCCCTTAGGGATGATAAGGGGGCCAT
122301  AGGCCCCCCATTATGTTTAGCAATCTTATTATGTTTTTTATTAACAACATTTATAGAATT
122361  ATTTTCTATTTCTTTATACTCCAGCCTAAGTAATTTAGTTTTAGCTTGTCCGAATTTTGT
122421  TTTTAGTTCTCTTCTTTCAAGTTATCTTTGGGTAATATTGGATATTCCTATTATTTTTAT
122481  AGCTTGATAGGTTTTATTGCTAAACTTAAATTATATATAATTTATTAAATAAAAAAAAAT
122541  ACAAGAGTTTTGAATTTAATAACGATCCCCGTTGAAAGAAAAAAAAGATACTTTTATACA
122601  AAGTTTATTTTCCTTTATATCTTTATTTAATTTTTAAGTATTATAATAAATTATATAATT
122661  ATAAAGATCTATTAATTTAGATATAAAAATATCTAATTAATGTAAATAAAAATTAGTTAA
122721  TCAAATATATTTTGCTATTTGCTATAATATCTATATTTATTTAATCTTTTTCCTAAAAAA
122781  AACATGTATCTTTTTTTTAAGATTTGGGCGAACAATCTTTTATCTAAATTTTTTATAACT
122841  TATATTGTCAACTTAGATCTATTGGATTAAAAAACAATATAATGCATATCAAGGGAAGTA
122901  CTACCAGAATATATAGTTAAAAATATTATAGATATTAGTTTTAAAAGTAAGGATGTCATT
122961  ATAAATCCTCAAAATTCAAGTAAATCTATAAACTTATAATCTTTTAATATAGCATTTATA
123021  CAATATTTATGTATATTAATTAAATTATCACTACATATAGCTATAGTAGTACTTTGATCT
123081  CTAATAAAGAAAAAAAAAAACACTAGATTAGGAGGTCATAAATCTTTAAGACTTAATTAT
123141  ACTTCCAGCCCACCTAAGGTGGGCTCTAAAAAATAACGATCTTTATGAGAAGATAGTTAT
123201  TTTTTATGGATCTATCTATTTTTTATTTTCATATAAACTCTTTAAAAATTTTTATCTTCG
123261  GATTTACGTTATCTCCATTTATTTCCTCCGGAGATAAATCCCCCGAATTTATTTCCTCCG
123321  GAGATAAATCCCCCTGCGGGGAATTTATTTATAAATTACCTTAACTTATTTTCCGTACTA
123381  TAATTTCTACATATTATTAAAAGCATCTTTTTACAAATTTCCATAATAGCTTACTGATTG
123441  ATTGAAGTTATCCCATCAATTTATTATAAACCTAATAAATACTAATTAGTTATTTGTATT
123501  AATATCTATATACCTATTGTTTTCAAAAAAATGGTGTAATTTAACAAAACAAATCTACTG
123561  TGTTTATAGTCATTACCTATATATTTAAGATATAAAATAATAAGTAGGTTAAAGGGATCA
123621  TAGAAAATAATTAAGTGATAAATTACTATATAACTTGAAACAATAAAGGCTCTCATCATA
123681  AATAACTAGATATTATAAACTATTATCTTTAATATATGACAGGAAATCCCGGTAGTGTTT
123741  AAATAACCTATAAGAGACAATAGAGCTGCAAAGAGGGGGCTAATAAAACTGAAGATCGGC
123801  ACTGAGCAGCATGTAATAGCTTACTTATATATGTTTTATGATTGATATATTTTAAAGGAA
123861  TTATGTGATGTATTTATACAATATCATAGGAATTAAATATAAGATAGCCACCATATAAGG
123921  GAACAGCTTTTTTCATTTTAAGCTTTAGATCAAAAAATGAAATATTAAATTTATGCATAA
123981  AAAAGGGGCGCGATAATTAAATGAACTTGGGGATATCTTATAAGATTAAAATCAGGATTA
124041  GGTATATCTATATAATAAACAAATTTTACAGGAATACCTTTCTTTAAAATTTATAATCTT
124101  TTTTTTATTAGCCCATATGTTATATTAACTCTTAAGATCTTATTAAATTTATAAGTTTTT
124161  TACCAGAGTGTTTAAAATACTAGCTTTAGTTTTTAACTTAGCTGCCATAACCAAGGCAAT
124221  AGAATACCTTAGAAAATATTGAATTATGTTTGTGATAATCTTACGAGAATCAGAAAAGGA
124281  AAAATAACTATTAATACCATTTATTATTTAAATAATTATTGAGATCATTAACTCAAGATA
124341  ATGAGTAAAATTAGGTTGGGGTACTCTTTGTAAATCACTATAACCTTATAAACATAATCT
124401  ATCTAATTTTATCAGCCTTAATTTGCTTATTTCCTTTTCTATAAACTTTAACTAGTCTAT
124461  TTATTATAGAACTATCTAATATTTTATAAGTATAATTTTTATTATTTTTAGTTTACCTTT
124521  ATCTATAAGATATCCCTAGAATAAATTTGTTTTATCCTTAATGTTTGTGATTATCGTTTT
124581  TTATTATGTAAATTTAATTAATCATATAAAAAATTTTTTATTTTGGTTTAATTTTAAATA
124641  GCTTATGCTTTTGTTCCTATAATATCTATATTAAATCGTCCGAATATCTAACATAAATAA
124701  ATCTTAAATATATTATCTACACATTGAAAATTTTTAGAGGTGAAATATAGAATTAAATAG
124761  CAGCTTTCTTTGTTTAAATTATTTATTAATATCTATATATAAATAACCAATAACACGATA
124821  TTTACATATAAAATTAGCATATTAATAATTAGCTCTACGATTAGTTATCGAGTAGTAAAA
124881  TATTGAATAATAAAAGACTAAGAATACCACCGAACTACTTTACTTAAAAAATAATATGAT
124941  TTACATCTACAATTATTATTTGTAATAATTCAGCAATTAAATAAAGTTTTTATCTTTTAT
125001  TGTTATATATAGTAAATTTAGTGCATATATTTTAATTAACTGAGTATAAATATTTAGATA
125061  TATTACCTTATATAAATCATACAGCACCTATAAAGTTGATTATAACAAATCTCATTGCTG
125121  TATGAGTTGATCAATATCTATGAGATGAAATTTTGAATCTAGGTTCATTAACTATTTCCA
125181  AGATTGATCTAATAACTTCTTTAACTATTCTATCATTAATATATCGAATACCTAAAAATC
125241  TACTTTCATTAAGTTTATCTGGTTTAGATATATATATATTCTACGTTTACCTCTCACTTT
125301  ATATGTTAGGTACATAACTTCCTATTGAAGTAATTTTAGTGACACCTAAGATGTTTCCAT
125361  CTATATTTTTATTATTTTATCCTTTAGTTAAGGATCTTTTAAATACAGTTAATTTATTAT
125421  AAGCAGCTATTCATATATTTATATCCTTCATTAAATTTCCCCGCCCAAAAAAAAACATGT
125481  ATGTTTTTTTTTAGATAAGGGCGGGCATATACCTTCTATTTTATATGTTGGTTTATTTAT
125541  AACTAAATCTTAAATAGTATATAACCTTATCATAGTTTTAGAGTCTAGTTCTAATAATTC
125601  ATCCGTATCTCTTGATTTGGTTTAAACCTTAGTCGAATTTGTTCTTACATTCTTATGTAA
125661  TATATTTAACTTCTTCATAAATATCTTATATTTCTTGTATTTTTGAATATATATGCAAAA
125721  TATAAAAAATAAATAAACTTTGTATTTTTTTCGAGTATTTACTACGACAAGGCTTCATCT
125781  GATTAATTTTGTATTAAGAATACCAAGGTTATTTAAAATATTTAATACAATTACCTAATA
125841  TCTCCAATAAGGTATCTCCGTTTTGTATTACAGATTTAACTATCAGATGGATCCCCGATT
125901  CCATTGTTAGACTATTATGTATCATACACCTCACAGTGTGGGGTTTTAAATTAGATATTC
125961  TTACAACTTTAGATTGCTTACTGCTCTTATTATTAAGTAAGTCGAACACAGAAACATTTC
126021  ATTTACATATAAAAATAACTATATATTGTCAAGTTATCCCGCAAATGATACAATACAGGT
126081  ATAGGATTCAATAATTACACAATTTATCTAATTTAAATATTCCGGAAGTAAAAAAAAAAG
126141  ATACTACTATACAAAATATCTTTTTTTATGGGGCATATTTGGGAGTCTTGATAATTTGAG
126201  CCTAAATTTCCTTTAATAGTCAGGCTATTGTCCCCTCTGCAAGTGCATTACTATGGGTAA
126261  AACTATTATTTTTATAGACAATAATTTTATCTATGATTTTTATATCAATTTATAACAACG
126321  ACTTCACTATCGCCCTACCATACTTAAAAAAAAAGATTCTTTTTTACTTTAAGCAGCCAT
126381  ATATTTAACTAAATTAATATTTCCCTTTGGTTATTATCTCCCCTTAGATTTATAAATTTT
126441  ATCCGTCAGGTATATTAATGGTAAGATGTTTTAATTTAACTAAATTACAAATATAAAAAA
126501  TACAATCTATAATAATTTTCCCGCTTTGCTCTAAAAAATAACTTTCTTTCCTGGCTCCTA
126561  GGGTAATAGATAGGCCCGCCTAAGGCGGGCCCAATCTTCTCATAATGATAATGATTGTTT
126621  TTTATAGGTTTTTCTATTTTTATTTAAATATCTAATAAGTATTTTATTAAATATGTAAAA
126681  TAATAATTTGTCAATAAATTTTAAAACAAAAACTTTGTAAGAAGTATGTTTTATTCTGTA
126741  TAAATGTTATTAACTATCAAATCAATATAACTTAAATAAAAAATATGATATTTATGATAT
126801  TTATGATAATACCCGCCTACCAAAGGTAAAAAAAGAATAAACTACTCAATAGTATATTTT
126861  TTAGGGATATTCGTATTTTATTTTACCCATAAAGTTCCATTTAAGTTATTACTGCGCCCA
126921  AAGGGAAATATTAATTTTCCTAAAAAAAAACATGTATGTTTTTTTTTAGATAAGAGCGAG
126981  CATTGTTTAAATTATAAATATGTTCGCCCAAAGTAATAAAAAATAAAAATGTAACAAATT
127041  TTATATATATTTTTTTAGGTTAGATTAAAATAATTGGTATATTTATACCATTTTAAATTT
127101  AGGTATAGGTAAGGGGGAGTGGATAGCCCCCCCCCGGGGGGGGGGGGACTGGATATACCA
127161  ACAATGAGATGAATCGGGGGGGGGGAGGAGACCCCCCTAAAATACCACCTGTATTTTATA
127221  GATTGTTATATAATCTATTTTATATTTTTTTAATAACATTACCCGAAGGGTTTATTTAAT
127281  ATTATTATCTATAGATTAATACATTTATTCCTTATAAAAAAAAATAAACTTTGTTTAGAA
127341  GTTTATTTTTTTTTATGCCTTCGGCCGGTATATATATTTTAATTCTTACTCCTCTTTATC
127401  TACCCGCCTATGGCGGGCATATCTTTATTTTTATAAATATATATATTAATTTCCCCGCTT
127461  CGCGGGGGTATCCGTCCTTCGGACGGGCATTATTATTTAATTTAATAACTATATAAATAA
127521  TAACAAAATATATATAATAAATAAGAATAAAAAAGATATAATAATCTCCCCCCCCCAATA
127581  TATAATAATAGAAAATAAATCTAATCCCCCCCCCATAGGGGGGGGGAAATATATATATAT
127641  ATTATTTTAACCTTATATACATAATATTTTTTACTATACTTTATATTTAAATATAATATC
127701  TAACCTCGCCTTATAGGCATACAAATTTATAAAAAATAAAATAATACCTAAAAAAAATAT
127761  AGATATGAAATAATAAATATATGAGAAATAAAAGAATATAACTTGCCAATGGCGAATAAA
127821  TAAAAATTTTTATAGATATATATATATATAAATCCCCATAAAATGAATAAAGTAAAAATT
127881  AACTAATACAGATAACCAAAAGAAAAATAACATTAGTTTTTTATTGGTATTATAAATAAA
127941  ATAATATAAAAGATATTATCAATATTGAATTAAGATATATATATACAAAATAGATACCTA
128001  AAATGTATACCCGCCCCTTTGGGGCGGGGGAAAAATAAAATTTATGCCGATAAAAAAAAG
128061  ATACTTCTATACTTTTTTTTTAGAAAGATAATTTTTCAACATTTTATAAATTTATATACT
128121  ATGTTGCCCGATGGAATAAATAAAATAAAAACATATATTTTATAAAATATATGTCAATAA
128181  GATAAAAATAAATATCTAATATATATGGATGCATGCCCTTATCTAAAAAAAACATACATG
128241  TTTTTTTTAAGAAAAATGAAAAATTAAAGAATAATAAAAAAAATAATCTTAAAATTAAAA
128301  AGATTGGTGGGGTCAATCTACACAATATAATATATATATATCCATTTGGGGATATATGGG
128361  GCCCGATATTATTCATATATTTAAATTTCGATATAATTTTATTTCACTTTCTTTGTTCCC
128421  TTATTTATCTATAATTTTATCTTATATATTTATCCTTTATAATTATAATTATACTCCTTA
128481  TTATATCCTAATAAGCCATAAATTTGATAAAATACAAACTTGATGATAAATGATCACCCA
128541  TAAAAAAATACAAACTTCTTTACAAAGTTTGTATTTTTTTATAATTCGGGAGAAGATATA
128601  TCCTTAAGGATATAAATATGGGCCCATGATTAACCCCTTCGGGGTAAAATATGGGGTTGT
128661  AAACCCCATGATTAATAGGGGGGCCGAAGGCCCCCAATATATTATTAAATTATATATATA
128721  TATATTTAATATCTTTGGTATAAATATAATATATAATACTATAACTATAAAATAAAACAA
128781  AATATGAAAAAGTATATGGAAAAAATAAACATATAAGTTTGTATTTTTTATATATCAGGC
128841  CCAATCAATACTTAAAGATAGTTATTTTTATAAGGGATACTGGTAATAGTTTAATTTTAA
128901  AGTATTTTAATATAAGTAATTAAAAACTTATAGGTATATATATCTCTTTATTGAAAAATA
128961  TAAATGAGGGTAGGAAATAGAATAAATGAGATAAAAATATAAAATAATGAATACCCCCCG
129021  CTACGCTCTAAAAAATAACTATCTTTTCATAAAGATAGTTATTTTTTAATTGGGGGTTAT
129081  AATGTACTATATTTTATATCCGACATATATAAATTACAGTATACGTATAATACACAAATA
129141  AAAATAAAATATAAAAATATTATCATATTTCGTAGGGAATATTAGAGATAAAAAAAAAGT
129201  TTATAGATATGCAAGTAATAAATATATACAAACAAATATAAAAGAAAGTATTTATTATAG
129261  AAATCCCGAAATATAAAGTGTTAATAAAACTATTGATAAAATAAATAAACACCTATAAAA
129321  TATACAACAAAATAAAAAAATAAGGAAATAAAAAAAAAATCTTCCAAATATGTGAAATCT
129381  AAAAAAAAACATAAATATATATATAAAGAAAGTATGTATCAGTTAGGTATTATATGTAAA
129441  AATATCTTTGTATATTTGTATAAATAAAAATTGAAAATAAAAATATCAATAAAAGCTGAA
129501  TAAAAAAGAACAAACTATGCTCGCCCAAATCTAAAAAAAAAGATACATGTTTTTTTTAGG
129561  GCGCAGAAATAAAAAATGTATTATTTAATTATTTAGAGTTAATCCCGATTAATAAAAACC
129621  GATAAAAAGAAATATACCTCTCTAAAAATATATTTTTTTTATCCCCGCATTGCGGGAGAT
129681  TTATATATAGAAATATATATATACATATAAGAACCTACCTTATAAAAAAGTATTGTATTT
129741  TTGGAATATTTGCTACTAGGGAATATATCGCCTTTGGTGGTACCAATATTTATATTGAAT
129801  TTATCCCCGGCTACTAGGGGATATAATCATGGTCATTTATTTTTTTTTTAGATAATATAT
129861  ATCAATAAAATGGGAATATATTTTATATAAAGAATATCTTATAATACTCGCCCTTATCTA
129921  AAAAAAAACATACATGTTTTTTTTTAGGAAAAATAAACATTAAAAATTATAAAATAAGTC
129981  AAAGTAAACTAAAAAAAAGGAACTTTGTAGTATCTTTTTTTATTGGTAATTAAATTATAA
130041  GTAATTAATATTAGTTATCTATTTTATTACTTTATTAAATATGGATAATATATATTTTGC
130101  ATAAATAGGGGGCCCCATAATAATTTCCCTTTGGGATATGATCATCATAATACTATCTAT
130161  TTGCAACAAACTACACAAGATAGCTACTTATCATATAAAAAAAAATATTAACCTTCCCCG
130221  CCCTATGGGCGGGCATAATATTCGTATTTTATTTTTAATATCCATTGATATATTTTACAT
130281  ATTTATGCTCCCCAAAAGATTAATTATTACCTAAAATTAAATATTAACATTTAATTTATG
130341  CCAAAGTAATAAAAATAAAGATATTATGTATAGATGTATCTTTTTTTTATAGAGATGATG
130401  AAAGATATATAAAGGAACCTGCTAAAAATAAATAACACGTATAAGTAATAAATAAAAGAA
130461  ATATCCAAGGATCAATATTATAGGTTAAAATACCACTTATATTTTACCCCCCTTTGGTAT
130521  ATAAAAAAAATATGAGGGCCTTCGGCCCCTATTGTGTAGAACATATTTTTTATGGATTAA
130581  ATTTATTCTCTATTATTTTTATTGAGGGGGGGAGAGTTGATTTGTTTTATCTATCTATTT
130641  TTTTTTTTATATTTAATCATAAGTTTTTCATCATTAAGTTATAAATTTAGCTCATGTCGT
130701  TCTAATTAATATCTTATTTAACATTCTTATAGATGTAATATATATATAAAATTTTAGGTA
130761  TAGGAAGTATAACTAGTGATCAAATAATTTAAACGTATACATATTTAATAAAAAACCACA
130821  AAGAGATAGGTTAATTAATAGAAAATTTAGAAAAAAATAAATGGAAACAACTAAATATAT
130881  ATATAACTAAGATAGAAAGAGCATATGCCGCCTTCGGCGGCCATATATATATGAATAGAG
130941  AAAGTATAGCAAGTAATTTTTTTTTGTAATGATGATGATAATAATTTCTTATAAAGAAAG
131001  AATGAATAATATTAATATAACTAACTTTAATTTGGTATCATATATATATATATAAATATA
131061  ACTAATTATGTTTGTATAAATAAATATTGATTATAGATTAATAGAAGGTTCTTTTAATTT
131121  TAATCCTCAATATTTAAAATCTGTATTATCTTTAAATTTAACTTCAGTTATATTATAAAT
131181  ATTATAAGCTATTAAAGTATATTTAATGAAAGAAATTAAAGCCGCAATATATCAGGCCGC
131241  CTTCGGCGGCCTCATTTAAGGAATAACTCTGTTATATTGTAAGACTAGTTATAAAACTAA
131301  AATTCTAATATAACCTTATTCGAAATTTATAAGGGTCCTTTATCCCGTTATAAAATTTTT
131361  ATTGACGATATTATACCCGGCGGAGCCGGGTAAATAACTATATTTTTATGGGTATTTTAT
131421  CATCCCGATCTTTTATTTCATAATTCCCTCCTTATTAATATTTATATATATTTTATTTAT
131481  AAGTATATTTATATACTTTAAATTTTAATAAATATAGATTATATTATTCCCCTATACCCC
131541  CCAAAAGTATAAAAAAATAAAACTTTGAAGTTTATATTTTTGGGATATATAACTAAATAA
131601  AAAATATACTTTTATAATTTTGGATAAAAGAAAAGAAAAAATCTGTAAATAGAGATATAA
131661  TAAAGAAAGGATAAATAAAGAAAATATAGATACCCCCCCGATGTGGTGTTTAAGCACATT
131721  TATTTATTTCCCCCCCCTTTAGGGGGGGGGTAAGGATATGTTTATTTGACTTCTTCTTTT
131781  CATATTTTTCCATATCTATATTTTACTTCGTGGGTTAAACCCAAAGGAGATAATATATAA
131841  CTTATATATATACCCTAAATAATAAAAAATAAGATACTTTATTTTTTTAAGGGATTAATT
131901  TATATAATTAGCCCCATAATTACTTATATATATATTTATACATATCCCGCCCAAAGGGCG
131961  GGGATATATGCTTAATTTTTTTTTCCTATTATTTATTTTATCATTATCTTCATTTTTTAT
132021  TTTCTTATTTTAAATATGGGGCCGCCGAAGGCGGCCCGATATTATCCGGCTACGCCGGGG
132081  AATTATTCTAATCATTTTTATTTTAAATTAATCTATAATATTCTAATATATAATATACCC
132141  ACCCAAAGGATGTAGATATTTGCGATATATATTTATCATATCCTATGGATATTTTTTATC
132201  CCCTTCGGGATATAATCATCTCCCAATGGGAGATCATTTAGGTTAAAAAAGAGTCAAAAT
132261  ACCACATATTAAAACTTACCCCCCCCCCAAATGGGGGGGGGTTCATAAAATTTTTATATA
132321  ACTTACTTGGGGGGGGGAGTTATTAATTCTTTATTTTTTATTTTTATGTTTACTTAATAT
132381  CCTTCTTAAAAAAAAAAACATGATTTTTTTAGATATGTATTTCTGCGCCCTAAGGGCGAG
132441  CATTTAACTTTTTATTATATATATAAATATATAAATTTATATAATGATATTTATTTATCA
132501  TAAGAAATATATTGATTATATGGTGTTATTTTTATGCCGGCCCAAAGTAAATAAAAAAAA
132561  GATACATAAATACTATGTATCTTTTTTTTTATGTGAATTAATTTAACCCCAAGGGGGTAA
132621  TAAGAATAAGG
