# Supplementary material for: Global Characterization of Fungal Mitogenomes: New Insights on Genomic Diversity and Dynamism of Coding Genes and Accessory Elements
Source: Front Microbiol. 2021 Dec 1;12:787283. doi: 10.3389/fmicb.2021.787283 (PMC8672057; doi:10.3389/fmicb.2021.787283)
Supplement: Supplementary File 1 — de novo annotation files of the 685 mitogenomes investigated in this study. Annotation was performed with the Mfannot program. [file Data_Sheet_1.ZIP › Supplementary_FileS1/NC_012832.1_Microsporum_canis_mitochondrion_complete_genome_mitogenome.mfres]

;; Masterfile modified automatically by mfannot version 1.35
;; on Thu Dec 24 18:36:43 2020 by user pfonseca on host LGCM-PROC
;;    - Gene Totals: 40
;;    - List of genes added:
;;      atp6                 atp8                 atp9                
;;      cob                  cox1                 cox2                
;;      cox3                 nad1                 nad2                
;;      nad3                 nad4                 nad4L               
;;      nad5                 nad6                 rnpB                
;;      rns                  rps3                 trnA(ugc)           
;;      trnC(gca)            trnD(guc)            trnE(uuc)           
;;      trnF(gaa)            trnG(acc)            trnH(gug)           
;;      trnI(gau)            trnK(uuu)            trnL(uaa)           
;;      trnL(uag)            trnM(cau)            trnN(guu)           
;;      trnP(ugg)            trnQ(uug)            trnR(acg)           
;;      trnR(ucu)            trnS(gcu)            trnS(uga)           
;;      trnT(ugu)            trnV(uac)            trnW(uca)           
;;      trnY(gua)           
;;
;; end mfannot
;;


>NC_012832.1 Microsporum canis mitochondrion complete genome gc=4
;     G-cox3 ==> start
     1  ATGTCTTTAGATCAAAGAACTAATTTTCAAAGTCATCCATATCATTTAGTATCACCTTCA
    61  CCATGACCTTTTTATAATAGTTTATCACTATTTATTCTTACAACATCAGGAGTATTAACT
   121  ATGCATGGTTTTAGTAATATGTATATAATATTATTTATAGCATTTATTAATTTAGTTTGA
   181  TGTATGTCATTATGATTTAGAGATATTGTATCTGAAGGTACATATTTAGGTAATCATACA
   241  AATGCTGTACAAAGAGGTTTAAATTTAGGTGTTGGTTTATTTATTGCATCTGAAGCATTG
   301  TTTTTCTTAGCAATATTTTGAACATTCTTTCATAGTTCATTATCACCTAATGTAGAGTTA
   361  GGAGCACAATGACCACCATTAGGAATAAATGCTATAGATCCATTTGAATTACCATTATTA
   421  AATACAATAATATTATTATCATCAGGAGTAACAGTAACATATAGTCACCATTCATTAATT
   481  CAAGGTAATCGTAAAGGTGCATTATATGGTTTAGTAGCTACAATATTATTAGCTATTGTG
   541  TTTACAATATTCCAAGGTATAGAGTATTCAGTATCATCATTTACAATATCAGATGGTATA
   601  TATGGTTCTTGTTTTTATTTTAGTACAGGTTTTCATGGATTCCACGTTCTAATAGGAACA
   661  GCCTTTTTAAGTGTTGGTTTATGACGTTTATTAGGTTATCATTTAACAGATCATCATCAT
   721  TTAGGATATGAATCAGGTATACTATACTGACATTTTGTTGATGTTGTCTGATTAATCTTA
   781  TATGTATGTATATATTTCTGAGGTTATTAA
;     G-cox3 ==> end
   811  TTAATTAAATTTATTATTAACAATTACTTTTAATATAATTCCATTTTAACTTTAATTTGT
   871  ATAAAAAAAGTATAAAAATTAT
;     G-atp8 ==> start
   893  ATGCCACAATTAATACCATTTTTTTTTATTAATCAAGTAGTTTTTACATTATTATCATTA
   953  AGTTTTATATTTTATGTGTTTAGTAAATATATATTACCTTGAGTAGTAAGATTATATGTA
  1013  TCACGTAAATCAATAAATAATTTATAA
;     G-atp8 ==> end
  1040  AGGGAAAAAAACTTTT
;     G-trnK(uuu) ==> start
  1056  GAGACTTTAGTTCAATGGTAGAACATATGACT!TTT!AATCATTATAGTATGGGTTCGAA
  1114  TCCTGTAAGTCTTA
;     G-trnK(uuu) ==> end
  1128  ATA
;     G-trnG(acc) ==> start
  1131  ATGGCTATAGGTTAACGGTAGACTATTCGCGT!ACC!ATGTGAAATGTGTTGATTCAACT
  1189  TCAACTAGCCATA
;     G-trnG(acc) ==> end
  1202  TAAA
;     G-trnD(guc) ==> start
  1206  GGGTTAGTAACTTAATTGGCAAAGGATTTTCTT!GTC!GAGAAAATAGATATCGGATCGT
  1264  AGCCGATTTAACCCG
;     G-trnD(guc) ==> end
  1279  TAAAA
;     G-trnS(gcu) ==> start
  1284  GGAAAAGTTGCTATAGGCAAGGCGAGATATTT!GCT!AAATATTGTGTAGTTACACTTAG
  1342  ATGTTCGAATCATCTCTTTTCCG
;     G-trnS(gcu) ==> end
  1365  TAA
;     G-trnI(gau) ==> start
  1368  GATTCCTTAACTTAATAGGTTAAAGTATACTTTT!GAT!AAGAGTAGGATTAGCGTTCAA
  1426  TTCGCTAAGGAATCA
;     G-trnI(gau) ==> end
  1441  AT
;     G-trnW(uca) ==> start
  1443  AAGAGTATAATTTAAGGGTAAAATATGGAGCT!TCA!ACCTCCACCTTCTCAGTTCAAAT
  1501  CTGAGTGCTCTTG
;     G-trnW(uca) ==> end
  1514  AATAAA
;     G-trnS(uga) ==> start
  1520  AGAGAATTGACTGAGTGGTTTAAGGTGGTAAGCT!TGA!GACTTATTTGGTTTAAAAAAA
  1578  TCACATCCGTTCAAATCGGATATTCTCTG
;     G-trnS(uga) ==> end
  1607  ATAAA
;     G-trnP(ugg) ==> start
  1612  CAGGTTAGAGCCGGCTGGGTAGGCA
;;     rnl ==> ;; mfannot: 5' +/- 50 nt
  1637  CCTCATT!TGG!GTTGAGGATTAGTTATGTTCGATTCATAATAACTTGA
;     G-trnP(ugg) ==> end
  1684  AGATATATATATAGAGATTAAATATGTATGATATATAAAGTATGTAAAGAAACTATTATG
  1744  GATAATTAGCTATATATTAAAGATAATTATAAATCTAAAATCTAAGATAAATTAATTAAA
  1804  TAAACAAAGTGAATTGAAGTATCTTAGTAACTTTAGGAAAAGAAATCAAACGAGATTTTA
  1864  TTAAAAATTATTTTAATAAAAAAGCTTATAAGTAAAACGAATAAAATTTGTTTGAAAAAA
  1924  GGGGAACCTTCCTCTAAAGCTAAATATAATATATAAGCGATAGTGAAAGAGTACCGTGAG
  1984  GGAAA
;;
  1989  ATTTGAATTAGTAGTTTTATAAGCAGCTCGAAAAAAAGAGTGTACCTTTTGCATAATGGG
  2049  TCAGCAAGTTATGTTTAGAAGCGAGCAATAATATATTGCCCAGTTAAACCAATTATGAAA
  2109  AAATAATATAGTTTCTAAACATAGACCCGAAAGCTAGTGATCTTACCATGGTCAGGGTAT
  2169  TAAAGCCCGAACGAGTTATCGTTGTAAAGATATTCGATGAACTGTGGTAAGTTGGTGAAA
  2229  GATAAAACTGACTAGTATAGCTGGTTTTCCGCGAAACCTATTTAAGTAGGTAATTTAATT
  2289  AACATCTTAGCAGGTACAGAACTGTGATCTCGGACAAAAAAATCTTTTTTTTTTGTAAAT
  2349  ATCGGGGGATCGTATAGATTTTATCGGAGAGTATTTGCACTCGGAATGGCAAAGATGAAT
  2409  GTTGAATAATCAGACATAGTGCGATAAGGTTGTATGTCTAAAGGGAAACAGCCCAGAACA
  2469  AGAGTTATAAGGTTCCAAAATTATTGTTGAGTGAAATTAAGGATGTTTTTATCAAATACA
  2529  ATCAGGAAATAGGCTTAGAAGCTGCCATTTTTTGAAGATCTCGTAACAGAGCACTGATTA
  2589  AATATTTTAGATATTAATACCGAAAATATAACGGATCTAAATAATATACCGAAACCTTGT
  2649  ACGTATTATTATACGGGGTAGCGGAACATTGGATATATCTTAGATTTTATCTTTTTTAAG
  2709  CTAAAAAATATTAGATAATCCAAGAGAGAATGCTGACATGAGTAACGAAAAAGGAAAAAA
  2769  TTATTTTCCTCGCCTTAAGCTTATGGTTTTTATTAAATTTCGGTATCTAAGTATATACCC
  2829  CAAAGGGTCTATATGATGATAAAAATAGTATTATTATTTGTAAACAAAACTTTTATTTAG
  2889  TGATAAAGGTTCAGGAAATTGTAACAAAATTATAAAATCTTAAAAAAATAATCTATAAAC
  2949  CGTACCTAAATACTATCGCAAGTAAGCAAGTAGAGTATACAAAGGCGTTTGAGTGAACAA
  3009  TCATTAAGGAACTCGGCAAATTAACTACCGTAACTTCGGGATAAGGAGGACCATTACTAT
  3069  AGATATTATGTATCGAAATAGTAAAAGGAATCATAAAATAGTGTTGTACGACTGTTTAAT
  3129  TAAAACAAAGCACTCTGCCAAGATAAAAATCTAAGTATTGAGTGTGATGTCTGCCCGATG
  3189  TCGGTAGGGTAACAGATTTACTTAATTCTTTAATTAGGTTTTGATGAACACCCCGATTAA
  3249  TGGCGGCCTTATCTATAAGGGTCCTAAGGTAGCGGAATACCTTGGCCGTTAAATGCGGTC
  3309  TTTGCATGAATGACTTAACGATACAACAGCTGTCTCGATGATTGGCTCAGTGAAATTGAA
  3369  TTAGCAGTGCAGATGCTGCTTACCTCTAGATAGACAAGAAGACCCTTTGCAGCTTTACTG
  3429  TTACCTATTATGATATAATTTGATAATTTCCAGTGTATAAGGTAATAGTTATGAAATTGA
  3489  AACACCTTTATTTGTTCTATTATATTCTTTATGGTAGGAAGGCAGTTTATGCGGGGCACA
  3549  GATCCCATAAAAAGTACCTGGGTATATCCAAAGTTCATATTGTAATTTTGTAAATTTTAA
  3609  TTTACAATAATTAATAAAAAATTTTTATTTTTATTAATTTTTTATTTAATTTGTAATTAA
  3669  TTACTAATAATTATCCAGTTATTATTTATATTAAGTTAGTTATTTTTAATTTTTTTAAGT
  3729  AAGATTTTAACTATATGGTAAATAGATGTAAATTAAATAATAATAAAATTTTATTATTAT
  3789  TTAGTCATATTAATAGAGAAATTTAACTTATTAATATGATGTTTTTTTACTTTAAAAGTT
  3849  TAATGGCTAAATCTTGCTTTACTGTTTGACTTACAAGTCTATCAGTCGCGTAAGCGGGGC
  3909  ATATGATCACAAGATTCATAAAGGAAAGGTCTTGGATTTATGAAAAAGTTACGCTAGGGA
  3969  TTACTTGTTAGTCCTCCAATATTTTGAAATATTGGTAATAAT
;; mfannot:     /group=IA (2.27e-21)
  4011  ttgggttaatttcaaaaataactttatttgtttacaatttaaagtttatttgaagcgaaa
  4071  tttatttaagctttttatataaataaatacgttcaacgactaaaaggtgaataatgctaa
  4131  taataatcctttttaagtacccaacatctttataatctttttatttaatatttgatatat
  4191  attttatatctttataattattaatattgtattaatgaaatagttttaatttttattaaa
  4251  ctctgttattatttaattaataacattaaaaaaatatatt
;     G-rps3 ==> start
  4291  atgttaaatataataaaaaataaaataaaacattcttataagaatttaacattaaattct
  4351  aaacataaaatattatgacctaataaatttatacctattgtaagagattgaaaaaatagt
  4411  atttatacattcaataaaaatggtttaaataatattgttgaagcaaataaaatagttaat
  4471  aaattaattaatggttattttaatttatataatttaaaattagaagaaaaaataagaaat
  4531  agtagtaattttaataaaagaaaaagaaatatttcaaaaaataaaatattaataagtctt
  4591  ggacaatttaaacatacaaatgatttaattaatataacaatttatttttataatagacaa
  4651  ttaataacttataaatatatattaagagaaaaatatttaaaattcttattaaaaaataaa
  4711  aatttaataaaaaaaaatttatttatgattaaaaaattaggtttaaaactaattgaaaga
  4771  gaatctaaattaaaaaatttattattaaaaactataaaagataaagataaattaaataat
  4831  ataaaattaaatatatacaaagattttattgtaaaatctttaaaaaaagaatttaattat
  4891  ttatacttaattatattaatatttattaataaatcaaaatttaataattactatttacat
  4951  aatttaacaaatttaataaaaaaaatatataaaaaaaatatacaatttaattttataaat
  5011  cttaaatatcattatttaaatagtgatatatttactaaaattttattattaaaattaagt
  5071  ataatgaaaagaaaagtattatcatccttatcaagatctataaaaaaagtaaaagtgtta
  5131  gaagataataatgtaataaatgattcaaaatatttaaaaggtgtagtattagaaaatatt
  5191  aaatataaaaaagtttcaggtgtaagattagaagtaagcggtagattaactaaacgtttt
  5251  actgcttcaagatctttatctaaattaaaatataaaggaagtttaactaatacaaaatca
  5311  tcagtaaaatttgaatcatcagcattaataagaggtaattttagacctaatttagaatat
  5371  actaaattacattctataacacgtataggttcttatggtattaaaggttgagtaggtagt
  5431  aaataa
;     G-rps3 ==> end
  5437  ttaatcctaaaaaaaaataaaaagattataaagatgatgaaatagtct
;; mfannot:
  5485  GAACCTTTTTGAAAAAAAAGGAAATAAAAGATAAATAGCTTTTATGATAACATAATTGAA
  5545  CAGGCTAATTTGCGCAAGAGAGTACAAATTGAGTGCGCGGTTTGGCACCTCGAT
;;
  5599  GTCGGCTTAACTCATCCACATGAATGTAGAAATCATGAAGGGTTCGACTGTTCGTCGATT
  5659  AAAGAGTTACATGAGCTGGGTTTAATACGTCGTGAGACAGTATGGTTTTTATCTTCTAGA
  5719  GGGATACAGAGTAAAAGATAAATAGTCCCTTCGTACGAAAGGAGTTGGGAATATTGACCT
  5779  ATGGTTTACCTGTTGTTTAATATTGTTAATAAACTAATTTACTTTCACTAAAGTAAAGAT
  5839  TATGAGTATATTCTTTATATATAAAGAATATATGAATGCTTATTAGGCATGGCAGGAAAG
  5899  CTAAGTCAATTATAGATAAGTGCTGAAAGCATTTAAGCGCGAAGCTTATTATACTATACT
  5959  CTTATATAAACGTAATATAATATTACGTAATAGGCTTTAGTTGTAACAAATTTAATTTTT
  6019  TTTAGACATAAAGTACTAATTTATTATTATACTTAATATAACACATA
;;     rnl ==> ;; mfannot: 3' -20/+180
  6066  TATAAAAATATATATATTAA
;     G-trnT(ugu) ==> start
  6086  GCCCGGTTAGCATAAAAGTAATGCAACCGTTT!TGT!AATCGGTTTAAGTAAGTGCGATA
  6144  CTTGCACTGGGCT
;     G-trnT(ugu) ==> end
;     G-trnE(uuc) ==> start
  6157  GACCCAATGGTCAAGTTGGTTAAGACATAACATT!TTC!ACTGTTAGTGCGAGAGTTCAA
  6215  GTCTCTCTTGGGTTG
;     G-trnE(uuc) ==> end
  6230  C
;     G-trnV(uac) ==> start
  6231  AAGAAATTAGCTCAGCGGTAGAGCTATCGTTT!TAC!ACACGAAGGGTCAGGTGTTCAAA
  6289  TCACCTATTTCTTA
;     G-trnV(uac) ==> end
  6303  A
;     G-trnM(cau)_1 ==> start
  6304  TACGGATTAATGTAATAGTAACATAATTGACT!CAT!GATCAATTTATTTAGGTTCAAAT
  6362  CCTAAATCCGTAT
;     G-trnM(cau)_1 ==> end
  6375  TAT
;     G-trnM(cau)_2 ==> start
  6378  AAGGCTATAGCTTAATGGTAAAGCCAACTGCT!CAT!AATAGTTTTTATAAATGTTCGAA
  6436  TCATTTTAGTCTTA
;     G-trnM(cau)_2 ==> end
;     G-trnL(uaa) ==> start
  6450  ATCCGAGTGCTGAAACTGGTAGACAGGATAATCT!TAA!GTTTTATTGATATAATCGTGT
  6508  GGGTTCAAATCCCTCCTCGGATA
;     G-trnL(uaa) ==> end
  6531  TTT
;     G-trnA(ugc) ==> start
  6534  GGGGTTATGGTTTAATTGGTAAAACGAGGACTT!TGC!AAGTCCTTTATTCGGGTTCAAT
  6592  TCCTGATAACTCCA
;     G-trnA(ugc) ==> end
  6606  TAATTTTA
;     G-trnF(gaa) ==> start
  6614  GCTCGAAAAGCTCAATTGGTCGAGCGGAACACT!GAA!GATGTTTAGGTTATAAGTTCAA
  6672  GTCTTATTTCGAGCA
;     G-trnF(gaa) ==> end
  6687  ACTATTTTTT
;     G-trnL(uag) ==> start
  6697  ATGGATATGCTGAAATTGGTAACCAGGCTATGTT!TAG!GCCATAGTAGCGAAAGCTTTA
  6755  TAAGTTCAAGTCTTATTATCCGTA
;     G-trnL(uag) ==> end
  6779  AGCCTAATATTATAAATTTATTAGGCTTAAATTTACTCTAATAAATATTATTTAGTAAAT
  6839  TAATTAATAATTATTATAATACCTCAATTAATTTAATTTAATAATATATCTTT
;     G-trnQ(uug) ==> start
  6892  TATGTTGTTGACTAAGAGGTAAGTCATAAATTT!TTG!GTATTTAGCTATGAGTGTTCGA
  6950  ATCGCTCCAACATAA
;     G-trnQ(uug) ==> end
  6965  TTACATAATAATATAAATTAATTTATATTATTATTTTTCAAGTATTATGTATTAAAACTA
  7025  TGAATAATTAAATAG
;     G-trnM(cau)_3 ==> start
  7040  GCCCGAGTAGTTTAATGGTAGAACAATAATTT!CAT!GAATTAAGAATGAGAATTCGATT
  7098  TTCTCCTCAGGCT
;     G-trnM(cau)_3 ==> end
  7111  ATTTATTATAGTTAATAATTTAATTTTAGCTATAAATTAA
;     G-trnH(gug) ==> start
  7151  GGTGAATATAGTTCAATGGTAGAACAGCTGTAT!GTG!GCATAGTATATCCTTGTTCGAA
  7209  TCAAGGTATCCACC
;     G-trnH(gug) ==> end
  7223  CTCGAAAATATGTATGTATTTTAGACTTTAAATAAAATATGCTTAGTAGCAGTATAAAAA
  7283  TCTAATAAA
;     G-cox1 ==> start ;; mfannot: alternative ATG start pos 7319
  7292  GTGATTCAGCAATTATTTAATATAACAATGTGAAAAGAAAGATGATTTTTATCAACAAAT
  7352  GCTAAAGATATTGGAACTTTATATCTTATGTTTGCATTATTTTCTGGTTTGGTTGGTACA
  7412  GCTTTTTCTGTTTTAATTAGATTAGAGTTATCTGCACCTGGTGTACAATATATAGCTGAT
  7472  AATCAATTATATAATAGTATTATTACAGCCCATGCTATATTAATGATATTCTTTATGGTT
  7532  ATGCCTGCTTTAATAGGTGGTTTTGGTAATTTCTTATTACCTCTATTAGTAGGTGGTCCT
  7592  GATATGGCATTCCCTAGATTAAATAATATAAGTTTTTGATTATTAATACCTAGTTTATTA
  7652  TTATTTGTTTTTGCTTCTATTATAGAAAATGGTGCTGGTACAGGTTGAACATTATATCCT
  7712  CCTCTAGCAAGTATACAAAGTCATAGTGGTCCTAGTGTAGATTTAGCTATATTTGGTTTA
  7772  CACTTAAGTGGTATAAGTTCTCTTTTAGGTGCTATGAATTTTATTACAACTATAATTAAT
  7832  ATGAGAAGTCCTGGTATACGTTTACATAAATTAGCTTTATTTGGTTGAGCTGTATTAATA
  7892  ACAGCTGTTTTATTATTATTATCATTACCTGTATTAGCTGGTGCAATAACAATGTTATTA
  7952  ACAGATAGAAACTTTAATACTTCTTTCTTTGAAATAGCTGGTGGTGGTGATCCTATTTTA
  8012  TACCAACATCTTTTCTGATTCTTTGGACACCCAGAAGTTTATATTTTAATTGTACCTGGT
  8072  TTTGGTATTATTAGTACTGTAATTTCTGCTAGCTCAAGTAAAAATGTATTTGGTTATTTA
  8132  GGTATGGTTTATGCTATGATGTCTATTGGTATTTTAGGTTTTGTTGTTTGAAGCCATCAT
  8192  ATGTATACTGTAGGTTTAGATGTTGATACTAGAGCTTACTTTACAGCTGCTACACTTATT
  8252  ATTGCTGTACCTACAGGTATAAAAATATTCAGTTGATTAGCTACTTGTTATGGTGGTTCA
  8312  TTACATTTAACACCTGCTATGTTATTTGCTTTAGGTTTTGTTGTTATGTTTACTATTGGT
  8372  GGTTTAAGTGGAGTTGTTTTAGCTAATGCTTCACTTGATATTGCTTTCCATGATACTTAT
  8432  TATGTTGTTGCTCATTTCCACTATGTACTTTCTATGGGTGCTGTTTTTGCTTTATTTAGT
  8492  GGTTGATACTTCTGAATACCTAAATTATTAGGTTTATCATATGATATCTTTGCTGGTAAA
  8552  GTACATTTCTGATTATTATTTATTGGTGTTAATTTAACATTCTTCCCTCAACATTTCTTA
  8612  GGTTTACAGGGTATGCCTAGACGTATTAGTGATTATCCTGATGCATTTGCTGGTTGAAAT
  8672  ATAATAAGTAGTTTTGGTTCTATTGTAAGTGTTGTTGCTACATGATATTTCTTAAATATA
  8732  TTATATTTACAATTAACTCAAGGTTCACCTGTTTCTAGATATCCTTGATTAACACCACAA
  8792  TACTTTAGTGATCTATTCCAAACATTATTTAATAGAAATAATAATTCTTTAGAATGATGT
  8852  TTAAATAGTCCACCTAAACCACACGCATTTGTAAGTTTACCTGTACAATCTTAA
;     G-cox1 ==> end
  8906  TTAATTTTTGTATAGTTTACTTATTAATAGTCAACATTTATAGGAAATTAATATTAATAT
  8966  AAATTTATTCAAATAATCAAAATAATTTTTATTTATAAATTTAAATAATTTAATATCTAG
  9026  TGGATATAATTATAATTTAAGC
;     G-trnR(acg) ==> start
  9048  AACATGTTAGTTTAATGGTTAGAATACCGTGTT!ACG!GCCACGATGATATAAGTTCAAA
  9106  TCTTATACATGTTG
;     G-trnR(acg) ==> end
  9120  CTTA
;     G-trnR(ucu) ==> start
  9124  TTCTTATTAGCTCAATGGTAGAGCAAAATACT!TCT!AATATTTTGATCCTAGTTCGAAT
  9182  CTAGGATAAGAAT
;     G-trnR(ucu) ==> end
  9195  TTTA
;     G-trnN(guu) ==> start
  9199  GCTCTTATAGCTCAACGGTAGAGCAAAATACT!GTT!AATATTTGTATAGATGTTCGATT
  9257  CATCTTGAGAGCT
;     G-trnN(guu) ==> end
  9270  TTTTAAGTATAATACTTTTACTAAATAGTAATTATTTATTTGGATAAAGGTTTCCTTAGT
  9330  AAGATTATATATATTATTTAAAAA
;     G-atp9 ==> start
  9354  ATGATCCAAGCAGCTAAAATAATAGGTACAGGATTAGCTACAACAGGTTTAATAGGAGCA
  9414  GGAGTTGGAATAGGTGTTGTTTTTGGTGCTTTAATTTTAGGTGTTGCTAGAAACCCTTCA
  9474  CTTAGAGGTCAATTATTCTCATATGCTATTTTAGGTTTTGCTTTCTCAGAAGCTACAGGT
  9534  TTAAGCGAATAG
;     G-atp9 ==> end
  9546  ATCTGTTA
;; mfannot:     /group=IA (4.55e-13)
  9554  tagggttaattgcaagaaatatcttaaagataaatttgcagcgaatattagtatattata
  9614  tatttaatactaataacgttcaacgactataaatgagtagtgtaaacaaaaatttttaac
  9674  atcctacataaaaaaatgaagacatagtctacaataacaattaaaaagttaaacgtttta
  9734  taagaataattttttaaaaaaattccaattttctaattaagataaaaattaatttgaaat
  9794  ataaataaaattggtagtttgcgtattcgcattaatgatggctttcttattattatacgt
  9854  agcct
;; mfannot:
  9859  AATTAACTATAAATTAAAATCAAATAATTCAGATTATTTTAATAAAAAAAAAAATAAAAA
  9919  ATTTTTTTTTGTATATAAATATATATATTTTTTTTTAATTATTTTGTTAAAAAGATATAA
  9979  TAAAAATATATTAACTAAT
;     G-cox2 ==> start
  9998  ATGATAAGAAATTTATTTATTTGAATTCAAACATTAAGTTTATTTAGTTTTAATCAAAAT
 10058  ACAATAAACCTTGATGCTCCAACACCTTGGGGTTTATTTTTTCAAGATAGTGCAACACCT
 10118  CAAATGGAAGGTATAGAAGAATTACATAATAATATTATGTTTTATTTAACTATAATATTA
 10178  TTTGCTGTTACATGAATAATGATTACTATTATTAAAAGTTTTGTACGTACAAAATCACCT
 10238  ATATCTCATAAATATATGAACCATGGTACATTAATAGAATTAATATGAACAATTACACCA
 10298  GCTGTAATATTAATATTAATAGCATTCCCTTCATTTAAATTATTATATTTAATGGATGAA
 10358  GTAATGGACCCTTCATTAGTAATATATGGAGAAGGTCATCAATGATATTGAAGCTATCAA
 10418  TATCCAGATTTTACAAATGCTGATGGTGAATTTGTAGAATTTGATTCATATATAGTACCA
 10478  GAATCAGATTTAGAAGAAGGTACATTAAGAATGTTAGAAGTTGATAATAGAGTAATAATA
 10538  CCAGAATTAACACATACAAGATTTGTAATATCAGCCGCAGATGTTATACATTCATTTGCT
 10598  TGTCCATCATTAGGAATAAAATGTGATGCATATCCAGGTAGATTAAATCAAACATCAGTA
 10658  TATTTAAACAGACAGGGTACATATTTTGGACAATGTTCAGAAATATGTGGAATATTACAT
 10718  AGTTCAATGCCTATAGTAATACAATCAGTAAGTTTAAAAAAATTTTTATTATGATTAAGA
 10778  GATCAGTTAGGTGATTAA
;     G-cox2 ==> end
 10796  TTAATTAATTAAAAATAAATAAGTATATATAATAAATCTTAATCGTAAAGTTTA
;     G-nad4L ==> start
 10850  ATGAATTTATCATTAATATTATTTTTAATAGGGATTTTAGGTTTTGTTTTAAATAGAAAA
 10910  AATATAATTCTAATGCTTATTTCAATAGAAATAATGTTATTGTCTGTTACTTTTTTAATA
 10970  TTAATAAGTTCACTTAATTTTGACGATATATTAGGTCAAACTTTTGCTATATATATAATA
 11030  ACAATAGCAGGTGCAGAATCTGCTATAGGTTTAGGTATATTAGTAGCTTTTTATAGATTA
 11090  AGAGGAAGTATAGCAATAGAATATAAATA
;     G-nad5 ==> start
 11119  A
;     G-nad4L ==> end
 11120  TGTATTTAGTTATTATTTTTTTACCCTTAATAGGTTCAATTATATCAGGATTTTTTGGTA
 11180  GAAAAATAGGTGTACAAGGAGCACAATTTATAACATCAAGCTTTATTATTATAACAACAA
 11240  TATTAGCTATTTTAACTTTTTTTGAAGTAGGTTATAATAATATACCATTGGAAATAAATT
 11300  TATTTAGATGAATAGATTCAGAGTCAATAAATATACTATGAGGTTTTTATTTTGATAGTT
 11360  TAACAGTAAGTATGTTAATACCTGTATTAATAGTATCTAGTTTAGTACATATATATTCAA
 11420  TAGGTTATATGAGTCATGATCCACACAATCAAAGATTTTTTAGTTATTTAAGTTTATTTA
 11480  CTTTTATGATGATAATACTTGTAACAGCTAATAATTATTTATTAATGTTTTTAGGTTGAG
 11540  AAGGTGTAGGAGTATGTTCATATTTATTAGTAAATTTTTGATATACTAGAATAGCAGCTA
 11600  ATCAAAGTTCAATTTCAGCTTTTTTAACAAATAGAGTTGGAGATTGTTTTTTAACTATAG
 11660  GTATGTTCATAATAATTTGATCTTTTGGTAATTTAGATTATTCAACTGTTTTCTCATTAG
 11720  CTCCATACTTTAATCAAGATATAATAACATTAATAGGTATATGTTTATTAATAGGTGCTA
 11780  TGGCAAAAAGTTCACAAATAGGTCTTCACGTATGATTACCTCAAGCTATGGAAGGTCCTA
 11840  CACCTGTATCTGCTTTAATTCATGCAGCTACAATGGTTACAGCTGGTGTATATTTATTAA
 11900  TGAGATCATCTCCTTTAATAGAATATAGTTCAACTGTATTAATACTTTGTTTATGATTAG
 11960  GTGCTATAACAACTATTTTTAGTTCTATTATAGGATTATTTCAACAAGATATTAAAAAAG
 12020  TTATAGCTTATTCTACAATGAGTCAATTAGGTATGATGGTAATAGCTATAGGTTTATCAT
 12080  CATATAATCTTGCATTATTTCATTTAGTAAATCATGCTTTTTATAAAGCATTATTATTCT
 12140  TAGGTGCAGGAGCAGTTATACATTCTGTATCAGATAATCAAGATTTTAGAAAATATGGAG
 12200  GATTAAAACCATTTTTACCTTTAGCTTATTCAATAATGTTAATAGCTTCTTTAAGTTTAG
 12260  TTGCTATACCATTTATGTCTGGTTTCTATTCTAAAGATTTTATATTAGAATCAGCGTATG
 12320  GTCAATTTTATATTTCAAGTACTATTGTATATTTTATAGCTACAATAGGTGCTATGTTTA
 12380  CTACATTATATTCTGTAAAAGTTTTATATTTAACATTCTTAACTAATCCTAATGGACCAT
 12440  TAAATAATTATAAAAATGTAGATCAAGGTAATATTTTTATTAATTTACCTTTAATTATAT
 12500  TAGCTATTTTTTCAATCTTTTTTGGTTATTTAACTAAAGATGTATTTATTGGTTTAGGTA
 12560  CAAGTTTTTTCATAGATAATAGTATATTTATACATCCTTCTCATGAAATTATGTTAGATA
 12620  CAGAATTTGCAGTTCCAACTTTATTTAAATTATTACCTTTATTCTTTACTATAACTTTAA
 12680  CATTTGTTGGTTTAATGTTCTCAGAATTTTTTGGTAAATTATTAATTAAATTTAAATTTA
 12740  CTAATTTAGGTTATAATATATTTAGTTTATTTAATCAAAGATTTTTAATTGAATTTTTTT
 12800  ATAATAATTACATAACTAATTTTGTTTTAAAATTAGGTGGACAAACTACTAAAGTTTTAG
 12860  ATAAAGGTTCTGTAGAATTATTAGGTCCATATGGTTTAGAAAAAGGTTTATTAAATTTAA
 12920  GTAAAAATATTGGTAATTTAAGTACAGGTGTTATTACATCTTATGCTTTATATATATTAA
 12980  TAGGTTTAATTTTCTATGTTTTCTTATTATATTTAAATATTGATAATAATATTTTATTAT
 13040  TATTATTATTTGGTATATTTTCAACTATAAACAAAAATAAATAA
;     G-nad5 ==> end
 13084  TT
;     G-nad2 ==> start
 13086  ATGTTATTAACTTCTATTTTTTTATTATTATTATCTAATTCTCTTAGTGTTAGAAGAGAT
 13146  ATATCTATATATTATTCTAGAATAGGAATAATTATACAAATATATTGTATATTATTTTGC
 13206  TATAACAATCTTTTTATTTCTTATTTAAATTCAGGAGTAGGTTTATTTGGTGGTTTATTT
 13266  AGTATTACATCATTGGATCTAATATTTGATATGTTAATATTTATGTTAACAATGTTTATT
 13326  TTAAATTTAACAGGTTTTTATCCAAGAAAGTATTGAATTAATAAATATTTAAGTTTAAAT
 13386  ATGTTATTATTTAATAAATTAAAATTATTTGTTTCAAATATTATTAATAAAAAAGGAGAA
 13446  CAATATACAATAATAGAATATACTTTAATTTTATTATTTATAGTTATGGGTAGTGTGTTA
 13506  TTAATATCAAGTAGTGATTTAATATCTGTATATTTATCTATAGAATTACAAAGTTATGGT
 13566  TTATATATATTATGTACTTTATATAGAAATTCAGAATCTTCAACATCTTCTGGTTTAACT
 13626  TATTTTTTATTAGGTGGTTTATCATCTTGTTTTATTTTATTAGGTATAGGTTTAATATAT
 13686  GCTAATTCAGGTACAACATATTTAGATAGTTTTTATATTATAACTAATTTATCTAATTTA
 13746  ATTAAAGATAATGATTTAAATTATATTATGTATAATGATATATCTGCATATATACCTTAT
 13806  TATTTATTATTAATAACTATAGGTTTTTTATTTAAAATATCTGCAGCACCATTCCATTTC
 13866  TGATCTCCTGATGTTTATGATGGTATACCTACAATTGTTACAACTTTTGTTGCTATTATG
 13926  CCAAAAATATCAATATTTATAATATTATTACATTTAGTACATTTTTCTAATAATATATCT
 13986  ACTGAATATTCTTGAACATCTAGTTTATTAATAAGTAGTATACTATCTTTAATTATAGGT
 14046  ACTGTGTTAGGTTTAACTCAGTTTAGAATTAAAAGATTATTTGCTTATAGTACTATTTCA
 14106  CATGTTGGTTTTTTATTACTAGCTTTAAGTATTAATAGTGTTGAATCTATACAATCTTTT
 14166  ATATTTTATTTAATACAATATAGTATTTCTAATTTAAATGCTTTCTTTATATTAATAGGT
 14226  ATAGGTTATACATTATATTTTTATATTAATAAAAATATAGATCATAATAATTTATTAGAT
 14286  AAAAATAACTCACCTATACAATTAATAAATCAATTAAAAGGTTATTTCTATATAAATCCA
 14346  ATATTAACTATAAGTTTAGCTATTACTTTATTATCTTTTGCAGGTATACCACCTCTTGTT
 14406  GGTTTTTTTGCAAAATTAATGGTTTTATCTGCTGCTTTACAAAATGGTTTTATTTTCTTA
 14466  GCTTTAATAGGTATACTAACTAGTGTGATAAGTGCAGTTTATTATTTGAATGTTATTAAA
 14526  ATTATGTTTTTTGATACACATTCTTATAAATTCAGTAATAAATTATTTAATATAGAAATG
 14586  CCAGGTATGGTTGTAAAAAATAATGTTATAGATTCATTTTATTTTAAATCAAATATTTCA
 14646  TTATCAAATTCTTTATCTGTTCCTATATCAATTTTAACAATATTTATTTTATTATTTATG
 14706  TTTATGCCTGATCAATGATTAGATATTTCTAATATATTATCATTTGTATTATTTACACCG
 14766  TATAATATTATTTAA
;     G-nad2 ==> end
 14781  TAAAATTATTAAAATATAATAAATAAGTAAAAATTAAAAAAAAGATTAAAAAATTAAAAA
 14841  TTAAACTTTAATT
;     G-cob ==> start
 14854  ATGAGAATTTTTAAAAGCCATCCGTTATTAAAATTAGTTAATTCTTATATAATTGATTCA
 14914  CCACAACCAACTAATCTTAGTTACTTATGAAATTTTGGTTCATTATTAGCTTTATGTTTA
 14974  GGTATTCAAATTATTACAGGTGTAACTTTAGCAATGCATTATACACCTAATATTGCAGAT
 15034  GCTTTTGATTCTGTTGAACATATTATGCGTGATGTTAACAATGGTTGATTAATACGTTAT
 15094  TTACATGCAAATACAGCTTCAGCTTTTTTCTTTTTAGTGTACTTACATATAGGTAGAGGT
 15154  ATTTATTATGGTTCATATCAAGGACCTAGAAGTTTAACTTGAAGTATAGGTGTTATTATA
 15214  TTTATAGCTATGATGGCTACAGGTTTCCTGGGTTATGTTTTACCTTACGGTCAAATGAGT
 15274  TTATGAGGTGCTACAGTTATTACTAATTTATTAAGTGCTATACCTTGAATTGGTCAAGAT
 15334  TTAGTTGAGTTTATTTGAGGTGGTTTTTCTGTTAATAATGCTACACTTAATAGATTTTTT
 15394  TCATTACATTTCCTATTACCTTTTATATTAGCTGCTTTAGTTTTAATGCATTTAATAGCA
 15454  TTACATGATACTGTTGGTTCTAGTAATCCTTTAGGTATTTCAAGTAATTATGATAGATTA
 15514  CCTTTTGCTCCTTATTTTTTATTTAAAGATTTAGTTACTATTTTCCTATTTATGCTTATT
 15574  TTATCTATACTTGTTTTCTTTATGCCTAATGCTTTAGGTGATTGTGAAAATTATGTTATG
 15634  GCTAATCCTATGCAAACACCACCTGCTATTGTTCCTGAGTGATATTTATTACCTTTCTAT
 15694  GCTATATTAAGATCTATACCTAATAAAGCTGTAGGTGTTGTTTTAATGTTTGGTGCTATT
 15754  CTTATTTTATTAGCATTACCTTATTTAGATAAATCTATATTAAGAGGTATACAATTTAGA
 15814  CCTTTAAGTAAAGTAGCTTTTTATGTATTTATCGCTAATTTCTTAATTTTAATGCAATTA
 15874  GGTGCTAAACATGTTGAAGATCCTTTTATTGTATTTGGACAAATATCAACTATATTGTAT
 15934  TTTTCTCATTTTTTTGTTATTGTACCTTTAATTACTTTAATAGAAAATAATTTAATTAAT
 15994  TTAGCTACTAATAATTTTAAAAATGATAAATAA
;     G-cob ==> end
 16027  TTAAAAAAGGAAGTATTACACCAGGTTTCCTTAGCGAAGAGAAAAGGAAGTATTACACCA
 16087  GGTTTCCTTAGCGAAGAGAAGATTACTATATTGTAAACCGACCATAGATTGTTTATACTT
 16147  GGGTTGTAAACCGACTATAGTTTGTTTATACTTAGATTGTAAACCGACTATAGTTTGTTT
 16207  ATACTTGTGTTGTAAACCGACTATAGATTCTTTAAAGTCTCTATTGTAAACCAAGTATAG
 16267  ACTCTTTAAAGTTTATATTGTAAACCAAGTATAGATTCTTTAAAAGTATATTGTAAACCG
 16327  AATATACTCTCTTTGAAAAGTATATTGTAAACCAAGTATAGATTCTTTGAAATCTCTAAT
 16387  ATACTCTCTTTGAAATCTCTAATATACTCTCTTTGAAATCTCTAGTATATTCTCTTTAAA
 16447  ATTTCAAATATATTCTCCATATACAATATTTAAATACTATATTGTAAACCGAATATACTT
 16507  TCTTTGAAATCTTTAGTATATTCTCAATAAAGATTCTATGAAACTATACTATATTGTAAA
 16567  CATAATATAGCTCGTTTACAATTTTAGTATATTGTAAATATAATATAGATTGTTTGAAAC
 16627  TATACTATAAACATAATATAGCTCATATTAAGTCTAAGCATATTGTAAATATAATATAGC
 16687  TTGATTTAAATAACAAAGTATTTCGCAAATTCAGTATGAATTTGCGAAATACGATATAAC
 16747  TTGATTTAAATAACAAAGTATTTCGCAAATTCAGTATGAATTTGCGAAATACAATATAAC
 16807  CTGCCCCTATAAAAGAATATGTTTTACTAGTAGTAAAATAACTTAAAAGATACTTCAATC
 16867  CTATATCTAAATATTTTTAATTGCTTAAATTTATAGTGTTATTAGCTTATGTATTTATAT
 16927  ATAAAGATATTAATAAAT
;     G-nad3 ==> start ;; mfannot: alternative ATG start pos 16915
 16945  ATGTCAAGTACAACTTTTTTTTTTTTATTTATACCAATTTTAGCATCTGTATTATTAGTA
 17005  ATTAATTTACTATTATCTGTACATAACCCTTATCAAGAAAAAGATAGTGCATTTGAATGT
 17065  GGTTTTCATTCATTTTTAGGTCAAAATAGAACACAATTTAGTATATCTTTTTTTATATTT
 17125  GCTTTGTTATTTCTTTTATTTGATTTAGAAATATTATTAGTTTATCCTTATATAGTTAGT
 17185  GCTTATTTTAATAATTTATATGGTTTAATAATTATGCTTGTATTTTTTTTAGTTTTAACA
 17245  TTAGGTTTTGCTTTTGAATTAGGTAAAAATGCCTTAAAAATAGACAGTAAACAAATGTAT
 17305  AATTTTAATACAAAAATATGAAATGGTTATTCTTTAATATATTAA
;     G-nad3 ==> end
 17350  ATAAAAATTATTAATAAGGTAATTAAAACTAATTT
;     G-trnC(gca) ==> start
 17385  GGAGTTATAGCAGATGGTTCTGTATTAGGACT!GCA!AATCTATAATCAGGGATTCGATT
 17443  TCCCATAACTCCT
;     G-trnC(gca) ==> end
 17456  ATAATAAATAGTAGATGTTTATTATATAGTTTTTACAATATATTCATAATTTAACTATAA
 17516  TTATATAAAAATTAAAAAAAATTTACTTAGTAATAATAATTAGATGGATAAAAAAATTAC
 17576  TAAATTTTAATTATAGTAATTTTTTATTTAGAT
;     G-nad1 ==> start
 17609  ATGTATACATTAATTTCAATTTTAGAAAATTTATTAGTTGTTGTACCTGCTTTACTTATA
 17669  GTAGCTTTTGTTACAATATCAGAAAGAAAAACAATGGCTAGTATGCAAAGAAGATTAGGT
 17729  CCCAATATTGTAGGTTATTATGGTTTACTCCAAGCATTTGCTGATGCTTTAAAATTATTA
 17789  TTAAAAGAATATGTAGCTCCAACACAAGCTAATATTGTATTATTTTTCCTTGGACCTATT
 17849  ATAACTTTAATCTTTTCTTTATTAGGTTATGCTGTTATACCTTATGGTTCAGGTTTATTT
 17909  ATATCAGATTTTAATTTAGGTATCTTATATATGTTAGCTGTATCTTCATTAGCAACATAT
 17969  GGTATATTATTAGCGGGTTGATCTGCTAATTCTAAATATGCTTTTTTAGGTTCATTAAGA
 18029  AGTACAGCACAATTAATTAGTTATGAATTACTTTTAAGTTCTATTATATTATTAGTAATT
 18089  TTATTTACTGGTAGTTTAAATTTAACTGTTATTATAGAAAGTCAAAAAGTTGTATTTTTT
 18149  ATTTTACCATTATTACCTATATTTCTTATATTCTTTATAGGTTGTATTGCAGAAACTAAT
 18209  AGAGCTCCTTTTGATTTAGCAGAAGCTGAATCTGAGTTAGTTAGTGGTTTTATGACAGAA
 18269  CATTCTGCTGTTATTTTTGTTTTTTTCTTTTTAGCTGAATATGCTAGTATTGTATTAATT
 18329  TGTATATTAACTAGTGTTTTATTTTTAGGTGGTTATTTAAATATTTTACCTTTAAATACT
 18389  ATTTTATATTTTATAAATTCATTTGTAATACTATTAGGTTATAATTCTTTTGATTTTAAT
 18449  TATTTATTTTCTGATTTCTTAATTAATGGTTTATCTAGTTTAAATTTAGCATTAAAAACA
 18509  TCTTTCCTTATATTTGTATTTATTTGAGTAAGAGCTTCATTTCCTAGAATTAGATTTGAT
 18569  CAATTAATGTCTGTTTGTTGAACAATATTATTACCTATTATTATAGCTTATGTTGTTTTA
 18629  TTACCTTGTATAGTTTTAGGTTTAAATATTTTACCTTGTAATATATCATTAATTTAA
;     G-nad1 ==> end
 18686  TTTTTTTAGATTTATTTATCTAATTTTATTTTAATATAAGTATAAAAAAGTAGTATATTA
 18746  AGTATTAATAAAATATTAGTTAATATTTTATTAATTGCTTTAATTTATATTATTATTAAT
 18806  TAAATTAATTTTGATCTAATAGATATATTAGATGTTAGTTAAATTATTGTTAGTTTATTA
 18866  TTATTTTTCAAAATATT
;     G-nad4 ==> start
 18883  ATGGTATATTTATTTTCCTTACTTTTAATACCTTTAATTGGTATATTTTTTATTATATTT
 18943  TTAGCTTCATATCAATCTTCTAATAGTCAAATTAAAACTTTAGGTTTAATAACTTTAATA
 19003  ATTAATTTAATTATATCATTAACAATATTTATTTTATTTGATTTTAGTAGTAAACAATTT
 19063  CAATATATACAATTAGAAGAAATATATAAAATAAGTTATTTTGATTTATATTTAGGTATA
 19123  GATGGTATTTCTATTTATTTTTTATTATTAACAACTATGATTATGCCTATTTCATTAATA
 19183  GCTAATTGAAATTCTATAGACTCTAAAAATGTATTATCTTTTGTGATAATAATATTATTA
 19243  TTAGAAACATTATTATTAGCTGTATTTTTAGTTTTAGATATATTATTATTTTATATTTTT
 19303  TTTGAAAGTATATTACCTCCTTTATTTTTATTAATAGGATTATTTGGTTCTAGTGATAAA
 19363  GTTAGAGCTAGTTTTTATTTATTTTTATATACACTATTAGGTTCATTATTTATGTTACTT
 19423  TCTATAATAACTATGTCTTCTATTATGGGTGCTACTGATTTTGATGCATTATCTAAAGCA
 19483  AATTATAGTTATGTAACTCAATTATTTTTATTTTATGGTATATTCTTATCTTTTGCTGTA
 19543  AAAACACCAACAATTTTTTTAAATACTTGATTATTAAAAGCTCACGTTGAATCACCTTTA
 19603  GCTGGTAGTATTATATTAGCTGGTATTGTATTAAAATTAAGTTTATATGGTATATTTAGA
 19663  TTAATATTACCTTTATTACCTAAAGCTACTATAGATTATACATATGTAGTTTATGTTATA
 19723  GGTGTTATAACTATACTTTATGCTAGTTTTAGTACATTAAGAACAATAGATATTAAAGAA
 19783  TTAATAGCTTATTCATCTGTTTCTCATGCAGCTGTTTATCTTTTAAGTGCTTTTAGTAAT
 19843  ACTATACAAGGTATAGAAGGTGCCATTACTTTAGGTTTAGCTCATGGTTTTGTTTCTTCA
 19903  GGTTTATTTATTTGTGTTGGTGGTGTTTTATATGATAGATCTTCAACAAGATTAATTACA
 19963  TATTATAGAGGTATGGCACAATTAATGCCTATCTTTTGTATATTATTTTATATACTTTCA
 20023  TTAGGTAATTGTGGTTCTCCTTTAACTTTAAACTTTATTGGTGAATTTATGTCTCTTTAT
 20083  GGTATATTTGAAAGAATGTCTATATTAGGTGTTTTAGCTAGTACATCTATAGTATTTTCA
 20143  GCTGCATATACTATCTTTATGTTTAATAGAATCGCCTTTGGTGGACAATTCTCTTCATAT
 20203  TTCTTCAATTATGTTAAAGATTTAAGTAAAAGAGAATTTATTTTATTAATTAGTCTTGTA
 20263  ACACCTGCTGTTTTCTTTGGTATATATCCTGCAGTTATTTTAGATGGTTTACACTATTCT
 20323  GTATCTGGTTTAATATATAATTAA
;     G-nad4 ==> end
 20347  TAAATATTTTAAAAAGTTAATATATTTATATGTAAATAAAAATTAATTAATATTAAAAAA
 20407  GATATACCTAATAATTAGTAAGTATATAAAAATTAATTTTTTAAAATATTGCAATCATAA
 20467  TCTTTTTTTTGAAGGGTATTTTTTAATTAATTTATTAATATTCACATTAATAGTATCTAT
 20527  TTTAAATTAAAAATATTAATTAATTATAATAGATAATTTAAAAAAACCCTACAAAAAAAA
 20587  AGTTTTATATAATTAATAGTTAATTTAAATTAAATATATATATATACATATATTATA
;     G-atp6 ==> start
 20644  ATGTTTAATAATATAGTTAGTCCTTTAGAACAATTTGAAATAAAAGATTTCTTTTGTTTA
 20704  AATATAAATATTATAGACTTAAAAATGTCTTTAACAAATTTTGGTTTTTATATAATTATT
 20764  AGTACAGTAATAATATTAGCATTACATTTATTAATAACATATAATAATAAATTAATATCA
 20824  AATTCATGAACATTAACTAAAGAATCAATATATGCAACTGTTCATAGTGTTGTAATAAAT
 20884  CAAATAAACTCAAAAGAAGGTCAAAATTATTTTCCATTTATTTATGGTTTATTTATTTTT
 20944  ATTTTAATGAATAATTTATTAGGTTTAATACCATATAGTTTTTCTTCAACATCACATTTT
 21004  ATATTAACATTCTTTATTAGTTTTACTGTAGTATTAGGTGCTACAATTTTAGGTTTCCAA
 21064  AAACATCAATTAAAATTCTTTTCTTTATTTGTACCATCAGGTTGTCCTTTAGGTTTATTA
 21124  CCTTTATTAGTTTTAATTGAATTAATATCATATTTAGCTCGTAATGTATCATTAGGTTTA
 21184  CGTTTAAGTGCTAATATTTTAAGTGGTCACATGTTATTAGTAATATTAAGTGATTTTACA
 21244  TTTAAAATAATGAGTTCAGGAATCTTTTATTTCTTAATAGGTTTAATACCATTAGCATTT
 21304  ATTTTTGCTTTTTCAGGTTTAGAATTAGGTATAGCTTTTATACAAAGTCAAGTATTTGTT
 21364  GTTTTAACTTGTTCATATATAAGAGATTCATTAGAATTACACTAA
;     G-atp6 ==> end
 21409  TTTAATTAATAATTAAATTTAATGATATAAA
;     G-rnpB ==> start ;; mfannot: Approximate position
 21440  AAGGAAAGTCCATAGTTATAATGTATATATATATATATAATATTAAGAATTTTGGGTTAT
 21500  TTGAAGAAACAAAAAATCAAATTATAATTTGATGTAGCGAGCAATACACCTATACTAACT
 21560  ATTATAATTGTTAAAACTATTATATTTATTTAGGGGTTAAATACAGAATATGGCTTAT
;     G-rnpB ==> end
 21618  TTATATCTTAAAAAATCTAAAAAAAACAATAAGATTTAAAATTAATAACTAAAAAAAAAA
 21678  GTTAAATATTTTATTAGGATATTAATCCAAT
;     G-rns ==> start
 21709  AATATCATGAGTTTGATGATGGCTCTGACTGAACGCTATCCAAGTGCTTAACACATGCTA
 21769  ATCGTACGTCATTAAATAAAAAATAATGAAGTGGTAAACAGGTGAGTATATAATATTTTG
 21829  ACTACCTTAAAGAAAGGCTAAATCCCTTATAATCAAAGAAAAATTTCGCTTTAAGATGTT
 21889  AATAAATATTTCGGTTTGTAATAGTTAAATAATAAATAACTAACAAAACCGTAGTCGTAA
 21949  CTGAGAAGTTGATCGACCACATTAGGACTGAGAAACTCCTAATGCGCTTTAAGTACAGCA
 22009  GTGAGGAATATTGGTCAATGACCTAACGGTTGAACCAGCAACTTGGAAGAATGATATTGT
 22069  ATTAAAAAAGATTGATACAATTAACGTGTAAACGTATAAAATTCTAAATAGATTAAAGAT
 22129  AATGACAATTATCTATTTATTAGTCTCGACCAATACTACGTGCCAGCAGTCGCGGTAATA
 22189  CGTAAGAGACAAGTGTAAGTCATCTTAATTAGGTTTAAAGTGTACATAGACGGAAAATTA
 22249  AACCTTAAAAGGGTACTTTTTTTCTAGAGTTTTATGTGAGAAGAAGTGAATTTTTGAAGA
 22309  AAAGATCGAATTTGCAAATATCAAAAAGACAGGTAAAAGCTAATACGACCTTCTTTGTAA
 22369  AAACTGACGTTGAGGTACGAAGGCTTGGGTAACGAGCAGGATTAGATACCCTAGTAGTCC
 22429  AAGCAGAAAATTCTGAATGTCATAAACTAAAAAAAAACTTAGTTTATAAATAAAAGTGTA
 22489  AGCATTCCACCTCAAGAGTACAATGGCAACATTAAAACTGAAATCATTAGGCCGTCTCTG
 22549  AAACCAGTAGTGAAGTATGTTATTTAATTCGATAACCCGCGATAATCTTACCACAATTTG
 22609  AATAATATTTAATTATATTACATGCGCTGCACGGCTGTCTTTAGTTAATGTCGTGAGATT
 22669  AGGTTAATTCCTACAATTAGCGAAAACCTTGGTATTATTTATGTGTATAATATACCTTGC
 22729  CACTAGATCGGACTATATATATAGGATCAAGACAAGTCATCATGGCCAAAATATTGTGGG
 22789  CTATAGACGTGCCACACTTATCTTTACAAAAGGATGTTATATTGTGAAAATAAGCTAATC
 22849  CTTAAATTAGATTAATATGGATTGTAGTCTGTAACTCGACTACATGAATAAGGAATTACT
 22909  AGTAATCGTTAATCATCACGTAACGGTGAATTGTTTCTCAGTTAGGTACTAACCACTCGT
 22969  CAGGCGCTGAAAGAAGAAATGCAATAAGTTTGATTTATGTGTATAAATAAATATAAAAAC
 23029  AGTTATAAATTTATATTCATATTATTTTCGTATGCATGACTTTAATTGGTGTTAAGTCGA
 23089  AATAAGGTTCGTGTAATGGAAATTGCACGGGGTTAATAAACTTA
;     G-rns ==> end
 23133  AACAAAAAATTTTTAAAACCCTTT
;     G-trnY(gua) ==> start
 23157  AGGAAGGCTTCGTTTGTTGGTTTACGAGTTGAGCT!GTA!AACTCAATGACTTTGAGTCA
 23215  TCGAAGGTTCGATTCCTTCTCTTCCTA
;     G-trnY(gua) ==> end
 23242  TTTATCATTATATTTATTTTTGGTAATCTTTAAGTTCCATATATA
;     G-nad6 ==> start
 23287  ATGGGAAAAAAAAAATTAAGAATGCAATTATTTTTATGTGTAGATAAATTAAATAATGGA
 23347  TTTAATTCTAATTTATTGGATATTATAGCTCTTATTAGTATAATACTAGGAATATATACT
 23407  ATAATAAGTAAAAATCCAGTAGTTTCTGTTTTATTTTTAATAGGTTTATTTTCAACAATT
 23467  TCTATATATTTAATATTAATAGGTTTAACATTTATAGGTTTATCATATTTATTAGTATAT
 23527  ATAGGAGCAGTATCAATTTTATTTTTATTTATATTGATGTTAATTAATATAAGAATTTCA
 23587  GAATTAGTTAGTACTAATAATAATTATATACCATTAGCTATATTAAGTATGATAACATTA
 23647  GTTTATATTTTAGGACAAAAAATAATAACAAATATAATACAATATAATATATTAAATTCA
 23707  TTTTCATTTTCATTCTTTGAAAAAAGTTTTAAAGAATCAATAAATTATTCTAATAGTTTA
 23767  AGTTGAGATACTAATTTAATAGATATAACACATATTAGTGCTATAGGTAATGTAATGTAT
 23827  AGTAGTTATTCACTTTGACTTATAATTATATCATTAATTCTTTTATTAGCTATGGTAGGT
 23887  TCAATAGTTATCTCAATAGGTAGATAA
;     G-nad6 ==> end
 23914  TATAAACTAAATAAAATTAAAAATAAAAAA
