# Supplementary material for: Global Characterization of Fungal Mitogenomes: New Insights on Genomic Diversity and Dynamism of Coding Genes and Accessory Elements
Source: Front Microbiol. 2021 Dec 1;12:787283. doi: 10.3389/fmicb.2021.787283 (PMC8672057; doi:10.3389/fmicb.2021.787283)
Supplement: Supplementary File 1 — de novo annotation files of the 685 mitogenomes investigated in this study. Annotation was performed with the Mfannot program. [file Data_Sheet_1.ZIP › Supplementary_FileS1/CM019263.1_Fusarium_oxysporum_strain_MRL8996_mitochondrion_complete_sequence_whole_genome_shotgun_sequence_mitogenome.mfres]

;; Masterfile modified automatically by mfannot version 1.35
;; on Thu Dec 24 14:38:12 2020 by user pfonseca on host LGCM-PROC
;;    - Gene Totals: 46
;;    - List of genes added:
;;      atp6                 atp8                 atp9                
;;      cob (2 introns)      cox1                 cox2                
;;      cox3                 nad1                 nad2                
;;      nad3                 nad4                 nad4L               
;;      nad5 (1 introns)     nad6                 orf103              
;;      orf1174              orf151               orf292              
;;      orf294               orf304               orf478              
;;      orf977               rns                  trnA(ugc)           
;;      trnC(gca)            trnD(guc)            trnE(uuc)           
;;      trnF(gaa)            trnG(ucc)            trnH(gug)           
;;      trnI(gau)            trnK(uuu)            trnL(uaa)           
;;      trnL(uag)            trnM(cau)            trnN(guu)           
;;      trnP(ugg)            trnQ(uug)            trnR(acg)           
;;      trnR(ucu)            trnS(gcu)            trnS(uga)           
;;      trnT(ugu)            trnV(uac)            trnW(uca)           
;;      trnY(gua)           
;;
;; end mfannot
;;


>CM019263.1 Fusarium oxysporum strain MRL8996 mitochondrion complete sequence whole genome shotgun sequence gc=4
     1  CCGCAAGCTAAAGTCATACCGAAGGATAATCCTTCACGGCTGCGCTAGAGCTTACGCCTT
    61  CCAGAAAAATGTGATAAAGCTCACTCTTAAAGGCTTTTTAGCTATTTTTTATTCGCTACA
   121  CAGAAACA
;     G-trnK(uuu) <== end
   129  TAGGACTTGCAGGATTCGAACCTACATTTTAATGATT!AAA!AGTCATATGCATTCACCA
   187  TTATACTAAAGTCCC
;     G-trnK(uuu) <== start
   202  TTATAGCAAAATATATATATATTATCGTTAGTAGTGCTGCAAGCTAAAGCCAGAATAGTG
   262  AGTGGTATTTAGGTCGCTATGGGAGCAGCTTTAGATTGCTAATATCTAGCTAACTATAAT
   322  TAATATTTCTGCGTAGCCTAGCTAGCTTTTAAGGCGGGGAGTAAAAAAAAATATATTTTA
   382  GGCGCAGCTTCGCACGAATAGCTTGCGCGATTCCGGAGGGAATACCCACCCCTTACTTCT
   442  TCGCGCCTGCCTTAATAGGCAAGCTAAAACTAAAGCTCGAAAAAAAAATACATTTTTATA
   502  TTTTTCGGAGAAAAATCCGCAAGCTACTAATTCTTATTTTTGCATAGCGGAGCTTACTTA
   562  TTATACGTAGCCGAAATAACTACACAACCTAAAGCTAGATATATTGCTAAATAGTAAGCT
   622  ATCATCACTATATTTTTA
;     G-trnF(gaa) <== end
   640  TGCACACGGTAAGACTTGAACTTACAACAAAAATAGC!TTC!AATATTTCACTCTACCGA
   698  TTGAGTTACATGTGC
;     G-trnF(gaa) <== start
   713  TTATA
;     G-trnA(ugc) <== end
   718  TGGAGACACTCGGATTCGAACCGAGCCTTCTAACAT!GCA!AGGTCAGCATTCTACCAAA
   776  TAAATTATGTCCCC
;     G-trnA(ugc) <== start
   790  TTTACTGATAGATTATATATTGCTATAGTTATAGCAATCTACCAGTAAATTTTAGATATG
   850  GCGAGCTACTTTGTTCTAGCTTGCGCATACCAAAGAATTCGAAGGTGACTATAAAAATCT
   910  TCTGTCGCTTATGCTAATTTTTCATACTCATTCCTCCGGGCCTTAGCCCTTCTTGATTTA
   970  CTTTAATAAGACTATTAAATCTCACCCTGCTGCTAATTTTTTTCTATGCTAACGCTAGAG
  1030  AAAAAAATATACTAAAGCTAGATATATTCAAAAAAATCATTGTTGTGCGCTTGCTATACC
  1090  ACGCCCGGTGAAAAATTATTCCTATTACGAGCTTCGCCCACCGGAGGGAATCAGCAAGCT
  1150  CCCCCATATTTATGGGCAAAAGGAATAGCCATAGTGATATAGCTTGCGCACACCTACAAG
  1210  TAATCTGTACTTC
;     G-orf977 <== end
  1223  CTATATCAACCTTCCAGATCTTAATCGCATACCTCTTCTGGCGCGTCTACATTCCCCTGG
  1283  AGCGTCCACCTCCCCTGGAGCGTCTACCACCCCAGAAGTGTCTACATCCCCAGAAGCCCG
  1343  AATAGTAAATATCCCCCAAGGAGCGCCTTCCTGTGGTGAACCGTACTCCTCTCCTGGAGC
  1403  TATTTCATCACCAGAAGCATCTACGTCCTGAGAAACAGCCTCTACTCCTTGAATAGTGAC
  1463  TACTCCATAAGGAGCCCCTTCCCGTGGTGAACCATACTCCTCTCCTGGAGCAATTTCGTC
  1523  CCCAGAAGCATCTACGTCTCCCCCAGGTACAGCCTCTACCTCACTTGAAGGATTAGGATT
  1583  AAATTCTCGTTCTAGTTCAGACATTTCTCGGTCTCCTATACTAGACAGTGGACTATCTTC
  1643  AGCTTCCATTGGCTCCGGATTACTTGGTTGGATAGGAAGAAGTAGGCTAGGAAGAAGTAG
  1703  GCTAGGATCTATAGTTTCTACTACTGTTTGGTTACCTAAATTCGCATTCATCATAACTTC
  1763  TCTAGCTAAATTTGCATCTATTTCCCTAGCTTCACAGTTAAGAAGATTTGGCTCTAAAAT
  1823  CTGACCAGTCTGCTCCTGGTTAGCTTGTCTATCTGATAGTGCAGTTATAGCAACCTTAGT
  1883  TCTACTACGATCATCTACACTCTCCCCTCTCGGATAAGAAGCATTAATAATAGGAAGTCC
  1943  TCGCGCCTCAGTATCCCTACCAAGTGGTGAAGAAACCTGACTATTATTTACTATATCTTC
  2003  ATATCTAGCCTGTATGTTTAAAGTTTCCTGAGTAGAACGTATTATCATCTCCCCGTCATA
  2063  ATTATAACCAAAAAAATCAGTACTAACACCACAAGGATCAAAATCTAAACTTGGATAGGT
  2123  ATCTACCTGTCCTTCTTTATTAACTTCGTCAATATCCTCCATACGAGCATCATATTGCGC
  2183  ATTACCTTCAGGGTTTTCTGGATGCGAACTATCATCGTCTATATCCATACTTGTATTGTC
  2243  TTGTCCTGGTTCTATATTAGGAGAAGGAATACTAGGATTATCTCCATCTATCTCCATACC
  2303  ATCTGGCGAAGGAACCCTTTCACTATAACTACCTTCTGAGGGTAATATAGTCTTAGGAAT
  2363  AACCACTTCTCCAGTAGCCGAACGAGTGCAGGAATCAATACTTTCTATGGGAGGCTCCGG
  2423  ATTACTTGGTTGAATAGGAAGAAGTATGATAGGATCTATAGTTTCTACTACTGTTTGGTT
  2483  ACCTAAATTCGCATTCATCATAACTTCTCTAGCCAAATTTGCATCTATTTCCCTAGCTTC
  2543  ACAGTTAAGAAGATTTGGTTCTAAAGTATCCCCAACCTCTTGGCTATCTCTAGGACTATA
  2603  GCTGTCGATAGGCATACTGCCGGGAGATGGTCCAGGTATAAAAAATTGAGGTGAAGGAGC
  2663  CCCATCTCTAGATATATAATCCTTAGAAATATCATCTGCAGATATTAAAGTAACCTCTGA
  2723  CTCACCGGATGAAAAATTATCAGCTCTACCTGGTGGGCCGAAGCTCCCCCTTTTATCTGA
  2783  ATATGAAGAGTGTACGGCTTCGCCGCTATTTGAAGCTTCAGACATATTAACTTCCATAGC
  2843  TTGGGAGGCTGAAGAAGAGATCCGGCTTACTCTTTCTACCGAATTAGATGGGGGTCCCTC
  2903  ATTATTATAATTATTGAGAGAAATATTAGGGCTATTTACTAACTCTTTATCATCTATTGG
  2963  TTCTGAAAATGAGAAAGAGGACCGTTCTATATTATTTGACCGTTCTATGTTATTTGACCC
  3023  TTCTAGATTATTCGGGTTAATATAATCTTCTAAAAACACCAATTCAAAGAAATTAAAATA
  3083  ATACACAGGATTTTCTGGATCCCCTTCTGGCAAATTCTCTATACCATCTGGGTATCCTTG
  3143  GGCAGCATCGGATAGATCCACACTATCCACACCCGGAGGTAGATAAAGAGTAACATCATG
  3203  ATGATTAACATGCAAATCCGGCACTTCTGGAATATCTCAGGGGAAAACTCGGTAATTAGT
  3263  ATCAATAGTCATCTCGACATAATAACACCTATTATTTTCTACACCTAGCAAACGCGGCTC
  3323  TATTCCACCCCTAACCGGGGTCATAACTGCTAACATTCTATCAATAGCTACAGTCAAGTA
  3383  CTTATATCCCCTTTCACGGTGAATAGCTTCGGCTACATATCGTAAATTATCGTCATACGC
  3443  CTCCGGAGAAGGAGCCTCACTAGAACTATCATCTGATGATATAATAATAGCCTCAGAATC
  3503  TCCCACTTCTACTGGTGCAGGAGGAGAAGAAGTATCCTCACTAGAACTATCATCTGATGA
  3563  TATAATAATAACCTCAGGATTTACCACTTCTACTGGTGCAGAAGGAATAAAGGGATCAAT
  3623  AGTTTTCACAGAAGCCTCTTCCTCCTTTGAAATATCTTGGTTAAATATTTCTTGCTCTAA
  3683  TTTAGACAGTTCTTCATCCCCTATACTAGAGAGTGGACTATCTTCAGCTTCTACAGGCTC
  3743  CGGATTACTTGGTAGGCTAGGAAGAAGTATGATAGGATCTATAGTTTCTACTACTGTTTG
  3803  GTTACCTAAATTCGCATTCATCATAACTTCTCTAGCCAAATTTGCATCTATTTCCCTAGC
  3863  TTCACAGTTAAGAAGATTTGGCTCTAAAATCTGACCAGTCTGCTCCTGGTTAGCTTGAGT
  3923  ATATTTAGGACTATAGCTCATACTAGAGATATTATCTTCCGATGGTTCAGGTATAAAAAA
  3983  TTGAGGTGAAGGAGCCCCATCTCTAGATATATAATCCTTAGAAATATCATCTGCAGATAT
  4043  TAAAGTAACCTCTGACTCATTCACTTGGCCAGCTCCCAAAGCCTCTTCTGTACTATGTCA
  4103  ATCCATATTGTTATCATTATTATCAAGACTTTCTGCCTCCTCTGAATAAGCCAT
;     G-orf977 <== start ;; mfannot: TTG upstream: 4177
  4157  ATAACCAGGGCTGTCTTGCAAAGGTTGTTCTAAAGGGGGGGCGTAGCCTACTTCTTGCAC
  4217  AGCTGAAACCTCAACAGCAGCTCCACTATTATTTTGAGCAGCTGAAACCTTAACAGCAGC
  4277  TCCACTATTATTTTTAGTATCATCTTCATCTCCGCTATAATCATAGATATCCTCATCATC
  4337  AGGTACTAACCATGCTGAAGTATCAATAGGTGGTT
;     G-orf1174 <== end
  4372  TTATAGGTAGTACAGGACTATTAATTGGCTCTTCGGGGCCGGCAAGACTCTTACTAATCC
  4432  TTTAGGTAGTACAGGACTATTAATTGGCTCTTCAGGGGCCGGCAAGACTCTTACTAATTC
  4492  TTTAGGTTGGGTAAGACTATTAATTATATCTTCAGGGACCGGCAAGATTCTTCTTACTCT
  4552  TCGTTTAGGTAGGGTAGGACTATTAATTGGCTCTTCAGGGGCCGGCATGATTCTTCTTAA
  4612  TCTTCGTTTAGTATATTGATCCGTAGACTTCTTAAGAATAGATTTAGGTATCTTTTCTTC
  4672  ACCGGTATGCGGGGCTACACCTATAATACTATCCTTCACTAGCAATTTTACTTGAACTTC
  4732  ATCATTAATTTTAACTCTTTTCCCATGCAAAGCTTTTTGCAAAGCTAGCTGACGATCTTT
  4792  CTCTATAATTTCTTTTGATTTCCCAACTCTTTCTTCTCTCGCCTGATAGATCGCCTGAAT
  4852  ATACTTGCCGGGTTTTTTACCTTTTTTATTGTCTATGGCTTCTTTAGTAAAACGTACCTT
  4912  ACTATTACACTTCCTTGGTTTTTTACCTTTTTTATTGTCTATATCTTCTTTAGAAAAATC
  4972  TGACCTTTTTCCCGTTGCTACACTATTAACCTCACTTGGATCCCTTTTTCCCGTTGCTAT
  5032  ACTATTAACCTCATTTGAATCATAAGTTAAATATCCATCCGAATTTTCATGATAGATAAA
  5092  ATCCATAAATCTACGAATAGTATGTTCATCTGTATTGTCTAACAAATTATAATCATATTT
  5152  AGGCATAGTATGTTTATAGGACTCTTTTTCATTAAAAACAACAGGTAATTGTAGACTATT
  5212  ATTTTTTATGTCTATAATGCTATAAACTTCACAATCCATATTTTCGTCTAGCAATTGCTG
  5272  TGAAGTTCCATCTCTCTCGGAAATTCCGAAAAATATACTCTTAGTAGGTATAAGTTCAAA
  5332  AAATTCAAATGTAAGTCTATTAATAGAAACACCATAAAAATTCTTATAATCTTGATATTC
  5392  TCTAGAATTTCTTCCTATATTTTTTATCAACTCGATTCTAGATTCAACTAATGGTAATTT
  5452  TAAGCTAGAAGATAATTTACCTAGCGTTTGGGATTTTTCTTTGTACCCTTCAATAACTCC
  5512  ATTCTTATATATACTAAATTGAGTTATATGCCTTTTATTTTTCGTGAATAATAAACTATT
  5572  TATGAGATAATCACGACGAGTTTTAAAATAATATCATCTATTATCCGTATATTCATTGTT
  5632  ACTATTAAATCTATCAAATTTAGCTTTCACTAATTCTAATAATTCTCCGTTAGTTTGCTC
  5692  TCTATCCACCGGAATTAGATATTTATCTCTATTAATACTATTTTGTGTATCACGCCGTGC
  5752  TCCTTGTAATAATTTTAGGTAGCTAAGTCCCTGTTTATCTATACTATCCTGATCCAGATC
  5812  CTCCACCCAAAAATTATCAGGGTTAGCTTTTTGACCTTTAGTTATGTAAAATTTCACCAA
  5872  TTCTTTATAATACTCGTCTGCTTGATGTTCAATATAAGCCATCCTTTTTATAATAGACTC
  5932  TTGCGTTTTTTTTGATACTTCATCTCTAAGTAGTGCATCCAAATAATTTTGCTGAACTTT
  5992  TACTGTTGCATAGATCTTTTTATCAAATTGAATAAAGTTCTTCGTAATAAATTCTTTACA
  6052  TCTTAATCTAGGTTCTTCTCAATAATAATAATTTTCAACAGTTTTTAATTGCGGTTCAGT
  6112  ATAATTTAGTGAAGGCCTTCATACTTTAAATAAACTTTTATTGTCAATAGATTCCCCTTG
  6172  AGTATAAATTACTAAACCATTACTTCTATTGTTTGCCTTCTCCCAGCCTATTCTGGGCAT
  6232  AACTATTCCATATTTATGCTCTAATAAATTAACTGTATCTCTAATTTTAGTAAAACTTTT
  6292  AGAATCGTTTTTATCAGCAGGTAAACAATAAGTAGGCATAAAGACACAACCTGGCGAGTC
  6352  ACGTCTAATTAGAAGAACTATTAAAAATCTCCCTTTTAAAACAAGAGAAACCGACCCATA
  6412  ATATTCAGGATTAGTGAAATAATTTATGGGTTTTACTGTGAATTTCTCTGTCGATCTTTG
  6472  GATACCTTCATTATATTTAAGTTTCCAAGTCATATTTAGAATAGGAGATTTTTCTAGTTG
  6532  AGGTTTATAATCCGCTATCAGATTTTTCCGTGTAGATTCATCTTGGATGTATAACATATT
  6592  TTCCCTATCCTTTTTATTCTTATCCTGGATATTCTCCATTATATTCACAGTTGAACCTTT
  6652  CTTTATTACACGAGGCTTAGGAAAAGATATTTTTTTTCATTCATAATATTTAGTTTTATC
  6712  TGTATTTATATAATAGTCCATAAACCCCTTATTACATCCTTCCTGAAAAAAAGGAGTTAT
  6772  TGCTATAAATGCTGATATATAGGCAGCCGTTGTTTGAAATGCGGATTTTAGTGCTAATGG
  6832  TTCATTCTTATTTATTACTCTGCAGCTGCTCATACTGGTTATTGTACTTTGTCTACTACC
  6892  TGCTCCCTTATATGTTTGCCAGCTATGCACGTATAATTTACAAATTATTAATAATGCTAT
  6952  AAATAGAACAATAAGCACTATTGTTATTATTACTATACTTATTGTACTATAATAGTTTCT
  7012  AATTAAGTAGTTTATAAATGTAATATAAGTTATTCTATATAAATTTACTCTATCTACTAC
  7072  ATAATCATTATACAAATAATAATCTTCATCCTTTATAGGTTCTTTCTTTAAATATTTAAT
  7132  AATAAAATTTAGCAAATATAAAATCATAGGTAAAGGAAGAGTAAGTGTTAATATTATTGA
  7192  TAAACTTTTATTCTCTATATTTAATAACATAGTGGCTATCATAGATCTAAAAGTAAAAAT
  7252  TAATATAACAGAAATTATTCATATTTTTAATAAATGTTTTATAATTTTGTATATATTATT
  7312  AACTATTTGTGTAACCAAGTACACTAATTTTTTCCATTTGTCCGAAGGCGATGCTAGCCC
  7372  TGTTGGGGCGAACATATAGTCATAAAAGTACTTAAAATGTTTATTATAAAAGTTTAAAGC
  7432  TAAAGCTTTAATTAATATTGCACTTAATAAACTTAAAATTATAAAAATATAATTTTGTAT
  7492  TATAAAAAGTAAGGGAAATAATATTATTACTATTATAAATATATATATATAAATCCTAAA
  7552  TCCCCGTAAAGATCTATGGCTATAGCCATAGATAAAAGATATATTAAGATCTTCCCCTTG
  7612  ATATATTTTAGATTGTGACAACCCTTGATTTACTATAAGATCCCTTAAGGGATCTATATA
  7672  TAAACTCCAATCTATTTGGATGGGTTGCACAAACACATAAATAAAAACTATACTTAAAAA
  7732  TTGATATAATCTCGCATTAAAAAAGGGCGAAACTAATCATCTAAGATAATTTTTTCATAA
  7792  GCTTGCAGCTATATAACTATATTTATTAAAAATAGGCTGCAGCTGCACGCTGTGTAAAAA
  7852  TACATAGCGTATTAATTCTATAAAATTGTTAAATATCATCATCAT
;     G-orf1174 <== start
  7897  TGTTTTATGGTAATCTGTTGATATGTCTTATGAGACATATTCTGCCCTAGTTGTTTAAAA
  7957  GTGTGTAATCATGCGCATATAAATATTTCGCTTCCGAAGAGTTGCGCATGTAGTAAAAAA
  8017  AATGTATTTTTTTTTCGAGCTTTGCTAAGCCTTCATCATACGAAACTAAACGGTGGGGGA
  8077  AGGCTACTCTAATATAGTACAGATATACAAAGACACGGAAAGGCTTCTATTCCCTGCTTA
  8137  CTGGGGATAACAACAAAGCCTGGTACATCCATATCCCCCATCACCCCTAGTGCCTAGAAG
  8197  GATATCCCTCTAATCCGAAGGATATCTCCTCAGTAGAGTGAGGCACTATATAGTAATCTA
  8257  TCAAGCTACTGTATGTTAGCTAATATAAAATATACTATCGACATCACGAACGTAAATCTA
  8317  TCACGAACGGAGACTCATTTTTTATTGTATTATACCTAACATTGGAGTTAGGTATAATAA
  8377  CACCCAGCTAAAAGATATAAATATTTATCTCTATATTATTATAGCGAAGCACCCTGAGAA
  8437  GGATTCGAACCCCCATTGTTATATAGCAATTTTCATCGCTATATGGTAACCACCACGCTC
  8497  GGGTTTATAATATGCAGCTATTTAGATTATATTGTTCATCGAGGGGCGAGCTTGCCCACC
  8557  ACAAGCTAAAGCTCGCCCTCGCCTTATTAA
;     G-trnL(uaa) <== end
  8587  TATCTAAGGAAGGATTTGAACCTTCATGCCCTAAAGCAACAAAGC!TTA!AGTTTGTCGT
  8645  GTCTACCAATTCCACCACTTGGAT
;     G-trnL(uaa) <== start
  8669  TTAATTTTTATTTTTATTTTATTTTAGTGTAGTTATCTTTAACTATATCACTTATAGATC
  8729  TAATAACAAATTTACCCATCTCTATATCACTTATAGATCTAATAAATTTGTTATTCTTAA
  8789  CTATCTTACATATAGATCTAATAAATTTGTTATTAACTATCTTTATCTCACTAAAAGATC
  8849  TAAAAGTGTTTTCTCACTAAAAGATCTAATAAGTGTTTTATCACTAATAGCGAAGCCCAC
  8909  TAATTAGTTTTTCTCACTAATAATCTAGCGTGCGAAGCTGTGCGAAGCCCACAAATTAGT
  8969  TTTTTAAGAGAGCTTGCTATGAAGGCGTAAGCTCTACATGAGGGCCTCTCTAGCTTGTTA
  9029  GCAAGCTAGAAAAAAAGTATATTTTCGCTCTCATAAAGGTAACAAATATCTGTGCTATGT
  9089  AGGCGGAGCTTTATAAAGGCGGGGGGAGCTTTAGCATGCGCAGCCCTCCTCTATATATTT
  9149  TTTTTATAAAGCTCCACCCGTATTAATATGAATATTACTTATTATTTTTTATTCTCTAGC
  9209  TTGCTAGAGAATAAAAACCAGTATAA
;     G-trnG(ucc) <== end
  9235  TACGGCCAGTCAGACTTGAACTGACATAAATCGAGT!GGA!AATCGACCAGTTTACCATT
  9293  AACCCATGGCCGC
;     G-trnG(ucc) <== start
  9306  TTTTT
;     G-trnM(cau)_1 <== end
  9311  TAGGGCTAAAGTGACTTGAACACTTATAATTACTGTT!ATG!AGCAGTACACTTTACCTA
  9369  TTAAGTTATAGCCCT
;     G-trnM(cau)_1 <== start
;     G-trnM(cau)_2 <== end
  9384  ACGCGGACAAAGGACTTGCACCTCTAACCTCTGGGC!ATG!AGCCAAATGTGTTACTATT
  9442  ACACCAATCCGCT
;     G-trnM(cau)_2 <== start
  9455  T
;     G-trnE(uuc) <== end
  9456  TAGACTAGATAGGATTCGAACCTACGATGGTAGCATT!GAA!AGAGCTATGTCTTACCAC
  9514  TTGACTACTAATCC
;     G-trnE(uuc) <== start
  9528  GAGCTTGCTTAGCTAGTGCAGTAATAGCTAACTAACCTTAGCAAGCTAAAGCTATTTGTC
;     G-trnT(ugu) <== end
  9588  AGCCCAATGCAAGTATCGCACTTACTTCAATTGATT!ACA!AAACAATTGCATTACTTTT
  9646  ATGCTAATCAGGC
;     G-trnT(ugu) <== start
  9659  TCTAGCTGCAATTTACTAAACTTTAAGGGGAGCTTTATAAAAAATTATATTAGCTATATT
  9719  TTCTCTAGCTAGCTCTATTTCTAGCTAAAAGCATGAAGAGCAAGCTTTAGCTTCCCCCTA
  9779  GCTTTATTTAACAGCATATATATGCTGTTATGGTTAGCTAATTTCTGTAATTCCTTATTT
  9839  ACTCCCTAGCACTAGCTAATGTTAGCTAGTGCAGGAATGTATGTGTGTAGCAAAAATATG
  9899  CATGCATTGTAAATGTGATATATGTA
;;     rnl <== ;; mfannot: 3' -20/+180
  9925  TAAATAGTTATTTATAAAATTAGTACTTTATTCTTAAAAATCTCCTGATTCGTACGGATA
  9985  AAGCCTATATTACATCCTTCGTAATAATATTTTACGTATATTTAAGAAATATCTTAAGAT
 10045  AAGCTTCGTGCCTATATGCTTTCAGCACTTATCCTTAACCAACTTAGCTTTCCTGCCGTG
 10105  CCTATGCTATATATTTATCTTAGTGAAAGAAACATCCCTATGTATAGCTTTAGCTTGCCA
 10165  AACTCAGGCATAACCAGAGTCTGCAGGCTAGCTATACAGATATATATAATTTGCGGGGGA
 10225  AGCTCTTAAGGAGCTTCCTCCATATATATTTTAATATTTGGGCACATAGACAACAGGTAA
 10285  ACCATAGGTTAGTAACTATTATTTAACCCTTTTACAAATTAAATTCTTCTTGTTCCTTTC
 10345  GTACAAAAGTTAGTTCTTATTATATTCTAATTCCCCCTAGAAGATAGAAACCATACTGTC
 10405  TCACGACGTATTTAACCCAGCTCATGTAACTTTTTAATCGACGAACAGTCGCACCCTACA
 10465  TAGTTCCTGCATCCATGAGGATAAGTTAAGCCGAC
;;
 10500  ATCGAGGTGCCAAACCGCGCACTCATTTTGTACACTCTTGCGCAAATTAGCCTGTTCTAT
 10560  GTGTTATCATAAAAGTGCATTTATTATAAGGAAGGTTGCTGGCTATATCTAGCACATAAA
 10620  TAAGAGCTTTAACTTTATTTATCTTTAGCAGTAAACCTGCTTTAGTGCTTTAGCTAGTTA
 10680  ATAAATAAGCCTTAATTGCTTCCCTTTGTAAGGCGCAAGCTCGCCTATTTATAGCGAATA
 10740  AGCACTTATATTTCCATTTTTTTCAAAACGGTTC
;; mfannot:
 10774  agactatgtcttcattattattatatatatatttttccagtcatgtcctagaataaagct
 10834  agcgcgattttctgtaattcctagctttagctagggagcgggctaacaaagtctactcct
 10894  cgtactaactaatgcatggataagaaaatagcgcct
;     G-orf478 <== end
 10930  ttattttccgcctattcaaccttttactgcaaaggctccaatacgacgttttgatttagc
 10990  tattgaataagttacatttgatttagaattacctctaaataaaactgaacttaaacctct
 11050  aaaagaagaatctacattttttaatcctccttttcattttaatgaatagacagatctatc
 11110  cgctctataacgtttagttaatctacctttaacttctaatcttatacctcccatattttt
 11170  atatccaatagaattataaatggtattatggatattttcgttcgcttgcgtgaacgaagt
 11230  taccgtaccacctatatttacatctgaagaatatgcaccatctaacagtttagataaaga
 11290  gggcgcttctaattcctgcaaggcaggaatattcgaagcattcatattagaaattatttt
 11350  taaatctttaaatttaccttgaaataggtccatttttttatcaccttttattatagatct
 11410  ttctttaatcgtgttaatattaggtaaatatgctctatttaaaatactaaacatagaatt
 11470  tatataatttattcttctttttcttaattttaatgctaatgcattagtaaaaagatctgt
 11530  atgatatgcaacagattttaaattaattatattatattctattttttttcctataatttt
 11590  atttaatatattacttaatataggtaaaaacaccaatctgttgaatttatattgattaag
 11650  agaatataataaatcatattttcttaagtattttagatattttctagcatattggttaag
 11710  aataacacctcaaactttttttaaataaagatcttttaattttataaatttatttaaata
 11770  ttctagtttatactttataaatttcgtttttcttattatatcactaataaatatatattg
 11830  atctttatggagcttcgcgccacctaagattttataaattttttttatattttctttata
 11890  taataaaaaataacgtttggctattaattttttacttatttttttatttatttttaaata
 11950  ttttttttttaatacattcttttctctatttaaagtatatagcgtaattattgctttatt
 12010  attagtatgtttaatttccgcattacttacatgtattcttcttaataaattacgtcttct
 12070  ttttaataatataaatttagatcctgtatatttatgatctttaaaatataaattaaaata
 12130  accttttattattttgtttatatttaaatcattaactggtatattctttaatgtattttt
 12190  attataagaatatatagtattctttcattctttagaaaatgaaggtaaatatttggttat
 12250  tcctatatcacctatttttttctttaaaagtattgttttagattgttttaagttattgtt
 12310  ataaattttcatcttagaggggcgcaagctcttgtctacgttaccacttttattcat
;     G-orf478 <== start
 12367  ttttccaaatatttattcttttttttacttttttttatatatatatataataataatgtt
 12427  gggtgtaaaaaaggattattgtttagcttgctaatccctaataataagggattagcaagc
 12487  tgtgcatataactcaccttatagtcgttgaacgtctttatcttataatttatgctaagat
 12547  aaatttcgcttcaaatttacgagctagctgattttttttctaaaatatgcaagctagtaa
 12607  tttttgaaattaacccaa
;; mfannot:     /group=IA (6.66e-21)
 12625  TATATTATTAATTATCCTTATTTCTCAGCATAGATAAGTGAAACCTATCGAGCTTTAGCT
 12685  AACCTGCAATATTTTTTTATAGCAAGTTCTTGTATACGAAGAATGCTTAGGCTTGCGCCT
 12745  AAAATATTGCCAACTAAAGCCGCTGTGCAATAAAATATTAAAGGACAAACATCCCTAGCG
 12805  TAGCTTTTCCAATAATCCAAGATCTTTCCTTGTTGCATCTTGTGATCCTATGCCCTGCTT
 12865  ACGCAACTGTAAGATTTGTTGATAATCAAACAGTAAGGCAAGATTTAGCCGTTGAGCTTT
 12925  TTAGATAATTAATACATAACTATTAGAGCCTAGCTAGATAGCCTGCCTTAATAGCTAAAA
 12985  AATATTAGTGCTACCTTTCAAAGGGAGGAGCTTCCCCCTCCCAGCCTGAAACGTATATTC
 13045  TTAATATTTTTATTATCTCTAATTTCTATATAGTGAAAATCCTACCTTTTTTTAAATATA
 13105  TATACAACGAATGTACATATAAATAATTTTATATGATTAAAAATAGTTTTACTATCTTAA
 13165  ATCGCAAACAAAATAATTATAAATTATTAGACACTCCTGTTTACTCTTTACAGGGTCTGT
 13225  GCCCCACATAAACTGTCCCCTAGCGATAGTTCCTTAGCCAAGGGTACTTATCTATTTCTG
 13285  CAGCTGGCATAAATCAAAATTTAAGTTAAATCTATCATTATGCGCTTATGGCAGAAAGGA
 13345  AAATAAGCTGAATTAGGTTGATTTACTATGCATGAGCTGGAATGCATACTTCAGACACCT
 13405  GACGCAAGCAATGCTTGCGCCAAGTAGCAGAAGCCGCTACCTACTCATAATCCTAAACCA
 13465  ATTCATTCATATGAAAAAAAAATAAAGGATTCTCATTGTCATAGAGCTAGCTTGCTGAAC
 13525  AAGCTAGCCGTCAATTACCTTATAATCTGAAAATTGTTTATCATACTCTATAATTAGTGA
 13585  CAGTAAAGCTGCATAGGGTCTTCTCGTCTAACTAGAGGTAAACTGTATCTGCACAGCTAT
 13645  TCCAATTTCACTGAGTCAATCATAGAGACAGCTGTTGTATCGTTACATCATTCATGCAAG
 13705  ACCGCATTTAACGGCCAAGGCATTTCGCTACCTTAGGACCCTCACGTTAAGGCCGCCTTT
 13765  AACCGGGGTTTCCGTCTACATCAAATATTAGTATATTTAATTATATCTGTTAACCAGCCG
 13825  GCACCGGGCAGACATCACACTCTATACTTAGATTTTTAATCTTTCAGCAAAGTGCTGTGT
 13885  TTTAATTAAACAGTCGTACAACACTATTTCATGCTTCTTCCTCTTTACCTGATATTAATC
 13945  AAGAATAATGAGCTCTCCTTATCCCGAAGTTACGGTAGTCAATTTGCCGAGTTCCTTTAT
 14005  GATTGTTAGCTCATTTACGCCTTCGTATTCTCTACTAGCTTACTTGTTTCAGATTCTAGG
 14065  TACGGTTACTTTTCATTTATAGCTATAGCTAACTAATTAGCTATACCCATTAATTTAGTA
 14125  CTATTTTTCCAGTACATTTTTCACTTAAAATGTCGTCCTTAGTACAAAAGATTATCTCAT
 14185  CGTTTAAATCTTTAGATAATATAAACTTAGAGGCCGTTACTTAATTACATCCATAAGCTT
 14245  TAGGCGGAAAAATTTTATTTTTTCTTTTAGTTACTCATGTCACCATTATCACTTGAGTTA
 14305  AATTATTATAATTTCATTTAAAAAATAAAAATCTTAATTTAGCTCAACGTTCTGCTACCC
 14365  CATTTAATTATAATTAAGATTTAATTATAAAATAATATGGACAAGGTTTCGGTATATTGT
 14425  TTAGATCCGATAAATTTTCGATGCTTTTAAAACTTAACAAGCGCTCTGTTACGAGGTCAT
 14485  AAAATTATGGCTGCTTCTAAGCCTATCTCCTTGTCGACTTTAATAAAAACCTTCTTAATT
 14545  TCACTCAACTAATAATTTAGGAACCTTAACTCTTGTTCTGGGCTGTTTCCCTTTTGACAT
 14605  ACAACCTTATCATTCTATGTCTGATGATTTAAGATATATCTTTGCCATTCCGAGTCTACA
 14665  TACTCACTGATAAAATCTTCATGATCCCCCAATTTGTACAAAATAAAACATGAGCTTTAC
 14725  TTGCTAGCAAGCTAAGCCTTATGTCTTGTCTGAGATTAAATTCTGTACCTGCTAAGATAT
 14785  TATACTTAAATTGCCTACTGTTATAGGTTTCGCAGAAAACCAGCTATCCTGGTCAGTATT
 14845  GTCTTTCACTACACCTACCATAATTCTTCGGATATTTATGCTACAATATTCCGTTCGGAC
 14905  TTTTATAATCCTGATTATGGTAAAATCACCAGGCTTCGGGTCTAACTTTAGATACTTACC
 14965  GTTATTTTAACGCTCGGTTTAACTACGTATGTATGGGCAAAGCCTCCTACTCGCATCTAA
 15025  TGTTAACTTGGTGACCCATTATGCAAAAGGTACGTTCTAACTTTTTTTTATTTTTCCCGA
 15085  ACTGCTTATAAAATCACTGTTTTTGTTTTG
;;
 15115  GTTCCCTCACGGTACTTTCCACTATCGCTTATACATTATATTTAGCCTTTGAGGAAGGTT
 15175  CCCCATTTAATTTAAACAGTTTATCCACCATTTGACTTTTTAGGCTAGTCTATTTTAGCT
 15235  CACGCTAATCATAGAATCTCTTTTGATTTCTTTTCCTAAAGTTACTAAGATATTTCAATT
 15295  CACTTCGTTTATTATTAAATTTCTCTTAGAGTTAATATAATTATAGGTTTGTAGGCTAGC
 15355  GCTATAAATAGCACACACTTGCTTATATTACTGGTTGCCTATTTCACAGCAAGCGAGCTT
 15415  GCTATGAAATTAGAAGCATTGGCCTGCGTATATACACAATCAGCTAGCAAACCTATTT
;;     rnl <== ;; mfannot: 5' +/- 50 nt
 15473  ATATAAATAAATCTCTTTAATATATAGCTTAAATTCTACAATAATTTCTTTCCATACTTA
 15533  TATAATTTAGAAGAGCTTGCTGATTCCTAATTAGGAATAACAAATTTCTAAATTACATTT
 15593  ATAATTTATATATCCAGAGCTGCTTTTAATTTGTTAATTGCTAGCTCTAGCTCTAATGCA
 15653  TGCAATTAAGCAAGGCTAAAAGCTTTATATATAGCTTTTAGCTCGCTTTTATTATTTTTT
 15713  ATTAAAAAAAAAAATATCGCTTATTTCTGTAATTCCTTATCGGCTCACCTAGCACTAGCT
 15773  AGTATTAGCTAGTGCAGGAATGTGTTTGTAGCAGAAATATTCATTTATCTATCTTTTTAT
 15833  CTCTAATACTTCTAAAATTAA
;     G-trnP(ugg) <== end
 15854  TCGGATTATTATGATTCGAACATAACTAGTCTTCGTC!CCA!AACGAAGTGCCTACCCAA
 15912  GCCGGCCCTAATCCG
;     G-trnP(ugg) <== start
 15927  TAAAAAAAAAA
;     G-trnW(uca) <== end
 15938  CAAGAGTACTTGGACTTGAACCAAGAATTTGAAGGT!TGA!AGCTTCCTATTTTGCCAAT
 15996  TAAACTACACTCTT
;     G-trnW(uca) <== start
;     G-trnS(uga) <== end
 16010  CAGAGAATATCCGATTTGAACGGATGTGGCTAGAATATAACCTAATAAGAC!TCA!AGCT
 16068  TACCGCCTTAAACCACTCGGCCAATTCTCT
;     G-trnS(uga) <== start
 16098  T
;     G-trnI(gau) <== end
 16099  TAATTCCTCAGCGAATCGAACGCTGATATCATTCTT!ATC!AAAAATGCACTCTACCGTT
 16157  TAAGTTAAGGAATC
;     G-trnI(gau) <== start
 16171  TTATATAGAGCTTATTTTTTAAGGCTATGAGGCGGCTATAAACCTCGCTAGCGCTAAGGA
 16231  AAAATATGCTAGCTAGAAAATTAGCACTCCGAGCTACTAGCTCTTAATAAACCAACCCTT
 16291  AATAC
;     G-trnV(uac) <== end
 16296  TGAAAAATGAAGGATTTGAACCTTCAACTTATTGTGT!GTA!AAACAATCGCTCTACCAT
 16354  TGAACTAATTTTTC
;     G-trnV(uac) <== start
 16368  TTACAGGTTTACTGCTTTTGCAGAAAGGCAGAAGCTCTGTATTTTTTTTATTTAACCTTT
 16428  AACTAGCGCAGCCTTAATAGCTCATAGCATTACTGTAGCCTAGCCACCCCCACTAATTCC
 16488  TGTGGAGCGAAGTGCCCCTCCTAATTAGGAAGGCTAGCTATGCAGCTGATTTTAGGCGCA
 16548  AGCTTAAGCTTGCGCCGAAAAAAATATGCAGCAGTGTAACACTTCGTTAGTAGAATAGTA
 16608  ATACTACAAGCTAGCGCCTTTAAAGAACAAGTATATAAGATATATCCCACCATTAATGAG
 16668  TA
;     G-nad6 <== end
 16670  TTAATCTTTACCTTTTATAGTAATTATTATTGCACCTACCATAGCTAATAGTAATATAAA
 16730  ACTAGCCATAAATATTCACATATTGTGACTTGTGTATAATATATGTCCTATCGTTGCTGT
 16790  ATGTCCTGTTTCAGCCATATTATTATCTCAACTATTACTTGATACAAACATAATATTGGC
 16850  ATTCGTTATATCTAAGTTTCTATTAATATATTTTAATATATCACTAAACTTATTTCAAGG
 16910  TAAATAGTATAGTATAGTATTTAATTTACTACTGTAATTATTTAATATCGCCATGTAATA
 16970  AGGAAGTACTTGGAATATAGTAAAATTTGCAAGAATTGTAATTAATAAACCTAAAGATAC
 17030  ACTATTTCTATTATTACTTTGTAATTCGCTTGTTCTTATATTTATTAACATTAATATAAA
 17090  TAGAAATAATATTGAAACTGCCCCAATATAAACAATTAAATAAGATAAACCTATAAATGT
 17150  AAGACCTATTAATATTAAATATACTGATATATTTGCAAATAAACCTATTAGAAATATTAC
 17210  TGATACAATAGGGTTTTTATTAATTATTATTAAAATACCGCATAATAAAGCTGTTATATT
 17270  TATTATATCTAAAGATCCGGTTAAATACCCATTCGAGAAAATCTCAGGTATAGCTAGAAG
 17330  TTGATAATACAT
;     G-nad6 <== start
 17342  TGTATTTTTTTTTATATTTAT
;; mfannot: G-nad6 <== start Def by similarity
 17363  ATTAACCTAATATTTAGGATAGCAATAAAATTATATCTTGTCTTTTAACCTGTAACATAA
 17423  TTTTAGCTTGCTTGCTACAATGGACGAGGGATGCATAGTGCTACGGGTAATACTACGGTA
 17483  GCCTTGCGATTTTTCAAGCTAGCGCTGTAATTCCTATTCTTCTAATAGGAATAGGAATAG
 17543  TAATAAGCACACCTAGCTATCTTTTAATGGCGTGGGTAGGAACTTCGTTCGCGCCTAAAA
 17603  ATGTATTTTTTTTTCGAACTTCGTTCCCCCCCTATACATAACTCCTTTGTCCATATTCTT
 17663  CTAACTCCATATCTTCCCCCGAAGAGTCTGCGAGCTTTAGCTAACAAACTAAAACTAGCT
 17723  CTGTGCTAGATAAAGGTATAAGTATTTGGCTATAGTTAGAAGCCCTTAATTACAACTAAC
 17783  TAAAAGCAAGTCTGCAAAGCCTTCATTGAGCTTGCGTCCCAATTCCTGCATACTAGTAAT
 17843  TAGCAAGATTATTTTATCTTTTTTCTATATAAAATAGATTACCGTCTGAATTAAGACTTA
 17903  ATCTTATTAGCTTTTATATATAAGGTTTTAGCATGCCAAATAGAACAATATTACTATGAC
 17963  TATTACTCAGGAACTAGCAGCTATAAGAAAAATACAGAGCTATATAAAAAAAAATACAGA
 18023  GCTTTAGCTTGCTTTTAGCTTTTAGCTTGCTTATTAATCTAACGGTAAAAAGTGTAGAAG
 18083  TACGAGGAGCTTTGCTAAGCCTTGTTAGTGCGCAAGCTATAAAAAATGCATTTTTTTCTA
 18143  GCTTGCTAGCAAGCAAGCGCGTCCTCGCCTTAATAGCTACGCTCTTGTTATGCGCTAGCT
 18203  AAAGCTAGCGCCTTAATTACAACCAGGTAAAAGCTAAAAGCAAAAGCCTTAATAAA
;     G-cox3 <== end
 18259  TTAAGAACCTCAATAATACATAGATACATATAAGAAAAGTCAAACTACATCCACGAAATG
 18319  TCAGTATAGTATTCCAGCTTCATAACCAAGATGGTGATGATCTGTTAAATGGTATGAATA
 18379  TATTCTTCATAAAGCCACTGATAAGAATATTGTACCTATAATAACGTGTAATCCGTGGAA
 18439  ACCTGTACCGAAGAAGAAACATGTTCCAAATACACCGTCACTAATAGTAAAGGAAGAAAC
 18499  GCTATATTCTACCCCTTGGAAAAAAGTGAATATTAAAGCTAATAGAACTGTAAAGATAGA
 18559  ACCGTATAAAGCTCCTCTTCTTTCTCCTTTTATTAATGAGTGGTGTGCATAAGTAATAGT
 18619  TGCTCCACTAGATAATAAAATTACTGTGTTAAGTAATGGTAATTCAAATGGGTTTACAGG
 18679  TTCTATACCCATAGGTGGTCATTGAGCTCCTAATTCTACAGTAGGTGTTAATGCACTATG
 18739  AAAGAATGCTCAAAAGATAGCTACAAAAAATAAACCTTCAGATACTATAAATAGTATTAC
 18799  TCCTAGATTTAACCCCTTTTGCACTGCTAATGTATGATTTCCTAAATATGTACCCTCTGC
 18859  TATTATATCTCTAAATCAGAAAGACATAGATGCTACTAATGTTATTAATGATAAGTAAAA
 18919  CACTATATAGCTATTGTTAAATAAGTGCATTGATAATGCTCCGTTCACTGTTACTGCAAA
 18979  TAAAGCAATACTTGTATACAGCGGTCAAGGAGACGGTGACACTAAATGGAAGGGATGATC
 19039  CTGAAAATTACTTCTTATTAAATTTGTCAT
;     G-cox3 <== start
 19069  ATAAATTATATATTATAAATCTTTTAGTTATATACACATATTAAA
;     G-trnN(guu) <== end
 19114  AGCCCCTAAGATGAATCGAACATCTATCATAATATT!AAC!AGTATTATGCTCTACCGTT
 19172  GAGCTATAGAGGC
;     G-trnN(guu) <== start
 19185  TCAAATAGACAGCCGAAAGAGGTTGTCATGAACGCGCGGTATTTTATAGAGCGAAGCGCC
 19245  TTACAAAGTGTACTCCTCCTTTGTTAGGGGAGGGTATTTCCTCCGGGAATCGCGCAAGCT
 19305  ATTCGTGCGAAGCTGCGCCTAAAAATGTATTTTTTTGACTTCCATATTTCTATTCCCTAG
 19365  GGGAATCAGCAAGCATACTTTGTTAGCACTAATACATTTTCCGATATAAGAAGTATACAT
 19425  AGACTGTTGCAGCTGGCTATAAACAAGCTATGCATATTTATGCTGCTTGCTATATTCTTT
 19485  ATAGGAGGGGGTAATTATAGCTTGCGCGAACAAAGTTAGCGCAAGCTCCCTCCCCCATAA
 19545  AATACGCTACAGCCTCCGTCCCGGAATAAAGCTAAAAGCTAAAGCTAAAGCTATACATGC
 19605  AGACTA
;     G-trnS(gcu) <== end
 19611  CGGAAAAGAGGTGATTCGAACACCTAGATGTATAAAACATAATACTT!AGC!AAATATCT
 19669  TACCCTACCTATGGAAACTTTTCC
;     G-trnS(gcu) <== start
 19693  TACATTAGCTAGAGCTTTAGCTAGCGCTAATAAATATTTTATATAGGAAAGCATAATAGC
 19753  CCCCTCTAGCCGCCGGCGCATTAATTACAGATAGCTAAAAGCTAAAGGCAAGCTAAAAGC
 19813  TAAAAACTAAAAATTTTACGAGCTTCGCCCCCCGGAGGGAATCAGCAAGCTCGCCCAGAT
 19873  TATAAAGCTAGTCTATAAAAGCTAACGAAGATATGTAGGCTACGTATGCTACTATA
;     G-trnD(guc) <== end
 19929  CGAATTAGATCAGAATCGAACCGACATCTACTTCCGT!GAC!AAGGAAGTCCTTTACCTA
 19987  TTTAAGTTACTAATTC
;     G-trnD(guc) <== start
;     G-trnY(gua) <== end
 20003  TAGGAGACAAGAGATTCGAACTCTTAAAAGCAACAGCTATTGAGTT!TAC!AGCTCAACC
 20061  CTTCTTACCAATAAAGGAACCCTCCT
;     G-trnY(gua) <== start
 20087  TTATATAATATCTATATATTATATATTTTTATGGTT
;     G-rns <== end
 20123  AATGTTAATTAATCCCGCGCAACTTCCACTACGCGAACCGTATTTCGACTTAACACTAAT
 20183  TAGAGCCACGCATACGAAGATTCCCAATAAAAGAATATATAAAACCTATTTGTTTTTTTT
 20243  ACTTGTTACTAAGAAAGCAAACTTATTGCGCATGCCCCTTTCAGCATGTGACGAGTGGTT
 20303  AGTACCAATCCAAGGTCTATTCACCGTGACATGGTGATTCACGATTACTAGTAATTACTT
 20363  ATTCATGTAGTCGAATTTCAGACTACAATCCTTAAAATTTATATCCTATTTTTTGAGATT
 20423  AGCTTAAATTCACATTTTTGCATCTCTTTGTTTAGGAATATGTGGCACGTCTATAGCCCA
 20483  CAATATCAAGGCCATGATGACTTGTCTTTGTCCCCTTTATCTTTCCAAATTTCCAGGACT
 20543  GAATGCTTTATCGTAAATAAAAAAAATAAAGCCAGGGATTACGTTAATTTCATGGAAACC
 20603  ACAGTTTCACAACATTAACTGGAAACAGCCGTGCAACTCCTGTAATAAAATTATTCAAAT
 20663  TGTGGTAAGGTTTTTCGTGGATCATCGAATTAAACAACATACTTCACTACTGGTGTCAGA
 20723  AACGGTCTAGTGATTTCAGTTCCTGCGTTGCCACATTACTCTTGAGGTGAAATGCTTACA
 20783  CTTTCATTTATAGACCAGATATTAGGTATAATAGTATAGGTATTAGTTTGCTAGACTAAC
 20843  CCTAGACTATAATTGACCAATCTAACCTATGGCATTCATCATTTACTGCAAAGACTACTT
 20903  GGGTATCTAATCCTGTTTGTTCTCTGTGCCTTCGTCCTTCAACGTCAGTTTTTACATAGA
 20963  GGGCTGCCTTCGCCTTTACAGAGTCCCTTTGGTATCACGAAATTTCATCTCTCCTCCTCA
 21023  AGTACTGCCCTCTTACATAAAACTCTAGTCAAGTACTAACATTTTATAAGCTATATTGAC
 21083  CGTCTGGGTACCCTTTAAACCTAATTAAGATGAATAACACTAGTCTCTTACGTATTACCG
 21143  CGACTGCTGGCACGCAATTAGTCAAGACACGATATATATACTGTCATTATCAATATATAA
 21203  ACAAAGCTTCATTCAATTCTAATATAATCTTTTCATATGGGACGGCCAGTCCTACGGTGT
 21263  TATATAACTCGCCCTCACAATAAGACTTCTCCTAAAGATATCGGACTTGACCCATAGCTG
 21323  TTTTGCTCCCCATACTGGAAGACTTGCCACTTCTCCAAGTTGCCAGTTCAGCCGTTAGGC
 21383  CATTGACCAAGATTCCTCACTGCTGTACTAACTTGCATTGGGGTTTTTTCAGACCCAATG
 21443  TGGTCGATCAACCTTTCAGATTCGACTACGAGAGTTTAAGGCTAGTTAAGTCATCACCTT
 21503  AACTACTACCTATCTCGAAGATATTTATTATCCTCTTAAAGCAGAAACGATGAGAAGCCT
 21563  AGCTTTATTTGCCAAGTTCTCATCCTGTTTCCTTTATTTATTATGAAGGATTTACCTCCA
 21623  CTTTAAGGCCGGCGAAGAATATCATTATACTCACCTGTACACCACTTTTTAATTGCTTAC
 21683  GAGCTTGCGCCTTCCCAAAGGGATAGCAATTAAAACGTACGATTAGCATGTGTCAAGCAC
 21743  TTGGACAGCATTCAATCAGAGCCATCACCAAACTCAACTTTTA
;     G-rns <== start
 21786  TTTTTTTTTTGATATAGAACTATTCATATATCACTAATGGATCTAAATCCATTAACTAAG
 21846  GAAAAAACATATAAGCTATTTAATGTAAATTTTACTAAAACAGATACTTTTCTATAAAAT
 21906  GCTATTTGCTCGCTATTTTTCATATAAATTATATAAATAATTTTGTATTATTTTCTTCAT
 21966  ATATATCATATAACTTTTATTAATTTCCTGGGTGCAAAGCTGAGTTTAGTGCTTAGCTTT
 22026  AGCTTGCTATATATAGCAAGCTAAAGCTATAGCTTACTATTTCTACCAGCACCTTAGGAT
 22086  AAATTGTTATTGTTCATTATAACTTTCCTCAATATAAACACTTAGTACTAATAGCTTACC
 22146  TATAGTCATAAAAAAAAAATAGGCTAACCGAAGCTTAGCTTATAGTTAGCTAATACCAGT
 22206  AATTTCTGTAATAGCGGTAGCTGGTGACCAGATTTAGTCAAAAACAGCACAGATAATATG
 22266  CTACTGTTTGCTAACGAAGTATGCTTGCTGATTCCCCTAGGGAATAGAAATAAATCTAGC
 22326  TAAAGCTTATTATTATAGCGAATTGCTATAGTTCTAGCTAGCACGAACGAAGTCCCTCTT
 22386  ATTGCTACAAAAGCTACAGCTAGCTCGCTACAAATA
;     G-atp6 <== end
 22422  TTAATGTAAATCTAATCCATCTTTTATATAAGAACTAGTTAGTACCACGAACACTTGCGC
 22482  CTGGATGAAGGCTATTGCTAATTCTAAACCTGAAAAGGCTATAATAAATAATAAAGGTAT
 22542  TAATCCTAAAATGAAGAATATAAAACCAGAATTCATTATATTATAAACAAACCCACTTAA
 22602  TATGCTTAATAACATATGACCGGCAGTTATATTAGCGGCTAATCTTAATCCTAATGACAC
 22662  ATTTCTAGCAAGGTATGATATTAACTCGATAGTAACTAGTAAAGGTAAAAGAGCTAAAGG
 22722  ACAACCAGCTGGTACTAATAAAGAAAAGAATTTTAGACCATGTTTTTGGAATCCTAATAT
 22782  AGTCGCACCTAATACTATTGTAAAACTAAGAGCAAATGTTAGCGCAAAATGGCTTGTAGA
 22842  AGCAAAACTGTATGGAACCATTCCAATTAAATTATTTATTAATATAAATATAAATAAAGT
 22902  ATATATAAATGGGAAATAAATTTGACCATTTTTAGGGTTTATTTGATTTGTAACTATATT
 22962  ATGTATAGTTACGTATAAAGATTCTTGAGCTATAGATCAGTTATTACTAACTAATTTATT
 23022  ATAGTTAGTTGAAACTATACTTAAAACTAATATAATTAAAGCTCCTATTGTTAAATATAA
 23082  TCCTATGTTAGTTAAAGATAGATGTAAGTTACCACCTAAAACTTCTAAATTTAATATGTC
 23142  TCTTATTTCAAATTGATCTAAAGGACTTCTTATTTCTTCAGCTTGCGCTAAGAATAAATT
 23202  TTGTTTTTCTATAGAAAACAT
;     G-atp6 <== start
 23223  CTAGTAGTATTATTACTACTATAATATATAAATCTTTAAAAAGCTAAATATTTGCAAAAT
 23283  AGTTGCTAGCGGAGTGCAATAGAATAAAGCTATTCCTGCCTAGCAGAAATAGTGACTCAA
 23343  GAAAAAAAAAAGAATAAAGGGCTTTTAGCTTTAACTGAAAGCTAGGGATAGCCTATATAA
 23403  CTAAACTACTCATAGCTAACAGTGTGGCTTATATCGTTAGAAGCTCATATTTATTTTACT
 23463  AGCTATGCATATTTTTCTCTAGCTATGCAATTAATATTCCTCCTAGCTAGCGCAGCCGAG
 23523  CTATAGCAAGCTATAATTTAGCAAGCTAAAGTAAAGCTTTAGCTTGCTAATCCCTAGTTT
 23583  TATTCTTTTTTTTATTAAAATATTGCTTATTTTAGTTATATTTATAGCTATAGCATTATT
 23643  AATGCGGGCTTTTAGCTTTTAGCTTGCTTTTAGCACCCGAAGGAATATGGATAGCACTAA
 23703  TATATA
;     G-atp8 <== end
 23709  TTATATTTTATTAATAAACATACGTGATAAGAATAAACGCACTATTCTTGGTAATATATA
 23769  TTTAGATAATACGTATAGAATAAATACTATTATAGCAAAAGCAAATACTATTTCATTCAT
 23829  ATAATAAAAAGGTACTAATTGTGGCAT
;     G-atp8 <== start
 23856  ATAAATTTTGATTATGTTAATTATAATACGTGCACACAGCGTCACTCGTAGGTAAAAAAA
 23916  AAGTATATAAGAGCTTTAGTCTGCTTAGCTATTATTATAGCTAGCTATTCTTTTTATAGC
 23976  CAAGCGCAGCTAAGC
;     G-nad4 <== end
 23991  TTATATACTATATATTAAACTATTCATAGAATAATCTAATACGTTTAAAATTAAAGAAGG
 24051  ATATACACCTAATATAACTGTAAATAATACTAATATAAATAATAAGATAAATTCTCTTTT
 24111  ATTTACATCGTATATACTTTCTTCTAAGAATCTAGTGAAAGAACCACCGAAAGATATTCT
 24171  ATTAAACATATATATAGTGTAGGCTGCAGAAAATACTACAGAAGAGCAAGCGAAAACACC
 24231  TAATACTGGTAATCTTTCTATTATACTATAAAGTGACATAAATTCACCTACAAAATTTAA
 24291  AGTTAATGGAGCACCGCAATTACCTAAAGCTAATATAAAGAATAATATAGCAAATATAGG
 24351  CATTAATTGAGTAATTCCTCTATAAAAATATATAAGTCTAGTACCTGTTCTATCGTATAG
 24411  TATTCCACCTGCACATATAAATAAACCACTTGACACAAACCCATGGGCTAAACCTAATAT
 24471  GATACTACCCTCTAATCCTTGTATAGTATTACTAAATACTCCTATTAAATATACTGAAGC
 24531  GTGACAGACTGAACTATAGGCTATTAGTTCTTTTACGTCTGTAGTTCTTAGTGTACTAAA
 24591  GCTAGCATATATTATTGTAATTACCGCTATAGTAAATACAACAAAAGTATAATCTAAAGA
 24651  AGCTTTTGGTAATATAGGTAATATTAATCTAAATACTCCGTATAGACTTAATTTTAATAC
 24711  AATTGCGGCTAATACAATACTTCCACCTAAAGGAGATTCAACGTGAGCTTTTAATAATCA
 24771  ATTGTTTAAAAATATTGTAGGAGTTTTTACTGCAAATGATATAAATATTCCTATAAATAA
 24831  GAATATTTGAGTTTTATATTCAAAATTTAGTTTAAATAATGTATCAAAATCTGTACTACC
 24891  CATTATAGAAGATGTACTTAAAATGGACAGTAGTAAAAACAAAGAACCTCACAGTGTATA
 24951  TAAAAATAAATAGTAGCTCGCACTTACTTTATTATCTGATCCATATAAACCTATTAATAT
 25011  AAATAAAGGAGGTAATATACTTTCAAAGAATATATAGAATGACATTATATCTAATGTCAT
 25071  AAAAACTGCTAATAATAATGTTTCTAATAATAACATAATTATTAAATAAGATTTTACATT
 25131  TTCTTTTATAGAGTCTCAATTAGATAATAACGCTATAGGCATTATTATTGTTGTCAATAA
 25191  TATAAAATATATGGAGATACCATCTACACCCAAGTAAATATCGAATAGTTGTACATTGTA
 25251  GTGTTCTTGTACATACTGAAATTGATTAGAACTGTTATTAAATAAAATAAACATAACTAA
 25311  TGATATAATTAAATTTATTATACTACTAGTTAGCGCAATGGTTTTAGTATATAACTCTGA
 25371  ATTTTTTTTATATGATCCTATACTAGCTACAACTATTGTTCCTAATACTGGTATTGTGAT
 25431  TAATGAGGATAATAACAT
;     G-nad4 <== start ;; mfannot: alternative ATG start pos 25514
 25449  ATCTAGTTCCTTAAAAAGAGATCATTCAAATAATTTACTATGTCCGCCTATATACATGTG
 25509  TCTCATGGCCTAAAAAAAAATAATTTTTATGGGTACTAGCAAACATATTCGCTAGTTAAT
 25569  TATCTTTCTCTGTTAATGTGTGCTAACTTACTAGCCCCATTTTTATATATAGGAATATCT
 25629  AGAGACTAGATAGCTTCTTCTAGCTTATTACTTTTTTTTTACTAGTTA
;     G-nad1 <== end
 25677  CTAAAACATGTTCACATTTACAACAGTTATTCCAAATATATATAATAAACAAGGAATTAA
 25737  TATTATAAAAGCAAATAAAATAGGTAATAACACAGTTCAACAGAATGACATTAACTGGTC
 25797  AAATCTAATTCTCGGGAAAGAGGCTCTTACTCAGATAAATATAAATATCATTATTGAGCT
 25857  TTTTATACCTAAAGTTATACTATGTAAAAAGCCATCTACAGAAGAACTAGTTAAAATTTC
 25917  TCTTAATTTAAAATATTCTAGAGATGTAATTCAGTTTATATCAAAAATATAAGCATATAC
 25977  ATAATTTAATAAATCAAATCAATATACAATGTCAAATTCTAATAAATAACCTCCTAAAAA
 26037  TAAAATACTAGTAAATATACACATTAATACAATACTAGCATATTCAGCTAAGAAGAAAAA
 26097  GACAAATATTACTGCAGCGTGTTCTGTCATAAATCCACTTACCAGTTCAGATTCAGCCTC
 26157  TGCTAAATCAAATGGTGCTCTATTAGTCTCTGCCACAGATCCTATAAAGAATATTATTAA
 26217  TATACATAATAGGGGTAAAGCTAATCATACTATTTTTTGGAATTGTACATTTATATTTAA
 26277  ATTTAAGCTATTTGTTATCATTATTATTATTAATAATACAGAACTTAACACTAATTCGTA
 26337  GCTAATTAATTGAGCTGTACTTCTTAAAGATCCTAAGAAAGCATACTTACTATTAGCACT
 26397  TCATCCTGCAAGTAAAATACCATAAGTAGCTAAAGATGAAACAGCTAACATATACAATAT
 26457  TCCTAATTCCATATCTCCTAATGATAGCCCAGGACCGTAAGGAATAACTGCATAACCCAA
 26517  TAAAGCAAATATTAATGTCACTATAGGTCCTAAGAAAAATAGTATTAAATTAGCTTGTGT
 26577  AGGGGCTACATATTCTTTTAAGATTAATTTTAAAGCATCTGCAAATGCTTGTAATAGACC
 26637  ATAGTATCCCACTGCGTTAGGACCTAGTCTTCTTTGCATACTTGCCATAGTTTTTCTTTC
 26697  CGCAACAGTTACATAAGCTACCACTAATAAAGCAGGTAACATTAATATAATATTTTCAAT
 26757  TATTGAAATAATAGTAGGAGAATAATTCAT
;     G-nad1 <== start
 26787  TTTTTTTTATTTTTAATTATCTTTCTCTGTTAATGTGTGCTAACTCACTAGCCCCATTTT
 26847  TATATCTAGGAATATCTAGAGCTAGAGAGATTATTCTAGCTATAGTAAGCTTTGTATCCT
 26907  ACGCGAGGAAGCGAATAGCTCTATTCCTACATAGAGGCGGGAAGAGGGGAAGCTAAACAA
 26967  CAAGCTAGAAATAAGAAGGAATATAGTAAGCTAACTAGGTTTTGTTTAATCTTATAATAT
 27027  TAATAATACTAATTTAGTGCGCTTCGCGCTTCGCTACATATTCCTGCAGGCTAGCTCTGT
 27087  AGCTTTATATACTTTTTTTATTATAGTGCTTCCTCCTGCACTTATAAGGAAGGGTTGTTC
 27147  CTATATCTAGCTGCAAGCAGTAAGCAGCAAATAATTATTGTATAACCATAGCTGCTA
;     G-orf151 <== end
 27204  TTAATGTTTATAAGAAGCATTTAATCTATTAAATTCATTAACTTTATCTAATATTTGCGA
 27264  AGTATAGTTAACGTTTTCTTTCTTTAATTTACCCTCTATTTCTAATCCTTTCTGTAATAA
 27324  ATCATTAATTTCTTGGCCACGTGTTGTTATTAAACGATCAATAATACTTATTCTTCTGCT
 27384  AAATTTCTCAGCATCAGTGTCCGACATATTACCAGGAACATCTAATGACATATTGCCCCC
 27444  TCCATCTGTTATAACATTTATATTATTAGTTAATATGATATTGTGAAATTGACTTATAAA
 27504  ATCAGAAAGTTGAGGTAATAGTTCATTAATCTTTAAAGTTATTTCTGTAAGCTCTACCGG
 27564  GGCAGCCGTACTTTTTAACGGAAGATCTGCAAATACATGAGGTCTAGGTATATGTATATC
 27624  TTTATATAATAAAAGATTAATTAATTTTTGTTTCAT
;     G-orf151 <== start
 27660  ACTTTTTGTTATTGTAATTATAATACGTGCACACAGCGTCACTCGTAGGTAAAAAAAAAG
 27720  TATATAAGAGCTTTAGTCTGCTTAGCTATTATTATAGCTAGCTATTCTTTTTATAGCCAA
 27780  GCGCAGCTAAGCTTATATACTATATATTAAACTATTCATAGAATAATCTAATACGTTTAA
 27840  AATTAAAGAACATAGAAATGCTATTTATATACTTTAGTGCTATCCTTTTCATAACGAGGA
 27900  GTAGCTTTAACTGGCTATTTTTTTTAGCAGAGCGTACACTCGGAGGGAGGGTACTCTTAT
 27960  TTAGTTTTCTACAGCTTTTAGCTTTATTCATCGCCCGTAGCTGTGTTAAAGGATAGATTT
 28020  TCTGTGCTTTAGCTTTAGTGCAGTTGCACTAAAGCTAAAGCAAGCCCCCCAGCTACCACT
 28080  ATTACAGAAATTACTGGAATTAGCTAGTTAATCCTTAAATTTGCCCCACTTTTAAGAAGC
 28140  CGAAATTAGTAAGTTAGCAAGGTAAAGCTCTATGAAGCGAAGTTATAACAAGCTAAAGCA
 28200  TGAAGAAGGCAAGGATACCTTGCTTACCCCTCCCCTATAATTAAAGCAGGCCAAGCTTTA
 28260  CAAGCTAAGTTAGGTATTAAATGTAGGTATTAAATATTATGATCGAGAAGCAAAAATAGC
 28320  CAAAAAAAAATTTTTTTATTGATTTAATAGACTACTTATTATCTACATAGTTAACCGGGG
 28380  TATAATATTAATATTATACTC
;     G-trnR(ucu)_1 <== end
 28401  TATCTCATCTCAGGGTCGAACTAAGATCTAAATATT!AGA!AGTATTCTGCTCTGCCATT
 28459  GAGCTAATGAGAC
;     G-trnR(ucu)_1 <== start
 28472  TAGCAATATAGCCTCTTAGTGTATATATATCCTATATACTAAAGATTAGCTATAAGCCTA
 28532  TATTTATAAATAAATGGTAACTACTAATCTAATCCAGTTTAGTATGTCTGTGGCTAACCC
 28592  CCCCTAGATAAACTAGAGTTTGCTTTATGTATAGCTTTATTGATTTTTTTTTATAACCTG
 28652  GCTATAAGCAGCTTGCGCTAACTAATGCATGGATATCTAATTAACCTGATAAAGACATAT
 28712  ATAAAGCTAAAAGCTAAAGCGCATTAATT
;     G-cox1 <== end
 28741  TTAGCTTTGTAATGGTAGACTCACAAATGCATGAGGTTTAGGTGGGCTTGATAAACCTCA
 28801  CTCTAAGCTAGTGTAACTTCTATTTAAATTCGCTTGCAGTACGTCTGTGTAGAATCCAGG
 28861  AGTTAATCAAGGATTTCTAGATGCAACTTTTCCTTCCACTAATTGTGAATATACAATATA
 28921  TAAGAATAATCAAGCAGCTATTACACTTACTATAGAACCTATACTACTGATTAAATTTCA
 28981  ACCTGCAAAAGCATCAGGGTAATCACTAATTCTTCTAGGCATTCCTTGTAAACCTAAGAA
 29041  ATGTTGAGGGAAGAATGTAAGATTAACCCCTATGAATAAAAGTCAGAATTGAACTTTAGC
 29101  TAAATTTAAGTTATAATTTAAACCTAATATTTTAGGTATTCAGAAATATCAACCTGCAAA
 29161  CATTGCGAATACAGCTCCCATACTTAAAACGTAGTGGAAATGAGCAACTACATAATAAGT
 29221  ATCGTGGAAAGCTATATCAAGTGATGCATTGGCTAATACAACACCACTTAATCCTCCTAT
 29281  TGTAAACATAAATACAAAACCTAATGAGAACAACATAGAAGGTGTCATTTTTATAGATCC
 29341  TCCATAGCAAGTAGCTAATCATGAGAATATTTTTATACCTGTAGGTACAGCAATTATTAA
 29401  TGTAGCAGCTGTAAAGTAAGCTCTTGTATCCACGTCTAATCCAACAGTATACATATGATG
 29461  AGATCATACTATAAATCCTAATATTCCTATAGACATCATGGCATACACCATACCTATATA
 29521  ACCAAATATTGGTTTATTTGAATTAGTTGATATAGTTGTACTAATTATACCGAAAGCAGG
 29581  CACAATTAATATATAAACCTCAGGGTGTCCGAAGAATCAGAAAAGATGTTGGAATAATAT
 29641  AGGATCTCCTCCACCTGCTACTTCAAAGAATGATGTATTAAAATTTCTATCTGTTAACAC
 29701  CATAGTTATACCACCAGCTAATACAGGTAATGATAATAAAAGTAATACTGCTGTTATAAC
 29761  TACTGCTCATCCGAATAATGCTAATTTATGTAATCTTATTCCTGGCGTTCTCATATTTAC
 29821  AATTGTTGTTATAAAATTTATCGATCCTAATAAACTACTTACCCCTGTTAAATGTAAAGT
 29881  AAAAATAGCAAGATCTACACTTGGTCCGCTATGACTTTGTAATCCTGATAATGGGGGATA
 29941  AAGTGTTCAACCTGTACCCACTCCACCTTCAATTATGGCTGAAAATACCAATAATATTAA
 30001  ACTAGGAGGTAATAATCAGAAACTTATATTATTTAATCTAGGGAATGCCATATCCGGACC
 30061  ACCTACCATTAAAGGCATTAAAAAATTTCCAAACCCACCTATTAATGCGGGCATAACCAT
 30121  GAAGAATATCATTAATATAGCGTGAGCTGTAATTACACTGTTATATAATTGATTATTAGA
 30181  AATATATTGAACTCCTGGCCCACTAAGTTCAAGTCTAATTAACACTGAAAAAGCTGTACC
 30241  TAATAATCCAGAGAAAAGAGCGAATATTAAATACAATGTACCTATATCTTTAGCATTTGT
 30301  TGAATTAAATCATCTTTCCATACCCATAGACATTTGGGATCTTAATGTTAA
;; mfannot: G-cox1 <== start Def by similarity
 30352  ACTAGGCTGGTGGGAACAACTTTCCTTATCTAAAGACAA
;     G-cox1 <== start
 30391  AATTAGGAAATAATTTAAGTACTTTTTGTGAACATAATTTTTCACTTAAAAGTTATTAAC
 30451  TAATATTTTTAATTAATAATTACAAGCGAACTTACTCTGCGTTGCAAAAGGGAAGGCAAG
 30511  CTCTATTTCCTCTAGCTATCCTCCTCTAAAGATTTGGCTAAATTTAATAGGGTGGGGCTT
 30571  TGCAGATTTTTTTCTATTCCCTACGGGAATCAGCAAGTGAGCTTGCGCCTAAAATATGCT
 30631  AAAGCTCTCCACTATAAATTAATGTAATGTAATGTAATGTAATGTAATAACTGTTCTACA
 30691  ATCATATTATATTTTAATTTTTGAGCGTAAGCTCTTATTTTTGTAATTTATTATCGGCCC
 30751  GCCTAGCACTAGCTAGTGCTAGTTACTACTAAAAAATATATAAGTGAATAATCATCATGT
 30811  GGTTTAGCTTATTTTTGCTACTTAGTTTTAAACTGCAGTAATAAACTATGCAGCCTGATA
 30871  ATTTATCAAATTATTCGATTATGGTTACTAATAGTGCAATATACTGGGTATATGCTTCTA
 30931  GTTTGCTAGCTTGCGAATACTAACTGGCTAAGTATATATTCGCAATCTAGCAGCCATAAA
 30991  AGTACTATTCTAAAATATTTAAAATACAAATATTTATTTTCGCTTACTTTTGTTTGCTTA
 31051  GCCCCTTCTTGTTTTCTTCGTGCTTAACTTTGATTTTTCGAAGAAAAAATATACATGCAT
 31111  AAAGCTTTAGCTCTATTTCATAGCAGGCTTAACAGAAAAGCAGGCTACGATCATTTATAT
 31171  AATAACGACCATCGTGGCTATTTAGTGTAATTATTATAGTATAGTTAAGTTATAGGGTAA
 31231  AAAAAAATGCGAAGCTGCGCCTAAAAATGTATTTTTTTTTTCGAGCTTCGCCCCCCGGAG
 31291  CTTCGCCCTCTTATAAATATAGTTTTTAGCCCTGTCTTTATGCAGCTAAGTATATATATA
 31351  CTTATAGCTAGTGCATTTTTTTTTATTTTTATAAAAAAAATTTTTTTATAAAAGCAAGGG
 31411  TAGTGCGTAATAATATACTAATACTATAACAAAAATTCATCTATATTAATAGTAACTTAT
 31471  TCATATTTATAAATATTAGTTAATATATAATTAATAAGCGATTAAAACTTATTTTATATG
 31531  GTAACTAAGAGCGAGCTTTAGCTTGCTAGCAAGCTCGCCCCATCCTTTGTTAGCAAGCTC
 31591  GCTCTACTATTAGCCGTAGTAGCTCCAGTTAGCACAAGCTACTTTTTATATCATAGCTAT
 31651  GAATACGAGGAGCTTTGCTAAGCCTTGTTAACGAAGAGAGGGGCTTTGCTAAGCCTTCAT
 31711  AGCACTGCGCATTTAAGAGCGCAGTGCTACTAAATAAAA
;     G-trnC(gca) <== end
 31750  AAGATTAAGGAGGAATTGAACCTCATACAAATGATC!TGC!AATCACCGTGTAAAACCGT
 31808  CTACAATCTTAATCT
;     G-trnC(gca) <== start
 31823  TTGCCCAGTACTACAAAGCCAGCGCCTTGTTTAGGACGCAGCTTCGCACGAATAGCTTGC
 31883  GCGATTCCCGGAGGGAATACCCACCCCCCCTAATTATTTGGAAGGAGTCAGCTCTAGCTT
 31943  TAATGCTTTAGCTATAAATATAAAGCACTAGCTAGCTAATAAATAGCTAGCTAGTAGTAA
 32003  CAATACAGCACTACTCTGTAGTCAAGAGCAAGCTTTACATAGCGTTATAC
;     G-cob <== end
;     G-cob-E3 <== end
 32053  TTATATATTTTTGGCATTATTTTGTAATTCTAAATCTACAAGAGTATTTTCTAATATACT
 32113  TACTGCCGGTAATATAAATAAGAAATGAGAAAAATATAACGCAGTACTTAATTGTCCTAT
 32173  TTCTATAAACGGGCTTTCTACGTGTTTAGCTCCTAATTGCATTAACATTAAAAAATTCAC
 32233  TAAAAACAGGTAGAAAGCTATCTTGCTTAGGGGTCTAAATTGTAAACCTTTAGTTAACCC
 32293  TAAATCAGCTTTAGGTAATAGTAAAATAATTAGTATTGCAGCTAACATTGCGATAACTCC
 32353  TAATAATTTATTAGGGATAGATCTTAAAATAGCATAGAAAGGTAATAAATATCATTCAGG
 32413  TACTATGGCAGGTGGTGTTTGCATAGGGTTAGCCATTATATAATTATCACTATCACCTAA
 32473  AACATTAGGCATAAAGAATACAAAGATACCTAAAACAAATATAAAGATAAATATAGTTAT
 32533  TAAATCTTTAAATAAGAAATAAGGAGCCATAGGCATTCTATCATAATATACTGGTACTCC
 32593  TAAAGGATTACTTGATCCAGCTGTATCGTGTAAAGCTATCATATGCATTAAAACTAATGC
 32653  CGCTAATATAAAAGGTAATACAAAATGTAAAGCAAAGAATCTGTTTAAAGTTGCGTTATT
 32713  TACGCTAAAACCTCCTCAAATGA
;     G-cob-E3 <== start
;     G-cob-I2 <== end
 32736  caatttgattatgtataatttttaatttatactttatatcctttcagatataattagact
 32796  atgtcttgaattttatataatacgttgctatatagctaacgttataaaaccccggggtta
 32856  tcgtgttgagcttattgttggtttaactcactcattagtcgttgaacgtccttaattcat
 32916  tttaattaaccgaattaagttccgctacaaataatttaataactaggaggtaagtttgtt
 32976  attaaatgttcttgtaattttccccatttgccactaaaaaaataaggcaatagctcgagc
 33036  atagcttatagaatagctagccttatctttttaaggagcccgtt
;     G-cob-I2-orf294 <== end
 33080  ctacagtttagggtaatgtaatttactataacgcatagaattctgtaaattacttaatca
 33140  tttcatatattgaatgtactttaatccaattaaagggtgtaaaccttcgaaagaaaagaa
 33200  atttataactgtttgaatatcagatttagaactaacaccaaactgattaaaattattagt
 33260  agtgtctatttttcttctagtattaaacactaatttaaatgcttcaaataaatttgtatg
 33320  tattctttgttttaattgaaaacaaccatcattattgcttttaataaaaaaagaaccttc
 33380  tgaacatgtaaatcctacaattcaatttttaaagaaatataataatgtgtaatcttttgc
 33440  attttccggtaatttaaacacatcttcaatgttgtctcttgatggtattttatcaaacat
 33500  ttttatatcattttttagaatatgcatagccaaattaaactgattaattctagtttcagt
 33560  taaaaagaatatgttattatgtattaataaaggaaataaaacttcttgtaactcagttct
 33620  atttattactaatttacaacttggacttcttaaatctttatatacatttacactacccaa
 33680  ttttaaagtagaatgaatatattctaaagttgaaatatcttctatgtgtaaagaaataac
 33740  taatttcatagttataaatcctttagttgttttagttatttgaatataaccatctccatc
 33800  tattaatccgactaaaaaggctaaaaaagatggaggtaggttaacataatctcttttatc
 33860  taataatttattcattttctttaatgcgtttttatgtacattacctattgtaggtaatat
 33920  tgaatatatgaaaatcatactaatacccaaaactgtagtttttat
;     G-cob-I2-orf294 <== start /first_aa=I /note=LAGLIDADG ;; evalue:3.5e-40
 33965  tg
;     G-cob-I2 <== start /group=IA (2.16e-15)
;     G-cob-E2 <== end
 33967  ACTCAACTATGTCTTGTCCAATTCAAGGAACAGCACTAATTAAATTAGTAATAACTGTAG
 34027  CACCTCATAATGACATTTGTCCATAAGGTAAAACATA
;     G-cob-E2 <== start
;     G-cob-I1 <== end
 34064  caaacttacttttgtagcaaagtacaaaagcgatgataactttattgttcgtttatcacc
 34124  tatattagagcgatatatatcgccttgatataaagtttcgactgtgcattaagcagcatt
 34184  tcagccacccattagtgacccagtctgtcgcgattatatggataaccgacgatctcttat
 34244  attgtagttacaatatattttgatcgttttcactaatattgccaaagaaactattaggtt
 34304  tcttcaataaccttgtcaggttattctgctttaagttttatttctttccataaattgcat
 34364  aaaactttatactcgcaggactacaactataataataatttattttagaggagcttgcgc
 34424  gattcccggagggaataccc
;     G-cob-I1-orf292 <== end
 34444  ttatttaaaataatcaactattcaacgtccttttaatgttttgctaggagtttttaatgt
 34504  tctttgtatagttttagttgaacaatttaaagcttctgctgcttcaactatactattaaa
 34564  ttcgccatatacagtattatttaattcttttactataataggcttagaattctttttcat
 34624  atttaaaacaccttgttctgtatagtttaaaggttttctatttaaagctgattgtctcat
 34684  agtttctatagtttcagaagataaagttttacctctattcaaactacctatttcttctct
 34744  acgcttctcactataattagctttcatctttattctattaacttcagtatgtttatatcc
 34804  aaagctagatcctgcttcggttaatatattatagtcaggtaaaagagattttagataaaa
 34864  atcttctaaatctaataattttttattattttcttgattaactatttcagggaataattc
 34924  taatacaataaaggcaaaattatgtaaaccatatttattaactgaatttttaactatttt
 34984  actaccatttaaatatattaaatgttttgaaaatctagagttaattctgtctgtagaagc
 35044  tgatccaatataataacttaaagtttctttatttaagatcatataaataccactaagtcc
 35104  cttagtttctttagctatatttctacgaactgaatcttcatttagattatgatagataaa
 35164  aacaggattaagatttttggctaataaaaacttatttatacgtgagaatgaagtctcctc
 35224  ttcattatttctcgatgttgaataatatcttttatccttaaaggttgttgtagttgttat
 35284  tttattattattatagtcgttttgggctattgtatggta
;     G-cob-I1-orf292 <== start /first_aa=Y /note=GIY ;; evalue:0.49
;     G-cob-I1 <== start /group=ID (8.96e-37)
;     G-cob-E1 <== end
 35323  ACCCAGGAATCCTGTAACTATCATAACGATAAGGATTATTGTACCTATAACTCATGTCAA
 35383  TGTTCTTGGTGCTCTATAAGATGCGTAATATATACCTCTTCCTATGTGTAAGTACACTAA
 35443  AAAGAAGAAAGCTGATGCTGTGTTACTATGTAAGTAACGTACTAATCATCCATTGTTTAC
 35503  ATCACGCATAATATGTTCTACAGAATTAAATGCTTCTAATACTGAAGGGTTATAATGCAT
 35563  AGCTAAAGTAACTCCAGTTACAATTTGTATAACTAAACAAACTAATAATAAAGATCCGAA
 35623  ATTTCATAAGTAACTTATATTACTAGGTTGTGAAGCGTCTATTAAATAACCATTAGCTAA
 35683  TTTTAATAAAGGGTGATTTTTTAATATTCTCAT
;     G-cob-E1 <== start
;     G-cob <== start
 35716  AATAATTATAATTATATATATATGGTATATAAATATATCTATATAGCGAGCTTATTTATT
 35776  CCTGCGGGGGATAAAAAAAAATGTATTTTTTTTTTTCGCTGCCCTAGAGCTTACGCCTTT
 35836  ATAGAAAAATGTGCTATAGTGCGCCTATAATGGGTATATATTTATTTATTTTTTTTTTAG
 35896  TAATATTAGGTAGCCCACAGTAAGGCGCGGGGTAGGAACTACGTTCGCGCCTAAAAATGT
 35956  ATTTTTTTTCGAGCTTGCGCGATTCCCGAAGGGAATACCCTCCTCCCCCACTATATGGAG
 36016  CTTGGGTGCACCTTACTGTGAACAGCTAGAGGTATACATTAAGCTGTATAATTTACAGAA
 36076  CTATAGCTAGCTAGCTTTTAGGAAATGACTCGCTAGCTATAAATAAAAATTTTTTTTATA
 36136  GCAAGCTTTGTGATTCCAGCGTAGCTGGAATAGAGCTTCCCTCCACGCCTAGTTTTTTAT
 36196  AGCAGCTAGTTCTCCCTGATTCGAAGAAGAGCTTACTATGAATACGAGGAGTTTTGCTAA
 36256  GCCTTGTTAGGGCGCGAATTTCCTCGCGCCACCCTTATTACAGAGCTGTGAAATTAGCAC
 36316  ATACGATGTATTCTCCTATCAGTTCTAACTCGATAGCTTTCCGTCCCAGGAAACACTACG
 36376  CGCTTTAGATCACACCTTGCAAGATTATCTTCCTACACCTATATATTGTATAGCTAGAAG
 36436  AGGAGAGAAGTTGTATGCTACAACTATGGACAATGAACTAAGTGAAAGGGTGTTGAGTAA
 36496  AGCCGGATTCAAGTTCTTTAAAGATAAGTATAGGTGGTGCGTAGGCGGAGCCTCGTAAGA
 36556  TATAAACTTTGGCAAATGGTCCGAGAGGAATGAAGGCTTGCTTTATTACATTGCAAGCTA
 36616  AAAGCTAAAAGCTAGAAGGATGGTTTAGTAGTTATACATTTAAGGGAGGGGAGCTTCCGC
 36676  TTTAATTTATAGCTTTAGCCTGTTTATCCGATAAAAAGAGCTTGCTATGAAATACGCATT
 36736  CATAATGAGATTAGTCCATAAGGTAAAACATACAAGCTTGCTTATATTTATTGTAATAAT
 36796  TCTCGGCGCAAGCTCGAGCTTGCCCCTTTTTAGCTCCGCCCGCCTTCATAGCCTCACCTA
 36856  AAATATGCTAAAGCTACCTCTCTAGTTTCTAACCTATAACCAAAAGTATATTGATAATAT
 36916  GCAATACCACTATAATTTAATTCTCCCACTCACCTCTCTAGAAAGCAAATTAAAGCTGTA
 36976  AAGCTAAGCCAGCTAAGCTATAGGTATTAAATATTATGATCGAGAAGCAAAAATAACCAA
 37036  AAAAAATTTTTTTATTGATTTAATAGGGGCAACTTACTATCTACATAGTTAACCGGGATA
 37096  TATTGTTAATATTATACTG
;     G-trnR(ucu)_2 <== end
 37115  TATCTCATCTCAGGGTCGAACTAAGATCTAAATATT!AGA!AGTATTCTGCTCTGCCATT
 37173  GAGCTAATGAGAC
;     G-trnR(ucu)_2 <== start
 37186  TTGGGGCTATTAACACTTTATAAATATACTACGAATGTTTGCAATACGTTGTACCGTAAG
 37246  CAAGCAAGCATGCACCCCTTTATTCTAATATTTATAGCTTCCTTTATTTACGCTTAATAC
 37306  AGCAGTATGGGCTGCATAGCTATCACTCGGACAGGGCTAGAGGAATAGTAAAAAAAAATA
 37366  CACCTTACTCGCAACGCTGAGATAAGGCCGACTATTTTTTCTAGGATATCGTAGTGCAGG
 37426  TTAGTAATATATATCTATAAAAAAAGGCTATAGCCCCGTTAATAAATATATTTATATTTA
 37486  TTACAAATTAATGCTTGCTTTTAGCTTTTAGGAGACGAAGTCTCCTAAAAGCTAAAAGCT
 37546  ATAAATTAAGGCGGGTTATGAAATAGAGTTCCTCTTATCGAGGGAGGGTATTCCCTTCGG
 37606  AATCGCGCAAGCTATTCGTGCGAAGCTGCGCCTAAAAATGTATTTTTTTTTCGACTCTGC
 37666  CCTCGTGTAAACTAACCCTTAGAGGGGGCAAACGAAGTTCCTCGCC
;     G-nad5 <== end
;     G-nad5-E2 <== end
 37712  CTAGTTAGAAATTAAAGAACGATCTTTATATAACATAAGAATTACTAAGCTTGCTATTGT
 37772  AATAGAATTTACCACGTCATCTACTACCTGAACAAAAGTAAAAATAGATAAGTAGAAGCA
 37832  AATTCCTATTAAAATATAAAGAGCGTAATTAGTAACGACTCCATTACTTAAGCTAGAAAT
 37892  TATTTTACTAGCTTTAGTTAAAATAACACCAAATCCATAAGGACCTATTGATTCAATACT
 37952  ACCTTTATCTAAAACTTTTGTAGTTTGACCTCCTATCTCTAAAACTGAATTAACAATGTA
 38012  TTTATTATAAAAGAATTCAACTAAGAAACGTTGATTGAAGAAACCATAAATATAATATCC
 38072  TAAATTAGATAATTTAAAGTTAGATATTATATTTGGCATAAATTCTGAATATATTATGGC
 38132  TAATGCTGAGAAAGAAACAGTAAGGATAAAAGGAATTAATTTAAATATAGTAGGTACACC
 38192  AAATTCAGTGTCAATCATTATTTCATGAACAGGGTGAATAAATATACTATTGTCTATAAA
 38252  GAACCCTGAACCTAAACCTATGAAAATATCTCTAGTGATATATCCAAAATATATCGAGAA
 38312  TACAGCTAATATCACTAAAGGTAAACTGATAAATATATCACTTTCATGAGCATTTCTATA
 38372  ATAATTAACTGGTCCATTAGGATTAGTTAAGAAAGTTAAGTATATAACTTTAACTGAATA
 38432  TAGTGTAGTAAATATAGCCCCAATTACTGCTATAACGTATACATCAATACTACTAAAATG
 38492  ATATTGACCATAGGCAGATTCTAATATAAAATCTTTACTATAAAATCCTGTCATAAAAGG
 38552  GAAAGCGACTAAACTAAGACTAGCTATTAATATTACAGAATAGGTTAAAGGTAGGAATGA
 38612  TATTAATCCCCCGTATTTTCTTAAATCTTGATTATCTACTACAGCGTGTATAACTGCTCC
 38672  TGCCCCTAAGAATAATAATCCTTTATAGAAGGCATGATTTATTAAGTGAAATATTGCTAC
 38732  ATTATAAGAAGATAAACCTATAGCTATTACCATCATACCTAATTGACTCATAGTAGAATA
 38792  TGCGATAATTTTTTTTATATCTTGTTGAAATAATCCTATTAATGAACTAAATATTGTAGT
 38852  AATAGCTCCTAATCATAAACAGATTAATAATACAGCAGAGCTATATTCTATTAAAGGTGA
 38912  TGAACGAATTAATAAATATACTCCAGCTGTAACCATTGTAGCTGCATGTATTAAAGCAGA
 38972  TACCGGTGTAGG
;     G-nad5-E2 <== start
;     G-nad5-I1 <== end
 38984  caataatgttgattttcattatgtactttaatagtacgtatacgatgaaaatgctcaata
 39044  actcgcgttattgttcggactatatcttcaattaa
;     G-nad5-I1-orf304 <== end
 39079  ttaattgataagttttgataaagattttatagtaactctaccttctagagtaagatgttt
 39139  tttatttttaactaattcataaatttttaatcaccttttatatgatatatatttttttgt
 39199  ttttaatggatatatatttaaatattgtagaattttatttaatttactaaaattcactac
 39259  tgtattattaccattataactttttacatgagtaacatatccatttattttatcagctaa
 39319  atcttgactaaattctaaatcatcttttggagatataacatatcttactgttgttatagc
 39379  ttgacctgttgatttagttactgatgtagaggaagtaaaacaaccttcagcatcggtaaa
 39439  cccggataatcatgcattatttaaagtaaacacgtgtttattttctacacattgtatatt
 39499  tgttttatatattttattaaatgcatctactcataatttaaattgacttaatttatgttt
 39559  agttacaatattaccattaaatatttgaattaatttaaagatattatttttatctctaac
 39619  tctatattgatgagttttatttgttttatcttgtacagaggcggatccaaatcctaattc
 39679  cttttttatataaaacagtatttgagcatctacactagattgtgtaactttaaactctaa
 39739  atatccgttattatttacaataaaagatccgtctccttcggaaaaacctataaatcatca
 39799  tttaaatttatcatttaatttaattgcttcacatgtagtctctgaggatccccctatagc
 39859  tgttttgctggagtttcctgcggattgtccctcttcttggattttgccgaagtctactaa
 39919  gtaaacagaggaccaagaatttaaaacggggtgttcccgcatatagtgaagtttaaagag
 39979  agccctgtttaacaa
;     G-nad5-I1-orf304 <== start /first_aa=L /note=LAGLIDADG ;; evalue:1.5e-59
;     G-nad5-I1 <== start /group=IB (5.22e-29)
;     G-nad5-E1 <== end
 39994  ACCCTCCATGGCCATAGGTAATCAGATATGAAGACCTACTTGAGAACTTTTTGCCATTGC
 40054  ACCTATCAATAGACATATTCCTATAATTGTTGTTATATTTTCATTAATATAAGGAGCTAA
 40114  TGAGAATACAGTACTATAATCTAAAGTCCCTAAAGTTCATAATAAGATAAACATACCTAT
 40174  CATTAAGAAAGCATCTCCAACTCTATTAGTTAAGAAAGCTGAAAGAGAACTTTGATTAGC
 40234  CGCTATTCTAGTGAATCAAAAACTAACTAATAGATATGAACAAACACCCACACCTTCTCA
 40294  TCCTACGAACATAACTAAATAATTATTACCAGTTACTAGTATTATCATCATAAAAGTGAA
 40354  TAAACTTAAATAACTAAAGAATCTTTGATTGTGGGGGTCATGACTCATATATCCTATTGA
 40414  ATAAAAATGAACTAAAGAACTGATTATCAATACAGGTATTAACATTGATACTGTTAAACT
 40474  ATCAAATTGAAAGTTTCATGCCATATTAAATGATTCGTTATCTAATCATTTAAATAAATT
 40534  TATTGAAACGGGATTATTATTAAATCCTACTTCAAAAAAGCTAATGATAGCTAATATTGT
 40594  AGTTATCATTATACTTAAACAACCTAAAATACGGCTACCTGTAACACCGACTTTTCTACC
 40654  AAAAAAACCGGATACTATAGATCCTAATAAAGGTAATATAATTATACTTAAATACA
;     G-nad4L <== end
 40710  T
;     G-nad5-E1 <== start
;     G-nad5 <== start
 40711  TATTTATATTCTATTGCAATACTTCCTCTTAGTCTATAAAAAGCTACTAAAATAGCTAAA
 40771  CCGATAGCAGATTCTGCACCAGCAACTACTATAATGTATATAGCATATGTTTGTCCTATT
 40831  ATATCATCAATATTAACAGAACTTACCAATATTAAGAATGTTATAGATAATAGCATTATT
 40891  TCTATAGAAATAAGCATTAATATTATATTTTTTCTATTAAATACAAACCCTAAGATTCCT
 40951  ATTAAAAAAAGTACTAAAGTTAAATTCAT
;     G-nad4L <== start
 40980  ATTTTATCTAAAACTACTAATTGTTCGGTGGTGGCCAGCACGAACGAAGTTCCCTCTTAC
 41040  TATGAAACAGCAGCTGTGCTTACCCACCTATAATTATGAGTATTCCACCAACTATTCCTG
 41100  CTACGACCTTGCTATGAAGAGGGGGAAGCTCGCTCTTCTACTAAAAAAAAGTAATGCGCG
 41160  TTAGAGCTTGCGGATTCCTGTAATAGCTTTAGCATGCTATTCCTAGCTCGATCTTTAGCT
 41220  AGCGTAGCCTTTATAGCATGGAATAGCACTACTACCTAAGAATACTTTCCCTTCTAATCC
 41280  TAACTAGAGCATGGATAGAAAATCTGCAGTATTTTTTATATAAAAAATTAAGTCTATGAG
 41340  GCGACTATAAAGCTCGCTAGCCGCTTTATATATTTTTTTTATTTACTCCTTAAGGAATAG
 41400  TAACAGGAATTAGCAAGCTATATATAAAGCAAACAGCTTAAAATATAAGCTACAGCTTTA
 41460  TCCTACTTTATAGATTACGTCTAGGTATGGCTAATAGTAGCTTTATTAAGTACAAAGTTA
 41520  TAATAAGCTAGTATCCATACGCAAGCTATACATAAGCAAACCCATAGTTATAAGTATAAC
 41580  TATCGATAAACAAAATTATCGATAAACAAAATTATCAATAACTATACT
;     G-trnR(acg) <== end
 41628  AAGGATATTGTAGACTTGAACTACAATCATGATGAC!CGT!ACCATCTTGTTCTACCATT
 41686  GAACTAATATCCC
;     G-trnR(acg) <== start
 41699  TTTAGTAGCGCGGGCGAAGCTCGCGCTACTACTAATTTATTAATTTAACTTTATACATTA
 41759  TAGTTACCCTATAGGGCGAAACTAGAGCTAGCTATAGAAAGCTAGTCAGCGAACAAAATA
 41819  CCTCGCTCTA
;     G-cox2 <== end
 41829  TTAAACTGAATATAGTCAATGCACAAATTTATCTATATTTACAGATTCTATAACTATAGG
 41889  CATAGAACTATGAAGAATTCCACATATTTCTGAACATTGCCCATAGAATACTCCTTCTCT
 41949  ATTTATGAAAACGGATACTTGGTTTAATCTACCAGGGTAAGCATCACATTTTATACCTAA
 42009  AGATGGACAAGCAAAAGAATGTATAACATCACCTGATGTTATTACAAATCTTATATGTGT
 42069  TAATTCAGGAACTATTACTCTATTATCAACCTCTAACATTCTTAATCCTCCATCTTCTAA
 42129  ATCAGAATCAGGTACTATATAAGAATCAAATTCTATAAATTCTTCATTTGAATCTATGAA
 42189  ATCTGGATATTGGTAACTTCAATATCATTGATGACCTTCAGCTAAAATAGTCATAGAGGG
 42249  GTCATTAACTTCATCCATCAAATATAACAATTTGAATGAAGGGAAGGCTATTAATATTAA
 42309  TATAACTGCAGGAGTTATAGTTCATATTAATTCAATTAATGTACCGTGATTTAAGTATTT
 42369  ATGTGATATTTGTGTTTTAGTTGATGCAAAATTTTTTATTATAGAAAATAATATTCATCC
 42429  TACTGCAAATAAAATTAAAACTAAATAGTACATAATATTATCATGAAGTTCCACTAATCC
 42489  TTCCATTTGTGGAGTAGCACTGTCTTGGAAATAAATACCTCAAGGCATAGGTGCATCAAA
 42549  ATTAATAAATGTATTAAATAAGTGTTTCAT
;     G-cox2 <== start
 42579  ATATAAATTTTTAATATATAATTTCTAATTATATCTCTTTATATACATCCTTTAACTGTA
 42639  GCTTTCACCTTTCACTGCTATAAATACGCTTTGTTAGCAGGCTCGACCGAGCTACACATA
 42699  CATAGCAGGAATTAGAAGCTACAGGAACTGTAGTATAAATATAATAGAATTGCCGCCCGT
 42759  TGTAAAGGTAGCTCTAGCTTTTAGCTTTATGTATGCGCTAGTTATAAAAAGAATAAAAAT
 42819  ATAGACCTGCTTTAGCTTTTAGCTAGCTATATTCGCCCCTTAAGGTACGGATGTGACTAG
 42879  CTAATACTGTGCGCATCTACTAATTATAGCTTGCCTTAGCTTGCGTTAACTAAAGCTATT
 42939  ATAGAAAATTAGCAATCTAGAAATATATTTTACAACGAAACTAGCTGCTTGCTACTAATA
 42999  AATAGTTATATAAGGCTAAAATACATAAAATAACATCTATAAAAATAGTGCTTATAGCTA
 43059  GTTTATAGCTGTATACAGCCTTTTTACTAGAGGTTGCGTTAGCTTTGGCTGATTTTTTCT
 43119  AAGAAAAAATATGCACATAATGAAGGCGCAAGCTCGTAGAAATAACAGCCATCATGTCTA
 43179  CTAAATACCATTTGCCAAATCTTTAGGGAGGATAGCCAGAGGTAATTTTCTGCTTGCAGC
 43239  TAAAGCTATGCTGTATCTTTTTTTTTTACTAATAGCTAAAAAAATTTAAACCCGGGGGGG
 43299  CCACATACTAAACTTTTTACCACTTTAGTCTATTGCCTTATATTTGTCCCAATGTATAGT
 43359  ATTCCTAGCTTGCTCATTTTCTAATCCTAGCTTTAGCTTTAGCTATTTTAGGTGAAGCGC
 43419  TCCGAAGGGGGCGCAAAGCCGAAAATCGCTTTAGCTTTTAGCTTACTTGCTTTTAGCTAA
 43479  AGCAATATTTTTTTAGTACTATGAAGCTATAAAAAGTAGCTTGCGCTAACTAATGCAGGG
 43539  ATAAAAATATTCCTAGCTTATACCCAGCTACACAGAAATTAGCTAGTTAAAGCACTCGTA
 43599  AAAATTAAGAGTACGAGTACACTTTGTTAGCAAGCTCGCCTTAAAAAAGATTATTA
;     G-atp9 <== end
 43655  TTATACAACATATAATAATAATAAAGCCATCATTAAAGCAAATAAGGCAGTTGCTTCTGA
 43715  GAAAGCAAACCCTAATATTGAGTATGAGAATAATTGATTTTTTAAGGATGGATTTCTAGC
 43775  CACTCCTATAATTAGACACCCAAACACTACACCTATACCAACTCCAGCACCTGCTAGACC
 43835  AATAGTTGCTAATCCCGCTCCAATAAGTTTTGATGATTCTAACAT
;     G-atp9 <== start
 43880  CTAGTTAATTATATAAAAATGTAAATGTGAATGTATTGAAAAAAAGAATATCGTGTCCTT
 43940  AGCTAAGTAAATTAGCTAACCCTATAATAGGAGGAGGGCAGCCTACTAAAGATACTAGGT
 44000  AGCTTCCCTCCTATTAAGGTTGTAGTTAGAAATTATTTGTAGCTTGCGTAAGCTAAAAAT
 44060  AGTAGTTTCACAAATTAATACGCTAGGCTATTAGGGTGGAGGCTAATATATATAATAGTT
 44120  TAACGGGTGAGCTTTAGCTTGTTAATTACTAATACTAGTAAGCTAAAGCCTTCATACTCT
 44180  TTTTATATGCGAGCTTTATAAAGGCGGGGCAAGCTCTATAACTTGCTTATTTCTATTCGT
 44240  GTTTAGTATAGCTTTAAGCTAACGCAGTAATAGCTTGAACTTGCTTTAGTTTTTAGCGCG
 44300  AGCCTCTGTGAAGGCTTTTGCAGATTTTTATTCGAAAAAGCCTTCATAGCAGAAAAATCC
 44360  GCAAACTAGAAAATTAGCAAGTTAAGGGGGGGGCGGTGTGTATGACCTTTAGCACGAGCT
 44420  TTATAAAAAAAAATATATTTTTTTTCTAAAAAGGCGTAAGCTCTAGCGCAGCGAAAAAAA
 44480  AAATACGAGGAGCTTCGCTATGAAGGCGGGCGCGAAGCTCCGCCTTTATAGCTAGCGCTA
 44540  GCTATAAATCTTCATAGTTAGCGCAGCTGCTTCAAATAAAATACCGCTATTACTGGGGAA
 44600  CTTAGTTCGCGCAACCATATCCGATAGATACCAAGCTACTATGGTAGTAACTGAAATTGC
 44660  AAAGCTAACAATAACTCTACTCTTGCACTGCATAGCTTTGCTAAACACAAGAGTAAAAAT
 44720  TTTACTG
;     G-nad3 <== end
 44727  CTACTTATGTTCAGTAAACATATTAATAAATTTTTTTGATTTATAAAAATAATTATTAGA
 44787  TTGTCTACTATCTATTTTCAAGGCATTTTTACCTAATTCAAATACAAATCCAGCAGTTAT
 44847  TATACCTATGAAAATTAGCACTACTATTAATCCGTAAATACCATTTTCATATACACTTAT
 44907  ACCATATGGATATATCACTAATATTTCTAAATCTAATAAAAGATAAACTAATGCAAATAT
 44967  GAAGAATTTAACACCGAATTGAGTTCTATTTTGACCAAGAAAACTGTGAAAACCACATTC
 45027  AAAAATACTATATTTTTCTTGGTATGGGTTATGTGGAGCTAGTATGAAATTAAGAAGTAA
 45087  AAAAACTATTGTTAAAATAGTAACAAAAACAAAAAGAAAAGTTACACTACTCAT
;     G-nad3 <== start
;     G-nad2 <== end
 45141  TTAATTGTTAAATAAAATTTGTACCAATATGGTACCCATGCTTAGCCATTCTTTGTTCAT
 45201  AAATAAAAATAATAGAATAACAAGTGTAATTATAGAAATTACAAAAGAAATAGGACTTGA
 45261  TATAGCTATATTTTTATAGTTAAAGTTTAATTTATTAATTATTTTTTGATTATTATCTAA
 45321  AACATTACCTTTTAATACTAGATTTTCCAATAATGGATTTATTTTATATTCAGGTAAACT
 45381  AAAGAACATTTCTTTTATTATACCTAAATAATAAAGTCCTCCTATAACACTAGTCAATAT
 45441  CGCTATTAAAGATAAGAAAATAAGACCTTTATCTAAGGCTGCACTTAACACCATTTGTTT
 45501  TCCAAAGAATCCTATTAAAGGTGGAACTCCTACAAATGAAAATATAGTAATAGCCAAACT
 45561  TATAGCTAAGAAAGGATTTATATAAAAATAACCTTTCAATTGAGTTACTAATTGGATAGG
 45621  TGAATTATTTTTGTCCATTAATTCTTCATGTTCTTTGTTTTCACTTATATAACAATATAA
 45681  AGAGAACCCTATAGCTATTAATATAACAAATGCATTTAAATTACTTATAGAATATTGTGT
 45741  TAAATAAAATATAAATGCTTGAGTAGATTCTACACTAGATATACCTAATGCTAAAAGTAT
 45801  AAACCCTACGTGAGATATAGTACTATAAGCAAATAATCTTTTAATTCTAAATTGAGTTAA
 45861  ACCTACCACAGTTCCTATTATTAATGAGAATAGTGAACTTATTAGTAAAATAAATGTTCA
 45921  ACTCATTTCTGAAAAACTACTGTTAGTATAATATACTAATTGTAATAATAATATAAATAT
 45981  AGAAATTTTGGCTATTATAGCTACGAATGTTGTTACTATTGTTGGTATAGCGTCATAAAC
 46041  GTCAGGTGATCAAAAATGGAATGGTGCTGCACTTACTTTAAATAAGAATCCTATTGTAAA
 46101  AATTACTAAAGAAAGATTAATATAATAAGGTGTATATCATAAATTTGTAGAAAGATCACT
 46161  TATACTAGTTATGATGTATAAACCATCTAAATTAGTAGTACCTGAATTAGCATATAATAA
 46221  ACTAGTTCCTAATAAGATAAAACATGAGCTTAATCCTCCTAATAAAAAGTATATTAAACC
 46281  ACCTGTAGTAGATAATTCAGAATTTCTATATATAGTACTTAATATATAAAGACCATAACT
 46341  TTGTAATTCTATTGCCAGGAAAATAGATACTAAATCATTAGTAGACATTAATAATACTGC
 46401  ACCTGTAATTACAAATAATATAATTAAAGGATATTCAATAATTTTAAAATGTTCTCCCAT
 46461  TTTATTTATTATTTTTGTGTTATAATAAATAAATTTATATAACAATAAATCTTTTAAAGA
 46521  AGAATATTCTGATACTCATACTTTTCTTGGATAAAAACTAGTTAATTGTAATATTAATAT
 46581  ACTAACTAAAAATATAAAAATATGGAATATTTGTGTGATATTTGACATAAGTAATAAACC
 46641  ACCGTGTAAACCTACCCCTTTAGTTATAACAGCTAAAGAAGACATATCATGTAAAATACA
 46701  ATAAATTAATATTAATATCGATATCCTATTAAATAGTATCGATAAATCTCGTCTTATATT
 46761  GACGGCGTTTGAAAGTAAAACTAGTACTATTGATAATATGATCAT
;     G-nad2 <== start
 46806  TTTTTTTTTTTAATGCGCTTAGCTAGTCCGCCCGACTATTCTTAAAGGCCAACTAATATA
 46866  AGGAGGCG
;     G-trnM(cau)_3 <== end
 46874  AGCCTTAGGAGAAAATCGAATTCTCATTACTAATGT!ATG!AAATTAGAGTTTTAACCAT
 46932  TTAAACTACTTAGGC
;     G-trnM(cau)_3 <== start
 46947  TTTTTAATCGTGCTATGAGGCTATAAAGCTAGCGCAACACACAAGGAATAGTAGGAGGTA
 47007  TTAGAAGATTTGTGCGAAGCGCGAAGCGCGAAGCTGTCTACCTTCCTATAACTATTTATT
 47067  CGTATTATTTTGTACTGCCTAGCTAAAGCTATTGCAAGCAATATAAGGGTGCTTACTATA
 47127  ACTCAGCATCCTGGAATAAAGCTAAAGCTGAGCACTAATCCTAGTTATTGCTTTTTTATG
 47187  ATGGCGAGGAGCTTTGCGCCCCCCGAAATAGACCCAGCGAGCTTTAGCATGCTGATTTTT
 47247  CGGAGAAAAAAATGTCTTAATTTTTTTTTTATATTGCTATAACGAACTTTAGCTTGCTTA
 47307  CGAAAACTAAAGCCGTACCATAGGATATACAGCACTCCTTG
;     G-trnH(gug) <== end
 47348  GGTAAACACTCGGGGTCGAACCGAGAACAAGTTACAC!CAC!AAATAACCACTCTACCTA
 47406  TTGAGTTATGTCTACC
;     G-trnH(gug) <== start
 47422  TTAATAAATCTAGCTTTAGTTGCTTTAATTTTAGCTTATCCTTATACCTAAATAAGTGTG
 47482  CTACTATAGCATAGAGTCAGCTAATTGGCTATAATTAGTCTACTTTAATAGAAGCTGCTT
 47542  AGCTTCCTTTAAGCCGCGAACGAGTAAAAAAATTGTTTTTTTTTCGAGCTTTCGCCGAAA
 47602  TACAGCTAGTGTTATATTATAA
;     G-trnQ(uug) <== end
 47624  TTATCCTGCGGTGATTCGAACACCGACTCTAAATAC!CAA!AAATTTATGATCTACCCAT
 47682  TAATCGACAGGATA
;     G-trnQ(uug) <== start
 47696  TTACGTGCGTGTCTACGAACGATCCAGCACACGCACGAACAATCTAATATATCTATGTAA
 47756  GTATATTACATAAGCATTATCATGTCTGATGTAAGCCAAGCCTTAATTTTACTAGCCACT
 47816  TATTTTCCACCAGACATTATCATGTCTGGTGAAAAGGCAAGCCAAGCCTTAATTTTTCTA
 47876  GCCGCTTATTTTACACCATTTCATTTTCATAAGAAAGCTAGAGCATGCATGCATGCACCT
 47936  TAAATGTTGCTGCTTTTAACCTAGGACATTAAGGATGCTCTAGCTACAACTCGAAATATT
 47996  AATGCCTTAATATTTCTATTAGTCTCATGTTTTCACGCCTCCATCCAAAGTTTGCTACTA
 48056  CTATAAATTGTCGGGTGTATAACTTCATTCGCAGAGCCACCCCACTAGTAGTATTTTTTA
 48116  TTTTTTTTTTACCTCCTCCAATATACTATGATCTTATAGTATCCCTTTGCATAACTAATA
 48176  ACTTTATAAACTAAAGAATCATTAGTC
;     G-trnL(uag) <== end
 48203  TACAGGCAAGAGGACTTGAACCTCTATGGTAATAATACCCGTCGCAC!CTA!AAACGACT
 48261  TCGTCTTCCATTCCGACATGCCTGC
;     G-trnL(uag) <== start
 48286  TTTTTTTTAGTGCTAGCTTAGCTAACAGCATTCCTGCTCTCTTCATACGTATAGCTTGCT
 48346  GTGTATACTTATATTATTATAGCTAGCTATATCTTGCCTCTAGTAGGCTTAGGTTAGCAC
 48406  AAGGAGCAGCTTCGCCTAACGAAGAGCTTGCGCCGCCCTAACAAAGAGAGCGAGGGCGAG
 48466  CTTGTGCGAAAAAATACATTTTTAGGTGCAGCTTCGCACTAATAGCTCGCGCGATTCCGG
 48526  AGGGAATACCCACCCCTCACAAGGGGGCAAGCTTTAGCTTGCCCCTTCATAGTAAGCTCG
 48586  CTAGAGAAAATATATTTTTTTTTATAATGCTATAACGAACTTTAGCTTGCTTTAACTTC
