# Supplementary material for: Global Characterization of Fungal Mitogenomes: New Insights on Genomic Diversity and Dynamism of Coding Genes and Accessory Elements
Source: Front Microbiol. 2021 Dec 1;12:787283. doi: 10.3389/fmicb.2021.787283 (PMC8672057; doi:10.3389/fmicb.2021.787283)
Supplement: Supplementary File 1 — de novo annotation files of the 685 mitogenomes investigated in this study. Annotation was performed with the Mfannot program. [file Data_Sheet_1.ZIP › Supplementary_FileS1/CM026550.1_Nannizziopsis_barbata_strain_USC001_mitochondrion_complete_sequence_whole_genome_shotgun_sequence_mitogenome.mfres]

;; Masterfile modified automatically by mfannot version 1.35
;; on Thu Dec 24 15:51:39 2020 by user pfonseca on host LGCM-PROC
;;    - Gene Totals: 44
;;    - List of genes added:
;;      atp6                 atp8                 atp9                
;;      cob (1 introns)      cox1 (1 introns)     cox2                
;;      cox3                 nad1 (1 introns)     nad2                
;;      nad3                 nad4                 nad4L               
;;      nad5                 nad6                 orf199              
;;      orf204               orf239               orf312              
;;      orf327               orf434               trnA(ugc)           
;;      trnC(gca)            trnD(guc)            trnE(uuc)           
;;      trnF(gaa)            trnG(acc)            trnH(aug)           
;;      trnH(gug)            trnI(gau)            trnK(uuu)           
;;      trnL(uaa)            trnL(uag)            trnM(cau)           
;;      trnN(guu)            trnP(ugg)            trnQ(uug)           
;;      trnR(acg)            trnR(ucu)            trnS(gcu)           
;;      trnS(uga)            trnT(ugu)            trnV(uac)           
;;      trnW(uca)            trnY(gua)           
;;
;; end mfannot
;;


>CM026550.1 Nannizziopsis barbata strain USC001 mitochondrion complete sequence whole genome shotgun sequence gc=4
     1  CTTTTCACAAGATAGCATCCTTT
;;
    24  TGTTATGGTATCTGCGGCACGTCTATAGCCCACAATATTTTGGCCATGATGACTTGTCTT
    84  ATG
;;     rns <== ;; mfannot: corr to pos 1190-1252 of R.americana
    87  CCCTATGCTCCAATTACAAGCCATGAAACATATTATTTTTTTATAAAAATAATATTTGGG
   147  TTTTAGTTAATTAGAGTGTCCAAA
;;
   171  TCTCACGACATTATCTTAAGACAGCCGTGCAGCGCTTGTA
;;     rns <== ;; mfannot: corr to pos 1014-1044 of R.americana
   211  ATAAATTAATATTATTCAAATTG
;;
   234  TGGTAAGGTTATTCGCGGGTTATCGAATTAAATAACATACTTCACTACTGGTTTTAAAAA
   294  CGGTCTAATGATTTCAGTTTCAATGTTGCCATCTTACTTTTGAGGTGGAATGCTTT
;;     rns <== ;; mfannot: corr to pos 850-965 of R.americana
   350  CACTTTCATTTATAAGCTCAATTTATATCAAACTTAT
;;
   387  GACATTCATAATTTTCTGCTTGGACTACTAGGGTATCTAATCCTTATTGCTACCCAAGCC
   447  TTCGTCCTTCAACGTCA
;;     rns <== ;; mfannot: corr to pos 735-810 of R.americana
   464  GTATTTAAATAGAAGATTGCCTACGCTTATCAGTCCTTTTAGTATCAAAAAATTTCATCT
   524  CTACTCCAAAAATTCTCTTCTTCTTTTATAAAACTCTAGTAAAAAAGTACCCTTTTGGGC
   584  TTTTTTA
;;
   591  CCGTCTAAGTACACTTTAAACCCATTAAAAATGATCAACACTAGTCTCTTACGTATTACC
   651  GCGACTGCTGGCACGTAATTTTGTCAAGA
;;     rns <== ;; mfannot: corr to pos 485-571 of R.americana
   680  CTTATAAATAAATAATTGTCATTATCATTAATTTATTTAGAACTTCATGCATGCAAAGCT
   740  GCTAAAAAATGATGCAACATCTCATTCTTCCAAGTTGCTGGTTCAGC
;;
   787  CTTTAGGCCATTGACCAATATTCCTCACTGCTGTA
;;     rns <== ;; mfannot: corr to pos 358-392 of R.americana
   822  CTAATACGCCTTGGGGTTTTTTCAGACCCAATGTGATCGATCAACTTCTCAGTTACGACT
   882  ACGGAGTTTACGCTAGTTAAGTTATTACCTTATCTACTACTTACCGTTATATTTATTAAC
   942  ATCTTAAAGCAAAACAATTTGTTTTTTTTTTTAATAAGGGATTTTCCCCTTTCTTTAAGG
  1002  TAGCCAGAATATATTTCTCACCTGTACACCACTTCATTATTTTATAATAATGACGTT
;;
  1059  CGATTAGCATGTGTCAACTACTTGGATAGCATTCAATCAGAGCCATCATCAAACTCATAT
  1119  AATT
;;     rns <== ;; mfannot: start of 5'
  1123  TTTTCTTTTTAAGAGTGACAGATTATAGCTAATCTTTTTGTCACTCTTATAATGTTTATT
  1183  ATCTCAAATATATATATATGTTAACAAAAGATAATAAATATAGTTTATAGTTTTTTTTTA
  1243  TATAACTATATATTTAAATTTTTAATATTATTACCCCTACATTTAGGTAAACCATTTAAA
  1303  CACAAATATAAACAATTAAAAAAATTCA
;     G-orf199 ==> start
  1331  ATGTTAAAAAAAAATAAAAAAACTCAATTTCGCAATTTGCTTCTCGGTAGATCAACTAGT
  1391  AATAATACTCAAACAGATTTAAATAGAATATTTAAATCAGAAATCCCCTCTACATATTTA
  1451  TTAAATAAATCTAAACCTGTTCGGGTAACATTTAATACTTATGAAGTAGATAATCTAGAC
  1511  TTTTTTAAAGAAAAGATAGATAGTATAATACCTAAAAGTTATTATACAGTTTATATTAAA
  1571  GTAAGATTTAATAAGAAACAGTATATAATCTGTGGTACACAATTTGGATTTACATATAAA
  1631  GATATAGAAGATATAAACAAATTATTTGATGATGTAAATTCAAGATTAGAAGAATATTTC
  1691  TTTTTATACGATATTACAATAGAGGATGTTATATATATAGATATAACCTTTTCTGAAGTA
  1751  CAGAAGAGGTTATTAGAAGAATTAAAAATAACAAATGTTCCTGAAAAGGAACAAAAGAAT
  1811  TATACACAATATACTAGTATACCTATTTCTACTAATGTAGAATCATTAAATAATTTACTA
  1871  AAAGTAGATATAAAAGATAATAAGATAAGTTATATATACTTAAAGATAAAAGATAAATAA
;     G-orf199 ==> end
  1931  ATTAATTTCTTGGATTTAATTAGAGATAAGTCTAGATTTCATCCAAAATTACATAGAGAT
  1991  CATATAGTAGATTTTGATGAGAATTATAAATTTTATCATATAAAATATGATAAAGAATAC
  2051  ATCTTAGGTATAAATCAAATAGATAGTAATACAATAGATAAATTAAAATATTCTATGAGT
  2111  GGTGTATTATTAAATTACATACAAGATAAAGTTGATCTAAAAAAGAATTAACAAATTTAG
  2171  AGGCGAATTCAGGAGTATTATTATTTACCTTTACTTTAGAAAGGTTAGAAATAAAAGAAA
  2231  CAGATACACTAATTCTTTTAAGTCTGTCTACTTCGTAGAAATATATAGATGAATCACGTC
  2291  TACCAAAAGGAAGAGAGTTAGATCTTAAGAAAGTTTTGTTTTTTATATTTTTTATCATAA
  2351  ATAATAAAAATTAGATTCTCCAGCGGTAATAAAGGAGAAGATAAGATTTGGAAGATAAAC
  2411  ATTTTTAATAAAAAATGAAATATCTTCCATAGGTGGGGGTATTTTATTAGTGAATTTGTC
  2471  TTATTCTTAATCTTAAATTTATTTTTTTTTTTAATATTATATTATATAATATTAATTAAT
  2531  AAATTTATAAACTCTTAAATATTTATACTTTTAATATAAAAAAAAATATAATTAATTAAT
  2591  AGTTGTATTTAGATTTACTTTATAATATATAAATAAGGTTTATAATTTAATATAATTAAG
  2651  CCAAATTTTGTATATATATATAATTCTAAATTAATATTTTATGTTAGCTTATTGTTCATT
  2711  AGATTAATATCTGTATTATTAATTTTTTTTTTTGTTTCTGTTAATAATCTTTAATTCTAA
  2771  TTAATATATTATATATACCTATATATATATAAACTTTTATTAAATAAAGGACTTTCCTCT
  2831  ATCTATATATTTTATATTTAAATTATGAATTTATTAATATATTTTATTTAAATTAAGATA
  2891  TATTAT
;     G-atp6 <== end
  2897  TTAATGTAAATCCAAAGAATCTTTTATATAACTACAAGTTAATACAACAAAAACTTGACT
  2957  TTGTATAAAGGCTATACCTAATTCTAAACCTGAAAAGGCTAAAATAAAAGCTAAAGGTAC
  3017  TAAACCTAAAACAAAGAATAATAATCCTGATTTCATTATTTTATATGTAAAACCACTTAA
  3077  AATAACAAGTAACATATGACCACTTAAAATATTAGCACTTAAACGTAAACCTAAAGAGAT
  3137  ATTACGAGCTAAATAAGAAATAAATTCAATTAAAACTAATAAAGGTAATAAACCTAAAGG
  3197  ACAACCTGATGGTACAAAAAATGAAAAGAATTTTAATCCATGTTTTTGAAAACCTAAAAA
  3257  TGTTGCACCCAATACTATAGTAAAACTAATAAAAAATGTTAATATAAAATGTGATGTTGA
  3317  AGCAAAACTATAAGGTATTAATCCTATTAAATTATTTATTAAAATAAACATAAATAATAC
  3377  ATAAATAAAAGGAAAATAAATTTGACCTTTATTAGGGTTAATTTGATTTATAACTATACT
  3437  ATGTATACTTGCATATATAGATTCTTTTGAAATTGTTCAAGAATTTGAAACTAATTTATC
  3497  AGATCATGTAACAAAAAAATTTATTCATAATAAAATAAATACACCTATTGTTAAGTATAA
  3557  ACCTATATTAGTTAAAGAAATACTTTGATTAAATATACCTCAATTTACACTAAAAAAATC
  3617  TTTTATTTCAAATTGATCTAAAGGACTTCTTAAATATTCAAATTTCAT
;     G-atp6 <== start
  3665  TTTTAATTTTTATTTATATTTTTGGTTAAATTGTATACCTAAATGTAGGTCTAATTATTA
  3725  TTAATAATTATATTAATATATTTAATATTAATATTAATAATAGTTTTCATCAAATAAATT
  3785  TATCAATTTTTAGATTAATAATCTAAAATATATCTATGTAACATGTAAAAGGAGTAAAAA
  3845  ATTTATATTATAAAATATAACTATATATGAAAAAAAAGTTTTATTATTAAG
;     G-atp8 <== end
  3896  TTATAATTTATATATATATAAACGTGAAACAAATAAACGAACAAATCATGGTAAAATAAT
  3956  ACTACTAAATAAATAGAATAAACTAATTAATATTACTAAAGTGAATAATGTTTGATTTAC
  4016  AAAAAAAAATGGAACTAATTGTGGCAT
;     G-atp8 <== start
  4043  ATTTAGTTGTATATATTTATAAAAAAAATTATAACTTAATAGAAAACATAAAAAAAAAAG
  4103  TAAGATTTTTATTTTAAGGGAGATTATTTA
;     G-nad4 <== end
  4133  TTAAAAATTATAGACTAAAGATGAAACAGAATAATGTAAACCATCTAAAATTGGAGCAGG
  4193  GTATATACCAAACAATACAGTAAATACAACTAAAGATAATAATAATACAAATTCTCTTTT
  4253  ACTTAAATCATTGACATAGTTAAAGAAATAAGAAGAATATTTACCCCCAAAAGCTATTCT
  4313  ATTATACATAAATATGGTATAGGCTGCAGAAAAAATTATTGAACTACTAGCTAATACACC
  4373  TAATACAGACATTCTTTCGAATACTCCATATAAAGACATAAATTCACCTACAAAATTTAA
  4433  AGTAAGTGGTGAACCACAATTACCTAAAGATAAAATATAGAATAGTATAGAGAAAATAGG
  4493  CATTAATTGAGTCATACCTCTATAATAAGTAATTAATCTAGTAGAAGATCTATCATATAA
  4553  AACTCCACCTACACAAATAAATAAACCTGAAGAAACAAAACCGTGAGCTAAACCTAAAGA
  4613  AATAGCACCTTCTATACCTTGTATAGTATTACTAAAAGCACCTAATAAATAAACAGCTGC
  4673  ATGTGACACAGATGAATAAGCTATAAGTTCTTTAATATCTATAGTTCTTAAAGTACTAAA
  4733  ACTAGCATATAAAATAGTTATTACACCTATAACATAAACTATATAAGTATAATCTATAGA
  4793  AGCTTTAGGTAATAAAGGTAATATTAATCTAAATATACCATATAAACTTAATTTTAAAAC
  4853  TATAGCAGCTAAAATAATACTACCAGCTAAAGGAGATTCAACATGAGCTTTTAATAATCA
  4913  AGTATTTAAAAAAATGGTAGGAGTTTTAACAGCAAAAGATATAAATATACCTATAAATAA
  4973  AAAAAGTTGTGTATAATAACTAAAATTTGCTTTTGATAATGCATCAAAATCAGTTGTACC
  5033  CATAATAGATGACATAGTTATAATAGAAAGTAACATAAATAAAGAACCTAGCAATGTATA
  5093  TAAAAATAAATAAAAACTAGCTCTAACTTTATCACTAGAACCAAACAATCCTATTAATAA
  5153  AAATAAAGGAGGTAAAATACTTTCAAAAAATATGTAAAATAATAATATATCTAAAACTAA
  5213  AAAAACAGCTAATAATAATGTTTCTAATAATAATATTATAACTACAAAAGATAATACATT
  5273  CTTTTCTTGTATAGAATTTCAATTAGATATTAATGAAATAGGTATTATAATAGTAGTTAA
  5333  TAATACAAAATATATAGATAAACCATCTAAACCTAAATATATATCAAAAGAATTTAGTTT
  5393  ATAATATTCTTCAATTTGAATAAATTGAAATTGTTTACTACTAAAATCAAATAAAATAAA
  5453  TATTATTAAAGATACAATTAAATTTATAATAGAACTAATTAAACCTATAGTTTTTATACG
  5513  CTTACTAGTTATACCAATTAAACCATAAGAAGTTTCAAAAAAAATAAAAAATATTCCAAT
  5573  AATAGGAATGATTAATAACGAAAAAAGTGAAAACAT
;     G-nad4 <== start
  5609  AAAACTTAAAATATTCAATTCAATTCCCTCAAGATTATATTTATAATCTAATGTAACACC
  5669  TTATATATCTGTAAGGCTAATAAATAAGTATATAATATATATATATTTATTTATTTTTTA
  5729  GTTTAATTAAATATTAAA
;     G-nad1 <== end
;     G-nad1-E2 <== end
  5747  TTATAATGATAAATTAAAAGATAATATATTTAAACCTAAAACAATACAAGGTATTAATAT
  5807  AATATAGGCAATTATTATAGGTAGTAAAATAGTTCAACATGCAGACATTAATTGATCAAA
  5867  TCTAATTCTAGGAAATGAAGCTCTTACTCAAATAAATATAAATATTAATAAACTTGTTTT
  5927  TAAAGCTAAATTAAAACTAGAACAACCTTCTAAAAAAATAGAACAACCATATAAAAAATT
  5987  AGAATAATCATATAAAAATTTTTCATCAAAATTAATTAAATTAAAAAATAGATCTATAAG
  6047  AATAGAAGGTATAAAATTTAAATAACCACCTAAAAATAAAACACTTGTTAATATACAAAT
  6107  TAAAACAATACTAGCATATTCAGCTAAAAAGAAAAATACAAATATAACAGCAGAGTGTTC
  6167  TGTCATAAAACCACTAACTAATTCTGATTC
;     G-nad1-E2 <== start
;     G-nad1-I1 <== end
  6197  cagctttaatagaaatttttattaatctataggtttaaaaagataaatatttttataaat
  6257  taaattattattcatatatttacctatagttactttaaatatacctaaataattaactaa
  6317  ttgaacattattatcaaatttttcaattaaattattatttaaatcaaatatatacctaca
  6377  cctttaaatacttatttattattttagacataagatttttagtttcatcagtatgagttt
  6437  taccttacataggatttaattcacctggtatactaattaaatttaaagcttgatcaatat
  6497  gagttttaccttacatagattgattatttttatctttataatattatttcaattttttat
  6557  atagcttatttagtatgtttataacctgacatactattagcttataacttaaaattatgt
  6617  aaagttgtaggataaaatgattttagataacttgtttaaagtagttaaatctttatgact
  6677  tattatttttgttaaataaaatattcataaacaattaaatggaaattattcaatccatat
  6737  ttaataatgctctttataaatttatattagactttttattatataaatattcatttaatc
  6797  taatatataaatttttagcactacctatatattgcttattgtcaatagtaaaaaaaaaaa
  6857  taaatatcacctttaccttttaaaatttatctgaacgaatttctataatttttattatct
  6917  aattcatttaaagttaagataggtataggttttatattcaaattattattaattggttta
  6977  gatgaataaaactttttaattttgtgcgattaaaacaataataattataagaatatttat
  7037  tataaagatttgaattaataaataatttttattaatattaatcttatattttcatataag
  7097  tttggactatatcttatttaatatttaacatattaaatgatcatgtttagtctctgaagg
  7157  ttaatttaaataaaattattccctgctgattgccatatattaggtttttcagcaatttat
  7217  gatctttaatgagaccaaatcagctt
;     G-nad1-I1 <== start /group=IB (1.71e-18)
;     G-nad1-E1 <== end
  7243  AGCCTCAGCTAAATCAAAAGGAGCTCTATTAGTTTCTGCTATACAACCTATAAAGAATAT
  7303  AATAAATAAAGGGAATAAGGGTAATAAAAAAAATACTGCTTTTTGATTTTCTATAATAAC
  7363  AGTTAAATTTAAACTACCAGTAAATAATATTATTAATAATATTACAGAACTTAATATTAA
  7423  TTCATAACTAATTAATTGAGCTGTACTTCTTAAAGATCCTAAAAAAGCATATTTAGAATT
  7483  AGCAGATCAACCTGCAAGTAATATACCATAAGTAGATAATGAAGATACAGCTAACATATA
  7543  TAATATACCTAAATTAAAATCTGATACATATAATCCTAAACCATAAGGTATAACAGCATA
  7603  ACCTAATAAAGAAAAAATTAATGTAATTATAGGACCTAAAAAAAACAATACAATATTAGC
  7663  TTGTGTAGGTGAAACATATTCTTTAAGTAATAACTTTAATGCATCCGCAAAAGCTTGTAA
  7723  TAAACCATAATAACCAACAATATTAGGTCCTAATCTTCTTTGCATACTTGCCATTGTTTT
  7783  TCTTTCTGATATTGTAACAAATGCAACAATTAATAAAGCAGGAACTACTACTAATAAATT
  7843  TTCAAGAACAGATATAATATAACTCAT
;     G-nad1-E1 <== start
;     G-nad1 <== start
  7870  TTAATTTAAGTTAAAACAATAATTATATAAATTTTTATTTATATAATTAAAGAATAATTA
  7930  TATTTATAATATCTAGAAACAATATAGTATTAAATAAATATTTAATATTAAAAAA
;     G-trnC(gca) <== end
  7985  AGGAGTTAGGGGAACTCGAATCCCTAAATTTCGATT!TGC!AGTCAAAATACAGAACCTT
  8043  CTGCACAAACTCC
;     G-trnC(gca) <== start
  8056  TAAAATCTAAAAATATATATATATATAAA
;     G-nad3 <== end
  8085  TTATTTATATATTAAAGAGAAACCTTTTCAAGTTTTTGTATCAAAACTGTACATTTGTTT
  8145  ACTTTCTATTTTTAATGCATTTTTACCTAATTCAAAAGCAAAACCTAAAGTTAATATTAA
  8205  GAAAAATAATAACATAATAATTAAACCGTATAAACCATTAAAATAAGCACTAACTACATA
  8265  AGGATAAACTAGTAAAATTTCTAAATCAAATAAAAGAAATAATAAAGCAAAAATAAAAAA
  8325  AGATATACTAAATTGTGTTCTATTTTGACCTAAAAATGAATGAAACCCACATTCAAAAGC
  8385  ACTATCCTTTTCTTGATAAGGATTATGCAAAGAAAAAAGTAAATTTATAACTAATAAAAC
  8445  TATAGCCAAAATAGGTATTAAAAAAAAGAAAAATGTAGTACTTGTCAT
;     G-nad3 <== start
  8493  ATAATAATAATAATAAATTTTTAATAAAAAAAAGTAAAACAACACTATAAAATTATTTAA
  8553  TAAAAATTTTTTTTTA
;     G-cob <== end
;     G-cob-E2 <== end
  8569  CTATTTAGAATTATTTAATCCTATATTCATTAATATATTTTCAATTTGACTTATAACAGG
  8629  TATTATTATTAAGAAATGTGAAAAATATAAAATAGTACTTATTTGACCAAAAACGATAAA
  8689  AGGATCTTCAACATGTTTAGCTCCCAATTTAGCTAAAATTAAGAAATTAGCAACAAATAC
  8749  ATAGAAAGCTATTTTACTTAAAGGTCTAAATTGTATACCTCTTAATTCAGATCTATCTAA
  8809  AATAGGTAATAATAATAAAATAAGTATAGCACTAAACATAGCTATAACACCGACTATTTT
  8869  AGAAGGTATAGATCTTAAAATAGCATAAAAAGGTAATAAATATCATTCAGGAACGATAGC
  8929  TGATGGTGTCTGCATAGGATTAGCCATTATATAATTTTCACAATCACCTAATACATTAGG
  8989  CATAAAGAAAACAAAAATAGATAAAACAAAAAAAATAAAAAAATAGTAACTAAATCTTTA
  9049  AATATGTAATAAGGAGCAAAAGGTAATCTATCGTAATTACCTGAAACACCTAATGGATTA
  9109  CCTGATCCTACAGTATCATGTAATGCTATTAAATGCATTAAGGCTAATGCAGCTAAAACA
  9169  AAAGGTAATACAAAATGTAAAGAAAAGAATCTATTTAGAGTAGCATTATTAACAGAAAAA
  9229  CCTCCTCATATAAATTCAACTATGTCTTGACCTACTCAAGGTATAGCACTCATTAAATTA
  9289  GTAATTACAGTAGCACCTCATAAAGACATTTGACCATAAGGTAAAACATA
;     G-cob-E2 <== start ;; mfannot: frameshift of 2 nt
;     G-cob-I1 <== end
  9339  catacttactttattttaaataaagctagaataactttgaattcgtatattctattaatt
  9399  aataaataatatattaactaaaagtttcgactgtgcattaagcatcaatttcagacaccc
  9459  attagtgacccagtctgtagcgatcttttataaaaccgacgatctaaaagtattcatact
  9519  tctttaaccgttttcactaacattgccaaataatcatagactattttataaccctgtcgg
  9579  gttataccactttaatcttttattttctataaaaattgctaaaagatttttactcatggg
  9639  actataacttaataataataataataataacattataataataataataat
;     G-cob-I1-orf312 <== end
  9690  ttacttagtttcatttgaatactctactattcattgccttttaacaaattttttttcagt
  9750  ttttaaggctcttcttattgttttttcattacaacttatagcattagcagcttctaaaat
  9810  actatcatatttaccatatatagttctatctaaattatataatataacaggtttactgct
  9870  gtttactcctattttttttctagtttcttcagacataggtaatctttttaatgctgaatt
  9930  acgcattctttctatagtttctatagataattttttatttcgatttaaattacctatctt
  9990  ttcacgtctttcgtttgaatatatatctttcattttctgacgatcaatttcagtatgttt
 10050  ataaccaaaactagaacctgcctctgttaatatattataattaggtaataataattttaa
 10110  ataactatcttctaaatctattaattctttattattatctttagtaacaatattaggata
 10170  tagttctagtattaaaaaagcaaaattatttaatttatatttcttaacagctaatttaac
 10230  tattttactacctataaaataaattaaatgattacaaaatctaggaaaaaatcttttagt
 10290  tgaagcagaacctatataatagtctttagttattttgttaaaaatcatatatataccact
 10350  taaatttttaacatcttcatatatattttttctagtagattctaattctaagttttcata
 10410  tacataaacagggtttatacctaattctagtattgaatcttctaattcttttgaaatatt
 10470  tttcgaaggtgtatatgttgaataatttttattattttttactttatttataagtaaaaa
 10530  atttttatttattagattattattatttaataatcttttattatttattataatattatt
 10590  atttattttattattaagtcattttgggctatgtgagta
;     G-cob-I1-orf312 <== start /first_aa=Y /note=GIY ;; evalue:1.6e-24
;     G-cob-I1 <== start /group=ID (5.70e-39)
;     G-cob-E1 <== end
 10629  ACCCAAGAAACCTGTAGCCATCATAGCAACAAATAATATAGTACCTATTGCTCAAGTTAA
 10689  AGTTCTAGGTGCTTTATATGAACCATAGTAAATACCTCTACCTATATGTAAATAAACTAG
 10749  GAAAAAAAAAGCTGATGCTGTATTTGAATGTAAGTATCGTATTAATCATCCATTATTTAC
 10809  GTCCCGCATAATATGCTCTATAGAGTCAAAAGCTTCTAATATATTAGGTGTATAGTGCAT
 10869  AGCTAAAGTAACACCTGTAACTATTTGTATAACTAAACATAAAGCTAATAAAGAACCAAA
 10929  ATTTCATAAATAACTAATATTAGATGGTTGAGGAGAATCTATTAAATATGAATTAACTAA
 10989  TTTCAATAAAGGATGACTTTTAAAAATTCTCAT
;     G-cob-E1 <== start
;     G-cob <== start ;; mfannot: Aproximate start
 11022  TTTAAAATAAATAAATAAATAAAAACTCTAAAATAATTTTTTTTTCTCTATTCTATTTAA
 11082  ATTAATTTATATAA
;     G-nad2 <== end
 11096  CTAAAATAAATTAGGTGTAAATAATATAATAGATAATAAATTAGATAAATGTAATAACTG
 11156  ATCAGGCATAAGCATAAAGAATAAAATAAATAAAGTTAAAATAGAAATAGTTATAGATAA
 11216  AGAATTTGATAAAGAAATCTTAGATTTGAAATCTATAGTTTCTATAACTTTATTATTTTT
 11276  TATAATTTCTGCAGGAATTTGTAAATTAAATAAATTTGAACTAAATTTATAAGAATGTAA
 11336  ATCAAAAAACATAATTTTTACTATATTTAAATAATAAACAGCACTTATAACACTAGTTAA
 11396  AACAGCTATTAATGTAATAAAAATAAGACCATTTTGTAAAGCAGCTGATAATACCATTAA
 11456  TTTAGCAAAGAAACCTACTAAAGGTGGTATACCTGCAAAAGAGAATAAAGTAATAGCTAA
 11516  ACTCAAAGCTAATGTGTGATTTATATAAAAATAACCTTTTATTTGACTTAAAAGCTGAAC
 11576  AGGTGAATTATTTTTATCTAAAAGATTAATATAACTAATATTTTTATTAATAAAGAAAAA
 11636  TAAAGTATAACCTATACTAATTAATATAAAAAATGCATTTAAATTAGATAAACTATATTG
 11696  TATAAGATAAAAAATAAAAGATTGTATAGATTCAACACTATTAATAGTTAAAGCTAATAA
 11756  TAGGAAACCTAAATGAGATATTGTACTATAAGCAAATAATCTTTTAATCCTAAATTGAGT
 11816  TAAACCTAAAACAGTACCTATAATTAAAGATAATAAACTACTAACTAATAAACTAGAAGT
 11876  TCAACTATACTCAGTAGAAATAAAAATATAACTAGAAAAATGAACTAAATGTAATAAAAT
 11936  AACTAATATAGATATTTTAGGTATAATAGCAACAAAAGTTGTAACAATAGTAGGTATACC
 11996  ATCATAAACATCAGGAGATCAGAAATGGAAAGGTGCAGCAGACATTTTAAATAAAAAACC
 12056  AATAGTAATTAATAATAAACAATAAGGAATATATTTAGTTAAATCTAAATAAATAGTATT
 12116  TACTTCATTAAAATTAATAATATTAGATAAATTAGAAATTATATAAAAACTATCTATATA
 12176  AGTTGTTCCAGAATTTGCATAAATTAAACCAATACCTAATAGAATAAAACAAGAAGATAA
 12236  ACCACCTAATAAAAAATAAGTTAAACCTGATGCTGTAGAAGATTCAGAATTTCTATATAA
 12296  TGTACATAATAAATATAAACCATAACTCTGTAACTCTAAAGATAAATAAAGAGAAATAAA
 12356  ATCACTACTAGATATTAAAAAAATACTACCTGTTACAATAAATAATATAATTAAAGTATA
 12416  TTCAATTATAGTATATTGTTCACCTTTTTTATTTAAAATATTAGATACAAATAATCTTAA
 12476  TTTAGTAAATAATAATTTATATAAACTTAAATATTGAGGAGATCAATATTTTCTAGGGTA
 12536  AAACCCAGTTAAATTTAAAATAAATAAAGTTAGTAAAAAAATAAAAATATGAAAAATAAT
 12596  AGATAAAGATGATATATTAAATAAACCACCAAAAAGTCCAACACCTAAATCTAAATAAGA
 12656  AAGAAATAAATTGTTATAACAAAAAAATATACAATATAATTGTATAACTATACCTATTCT
 12716  AGAATAATATATAGATATATCACGCTTTAAACTAAAGGAATTAGATAATATTAATAAAAA
 12776  AATAGAAAGTATTAACAT
;     G-nad2 <== start
 12794  AAA
;     G-nad5 <== end
 12797  TTATTTATTGTTTATAGTAAAAAAAATAGCGAATAATATTAAGAAAAAGATATTATTATC
 12857  AATAAAACTAAAATATAATAAACATACGTAGAAGATTAAACCTATTAAAATATATAAAGC
 12917  ATAAGATGTAATAACACCAGTACTTAAACTACTAATATTATTACTTAATCTTAATAAAGA
 12977  TTTTTCTAAACCATAAGGCCCTAATAATTCTACAGAACCTTTATCTAAAATTTTAGTTGT
 13037  TTGACCTCCTAATTTAAGAACAATATCAGTAATATATTTATTATAAAAAAATTCAATTAA
 13097  AAATCTTTGATTTAAAAAACTAAAAATAGTATAACCTAAATTAGAATATTTAAATTTTAT
 13157  AAGTATTTTACCAAAGAATTCAGAAAAAATAAAAGCAATAAAACTTAAACTAATAGTAAA
 13217  TATAAAAGGTAATAATTTAAAAATAGTAGGTACAGCAAATTCAGTATCTAACATAATTTC
 13277  ATTACTAGGATGTATAAATAAACTATTATCTGTATAAAAACCAGTACCTAAACCAATAAA
 13337  TATATCTTTAGTAATATAACCAAAGAAAATAGAAAAAATAGCTAAAATAATTAAAGGTAA
 13397  ATTTATGAACATATTACCTGAATCTACATGTTTATAACTATTTAAAGATCCATTAGGATT
 13457  AGTTAAAAATGTTAAATATAAAACTTTAACTGAATATAATGTAGTAAACATAGCACCTAT
 13517  AGTAGCTATAAAATAAACAATAGTACTAGATATAAAGTATTGACCATAAGCAGATTCTAA
 13577  TATAAAATCTTTAGAATAGAATCCTGTCATAAATGGTATAGCTACTAAACTAAGTGAAGC
 13637  TATTAACATTACAGAATAAACTAAAGGTAAAAATGCTTTTAAACCTCCATATTTTCTAAA
 13697  ATCTTGGTTATCTCCTACAGAATGTATAACAGCACCAGCACCTAAAAATAAAAGAGCTTT
 13757  ATAAAATGCATGATTAACTAAATGAAATAAAGCTAAATTATAAGATGATAAACCTATAGC
 13817  TATAACCATCATACCTAATTGAGACATTGTACTATAAGCAATAACTTTTTTAATATCTTG
 13877  TTGAAATAAACCTATTAAACTACTAAATACTGTAGTTATTGCACCTAATCATAAACATAA
 13937  TAATAAAACAGTACTACTATATTCTATTAAAGGTGAAGAACGCATTAATAAATATACACC
 13997  TGCTGTAACCATAGTTGCAGCATGTATTAATGCAGAAACAGGAGTTGGACCTTCCATAGC
 14057  CATAGGTAATCAAACATGTAAACCTACTTGAGAACTTTTAGCCATAGCACCTATTAATAA
 14117  ACATATACCTATTAAAGTTATTACATTTTGATTAATATAAGGTGATAAAGAAAATACTGT
 14177  ACTATAATCTATATTACCAAAAGATCATATAATCATAAACATACCTATTGTTAAAAAACA
 14237  ATCTCCTACTCTATTAGTTAAAAAAGCTGAAATTGAACTTTGATTAGCAGCTATTCTAGT
 14297  AAATCAAAAATTTACTAAAAGATATGAACAAACTCCTACACCTTCTCAACCTAAAAACAT
 14357  TAAAAGATAATTATTAGCTGTAACAAGTACAATCATCATAAAAGTAAATAAACTTAAATA
 14417  ACTAAAGAATCTTTGTACATGAGGATCATGACTCATGTAACCTATAGAATATATATGTAC
 14477  TAAACTAGAAACTATTAATACAGGTATTAACATACAAACAGTTAAACTGTCAAAATAAAA
 14537  ACCTCATAAAACATATAAAGATTCTGAATCTATTCATCTCATAAGATTTATTTCTATAGG
 14597  GATATTATTATAACCTACTTCAAAAAAAGCTATTATGGCTAATAAAGTAGTAATAATAAT
 14657  TAAACTACTTGTTATTATTTGTGCTCCTTTTACACCTACTTTTCTACCAAAAAAACCTGA
 14717  AACTATAGAACCTAACAAAGGTAATAATATAATAACTAAATACA
;     G-nad4L <== end
 14761  T
;     G-nad5 <== start
 14762  TAACTATATTCTATTGCTATACTACCTCTTAATCTATAAAAAGCAACTAAAATACCTAAA
 14822  CCTATAGCTGATTCTGCACCAGCTATTGTAATAATATAAATAGCAAATGTTTGACCTAAT
 14882  ATATCATCAAAATTTAAAGAACTAATTAATATTAAAAATGTAACAGAAAGTAACATTATT
 14942  TCTATAGAAATAAGCATTAGAATTAAATTTTTTCTATTTAAAACAAAACCTAAAATTCCT
 15002  ATTAAAAAAAGTATTATTGATGTATTCAT
;     G-nad4L <== start
 15031  AAATTTTGCTTTTTTTAGATTTAAATTTATATATTTAATTATAAGATATTATAAT
;     G-cox2 <== end
 15086  TTAATCTCCCATTTGATCACGTAATCATAATAAGAATTTTTTAAGACTTACAGATTGTAT
 15146  AACAATAGGCATAGAACTATGTAGTATTCCACATATTTCTGAACATTGTCCAAAATAAGT
 15206  ACCTTGTCTATTTAAATATACAGATGCTTGATTTAATCTTCCAGGGTATGCATCACATTT
 15266  TATACCTAACGCAGGACAAGCAAAAGAATGTATAACATCAGCTGCTGAAAATACAAATCT
 15326  AGTATGTGTTAATTCCGGTACAATAACTCTATTATCTACCTCTAACATTCTTAAAGTTCC
 15386  TTCCTCTAAATCTGTTTCAGGTACAATATATGAATCAAATTCTATAAATTCACCATCCGC
 15446  ATTAGTAAAATCTGGATATTGATAGCTTCAATATCATTGATGACCTTCTCCATATATAAC
 15506  TAATGAAGGGTCCATTACTTCATCCATTAAATATAATAATTTAAATGAAGGAAAAGCAAT
 15566  AAGTATTAATATAACTGCTGGAGTTATTGTTCAGATTAATTCTATTAATGTACCATGATT
 15626  CATATATTTATGAGAAATTAAGGATTTAGATGATACAAAATTTTTTATTATTGTTACCAT
 15686  CATTCATGTAACTGTAAATAATATAATAGCTAAATAAAACATTATATTATTATGTAATTC
 15746  TTCTATACCTTCCAT
;     G-cox2 <== start
 15761  TTGAGGTGTAGCACTATCTTGAAAGAATAAACCTCAAGGTGTAGGTGCGTCTAATTTTAT
 15821  TATATCATTAAAAAAAAATTTATTAAA
;; mfannot: G-cox2 <== start Def by similarity
 15848  GGCATTTTTATTTTTATTTTTTTTTTTTTATTTTTATTCTAATTTAAACATTTAAACAGC
 15908  TTTACTCTTATATATATAATAACGTTTAAAACTATCTGATACCCAAGTTATAAATAAAAT
 15968  TCAGAAATGTACTTTACTTGCAAACATATCATAAGATAAACCTAATATTTTAGGTGTTCA
 16028  AAGTATCAACCATTATATAAAGCAAATATGATATCCATAATTTAATCAATAAAGAAAACT
 16088  TTA
;     G-atp9 <== end
 16091  TTAAGCAACATATAATAATAAGAATGCCATCATTAAAGCGAATAAACCTGTTGCTTCAGC
 16151  AAAAGCAAAACCTAATATAGCGTAAGAAAATAATTGACCTCTTAATGTAGGGTTTCTAGC
 16211  TACACCTAAAATTAATGCACCGAAAACAACACCAATACCAACACCTGCACCTATTAAACC
 16271  TGTTGTAGCTAAACCTGTACCTATTATTTTTGCTGCTTGAATCAT
;     G-atp9 <== start
 16316  ATATTAATAATTTTGTTACTTTTCTTTGAGGTATCCTCTATTGTATATTTATATTATAAA
 16376  TTATTAATATATGATTTATTAACAATAAAATACATTAAATAAAAACTT
;     G-trnH(aug) <== end
 16424  TAATATGTATAAGATTTGAACTTATATCAACGTGTT!CAT!AACACAATATTTAACTAAA
 16482  CTAACATATTA
;     G-trnH(aug) <== start
 16493  AAAAAAAAATAAAAAAATGCATATAATAACACAATCAAATTAATAATTTTGTTACTTTTC
 16553  TTTGAGGTATCCTCTATTTATAAAATATTAATATATTTATTTATATA
;     G-trnN(guu) <== end
 16600  AGCTCTCAAGATGACTCGAACATCTATACAAATATT!AAC!AGTATTTTGCTCTACCCTT
 16658  GAGCTATGAGAGC
;     G-trnN(guu) <== start
 16671  TAAAATAAAT
;     G-trnR(ucu) <== end
 16681  TTTCTTATCCTAGACTCGAACTGGGATCAAAATATT!AGA!AGTATTCCGCTCTACCATT
 16739  GAGCTAATAAGAA
;     G-trnR(ucu) <== start
 16752  TT
;     G-trnR(acg) <== end
 16754  AAACATGTATAAGATTTGAACTTATATCAACGTGTC!CGT!AGCACGATATTCTAACCAT
 16812  TAAACTAACATGTT
;     G-trnR(acg) <== start
 16826  TATAATTTTAATAAATTTATTAAAATTATAAATAAATACTTAA
;     G-cox1 <== end
;     G-cox1-E2 <== end
 16869  TTAAGATTGTAAAGGTAAACTTACAAAAGCATGAGGTTTAGGTGGACTATTTAAACATCA
 16929  TTCTAATGAATTATTATTTCTATTAAATAATGTTTGGAATAAATCACTGAAATATTGAGG
 16989  AGTTAATCAAGGGTATCTTGAAACAGGTGCACCTTGAGTTAATTGTAGATATAAAATATT
 17049  TAAGAAATATCATGTAGCTACAACACTAACTATTGATCCAAAACTACTTACTAAATTTCA
 17109  ACCTGCAAAAGCGTCAGGATAATCACTAATACGACGAGGCATACCTTGTAAACCTAAGAA
 17169  ATGTTGAGGGAAGAAAGTAAGATTAACACCTATAAATAAAATTCAGAAATGTACTTTACT
 17229  TGCAAACATATCATAAGATAAACCTAATATTTTAGGTATTCAAAAATATCAACCACTATA
 17289  TAAAGCAAATACAGCTCCCATAGATAATACATAATGAAAATGAGCTACAACATAATAAGT
 17349  ATCATGGAAAGCTATATCAAGTGAAGCATTAGCTAATACTACACCACTTAATCCTCCTAT
 17409  AGTAAACATAACTACAAAACCTAATGCAAATAACATAGCTGGTGTTAAACGTAAAGAACC
 17469  ACCATAACAAGTAGCTAATCAACTAAATATTTTAATACCAGTAGGTACAGCTATAATTAA
 17529  AGTTGCTGCAGTAAAGTAAGCTCTTGTATCAACATCTAAACCTACAGTATACATATGGTG
;     G-cox1-E2 <== start
;     G-cox1-I1 <== end
 17589  caaaaagttaatttaacttttgtggactatatcttcatcttt
;     G-cox1-I1-orf327 <== end
 17631  ttatgcactacctgattttctagttaaactagtaattatattgatttgtttacttaaaat
 17691  tcttattttatccaaaccttcttgatttaaatgttcattatctaataccattgtataaac
 17751  ttcttttcattttaaataagattctttcttttttgttttaagattaaacttctctaaata
 17811  attgataattaaaggaatttttacaaaagaattactttctattctatgaatatttctaaa
 17871  tccatttttagattttctataagttaacataatatttaatagatctcttaaatatatcat
 17931  attatctaaacaatctttttgatctatcataaatcttaatttaacttgatatcctaattt
 17991  catagattttcttttaaaaagagtagtattaaaacaaccttcagcatctattaaaccaga
 18051  tattcatccatcatttaaacttggttttatatcattatttatttcaagaatattaaatac
 18111  ttttaatcaattcttaaattgtatttttcttttagctaagaaaatattaccattaaaaat
 18171  acttattaaaaataatatatcttcattttttctaacaataaaacgagaaaatttaccaaa
 18231  atttttcacataaccaatttgtaatatattttgaatatcatttaaaatagcttcttcttt
 18291  ttgagttataataaaactgcaagaatttttataagttaaaaaggcaccatcgccttctga
 18351  aaagccaacaaatcaagataatcattcatcagatatgtttttattataatttaatttaaa
 18411  attattaaaattaaaagatgtttcgcgtgtagtctctgaggagctcttgtcaatttcatt
 18471  attaataatgaaattaagattacctgctgattgagtataacttataagatttttactata
 18531  aaaagtacctataagcactaaactgttccagcatatagcgaaatttgttaccctaaaatc
 18591  actaatagggaaagccagccattg
;     G-cox1-I1-orf327 <== start /first_aa=Q /note=LAGLIDADG ;; evalue:5.5e-46
;     G-cox1-I1 <== start /group=IB (1.27e-27)
;     G-cox1-E1 <== end
 18615  ACTTCAAACAATAAAACCTAAAACACCTATAGACATCATAGCGTAAACCATACCAAGATA
 18675  ACCAAATACATTTTTACTTGAACTAGCTGATATTACAGTACTTATTATACCAAAACCAGG
 18735  TATAATTAATATATAAACCTCTGGATGACCAAAAAATCAGAAAAGATGTTGGTATAATAT
 18795  AGGATCACCACCACCTGCTATTTCAAAAAAAGATGTATTAAAATTACGATCTGTTAATAC
 18855  CATAGTTATAGCACCAGCTAAAACAGGTAAAGATAATAATAATAAAACAGCTGTTATAAC
 18915  AACAGCTCAACCAAATAAAGCAAGTTTATGTAATTTAATACCTGGACTTCTCATATTAAT
 18975  TATAGTTGTTATAAAATTAATTGCACCTAATAAACTACTTATACCACTTAAATGTAAACC
 19035  AAATATAGCTAAATCTACACTAGGTCCACTATGACTTTGTATACCTGCTAAAGGAGGGTA
 19095  AAGAGTTCAACCTGTACCTACACCATTTTCAATGATTGTAGCAAATACAAATAAAAATAA
 19155  ACTAGGTACTAATAATCAAAAACTTATATTATTTAATCTAGGGAATGCCATATCAGGACC
 19215  TCCTATTAAAAGAGGTAATAAAAAATTACCAAAACCTCCTATTAAAGCTGGCATTACCAT
 19275  GAAGAAAATCATCATAATAGCATGTGCTGTAATTATACTATTATATAATTGATTATCTGC
 19335  AATATATTGTGTACCAGGACCAGATAACTCTAATCTTATTAAAACAGAAAAAGCTGTTCC
 19395  TAATAAACCTGAAAATAAAGCAAATATTAAATATAGAGTACCTATATCTTTAGCATTAGA
 19455  TGATAAAAATCATCTTTCTTTTCACAT
;     G-cox1-E1 <== start
;     G-cox1 <== start ;; mfannot: alternative ATG start pos 19529
 19482  TGTAATATTAAAATAACCTTTTTGGTTAATATTTTCGTAGGAATTCATTTCTACTTTATT
 19542  TTTATTTAATTTACAAATTATGTATTTTTATTTATATAATATATTTTTA
;     G-trnH(gug) <== end
 19591  GGAGGATACCTTGAATTGAACAAGGATGTACTATGC!CAC!ATACAGCTGTTTTACCGAT
 19649  TAAACTATACCCACC
;     G-trnH(gug) <== start
 19664  TATATGAAAAATAAATAATTTTTTTTTTTATTTATTTATTTTTTTTTTCATTCTTATTAT
 19724  TTTATTAATTTATTATTAACAATTAAAATTTTTA
;     G-trnM(cau)_1 <== end
 19758  AGCCGGGAGAGAAATTTGAATTCTCATTCTTAATTC!ATG!AAATTATTGTTCTACCTGT
 19816  TAAACTATCCTGGC
;     G-trnM(cau)_1 <== start
 19830  TTATAT
;     G-trnQ(uug) <== end
 19836  TTATGTTGGAGCGATTCGAACACTCAATAGTAAATAC!CAA!AAATTTATGACTTACCTA
 19894  TTAGTCGACAACATA
;     G-trnQ(uug) <== start
 19909  ATTTTTATTA
;     G-trnL(uag) <== end
 19919  TATGGGTAACAAGACTCGAACTTGCAAAGTTAAAACCATTCCATC!CTA!AGTGGAACCT
 19977  GTTTACCAAATTTCAGCATACCCAT
;     G-trnL(uag) <== start
 20002  TATAGTATTTT
;     G-trnF(gaa) <== end
 20013  TGCTCGAAATAAGACTTGAACTTATAACCTAAACATC!TTC!AGTGTTCCGCTCGACCAA
 20071  TTGAGCTTTTCGAGC
;     G-trnF(gaa) <== start
 20086  TATATACA
;     G-trnA(ugc) <== end
 20094  TGGAGTTATCAGGAATCGAACCTGAGTCCAAGACGT!GCA!AAGTCCTAGTTTTACCAAT
 20152  TAAACTATAACCCC
;     G-trnA(ugc) <== start
 20166  TTACATAATAAATTA
;     G-trnL(uaa) <== end
 20181  TATCCGAAGAACGAGTCGAACGTTCACGACTTGCGTCACTTAATC!TTA!AGTTAAGACT
 20239  GTCTACCTATTCCAGCATTCGGAT
;     G-trnL(uaa) <== start
 20263  TAAAATATAATTTATAT
;     G-trnM(cau)_2 <== end
 20280  TAAGGCTAAAATGAGTCGAACATTTATCTAAGCTATC!ATG!AGCAGCTGGCTTTACCAT
 20338  TAAGCTATAGCCTT
;     G-trnM(cau)_2 <== start
 20352  AATAAGAAT
;     G-trnM(cau)_3 <== end
 20361  TTGCGAACTTAGGACTTGCACCTAAACCATTTGATC!ATG!AGCCAAATATGCTACTATT
 20419  ACACTAACTCGCA
;     G-trnM(cau)_3 <== start
 20432  TAAAA
;     G-trnV(uac) <== end
 20437  TAAGAAATAGGTGATTCGAACACCTGACCTTTCGTGT!GTA!AAACGACAGCTCTACCAC
 20495  TGAGCTAATTTCTT
;     G-trnV(uac) <== start
 20509  T
;     G-trnE(uuc) <== end
 20510  CAACCCAAGAGAGATTTGAACTCTCGCACTAACAGT!GAA!AATGTTATGTCTTAACCTA
 20568  ACTTGACCATTGGGTC
;     G-trnE(uuc) <== start
 20584  TAAATTTTA
;     G-trnT(ugu) <== end
 20593  AGCCCAGTGCAAGTATCGCACTTACTTAAATCGATT!ACA!AAACGATTGCATTACTTTT
 20651  ATGCTAACCAGGC
;     G-trnT(ugu) <== start
 20664  TAATTTTTAATTATATGTTTAAATAT
;;     rnl <== ;; mfannot: 3' -20/+180
 20690  GAGTTATATTTAGTATATTAACAATTAGTACTTTATATCTAAAAACTATTAAAGTTATTA
 20750  CAATTAAAGCCTATAAACTCGTAATGTTATATTACGTTTATTTAAGAGTATCCAATAGTA
 20810  AGCTTCGTGCTTATATGCTTTCAGCACTTATCTATAACTGACTTAGCTTTCCTGCCATGC
 20870  CTATATAATTAAATTACTTTAGTGAAAGTATTAACCTTAATATAAACAACAGGTAAACCA
 20930  TAGGTCAATATTCCCAACTCCTTTCGTACGAAGGGATTATCTGCTTTTTACTCTAATTTC
 20990  CCCTAGAAGATAGAAACCATACTGTCTCACGACGTATTAAACCCAGCTCACGTAGCTCTT
 21050  TAATCGACGAACAGTCGAACCCTTCATGATTTCTGCATTCATGTGGATGAGCTAAGCCGA
 21110  C
;;
 21111  ATCGAGGTGCCAAACAGCGCACTCAATTTGTACTCTCTTGCGCATATAAGCCTGTTCAAT
 21171  TTATGTTATCATAAAAGCTTTTTATCTTTTATTTCCATTTTTTTCAAAATGGTTC
;; mfannot:
 21226  agactatttctttatctttattaactatttatatatatatttatatatattttttt
;     G-orf434 <== end
 21282  ttaaataccacttattcaacctttaataccgaatgatcctatttgtgttttagaatttaa
 21342  ttttgtatattctaaattaggtctaaaattacctcttaataaagaagaagatctacctga
 21402  aaatgaagaatggtaattttttaaactacctttatatttcaattttgatatagatcttga
 21462  agcagtgttacgtttagttaatctaccacttgcttctaattttatacctcttattttttt
 21522  ataattaattttttctaatatagcatatttgatttttttatcttttaaattttttaataa
 21582  attattatatagtatattatttgttgtatctatatctatgtcttttttattactatctaa
 21642  ataaaaattatttaaatttaaatttttaaaatcgttaatattaggatctattaattctgt
 21702  tattgttgttttttttgtttttcttaatattaaatataaatattttaataatttttttct
 21762  atttttttttagttttaaaactaaagattctgttaatatatcactatttaaattaaaata
 21822  tcttacatttataaaattaaattgtatattttttttatatattttttttactatattaac
 21882  taaattttgtaaataataattattaaatttaaatttatttatgtatattaattgtttata
 21942  atatatatatattaatattaaagtaaaagattttttcaaaaactttttataatttttagt
 22002  ttgaaaatattttatactatttaaattttttatatttttaatatttaatgcttttataac
 22062  aatttctttttgtttattatgtttttttaataatcttaaacttatttttctaacttttaa
 22122  taaacgattttttaattttagttttaattttttttttttcattaatcccatatatttttt
 22182  tcatattaaattattataatttaataattgtctattataaaaatatatagtaatattaac
 22242  taaatcatttgtatgtttatagataccactactaataaatattttattttttgttataat
 22302  ttttttttttatatatctacttttttttaataaatatctttttatttttgatatttttat
 22362  ttctttttttaaattatataaattaaaataataatttattagtttattagttaatctact
 22422  agcttcaggaattaattttaaagtgtttttattataaacatatatactattttttcaatt
 22482  tcttacaattaaccccaattttttaggagttataaattcatttttatttaaatttttttc
 22542  ttttatataatttctttttaatttagatttaataatatttaacat
;     G-orf434 <== start
 22587  taatttaaataataataatattattaatataatatatttatattatataataatataagt
 22647  ttaaataaatttaaacttattacattaaagtaatattatactactttaatttttatacat
 22707  aaagatattttagttaataaagatattgggagtttataaaggattattattagcattatt
 22767  caccttttagtcgttgaacgttcttatttattttaatgcttaaataagcttcgcttcaaa
 22827  taaacttaagtattattaatataatataagttatttttgaaatttacccaa
;; mfannot:     /group=IA (1.72e-21)
 22878  TAATTACCAATATTTCAAAATATTGGAGGACTAACAAGTAATCCCTAGCGTAACTTTTTC
 22938  TATAATCCAAGACCTTTCCTTTCTGCATCTTGTGATCATATGCCCCGCTTACGCGACTGA
 22998  TAGACTTGTAAGTCAAACAGTAAAGCAAGATTTAGCCATTAAACTTTTAAAGTATAAATA
 23058  ATTATCATATAAATAAATTAATTTATTTATTTATATAAATAAATATTAATCAAATATTTG
 23118  ATTAATATTTAATATACATCTATTTACCATATAGTTAAAATCTTACCTAAATTTAAAATT
 23178  AAAATCGTATTTAATACAATAATAACTGGATAATTATTAATAATTAATAACAAAATAAAA
 23238  TAATAATAATTTATAAAATTTTATAAATTATTATTGTAAATTATTATTTACATATTTACA
 23298  AAATGAACTTTGGATATACCCAGGTACTTTTTATGGGATCTGTGCCCCGCATAAACTGTC
 23358  TTCCAATCATAAAGAATATAATAGAACAAATAAAGGTGTTTCAATTTCATAAATCTATTA
 23418  CCTTATACACTGGAAATTATCATACTATGTTCATAATTGGTAACAGTAAAGCTGCATAGG
 23478  GTCTTCTCGTCTATCTAGAGGTAAGCAGCATCTTCACTGCTATTTCAATTTCACTGAGCT
 23538  AATCCTCGAGACAGCTGTTGTATCGTTACGTCATTCATGCAGGACCGCATTTAACGGCCA
 23598  AGAAATTTCGCTACCTTAGGACCCTTATAGGTAAGGCCGCCATTTATCGGGGTATCCTTC
 23658  AAAACCTAATTTTTCAATTAAGAAAATCCGTTACCCAGCCGACATTGGGCAGACATCACA
 23718  CTCAATACTTTGATTATTTATCTTTGCAGAGTGCTTTGTTTTTATTAAACAGTCGTACAA
 23778  CATTATTTTATGTTTCCTCTTATTTACCTGATATGTTAATAAAAAAAAATTTTTTTTTAT
 23838  TTATCAAGAATAATGGCCCTCCTTATCCCGAAGTTACGGTAGTTAATTTGCCGAGTTCCT
 23898  TAAGGATTATTAACTCAAACGCCTTTGTATTCTCTACTTGCTTACTTGTGTTAGTATTTA
 23958  GGTACGGTTTATTTACTTAATTAATTAAGTGAGAATATATATAAATATTTGTTATAGTTT
 24018  CCAGAACCTTTATCACTATATAAAGGTTTTATAAACAAATAATTCTCTTTATCATCGTTT
 24078  TTAATATAATATAAATATTATATTTATATCCCCTTTTAGGTTTAATAATAAACATTATCA
 24138  TAAATTTAACTTAGATACCGAAATTTAATTAAAATACCATAAGCTTTAGGCGAGGAAATT
 24198  TATTCCTTTTTCGTTACTCATGTCAGCATTCTCTCATGGATTATATTTATTTTAAATCTT
 24258  TAAAAGAAATAATCTAATATGTATCCATTGTTCCGCTACCCCATATATAAAATATATATA
 24318  TTAATAATTTATACATGTACAAGGTTTCGGTATATTGTTTAGATCCGTTAAATTTTCGGT
 24378  GTATTTATCTAATATTCATCAGTGCTCTGTTACGAGGTCTTCAAAAAATGGCAGCTTCTA
 24438  AGCCTATTTCCTGATTGTTTTTGATATAGACATCCTTAATTTCACTTAACAATAATTTTG
 24498  GAACCTTAAACACTTGTTCTGGGCTGTTTCCCTTTCGACATACAACCTTCTCGCACTATG
 24558  TCTGATTATTTAATATTCATCTTTGCCCTTCCGAGTGCAAATACTCTCCGATAAAATCAA
 24618  TACGATCCCCCGATGTAAACAAAAAACATAATATGTTTTTGCTCGAGATCACAGTTCTGT
 24678  ACCTGCTAAGATGTTAATTAAATTACCTACTTACATAGGTTTCGCGGAAAACCAGCTATA
 24738  CTAGTCTGTTTTGTCTTTCACTAACTTACCACAATTCTTCGGATATCTTTACGACGATAC
 24798  ACATTATCTCTTTAACCTTAACTAAGGTAAAGCTGAGATTTTTCTCCCTAAATAATTTTT
 24858  AAATTTTTAAATTATCCATTTAACAGATAATATAGT
;     G-orf239 <== end
 24894  TTATATCTTCTTATTTTTTGTAATTAAATATGTTTTTTTTAAAAGTCTATTTTTTAGTAA
 24954  TGCTTGACTAATTGAAGCTTTTGAAACTCCTAAAGCTTTTCCAGCCTCAGTTAAACTAGC
 25014  AAACTCTAAAATTTCATTAGTCTTTATATTTTTAACTACAACAGCAATTTTTGTTGCTTC
 25074  TGTAGCATTAATAGTAGAAAGAGCTTTTCTAGCTCTAACTTCATCACTCAATACAAAATC
 25134  TCTCATTTTTGCAAGAGATTCAGGCGTATGTTTATAACCTAATGTTGAACCTGCTTTTTC
 25194  AGCAATATTATAAATTGGCTTAAAAATATCTAAATAATATTGTTCTCTCTCAAGAACATT
 25254  TTTTACATCACAATATTCTAAAATCTCCAAAGTAAAATTAGAAAATCCATATTTTAAAAG
 25314  AGCTCTATCAATAAGTCTGTTACTTTTAACTAAAGAACGTAAACTATAATAAGTATACAT
 25374  TCTAACACTTATATTAATAGAACTACCTACGTATGTATTTCCATTTTTTTTATTAATTCA
 25434  ACGATAAACACCTACTTTTTTACGATTATCAGCTAATATTTTTATTTTATCCTCGTCTGC
 25494  ATTAGTATAAACAATCATAGGTGTTATGTCATTTTCATTTAAAGACGAGTAATACCTTTT
 25554  CGGTATAACTATGTGTTTATATTGTAGAAATAAATTAAATTTGTTAGCTTTAATAATAAT
;     G-orf239 <== start /note=GIY ;; evalue:4e-28
 25614  AAATTAAATATATTAATGATTTTAGAGATTATTCTTTCAATTCTATCACTAGTTTAGGGT
 25674  GCTAACCTTCTAATGACCCGAGTACATTTCTACGTGTACTTTGCTTGTAGCTGCTACGGG
 25734  TATTTACTTGTAATAATTACTCGTCTATTATTCAAATATTTAAATTGAAGGTAATAAAAT
 25794  CATAATATTAAAAGGAAAAAGATTGATTTAAACTATATTATCCTGCAATGTTTCCATTGA
 25854  GGCTTGACTATACATTAAGCTTGCGCCTATCACCTTCTAGTCGATGAACCTTTCTCCATT
 25914  AAGGAGGTTGGCTGCGGATTACCCATTTCCTTACGTACATCAATCTTTATTTTACTATCT
 25974  CGCGAGTCATTACCTGCGCCTTATACTATGTTACCATGTATAATTAGTTAAGATTGCTTT
 26034  AGGGACTCCCCGTCAATTTGATGATATTTAGCAGAAAGTTTATTTCTACTCGGGCTATTT
 26094  TTAACTGCTTATTGTTAATTTAACCCGTTCGGACCTTTATAATCCTGATTATGGTAAGAT
 26154  CACTAGTCTTCGGGTCTAATATTAGAAACTTTATCATTTTCTCATAATTGGTTTATCTAG
 26214  GCAAATTTTTATTTGCTTGCTTCTAACACTAACTTGCTGACCCATTATACAAAAGGTACG
 26274  CTCATATTATTTATTTAAAATTTCTCTTGAGCTGCTTATAAAACTACTATTTCAAAT
;;
 26331  TTTCCCTCACGGTACTTTCTCTATCGCTTATATATTATATTTAGCCTTAGAGGAAGGTTC
 26391  CCCTTTATTCAAACAGGTTTTTCCCATTTTACTTTTAAGCTTCTCTAATTTTAACTTATC
 26451  ATTAAATTTAGAATCTCGTTTGATTTTTTTTCTTTAAAGTTATTAAGATATTTCAATTCA
 26511  CTTTATTTATTTATTTAATTTATATTAGAAATTAGTATATTCTAAATTTCTTTAATATAT
 26571  AGCTAATTATCCATAATAGTTTCTTTATATACTTATTTTAAATTAATAAAAATTATATCT
 26631  TACATATATTATCTTCATATAATTATT
;     G-trnP(ugg) <== end
 26658  TCAGGTTATTATGATTCGAACATAACAAT
;;     rnl <== ;; mfannot: 5' +/- 50 nt
 26687  TCCTCATC!CCA!ATTGAGACGCCTAACCACCTGGCTCTAACCTG
;     G-trnP(ugg) <== start
 26730  TTTAT
;     G-trnS(uga) <== end
 26735  CAGAGAATATCCGATTCGAACGGATGCGGTCATTTATACCAAATAAGTT!TCA!AGCTTA
 26793  CCACTTTAAACCACTCAGTCAATTCTCT
;     G-trnS(uga) <== start
 26821  TTATAATATTTATTATCTTCTTTTTACTTCATATC
;     G-trnW(uca) <== end
 26856  CAAGAGCACTCAGATTTGAACTGAGATCTTGAAGTT!TGA!AGCTTCCAATTCTACCCTT
 26914  AAACTATACTCTT
;     G-trnW(uca) <== start
 26927  AATATATAAATATATGTTTATTTTTTTTT
;     G-trnI(gau) <== end
 26956  TGATTCCTTAGCGAATTGAACGCTAATCCTACTCTT!ATC!AAAAGTATACTTTACCTTT
 27014  AAGTTAAGGAATC
;     G-trnI(gau) <== start
 27027  TAATTATATATATGTA
;     G-trnS(gcu) <== end
 27043  CGGAAAAGAGATGATTCGAACATCTAGGTGTACTACACAATATTT!AGC!AAATATCTTA
 27101  CCTTTCCAATGGCTACTTTTCC
;     G-trnS(gcu) <== start
 27123  TTA
;     G-trnD(guc) <== end
 27126  CGGGTTAAATCGGCAACGATCCGATATCTATTTTCTC!GAC!AAGAAAATCCTTTACCTA
 27184  TTAAGTTACTAACCC
;     G-trnD(guc) <== start
 27199  TATAATACTTTGTTATTAATTTAATAATTTTATAACCTTATTTT
;     G-trnG(acc) <== end
 27243  TATGACCAGTCGAATTCGAATCGACACATTTCACAT!GGT!ACGCGAAGAGTCTACCATT
 27301  AACCTATGGTCAT
;     G-trnG(acc) <== start
 27314  TA
;     G-trnK(uuu) <== end
 27316  TAAGACTTATGAGATTCGAACTCATACAATAATGATT!AAA!AGTCATACGTTCTACCAT
 27374  TGAACTAAAGTCTT
;     G-trnK(uuu) <== start
 27388  AACACCAATTATATTATAATTGGTATTAAAAAAAAACAAAAGTTATT
;     G-orf204 <== end
 27435  TTATTTTTTTAATTGTTGTTCCCTTAGTTCTTTAAAAGCTTTAGAAAAAGTTTCTTGATC
 27495  TTCTTTAGTTAAATTAAATTTTTTTTCTTTACTAACTAAAGTAGCATCTATATCTAACTT
 27555  TTTGTGTAAATTGTGTCAAACTTCTAATTGGTTAGTACGTTTTACTACATAGTTTACTTC
 27615  TTCAAAATTAGAATAATGATGTTTAAATCAATTACTTAATTCTTCTTCTATATGAGCATC
 27675  TGGGCATTCGCTATTATTAATATAAAATTCTTTAATATTTTTTAAAGATTTTTCTAGTTC
 27735  TTCCCTTTTTAATATCATTTCATCCCCAGATATTTCATTATTCCCAATATATTCATGGAT
 27795  TTCTTCTGCTTTGTTTACAAGAGTTTCGAATTCAAATTTTTTATTTTCTAATATATTATT
 27855  ATCTACCACTAAATCACTTAATAAACTATAATGAAACTCATCTATCCTATTTATTGGGAT
 27915  GAAATTCTGAGCATTTATAGGTAAATCGGGGAATGGGGCAGAGGAAAATAAGTCTACTAT
 27975  TTCTCCACTATAAATACCAGCTATACCACTTAGCTGAATTAAGTCTTGAATTGTAGTTAA
 28035  TATTGTTTCTGTCAT
;     G-orf204 <== start
 28050  TTTTATTATTTTTTTTTTCTCATAAATAATCTTATATTGAGCTCGCTAAACAAAATAATT
 28110  AATTTTTTTTTTTTA
;     G-cox3 <== end
 28125  TTAATAACCTCAGTAATAAACTGAGAAGTAAAGAAATAATCAAACAACGTCAACAAAATG
 28185  TCAATAAAGAATACCAGATTCTAAACCTAAATGATGATGATCTGTTAAATGATATGCTAA
 28245  TAATCTTCAAAAACCAACAAATAAAAAACAAGTACCTATAATAACATGTAAACCATGAAA
 28305  ACCTGTACCAAAATAAAAACAAGAAGCATATACACCATCTGATATAGTAAAAGATGATAC
 28365  TGTATATTCTACACCTTGAAATAAAGTAAATATAACAGCTAATATTATTGTATAAATTAA
 28425  ACCATATAAAGCTCCACTTCTGTTACCTTGTATTAATGAATGATGACTATAAGTAACAGT
 28485  TACACCTGATGATAATAATATTATTGTATTTAATAAAGGTAATTCAAAAGGATTTATACC
 28545  GTTTATACCTAAAGGGGGTCATTGAGCACCTAATTCTATATTTGGTGATAAAGAACTATG
 28605  AAAAAATGTTCAAAAAATAGCTAAGAAAAATAAAGCTTCTGATACTATAAATAATCCTAC
 28665  ACCTATATTTAAACCTCTTTGAACTGCATATGTATGATTACCTAAATATGTTCCCTCTGA
 28725  AATAATATCTCTAAATCATAAAGACATAGACATTATTAGATTCATAAGAGCTAATATAAA
 28785  TATGTATCAACAATTAGTAAAACCATGCATACTTAATACACCTGTTGTAGTTAAAACAAA
 28845  TAAAGTTGTACTAGTATATAAAGGTCAAGGTGATGGTGATACTAAATGATAAGGATGAAA
 28905  TTGCAATTTCAT
;     G-cox3 <== start
 28917  ACTTATAATAAAATAATATACTATATGTAT
;; mfannot: G-cox3 <== start Def by similarity
 28947  TACTTATATATATTTTCATCTAA
;     G-nad6 <== end
 28970  TTAATTTTTAAGTTTAATTGTAATTGCTATAGCCCCTATCATACTTAATAAAAGAATTAA
 29030  AGATATTATTATCAATCAAATTGAATAAACAGAATACATAATATTTCCTATATTATTAAT
 29090  ATCAGTAAGACCTATTAAATTTAAATCTCAATTATTACTACTTACAAAATTTATATCATC
 29150  TTTAATAATAGATAGAATAGATATATCATTATTTAATAAAAAGTTATTTTTATTAGGTAA
 29210  AATTTGTCCTAATATATATAGAAAAGGTAAAATAACAAAAATAGAAAGAGGTATATAATT
 29270  ATTATTATTATTTAATAATTCAGCTATTCTAACGTTAATTAACATTAATATAAATAAAAA
 29330  TAAAATAGAAACTGCACCAATATAAACAAGTAAATAAGATAAACCTAAAAATACTAAATC
 29390  TAATATAATTAAGTATAAAGAAATAACTGAAAATAAAGCTATCAAAAATAATACAGCTAA
 29450  TATTGGATTAGAATTTATTATAGTATTAATAGCAAAATATAAACCAAAAATAATAAAAAT
 29510  ATCTAAAACATTACTACTAACTCATAATTCTGATATACTATCATTATTAATTAAAAACAT
 29570  AATTTTTTTTTTTCTCAT
;     G-nad6 <== start
 29588  AAATAATCTTATATTGAGCTCGCTAAACAATAATTAATTTTTTTTTTTTATCTTCACCCC
 29648  CTTACTAATTTTTAAGATTGTATAAACAGGGGGAGCAATTTATACAACCT
;     G-trnY(gua) <== end
 29698  TAGGAAGAGAGGGAATCGAACCTTCGACGACTAAAAGCCATTAGGTT!TAC!AGCCTAAC
 29756  TCGTAATCCAACAAACGAAACCTTCCT
;     G-trnY(gua) <== start
 29783  AATACACCGAAGTGTATAAAATTTTTTTGTT
;;     rns <== ;; mfannot: end of 3'
 29814  AAGGCTAATCAATCCCGTGCAATTTCCATTACACGAACCGTATTTCGACTTAACACCAAT
 29874  CAAAG
;;
 29879  TCACACATACGAAAATTATATATTTATTAATATATAAATAAATATATATAATTTAATAAA
 29939  TACAAATCAAACTTATTGCACATACTTCTTTCAGCGC
;;
 29976  CTGACGAGTGGTTAGTACCCAATTAAAAACAAATTCACCGTGACGTAGTGATTCACGATT
 30036  ACTAGTAATTCCTTATTCATGTAATCGAGTTACAGATTACAATTCT
;;     rns <== ;; mfannot: corr to pos 1305-1411 of R.americana
 30082  TATTAACCAATTTTAAGGATTAGCTC
