# Supplementary material for: Global Characterization of Fungal Mitogenomes: New Insights on Genomic Diversity and Dynamism of Coding Genes and Accessory Elements
Source: Front Microbiol. 2021 Dec 1;12:787283. doi: 10.3389/fmicb.2021.787283 (PMC8672057; doi:10.3389/fmicb.2021.787283)
Supplement: Supplementary File 1 — de novo annotation files of the 685 mitogenomes investigated in this study. Annotation was performed with the Mfannot program. [file Data_Sheet_1.ZIP › Supplementary_FileS1/CP006509.1_Saccharomyces_cerevisiae_YJM1129_mitochondrion_complete_genome_mitogenome_g3.mfres]

;; Masterfile modified automatically by mfannot version 1.35
;; on Sat Dec 26 19:16:59 2020 by user pfonseca on host LGCM-PROC
;;    - Gene Totals: 48
;;    - List of genes added:
;;      atp6                 atp8                 atp9                
;;      cob (5 introns)      cox1 (5 introns)     cox2                
;;      cox3                 orf151               orf163              
;;      orf196               orf271               orf326              
;;      orf346               orf348               orf360              
;;      orf387               orf493               orf494              
;;      rnl                  rnpB                 rns                 
;;      rps3                 trnA(ugc)            trnC(gca)           
;;      trnD(guc)            trnE(cuc)            trnE(uuc)           
;;      trnF(gaa)            trnG(ucc)            trnH(gug)           
;;      trnI(gau)            trnK(uuu)            trnL(uaa)           
;;      trnM(cau)            trnN(guu)            trnP(ugg)           
;;      trnQ(uug)            trnR(acg)            trnR(ucu)           
;;      trnS(gcu)            trnS(uga)            trnT(aag)           
;;      trnT(ugu)            trnT(uuag)           trnV(uac)           
;;      trnW(uca)            trnX(guug)           trnY(gua)           
;;
;; end mfannot
;;


>CP006509.1 Saccharomyces cerevisiae YJM1129 mitochondrion complete genome gc=3
     1  TTCATAATTAATTTTTTATATATATATTATATTATAATATTAATTTATATTATAAAAATA
    61  ATATTTATTATTAAAATATTTATTCTCCTTTCGGGGTTCCGGCTCCCGTGGCCGGCCCCC
   121  GGAATTATTAATTAATAATAAATTATTATTAATAATTATTTATTATTTTATCATTAAAAT
   181  ATATAAATAAAAAAAATATTAAAAAGATAAAAAAATAATGTTTATTCTTTATATAAATTA
   241  TATATATATATATATATATAATTAATTAATTAATTAATTAATTAATAATAAAAATATAAT
   301  TATAAATAATATAAATATTATTCTTTATTAATAAATATATATTTATATATTATAAAAGTA
   361  TCTTAATTAATAAAAATAAACATTTAATAATATGAATTATATATTATTATTATTATTTAT
   421  AAAATTATTAATAATAATCAATATGAAATTAATAAAAATCTTATAAAAAAGTAATGAATA
   481  CTCCTTCGGGGTTCGGTCCCCACGGGTCCCTCACTCCTTTTAAAAAATAAATAATTAAAT
   541  AAAATATAAAAATAAATAATTAAATAAAATATAAAAATAAATAATTAAATAAAAATAAAA
   601  AGGGGTTCGGTCCCCCCCCTCCCGTATACTTACGGGAGGGGGGTCCCTCACTCCTTCTTA
   661  ATTAAATTATCTTAATTAAATTATCTTAATTAAATTATCTTAATTAAATTATCTTAATTA
   721  AATTATCTTAATTAAATTATCTTAATTAAATTATCTTAATTAAATTATCTTAATTAAATT
   781  AAATTAAAAGGGGACTTTATATTTATAAAGTAATTATATTATTATTATTATTATTATTAT
   841  TATTTATTTATTTTATTTTTTTTATTATTTTATTATATATATTATATATTAATA
;     G-trnP(ugg) ==> start
   895  CAGATAGAAGCCAAAAGGTCAGGCGCTTTCTT!TGG!GAGAAAGACCTAGTTAGTTCGAG
   953  TCTATCCTATCTGA
;     G-trnP(ugg) ==> end
   967  TAATAATTTAATTAAACATTAAAAAAAAGTATATATATTTATCATAATATATTAAATTTT
  1027  ATTACATTACAAATGAACACTTTTATTTATATTTATAAAAATATGAACTCCATATTATTA
  1087  TTATTATAATTATTATTATAATTATTATTATAATTATTATTATAATTATTATTATAATTA
  1147  AAGAGTTTTAGATACCAATATGATATAATATGATATAGGACCGAAACCCCTCATTTTATC
  1207  ATTTATTTATAATATTATAAATAAAAAAAAATATTATATATTATAATAAAATTAATATCA
  1267  TAATATATTATATTATATATTATATTATATATATATATATATATATTCTTTTATAAAATT
  1327  TATATTCTTCTTATTAAAATTAAAAAGGGGAGCGGACTTTTAATTATATTTAATTATAGT
  1387  TTTTAATCATTGGTTGATATTTCAAAATAAGGTATAATATTTATATTATTCTTTAACAAA
  1447  TATTATATTATAAAAAAAGATATAATATTTATATTATTCTTTAACAAATATTATATTATA
  1507  AAAAAGATATAATATTTATATATTATTATTAATATTATTTTTTTAGTTCCGTAAGGATAA
  1567  ACTTATAATTTTTATATCATTATTTATTATTATTTTTAATTTCAACTCCTTTTAGGGATT
  1627  TCCATTTAACTTTCAGCAGAGACTTTCTAATTATAATTATATATATATAAATTTAAATAC
  1687  ATTTATAAAAAAGTATATAATATAATTATATTATATATAATAATATTATTAAATGAAGTA
  1747  TTCTTTATTATTAATTATAGGATATCTGGGGTCCATTAATAATTATTATTGTAAATAATA
  1807  ATAAGGACCCCCCCCATTATCTAATTAATAAATATATAAATAATCATTAATAAATATATT
  1867  AATAATTATTAATAAATATATAAATAATCATTAATAAATATATAAATAATATATTATATT
  1927  ATAAAAATATAATAATAATAATTTATTATTAAAATATAATAATTTATTATAAAAATATAA
  1987  TAATTTATTATAAAAATATAATAATAACTCCTTTCGGGGTTCACACCTTTATAAATAATA
  2047  AATAATAAATAATAAATAATAAATAATAAATATTAGTATTCACTAATATAAAATAATAAT
  2107  TATAAAAATAATCATTATTAAAAATATTATTAATTATTAAATTAAATACAATTAATATAA
  2167  TTTAGTTGTTTATATAATTTTAAATAATGTTTATATCAATTTAATAAAATTAAATTTATA
  2227  GTTCCGGGTCCCGGCCACGGGAGCCGGAACCCCGAAAGGAGTTTATCTATATATTATAAT
  2287  AACTATATGAATTTCATTATTAAAAATAATAAAAATAAGGAATTTTAATAAGAAGTAATA
  2347  TTTATTATATAATATATAAAAAAAATATATATATATAAAAATATATATAATAAGTTTTAT
  2407  TATAATATATATTAAATTAATTATTATGAGGGGTTCGGTCCCCTTTCCGGGCCCCAATTC
  2467  ATCTCATCTCATTTTATTTCATTTCAATATCATCTAATCTCATTTCTTTATAGATTTTAC
  2527  ATATATATAAATATAAATATAAGATATTCACATTTATATATAATATAATATAATATAATA
  2587  GATATTTATTCCTTTTTGATTAAACTAATAATTAATAATTAATAATTAATAATTAATAAT
  2647  TATTCGGTCGAACTCCTTCGGGGTCCGCCCCGCAGGGGGCGGGCCGGACTATTATTAAAT
  2707  AATTTATAATTTATTATTTATTAATATATTTATATAATATAATATAATATAATATTATTC
  2767  ATACTTTTTATTAATATAAAGAAAAGAGTTTCAATTATTTATTTATTTATTTATTTATTT
  2827  ATTTTTATGAAAATAAGAATTAATTTAAATAATTTATTTAATGAAATTATTAATTATAAA
  2887  TAAAAATAATAATTTTTAAAGATGTAATATAAAAATAAATATAATATAATTTAGGATAAT
  2947  TATATAAAATATTTATTATATATAATTTCCTATAAGGAATAAAAAAAAATGATAAATATA
  3007  ATATATAATATTTATAAGTTATTTATATATATATAATTATAATCTTATTAATTATTTATA
  3067  TATATATTTAATATTATTTTTATATAATTTTATATTAAAGTATTATAATTATATATTTAA
  3127  TATTATTTTTATATATTTTATTTATTTATTTATTTATTTATTTATTTATTTATTTATTTA
  3187  AAAATATTATAATCATATATTTAATATTATTTAATATATTTTATATATTATATCTTTTAT
  3247  TGATTTATATATATATAGATTTAATAAATATGTATATATATATATATAAATATTCATTAT
  3307  ATATTTATTATTATTATTATTATTTATTATTTATTATTATTTTTTATTATATATTAATAA
  3367  TATATATATTATTAGTTATGGGTATCCTAATAGTATATTATTATTTTTAATAATAATTTA
  3427  TGATTTATGAATAATAAATAAGTAGGGAATCGATATGAATATCGAAAGGAGTTATATATT
  3487  ATTAATTATTTATAATTATTTTATATATTATTAATTATTTATAATTATTTTATATATTTA
  3547  TAATTATTTTATATAGATAGGATAGATAGGATAGATAGGATAGATAGGATAGATAGGGGT
  3607  CCCATTTATTATTTACAATAATAATTATTAATGGGACCCGGATATCTTATTGTTATTAAT
  3667  TTATATATTATTCATTATTATTAATATATATTTAATATAATTAAATATTATATTATATTA
  3727  TATTATTTATTAAAAAAAATCTATTACTTATTTTTTTTTTATTAATATATAAATTATTTA
  3787  TATAATTTATCATTTTTATTTATATATTATTATTTTTTATATATAAATTAATATATATAT
  3847  ATATTATATATACTTTTTTTTTTTAATAATATATCTATATATATAAATTAATATATTATA
  3907  TTTTTATATAATATATTATTAATTATTATTTTAATTTTCTATTCTATTGTGGGGGTCCCA
  3967  ATTATTATTTTCAATAATAATTATTATTGGGACCCGGATATCTTCTTGTTTATCATTTAT
  4027  TATTTTATTAAATTTATTATTATTTTTAATTTATATTTATATTATATAATTAATTATATC
  4087  GTTATACTTTATATTTTATTATATAATATATTATATTCTTATAATATATTTATTGATTAT
  4147  GTTATAAAATTTATTCTATGTGTGCTCTATATATATTTAATATTCTGGTTATTATCACCC
  4207  ACCCCCTCCCCCTATTACGTCTCCGAGGTCCCGGTTTCGTAAGAAACCGGGACTTATATA
  4267  TTTATAAATATAAATCTAACTTAATTAATAATTTAAATAATATACTTTATATTTTATAAA
  4327  TAAAAATAATTATAACCTTTTTTATAATTATATATAATAATAATATATATTATCAAATAA
  4387  TTATTATTTCTTTTTTTTTTCTTTAATTAATAATTAATTAATTAATTAATATTTTATAAA
  4447  AATATATTTCTCCTTACGGGGTTCCGGCTCCCGTAGCCGGGGCCCGAAACTAAATAAAAT
  4507  ATATTATTAATAATATTATATAATATAATAATAATATAATAATTTTATATAAATATATAT
  4567  TTATATATTAAATTAAATTATAATTTTATTATGAAAATTATATCTTTTTTTTATATTTTT
  4627  ATATAATAAAAATATGTTATATATATATTAATAATAAAAGGTAGTGAGGATTAAATAAAT
  4687  TATATAATAATTATAACTCTTAATTATAAAATAAATATATATATATATATAAGTATCCAT
  4747  TTCCATATAATCTTTTAATAAATATTAATAAATATTAAAAAAATAATATTATAATATTTT
  4807  AGTATATAATTCAATAAAATTCATTGGAGGGGTAAATAATAATAATTTACTAATGGCAAG
  4867  TTATAGTCTTAAAGGTTTTTATTTTTTATTAAATTAATAAAATAATAATACCATTTATAT
  4927  ATTCCATTATATATATATATTTAATAAAAATAATAATATCATTTATATATTTTATTATAT
  4987  ATTATATATATTTTATATAAAATAATAATAATAAATTTATATTTTTATATATTATTATTA
  5047  AATAATAATAATATAAATAACTCCTTCGGGGTTCGGTCCCCACGGGTCCCTCACTCCTTC
  5107  TTAAGAATAAAAAGGGGTTCGGTCCCCCTCCCGTTAGTACACGGGAGGGGGTCTCTCACT
  5167  CCTTCTTAAAAAATAAAAAGGTGGAAGGACTAATATAATTTTAAATAATAATTAATACTT
  5227  TAATAATAATTTGTATTTCTTTATTATTAATATATTAAATATAATAATAATTAATATAAT
  5287  TACAATATATTAATATTATCAAATATTAATAAATATATTTTTATATAATTTATTTATTTT
  5347  TTTATTATTAAACTAATTATAATTGTAATTTCGTAAAGGGGGTGGGAGTAAATATATATA
  5407  ATTTATAATCTATATATATATATATATAATTTCTTAATAAATATTAATAAATATTTATAA
  5467  AAAGAATAATTTATATTTATAATATATAATTTATATATTTTATTTTTATTATACAATTAA
  5527  TATAAAATATAAAATATAAAATATTAAATATTAAATATTAAATATTAAATATTTATTTTT
  5587  ATAGGGGTTATATAATAATTATATTTATAATTATATAATATTAAAAAGGGTATTTTTATA
  5647  ATTATTACATTTTTATTTTATTTATAAAAATATTAATTTTAATAAGTATTGAATACTTTA
  5707  TATAATATAAATATTAATTACATAATTAATAATTAAATAATATTTAATAATATTATTTAA
  5767  ATTTATTATTTATAATTATTTATTTATAAAATTCTATTTTTATTATTATTATTATTTTAT
  5827  TATTAAAGATTAATATAATAATTATTAATATATTAAAAATCTTTTATTATATTAATATTT
  5887  ATAAAAAAGTATTTAATAAAAAAGATGTATAAATTTATAAATTATATAATATTATTAATT
  5947  TATATAATAATAATATTATAACTTTGTGATTGTCAATTTAGTTAATCATTGTTATTAATA
  6007  AAGGAAAGATATAAAAAATATT
;     G-trnT(aag) ==> start
  6029  CTCCTTCTTAAAAAGGGGTTCGGTTCCCCCGT!AAG!GGGGGGGTCCCTCACTCCTTTGG
  6087  TCGGACTCCTTCGGGGTCCGCCCCGCGGGGGCGG
;     G-trnT(aag) ==> end
  6121  GCCGGACTAATTTAACTTTTAATATTAATATTAATATTATTTATATTTTTAATATATAAA
  6181  AATAAATAATTTTATTTTTATTAATAGTATATTATATAAACAATAAAATAGTATTAATTA
  6241  TATAAAATTTATATAAAATATATATAAATTTATTATATATATATATATTAATATTTTAAT
  6301  AAAGTTTTTATTATAAATTTATTTATTTATTTATTATAATATTAATAATTTATTTATTAT
  6361  TATATAAGTAATAAATAATAGTTTTATATAATAATAATAATATATATATATATATATTAT
  6421  TATATTAGTTATATAATAAGGAAAAGTAAAAA
;     G-rns ==> start
  6453  ATTTATAAGAATATGATGTTGGTTCAGATTAAGCGCTAAATAAGGACATGACACATGCGA
  6513  ATCATACGTTTATTATTGATAAGATAATAAATATGTGGTGTAAACGTGAGTAATTTTATT
  6573  AGGAATTAATGAACTATAGAATAAGCTAAATACTTAATATATTATTATATAAAAATAATT
  6633  TATATAATAAAAAGGATATATATATAATATATATTTATCTATAGTCAAGCCAATAATGGT
  6693  TTAGGTAGTAGGTTTATTAAGAGTTAAACCTAGCCAACGATCCATAATCGATAATGAAAG
  6753  TTAGAACGATCACGTTGACTCTGAAATATAGTCAATATCTATAAGATACAGCAGTGAGGA
  6813  ATATTGGACAATGATCGAAAGATTGATCCAGTTACTTATTAGGATGATATATAAAAATAT
  6873  TTTATTTTATTTATAAATATTAAATATTTATAATAATAATAATAATAATATATATATATA
  6933  AATTGATTAAAAATAAAATCCATAAATAATTAAAATAATGATATTAATTACCATATATAT
  6993  TTTTATATGGATATATATATTAATAATAATATTAATTTTATTATTATTAATAATATATTT
  7053  TAATAGTCCTGACTAATATTTGTGCCAGCAGTCGCGGTAACACAAAGAGGGCGAGCGTTA
  7113  ATCATAATGGTTTAAAGGATCCGTAGAATGAATTATATATTATAATTTAGAGTTAATAAA
  7173  TATAATTAAAGAATTATAATAGTAAAGATGAAATAATAATAATAATTATAAGACTAATAT
  7233  ATGTGAAAATATTAATTAAATATTAACTGACATTGAGGGATTAAAACTAGAGTAGCGAAA
  7293  CGGATTCGATACCCGTGTAGTTCTAGTAGTAAACTATGAATACAATTATTTATAATATAT
  7353  ATTATATATAAATAATAAATGAAAATGAAAGTATTCCACCTGAAGAGTACGTTAGCAATA
  7413  ATGAAACTCAAAACAATAGACGGTTACAGACTTAAGCAGTGGAGCATGTTATTTAATTCG
  7473  ATAATCCACGACTAACCTTACCATATTTTGAATATTATAATAATTATTATAATTATTATA
  7533  TTACAGGCGTTACATTGTTGTCTTTAGTTCGTGCTGCAAAGTTTTAGATTAAGTTCATAA
  7593  ACGAACAAAACTCCATATATATAATTTTAATTATATATAATTTTATATTATTTATTAATA
  7653  TAAAGAAAGGAATTAAGACAAATCATAATGATCCTTATAATATGGGTAATAGACGTGCTA
  7713  TAATAAAATGATAATAAAATTATATAAAATATATTTAATTATATTTAATTAATAATATAA
  7773  AACATTTTAATTTTTAATATATTTTTTTATTATATATTAATATGAATTATAATCTGAAAT
  7833  TCGATTATATGAAAAAAGAATTGCTAGTAATACGTAAATTAGTATGTTACGGTGAATATT
  7893  CTAACTGTTTCGCACTAATCACTCATCACGCGTTGAAACATATTATTATCTTATTATTTA
  7953  TATAATATTTTTTAATAAATATTAATAATTATTAATTTATATTTATTTATATCAGAAATA
  8013  ATATGAATTAATGCGAAGTTGAAATACAGTTACCGTAGGGGAACCTGCGGTGGGCTTATA
  8073  AATATC
;     G-rns ==> end
  8079  TTAAATATTCTTACATAAATATTAATCTAAATATTAATATAAATATTAATATTAATAGTT
  8139  CCGGGGCCCGGCCACGGGAGCCGGAACCCCGAAAGGAGAAATATAAATATAAATATAAAT
  8199  ATATTTTAATATAATATAATATAATATATAATATATTATATAAATATAATATATAAATAA
  8259  TATAATAAAATATTTTAATATATATATAATATAATATAATTATTATTATAATTTAATATA
  8319  AATTATTATTATAATTTAATATAATAAATAAATAAATAATTATAATTATAATTATAATTA
  8379  TAATCTCAATATATAAATGATAAATTATTATAAATACGAAGGAAATAATTGATTTTTAAA
  8439  ATATATTTAATAAAATATATAATATAAATTATACTTTTTGTTATTATATAATAATTATAT
  8499  TAATATATTTAATAGAATTAATATAAATAAATAATAAATATTTATAATAAAATAATATAC
  8559  ATCTTCTTTAAATAAAAAAAAGGGGACATTATAAATAGTATATAAATATATTATATCTTT
  8619  TTTATTATTATTATTAATAAATAATAATAATAATTTATATATTTATAATATATTTAATAG
  8679  TTCCGGGGCCCGGCCACGGGAGCCGGAACCCCGAAAGGAGAATGTATTATAATTATTACA
  8739  TATAATTATTATTATTCACTTCTTATTAAAAATAATACTCCTTCTTAAAAAGGGGTTCGG
  8799  TCCCCCTCCCATTAGTATAATATACATTAGTATAATATACATTAGTATAATATACATTAG
  8859  TATAATATACATTAGTATAATATACGGGAGGGGTCCCTCACTCCTTCGGGGTCCCCGCTG
  8919  GGGGCGGAGACTCTATATAATTTATATAATTTATTTTAATATATATATATTTATATATAA
  8979  TATAATATATATATTTATTTATTATAATCATTTTTTTTTTACTTAAAATAAAACTTATTA
  9039  TAATTTATATAATTTATAATTTTTATATAAAAAAAATAATTATATAATTTTTTTTTATTT
  9099  ATATAATAATAATATTATTTGTTATATATTATATATATAATAATAAATAAATAATAATAA
  9159  TAATAAT
;     G-trnW(uca) ==> start
  9166  AAGGATATAGTTTAATGGTAAAACAGTTGATT!TCA!AATCAATCATTAGGAGTTCGAAT
  9224  CTCTTTATCCTTG
;     G-trnW(uca) ==> end
  9237  ATAATAATAATAAAAATATGTATTTATTTAATTATTTTAATATTTATCCTTTCGGGGTTC
  9297  CGGCTCCCGTGGCCGGGCCCCGGAACTATTAATATAATATAAATATTCATTTATCTTTTT
  9357  TTTAATATTCTTAATTAATTAATTAATATATTAATTATAAAAAAATATATTATAATTTTA
  9417  TTATTAATAAGTATAAATATATTATTAATAATAATTTATTAAAAATATATTATTATAATA
  9477  TATTAATATATCATAATTATAATCAATATTATATTATTTAATTTTATAATACTTAATTAT
  9537  TAATATATTATTCATATATATATAAATTAAATTAAATTAATTATATTGAATATATAAATA
  9597  TATATATATATAAATATATAAAAAAATTATATAAATTATTTTAAGAAAGGAGAAATATTA
  9657  TAATATATTTAATATTTTATTTTTTTTTTTATTTTAATTTATTAAATAATTTAATAATTA
  9717  AATAAATTAATGATTTGATTTTATTCTATTATTATTATATAAAAATAAATAATAAATAAT
  9777  AAATAGTATGATACAATTTATTAATAATATAATTATAAATTATAAATAATAATTTATTTT
  9837  AATAATTCTAATATAAATAATGATAATAATTTTGTCATTATGAACTATTAATATATTAAT
  9897  CTATTAATATTCTTTGATATTTATTTTTATTTAATGAACATCTAATTTAATTTAATTTAA
  9957  TTTAATTTAATTTAATTTAATTTAATTTAATTTAATAGTCCGGTCCGCCCCGCGGAGGGG
 10017  GCGGACCTCGAAGGAGATATGAATCTTTAATATAAATAATCATAAATTCTAAATATTAGA
 10077  ATTATTATTTTATCTTTTTATTTATTAATAATTAAATATAAATTATTATTAATAATAATT
 10137  ATAATATTCTTTAAAATAATATTAATAAAAATTATACAATAATAATAATTAATATTCATT
 10197  ATTATTTAATTAATATCTCCTTTACTTATTTTTCCTCCGTTGGGGACTTATTATTAAGTA
 10257  TATTATTATATACTACTTAAGATTATATATATAATATATATATATATATTATATATAAAA
 10317  TATAAATATATAAATAATATAAAAATTAATAAAATAAATAAAATAAATAAAATAAATTAG
 10377  TCCGATCGAACCCCCCCTATTTAATTTAATTTAATTTAATTTAATTTAATTTAATTTAAT
 10437  TTAATTTAATTAAGAAGGATTGAGGGACCCCCTCCCTATACTTATACTTACGGGAGGGGG
 10497  GACCGAACCCCAAAGGAGTGCGGGACCCCATGGGAACCCCTTTTTATTCTTAAGAAGGGG
 10557  GGATAAATTTATATAAAATATTATTTATAATTAATTATAATTAAATTATAATATAATATA
 10617  AATAATAATATAATAAAAATAAAATAATATTAGATTATATTATATAATTTATATAATTTT
 10677  TAATAATAATAATAAATAAGTTTATTTATAATTATAAATATAAATATAAATAAAGAAGGT
 10737  ATTATATTTTATAAAATATAATAATAATACAAAATTTATATTTTAATAAATATTAATATA
 10797  AGTTTAAAGTTCCGGGGGGGGGCCGGCCACGGGAGCCGGAACCCCGAAAGGAGAAATAAA
 10857  TAATATATTTATAAAAAATTAAATAAATAAATATTATCTATTTCAAATAAATATAATATA
 10917  ATATAATATAATATAATAATTCTAAATATAAATAATATTTATTATAATTATTATAATAAT
 10977  TGTATTATTTATTAATAATATATATAATTATATTAAAACTAATATTACATTATTTTGTAT
 11037  ATTTAAACAATTAAATTGATTATTCTTATTTGTAATCTTTATTTATTTTATTATATCTTA
 11097  TTAATGATAAAATTATAATTATTATTAAAATAATAATTTACTTCTTTTGATATAAAAATA
 11157  ATATTAGAAAATATATTATATTTTTACTCCTTCCTATTTAAAGTGAAGACTCAATTCTCA
 11217  TAATTAAATTTATATCCTTCGGCCGGATTAATTTATTATATTTATATTTATATTTATATT
 11277  TATATTTATATTTATATTTATATTTATAGTGAATACCTTTTTTAATATTTATTTTTAATA
 11337  TTTATTTTTAATATTTATTTTTAATATTTATTTTTAATAAAATATAATCTTGTAAGTAAG
 11397  AAAAGAATTACGGTGATTGGAACCTTGAAAGGATAAATTTCTTATTTATTATATTATAAT
 11457  ATTTATATTATGGTATTATTAAACATTTAATATATTATATTAATATTTAATTTAAATGAT
 11517  TAATATATTATTATAATAATATTTATTTTATATTAAAATATTATAATTAATATATATATA
 11577  TTTATTTTAAGAATATTATTATTATTATTATTAAAATTATTATTTTTATAAATATATATA
 11637  TATATATATATATATTATTTTTATTCTTATATAAATTATATATAAAATATATATAATATA
 11697  TAATTAATTAATATATATTATTTAAATTATATATTATTTAAAATACTTTTTATATTATAT
 11757  TTCCTTTAAATTAAAATATAATTATTATTTATATTATAATTATTTATGAAATATTATTAT
 11817  TAAAATAAAAAAGAGGTTTAGACTATATATTTATTATTTATAAACTTATTATATTATTTA
 11877  TTATTAATAGTTCCGGGGACCGACCACGGGAGCCGGAACCCCGAAAGGATAAATAAATAA
 11937  AATAAAAAAGTAATAAATATTAATATTATTAAATATTATTTATAATAAATATTAATATTA
 11997  TTAAATATTATTTATATTAATAAATTTTATTATTATTTGTAATATATTAAATATTAATAA
 12057  TATATATATTATTTATTATAATGAAAACCTATCATAAATTATCCTATCATATAATATCAT
 12117  ATCATATTATATCATATCTTATTATATGATATATAAAGTATTCACTCTATATGAAGTTAT
 12177  GATTATTATATAAATCTTATTTTATTTTATTTTATTTTTTTATTTGGACTAATAATAATT
 12237  ATAATAATAATTATTGATATGTTCTAATATTAATAAATAAATATTTATATTATAATATAG
 12297  ATATTCATTTCTTACTAATAAAAAGTTTTTATATTCATTATAATATAAATATATAAATAT
 12357  ATATAAATATTTAATGATTATAATTATATTAAAATATTATAAATATATATTTATTTTTTA
 12417  TAAAATAAATAAATAAATAAATAAATAATTAATTAATATTTTTATATTATAACTTATTTT
 12477  TATAATAATAATAATAATAATAAGTATTTTATTTTTATTATATTATTATATTATAACTTA
 12537  TTTTTATAATAATAATAAGTATTTTATTTTTATTATATTATTATATTATATAATTATATA
 12597  TATATATTAATTTCAATTTAATTAATTAATTAATTGGTATTTAGCATATGAGATCAATTA
 12657  ATTGTAATTCTTATAAGAATTAATTAATATGCTTTTTATATAATTTATACTTTTATATTT
 12717  CTCCTTCCGGGGTTCCGGCTCCCGTGGCCGGGCCCCGGAACTATTATTATTATTTTTATT
 12777  TATTTATTATTAAAATATAATAAAAAATAAAATTATATTTTTATATAATAATTTATATTT
 12837  CTATATATATATATATATTATATATAAATATTATTATATATATTTTTATATATATTATAA
 12897  TTATATTCATTAATATTTTATTATAGTGGTGGGGGGTCCCAATTATTATTTTCAATAATA
 12957  ATTTATCAAGGGACCCGGATATCTTCTTGTTTTTATTTATTATTTTATTAAATTTATTTT
 13017  AATTATTTATTTATAATTTATATTATACAATTTATTATTTCGTTAATATCTTTATTTATA
 13077  TTATATAATATATTATATTATTATAATATATTTATTGATTATATTAATACATTTAACTAA
 13137  TGTGTGCTCTATATTTATTGAATAGTTTGGTTATTATCAACCACCCCCTATTACGTCTCC
 13197  GAGGTCCCGGTTTCGTAATAAACCGGGACTTATATATTTAATACTAAAAATATAACTACA
 13257  TTACTTTTTTTTTTAATATATATAACATATATATATATATATATTAATTATATAAAATAT
 13317  AATACTCTATATTAAATATTATTTTATCAATATTTATTAATATATATAATAATAATAATA
 13377  ATAATCAATATTAATTATTTATATATATAAGATTAATATTATTTAATATATTATGAATAA
 13437  TTTAATTAATAAATCTTTAAATATTATTATAAAAAGTCTAAATTAAATAACTTCTTATTT
 13497  ATAATAAAGAATAATAATATATATATATATAAATATAATTAAAGAATGTAAATAATATAT
 13557  ATATAATATAATATAAAAAATATATATATATATAATATATATATAATATATAGATAATAA
 13617  TATTTTTATATAATTTATTTTATTATTAAGTAATGAATAATATAAAATCAATATATTAAA
 13677  TAATATATTTATATTAGTTCGATCTAGTTGGGATTTTTGTAATGAGTAAAAAGGTAATAT
 13737  ATAATATTAAATAATAAGTATTGATATAAGTAATAGATATAATAATAATATTATTTAATA
 13797  TTATATATAAATAATATTAATAATATAGATTCTGAAAGAGAGTATTAATATCATTAAATA
 13857  TATATATATGTTATATAATTTAAATGATTTTAATATATATATATATATTATATTATAGAT
 13917  TATGATACATTTATATAAATAATATATATATAAAAATTAATTATACTATTACTTTATAAT
 13977  ATAATAATATTTATTTATAAAGATATAAAAGAATTGTTTAAAGTTATAACTAAAATATTA
 14037  TATAGTATTCATTAATAATTAATATTATAAATTCAACTATTGTTATATTTATAAATAGAA
 14097  TAATATATTATTATCCTTAAGGATATAATAATAAAAAAAATTATTTAATAAATTTTAATG
 14157  AATATAATAATAATAATATTATTAAAATTAATATATAAAAAAAAGTAAAA
;     G-cox1 ==> start
;     G-cox1-E1 ==> start
 14207  ATGGTACAAAGATGATTATATTCAACAAATGCAAAAGATATTGCAGTATTATATTTTATG
 14267  TTAGCTATTTTTAGTGGTATGGCAGGAACAGCAATGTCTTTAATCATTAGATTAGAATTA
 14327  GCTGCACCTGGTTCACAATATTTACATGGAAATTCACAATTATATAATGTTTTAGTAGTT
 14387  GGTCATGCTGTATTAATAATTTTCTTCTTAGTAATGCCTGCATTAATTGGAGGTTTTGGT
;     G-cox1-E1 ==> end
;     G-cox1-I1 ==> start /group=IB (2.16e-34)
;     G-cox1-I1-orf326 ==> start /first_aa=N /note=LAGLIDADG ;; evalue:5.9e-37
 14447  aaccaaaaaagatatgaaagtaataataataataatcaagtaatagaaaataaagaatat
 14507  aatttaaaattaaattatgataagttgggaccttatttagctggattaattgaaggtgat
 14567  ggaactattctagttcaaaattcatcttcaataaaaaaatctaaatatagaccgttaatt
 14627  gttgtagtatttaaattagaagatttagaattagctaattatttatgtaatttaactaaa
 14687  tgtggtaaagtgtataaaaaaattaatcgtaattatgtattatgacttattcatgattta
 14747  aaaggtgtatatacattattaaatattattaatggatatatgagaacacctaaatatgaa
 14807  gcatttgttagaggtgctgaatttataaataattatattaattcaacaacaattctacat
 14867  aataaattaaaaaatatagataatattaaaattaaaccattagatacatcagatattggt
 14927  tcaaacgcttgattagctggtatgacagatgcagatggtaatttttctattaatttaata
 14987  aatggtaaaaatcgttctagtagagcaatgccttattattgtttagaattaagacaaaat
 15047  tatcaaaaaaattctaataataataatattaatttttcttatttttatattatgtctgca
 15107  attgcactatattttaatgttaatttatatagtagagaacgtaatttaaatttattagta
 15167  tctcttaataatacgtataaactatattatagttataaagtaatagtggctaatctatat
 15227  aaaaatattaaagtaatagaatactttaataaatattctttattatcatctaaacactta
 15287  gattttttagattgatctaaattagttattttaattaataatgagggtcaaagtataaaa
 15347  cttaatggtagttgagaattaggtataaatttacgtaaagattataataaaactagaact
 15407  acgtttacttgatctcattaa
;     G-cox1-I1-orf326 ==> end
 15428  aaaaatacatatttagaaaataaataaataaattattattactttcttcccctccgaatc
 15488  cgtaatatatttacggatatataatctcgtagtgtaaaaggtgtaacgagattattaata
 15548  agttgccgtaatatattgtaaaatatattattattacaacactatatgcgggaaaaccct
 15608  aaagtcataatataatattatccccacgagggccacacatgtgtggccctcgcggggtat
 15668  ggaaaatttaattaagttataaatgtactatagtattaaaaattattatgaataatttcc
 15728  ccacccccatgcgaagcatgggggggggtataagtatggacaatccgcaggaaaccaaat
 15788  aataaataatatcctgaacaaagtaagtgaaggagatatcttaaaatatatataatatat
 15848  attttataaattattacgtaggttcctcagagactacacgtgttgcacccattatattat
 15908  gtataatgggttgaagatatagtccaaatataattgaaagattataataaaatg
;     G-cox1-I1 ==> end
;     G-cox1-E2 ==> start
 15962  AACTATTTATTACCATTAATAATTGGAGCTACAGATACAGCATTTCCAAGAATTAATAAC
 16022  ATTGCTTTTTGAGTATTACCTATGGGGTTAGTATGTTTAGTTACATCAACTTTAGTAGAA
 16082  TCAGGTCCTGGTACAGGGTGAACTATCTATCCACCATTATCATCTATTCAGGCACATTCA
 16142  GGACCTAGTGTAGATTTAGCAATTTTTGCATTACATTTAACATCAATTTCATCATTATTA
 16202  GGTGCTATTAATTTCATTGTAACAACATTAAATATGAGAACAAATGGTATGACAATGCAT
 16262  AAATTACCATTATTTGTATGATCAATTTTCATTACAGCGTTCTTATTATTATTATCATTA
 16322  CCTGTATTATCTGCTGGTATTACAATGTTATTATTAGATAGAAACTTCAATACTTCATTC
 16382  TTTGAAGTAGCAGGAGGTGGTGACCCAATCTTATACGAGCATTTATTTTAC
;     G-cox1-E2 ==> end
;     G-cox1-I2 ==> start /group=ID (1.18e-33)
;     G-cox1-I2-orf360 ==> start /first_aa=K /note=LAGLIDADG ;; evalue:4.8e-43
 16433  aaaggctacataataaataataatgttattttcaatttcttaccaataatattattatta
 16493  ttaaataatgattcttatatcataataataataaaattaacaatattattatctaataat
 16553  catctattattattatcttcatctataaataataaagataaactattaataaaattagat
 16613  actccttttcggggtttcggttccgtgtcggaccccaaaacttctaaagatactaaaaaa
 16673  tcattattagatttaacaaataatgacattaataaatataattgagaatgagataataat
 16733  aattttaattttgataaattttataaagaatttaaaaaagttaaacctaataataaatta
 16793  ccatctaaagaatttttagaatgatttattggtttttttgaagctgttggttgtttactt
 16853  attcctaaaaataaacaattatatgctattattctttctaatagtaaagatttaaatcta
 16913  ttaaattatattaaagataatataacatttggtaatgtactatatcattcaaaaaaatta
 16973  aatacttatagatgagtagtatataatgaaacagatattttattattaattcatttattt
 17033  aatggtaatctagtattacctgtaagatatgtaaaattagagatatttatctctaatata
 17093  aatataaaattattaaaaaataataaacttattattaaattaattaataaatgtaaaata
 17153  cctaaattaaataatgcttgattagcaggttttactgatggtgaaggttgtttttataca
 17213  ggtaaatctaaatctttttattacctaagttatattattactcaaaaatatttagctaat
 17273  aaaattgtttttgatatattattattattattacaaaatataattaatattaaatctggt
 17333  ggtgttaataatcattctaaagataatctttatgttttacgtattagtagtttagaagct
 17393  tgttctaaattaaaattatattttgataaatatcctttaagaagttataaattattaatc
 17453  tataaagattgattaaattttatcgatatagctataaatgataatttatcaaaaaaatat
 17513  tag
;     G-cox1-I2-orf360 ==> end
 17516  aaaagttaatttaataaaaatattagatattattagttccggggcccgccacgggagcca
 17576  gaaccccggacggagaaataaaaagaaattattataatttattaaaaaaaaaataaataa
 17636  atttattatgtaaagagaaataaaaaatataattaaatgtaaatttatatataaatatat
 17696  attattttattattctttatttattaaagaaataataataatatttatataatatttttt
 17756  atatagttttatatcttttattatttgaaactttttatttattaatagttccggggcccg
 17816  gccacgggagccggaaccccgaaaggagttcatctatttaattatatatggacaataatt
 17876  aaataatagtatttatttatcttaaagatatatataataaatataaagaatatgttatat
 17936  tttagtttttatatattataattatatatatacttaatttatatatataacgtaaaaatt
 17996  acaaaatgtaatttttattgataattatcttattattattatattaaattatataatata
 18056  ataagtttatattaataataattattataatataaagtatataaaggcgacactgatagt
 18116  acggttaataatcttctttaggatcaagaccgtcggttaattaagtgatcgctacagact
 18176  gctttatcggtggctttaataatatatatatatatatattataaggttaatgtacagtcg
 18236  gaactctcaatatatatattttttttttttattaaataaatatatatataaattggttat
 18296  tattattaaataataaataaaatatattgtaagtgaaatatttatattttatatgagttt
 18356  gga
;     G-cox1-I2 ==> end
;     G-cox1-E3 ==> start
 18359  TTCTTTGGTCATCCAGAAGTATATATTTTAATTATTCCTGGATTTGGTATTATTTCACAT
 18419  GTAGTATCAACATATTCTAAAAAACCTGTATTTGGTGAAATTTCAATGGTATATGCTATG
 18479  GCTTCAATTGGATTATTAGGATTCTTAGTATGATCACATCATATGTATATTGTAGGATTA
 18539  GATGCAGAT
;     G-cox1-E3 ==> end
;     G-cox1-I3 ==> start /group=IB (2.42e-15)
;     G-cox1-I3-orf346 ==> start /first_aa=M /note=LAGLIDADG ;; evalue:2.9e-34
 18548  atgaaagctcaagtgtcgttatatatggtaacgtatatattattatttaactgtatgccg
 18608  gaaactttatactattttaataataatgataatattattaaaataactaaaataatagtc
 18668  cgcttattattaatatatttggaaaaatctattattttatttagatattttataactaat
 18728  aataaacaatcggcaagtaacttttatttttcttctataaaaattaataaaaaaacaatt
 18788  cttaaaaatcatttaaatgatataaatgaaataaaaatatcagaacataaacctttatat
 18848  aaaagattaaaagatgatgaaatattaggttattatttagcaggtttaattgaaggagat
 18908  ggtcatatcggcgctaaatatattactattgctattaattataaagatattaaaaatgct
 18968  tattatttaaaaaaattaattggttatggtaatattagaagatactctaatactgataaa
 19028  gctgtaagtttaaattttgattctaaagcagctatattaagagtatttaatttaattaat
 19088  ggtaaattattaggcccttataagcataaacaattaattgataataaatacgatattaaa
 19148  tttaatactttaattaaacctatcgctaattttaatttatgagataacccctgattaact
 19208  ggttttactgacgctgatggtagttttggagtatatatttataaatcaaaaactataaaa
 19268  ataggatataatgtaaaaattatatttagaattaaacaaagatatgttgatttattaaaa
 19328  catattcaaaaagctttagatggtagtatttctttatttaaaataaaatcagtagttgga
 19388  ggttataattattcagctcttaattttaattctattaaaaattgaattaaatattttagt
 19448  ttatatccaccattgcataatagtaaatatattctttttattaaatgatataaagtttgt
 19508  tatttatttgataataaattacatttaactaaagaaggattagataaaattaaatctatt
 19568  aaaaggaacttcagagactag
;     G-cox1-I3-orf346 ==> end
 19589  tacgttaaatatcctatatataaaaattaagcatttaatcctttattatatataaaatat
 19649  atatataatataaataattatcttatttatttttattataaataagtttataggataaag
 19709  atacagtccatagttaataaggttgtttatataatataatataatataatatataaaaat
 19769  atatatatataaaataaaatataatataatataatataatatatatataatataatataa
 19829  tataatatatataatataatataatataatataatataatataatacttgttattggtcg
 19889  aaaaataatatctcactttaattagaattataattataatttaaattttaaagtatatat
 19949  attataaaaattataaaacttattcatccttatttaatattattatatatttatgataat
 20009  aatatttaagtg
;     G-cox1-I3 ==> end
;     G-cox1-E4 ==> start
 20021  ACTAGAGCATATTTCCTATCCGCACTGATGATTATTGCAATTCCAACAGGAATTAAAATC
 20081  TTTTCTTGATTAGCCCTAATCTACGGTGGTTCAATTAGATTAGCACTACCTATGTTATAT
 20141  GCAATTGCATTCTTATTCTTATTCACAATGGGTGGTTTAACTGGTGTTGCCTTAGCTAAC
 20201  GCCTCATTAGATGTAGCATTCCACGAT
;     G-cox1-E4 ==> end
;     G-cox1-I4 ==> start /group=I(derived) (4.15e-09)
 20228  attaatttaataagtgtcgtgcttaaaattcactaaaataatatataataaattataata
 20288  aaatatataaaaaaaaaataaaaaaaaataaaaaaaaattaatatcattaatttatataa
 20348  ataaaaatttattaaatattattggttatatatatatatatattaataataaaaaatata
 20408  tatatatatatatagctaacggggaaactcttataattattatttatataataaataaga
 20468  caatcccgtgataactttaatatatatatattatatattaaagtattgtagagactaaac
 20528  gtgaatgattttaatattatttaaatattaaaattaagagatagtccaatcttatatgta
 20588  aatataagttaataccaaaaaaaaaataatattattttgacttattat
;     G-cox1-I4-orf163 ==> start /note=LAGLIDADG ;; evalue:1.2e-10
 20636  atattaatattattaataataattttaactaataataaagtttttatagaaactttatat
 20696  tattatttaatatttaattttcaattaatatctccttttggggttccggtccctggtccg
 20756  gcccccgaaactaaagatattaagaatttatatgaatcaattataaataattatattaat
 20816  attttaaataaatatcttattaatattaataaagataatattaataaattaaaattttta
 20876  gataattatactgaagaagaaaaaggttattatttatctggattatttgaaggagatggt
 20936  aatatttatacgagatgtttttcaattactttttctttagaagatgttttattagctaat
 20996  tatttatgtctttattttaaaattggtcatattacagctaaatataattctcctccggcg
 21056  tccgccccgcgggcgggccggactaataaagaattaacagctgttaaatgaaatattata
 21116  aaaaaaaaataa
;     G-cox1-I4-orf163 ==> end
 21128  caagaagtatttataaattatattaatggtaaattattaacatataaaagatatgaccaa
 21188  tatttttaatataattttaataatcgtttaaatattaaattattaaaacctaaagaattt
 21248  gatttactattaaatccttgattaacaggttttaatgatgctgatggttatttttatata
 21308  ggttttcaaaaacataaaaatagtcagtgattaaaatttcatttagaattatcacaaaaa
 21368  gatagttatattttagtccggcccgcccccgcggggcggaccccaaaggagatattatta
 21428  aaaaatattttaaacttggtggtattttaaaaagagattataaatctggtgctacagctt
 21488  atatttataaagctcaatcatcaaaagctataaaaccttttattgaatattttaataatt
 21548  atcaaccattaagtcttagaagatataaacaatatttattattaaatattgcttacttat
 21608  taaaattaaataaattacatatattacttaattctttattaatattaaaagaattaatat
 21668  tattacaaagtgttaaaaatatatctttagttccgggtccggtccagggaccggaacccc
 21728  gaagaggagaaataaaaaatgaattaaataatagggttaaaattattattaataaacttc
 21788  attataacaatatcgaataatgataatattaaagagtaaaattcttaaagtgttaattaa
 21848  ataatattattttttttatg
;     G-cox1-I4 ==> end
;     G-cox1-E5 ==> start
 21868  ACTTACTACGTGGTGGGACATTTTC
;     G-cox1-E5 ==> end
;     G-cox1-I5 ==> start /group=II (1.02e-18)
 21893  gagcgatctgaaagttatcataaataatatttaccatataataatggataaattatattt
 21953  ttatcaatataagtctaattacaagtgtattaaaatggtaacataaatatgctaagctgt
 22013  aatgacaaaagtatccatattcttgacagttattttatattataaaaaaaaaagatgaag
 22073  gaactttgactgatctaatatgctcaacgaaagtgaatcaaatgttataaaattacttac
 22133  accactaattgaaaacctgtctgatattcaattattatttattattctataattatataa
 22193  taataaataaaatggttgatgttatgtattggaaatgaacatacgataaatcatataacc
 22253  attagtaatataatttgagagctaagttagatatttacgtatttatgataaaacagaata
 22313  aaccctataaattattattattaataataaaaaataataataataccaatatatatatta
 22373  tttaatttattattattatattaataaaatttaatatatattataaataattattggatt
 22433  aagaaatataatattttatagaaattttctttatatttagagggtaaaagattgtataaa
 22493  aagctaatgccatattgtaatgatatggataagaattattattctaaagatgaaaatctg
 22553  ctaacttatactataggtgatatgcctatctttatttatatatatattattattattaat
 22613  aataaaaaaaaattaaaaaagataggaggtttatatataactgataaatatttattatat
 22673  tattttttttataataaatattaaaagatattgcgtgagccgtatgcgatgaaagtcgca
 22733  cgtacggttcttaccgggggaaaacttgtaaaggtctacctatcgggat
;     G-cox1-I5 ==> end
;     G-cox1-E6 ==> start
 22782  ACTATGTATTATCAATGGGTGCTATTTTCTCTTTATTTGCAGGATACTATTATTGAAGTC
 22842  CTCAAATTTTAGGTTTAAACTATAATGAAAAATTAGCTCAAATTCAATTCTGATTAATTT
 22902  TCATTGGGGCTAATGTTATTTTCTTCCCAATGCATTTCTTAGGTATTAATGGTATGCCTA
 22962  GAAGAATTCCTGATTATCCTGATGCTTTCGCAGGATGAAATTATGTCGCTTCTATTGGTT
 23022  CATTCATTGCACTATTATCATTATTCTTATTTATCTATATTTTATATGATCAATTAGTTA
 23082  ATGGATTAAATAATAAAGTTAATAATAAATCAGTTATTTATAATAAAGCACCTGATTTTG
 23142  TAGAATCTAATCTTATCTTTAATTTAAATACAGTTAAATCTTCATCTATCGAATTCTTAT
 23202  TAACTTCTCCACCAGCTGTACACTCATTTAATACACCAGCTGTACAATCTTAA
;     G-cox1-E6 ==> end
;     G-cox1 ==> end
 23255  GTTATAAAATTTAATTATTTACTTAATAATTAAAAAAAAAGTAAATATTATATCTAAACT
 23315  TAATAATATATAATAATATTCTTATAAAAATATATAAAAAAAAATATATAAAATTTATTA
 23375  AAATATCTCCTTTCGGGAACTATAATATATTTATATAAATAAATACTAATATAATCCTAT
 23435  TATATATATATATATATATAAAATAATATATATATATAATTAATATAAATAATATTTATA
 23495  ATTATTTTTTAATAATATATATAATTTAATATATTAATGAATATTATATAATTATTAAAT
 23555  ATATTATAATATTATTATTATTTTATAATAATAATATTTTTAATACAAATTATTATTATT
 23615  TATTATTTATTAATATATAATAGTATGTTTAGTATTATTAATACTAAATAAAATATAATT
 23675  ATAATTAGGATCTAACAATACATTTATCTGATTAATATTAATATTTATATTAATAAACGG
 23735  GTTAAATTAATTGTATCCAATTTAATTAAATTATAGATATATTATTTATAATATTAATAT
 23795  ATTGTTTTATTAAAAAGATAAAAATAGTTTTTATTTTATATATAAATATAGGATATAAAT
 23855  AAATATATTATAGTGAACCCCGAAAGGAAAATATATTAAGAATATATTTATATTTTACAT
 23915  ATAATTATTTATAATATAAATATCTCCATAAATTTAAATTAAATTCGGACTAATGTAATT
 23975  ATTTAATAATTTATTTAATAATTTATTAAAATAAATATTTACATTTGATAATATTTATAT
 24035  TATGTCAGTTATTTTATATTAATGTTTAATCTATTATAATATTTTTTTAATAAATATATT
 24095  ATTTATTTATATTAATTATATATATATATTATTTTTATAATATATATATATTTTTATTAA
 24155  ATATTTATTAAATATTTATTAAATTATTATAATGTTGTTATTAATCTTATATAAAAAAAT
 24215  ATATAAAAAA
;     G-atp8 ==> start ;; mfannot: alternative ATG start pos 24183
 24225  ATGCCACAATTAGTTCCATTTTATTTTATGAATCAATTAACATATGGTTTCTTATTAATG
 24285  ATTCTATTATTAATTTTATTCTCACAATTCTTTTTACCTATGATTTTAAGATTATATGTA
 24345  TCTAGATTATTTATTTCTAAATTATAA
;     G-atp8 ==> end
 24372  TATTATTTATATGATTTATTTATTTAAATAAACATAATAAAATTATTCTCCTTTCGGGGT
 24432  TCCGGCTCCCGTGGCCGGCCCCCGGAACTATTAATAAAAAATAATATTTATGTTTATTTA
 24492  TATATATATAATAATTAATAATTTATATATTTATATATTTATATATTTATATTGAATACA
 24552  TTTTAATTGAATAGTATTATATTATATTATTCATTAAATAATATTAATATTTATTTCATA
 24612  AGTAAATAACAATATTATATATTATTATATAATTATAATATATTAATTTAGAAATAAAAT
 24672  ATTAATAAGAATTATATATTATATATTATATTAATGAGGAGGTTTTTTACCATTAATAAA
 24732  TTATTATTATTTTTAATAATCATTTATGATTTATTATTAATAAATAATATATGGTTAAGG
 24792  ATTTTTTTTTCATTAATTATAATAAATTAATAATTATAAAAATTCTTATATTAATAAAAA
 24852  TTATTAAATACAAATATTATATATATATAATTCATTATATATATATATATATAATAATTA
 24912  ATCTTATTTTTATCTTTATATTTATTAATATATTTATATATATTATATATTTTATATTAT
 24972  ATAAATTATATTATAATTAAAGATTATTATGATTAATTATTTATAAGTTATAGTTTATAA
 25032  ATTTATATATTATT
;     G-atp6 ==> start ;; mfannot: alternative ATG start pos 25028
 25046  ATGTTTAATTTATTAAATACATATATTACATCACCATTAGATCAATTTGAGATTAGACTA
 25106  TTATTTGGTTTACAATCATCATTTATTGATTTAAGTTGTTTAAATTTAACAACATTTTCA
 25166  TTATATACTATTATTGTATTATTAGTTATTACAAGTTTATATCTATTAACTAATAATAAT
 25226  AATAAAATTATTGGTTCAAGATGATTAATTTCACAAGAAGCTATTTATGATACTATTATA
 25286  AATATGCTTAAAGGACAAATTGGAGGTAAAAATTGAGGTTTATATTTCCCTATGATCTTT
 25346  ACATTATTTATGTTTATTTTTATTGCTAATTTAATTAGTATGATCCCATACTCATTTGCA
 25406  TTATCAGCTCATTTAGTATTTATTATCTCTTTAAGTATTGTTATTTGATTAGGTAATACT
 25466  ATTTTAGGTTTATATAAACATGGTTGAGTATTCTTCTCATTATTCGTACCTGCTGGTACA
 25526  CCATTACCATTAGTACCTTTATTAGTTATTATTGAAACTTTATCTTATTTCGCTAGAGCT
 25586  ATTTCATTAGGTTTAAGATTAGGTTCTAATATCTTAGCTGGTCATTTATTAATGGTTATT
 25646  TTAGCTGGTTTACTATTTAATTTTATGTTAATTAATTTATTTACTTTAGTATTCGGTTTT
 25706  GTACCTTTAGCTATGATCTTAGCTATTATGATTTTAGAATTCGCTATTGGTATTATCCAA
 25766  TCTTATGTTTGACTTATCTTAACAGCATCATATTTAAAAGATGCAGTATACTTACATTAA
;     G-atp6 ==> end
 25826  ATTATAAAATAAAAATTATAAATAAAATAATTTATATATAAAAGTATTAAACTTATAATA
 25886  AATATAATATACCCCACTTTTTAATAATATTCTTTTATTTCATATAAATATCTATTTATT
 25946  GATATTATTATTATTATACTTTTTTTATATATTTAATAATTCTTATTATACCCTTTTTTA
 26006  TTTATATTATATGATTAATATAATATATTATTAATGTTACTTATTTTTATTATTATTAAA
 26066  TCTTTATTTATTTAATTATATATTATATATAAATTATATATAATAAAATTATTAGTTATT
 26126  ATTAATGTTATATATAATATAATATAATAGAATATATATATTATTTAAATATATTTATAT
 26186  AATATTTAATATAAAATACATAATTAATATTATTATAAATAATATTTATTATAAATAATA
 26246  ATAATAAAAAAAAAATATAATATAATATAATATAATATAATAGAAAAATGGAATTGTATA
 26306  TTATTAATGATAAATCATAAATTAATAAAATATTAATTTACTCCTTTTTGGGTTTTCGAT
 26366  TACTATATCGATACCTCAATTGGAACTATTTATTAATTCCTCTTCATAATTATAATTATA
 26426  ATTAGGACACAATTAAATCTCATTGTTAATTAGAAAAAATATTTATTCTAATTAATTTAA
 26486  CTATGAAAGTTATTAATTATTATTAATAAATCTTTATAATGTAATACAATATAATATAAT
 26546  TAATAGAACACTATTATGTTATTTATTGAAATTAAATTATATTATATTAATTCTAATTTT
 26606  ATTATGAAGATTAATAAAATATTATTAAAGATATAATATTAATAATAAAAATATAAAAAA
 26666  TAATATTTATACTTTAATAGTATTTATAATAATTATAATGAAGATGAATATTTTTTATTA
 26726  TTATTTATAATAAATTTATATAAAGTAATATATATATATTTGTATTTATTTTTATTAATA
 26786  TATATAATATATATATATATATTATTAAAAAGAGATATTTAGATATTTTTTATCTTTATT
 26846  ATTTTTGCAAATATATAAGTAATAAATTAAATTTTATAGGGGGAGGGGGTGGGTGATTAG
 26906  AAACTTAACTGAATAATATATATAAAGCATACATAATATAAATTTAATAATATAATCAAT
 26966  AGATAATAATTATAAAATAA
;     G-orf151 <== end
 26986  TTAATTATATAATAAAAATAATGTATAAACAATATAATAAATTATATAAAATAAAATATA
 27046  AATCATAAATAAAAACCAAATAAATAATATAATAAATGATAAACAAGAAGATATCCGGGT
 27106  CCCAATAATAATTATTATTGAAAATAATAATTGGGACCCCCACAATAAAATAAAATTAAA
 27166  ATAATTAATATATATATATAAATATAATAAATTATTATATATAAATATATATAATTTTTT
 27226  ATAAATAAATATTATAATATTATATAAATAAATAATTATAATATATAATAAATATATAAA
 27286  TAATAATAAAAATATTAACAATATAATAAAAATTAATAATATAAATATAAATGATAAATA
 27346  AGTTAAATTAATAAAATAATAAATGATTAACAAGAAGATATCTGGGGTTCCATTAATAAT
 27406  TATTATTTTCAATAATAATTGGGACCCCCCCACCAT
;     G-orf151 <== start
 27442  TATAATATCATATTAATTAATATAATAATAATGTATATAAAATATAAATAATAATTAATA
 27502  TAATAATAATGTATATAAAATATAAATAATAATTAAATATATATATAAATAATTATTTTA
 27562  TATAATATATTATAAATAATAATAATAATAAATATTTATTAATTAATAATGATTATAAAT
 27622  ATTTTATTAATATAAATTTATAACTATTTTATTATATATATATATATTTTTTTTATTCAT
 27682  AAAAATTCCTTTTGAAGATTTTTATTTTATTTTTATATAAATATCTTTTAATATTTATAA
 27742  TAAATAATAATATATTCATTATATTTATAATTATATATAATGTAATACGGGTAAACATTA
 27802  CCCGTTGTTCACGGGTAATGTTTACCCTATTTTATATAATTCTTAATAAATATATTTATA
 27862  TTTTTATATAAAAAAAAATTATAATAATTTATTAATTCTCCTTTTAGGGTTCACTATAAA
 27922  AATAATTTTAATATAATTTATATATTTTATGATTAATATAATAATTCCTTTTTAAATAAA
 27982  TTAAATAAAAAGGGACGGACTCCTTCGGGGGACTCCTTCGGGGTCCGCCCCCCCCGCGGG
 28042  GGGCGGGCCGGACTATTATTATAAATAATTATATATTATAATATAATTAAAAAGTATTAT
 28102  AATTGAAACAAAAATCGTAATTTTAAATGGAATAATAATTATTATATATTTAATATATTT
 28162  AATAAAGTTATAATATCTCCTTCTACCGGACTCCTTCGGGGTCCGCCCCCTCCCCTGCGG
 28222  GGGGGCGGACTATTTTATTTTATTTTATTTTATTTTATTTTATTTTATTTTTATAAAAGA
 28282  AAATAGTAATAATATTATCTTCTCCTCCTTTCGGGGTTCCGGCTCCCGTGGCCGGGCCCC
 28342  GGAACTATTAATTATATAATATAATATGATACGGATCAAACATTACCCGTTGTTCACTGG
 28402  CAATGTTTAATCCTATTGTATATAAATATAATAATTACCCCTCTCGTAATTCATATATAT
 28462  ATAAAATATAAAATATAAAATAATAATATTATGATTATTATAATATATATATATATATAT
 28522  ATAAATATATATATATAATTTATAATTTATATGATTAATATATTATATATATAAAAAATA
 28582  TATTAAATTTACTTTTTATTTATATTTATTTTAATACTTATATAGTATTTATTAATAATA
 28642  TAATAATTGTTATTATAAATATTAATAATAATATAAAAATAGGATAAATAATATAAATAA
 28702  TATGAATAAGTATAAAAACATATAAAATATAAAATATATCATAAATTTAATAAATATTAT
 28762  AATAATTTATAAATGATAGATATCTGGGGTCCTATAAATAATAATTATTTTAAATAATTA
 28822  TAGGGACCCCCACCTATTATATAAATATAAATATAAATATAAATACAAATATAAATATAT
 28882  AAATATATAAATATAATATAAATACAAATATAATATATAAATATAAATATAAATATAAAT
 28942  ATATAAATATAAGTATAAATAAAAATTAATAATATATATATAATTATTATTAAAAATAAT
 29002  AATATAATATATAATAAAATATAACTTATTAATATAATATTAAAAATATAATTAACAAGA
 29062  ATAAATAGTCCGTGGGATCGAACCCCCTTTTTTTATTTAATATTTAATATTTAATATTTA
 29122  ATATTTAAAGAAGGAATTGTTTATATATATTAATATCTTATTTGGGGATTAATATAATAT
 29182  ATAAGTTTTTGATACCAGGCCAAAGACCGGAACTCCAAAAGGAGATTATATAAATATTAT
 29242  TTATCTCCCTTTTTTAATATTATAATAATTTTATTAAAAAAAAATAATAATAATAATAAT
 29302  TATAATTTATAATAACAATTATAATAATTTAATTAATTAATTAATTAATTAATTAATTAA
 29362  TTAATTAATAATAAATATAAATATAAAAAGAATATAATTTATAATAAATTTATATATATA
 29422  TATATATTAAATAAAATATTTACTTCATTAATATAAAATATAAATATATTTAATTAATAA
 29482  GTATATATATATAATAATATATAATAACCTATTTATATATATAATCTTAATATAATTAAT
 29542  AGAAATATTATATAAGTAATATATAAAAATAATATAAAATAATTATAATTCAATTTATAT
 29602  ATTAATAGTTCCGGGGGGCCGGCCACGGGAGCCGGAACCCCGAAAGGAGGAATAAGATAA
 29662  ATATATAAATTATATTAATAAATATAAATTTTAAATGAATTAATAAAATTAATATATATA
 29722  TGTATATATATATATATATATTAAATATATTTAAATAGTTTCCGAAGGAGTGATAGATCC
 29782  CTTTGGGGGAGACCGAACCCCGAAAGAGTTTTATTTTATTTTATTTTATTTTATTTTATT
 29842  TTATTTTATTTTAATTAGGTTAATAAATAGTAATAATAAACTTAATAATAATAATAATAA
 29902  TTTTATTTTTATAATTTATTAATAATAATAATAATTATATATATATATATTATTAATAAA
 29962  TATA
;     G-trnE(uuc) ==> start
 29966  GACCTTATCGTCTAATGGTTACGACATCACCTC!TTC!ATGTTGATAATATCGGTTCGAT
 30024  TCCGATTAAGGTTA
;     G-trnE(uuc) ==> end
 30038  TTCATAATAATAAATATTTGTAAAAAAAGTATATATAATTAAACATATTCTTTATATTAA
 30098  TTAATAATTATTAATAATATACATTTTATATAATACAATTATATATATATATATATTTTT
 30158  TTTTAATACAAATAATATATTCATAATAATAAATACCGATTGTTATTATACTATAATAAA
 30218  ATATATAATATATTTTTCATTATAATATTTTTAAATAAATATTATAATAAATTATATAAA
 30278  TAATATTTATGTATAATAATAATAATAATAATTGTTATTAATTAATTCTATAATTATTAT
 30338  ATATTTAATTTATTAAATATAATATATAATAATAGAATTTATTTTATTTTTTTTTATAGT
 30398  TCCGGGGCCCGGCCACGGGAGCCGGAACCCCGAAAGGAGAATATAAATTAATAATATTAT
 30458  AAATAACATATTAACAATAAATTATTGTTAATATAATAATAATAATAACAATATTAATAA
 30518  ATAATATAAAAATTATTAATATTATATTTATATAATATTAATATAAAAATCTTTCATAAT
 30578  ATTAATTATTATTAAATAATAATTATATCATTAATATTAATATAATCGTCAATATTATTT
 30638  ATTTATTTATTTATTTATTTATTTATTTATTATTAAATAAATATTTTTAAATATTATATT
 30698  ATATTATTAACTTTTTATTAAAAAAATTAATAATGATATAATATAATTAATATTATCCAC
 30758  GGGACCAATGACCAACCCGGTAGTTGACCGGATTGGCGCCCGCGGGGTTTATATTTAATA
 30818  AATAATAATATTAATAAAATCTATTAACTTTTTTTTTTTTTTAATGGATTATATTAATGA
 30878  AAAAAAAATGAGAAATATCTTTTTTTTTTTATAATTATAATTTATATATAATAAAATATG
 30938  TATATATAATAAAAAAATAGTTTTTAATATTATAATATAATTATATATATAATTATAAAT
 30998  ATATATATATATAATAAGTATTAATTAATAATATATATTTATATATTTTTTTTATTAATT
 31058  AATATATATAAAATATTAGTAATAAATAATATTATTAATATTTTATAAATAAATAATAAT
 31118  AAT
;     G-cob ==> start
;     G-cob-E1 ==> start
 31121  ATGGCATTTAGAAAATCAAATGTATATTTAAGTTTAGTGAATAGTTATGTTATTGATTCA
 31181  CCACAACCATCATCAATTAATTATTGATGAAATATGGGTTCATTATTAGGTTTATGTTTA
 31241  GTTATTCAAATTGTAACAGGTATTTTTATGGCTATGCATTATTCATCAAATATTGAATTA
 31301  GCTTTTTCATCTGTTGAACATATTATAAGAGATGTGCATAATGGTTATATTTTAAGATAT
 31361  TTACATGCAAATGGTGCATCATTTTTTTTTATGGTAATGTTTATGCATATGGCTAAAGGT
 31421  TTATATTATGGTTCATATAGATCACCAAGAGTACTATTATGAAATGTAGGTGTTATTATT
 31481  TTCATTTTAACTATTGCTACAGCTTTTTTAGGTTATTGTTGTGTTTATGGACAGA
;     G-cob-E1 ==> end
;     G-cob-I1 ==> start /group=II(derived) (2.52e-12)
 31536  gtgagacaagtataagtatattattataatatcataccattaaataaattattttaatga
 31596  aatgattatgtttatatataacatatacctaattagacatgcattattagtaataatttt
 31656  gtatgaaactctaataataataattattattaattattaaggtaagattcatatggatag
 31716  cgtaagtcaatctaatattataaaatatcgtaacataaacaatattttttctattattaa
 31776  ttaataaataataataaataaaaataattatatgagaagtaagatattcaattctgtcta
 31836  gaatacatatatatacgttaatactcatcggtataaaattagaatcctaagtgaattatt
 31896  gaaagtataataatataaacttggtaagcccaattatttccatataatatttatattaat
 31956  attatatggtagttatatataatattattaaataaataataatagaaattataatataga
 32016  taagtgggtaaaagactattgaaaaagctaaagattatatgtaatgtataatatagatca
 32076  aattatttatatatttttattaaaatatataataatggttaatattattattaattaatt
 32136  aattaattaataataataacgaataaatgattaatgtgaaagcatgctaacttcaatata
 32196  ggatgatttatatagaatataaattgtttgagctgtatactatgaaagtagtacgtacag
 32256  ttctgagtgggggaaaatttgtaaaaatctacctatcacaat
;     G-cob-I1 ==> end
;     G-cob-E2 ==> start
 32298  TGTCACATTGAGGT
;     G-cob-E2 ==> end
;     G-cob-I2 ==> start /group=ID (3.23e-21)
;     G-cob-I2-orf271 ==> start /first_aa=N
 32312  aatatatatatcgccttaaatatgttttatattataataataataataaatataataatt
 32372  ttaatatataataaatatattattaatataaaaataattaataagaaggaaataaataat
 32432  tatattggaccattaaatatagatattatatctattatttatggttctatattaagtaat
 32492  agttatgctttaaaaattaaaggtggtactaaaattatttttcaacaagaaaatatacat
 32552  aatgattatttatattatttacatagtttattagctaatttaggttattgtaatactaat
 32612  ttacctattattaaaacaaaattaaataaaaaaggtaaaattataaaatatttaaatttt
 32672  gaaacttgaaaatataaatcttttaattatatttttatagattgatataaaaaaaataaa
 32732  ttaaataaaaattatattaaagttttacctaaatctttaaatatatatttaacaccatta
 32792  gctttagctatctgaatcatagataataattgtaaatttaataaaaaattaatattcttt
 32852  ataaattattttaaatataatgatatattattcttaaaaaatttattatattataaatat
 32912  aatattaatactactatttataataataataataataataataataatttaaataataca
 32972  caatatattatttatgtatctaaagaatcaataccacttttaaataaaattgtatcacca
 33032  tatattattccaagtataaaatataaattaaataattatttagttccggggcccggcaac
 33092  gggagccggaaccccgaaaggagtataaatatataa
;     G-cob-I2-orf271 ==> end
 33128  aataaaaaaatatatataatataatataaaacatatagtattataattttatttatttat
 33188  tataatgcaatattattgaaaacatgtcaaaattatattattaagtaacaagacagtggg
 33248  ttatataattaatatgatcccaacagaatacaccaataatagatattattataaaaataa
 33308  tataataatatttaatgtttattcgaagaaaatttataatatttattattataacacaag
 33368  gtttaataatctatatatatatatatatatatatatataactactattattattattaca
 33428  tttatttaattaatatataaataatgaattataattattatgattaatatatttataata
 33488  ataatcttattataatattaatatataatagttccgggccccggccacgggagccggaac
 33548  cccggaaggagtaatatataatatttaatatataacattaatatataacattaatatata
 33608  acattaatatataatatttatattatagtattattaagatataatatttatttataatat
 33668  agatattgattaaatgtaattataaatataaagggtagatattattaaatacagggtatt
 33728  atttatattaataaatcaataattaattaattgatattattattattaaaaaaaaaataa
 33788  taataatttataaataatattattttcttg
;     G-cob-I2 ==> end
;     G-cob-E3 ==> start
 33818  GCACTAGTTATTACTAATTTATTTTCAGCAATTCCATTTGTAGGTAACGATATTGTATCT
 33878  TGATTATGAGGTGGGTT
;     G-cob-E3 ==> end
;     G-cob-I3 ==> start /group=IB(3') (9.03e-05)
 33895  t
;     G-cob-I3-orf348 ==> start /first_aa=N /note=LAGLIDADG ;; evalue:2e-49
 33896  aatatagaggatccatattatagtaatataatattaaataaatctgttttatgctgaaat
 33956  atcttcatttgaataataaattactatattattcaattaattatttataataatataatt
 34016  tgaaataaaaataatatagttaaaatatttattataagaagaaaattagcagtaattaat
 34076  atatatatatatataaaattaattattcagagactttatagttattatataaataatact
 34136  attatttatgataaaaatcataaattaaacacagataatcctatttatgcatatattgtt
 34196  ggtttatttgaaggtaatggttgaattactatttcaaaaaaaggtaaatatttattatat
 34256  gaattaggtattgaaatacatattaaagatatccaattattatataaaattaaaaatatt
 34316  ttaggtattggtaaagtatcaattaaaaaattaaaaataaaagatggtactattaaagaa
 34376  atatgtaaatttaatgtaagaaataaaaatcatttaaagaatattattattcctattttt
 34436  aataaatatcctatattaactaataaacattatgattatttatattttaaagataattta
 34496  ttaaaagatattaaatattataatgatttatcttattatttacgtcctattaaaccattt
 34556  aatactcttgaagatattttaaataaaaattatttttcttcatgattaattggttttttt
 34616  gaagctaaaagttgttttagtatttataaacctataaataaaaaaataaaacttgctagt
 34676  tttgaagtatctataaataataatatagaagttatattagctattaaatcatatttaaaa
 34736  attaataataatatttatataaatgaatttaataattcaaaaataacacttaaaagtatt
 34796  aatgatattaaaaatgttgtaatatttattaataataatcctattaaattattaggttat
 34856  aaaaaattacaatatttattattcttaaaagatttacgtcttattcttaaatataataat
 34916  tattttaaaattcctcctaaatattaa
;     G-cob-I3-orf348 ==> end
 34943  tcttatataaaaatataataataatatatttatatattatataattatataaacaaaata
 35003  taatttatatataattatttattataaatatagtccg
;     G-trnX(guug) <== end
 35040  gcccgccccgcgggggcggaccccgaaggagtgagggacccctccc!caac!gggagggg
 35098  gaccgaaccccgaaggagtgcggg
;     G-trnX(guug) <== start
 35122  accccgtgggaaccgcatccctttttatttttaattaagaaggagtgagggacccctccc
 35182  tattctaatgggagggggaccgaacccctatttaagaaggagtgagggacccctccctaa
 35242  tgggagggggaccgaaccccgaaggagtttaattatatattaaatatattattatcaata
 35302  aataaattcctttgaactatttattattttattatatttattttctccttcattattaat
 35362  ttttattaataattaaaatcttatcattttatggtattttatttctattttaggatatcg
 35422  aaactataaattaaaaagtataattttattaattataatttatgattaataaataagaaa
 35482  taaaaactttagaagtaatatttatctttttttttataaataaatattatgattaatata
 35542  taatcatttataaatatttatatataattatatatatatacataaataggattaagatat
 35602  agtccgaacaatatagtgatatattgataatagttttcaaatatgtaactatttaaacat
 35662  taaaag
;     G-cob-I3 ==> end
;     G-cob-E4 ==> start
 35668  CTCAGTATCTAACCCTCTAATCCAGAGATTCTTTGCGTTACATTATTTAGTACCTTTTAT
 35728  TATTGCAGCAATGGTTATTATGCATTTAATGGCATTACATATTCATGGTTCATCTAATCC
 35788  ATTAGGTATTACAGGTAATTTAGATAGAATTCCAATGCATTCATACTTTATTTTTAAAGA
 35848  TTTAGTAACTGTTTTCTTATTTATGTTAATTTTAGCATTATTTGTATTCTATTCACCTAA
 35908  TACTTTAGGT
;     G-cob-E4 ==> end
;     G-cob-I4 ==> start /group=IB (5.40e-20)
;     G-cob-I4-orf387 ==> start /first_aa=Q /note=LAGLIDADG ;; evalue:7.7e-45
 35918  caaaatatggccttattattaattacatatgtaattaatattttatgtgctgtatgctgg
 35978  aaatctttatttattaaatatcaatgaaaaatttataataaaactctatattattttatt
 36038  attaaaaatattgctttaaatacaaaacaattaaataatttcgtattaaaatttaattga
 36098  acaaagcaatataataaaataaatattgtaagtgatttattaaatcccgatagagtaaaa
 36158  tattattataaagaagataatcagcaggtaaccaatataaattcttctaatactcactta
 36218  acgagtaataaaaagaatttattagtagatacttcagagactacatgcacacataaaaat
 36278  aaatttaattatttattaaatatttttaatataaaaaaaataaatcaaattattcttaaa
 36338  agacattatagtatttataaagatagtaatattagatttaaccaatgattggccggttta
 36398  attgacggagatggttatttttgtattactaaaaataaatatgcatcttgtgaaattctt
 36458  gttgaattaaaagatgaaaaaatgttaagacaaatccaagataaatttggtggttctgta
 36518  aaattaagatcaggtgttaaggctattagatatagattacaaaataaagaaggtataatt
 36578  aaattaattaatgccgttaatggtaatattcgtaatagtaaaagattagtacaatttaat
 36638  aaagtatgtattttattaaatatctattttaaagaacctattaaattaactaaagataat
 36698  gcttgatttataggattctttgatgctgatggtactattaattattattattccggtaaa
 36758  ttaaaaattagacctcaattaactattagcgttacaaataaatatttacatgatgttgaa
 36818  tactatagagaagtatttggtggtaatatttattttgataaagctaaaaatggttatttt
 36878  aaatgatctattaataataaaaaattacataatattttttatctttataataaaagttgt
 36938  ccttctaaatctaataaaggtaaacgtttatttttaattgataaattttattatttatat
 36998  gatttattagcttttaaagcacctcataatacagctttatataaagcttgattaaaattt
 37058  aatgaaaaatgaaataataattaa
;     G-cob-I4-orf387 ==> end
 37082  attttctccgtattcattattatattctctaatttataaaatatttaaagattcctttat
 37142  aataatataacatctttgtaaattattgttaaagataatataaattattatgaatcggta
 37202  gattatatttttacaatcttattaaataaaattctgatcattaaacatgattgaataaat
 37262  aataatagtttatgaaataggatagtgtaatataaatttttatgaagatatagtccattt
 37322  tatatttattataaaag
;     G-cob-I4 ==> end
;     G-cob-E5 ==> start
 37339  CATCCTGATAACTATATTCCTGGTAATCCTTTAGTAACACCAGCATCTAT
;     G-cob-E5 ==> end
;     G-cob-I5 ==> start /group=IA (1.63e-22)
 37389  tgatattaaaaatattaataaaattattattatttaatcttatttattttatataaaaaa
 37449  aaaaaaataaataataattattaataaaaatatattatttatttctccttttggggttat
 37509  ttatatatattcctttataatttatatttaatatattatattaaatatatgaaaaattat
 37569  aataaataaattaattaattaataataaataataataaaaagtacagtagcattaaatat
 37629  tcttaagtttctgctttgtgggaaccccataaggagtttaatgattaaaaattggttaat
 37689  tgtcaagaaaatctaaggtattaataaataaataatactatgacaacttgcagcgaagtt
 37749  tatatcatctctatattatatattaatatatatatataataataataataatagttccgg
 37809  gccccggccacgggagccggaaccccggaaggagtaatataatataagatataaaaacgt
 37869  tcaacgactagaaagtgaactgagatagtaatacctttccacgaaaaccaattaatttat
 37929  aaattatttttaaataaagaatagattattaatttttttttatatagttccgggccccgg
 37989  ccacgggagccggaaccccggaaggagtaatatatattatatataaaataaaaaatatat
 38049  atatatatattataaaatatcaaaagttttaatcttttattataaattaatgacatagtc
 38109  tgaacaataatgaaaattattgagataagatattaaataatcttatgttaacatatataa
 38169  attg
;     G-cob-I5 ==> end
;     G-cob-E6 ==> start
 38173  TGTACCTGAATGATACTTATTACCATTCTATGCTATTTTAAGATCTATTCCTGATAAATT
 38233  ATTAGGAGTTATTCTAATGTTTGCAGCTATTTTAGTATTATTAGTTTTACCATTTACTGA
 38293  TAGAAGTGTAGTAAGAGGTAATACTTTTAAAGTATTATCTAAATTCTTCTTCTTTATCTT
 38353  TGTATTCAATTTCGTATTATTAGGACAAATTGGAGCAAGCCATGTAGAAGTACCTTATGT
 38413  CTTAATGGGACAAATCGCTACATTTATCTACTTCGCTTATTTCTTAATTATTGTACCTGT
 38473  TATCTCTACTATTGAAAATGTTTTATTCTATATCGGTAGAGTTAATAAATAA
;     G-cob-E6 ==> end
;     G-cob ==> end
 38525  TATATAATTAAATTAATACATAGATATAATATATATATAATTATTATTAATAATATAATA
 38585  AAAATAAAAATAAAATTATTAATAATAATAATACTTTAATAATATTCTTAAAAAATAATA
 38645  TATCTCTAATTTATAAAAATTAAATAATAATAATAAAAAAAAAAATATTATAAAATATAA
 38705  ATTAATTAATAATGAAATAATATACTTATTAAATTAATATAAATAAATGAATAATATAAT
 38765  ATAACTATATTGAATTATAATCTATCTATCTTTTTTTTCATATATATTATAATATATATA
 38825  TTAATATATATAATTATTATTTTATATATTATAGTGAACACCTTTATTTATTTATAAAGG
 38885  TGTGAACCCCGCAAGGGAGGAGTTCCGGGGCCCGGTCACGGAAGCCGGAACCCCGCAAGG
 38945  AGATTTATTAATTATTATTATCATTATTATTTTTTATTTAATCTTATTTATTATAAAATA
 39005  ATTAATTATCATAAAGCATAATTATTATAGAATCTTATTATTTTCTTTATTTAAATAAAA
 39065  TATAAAGTCCCCTTTTTATTTTATTTAATTATTTATTTTTATATTTTATTTAATTATTTA
 39125  TTTTTATATTTTATTTAATTATTTATTTTTATATTTTATTTAATTATTTATTTTTAAAAA
 39185  GGAGTGAGGGACCCCCTCCCGTTAGGGAGGGGGACCGAACCCCGAAGGAGTACTCATTTA
 39245  ATATAAATATTAAATAAAAATTATTTTATATATATTAATGATTATTAATATTGATAATAT
 39305  AAATTATTTTATAATTAATTATTATAAATATATAACTATTAATAATTAATTTTTAATCTA
 39365  GGGGTTTCCCCCACTTACATAAACTTACGTATACTTACATATACTTATGTATACTTACAT
 39425  ATACTTACGTATACTTACATATACTTATATATACTTACGTATACTTACATATATGGGGGG
 39485  ATCCCTCACTTCTCCGGCGTCCTACTCACCCTATTTATTAATCATTAATAAGAAATTATT
 39545  ATTAAAAAAATTATAATTTACTCAAAGTTAATTATAAATATATTTTTAAATATCTATTTT
 39605  ATTAATCTTTTATAAAATTTAAATTAATTGTAATTAATTAATATTATAATAATTATTCTT
 39665  AGGAAGGATATTTATTTATTTTAATTATGAATTCCTGACATAGAGACAATTAATTAGAAC
 39725  TTCTTATTATTATTATAATAATAATAAAAATATTCTAAATATATTATATATATTATTATT
 39785  TTTTTTTTTTTATTATTAATAAAATATTATAATAAATTTAAATAAGTTTATAATTTTTGA
 39845  TAAGTATTGTTATATTTTTTATTTCCAAATATATAAGTCCCGGTTTCTTACGAAACCGGG
 39905  ACCTCGGAGACGTAATAGGGGGAGGGGGTGGGTGATAAGAACCAAACTATTCAATAAATA
 39965  CAAAGCACACATTTGTTAATATTTAATAATATAACTAATATATAATAATTATAAAATAAT
 40025  TAATTATATAATAAAATATAAAGTCCCCGCCCCGGCGGGGACCCCGAAGGAGTGAGGGTC
 40085  CCCCTCCCGTTAGGGAGGGGGACCGAACCCCTTTTTATTAAAAAAAAAGGAGTTATAAAC
 40145  AATATAATATATTGTATAAAATAAATTATAAATAAGAAATAAAAACCAAATAAATAATAT
 40205  AATAAATGATAAACAAGAAGATATCCGGGTCCCAATAATAATTATTATTGAAAATAATAA
 40265  TTGGGACCCCACCATAAAATATATATATAACTCCTTTCGGGGGTTCCGGCTCCCGTAGCC
 40325  GGGGCCCGAAACTAATAATATATTATATATATTAATATATAATAATATTATTAAAATATA
 40385  ATATTATTAAAAAAAAGTATATATAAAATAAGATATATATATATAAATATATATATTCTT
 40445  AATAAATATTATATATAATAATAATAAATTATTTCATAATAAATTATTTATTTTTATTAA
 40505  TAAAAATTACTTATCTCCTTCGACCGGACTCCTTCGGGGTCCGCCCCGCGGGGGCGGGCC
 40565  GGACTATTAAATATTTAATATTTAATATTTAATATTTTATTCTATAGATATTCATATGAA
 40625  AAATAATAAGTATATAATTATGATAATGAATATATTTTTATTTATAATTTATTATTATAA
 40685  AAATATTTTAATTTAATAATAATAATAAATCATTATATTAATTCTTTTAAGAATTTATAA
 40745  TTGTCATTATTTATTATATACTCCTTATTAAAAGGGATTCGGTTTCCCTCATCCTCATGG
 40805  GTATCCCTCACTCCTTCTGATAATTAATTTTATAATAATAATAAAATAAACTTAATTAAA
 40865  TATTATATATTTATTTACAATTATATATATATATTACTCATAATTTAATTAAATTAAATT
 40925  AAGATGCAATTCAATACGGTTGTATTATATTATTCATCAAATATTATTAATATTGATACC
 40985  TACAGAGATATTTAATATTTTTATTATTATTATCCATTACTTTTTTTATTATATTTTAAT
 41045  TATATTAATAATTGTATTTTTATTTATTTATTTATTTATTTATTTATTTATTTATTTATT
 41105  TATTTATAATAATAATATTTCATATTATCAATTATTATTTTTTTTTTTAATAATATATAA
 41165  TTAAATTATTTATATAGTTCCCTGAAAGGAGAATAAATAAAATATTATATAAATATTTAT
 41225  ATTTCTCCTTCCGGGGTTCCGGCTCCCGTGGCCGGGGCCCGGAACTATTAATATTAATAT
 41285  AAGTAATATATATAGTTTATGATATTTAATTTTATCATAATATAATAATAATTATATAAA
 41345  TCTTATACACATTTATATAAGTATATATATATATTATTAATATAATGAACATCTATTAAA
 41405  TAAAATAATTGTAAATCTCAAGTAAATTATTATTATTTATTTTTAATAATAATTTATGAT
 41465  TTATAATTAATAAATAAAAGAGTAATTATATGATAAAAAAGGTAATAAATAAAATTTATA
 41525  GTGAACCCCGAAAGGAGTTTATTTATATATATATATGAATTAATATTTAATAATAAATAA
 41585  TAATATAATTAATAATATTATTATTATTATAATTTTTTTTTTTATAATATTAATAAAATA
 41645  TATAAATAAGTCCCTTTTTTTTTTTATTAAAAATAAAGAAGGAATAATTAAATAATATTT
 41705  TAATAATTTAATTAAATAGTGTATTAAAAGATAATAAAAAGTAATATTAATATATTAATT
 41765  ATATATAATATATTTATATATAATTATATATATATATATAAATAATAATAAATATATATA
 41825  TAATATAAAAATAAGAATAGATTAAATATTTAATAAATAAATATT
;     G-atp9 ==> start
 41870  ATGCAATTAGTATTAGCAGCTAAATATATTGGAGCAGGTATCTCAACAATTGGTTTATTA
 41930  GGAGCAGGTATTGGTATTGCTATCGTATTCGCAGCTTTAATTAATGGTGTATCAAGAAAC
 41990  CCATCAATTAAAGACCTAGTATTCCCTATGGCTATTTTAGGTTTCGCCTTATCAGAAGCT
 42050  ACAGGTTTATTCTGTTTAATGGTTTCATTCTTATTATTATTCGGTGTATAA
;     G-atp9 ==> end
 42101  TATATATAATATATTATAAATAAATAAATAAATAATGAAATTAATAAAAAAAAATAAAAT
 42161  AAAATCTCATTTGATTAAATTAATAACATTCTTATAATTATATAATTATTATAAAATATA
 42221  TAAATATTATAATAATAATAATATATATAAATTATAATAAAAAATAATAATAATATATAA
 42281  TATACCTTTTTTTTAATATATTAATATATAAATAAATAAATAATGGATAATATATAATTA
 42341  CTTTTTTTATATTATTAATAATAATAATTTATAAATATTGTTATAATAAACATTTATAAA
 42401  AATAAATATAAATTATCATAAGAAGATATATTATTTATTTATAATAAAAATATTTATTAA
 42461  TAAATAAGAAATATATATATTATGATAATATTTATTAATAAATAATAAATTCTTCATATA
 42521  TAAATATATTAAATATATTTAATTGAACACAATATAATTTTTATTGTATTATTCATTTAA
 42581  TAATATTAATATTAATATTAATATAATATTAGTGAACATCTCCTTTCGGGGTTCCGGCTC
 42641  CCGTGGCCGGGCCCCGGAACTATTAATATTTAATAAAATATATATAATTTATAATTCTCA
 42701  TATAATTAATATAATAATTAGGTTTATAAATAAATTATAATATATTATAAACAATATAAA
 42761  AAAATATATTATAAATCTATCTATATAATATATAAATTTATATATACATTAATAATATTT
 42821  AATTATAATTATTTAAATATTTAATTTATTAATATTCCCCGCGGGCGCCAATCCGGTTGT
 42881  TCACCGGATTGGTCCCGCGGGGTTTATATTATTTAAATATTAAATATTAAATAATAATTT
 42941  ATATTATATTAATAAATATAATAAATTAAAAATATATGATTAATTATATAATAATAATAA
 43001  TAATTATTTTAATATTATAATTTATAAAATTAATTATATTAATTATATTAATTCTTATTA
 43061  TATAATAATTATTAATAATAATTTATTTTAAGAAAGGAGTGAGGGACCCCCTCCCGTTAG
 43121  GGAGGGGGACCGAACCCCGAAGGAGTGAGGGACCCCCTCCCGTTAGGGAGGGGGACCGAA
 43181  CCCCTTTTTAAGAAGGAGAAAAATAAATTAATAAAAGTTTAAAAGTTCTTATATTAATAA
 43241  TTATATAATATTATATTAAAGATTTTTATAATATATATATATAATATATTTATAGTTCCG
 43301  GGGCCCGGCCACGGGAGCCGGAACCCCGAAAGGAGATTTATTTAATATTTATATTTATAT
 43361  TTATATTCCCTCTTAA
;     G-trnS(uga) ==> start
 43377  GGATGGTTGACTGAGTGGTTTAAAGTGTGATATT!TGA!GCTATCATTAGTCTTTATTGG
 43435  CTACGTAGGTTCAAATCCTACATCATCCG
;     G-trnS(uga) ==> end
 43464  TAATAATACATATATATAATAATAATTTTAATATTATTCCTATAAAAAATAAATAAATAA
 43524  ATAATAATAATTAATTAATTAATTAATTAATTTTAATAAATATAAAATATATAAAAATAA
 43584  TAATAATAATAATTATTATTTTAATAATATTATTTATATAATAGTCCGGCCCGCCCCCCG
 43644  CGGGGGGGGCGGACCCCGAAGGAGTCCAACCCTTTTTATTCTATTCTTAAGAAGGGATTT
 43704  TATTTTATTAATTAATAATAATATATTAAAAATTATAAATAATTAATAATTCTTTATATT
 43764  TATATATATATATATATATTTATATATTTATATATATATTTTAATAATATTATGATATAT
 43824  TTTATTTTAATAATATTTTTATTTTTATATATAAAATTATAATATTTTATTTTATAAATT
 43884  ATTTATATATAAATTATTAATAATAATTATTTTTTTTTTTTATTTGGGATTTATATTATT
 43944  ATTATAAAGAATATAATGTTATTAATAACTGCAAATAATATCTAATATATTATTATTTAT
 44004  AATAATAAATAATATTATAATAAGGATGCATATTATATATATATATATTATATTTCTCCT
 44064  TTCGGGGTTCCGGCTCCCGTGGCCGGGCCCCGGAACTATTAATATTAATATATATATATA
 44124  ATAGATAAAAAGTAAGAATAAAAAATA
;     G-rps3 ==> start ;; mfannot: alternative ATG start pos 44148
 44151  ATGAAATTAAAATTATTAAATATAATTTTATCAATAATAAATAAACTTAATAATAATAAT
 44211  AATATTATTATTAATAATCTATTAGATTCATTAATAAATAAGAAATTATTATTAAAGAAT
 44271  ATATTATTAGATATAAATAATAAAAAAATAAATAATATAAAAAGAATATTAAATAATAAT
 44331  AATATAAATATTAATAATAAATTACAACATTTAAATAATATAAATAATTGAAATCTACAA
 44391  ATTTATAATTATAATAAAAATATAGAAATTATAAATACTATAAATGATAAATTAATTAAT
 44451  AAATTATTATATAAAATAATAACTTTAAAATTAAATAATATAAATATTAATAAAATTATT
 44511  ATAAGTAAACTTATTAATCAACATAGTTTAAATAAATTAAATATTAAATTTTATTATTAT
 44571  AATAATGATATTAATAATAATAATAATAATAATAATAATAATTATTATATAAATATAATA
 44631  AATAAATTAATAAATATTATAAATAATAATATAAATAATAATTTATGTAATATTTTAAGT
 44691  TATTATTATAATAAAAAAGTAACTATTGAACCTATTAAATTATCATATATTTATTTAAAT
 44751  AGTGATATTTTTAGTAAATATATTAGTTTAAATGATATAGATAAATATAATAATGGTATC
 44811  TTAACTAATTATCAACGTATATTAAATAATATTATGCCTAAATTAAATGATCATAATATT
 44871  TCTATAAATTATATTAATAATATTAATAATATTAATAATAATAAATATAATAATATAATT
 44931  AATTTATTAAATAATAATAATAATATTAATAATTATAATAATTATAATAATTATAATAAT
 44991  AATAATAATAATAATAATTATATTGGTAATATTAATAATATTTATAATAATATAACTATT
 45051  GATAATATTCCTATAGATATTTTAATATATAAATATTTAGTTGGTTGATCTATTAAATTT
 45111  AAAGGTAGATTAAGTAATAATAATGGTAGAACTAGTACACTTAATTTATTAAATGGTACT
 45171  TTTAATAATAAAAAATATTTATGAAGTAATATTAATAATAATTATAAATTAAATTATATC
 45231  CCTTCTAATCATAATTTATATAATAATTCTAATATTAATAAAAATGGTAAATATAATATT
 45291  AAAGTTAAATTAAACTTTATTTAA
;     G-rps3 ==> end
 45315  TATATATATTAATAGTTCCGGGGCCCGGCCACGGGAGCCGGAACCCCGAAAGGAGAAATA
 45375  AAATAAATATAATATAATAAATAAAATAAATAAATAAATAATATATATATATATATAAAT
 45435  ATATAAAATAATATTTACTTTTTATATATATATAATTATATATAAATAAAATATAATATA
 45495  ATATCATATAATTATATAAAAATAAAATTATAATTTATTTATATTAAAAATATTAATTAA
 45555  TTTTTTTATATAATTATTATTATAATAATAATTTAATTAAAAATAAATATCAAATAAAAT
 45615  TATAAATTAATCCTACTTTTGGATCCTATTTATATTTTATTATTATAAATAATTATTATT
 45675  GATAGTTAATTAAATAAAAATATATATATATATTACTCCTTTGGGGTCCGCCCCACGGGG
 45735  CGGGCCGGACTATTATAATTATTATTAATATATTAATTATTAAATTATATAAACCGCCCC
 45795  CGCGGGGGCGGTTAGTTATTTATATTAATATATTTTATATTAATATATAATACTCTTTTT
 45855  TCTATTAATATTTTAATATATAATATTAAAAATAAATAAAATAATATTCTTAATTTTTAT
 45915  TCTTTATATTCTTTAACCAAACTCCTTCGGGGTCCGCCCCGCGGGGGCGGGCCGGACTAT
 45975  TTTTAATTTTAATTTTATAAATATAATATTTAATTATAGATTTAATAATAATATATAAAA
 46035  AATATATATATGGTTAATATATATAAAGATTATAATCTTTTAATTAAATAAAGGAAAATT
 46095  TATTATATAATTTTTCTCTATAGTTATATATTTAAAACTTATTTTTTTATAAATAATAAT
 46155  TATAATAAATAATATTAATTATTTATTATATAATTAATTGGCCCCCATGCTGGATTCCGG
 46215  AATTCCTCCTTCTCGCGAGGTTAACACCTATTATATAACTATAACTATAACTATAACTAT
 46275  AACTATAACTATAACTATAATTATAATTATAACTATAACTCCTCCTTCGGGGTCCGCCCC
 46335  GCGGGGGCGGGCCGGACTATAAATATTAATTTTAATAATAATAATAATAATAATATAAAT
 46395  ATAAATAATCTAGTCGAAGAATATATTTATTTATTTTAATATAAATAAGAATAAAAAGTT
 46455  TCAATTAATTTGAATTTGGAATTAAATTATTATTTCATATGGGGTTATGGATTTCGTTCG
 46515  GAACTCCTTTCTCCTACCTCTATTTATTAATCATAAATCATAAATTATTATTAATTAATA
 46575  ATAATAATTTATTCGAGGTTCATACCTATTTTAATATTAATATTGATAAAATATATATTC
 46635  ATTAAAAAGTATATAATTTATTCAATTCATACTATAATTTTATATTTTTTTTTATTATAA
 46695  TTTAATTATTTCAAAAAGAGTAATTATAATAATATATATCCTTTATTAAATATATATTAA
 46755  TTAATATATATATAAAAAGTAAATATTATTAATAGTTCCGGGCCCCGGCCACGGGAGCCG
 46815  GAACCCCGGAAGGAGTATATAATTATAAATAATTAATATTTATTAAAATATATATAATTT
 46875  ATAATTTTCATATAATTAATATAATGAATAATATAATACAATGTAATTTAATTTAATTTA
 46935  ATTACATAATAAATTTATTATTATTATAATTATTATTTATTTATTTATTTATTTATTTAT
 46995  TATTATAAATTATAAATATTATTATAATTAAAACCAATTATTAATTATTAATGATAAATA
 47055  ATTAATGATAAATTATCAATAACCAATTAGATTATTTATCGATATTTAATTATATTATAT
 47115  TATATTAGATTATTTATCGATATTTAATTATATTATATTATATTATATTATATATATATA
 47175  TATATTATATTATAAAATTTATTTATAAATATTTGTTTATTTATTTATTTATTGAATATA
 47235  TCCTTCTTATTATTATTTATTATTTATTATTATAAGTATAAACCTTTTATTATAATAATT
 47295  ATAATAATTATAAATAGTCCGGTCCGGCCTAAGAATAATATCTAATATTTATTATTTTTT
 47355  ATTTAATTAATAATAATAATTATATTATAGAATTAGATAATTATTTATTATATATTTATA
 47415  ATTTCCTTTATAATTTATTATTTATTATTATAAGTCCCCAGCGAGGGAAGGAGGTATAAT
 47475  AATAGTCCGGTCCGCCCCACGGACGACCCCGAAAGAGATAACAATAGAATTAAATATTGT
 47535  CAATAAATAATAAATAATGTTTAATATATATTATATTAATATTAATATTATTATTATTAT
 47595  TTTTTATTATATTAATATAATTTATAAAAATATAAAATTATTATCTTTATTATAATTTAT
 47655  ATATATATAATATATATATTTATTAAAATATTTTAAGAAATATAATAAAATTAAATTATT
 47715  TATAATTATTATTATTATTTATATAATAATATATTATTTAAATATTTATATATTATTTTT
 47775  ATATTAATATTTATAGATGGGGGTCCCTATTATTATTGAAAATTATAATTATTAATGGAC
 47835  CCCAGATAGCTTCTTGTTTATCATTTATATATATATATATATTATTAATTATTTTATTCT
 47895  CCTTTCGGGGTTCCGGCTCCCGTGGCCGGGCCCCGGAACTTTATAATATTATTATTAATT
 47955  ATTTAATTAATATTATAATCATATAATTTAATATTTTATTTAATTTTATTAAAATTTAAT
 48015  ATATATATTTTTATTATTATTTAATTAATTTATAAATATAAAATATTCTTAATATTAAAA
 48075  ATAAATAAATAATAAAGTTTATAAATCATATATTATAATTATTTATTATTTTTATATTAT
 48135  ATTAATAAAATATTATTATTATAAAAAAAATAGAAATTTTATAATATTTTTATATATTTT
 48195  TAATTATTATTATTAATATTTATTAAAAGGAATAAAAAAAAAATCGAAGGAATATTATAA
 48255  TTATAATTATAATTATATTTAATTTATTATTATAATAATAATAATAGTCCGTCCCCCTCT
 48315  TTATCTTTATCTTTATCTTTATCTTTATCTTTATCTTTATCTTTATCTTTTATTTTAAAG
 48375  AAGGATATTTAATAATTTATAATATTTAATTCATATATATATATATATATTTTATTTTTT
 48435  ATATATATATTTAATATATTATATTTATATTTATATTATTATTATATTATATTATTTAAT
 48495  TATTTTTTTAATAATATATTATTAATATTTTACCTTTTGATAAATAAAAATTTATTAAAA
 48555  ATTTTATAATAAGTATTAAAATATCATAAAAGGATAATATTTATATAAAATGTATAAATT
 48615  TATAATCTTCTAATTAAATTAAATTAAATTAAATAAATAAATAAAATAAAATAAATTAAA
 48675  CTCCTTTTGAGATTCATACCTATTTTATTAAAAATAGGTATTCACTTAATTAAATTAAAT
 48735  TAAATTAAATTAAATTAAATTAAATTAAATTAAATTATGGATAATTTATTTAATAAATAT
 48795  ATATATTAATTATAAAATAATAGTCCGGCCCGCCCCGCGGGGCGGACCCCGAAGGAGTCT
 48855  GCCCCTTTTTTATTTAATATTTAAAGAAGGATATATTTATAATTTATCATAATATTATTT
 48915  AATAAGAAATTATTAATTAATTAATTAATTAATTTATTTATTTATTGTTTATATTTATTA
 48975  ATATTAATATAATAAAAATGTAAAATACTTAATATTATTAATATTATTATATATAATATA
 49035  TATAATAATATATTATATTTATATCTCCTTTATTCCTTTTTCCCCCGCTGGGGACTTATT
 49095  ATTATTATATTATTATATATTTCTTCGATGACTTTATATATATTTTATTTTTTTTATAAA
 49155  AAATATTTATATATTATTATTTACAATAATAATTATTAATAGTCCGGCCCGCC
;     G-trnE(cuc) <== end
 49208  CCGCCCCGCGGGGGGGGGAACCCCTTTTTAAAGAAGGAGT!GAG!GGACCCGTGGGGACC
 49266  GAACCCCGAAGGAGTC
;     G-trnE(cuc) <== start
 49282  TTTTTTCTATTTATTAATAATAACTATAAATTATATTTAAAATAATAATTTACTTGTTAT
 49342  AATCTTAATGTTCCGGGGCCCGGCCACGGGAGCCGGAACCCCGAAAGGAGAAGTATATAA
 49402  ATATTTACTTGTTATAATTTATTATATATTTATAACCTCCTTCTTAAAATTATCTTTACT
 49462  TTATAATAAAAATTAATATAATATAATCTGATAATAATCGAATTTTATTATGTTTAATTT
 49522  AATTAATAGTTCCGGGGCCCGGCCACGGGAGCCGGAACCCCGAAAGGAGTAGACAATTAT
 49582  TATTATTATTATTATTTTACTTATTAATATTAATTTATATTTATATATATAAATATTATT
 49642  AATTTTATATTAATTTTTTATTAATTATTTATTTTTATATTCATATTTTTTATTAATATT
 49702  ATTTTTATTAATAACTTTTTAAATAATTATAAACTATATATTATTTATATTTATATTTAT
 49762  AATAAATGAAACAATTATAATAAAAATTACAATTACAATTATATTATAATTATGATTACA
 49822  ATAGGGTTAAACATTACCTGTGAACAACTGGTAATGTTAGACCCGTATTATTATTTATTA
 49882  TATTTTATTAATATTATATTAATATAAATATTAATATTATATTATATTATTATTATTATT
 49942  ATATTATATTATATTATATTATATTATATTTATAATTATATTATATAATTTATATACTTT
 50002  TATAATTTTTATTATTATTATTATTATTATTATTATTTATTTATTATTATTTAAATATAT
 50062  TATTATTATATATTAATAATATATATATTATTTATATATTTTATTTAATATAAATTATTT
 50122  ATATTTTTTATATTTTTATTATGGGAGGGGGTCCCAATTATTATTTTCAATAATAATTAT
 50182  TATTGGGACCCGGATATCTTCTTGTTTATCATTTATTATTCTTATTATTTGGTTTTTATT
 50242  TAATATTTATAATTTATTTTATACAATTTATTATATTGTTTATACCTTATTATTATTATA
 50302  TAATTTATTATATTATTATAATAATTTAATTAATTATATTATTAAATATTAACTAATGTG
 50362  TGCTTTATATATATTATTCATTCTAGTTTCTAATCACCCACCCCCTCCCCCTATTACGTC
 50422  TCCGAGGTCCCGGTTTCGTAAGAAACCGGGACTTATATATCTAAAAATCAAAATACATAA
 50482  CATATATTATAAATATATATATATAATTATATAACAATTATTATATATAAAATATATATA
 50542  TATAATATATATTTATAAAATAATAATAATAAATATTATTACTCCATTAGGGGTTTTTGC
 50602  CCTATACCGTAAACCGAAACTATAATAATATATAATATTATAATAAAGATATTCTTATTT
 50662  ATAATATATTATTAAATAAATTAATAATAATTATAATATATATATAATATATTATAATAT
 50722  ATTTATTCGAGAACTTTTTATTTATTATAAAATAAAATATTTTATTATTTAGTTTTTTTT
 50782  ATTAAACATTTAATAAAAATATAAATGTTAATAATATTATGATTAATAAGTAATAATAAA
 50842  TTTATTTATTTTTATTAAATTACTTATTCGAGGTATTAGTATCAGTATAAGTATAAGTAT
 50902  AAGTATCAATATCAGTTTCATAAAAAAAATGGGGATAAAAATATATATATAAAATTATAA
 50962  ATAAAAATATTATAATAATTTTAAATAAATAAATATCAATATATTATTATTATTTATATT
 51022  ATAATAAACATTATCTAATAATAGTTCGCCTCGCAGGAGATAATTAGATATAATTATATT
 51082  TTATTTTATATAAATTATATGATATTATATAATAATAATTATATAATAAGTTAATAATAA
 51142  TTATATAATAAGTTAATAATAATCATATCTCCTTTATAAATGAACTTTTATTAAATATAT
 51202  TTTATTAAATATATTTTTTTTTTATTAAATATATTTTATTAAATATTTAATATATTTTAT
 51262  TAAATATTAAATATATTTTATTAAATATTAAATATAAATAAAGGTTTATATTATAATTCA
 51322  TTATTTATATCTTCTTTATAAATTAATACTCATATTAGATCCTTATTTAATTTATAATCC
 51382  TTTAAAAAACTTATAATAAATATAATATAATATAATATAATATAATATAATATATATATA
 51442  ATTTTTATTATTTTTATATTATTATTTATTATTTCTTATTATTATTATTATTATTCATTA
 51502  TAAATTATTATAATATTAAATTCATAATTTTATTTTTTTTTTATAATTAATTAATTAATT
 51562  AATTGAGATTTATTATTATTATTCTTTATTATTATTTAAATATATTATATATTTCATTAT
 51622  AATAATTATTTAAAAAGTTATTTAATAAATAATTTGATATTATATTTTATAATTAATTTT
 51682  ATTTATTTTATTTATTATATATATTATTATATATAATTAAAATTATAATTACAATTATAA
 51742  CTATAATTAAATTAAATTAAATTAAATTGGATTAAATTAAATTGGGCGCCAAGCCGGTTG
 51802  TTCACCGACTTGGTCCCAATATAATATGATATAATATAATATACTCCTTCGGGGTTCGGT
 51862  CCCCACGGGTCCCTCACTCCTTCGGGGTTCGGTCCCCACGGGTCCCTCACTCCTTCGGGG
 51922  TTCG
;; mfannot:
 51926  gtccccctcccattagtataagtatagggaggggtccctcactccttcggggtccgcccc
 51986  cgcggggcggcccggactatatgaatatattattattattataattataaaattataata
 52046  aataaaatttctttaataattattaattaatattattaatttattaacaaatattttatt
 52106  aatttttatttttattaaatataaatatataaatatatatatatttatttataatattat
 52166  ttatatttattatatattattattaaatatatttttattatatatcattaaatattaata
 52226  tattattatagtggtgggggggtcccaattattattttcaataataattattattgggac
 52286  cccggataccttcttgttaatcaattattatattatttaatttattttatttcttattta
 52346  taatttatattatataatttattatattgttaatacctttatttatattattaattatat
 52406  tatattattataatatatttaattgattatattataaaattataacaaatgtgtgctttg
 52466  tatttattgaatagtttggttattatcacccaccccctccccctattacgtctccgaggt
 52526  cccggtttcgtaagaaaccgggacttatatatttggtaaataaaaatataacttatataa
 52586  atatttaataaatatatattaaatatattattattaataatttattattatataataaaa
 52646  taataaatattattaatgatttataattatataaatattattattaaataaataattata
 52706  ctttctcctttcggggttccggctcccgtggccgggccccggaacttaaaaataatatat
 52766  atatataaaagtattttataattattagttcccgcttcgcgggaacccc
;; mfannot:     /group=IB(5') (7.42e-05)
 52815  GTAAGGAGTTTAATTATTATTCTTTAATTCTTTTTTTAATTAAATATAAAATCATTTTAG
 52875  GTTATTAATTTTTATTAAAAATAAAATTTATAATTAATATTTCTTTAAATAAAATAAATA
 52935  ATATTTTTATATATAAAATATATAAATAATAATATTTAGATATATATATATACTTTTTTT
 52995  ATATAAGAATAATATATATAGTCCACATTGGTTGTGGTTGGAAAGAGATAAGAAATATAA
 53055  TATAATATAATAATAAAAATATAATGAATAATAATAATAAAAATTTATATAATAACAAAA
 53115  TAATCCGACCGTAGGAGAGTAGATTATTAATATTATTAAATAATAAAATGTATTAATTAT
 53175  AAAATATAAAATCTATAAATAATTTATAATATAATTTATATTATGATAATAATATATATA
 53235  TTATAATATTTTATATATATATTTATTATATTTATATTTATATTTATATTTATATTTATA
 53295  AAAAAGTGATATTGATTAATTAATTAATTTATAATTAATAATTATTAATATAAGTTTATT
 53355  ATATATTATTAAATAAGATTTATAATATAATTAATATATATTTTAATAAATATAAAAGAT
 53415  TATATTATATTATAAAAAGTATATTTTATATTTATATTTTTATTTATTATTATTATATAT
 53475  ATATATATATATAAGTAGTAAAAAGTAGAATAATAGATTTGAAATATTTATTATATAGAT
 53535  TTAAAGAG
;     G-rnl ==> start
 53543  ATAATCATGGAGTATAAAAATTAAATTTAATAAATTTAATATAACTATTAATAGAATTAG
 53603  GTTACTAATAAATTAATAACAATTAATTTTAAAACCTAAAGGTAAACCTTTATATTAATA
 53663  ATGTTTTTTTTTTTATTTTTATAATTAAGAATAATTATTAATAATAATAAACTAAGTGAA
 53723  CTGAAACATCTAAGTAACTTAAGGATAATAAATCAACAGAGATATTATGAGTATTGGTGA
 53783  GAGAAAATAATAAAGGTCTAATAAGTATTATGTGAAAAAAATGTAAGAAAATAGGATAAC
 53843  AAATTCTAAGACTAAATACTATTAATAAGTATAGTAAGTACCGTAAGGGAAAATATGAAA
 53903  ATGATTATTTTATAAGCAATCATGAATATATTATATTATATTAATGATGTACCTTTTGTA
 53963  TAATGGGTCAGCAAGTAATTAATATTAGTAAAACAATAAGTTATAAATAAATAGAATAAT
 54023  ATATATATATAAAAAAATATATTAAAATATTTAATTAATATTAATTGACCCGAAAGCAAA
 54083  CGATCTAACTATGATAAGATGGATAAACGATCGAACAGGTTGATGTTGCAATATCATCTG
 54143  ATTAATTGTGGTTAGTAGTGAAAGACAAATCTGGTTTGCAGATAGCTGGTTTTCTATGAA
 54203  ATATATGTAAGTATAGCCTTTATAAATAATAATTATTATATAATATTATATAAATATTAT
 54263  ATAAAGAATGGTACAGCAATTAATATATATTAGGGAACTATTAAAGTTTTATTAATAATA
 54323  TTAAATCTCGAAATATTTAATTATATATAATAAAGAGTCAGATTATGTGCGATAAGGTAA
 54383  ATAATCTAAAGGGAAACAGCCCAGATTAAGATATAAAGTTCCTAATAAATAATAAGTGAA
 54443  ATAAATATTAAAATATTATAATATAATCAGTTAATGGGTTTGACAATAACCATTTTTTAA
 54503  TGAACATGTAACAATGCACTGATTTATAATAAATAAAAAAAATAATATTTAAAATCAAAT
 54563  ATATATATATTTGTTAATAGATAATATACGGATCTTAATAATAAGAATTATTTAATTCCT
 54623  AATATGGAATATTATATTTTTATAATAATAATAAAAATATAAATACTGAATATCTAAATA
 54683  TTATTATTACTTTTTTTTTTAATAATAATAATATGGTAATAGAACATTTAATGATAATAT
 54743  ATATTAGTTATTAATTAATATATGTATTAATTAAATAGAGAATGCTGACATGAGTAACGA
 54803  AAAAAAGGTATAAACCTTTTCACCTAAAACATAAGGTTTAACTATAAAAGTACGGCCCCT
 54863  AATTAAATTATATAAGAATATAAATATATTTAAGATGGGATAATCTATATTAATAAAAAT
 54923  TTATCTTAAAATATATATATTATTAATAATTATATTAATTAATTAATAATATATATAATT
 54983  ATATTATATATTATATTTTTATATATAATATATATAATATAAACTAATAAAGATCAGGAA
 55043  ATAATTAATGTATACCGTAATGTAGACCGACTCAGGTATGTAAGTAGAGAATATGAAGGT
 55103  GAATTAGATAATTAAAGGGAAGGAACTCGGCAAAGATAGCTCATAAGTTAGTCAATAAAG
 55163  AGTAATAAGAACAAAGTTGTACAACTGTTTACTAAAAACACCGCACTTTGCAGAAACGAT
 55223  AAGTTTAAGTATAAGGTGTGAACTCTGCTCCATGCTTAATATATAAATAAAATTATTTAA
 55283  CGATAATTTTATTAAATTTAGGTAAATAGCAGCCTTATTATGAGGGTTATAATGTAGCGA
 55343  AATTCCTTGGCCTATAATTGAGGTCCCGCATGAATGACGTAATGATACAACAACTGTCTC
 55403  CCCTTTAAGCTAAGTGAAATTGAAATCGTAGTGAAGATGCTATGTACCTTCAGCAAGACG
 55463  GAAAGACCCTATGCAGCTTTACTGTAATTAGATAGATCGAATTATTGTTTATTATATTCA
 55523  GCATATTAAGTAATCCTATTATTAGGTAATCGTTTAGATATTAATGAGATACTTATTATA
 55583  ATATAATGATAATTCTAATCTTATAAATAATTATTATTATTATTATTATTAATAATAATA
 55643  ATATGCTTTCAAGCATAGTGATAAAACATATTTATATGATAATCACTTTACTTAATAGAT
 55703  ATAATTCTTAAGTAATATATAATATATATTATATATATATTATATATAATATAAGAGACA
 55763  ATCTCTAATTGGTAGTTTTGATGGGGCGTCATTATCAGCAAAAGTATCTGAATAAGTCCA
 55823  TAAATAAATATATAAAATTATTGAATAAAAAAATAATATATATTATATATATTAATTATA
 55883  AATTGAAATATGTTTATATAAATTTATATTTATTGAATATATTTTAGTAATAGATAAAAA
 55943  TATGTACAGTAAAATTGTAAGGAAAACAATAATAACTTTCTCCTCTCTCGGTGGGGGTTC
 56003  ACACCTATTTTTAATAGGTGTGAACCCCTCTTCGGGGTTCCGGTTCCCTTTCGGGTCCCG
 56063  GAACTTAAATAAAAATGGAAAGAATTAAATTAATATAATGGTATAACTGTGCGATAATTG
 56123  TAACACAAACGAGTGAAACAAGTACGTAAGTATGGCATAATGAACAAATAACACTGATTG
 56183  TAAAGGTTATTGATAACGAATAAAAGTTACGCTAGGGATAACAGGGTAATATAACGAAAG
 56243  AGTAGATATTGTAAGTTATGTTTGCCACCTCGATGTCGACTCAACATTTCCTCTTGGTTG
 56303  TAAAAGCTAAGAAGGGTTTGACTGTTCGTCAATTAAAATGTTACGTGAGTTGGGTTAAAT
 56363  ACGATGTGAATCAGTATGGTTCCTATCTGCTGAAGGAAATATTATCAAATTAAATCTCAT
 56423  TATTAGTACGCAAGGACCATAATGAATCAACCCATGGTGTATCTATTGATAATAATATAA
 56483  TATATTTTATAAAAATAATACTTTATTAATATATTATCTATATTAGTTTATATTTTAATT
 56543  ATATATTATCATAGTAGATAAGCTAAGTTGATAATAAATAAATATTGAATACATATTAAA
 56603  TATGAAGTTGTTTTAATAAGATAATTAATCTGATAATTTTATACTAAAATTAATAATTAT
 56663  AGGTTTTATATATTATTTATAAATATAATATAATAATTATTATTATTAATAAAAAAAATA
 56723  TTAATTATA
;     G-rnl ==> end
 56732  ATATTAATAAAATACTAATTTATCAGTTATCTATATAATATCTAATCTATTATTCTATAT
 56792  ACTTATTACTCCTTTTTAATTTAATTAAAAAGGGGTTCGGTTCCCCCCCCCATAAGTATG
 56852  ATTATAATTATAATTATAATATAAGGGAGGGGTCCCTCACTCCTTACGGGGTCCCGGCTG
 56912  GACCGAGACTCCTCCCTTGCCTTGCGGGGTGGGGTTGGTTCACACCTTTATTTATTTATA
 56972  AAGGTGTTCACTAATAAATATATATATATATATATTATATTATAATATTATTTAATACTT
 57032  AATATATTATATATTTTATATTTAATAAATAAAAAATATTAATAAATAATAATATTAATA
 57092  ATAAAGAAATTATAATTAATACCCTCTATATATAATTCTAATTAATTAAATTAAATATTT
 57152  ATATATAATAATCAATATATTATTAATTTAATAATTATTATAATAGTTCCGGGGCCCGGC
 57212  CACGGGAGCCGGAACCCCGAAAGGAGTTTATAAAAGATATATTTTTATATTTTATTATAT
 57272  TTAATAAATATTACTTTTTTTATTATTATTTTTATATATTATATAATATTATTAATTTTT
 57332  ATTATAATATTATTTACTTTTTTATTGGATTATTTATTTATTTATTTATTTATTAATTAA
 57392  TTAATTAAATATTTATTAATTAATATATATATTAAATATTAATATTTTATTAAAAAAAGA
 57452  GATATATGAATAATATATTATGTTATATTATATTATATAATTATATTATTTTTTTATAAT
 57512  ATTAATAATTAAAAATAAGAACTTATTTAAAAATTATAATTATGATAATAAATTAATACT
 57572  TTTTAATTTATAAAAATATAAATTTCTTTATATATATATATATATTATTATTTATATTAA
 57632  TCATAATTTTAATATTTATAATAAATTTATATAAAATCAATTATAATATTATATACTTTT
 57692  TATATACTTTATAATCTTTATATCTTCACCCCCCCCCCTTTTTTTTTAATAATATATTAT
 57752  ATTAAAAATATAATAATTTATATGATTTATTAATACTTTTTATATAATTATATTATTATT
 57812  TTTATTTATAGATGTTATATTATTTTTTATAATAATTTTTTTTTATTTAAATAAAATTTA
 57872  TAACTCCTTCGGGGTTCGGTCCCCCTCCCATTAGAATAGGGAGGGGTCCCTCACTCCTTC
 57932  TTAATTAAAGATAAAAAGGGGTTCCCCCTTAAGTATAAGTATAAGTATAAGTATAAGTAT
 57992  AAGTATAAGTATAAGTATAAGTATAAGTATAAGTATAAGTATACGGGGGGTCCCTCACTC
 58052  CTTCGTTAATTTATATATATTATTAATAATTATTTAATTTTTATTATTTATTTATTTATA
 58112  TATAAAAATATTCTAAAATTATTAATATTTATAATAGAATAAATATTATAAAGTATAATT
 58172  ATAAATAATTAATTATTTTAATAATAATAATATATTTATTATTATATAATAAATATATTA
 58232  TAAATAATA
;     G-trnT(ugu) ==> start
 58241  GTTATATTAGCTTAATTGGTAGAGCATTCGTTT!TGT!AATCGAAAGGTTTGGGGTTCAA
 58299  ATCCCTAATATAACA
;     G-trnT(ugu) ==> end
 58314  ATAATAATAATAAAATATTAAAATAAATATAATATTTATAAAAAATTTATTAATTTATAT
 58374  AAAAAATATATATATAAATAATAATTATAATAAAACATTTTATAATCAATAATTTAATAA
 58434  ATAATCTTCTTATTATAATATTATGTTTAAATATTACTCTTTATGAGATCCAACAAACTA
 58494  ATAAGATATAAATATATATATATTATATAATAATAATAATAATAATATATTATTTAATAT
 58554  ATTATCAAGAAGATAAATATAAATAATATTTTAATAATTTTAAATAAATCTAATTTATAT
 58614  ATTAATAATTTAATAATCTTAATATTTATTATCATTATTTCATATTTATATTATATAAAT
 58674  ATTTATTAAAATAAAAAATATTAAAGAGTTTATTTTATTTATTATAAATTATTTAATAAA
 58734  ATATATATAATAATATATAGAATAAAGATATAAATAATTATAAGTATATAAAGTAATAAA
;     G-trnC(gca) ==> start
 58794  GGAGATGTTGTTTTAAGGTTAAACTATTAGATT!GCA!AATCTACTTATTAAGAGTTCGA
 58852  TTCTCTTCATCTCTT
;     G-trnC(gca) ==> end
 58867  AAATAAATAATATAATAATAAAATATTATAGTTCCGGGGCCCGGCCACGGGAGCCGGAAC
 58927  CCCGGAAGGAGATAAATATATTATATTTAGAATAATTATATAATAAA
;     G-trnH(gug) ==> start
 58974  GGTGAATATATTTCAATGGTAGAAAATACGCTT!GTG!GTGCGTTAAATCTGAGTTCGAT
 59032  TCTCAGTATTCACC
;     G-trnH(gug) ==> end
 59046  CTATAAATAATAATAATAATATATTTTATTATTCTTAAATTTTATTATTCTTTATATTAT
 59106  ATATATATATAATATTAATATTATTACTTTTTAATAACAAAATATTATAATTAATTGATA
 59166  TATATATACCAAATATAATTAATTGAAATTAAATAATAAATAAAATATTTACTTCTTTAT
 59226  TAAAATTCTAATTAATTGATTCTTTTTATTGAATATTAAATTCTATTATAACTTATTAAT
 59286  TAATTAATTAATTATAATAATAATAATAATATTTATTATTAATTATTAAATATTTATTAT
 59346  TATATATAGAATTTAATTTTAAATATTAATAAAAAAAAGAATAAAATAAAATAAAATGAA
 59406  TAATATTTCTTTATTTCCTTCGGTCGGACTCCTTCGGGGTCCGGCCCGCAGGGGGCGGGC
 59466  CGGACTATTTATTATTATAATATAATATTTAATCAATAGATTTATAATTTATTTAATGAA
 59526  TATTTTATAAATATGTAAAACAATTCCTTTTTATTATTATAAATTTTTCATTATTTATTT
 59586  ATTTATTTATTTATTTATTTATTCAATATATAAAAATAATTATAAAAAAGATTATTAAAA
 59646  ATAATAATTTAATGATAAATATATATTATATATATTAATATAAAAATAATAAATATAAAT
 59706  ATATTATGTAAATATTATATAAATTTGTATATGTATATATTATAATAATGTTATATAAGT
 59766  AATAATATAATAAAATATTTTATGTAATTTATATATATTTATAATTATAAAATAAAAATA
 59826  TTATAAATAATAAAATTAATAATAATAATAATTTTAATAAAATAAATTATATATTTAATT
 59886  TTATTATGAAGTTATACTTAATATAAATTATATTTCCTTTATAAATTATTAATATATCCT
 59946  TTTTAATTAAATAAAATAAAAAGGGGCGGACCGGACTCTTATTATAAATATTAATAATTA
 60006  ATTTTTTTATTTATATTTATATATATATTAAAGATTAAATATATTATTAATACTAATTTA
 60066  TAATTTATTATTAATAAATAATTCGGCTTAAATTATAATTTAATAATTTTTATTTATTAA
 60126  TAGTTTCGGGGCCCGGCCACGGGAGTCGGAACCCCGAAAGGAGTTTTATTATTAATATAA
 60186  AAAGAGTAAGGATAATAATAAATTCTTTTAATTTATTTTTTAATAAAATATAATTTTAAA
 60246  ATAGTTTTTTATAGTCCGGCCCGCCCCGCGGGGGCGGACCCCGAAGGAGTCTGGTATTAA
 60306  TTATAATAATTATATTAATATTATTATTATTTATTATATTATAATATATTTATTTATATT
 60366  TTATAATATTAATAATTATTTTTATATTTAATAAATATAATATATATTTTATATTTTAAT
 60426  AACTATCTAATTAATA
;     G-trnL(uaa) ==> start
 60442  GCTATTTTGGTGGAATTGGTAGACACGATACTCT!TAA!GATGTATTACTTTACAGTATG
 60500  AAGGTTCAAGTCCTTTAAATAGCA
;     G-trnL(uaa) ==> end
 60524  ATAAATATATATAATATATATAATATATATAAA
;     G-trnQ(uug) ==> start
 60557  TGAGTCGTAGACTAATAGGTAAGTTACCAAAAT!TTG!AGTTTGGAGTTTGTTTGTTCGA
 60615  ATCAAACCGATTCAA
;     G-trnQ(uug) ==> end
 60630  TATTATAATATATATATTATTTATATATAAATATATAATTATACTCCTATTTTTATATTA
 60690  ATTAATTAATTAATTAATAATATATGATAATATAAAAATTATTGAATTATTAACTCTTAT
 60750  TAATAATAATAATAATCATAATAATAATATATATATATATAGTATATATATAAAAGTTTT
 60810  ATTATATTATATTATATTATATTATATTATATATTTATTTATATATAATTCTTATTAATT
 60870  GAAAAAAGAATAATTAATAATCTTATTAAAAAATAAATACTTTCATTTTATTTTATTTAA
 60930  TTATAATATATAAATATTAAAAAAAGGATATAAGTTTTTTATAAGATATAATATATATAT
 60990  ATATTAAATATAAAGAAGTTAATATTTATATTTTAATTATAAAATGTTAATACTTATTAA
 61050  TTAAATTATTAATTAATAATAATTTATGATTTATAAATAATAAATAAAGGAATAAGTTTC
 61110  AATTAATTAATATATTATATTTAATATTTTATATTTAATATTTAATATTTAATATTTTAA
 61170  GTTCCGGGGGCCGGCCACGGGAGCCGGAACCCCGAAAGGAGTAGTATTAATTATGGATAG
 61230  TTAGGATGGATTTAATCCTTTGTTATGTTATTAATTAATTAATTAATTTATATATATAAA
 61290  ATATTTTAATTAATTTTTATATAAATATATATATATATATATATTAATAATAGTCCGGCC
 61350  CGCCCCGTGGGGCGGACCCCAAAGGAGTAATATATATTATGTATAAACAATA
;     G-trnK(uuu) ==> start
 61402  GAGAATATTGTTTAATGGTAAAACAGTTGTCT!TTT!AAGCAACCCATGCTTGGTTCAAC
 61460  TCCAGCTATTCTCA
;     G-trnK(uuu) ==> end
 61474  TAATATTATATATATATATTCTCCTTTCTAAAAATAATAATAATTATATATAATAATAAT
 61534  ATAATTATATATATATATATTATAATAATAATAATAATAATAATAATAATAAAAAAAATA
 61594  ATAATTATTTTTATTAATAATATTAATATATTATAATTATTAATAAATATTAATAAAAAT
 61654  A
;     G-trnR(ucu) ==> start
 61655  GCTCTCTTAGCTTAATGGTTAAAGCATAATACT!TCT!AATATTAATATTCCATGTTCAA
 61713  ATCATGGAGAGAGTA
;     G-trnR(ucu) ==> end
 61728  ATTATATTAATAGTCCGATCCCCCCTTTTTAATTTAATTTAATTAAAAAGTTTAATTTAC
 61788  TATTTAATAATAAATGAAATAATAATA
;     G-trnG(ucc) ==> start
 61815  ATAGATATAAGTTAATTGGTAAACTGGATGTCT!TCC!AAACATTGAATGCGAGTTCGAT
 61873  TCTCGCTATCTATA
;     G-trnG(ucc) ==> end
 61887  ATTAATATTAATATAAATTAATACCCTATAATTAATTAATTAATTAAATATAAAATTATA
 61947  TTAAAACTTATATTATATTATAATATTATATTATTATTATATAAAAATATAATAATAATA
 62007  ATATAAAATTTTATTTAATAATAATATTTTATATAATAAAATAATCATATTTATAATACT
 62067  TAATATTAATAATAATTTATTATAATAATTCTTTAATATACTTATTTATTATTATTTTAA
 62127  TAAATAAATATAATTCTTATAAATCTATTTATTATAAAATATATTTATATTTTAATAAAA
 62187  TACAATATTATAAATATATATATATATAAATATTTAATAAAAATTAAGATATTTTTATAA
 62247  TTATTCTTTATAAATAATAATAATAATAATAATTTATAATAATCTCCTTGCGGGGTTCCG
 62307  GTCCCCGTGACCGGGCCCCGAAACTATAATATATTTTTAATATATTTTTATTACTCCTAT
 62367  AATAATTTTTTTTTTAATTGTTAAAAAGTATATATAATATAATTAATATATTTCTTTTTA
 62427  TATAAATTATAAATATTATTTTATAATAAAAAAAGTATATATAATATTATATATTTAATA
 62487  AATAATATAATAATAATATAAATAAATATATATATATTATTAATATATTAAATTTTATAA
 62547  TAATAATTATAATAATAGTAGTAGGTATAAATTTTAATAAAGAGTTTTATTCCAATGGAG
 62607  TAATAATAATAATAATAATAAAATAAA
;     G-trnD(guc) ==> start
 62634  GGATCTGTAGCTTAATAGTAAAGTACCATTTT!GTC!ATAATGGAGGATGTCAGTGCAAA
 62692  TCTGATTAGATTCG
;     G-trnD(guc) ==> end
 62706  TATATTTATACTTAATATAAAAAAAATAAATAATAAAATATATATATTTAATAATATTTT
 62766  TCTTTATTATAATAATATATAAAAATAAATAATAATCTTTTTTTATTATTATATTTATTA
 62826  ATAATAAATTATTTTGTTATTATTATTAATTTATATTAATATTTTATATAAATTATTTAT
 62886  TTAATCTTTCATTATATATTTAATATATTATTAATATTAATTAATATTTTATAATAAATA
 62946  AATAAAATAAATATTTTAATATAATACTTATTTTTATATTTATTAATAATAATTAATTTT
 63006  TATATAAATTTATTATTTCTTATAATATATTTATTACTATTATTTTTTAATAATCTTATA
 63066  TATAATATATAAAATATATATATATTATATATATATATAAATATAATATATATTATTATA
 63126  AATATTTATAATCTTATTAATTAGATTATATTATATTAGATCATATTATATTATATTATA
 63186  TTATATTATATTATTATTATTAATATTTTTATTTTTATTTTATATTTAATAGTAAAAAAT
 63246  CATAATTTTATAATTTATTAATTATTATATAATTTCATTAATATATTTCTTCTTTTTATT
 63306  TATTTATTACTTATTAATAGTTTCGGGTCCCGGCCACGGGAGCCGGAACCCCGAAAGGAA
 63366  AATAATATAAAAAATAATTATAATTTATTATAATTTATTAATTTATTAATTTATTTATTA
 63426  ATTTATTAATTTATTTATTATTATATTTTTTTTTAATAAA
;     G-trnS(gcu) ==> start
 63466  GGAAAATTAACTATAGGTAAAGTGGATTATTT!GCT!AAGTAATTGAATTGTAAATTCTT
 63524  ATGAGTTCGAATCTCATATTTTCCG
;     G-trnS(gcu) ==> end
 63549  TAT
;     G-trnR(acg) ==> start
 63552  ATATCTTTAATTTAATGGTAAAATATTAGAAT!ACG!AATCTAATTATATAGGTTCAAAT
 63610  CCTATAAGATATT
;     G-trnR(acg) ==> end
 63623  ATATTATATTATATAATATTATATATTAATAAATATTATTAATTAATTTATTTATTTATT
 63683  TATTTATTTATTTATTTATTATTAAATAAAAATATTTAATAAAATAATATAAAATATTAT
 63743  AATTATTTATATATTAATTATTAATTATTAATTATTTATTATATAAAAAGTATATAATTT
 63803  TGTATTTTAATATAGGGTTAATTAATTAATTATTAATTTTTTTTTATAATAAGATAATAA
 63863  TATATTAAAAACTTATTATAAATTTATAAAATAATATTTATTTAATTTGATATTATTTTT
 63923  AATCTTTCATTAATATATATTTTATTATAAGTAATAATATAGTTTAATTAAATTAATATA
 63983  AATAAATTACATAAGAATAATATTATAATAATATTATATATTATATAAAGAAATAATAAT
 64043  TTATATTTTTATTTTTTTATAAATAATATAAATAGTTCCGGGGCCCGGCCACGGGAGCCG
 64103  GAACCCCGGAAGGAGAAATATTAATATAAATATAAT
;     G-trnA(ugc) ==> start
 64139  GGGGTTATAGTTAAATTTGGTAGAACGACTGCGT!TGC!ATGCATTTAATATGAGTTCAA
 64197  GTCTCATTAACTCCA
;     G-trnA(ugc) ==> end
 64212  ATAATTATATTATATAATATATATATTAATAAATTATATATATATATATATATATAAATA
 64272  TTAAATAAATATTATATTAATAAATAATATAAATTATCTAATCGAAGGAAATATTTATAA
 64332  TATAATATAAATATTTTAATAAATTAATAAATATTATATTAATAAATAATTAATAAATAT
 64392  ATAAATTATAATAAATTTTAATATTATTATATAAATTAATTAAATATAATAATTAATGAA
 64452  ATA
;     G-trnI(gau) ==> start
 64455  GAAACTATAATTCAATTGGTTAGAATAGTATTTT!GAT!AAGGTACAAATATAGGTTCAA
 64513  TCCCTGTTAGTTTCA
;     G-trnI(gau) ==> end
 64528  TATTATATATCATTAATATATAAAATATAAATATATATATTATAATAATAATAATAATAA
 64588  ATATAAATATAATTATATATATATATATATATAAATAAATAATTATTTAATTTATAATAA
 64648  ATATATATAGTTCCCGCGAAGCGGGAACCCCATAAGGAGTTTTATTATTAATTATATTTA
 64708  ATAAATATTAATTATTAATTTTATATTTATAAATAAATTTATTAACTATTTTATTAAAAA
 64768  TATTATAATTAAATAATAATATAAATAATTTATAATATAATAATATATACTTATAAATAA
 64828  TATTTAAATCTTATTATTAATTTATAAATCATAAATTATTATTAATAAATATCTCTTTTA
 64888  GATGAATTAAACTTATATTTATATTTATATTATATATATAGATATAAATCTTAAATAGAG
 64948  TAAATATATTATAATAATTATATAAATATATATATATTATATTAAGATAATAATATATAT
 65008  ATATATTAATATATAA
;     G-trnY(gua) ==> start
 65024  GGAGGGATTTTCAATGTTGGTAGTTGGAGTTGAGCT!GTA!AACTCAATGACTTAGGTCT
 65082  TCATAGGTTCAATTCCTATTCCCTTCA
;     G-trnY(gua) ==> end
 65109  TAATTTATTATTAATTATATATTATTATAAATCCAATCCATTGAAATTAATATAATCCAA
 65169  TGAATAATTAATTTAATACATAATTTAATATATGAAATTATATATATATATACTTTATAA
 65229  AAAAAAATTATATAATAATTATATTAATATATTTATATATATAAATAAATAAATAATAAT
 65289  AATTATAATTATAATTATAATTAATTAATTAATAAATAAATAATAATTTATATTATCTTT
 65349  ATAATATATATATATACTTTTATAAAAAAAAAAATATAAATAATTCTAAAATGTATATTT
 65409  CTCCTTTCGGGGTTCCGGCTCCCGTGGCCGGGCCCCGGAACTATTAATAAAATAATAATA
 65469  AAATAATTATTATCTGTATTTAATAAATTTAATTAAAGAGTTATATTTCTATATATTTAT
 65529  ATATTTATTTATTTATTTATTCTCCTTCCGG
;; mfannot:
 65560  ggttccggctcccgtggccgggccccggaactaatgaaatatctaaaataagggttttta
 65620  tttatttaattaatatatatttattattttatataatat
;     G-trnN(guu) ==> start ;; mfannot: evalue : 1.80e-17
 65659  gtccttatagcttatcggttaaagcatctcact!gtt!aatgagaatagatgggttcaat
 65717  tcctattaaggacg
;     G-trnN(guu) ==> end
 65731  ataataatatatatatattttaatttatatattatatatatatatatatattaaagaaaa
 65791  ataataatataaaaataagtccccgccccggcggggaccccgaaggagtgagggacccct
 65851  ccctaatgggagggggaccgaaccccgaaggagtattaataataataataaataaataat
 65911  aataaataattttattatattatatttattgatatatttattgatatttattaatttaag
 65971  attattcattaaatatataattattaataatttaatatattttataatttttattatatt
 66031  ttatataagaagaaactattttatatattatatatatatatataatttttataaaatgat
 66091  aaattttatattataaatattattaaaatatttttataaatatttaaattatttataaaa
 66151  aggtatataataataattattaatattatattatattatatatttatttatattatatat
 66211  aataatatatttatatatatattaattaattaataaattaaataagtatctatattttat
 66271  attatattatattatattatattattttattagtttcggaaggagaataaaaagtattct
 66331  aaataaattatatatttattatttctcctttcggggttccggctcccgtggccgggcccc
 66391  ggaactattaatatattataaattaataaaaaataaatatgtatatataaattatattta
 66451  ttatgtttaattatttataatttattataataaatagtccggcccgcccccgcggggcgg
 66511  accccga
;; mfannot:     /group=IB(5') (2.53e-04)
 66518  AGGAGTATAAGATATCTTATTTATATTTATATATAATAAAGAATATTATTAAACTAACAC
 66578  CTATATTATATATATTATATTATATAATATTATATATATATGAATTACTAAGAATAAATT
 66638  TATAATTAGATAATATTTATATTTATTTATTTATTTAATTAACAAATATATTAATATTTT
 66698  TAATTAATTAATTAATAATACCTTTATATATATATATATATATATATTAATTTTAATTAT
 66758  ATAATTATCTTTTTTTTAATAATCATAAATATATTATATATTTTATATAATAAGATTATA
 66818  ATTTTATAATTATTTATATTTTTTTTTATTAAAAATTATTATTATTATAATTATTATATT
 66878  ATAATTATAAATTATTAAAGAATATATTTATTAATATTTTAATAATTAATATCTTTTATT
 66938  TATATTTATAAAATAAGGTGTAAATATTAATAATAAAGAGTAAATATTGTATTTATTATA
 66998  ATAATAATTATAATTAAGGA
;     G-trnM(cau)_1 ==> start
 67018  GCTTGTATAGTTTAATTGGTTAAAACATTTGTCT!CAT!AAATAAATAATGTAAGGTTCA
 67076  ATTCCTTCTACAAGTA
;     G-trnM(cau)_1 ==> end
 67092  ATAATGATTATAATATTTATATATATATTAATAATATTAATAAATAATTACTCCTCTTAG
 67152  CAGGATTCACATCTCCTTCGGGGTCCGCCCCGCGGGGGGGCGGGCCGGACTATTTTATTA
 67212  TTATTATTATTAAATAGATGTTCATTAAATAATTATAAATATAATTTATCTTTTAAATAT
 67272  ATATATATAATATAATATTTAAATATATATTATAAATAAATAAATAAATAAATAAATAAT
 67332  TAATTAATAAAAACATATAATGTATATTTATCTATAAAAAATATTAATTAAATTAATATA
 67392  TTATTACAGTTCCGGGGGCCGGCCACGGGAGCCGGAACCCCGCAAGGAGATAAATAAATA
 67452  AATAAATATAAATAATTCTTCTTCTTTAAAATTAAATAAAAATAAAATAAAATAAAATAA
 67512  AATAAAAAGGGGGCGGACTCCTTCGGGGTCCGCCCCCCTCCGCGGGGCGGACTATTTTAT
 67572  TTTTAAATATATATTATATTAATAATATAAATATAAGTATAAATAAAAATTAATAATATA
 67632  TTATATATATATTATATTAATAATAATAATAATAATAATAATAATAAATAATAACTCCTT
 67692  GCTTCATACCTTTATAAATAAGGTAATCACTAATATATTATAATAATAAAAATTATATAT
 67752  ATTATATATAATCTAAATATTATATATTTTAATAAATATTAATATATATGATATGAATAT
 67812  TATTAGTTTTTGGGAAGCGGGAATCCCGTAAGGAGTGAGGGACCCCTCCCTAACAGGAGG
 67872  AGGACCGAAGGAGTTTTATTTTTAGTATTTTTTTTTTTAATAAAATATATATTTATATGA
 67932  TTAATAATATTATATATATTATTTATAAAAATAATATATAATTTTAATTATTTTTAATAA
 67992  AAAAAGGTGGGGTTGATAATATAATATAATATTTTTTATTTTTAATTTATAATATATAAT
 68052  AATAAATTATAAATAAATTTTAATTAAAAGTAGTATTAACATATTATAAATAGACAAAAG
 68112  AGTCTAAAGGTTAAGATTTATTAAA
;     G-cox2 ==> start
 68137  ATGTTAGATTTATTAAGATTACAATTAACAACATTCATTATGAATGATGTACCAACACCT
 68197  TATGCATGTTATTTTCAGGATTCAGCAACACCAAATCAAGAAGGTATTTTAGAATTACAT
 68257  GATAATATTATGTTTTATTTATTAGTTATTTTAGGTTTAGTATCTTGAATGTTATATACA
 68317  ATTGTTATAACATATTCAAAAAATCCTATTGCATATAAATATATTAAACATGGACAAACT
 68377  ATTGAAGTTATTTGAACAATTTTTCCAGCTGTAATTTTATTAATTATTGCTTTTCCTTCA
 68437  TTTATTTTATTATATTTATGTGATGAAGTTATTTCACCAGCTATAACTATTAAAGCTATT
 68497  GGATATCAATGATATTGAAAATATGAATATTCAGATTTTATTAATGATAGTGGTGAAACT
 68557  GTTGAATTTGAATCATATGTTATTCCTGATGAATTATTAGAAGAAGGTCAATTAAGATTA
 68617  TTAGATACTGATACTTCTATAGTTGTACCTGTAGATACACATATTAGATTCGTTGTAACA
 68677  GCTGCTGATGTTATTCATGATTTTGCTATTCCAAGTTTAGGTATTAAAGTTGATGCTACT
 68737  CCTGGTAGATTAAATCAAGTTTCTGCTTTAATTCAAAGAGAAGGTGTTTTCTATGGGGCA
 68797  TGTTCTGAGTTGTGTGGGACAGGTCATGCAAATATGCCAATTAAAATCGAAGCAGTATCA
 68857  TTACCTAAATT
;     G-orf196 ==> start /note=LAGLIDADG ;; evalue:7.6e-22
 68868  TTTGGAATGATTAAATGAACAATAA
;     G-cox2 ==> end
 68893  TTAATATTTACTTATTATTAATATTTTTAATTATTAAAAATAATAATAATAATAATAATT
 68953  ATAATAATATTCTTAAATATAATAAAGATATAGATTTATATTCTATTCAATCACCTTATA
 69013  TTAAAAATATAAATATTATTAAAAGAGGTTATCATACTTCTTTAAATAATAAATTAATTA
 69073  TTGTTCAAAAAGATAATAAAAATAATAATAAGAATAATTTAGAAATAGATAATTTTTATA
 69133  AATGATTAGTAGGATTTACAGATGGAGATGGTAGTTTTTATATTAAATTAAATGATAAAA
 69193  AATATTTAAGATTTTTTTATGGTTTTAGAATACATATTGATGATAAAGCATGTTTAGAAA
 69253  AGATTAGAAATATATTAAATATACCTTCTAATTTTGAAGAACTACTTAAAACAATTATAT
 69313  TAGTAAATTCACAAAAGAAATGGTTATATTCTAATATTGTAACTATTTTTGATAAGTATC
 69373  CTTGTTTAACAATTAAATATTATAGTTTCGGGGCCCGGTCACGGGGACCGGAACCCCGCA
 69433  AGGAGATTATTATAAATGAAAAATAG
;     G-orf196 ==> end
 69459  CTATAATTAATAATTTAAATGGTATATCTTATAATAATAAAGATTTATTAAATATTAAAA
 69519  ATACAATTAATAATTATGAAGTAATTTCTAATTTAAAAATTCCATATGATAAAATAAATG
 69579  ATTATTGAATTTTAGGTTTTATTGAAGCTGAAGGTTCATTTGATCTATCTCCAAAACGTA
 69639  ATATTTGTGGTTTTAATGTTTCACAACATAAACGTAGTATTAATACATTAAAAGCTATTA
 69699  AATCTTATGTATTAAATAATTGAAAACCAATTGATAATACACCATTATTAATTAAAAATA
 69759  AATTATTAAAAGATTGAGATTCATCTATTAAATTAACTAAACCTGATAAAAATGGAGTTA
 69819  TTAAATTAGAATTTAATAGAATAGATTTTTTATATTATGTTATTTTACCTAAATTATATT
 69879  CATTAAAATGATATAGTCGTAAAGAAATTGATTTCCAATTATGAAAAACACTTATAGAAA
 69939  TCTATATAAAAGGTTTACATAATACACTTAAAGGTTCTAATTTATTAAAATTAATTAATA
 69999  ATAATATTAATAAAAAAAGATATTATTCTAATTATAATATTTCTCCTTTCGGGGTTCCGG
 70059  CTCCCGTGGCCGGGCCCCGGAACTAAAAATATTATTGATGATGTATTAAATATAAATCTT
 70119  ATCTATAATTATAAATTACCATATCGTATAAATAGTGATATTCAACGTTTAAATTCTATA
 70179  AATAATAATAATACTAAATTTATTAATGTTGGAGTATTTGTTTATGATTTAAATAATACA
 70239  TTAATTATAACATTTACTGGTTATAGACCAGCAGCTCTTTACTTTAATTGTTCTCCTTTT
 70299  CGGGGTCCCGACTGGGGCCGGGACTAAACATGAAATTGCTAAATATATTAAAAATGGTAA
 70359  TGTATTTATAAATAAATATATTTTAAAAAATATTTTTTTAGATTAATTATTATTTTTACT
 70419  TCTTCTTAAAATTAAAAAAGGAGACTTTTTTATATTTATATAAAATATATATAAATTATT
 70479  CTTTTATTATAAATATATAAAATTATTTTCTTTTAATTATTTTTATAATTAATTAATTAA
 70539  TTAATTAATTCTTCATGGCTATAGCCATAACTTTTAATAATATTCTTTTATTCTTTATTA
 70599  TTATATATATATATATTTATTATTTATTATTATAGAATTTATATTTATAAAAATATTAAT
 70659  ATTTTATTTAAAATAAATAATGATTAATTTATAAAATATATATTAATTAAGTTTCGGGCC
 70719  CCGGCTATGGGAGCCGGAACCCCCGTAAGGAGTTATTATATTTATAATTAAATCTTTAAA
 70779  TAATATATCTTAAATTATTATATTGATATTAATATTATATTGATATTAATATTAAATATA
 70839  TATTTAATATTTAGCTTATTATTTTATAAAATTATATTTATATATTATAATATAATTAAA
 70899  TATATTATAAATTTAATAATTTAATAAAAATATTCTTTTTATAATTATTATAATAATTAA
 70959  ATAAATAAATAAATAATAATAAGAATAATTAATGTATAATTTTTTATAAATATTATATAT
 71019  TTTTATATTAATAGTTCCGGGGCCCGGCCACGGGAGCCGGAACCCCGAAAGGAGAAATAT
 71079  TAATAAAATAAAATAAAATTATAATATAATTAAATTATAAGAATTATATTTACTCCTTTT
 71139  ATAATTTATATTTATAATATAATATAATATAAAATAAATATAATATAATATAAAATAAAT
 71199  ATAATGTAATAGGTATTCACTCCTCTTTGGGGTTCCGGTCCCCCATACGGATACGGATAC
 71259  GGATACGGATACGAATACGGGGGGGACCGTCCCTCAGAACTTAATATTATATCTTAAATA
 71319  ATTAATATAAATATAATATATTATTTAATAATAATAATAAATAAATAAATAAATAAATAA
 71379  ATAAATAAATAAATTAAATAAATAATAATATTATTATAATTACTTTTTAATAAATAATAT
 71439  TAATATAATATTATATTAGTATTATAAATAGACTTTTTATTATTTTATATATAATAT
;; mfannot:
 71496  agttccggggcccggccacgggagccggaaccccggaaggagaaatatattatataatta
 71556  ttatttttaattataaataaaatataattattatttattatataatttatataaatatat
 71616  atatatatttattatatatataaatataaatataaatataataattaactttatatagaa
 71676  attctccttacggggttcccgcgaagcgggaactaataataataataataataaatataa
 71736  aatagtccggcccgccccctgcggggcggaccccgaaggagtgagggacccctccctata
 71796  cttacgggagggggaccgaacccctttttattcttaattaagaaggagtgagggacccct
 71856  cccgtatattatactaatgtatattatactaatgtatattatactaatgtatattatact
 71916  aatgtatattatactaatgggagggggaccgaaccccgaaggagatgttcattaaataat
 71976  taaatatatataattaataatattaaagttttatatatattaatatattataaaaggttt
 72036  atatatatataataagataagtaataaattaattaattaataatataaaaatatatatta
 72096  tatattatgttttatttatatatatatatatattatgtattattatataaaaatatatat
 72156  atattatattataagtaataataagtattatattatatata
;     G-trnF(gaa) ==> start ;; mfannot: evalue : 1.19e-10
 72197  gcttttatagcttagtggtaaagcgataaatt!gaa!gatttatttacatgtagttcgat
 72255  tctcattaagggca
;     G-trnF(gaa) ==> end
 72269  ataataataatatattaattaataattaatttataataaatatattataataattaatat
 72329  atatatataatatatttaatacaaagaaaatatatattatatctcttatttatttattaa
 72389  tattttaataaatataatattataaaaaaaaagtttatatatttagttccggggcccggc
 72449  cacgggagccggaaccccggtaggagaaatataaatataaatataaatataatataagtt
 72509  tggtattcatttaattatattaattaattaaaaatattctaaataagaataaatatcaat
 72569  aaaggagttataaatatatatatatattaatatatatataaaaatatatattattattag
 72629  ttcccgcttcgcgggaacccc
;; mfannot:     /group=IB(5') (6.89e-06)
 72650  GTAAGGAGTTTTATTATAATAAAATTTATATATATTTAATATATAATTATAAAAATATTA
 72710  TATAATAAATAATAAATAATTATTAATAATAAATAAATATAATAATAATATTATAATAAA
 72770  TTTATAAATGATTATAATAAATTTATATTAATTTTTTATTT
;     G-trnT(uuag) <== end
 72811  TGTAAATACTAAGATTTGAACTTAGATAATATGCAC!CTAA!AAACATACATTTTACCAT
 72869  TAAATTATATTTAC
;     G-trnT(uuag) <== start
 72883  CTTATTAATTATATAAATTTTATTAAATATATAATATATTAATTATATAAAAATTATTAA
 72943  ATAAATATATAATATATTATATATAATTTATAATATATATATTATAAATATTATTATATA
 73003  TAAAATATAATATACTACTTATAAAAATATATATATATATATATAAATATATATATAAAT
 73063  AAATATTTTATATATTAAATTAAATAATTATTAATAAATTTAATTATAAAGTATCATTTT
 73123  CAATAGGAATATTAAGAAGGTTATAATAATTATATGAATTATTATAATTATATATATATA
 73183  AATAAATAAAATAATAATTATAATAATTAATAAGAGTTTTGGATATATATCTGTGGAGTA
 73243  TATATTTTATAA
;     G-trnV(uac) ==> start
 73255  AGGAGATTAGCTTAATTGGTATAGCATTCGTTT!TAC!ACACGAAAGATTATAGGTTCGA
 73313  ACCCTATATTTCCTA
;     G-trnV(uac) ==> end
 73328  AATCTAGATATAATATTATATCTATCTTAATATAATAATATTTATTTATTTATTAAATAA
 73388  AAAAAAAATAAATAATATTAATTAATATAAGATTCTTTTTAATTATAATAATAAATAAAT
 73448  AAAAAGAAGATATTATCAATGATTTATATTAATAATAAATATAAATAATAAAAAATATAT
 73508  ATAATATAATATAATAAATATATTTCCTTTAATATTAATAAATTAATAATAATAATAATA
 73568  ATAATAATAAAATATTTAAATAAATTATATTCAATACAAATTAATTATTTATATTATTAA
 73628  TAATTGAATAAATAATCCGATCGAAAGAGATATTAATTCGATTATATTATTTATTTAATT
 73688  ATATTTAATTTAAATATATAAATTAATATATATATATTGAATTATATATAAATTTATTTT
 73748  ATAATTTTATAAATAATATATTATTATAAATATTTAATATAATTTATATTATTATTAAAT
 73808  AAAAGATTTATTAAATTAATATTATTATTTAATTTTTATTATATAGTTTTGAGGATAATA
 73868  TTTTATTAATATTTTTTTTTTATTTATTTATTTAATTATATTATATATATAATATATATA
 73928  TAACAATAAATTT
;     G-cox3 ==> start ;; mfannot: alternative ATG start pos 73923
 73941  ATGACACATTTAGAAAGAAGTAGACATCAACAACATCCATTTCATATGGTTATGCCTTCA
 74001  CCATGACCAATTGTAGTATCATTTGCATTATTATCATTAGCATTATCACTAGCATTAACA
 74061  ATGCATGGTTATATTGGTAATATGAATATGGTATATTTAGCATTATTTGTATTATTAACA
 74121  AGTTCTATTTTATGATTTAGAGATATTGTAGCTGAAGCTACATATTTAGGTGATCATACT
 74181  ATAGCAGTAAGAAAAGGTATTAATTTAGGTTTCTTAATGTTTGTATTATCTGAAGTATTA
 74241  ATCTTTGCTGGTTTATTCTGAGCTTATTTCCATTCAGCTATGAGTCCTGATGTACTATTA
 74301  GGTGCATGTTGACCACCTGTAGGTATTGAAGCTGTACAACCTACCGAATTACCTTTATTA
 74361  AATACTATTATCTTATTATCTTCTGGTGCTACTGTAACTTATAGTCATCATGCCTTAATT
 74421  GCAGGTAATAGAAATAAAGCCTTATCAGGTTTATTAATTACATTCTGATTAATTGTTATC
 74481  TTTGTTACTTGTCAATATATTGAATATACTAATGCTGCATTCACTATCTCTGATGGTGTT
 74541  TATGGTTCAGTATTCTATGCTGGTACAGGATTACATTTCTTACATATGGTAATGTTAGCA
 74601  GCTATGTTAGGTGTTAATTATTGAAGAATGAGAAATTATCATTTAACAGCTGGACACCAT
 74661  GTTGGATATGAAACAACTATTATTTATCTACATGTTTTAG
;     G-orf494 ==> start
 74701  ATG
;     G-orf493 ==> start /note=LAGLIDADG ;; evalue:7.1e-26
 74704  TTATCTGATTATTTTTATACGTACTATTTTATTGATGAGGTGTTTAA
;     G-cox3 ==> end
 74751  TAAAAAAAATATTTATTTAAAATCAAAATTTAATAAACATAAACTAAATATGTATAATAC
 74811  ATCACTTTGTAAGCTTAATTTTAATTTAGTTGGGTTTACCAATATGAATAATATAAAAAT
 74871  ATTACCTATTATTAATAATAATATTTTTATTAGAAATATACATATAGATAATAAATCTTT
 74931  AATTATAGCAGATAATAAATTATATAATAATCTTTTATTAAATAAGATTAAAGATACTCT
 74991  ATTTATATCTATAAAACATTTTAAGAATTGATTATCAGGTTTTGTAGTTGGAGATGGTTA
 75051  TTTTGGTATTAAAAAGAATATGCTTCATTCTTTTAATATTCTATTAAAAAAACTGGATAT
 75111  TATTCTATTAGAGAATATTAAATATTATTTAAATTTACTTAGTAAAATTTATGTAGATAA
 75171  TAAATATAATAAAGTACAATTACATCTAGAAAAATTAAGTATTATTATTGAAAAAATTAT
 75231  TCCTTTATTTAAAGAATATCCTTTATTAAGTAATAAATATTATAGTTTTGAACAATGATC
 75291  TAAAAGTGCTGAAATAATTTATTATAATAAGGATAAATCATTAGCTAATAAAATTATTAT
 75351  AAATAATAATTTAAATAAAGGTTTAGTTTTATCTAATAGTAAAATTCCTTTTAATAAAAT
 75411  AAATAAATCATTTATTTTAGGATTTATTGAAGCTGAAGGTACTTTTAATATTTGTATAAA
 75471  AAATAATTCATGACAATTACTTATAAAATTAGATCAAGTAACTCTTAATAATGAAGTATT
 75531  AAAACATATTGCTAAAAATATTGAAACTTGAACATTTATAGATAATATAAAAGTACCTAA
 75591  TTCTATTAAAGAATCTTTAAAAGATATTGAATATTCAACTATTAAATTAAATAGTATTAA
 75651  ACCTTATACTAATTTAAATAATATTCTTAATCTTTATTCTTTATTAAAATATAATAAAAT
 75711  TGATTTATTATATTATATTATTTGTCCTAATTTAAATAAAATAAAATGATTTTCTACTAA
 75771  ATATATTAATTTTATTGCATTTATAATAGCATTAGAAATTATTATTAAAGGTTTATATCA
 75831  TACTGATAAAGGTCATAATTTTATATTAAAATTGGATGAATTATCTAATAGTAATTTACT
 75891  TGATATTAATCATTTACCTTGAAATATATATTCTGAATTATTAAAAATAGATCCTATTTA
 75951  TGATTTAAATATACCTCATAGAATAAATTGTCAAAATTATGCTATATCTCTTAGATATAA
 76011  TAAACCAGTGAAAACTGGAGTATTTATTTTTGATTTAAATAATAACTATATTATACTAGT
 76071  AGGTGGTCAAGCTAAAACTGCTAAATATTTTAATGTTAAACTTAGTGAAGTAGTTAGACA
 76131  TATTAGAAATAAGACAATCTTTTTAAATAAATATTATTTAAAACCTCTTAAATAA
;     G-orf494 ==> end
;     G-orf493 ==> end
 76186  TAAAATTTAACACATATAACCAACCCTTAAAATTATATATCTAAATGATTAATATATATA
 76246  TTATTAATAATTAACAATAATTAATATATTATAATTTATATATATATATTTTATATTATT
 76306  ATAATAATATTCTTACAAATATAATTATTATATATTATTCCTTCAAAACTCTTTATGGGG
 76366  TTCCCGCGAAGCGGGAACTCCTTACGGGGTTCCCGCGAAGCGGGAACTAATAATAATATA
 76426  ATCATTATACTCTTTTTTCATTTACCTTTTATAAAGATAATTAATAAATTTATTTAATAT
 76486  TTATAAAAAAAAATATAATATTAATATAATATAATAATGTAATTATTTATATTTTTATAT
 76546  TCCTTCGAGGTCACCGCCTCACCTCCAGCGGGACTTTTTTAATATGATATAATATAATAT
 76606  AAATATTATTAATTTAACTAATATATAAATTCATATATATATATATATTATTAATATTAT
 76666  TTTATAAAAAATATTTTTATTTGATTATTATTAAATATTATATAAAAATATTAATATATT
 76726  ATAAATATACTATTTATATAATTATTTTTTTAAGTGAGCACCTATTTTATATATATTTTA
 76786  TATATATTTTATTATATTTTATTAAAAATAGGTGTGAACCTCCATGAGAGAGGAATGAAT
 76846  ACCTATTTTATAAAGTATATTTTATATTCTATATATTATAAATATGAACCAAAAAAAGGA
 76906  GTTTAAAATTTAATTAAATTTAATTAATTGAATTTCTTTATTATTATTATCATAATTATT
 76966  AAACCCTTTATTAATATAATAATATATTATTTATTATCAGAATTCCTACCCTTTTTATAA
 77026  TTTATATCTTTAATAATATAATTAAATATAAAATGTTTATTAAATATTATATAAAAAAAA
 77086  AATAAAAGTATATATATATATATAAATGATAAATAACAAGGAATTCACACTTATATAAAT
 77146  TTAAATATAAAGTCCCAAAAGAAGTATTCATTAAATAAATTATCATTAATTAATTATAAT
 77206  AAACTTATTTAATATTATTAAAGATTAATTTATAATAATAATTATTATTATTATTATTAA
 77266  TAGTTCCGGGGCCCGGCCACGGGAGCCGGAACCCCGAAAGGAGAAATATATAAATAATTA
 77326  AATAGTTCATATATTCAAAAGAATTAGAATTAAACTTTAATAAGTGTATTTAATATATAG
 77386  AATATTAATAGAATATTTATTCTATTTATATATATATATTTATATATATATATATTAAAT
 77446  AATATTATTTATATTATATTTTATATATATATTATTAATATAAAAAGTATATTATATGTA
 77506  TTATATATATTATATATTATATATTTAATAATATATTACTCCTTTGGGGTCCGCCCCACG
 77566  GGGCGGGCCGGACTATTATAATTAATAATTTTATAAAGTTCCGGGGCCCGGCCACGGGAG
 77626  CCGGAACCCCGAAAGGAGAATAAATAATTATATATCTTCTTCTTAATTAAATTAAATTAA
 77686  ATTAAAAAGGGGTTCGGTCCCCCTCCCGTTAGGGAGGGGGTCCCTCACTCATTCAAACTA
 77746  TAATTTAATATATTATGATATTATTTATAATTTATAATATAATGTATAATATTATATTAT
 77806  AAATATTATATAAAAATAAAATGATATATATAATAATAATAATAATAATAATAAAAAAAT
 77866  AGAATAGAATAATTTTTATTATTTTAGTATATATAAGAATTTAATAAGTTATATTATTGC
 77926  GGACACCGTTACGCGGAGTGGGGACTATTATATTTTACCTATATATATTAATATTATTAT
 77986  AATTTCCTTCTTTAAAAGAAAAAAGGAATTCGAGAACTTATTATTATATTAATATATTAA
 78046  TAATAAATAATAATAAATAATAAAAAAGTAAATAATTATAAATTATATAAAAATATAATT
 78106  TTATTATTAAGAAAGGAGTTTAAATATAAAATATAATATTATCATTAAGTTCTAATAAAG
 78166  ATATATAATGAAGATCTATTAGAACCTAAAAAGAATATTAATATATCTATTATAAAATAA
 78226  TAATAATAAATATAAATATAAAAATAAATTGTAATATTTATAAATAATAAAAAAAAAATA
 78286  AGGAATATATTAATTATTAATAATAAATAAATTATATTAAAATATAATATTATTATTAAA
 78346  TTAAAGAATTATATTAAATATATTTATTAAAATTTTATAAATAAGTTAATATTTTATTAA
 78406  ATAATATTTATAAATAATAAAAAAAATAAGTATATAATTATTAATATATTAATTTATTAT
 78466  GTTATATATTTATATATTTCAAATATATAAGTAATAGGGGGAGGGGGTGGGTGATAATAA
 78526  CCAGAATATTAAATAAATACAGAGCACACATTTGTTAATATTTAATAATATAATCAATAA
 78586  ATATATTATAATAATATAATATAATTAATAATAAATATAAAGTATAAACAATATAATAAA
 78646  TTATATAAAATAAATATAAATTAAAAATAAAAACTAAATAATTAATATAATAAATGATAA
 78706  ACAAGAAGATATCCGGGTCCCATGATAAATTATTATTGAAAATAATAATTGGGACCCCCA
 78766  CAATAGAATAAAAAATAAAAAGAATTAATAATATATAAATAATATAAATATATTATATAT
 78826  ATAATATAATATATATATATATAAAATAATAAATTATATAATATAATATATATATATATA
 78886  ATAATAAATTATATATATATATATAAAATAATAAAAATAATAATCATATGAATTTTATAA
 78946  ATATAATTATTATTAATAATAATAATAATAATAATAAAGTCCGGTCCGCCCCGCGGAGGG
 79006  GGCGGACCCCCGAAGGAGATAATAATTTATAAAAATTAATATTTATTTTATGTAATATTA
 79066  ATATTAATATTAATATAATATAATATAATACGGATTAAATATTACCAGTTGTTCACAGGT
 79126  AATATAAAATCCTATTGTTTCACCTATTATTAATTAATAAAATAAGTATATATAATAAAA
 79186  TTTAATAAAAAAAAATAATTATATAATAAATATATATATTATAATATTAATAAATATAAA
 79246  ATATAATTGATATTAACATTATATAATTAATAATATAATCAAATAATATAAACCCCGCGG
 79306  GCGCCAATCCGGTTGTTCACCGGATTGGGATTGGGATTGGGATTGGTCCCGTGGGGAAAT
 79366  ATAAATATAATATAAAAAGTTTTAATTATTAAAATTATATAAATATTATTTAATAAAAAT
 79426  AAAAATAATAATAATAATAATAAAGTCCGGCCCGCCCCGCGAGGGCGGGGCGGACCCCGA
 79486  AAGAGATAAATATTTATATTTTTATTTATAATTATATATAAATAAAAGTTTATTAAAATT
 79546  TATAATAATAATATAAAAAAGTATATAATAAATTTATTATAAATAAATAAATATTTAGTA
 79606  ATAATATTTAATAAAATTATAAATATTATAAAAAAAATATTAATAATAAATAATAAATAT
 79666  ATAATATAATATAATATAATAAATTAATAACAATAAGATATCCGGGTCCCCTAAATAATT
 79726  ATTATATAAAATAATAATTGGGACCCATACATATAAATATAAAATATTTTAATATTTATA
 79786  TATAAATAATAATAATATATATTTATATTATAATATAACCCCTTCCAATTAATATTAATA
 79846  TTAATATTTAATTACTTCCTTAAAAAAATAATAATTAATTAATTGATTTTTATATTAATA
 79906  TAAAAAAGTTAATATATATATTTATATATAAATAATATAAATTAATATAAAGATAATAAG
 79966  TCCCCGCTTTCAGCGCAGTGAGGGACCCCCTCCCGTAAGTATACGGAAGGGGAAACCGAA
 80026  CCCCAAAGGAATAATAAATAATAGTATGTATTTAAATAATATTTAATATACTATTTTTTT
 80086  TTATTATTTTTATTATTATAATATATTTATAATAATATATTTAATTATAATTTATAAAAA
 80146  AAGAGATATAATATTTTATTATATATAATATTAATATAATACAAATTAACATTATTTAAT
 80206  TATTATTAATAATATTTAACTTTATTATTATCTTCTTCGGTTGGATTATTATTATTATTT
 80266  ATTTATTAATAATAAATAATAAATTATAAAGTCACTGAAAGAGTGAAGAATTTCCCATGG
 80326  GATAAGATAATTCCAAAGGATAATATAAATATTATAAAATTTTTATTAAATAATATAAAA
 80386  TTCAATAAAATAATTTTAATTAATTAATTAATTAATATAAAAATAAATATTTTTAATTAA
 80446  TATTAATAGTTCCGGGGCCCGGCCACGGGAGCCGGAACCCCGGAAGGAGAAATATAAATA
 80506  TAATAGTATAGTATATAGGAAGTTAATAATAATATAAATATTATATAATATATATATGTA
 80566  TATATATTATATAATTAATTTTCTCCTTTTGGATTTACATCTTAATAAAATATAAAATAT
 80626  AAAATGTTATTAACAATAAAAATTATTAATCTTTATAATATTAATAATAGTAAATTTATT
 80686  TATATATCTCCTTTAGGATGAATTATTTTTTATTAAAAAAAAATATTAAATATTATAAAT
 80746  ATATTATAAATATATTATAAATATATTATAAATATATTATAAATAGAATATAATATAATA
 80806  TTATATATTATAATGATAAAGATTATATATATTTTCTTTTTTTTTTATTTATTATTTTTA
 80866  ATAAGTAAAAATTATATTATATATATATATATTAAATTTTATAAGTAATATAATATAAGT
 80926  ATTAATTATATAAA
;     G-trnM(cau)_2 ==> start
 80940  TGCAATATGATGTAATTGGTTAACATTTTAGGGT!CAT!GACCTAATTATATACGTTCAA
 80998  ATCGTATTATTGCTA
;     G-trnM(cau)_2 ==> end
 81013  ATAAATTAATATATAATATCTCCTTTCTATAAAAAGTATAATAAAATATATTATAAGAAG
 81073  AATATATTATATAATATAATAATTATATTAATAATATTAATAAATAATATATAAATAATT
 81133  ATAAAAAAGTATATAATATTAATCAATTAATTAATTAATAAATATAAATAATATATTAAT
 81193  TTTTAATTAATTTGAATAAGATATTTATATTATTAA
;     G-rnpB ==> start ;; mfannot: Approximate position
 81229  TAGGAAAGTCATAAATATATAAATTATATTATATAATTAATATAATAATAAAATAAATTA
 81289  TATATTTTATTTATAATATTATTTCTTTATAAGATAAATATTATCTAATTAATAATTAGA
 81349  TTGAATAATATTTATAAAGAAATAATATATATATATATAAAGTCATTATATAAATTAAAT
 81409  TATAATTTAAATAAATTTTATATAAATTAATATAATATTAATAAAGTAATTAGTATAAAT
 81469  AAATAATATGAAAATAAAACTTAATAAATATATAAATATAGTCCGGCCCGCCCCCCGCGG
 81529  GAGGCGGGCGGACCCCGAAGGAGTGAGGGACCCCTCCCTATTCTAATGGGAGGGGGACCG
 81589  AACCCCTTTTTAAGAAGGAGTCCATATATATATATTAATAAAAAGTAATATATATATATA
 81649  TATTGGAATAGTTATATTATTATACAGAAATATGCTTAA
;     G-rnpB ==> end
 81688  TTATAATATAATATCCATA
