# Supplementary material for: Global Characterization of Fungal Mitogenomes: New Insights on Genomic Diversity and Dynamism of Coding Genes and Accessory Elements
Source: Front Microbiol. 2021 Dec 1;12:787283. doi: 10.3389/fmicb.2021.787283 (PMC8672057; doi:10.3389/fmicb.2021.787283)
Supplement: Supplementary File 1 — de novo annotation files of the 685 mitogenomes investigated in this study. Annotation was performed with the Mfannot program. [file Data_Sheet_1.ZIP › Supplementary_FileS1/NC_004691.1_Candida_glabrata_mitochondrion_complete_genome_mitogenome_g3.mfres]

;; Masterfile modified automatically by mfannot version 1.35
;; on Sun Dec 27 02:18:29 2020 by user pfonseca on host LGCM-PROC
;;    - Gene Totals: 36
;;    - List of genes added:
;;      atp6                 atp8                 atp9                
;;      cob                  cox1 (3 introns)     cox2                
;;      cox3                 orf279               orf371              
;;      orf377               rnl                  rnpB                
;;      rns                  rps3                 trnA(ugc)           
;;      trnC(gca)            trnD(guc)            trnE(uuc)           
;;      trnF(gaa)            trnG(ucc)            trnH(gug)           
;;      trnI(gau)            trnK(uuu)            trnL(uaa)           
;;      trnM(cau)            trnN(guu)            trnP(ugg)           
;;      trnQ(uug)            trnR(ucu)            trnS(gcu)           
;;      trnS(uga)            trnT(ugu)            trnT(uuag)          
;;      trnV(uac)            trnW(uca)            trnY(gua)           
;;
;; end mfannot
;;


>NC_004691.1 Candida glabrata mitochondrion complete genome gc=3
     1  AAAATATTTTAA
;     G-trnM(cau)_1 ==> start
    13  ACTTGTATAGTTTAAATGGTTAAAACATTTGTCT!CAT!AAACAAATAATGTAAGGTTCA
    71  AATCCTTCTACAAGTA
;     G-trnM(cau)_1 ==> end
    87  TTAACTACAATTTAATAATATTATAATATATAATATAATATATTATAATAATCTAATTAA
   147  TTAATAATTAGATAAAATAAAAATAAAATAAAAT
;     G-rps3 ==> start
   181  ATGAAATTAATAAAATTATTAAAATTAAATATTAATAATAATAATAATAATAAATTATTA
   241  TTAAAGAATTTATTATTATTAATAAATAAGAATAGATTAATAAATAAATTAAGTAATAAT
   301  AATAAATATTTAAGTGAATTAAATAATAAAGGTAATAGTTTACAACATTTAAATAATATA
   361  AATAATTGAAAATTACAGAATTATAATTATAATAAAAATAATCTTATTAATAATTATATT
   421  AATAGTAAATTAATTAATAAATTATTATATAAATTAATATCATTAAAAAATAATAAAATT
   481  ATTATTAGTAAACCATTATATAAAATTAATATAAATGTAATTAATATTAGATTTTATTAT
   541  TATAATATAAATAATTATAATTATAATAATAATATTTATTATATTAATATAATTAATAAA
   601  TTAATAAATAGATTAAATATTAATATAAATAATTTAAGTAATATTTTAAGTTATTATTAT
   661  AATAAAAAAGTTATTATTGAACCTATTAAATTAAAATATTTATATAATAATAATGAAATT
   721  ATAACTAAATATATTAGTTTATTAGATAATAATAAATATAATAATGGTTTATTAATAGAA
   781  TATCAAAGACTATTAAATAATATTATGCCTAAATTAAATGATCATAATATCTCTATAAAT
   841  TATATTAATAATATTAATAATATTAATAAATTAAAATATAATAATATTTTATTAAATAAT
   901  AATAATAATATTAATAATATTTATAATAATATTAATATTAATAATAATATAAATTTATTA
   961  ATGTTTAAATATTTAATTGGTTGATCTATTATGTTAAAAGGTAGATTAAATAAAAATATT
  1021  AGTAGAATTAGTACTCTATATTTAAATAATGGTACTTTTAATAATAAAAAATATTTATGA
  1081  GGTAATTTAAATAATAATTTTAAATTAAATTATATTAATAGTAATAATAATATCTATAAC
  1141  TATAATAATATTAATAAAAATGGTAAATATAATATTAAAGTTAAATTAAATTATATTTAA
;     G-rps3 ==> end
  1201  TAAATATATCTAACAAAATATATTATAAATATAATAATAATAATAAACATAAATATTTAA
  1261  TATTTAAAATAAATTATTTTAAATATATATATATAATAATATATAATATTTTAATTAAAT
  1321  TATATACAATAATAATATAATATTTAATATTTAAATTATATTTAATTATTTAATAATATA
  1381  TATAATAATAATATAATATTAAAGTTAAAATATATTTAAATTATATATAATAATATAATA
  1441  TTTAATATTTAAATTATATTTAATTATTTATTAATTAATTAATTAATTTATTAATAATAT
  1501  TTATATATATTATTATATAATATAATATTCTTTATATAAGTAATTATATATAATATA
;     G-trnY(gua) ==> start
  1558  GGAGGGATTTCCAATGTTGGTAATTGGAGTTGAGCT!GTA!AACTCAATGATTATATATC
  1616  TTCATAGGTTCAATTCCTATTCCCTTCA
;     G-trnY(gua) ==> end
  1644  TTTTATTAATTAATTTA
;     G-trnN(guu) ==> start
  1661  GTCTTTATGGCTTAGTGGTTAAAGCATCTCACT!GTT!AATGAGAATACATAGGTTCAAT
  1719  TCCTATTGAAGACG
;     G-trnN(guu) ==> end
  1733  TATATATAATATAAATAAG
;     G-trnA(ugc) ==> start
  1752  GGGGTTATAGTTAAATTGGTAGAACAATTGTGT!TGC!ATGCAATAGATATGAGTTCAAT
  1810  TCTCATTAACTCCA
;     G-trnA(ugc) ==> end
  1824  TAAATATATATATATATATATGTATATAATTATA
;     G-trnI(gau) ==> start
  1858  GAAACTATAATTCAATTGGTTAGAATAGTATTTT!GAT!AAGGTACCAATATAGGTTCGA
  1916  TTCCTGTTAGTTTCA
;     G-trnI(gau) ==> end
  1931  ATATA
;     G-trnW(uca) ==> start
  1936  AAGGATATAGTTTAATGGTAAAACTATTGATT!TCA!AATCAATCATTAAGAGTTCGAAT
  1994  CTTTTTATCCTTG
;     G-trnW(uca) ==> end
  2007  GTATAAGTAATAATAATAAAAATAATAGATTTGAAATATTTATTATATAGATTTAAAGAG
;     G-rnl ==> start
  2067  ATAATCATGGAATACATATATTATAATAATATTATATTATAATAATACTATTAATAGTTA
  2127  ATTAGGTTACTAATAAAATATATATATTATATTATATATATTTTTAATACCTAAAGGTAA
  2187  ACCTTAAATTATATATATATATTAATTTATTTTATATATAATAAAATAAGACTAAGTGAA
  2247  CTGAAACATCTTAGTAACTTAAGGAATAAAAATCAACAGAGATATTATGAGTATTGGTGA
  2307  GAGAAAATAATAATAGGTCGTAAAAAGTATTATGTATTAATTAATATGTAAGAATATAGG
  2367  ATTAACAATTTCTAAGACTAAATACTATTAATAAGTTAAGAAAGTACCGTGAGGGAAAGT
  2427  ATGTAAATGGTTATTTTATAAGCAATTATAGATATTATATATAATATCAATAATGTACCT
  2487  TTTGTATAATGGGTCAGCAAGTAATTAATATTAGCAAAATTAAATAATTATATAAAAATA
  2547  GAAATAAATATATATATAAAAATATATTAAGAGTTAATATTAATTGACCCGAAAGCATAT
  2607  GATCTTACTATGACAAGATGGTTAAAAACGATCGAACAGGTTAATGTTGCAAAATTATCT
  2667  GATTAGTTGTGGTAAGGTATGAAAGATAAATCTGATATGCAGATAGCTGGTTTTCTATGA
  2727  AATATATGTTAGTATAGCCCTTATAATTAAATAATTAATAATAATATAATAATTTATTAT
  2787  ATTATTATTGAATGGTACAGCAATTAATATATATTGGGGAATTATTATAATTTTATCAAT
  2847  AATATTTAATCTCGAAATATTTAATTATATATAATTAATTTAATTAATTATATAATTTAT
  2907  AAGGAGTCAGATTATGTGCGATAAGGTAAATAATCTAAAGGGAAACAGCCCAGATTAATA
  2967  TATAAAGTTCCAAATTTTATAAAATATATATAAAAAAAATATATTTAATTTATAAATTTA
  3027  ATTTATAAATAATAATAAGTGAAAATAATATTAAAATATTATTAAATAATCAGTTAATGG
  3087  GTTTGACAATAACCATTTTTTAATGAACATGTAACAATGCACTGATCAATAATATTATAT
  3147  AATATTTCAAATTAAATTAATTTTTAATTAATTTATTAATAAACAATATACGGATCTTAT
  3207  TAATTATAAAAATTATTAAACTGAATATTTAAATATTATTAATTATTATTAAAATAATTA
  3267  ATAATATGGTAATAGAACATCTAATGAAAGAGTATATTAATTAAATATTAATATATTAAT
  3327  AAATAATTAGATAGAGAATGCTGACATGAGTAACGATAAAAAGGTTTAAACCTTTTCACC
  3387  TAAAACATAAGGTTTTACTATAAAAGTACGGCACCTAATATAAATATGAATATAAATATA
  3447  TTATAGATGGTAAAAATCTAATTTAATAATAAAAATCTTTATAGATATATATTATATATA
  3507  TATATAAATTAATAAAGATCAGGAAATAAATTATTAAATGTATACCGTAATGTATACCGA
  3567  CTCAGGTATGTTAGTAGAGAATATGAAGGTGTATTAGATAATTAAGGATAAGGAACTCGG
  3627  CAAAAATAGCTCTAACGTTAGTCAATAAAGAGATATAAAAACAAGGTTGTACAACTGTTT
  3687  ACTAAAAACACCGCACTTTGCAAAAACTATTTAAGTTATAGTATAAGGTGTGAACTCTGC
  3747  TCAATGCTTAATATATAAATTATATATTTATTAAAGAATATATAAATAAATTTAAGTAAA
  3807  TAGCAGCCTTATTATGAGGGTTATAATGTAGCGAAATTCCTTGGCTGATAATTACAGTCC
  3867  CGCATGAATGACGTAATGATACAACAACTGTCTCATCCTTAAACTAAGTGAAATTGAATT
  3927  TGCAGTGAAGATGCTGTATATTTGTAGTTAGACAAGAAGACCCTATGCAGCTTTACTATA
  3987  ATTAGATAGATCGAATTATTATTTATTATATTCAGCATATTAAGTAATTTATATATATAT
  4047  ATATATATATAATAATCGTTTAGATATAAATGAGATACTTATTATAATAATATAATAATT
  4107  CTAATCTTTAATAAATATATATATATTTAATAGAAAATTAATATATTCTTAAATATATTT
  4167  TATAATATTATTATTATTAATAATATTATATATTAAGAGACAATCTCTAATTGGTAGTTT
  4227  TGATGGGGCGTCATTTTCAGCAAAAGTATCTGAATAAGTCCATATATAAATTATTATAAA
  4287  ATTTTATTTATAATATAAAGTATATATTATATATACTAATTATAAAATATATTATATATT
  4347  TTTATATATATAATATAATAATAGAAAAATTATATACAGTAAAATTGTCTGGAAAACAAT
  4407  AATATTTATTTATTTTTAATAAATATTAAATTAATATAATAGTATAACTGTGTAAAGATT
  4467  ATGACACAAACAAGTGGAATAAGTACGTAAGTATGGTATAATGAACAAATAATACTGATT
  4527  GTAAAGGTTATTGATAACGAATAAAAGTTACGCTAGGGATAACAGGGTAATATAACGAAA
  4587  GAGTAGAAATTGTAAGTTATGTTTGCCACCTCGATGTCGACTCTACCTATCCTATTGGTT
  4647  GTAAAAGCTAATAAGGGTTCGACTGTTCGTCGATTAAAAGGTAACGTGAGTTGGGTTAAA
  4707  TACGACGTGAGTCAGTATGGTTTTTATCTACTACAAATAATATTATCTTATTAAATCTCA
  4767  TTATTAGTACGCAAGGACCATAATGAATTAACCTATGGTGTACCTATTAATTATTATATT
  4827  AAATAATACATAAATAATTTATTTATTATTTAATCAATATTAATTTATATCTTAATAATT
  4887  GTTATAGTAGGTAAGCTAAGTTAATAAATAATAAATATTGAATACATATAAAATATGAAG
  4947  TAGTTTTAAAACGATAATATATACTAATAATCTTATACTAAGATTAATATAGGTTTTATA
  5007  TATATTTTAATATACATAAAATACTAATTTATTAGTTATCTATATAATATCTAATCTATT
  5067  AT
;     G-rnl ==> end
  5069  TTTTATTATTATTATTAATATTATATAAAAATAATTTATAATAATATTATATAAAATTAT
  5129  TTATAATAATATTATATAAAATAATTTATAATAATATTATATTAATTTAATATTTATTAT
  5189  ATTAATTTAATAAA
;     G-trnT(ugu) ==> start
  5203  GTTATATTAGCTCAATTGGTAGAGCATTCGTTT!TGT!AATCGAAAGGTTTGGGGTTCAA
  5261  ATCCCTAATATAACA
;     G-trnT(ugu) ==> end
  5276  TATATATATATAAA
;     G-trnH(gug) ==> start
  5290  GGTAAATATATTTCAATGGTAGAAAATACGCTT!GTG!GTGCGTTAAATCTAAGTTCGAT
  5348  TCTTAGTATTTACC
;     G-trnH(gug) ==> end
  5362  CTTA
;     G-trnE(uuc) ==> start
  5366  GATCTTATCGTCTAATGGTTACGACATCAACTT!TTC!ATGTTGAAAATGTTGGTTCAAT
  5424  CCCAACTAAGATTA
;     G-trnE(uuc) ==> end
  5438  ATATATAAAATATTATAATAATAATAAAATTATAATATTATTTATTTATTAAATAATAAT
  5498  AATTAAAATTATTTAATTAAATTAATTAATTTATTATATATATTAATTATATTATATATA
  5558  ATAAGAATATATAAATTATAAATATATAATTTTATATATATAAAGTATATATATATATAT
  5618  ATATTATATTTATGTGTATATATATGTATATATTTAGAGTAAAATATTTTTATT
;     G-cob ==> start
  5672  ATGGCATTTAGAAAATCAAATGTTTATTTAAGTTTAGTGAATAGTTATTTAATTGATTCA
  5732  CCACAACCATCAACAATTAATTATTGATGAAATTTAGGTTCATTATTAGGATTATGTTTA
  5792  GTAATTCAAATTTTAACAGGTATTTTTATGGCTATGCATTATTCATCAAATATTGAATTA
  5852  GCATTTTCATCAGTAGAACATATTATGAGAGATGTACAATATGGTTGATTATTAAGATAT
  5912  ATGCATGCAAATGGAGCATCATTTTTCTTTATTTGTATGTATATGCATATTGCTAAAGGT
  5972  TTATATTATGGTTCATATAGATCACCTAGAGTACTAGTATGAATTGTAGGTGTTATTATT
  6032  TTTGTATTAACTATGGCTGCTGCTTTCTTAGGTTATTGTTGTGTATATGGACAAATGTCA
  6092  CATTGAGGTGCACTAGTAATTACTAATTTATTCTCAGCTATTCCTTTCGTTGGTCAAGAT
  6152  ATTGTACAATGATTATGAGGAGGTTTCTCAGTATCTAATCCTACTATTCAAAGATTCTTT
  6212  GCATTACATTATTTAGTACCATTTATTATTGCTGCTTTAGTAGTAATGCATTTTATGGCT
  6272  TTACATGTACATGGTTCATCTAATCCTTTAGGTATTACAGGTAATATGGATAGAATTGGA
  6332  ATGCATGGTTATTTCATTTTTAAAGATTTAATTACTGTTTTTGTATTCTTAATTTTCTTC
  6392  TCATTATTTGTATTCTTCTCACCTAATACTTTAGGACATCCTGATAATTATATTCCTGGT
  6452  AATCCTTTAGTAACACCAGCATCTATTGTACCTGAATGATATTTATTACCATTTTATGCT
  6512  ATTTTAAGATCTATTCCTGATAAATTATTAGGTGTTATTCTTATGTTTGCTGCTATTTTA
  6572  GTTTTATTAGTATTACCTATTACTGATAGAAGTGTTGTAAGAGGAAATACTTTTAAAGTA
  6632  TTATCTAAATTCTTCTTCTTCTTATTTATCTTTAATTTCTTATTATTAGGACAAATCGGA
  6692  CAATTACATATTGAACCACCTTTCGTATTAATGGGACAAATTGCTACATTCTTATACTTC
  6752  GCTTACTTTATTATTATCGTACCTATTATCTCTACTATTGAAAACGTATTATTCTATATC
  6812  GGTAGAGTTAATAATTAA
;     G-cob ==> end
  6830  TTAATATTAATAATTTAATATATATAATATTCTTACTTTAATTATAAGTAATTATAAA
;     G-trnM(cau)_2 ==> start
  6888  TGTAATATGATGTAATTGGTTAACATATTAGGTT!CAT!GACCTAATTATATACGTTCAA
  6946  ATCGTATTATTGCTA
;     G-trnM(cau)_2 ==> end
  6961  TATATATATATATATAATATATATTATATA
;     G-rnpB ==> start ;; mfannot: Approximate position
  6991  AAGAAAAGTCATAAATAATAATAATATATTATTATTTAATTAAATAATAATAATATATTT
  7051  AAATAAATAATATAAATAATTAAATTGAAATATATATTTATTTTAATAAAATATTATATA
  7111  TTAATAATATTTTAAATATAATTAATTAATATAATTAATTATATTATAGTTATATAATAT
  7171  ACATAAATAAGCTTAT
;     G-rnpB ==> end
  7187  ATATAGTATATAGTATATATATATATTTTATA
;     G-trnP(ugg) ==> start
  7219  CAGATAGAAGCCAAAAGGTCAGGCGCTTTCTT!TGG!GTGAAAGATCTAGTTAGTTCGAG
  7277  TCTATCCTATCTGA
;     G-trnP(ugg) ==> end
  7291  ATATATTATAATTTATAAATATATAAATTATAAATAATAAAAATTAATTAAAATAATTTA
  7351  AATTAAATATATATATTAATATTATATTAATATATATATATATATTTTATATATATATAT
  7411  ATGTATTGATTTATTTATATATATATTAATGAAATAATTATGTAAT
;     G-cox1 ==> start
;     G-cox1-E1 ==> start
  7457  ATAATTATGGTACAAAGATGATTATATTCAACAAATGCTAAAGATATTGCAGTATTATAT
  7517  TTTATGATTGCATTATTTAGTGGTATGGCAGGTACAGCTATGTCTATGATTATTAGATTA
  7577  GAATTAGCTGCTCCTGGTTCACAATATTTAGCAGGTAATAATCAATTATTCAATGTATTA
  7637  GTTGTAGGACATGCTGTTTTAATGATTTTCTTCTTAGTTATGCCAGCATTAATTGGAGGT
  7697  TTTGGT
;     G-cox1-E1 ==> end
;     G-cox1-I1 ==> start /group=IB(3') (4.61e-11)
;     G-cox1-I1-orf371 ==> start /first_aa=K /note=LAGLIDADG ;; evalue:4.8e-15
  7703  aaaataaacctttataataattattatattaaatataattataataataataaattatat
  7763  aattataataaattatataataataataattctaaaagatatattaataataataaatta
  7823  tatattataaatataaaaagatatataagtttatataataaagataaattatatattata
  7883  aatataaaaagagatataagtttatataataaagataaattaggaccttatttatcaggt
  7943  ttaattgaaggaaatggtactatttgagtaccagaatataataataaacttaagccttta
  8003  attaatattatttttcatattataaataaacctttagctgattatttatgtaatatatta
  8063  aatattggtaaagtttatgatagaagtaataaaggtaaatattgtatttgacaattactt
  8123  aaaattgaagatttatatatttttattaatttaattaatggttatttaagaactcctaaa
  8183  tatgaaactttaattaaattaattaattgaataaatatatatattgataataataaatta
  8243  aataataataataataatattaattatattaaatataaatctattgataattcattatta
  8303  ataaataatggttgattatcaggttttagtgatataaatagtaattttattataataata
  8363  aataaaaaaagaactaataatataattaaattaaattataatttagaaattaaacaatta
  8423  tataaaaataataataataattttaattattataatttaataataaatattgctaattta
  8483  tttaataataatttattaattaaaataaaaaatataaaattaaaaaataataattataaa
  8543  ctttattatttatataatatttcaattaataataatataaataatttattattagttaat
  8603  aattattatataaaatatcctttattatctattaaatatttaaattatataaattgatct
  8663  aatttattattaaatattcataataataataattcttttcttaatattaatagtattaat
  8723  ttatataataaattaattattaataataataatattaatagaattattaataattataat
  8783  tgaaaacatttaaataataattattatataaaatag
;     G-cox1-I1-orf371 ==> end
  8819  ttgccgttatatattgtaaaatatataattattatatcactatattctggaaactcctaa
  8879  agctttatataatatatactaataattataataataaataaatttattttatttattaat
  8939  ttataaattataaatttatatattgataattataaagataattttatataaataatattt
  8999  atataaaataaatggacaatcagaaggaaacgaagataatatatattgtatatattatat
  9059  aataggatcctcagagactacacgtgataaatataattaattatattaattaattatatt
  9119  aagatatagtccagattatatagaaatatataatatttattaag
;     G-cox1-I1 ==> end
;     G-cox1-E2 ==> start
  9163  AACTATATGTTACCATTAATGATTGGTGCATCAGATATGGCATTTCCAAGATTAAATAAT
  9223  GTTGGTTTCTGATTAATTGTTCCTGCTTTAGTTTGTTTAGTTACTTCTACATTAGTAGAA
  9283  GCAGGTGCTGGTACTGGTTGAACTGT
;     G-cox1-E2 ==> end
;     G-cox1-I2 ==> start /group=IB (2.72e-16)
  9309  a
;     G-cox1-I2-orf377 ==> start /first_aa=F /note=LAGLIDADG ;; evalue:3.7e-42
  9310  tttatgatatgcagttataaaatgtcacttgatgcatgaaaaaccttatattttttatct
  9370  ttatataataaaatatatttattaaaatacttaatttattataataataataataataaa
  9430  ttagttaaaatgtttaatattataggttgatatgccagcatattatattataatatatat
  9490  aataataatatgtttcagagactaaacgtgacaaaattaattcatctaaataatataaaa
  9550  ataaataatataaaaataaataatttaaatataaatgaatgattagtaggtataactgat
  9610  agtaatggaatatttaatatttatattaataataataataaaattatttttacatataaa
  9670  atttcattaataattaataatattcaattattatataaaattaaaaattatttaaaaatt
  9730  ggttctattaattatactaataatatagtaatatatctaattaataataataatgattta
  9790  ttaaatattattttacctatttttgataaatataaattattaacatcaaaaagatttaat
  9850  tatttattatttaaaaaatgtttattaattaataataataataattttaatcaattatta
  9910  aaaattaatttaattaataatattattaataataataataataataaatataataataat
  9970  tatatttctgattcatgatataatatttataaaaattataaaaatattaatattaataat
 10030  ataaaaataataaataatatattagaaaataatttattaataattaataaaattataact
 10090  aaatcatgattaattggttatatagaaactaaaagttcatttaaattaattaaaaaagat
 10150  aataaaattattcattattttaatattaatataataaaattagattatattgtaatatat
 10210  agtattaaattattattaaatattaatattaatataaataattataaattagaactattt
 10270  gataataaaagtattgaatatattattaattatttaaaatttaataatcataaatcaaga
 10330  ttattaggtataaaaagttatgaatatctaatttgaaaaagatcatattataaatataaa
 10390  aataataataaaaaattattaattattaaaatattattagataaaaatatttag
;     G-cox1-I2-orf377 ==> end
 10444  aaagaattaatttaagatatagtccaatcaatatagtaatatattgttaatatttaaagg
;     G-cox1-I2 ==> end
;     G-cox1-E3 ==> start
 10504  ATATCCACCATTATCATCAATTCAAGCTCATTCAGGACCTAGTGTTGATTTAGCTATTTT
 10564  TGCATTACATTTAACTTCTATTTCATCATTATTAGGTTCAATTAATTTTATTGTTACAAC
 10624  ATTAAATATGAGAACTAATGGTATGACAATGCATAAATTACCATTATTTGTATGAGCTAT
 10684  TTTCATTACAGCTTTCTTATTATTATTATCATTACCAGTATTATCAGCAGGTGTTACAAT
 10744  GTTATTATTAGATAGAAACTTCAATACTTCATTCTTTGAAGTAGCTGGAGGTGGTGATCC
 10804  CATTTTATACCAACATTTATTCTGATTCTTTGGTCATCCAGAAGTATATATTTTAATTAT
 10864  TCCTGGATTTGGTATTATTTCACATATTGTATCTACTTATTCTAAAAAACCAGTATTTGG
 10924  TGAAATTTCTATGGTATATGCTATGGCATCTATTGGTTTATTAGGATTCTTAGTATGATC
 10984  ACATCATATGTATATTGTAGGATTAGATGCTGATACTAGAGCTTATTTCACTTCTGCTAC
 11044  TATGATTATTGCTATTCCTACAGGAATTAAAATTTTCTCATGATT
;     G-cox1-E3 ==> end
;     G-cox1-I3 ==> start /group=IB (3.84e-38)
 11089  a
;     G-cox1-I3-orf279 ==> start /first_aa=I /note=LAGLIDADG ;; evalue:1.2e-12
 11090  atttatccctttagtaaggataatatgttgatcataaataattattttaataatatcttc
 11150  tacactctttataattattataataaatataataataataataataaatattatattatt
 11210  aataataatattaaagatttagtaatttatggtcttaatttagaatctaatgtaaataaa
 11270  cctaattttcttaaagatattataaatataataaatattcctaataatttattatatatt
 11330  attgtaggtattttattaatagatggtcaaattaattattcatctaaaaagaatttagat
 11390  aataaaaatattattgatattaattgtaaatttaaattaaaattatctataaaaaataaa
 11450  gaatatttaatttatgtatataaattattagaacattattgtatttcaatacctaaatta
 11510  aaaaaagatataataagaggtaaagaatatttaaaattagaattttatactagatcttta
 11570  ccatgttttacattattaagaaaacatttttataaaggtagaataaaaattgtacctaat
 11630  gatttatatgatttattaaattatgaatctttagctcatataattatatgtaatagttca
 11690  tttattaaaaataaaggtatttatttaaatatactatcatttctattaaaagaaataatc
 11750  tttattataaatatctttattattaaatttaatttaaattgtactttacataaattaaat
 11810  aataattatattatttatattaaatttaaatctattaaattattatacaataatattaaa
 11870  aattatattctaccttctataaaatataaattttattataaattaaaattattaaaataa
;     G-cox1-I3-orf279 ==> end
 11930  ttataagaagcaaactcgagggaaaccctatattaaaaaattataaatataatttatata
 11990  tatataaaatatatataatatattaattatattaaattattaagaaattaatatattaat
 12050  tatataaattattaaggaattaatataggataatcgtcgaactaaattatattaagaaat
 12110  taatatataaaagcgtagagactagatgcttctgataatctaagtaattaaataattaaa
 12170  tatttaattatatgattatataaggtatagtccaatggaatcagtaatgattttgaagca
 12230  atacttcaaatattaatatatatatatatattaatatcctacctaaattattatattata
 12290  taataattattaaaaagggaaaaaataatatatttaattattattttttttataaattta
 12350  actaactaataaatagtatatattataatatattatttatagaatctgagatgatttaag
 12410  gttaaatattaag
;     G-cox1-I3 ==> end
;     G-cox1-E4 ==> start
 12423  AGCAACAATTTATGGAGGTTCTATTAGATTAGCAGTTCCTATGTTATATGCTATTGCATT
 12483  CTTATTTTTATTCACTATTGGTGGTATGACAGGAGTAGCATTAGCAAATGCATCATTAGA
 12543  TGTAGCATTCCATGATACATATTATGTAGTAGGTCATTTCCATTATGTATTATCAATGGG
 12603  AGCAGTATTTTCAACTATTGCAGGATATTATTATTGAAGTCCTCAAATTTTAGGATTATA
 12663  TTATAATGAAAAATTAGCACAAATTCAATTCTGATTAATTTTTGTAGGAGCTAATGTACT
 12723  ATTTATGCCTATGCATTTCTTAGGTATTAATGGTATGCCTAGAAGAATTCCTGATTATCC
 12783  TGATGCTTTTGCTGGTTGAAACTATGTAGCATCAGTAGGATCATTTATTGCTATGATCTC
 12843  ATTAGTTTTATTTATTTACATCTTATATGATCAATTTGTAAATGGTTTAACTAATAAAGC
 12903  TAATAATAAATCAGTATTATATACTAAATCACCTGATTTTGTAGAATCTAATGAAATCTT
 12963  TAACTTAAATACTATTAAAACTTCTTCTATTGAATTCTTATTAACTTCACCACCAGCTGT
 13023  TCATTCATTTAATACACCAGCTGTACAATCATAA
;     G-cox1-E4 ==> end
;     G-cox1 ==> end
 13057  TTTATAATAAATAAATTAATTATAATATTCTTTAATTATAAATAAAAAATATATTCATAT
 13117  AATTATATAATAATATAATAATTTACTATTATTATATTATGTAAGTTATTAATCTTATAT
 13177  ATATATAATATATATAAGAATATTAAAATAATCTATTAATAATAATTTATTTATTATTAA
 13237  TGTTGTATTTATATTAAATATATAAAAAATATATAAAT
;     G-atp8 ==> start
 13275  ATGCCACAATTAATTCCATTTTATTTTATGAATCAATTAACATATGGTTTATTATTAATT
 13335  ACTGTATTATTAATTTTATTTTCACAATTCTTTTTACCTATAATTTTAAGATTATATGTA
 13395  TCAAGATTATTTATTTCTAAATTATAA
;     G-atp8 ==> end
 13422  ATATAATTAATAATAATAATATATAATTATAATATAATATAATTAATAATATATAATTAT
 13482  AATATAATATAATTAATAATAATTTATATATATTAATTTAAAATATTTTTTTTTTTTATT
 13542  AATATAAAATATAATATTATTTATTATATAATAATATTAATTTTAATAAGTTATAATATA
 13602  TATTTATAAAGT
;     G-atp6 ==> start
 13614  ATGCAGAATACATTATTAAGAACATATATTAATTCACCGTTAGAACAATTTGAAGTTAAG
 13674  CTATTTTTAGGTTTAAATACACCATTTATTGATTTAAGTGGTTTAAATATTACAACATTT
 13734  ACATTATATACTATTATTGTATTATTAGTAGTATCATCATTATATGTATTAAGTAATAAT
 13794  AATAATAAAATTATTGGTTCAAGATGATTATTATCACAAGAAGTAATTTATGATACAATT
 13854  TTAAATATGGTTAAAGGACAAATTAAAGGTAAAGATTGAGGATATTATTTTCCATTTATT
 13914  TATACATTATTTATGTTTATTTTAATTTCTAATTTAATTAGTATGATTCCTTATTCATAT
 13974  GCTTTAACAGCACAATTTGTATTTATTATTTCATTAAGTATGATTATTTGATTAGGTATT
 14034  ACTATTTTAAGTTTATTTAAACATGGTTGAGTATTCTTCTCATTATTTGTACCATCAGGT
 14094  ACAGCTTTACCTTTAGTACCTTTATTAGTTGTAATTGAATTATTATCTTATGTTGCTAGA
 14154  GCTTTCTCTTTAGGTTTAAGATTATCTGCTAATATCTTCTCTGGACATTTATTAATGGCT
 14214  ATCTTAGCTGGTTTAACTATAACTTTTGTACAAATTAATATCTTTACTTTAATTTTAGGA
 14274  TTTATCCCTTTAGCTATTATCTTAATTATTATGTGCTTAGAATTTGGTATTGCTATTATC
 14334  CAAGCCTACGTTTTCTCTATCTTAGCCTCTTCTTACTTAAAAGATGGTTTATACTTACAT
 14394  TAA
;     G-atp6 ==> end
 14397  TTTATATAATACAAATAAATTAATTATATTATAATATTCTTTAATTAATTATTATTAATA
 14457  ATAATAATATAAGTAATTATTATATAAAATATTATATACATTATATAATAATAATTTATA
 14517  AAAAAAAGTATATATTAATAATAATAATAAAATAATAATTATATAAATATATATATATAT
 14577  ATATATATATTAATTATTTAAATATATAATAAAGATTATAAAAAATATAATATT
;     G-atp9 ==> start
 14631  ATGCAATTAGCATTAGCCGCAAAATATATTGGAGCTGGAATTTCAACAATTGGATTAATT
 14691  GGAGCAGGTATTGGTATTGGTATCGTATTCGCTGCATTAATTAATGGAGTTTCAAGAAAT
 14751  CCATCATTAAAAGATACATTATTCTCATATTCTATTTTAGGAATGGCTTTATCAGAAGCT
 14811  ACAGGATTATTCTGTTTAATGATCTCATTCATGTTATTATTCGCTGTTTAA
;     G-atp9 ==> end
 14862  TAATAATAATGTTTACTATTAATATAGTAATATTATAATATTCTTAATAAATAAATATTT
 14922  AAATATATAAATAAATATTATAATATATATTATAATAATATATACTAATTAATATATATT
 14982  AATTATATTAATAATATATATATATAATTATTAAATATACTAATTATATATTTAATATAT
 15042  TATATAATACTAATTATATATTTAATATATTATATAATACTAATTATATTTTATAATATA
 15102  TATATAATAATATATAATATTTAATATATTAAATAATATATATAATATTTATTATATAAA
 15162  TAATATATAAATATTAATTTATATAAAATAATATATAAATATTAATTTATATTCAATAAT
 15222  ATATAAATATAAATTTATTATTAATTATTTAATAATATTAATAATAATAATAATTATTTT
 15282  ATTAGTTTATATATATGTATGTATATTTTATTTTTTAAGGAAATAGATATAAGTAATATA
 15342  TAAAGGACACGAAAGTCTAAAAAGATTAAGAAAGTATAAATT
;     G-cox2 ==> start
 15384  ATGTTAAATTTATTAAATACATTATTTTTAAATGTTATTAGTAATGATGTGCCAACACCT
 15444  TATGGTATTTATTTTCAAGATTCAGCTACACCTAATCAAGAAGGTATTTTAGAATTACAT
 15504  GATAATATTATGTTTTATTTATTTATTATTTTAGGTTTAGTATCATGAATGTTATTTACA
 15564  ATTGTTAAAACATATTCAAAAAATCCTATGGCATATAAATATATTAAACATGGACAAACT
 15624  ATTGAAATTATTTGAACTATGTTTCCAGCAGTAATTTTATTAATTATTGCTTTCCCTAGT
 15684  TTCATTTTATTATATTTATGTGATGAAGTTATTTCACCAGCTATGACTATTAAAGCTATT
 15744  GGATATCAATGATATTGAAAATATGAATATTCTGATTTTATTAATGATAATGGTGAACTA
 15804  ATTGAATTTGAATCATATGTTATTCCTGATGATTTATTAGAAGAAGGACAATTAAGATTA
 15864  TTAGATACTGATACTTCAGTAGTAGTACCTGTTGATACACATATTAGATTTGTAGTAACA
 15924  GGAGCTGATGTTATTCATGATTTTGCTATTCCTAGTTTAGGTATTAAAGTAGATGCTAAT
 15984  CCTGGTAGATTAAATCAAGTATCAGCTTTAATTCAAAGAGAAGGAGTATTCTATGGACAA
 16044  TGTTCAGAATTACTGCGGTGTTAA
;     G-cox2 ==> end
 16068  TCATGCTGCCATGCCTATTAAAATTGAAGCTGTATCATTACCTAAATTCTTAGAATGATT
 16128  AAATGAACAATAAATAAATAAATATATATATACACTATATATTTATATATAATATTCTTA
 16188  TTTTATATATATAAGTAATAATA
;     G-trnF(gaa) ==> start
 16211  GCCTTTATAGCTTAGTGGTAAAGCGATAAACT!GAA!GATTTATTTACATGTAGTTCGAT
 16269  TCTCATTAAGGGCA
;     G-trnF(gaa) ==> end
 16283  TTAATATAA
;     G-trnT(uuag) ==> start
 16292  GTAGATATAATTTAATCGGTAAAATGTATGTTT!TTAG!GTACATATTATCTAAGTTCAA
 16350  ATCTTAGTATTTACA
;     G-trnT(uuag) ==> end
 16365  AATAAATAAAAATAAAAA
;     G-trnC(gca) ==> start
 16383  GGAGGTGTTGTTTAAAGGTTAAGCTATTAGATT!GCA!GATCTACTTATTAAGAGTTCGA
 16441  TTCTCTTCATCTCTT
;     G-trnC(gca) ==> end
 16456  TATAATATATACATT
;     G-trnV(uac) ==> start
 16471  AGGATATTAGCTTAATTGGTATAGCATTCGTTT!TAC!ACACGAAAGATTATAGGTTCGA
 16529  ATCCTATATTTCCTA
;     G-trnV(uac) ==> end
 16544  CATTTAATAATATATAATAATATTATTAATTAATTAAATTATAATATATATAATATATAA
 16604  TATGAATTATATATAATTATAATATTATATTAAATATATATTTTATATATATATTTAATT
 16664  TTTATTAATATATTAATATATATATATGTATATTATTGTATATATATATATATATATTTA
 16724  AAGATATTAAATTTATAAATTTATTAAAATAA
;     G-cox3 ==> start
 16756  ATGACACATTTAGAAAGATCAAGACATCAACAATATCCATATCATATGGTATTACCATCA
 16816  CCATGACCAATGTTATTATCATTTGCATTATTATCATTAACATTATCATTAGGATTAACA
 16876  ATGCATGGTTATATTGGTAATATGAATTTAGTATATTTAGCATTATTAGTAGTTCTATTA
 16936  ACAAGTGTATTTTGATTTAGAGATGTAATTGCAGAAGCAACATATTTAGGTGATCATACA
 16996  ATTGCAGTTAGAAAAGGTATTAATTTAGGTTTTTTATTATTTGTATTATCAGAAGTATTA
 17056  ATTTTTGCAGGTTTATTTTGAGCATATTTTCATTCAGCAATGAGTCCAGATATTGTATTA
 17116  GGAGCTAGTTGACCTCCAGTAGGAATTCAAGCAGTACAACCTACAGAATTACCTTTATTA
 17176  AATACTATTATTTTATTATCATCAGGTGCTACTATTACATATAGTCATCATGCATTAATT
 17236  TGTAGAAATAGAAATAAAGCTTTATCAGGTTTATTTATTACTATTTGATTAATTATTATT
 17296  TTTGTAACTTGTCAATATATTGAATATACTAATGCTGCTTTCACTATTAGTGATGGTGTT
 17356  TATGGATCAGTATTCTATGCTGGTACTGGTTTACATTTCTTACATATGGTTATGTTAGCT
 17416  GTTATGTTAATTATTTGTTATTGAAGAATGAGAACATATCAATTCACATCTACTCATCAT
 17476  GTAGGTTTTGAAACTACTATTTTATATTGTCATGTATTAGATATTATCTGATTATTCTTA
 17536  TATATCGTATTCTATTGATGAGGTGTATAA
;     G-cox3 ==> end
 17566  TATAATATAATATATATAATATTCTTTATTATTATAAGTAATTATATATA
;     G-trnL(uaa) ==> start
 17616  GCTATTTTGGTGGAATTGGTAGACACGATACTCT!TAA!GATGTATTACTTTATAGTATG
 17674  AAGGTTCAAATCCTTCAAATAGCA
;     G-trnL(uaa) ==> end
 17698  TATCTTAATAATTATA
;     G-trnQ(uug) ==> start
 17714  TGAGTCGTAGACTAATAGGTAAGTTACCAAAAT!TTG!AGTTTGGAGTTTGTTTGTTCGA
 17772  ATCAAACCGATTCAA
;     G-trnQ(uug) ==> end
 17787  TATTAATTATTAATATAAAATATATTTTATA
;     G-trnK(uuu) ==> start
 17818  GAGAGTATTGTTTAAAGGTAAAACAGTTGTCT!TTT!AAGCAACCCATGCTTGGTTCGAA
 17876  TCCAGCTATTCTCA
;     G-trnK(uuu) ==> end
 17890  ATTAATATATATATATAACATTATA
;     G-trnR(ucu) ==> start
 17915  GCTCTCTTAGCTTAATGGTTAAAGCATAATACT!TCT!AATATTAATATTCCATGTTCAA
 17973  ATCATGGAGAGAGTA
;     G-trnR(ucu) ==> end
 17988  TAAGTAATAAAATAAA
;     G-trnG(ucc) ==> start
 18004  ATAGATATAAGTTAATTGGTAAACTGAATGTCT!TCC!ACACATTGATTGTGAGTTCGAT
 18062  TCTCACTATCTATA
;     G-trnG(ucc) ==> end
 18076  TATTTTAAT
;     G-trnD(guc) ==> start
 18085  GGATCCATAGCTTAATAGTAAAGTCCTATTTT!GTC!ATAATAGAGGATGTCAGTGCAAA
 18143  TCTGATTGGATTCG
;     G-trnD(guc) ==> end
 18157  TTATATATATATATAAATATATA
;     G-trnS(gcu) ==> start
 18180  GGAAAATTCACCATAGGTAAGGTAAATTATTT!GCT!ATGTAATTGAATTTATTATTCTT
 18238  ATGAGTTCGAATCTCATATTTTCCG
;     G-trnS(gcu) ==> end
 18263  TCTTATTATATAAATAAA
;     G-trnS(uga) ==> start
 18281  GGATGGTTGACTGAGTGGTTTAAGGTGTGATATT!TGA!GCTATCATTAGTTTTAATAAA
 18339  CTACGTAGGTTCAAATCCTACATCATCCG
;     G-trnS(uga) ==> end
 18368  TAATATATAATATATATATATAAGTAAGGAATAATAAATAA
;     G-rns ==> start
 18409  ATAATAAAGAACATGATGTTGGTTCAGATTAAACGCTAAATAAGGACATGACACATGCAA
 18469  ATCAAACATTTATTATTGATAAAATAATAAATATGTGGTGTAAACGTGAGTAATAATATA
 18529  AGAATTAATGAACTATAAAATAGATTAAATATCTAATAAATATATATATATAATATATAT
 18589  ATATATATTAAATAAATATTTATTTAAAGTATAATATTTGTTTATAGTCAAGCTTATAAT
 18649  AGTTTAGGTAGTAGGTTAATTAATAGTTTATAACCTAGCCAACGATCTATAGTTAATAAT
 18709  GAAAGTTATAATAACCACGTTGACTTTGAAATATAGTCAATATCTATAAGATACAGCAGT
 18769  GAGGAATATTGAACAATGATCGAAAGATTGATTCAGTTACTTATTAGAACAATATATAAT
 18829  AATATTTATTAATATATAATATTAATATATAAAATATATATATAAATTGATTAAAAATAA
 18889  AGTTCATAAATAGTTTAAATAATGATATAAACTAATCTTTTATTAATAAAGATATATATT
 18949  TAAGTTATTATTATTTAATAATTTTAATTTAAATATATTTTAATAGTCCTAACCAAAATT
 19009  TGTGCCAGCAGCTGCGGTAATACAAAGAGGGCTAGCGTTAATCATAATGGTTTAAAGGAT
 19069  ACGTAGAATTAATATAATATAAAATTATATTTAGAGTTAATATATATTAATTAAAGAATT
 19129  ATAATAGTAAAGATGAAATAATTATGATAATTATAAGACTGGTATATGTGAAAATATTAA
 19189  TTAATTTATTAACTGACATTGAGGTATTAAGACTAGAGTAGCGAAACGGATTCGATACCC
 19249  GTGTAGTTCTAGTAGTAAACTATGAGTACTATATATTATAATATATATATTTATAATATA
 19309  TACATGAAAATGTAAGTATTCCACCTGAAGAGTACGTTAGCAATAATGAAACTCAAAACA
 19369  ATAGACGGTTACAGACTTAAGCAGTGGAGCATGTTATTTAATTCGATAATCCACGATTAA
 19429  TCTTACCATATTTTGAATATTTATATATATATAATAATATATATATAATTACAGGCGTTA
 19489  CATTGTTGTCTTTAGTTCGTGCTGCAAAGTCTTAGATTAAGTTCATTAACGAACACAACT
 19549  CCATATATATAATAATATATTATATATAATTAATATAATTTATTATAAATTATATTATAA
 19609  AGGAATTAAGACAAATCATAATGATCCTTATAATATGGGCTATAGACGTGCTATAATAAA
 19669  ATGATAATAAAATTATATAATATATAATAATAATAAAATTATATATAATTAATAATATAA
 19729  AACATTTTATATTTTTATATATTTTTATATAATATATAATATGAATTATAATCTGAAATT
 19789  CGATTATATGAAATAAGAATTGCTAGTAATACGTAAATTAGTATATTACGGTGAATATTC
 19849  TAACTGTTTCGCACTAATCACTCATCACGCGTTGAAATATATTATTATCTTAATATATAA
 19909  TAACATATCTATATTTTTATATAAATAAATATATATTAATATAATATATAATTATATAGT
 19969  TGAAATAATATTAATTAATGCGAAGTTGAAATACAGTTACTGTAGGGGAACCTGCAGTGG
 20029  GATTATAAAACTC
;     G-rns ==> end
 20042  TTTAATATTCTTTATAAATAAA
