# Supplementary material for: Global Characterization of Fungal Mitogenomes: New Insights on Genomic Diversity and Dynamism of Coding Genes and Accessory Elements
Source: Front Microbiol. 2021 Dec 1;12:787283. doi: 10.3389/fmicb.2021.787283 (PMC8672057; doi:10.3389/fmicb.2021.787283)
Supplement: Supplementary File 1 — de novo annotation files of the 685 mitogenomes investigated in this study. Annotation was performed with the Mfannot program. [file Data_Sheet_1.ZIP › Supplementary_FileS1/CM023206.1_Aspergillus_flavus_strain_E1293_mitochondrion_complete_sequence_whole_genome_shotgun_sequence_mitogenome.mfres]

;; Masterfile modified automatically by mfannot version 1.35
;; on Thu Dec 24 15:07:46 2020 by user pfonseca on host LGCM-PROC
;;    - Gene Totals: 46
;;    - List of genes added:
;;      atp6                 atp8                 atp9                
;;      cob                  cox1 (1 introns)     cox2                
;;      cox3                 nad1                 nad2                
;;      nad3                 nad4                 nad4L               
;;      nad5                 nad6                 orf118              
;;      orf126               orf153               orf232              
;;      orf666               rnpB                 rns                 
;;      rps3                 trnA(ugc)            trnC(gca)           
;;      trnD(guc)            trnE(uuc)            trnF(gaa)           
;;      trnG(acc)            trnG(ucc)            trnH(gug)           
;;      trnI(gau)            trnK(uuu)            trnL(uaa)           
;;      trnL(uag)            trnM(cau)            trnN(guu)           
;;      trnP(ugg)            trnQ(uug)            trnR(acg)           
;;      trnR(ucu)            trnS(gcu)            trnS(uga)           
;;      trnT(ugu)            trnV(uac)            trnW(uca)           
;;      trnY(gua)           
;;
;; end mfannot
;;


>CM023206.1 Aspergillus flavus strain E1293 mitochondrion complete sequence whole genome shotgun sequence gc=4
     1  CTTATTAATATTAGTTATTTTTACATTATTTGCTTTATTAAATAGTAATAATACTTCGCT
    61  TAAAGAAACGAAGTAATATATATATATATTTTGTTTAATTTAAATTTATTTAAGAATATG
   121  AT
;     G-nad2 ==> start
   123  ATGCTTTTATCCTCAATATTCTGTTTATTATTATCTAATGCTTTGTCTTTTAGACGTGAT
   183  ACTGCTATTCTATATAGTAGAATTGGTATAATAGCATTATTTTATTGTATCTATTTATCT
   243  TATAATAATTTATTTATAACATATTTAGATAATGGAATTGGGTTATTTAGTGGGTTATTT
   303  TACACATCTTCTATAACACAAGTATTTCATATATTAATATTTATAATCAGTTTATTGATA
   363  TTGAATATGACAGGTTTTTACCCAAGAAAACTTATATCTAGTGAATATATGAGTTTCAGT
   423  AAATTATTATTTACAAAATTACAATTTGTTAAAAATTTAACTGTATCTAATATTATATTA
   483  AAAAAAGGAGAACAATATACAATATTAGAATATACATTAATGTTATTTTTTATAATAACA
   543  GGAAGTGTATTATTAATATCAAGTAGTGATTTAGTTTCTATTTTCTTATCTATAGAATTA
   603  CAAAGTTATGGATTATATCTATTATGTGCTATGTATAGAAATTCTGAATCTTCTACTTCA
   663  GCTAGTTTAACTTATTTTTTACTAGGTGGATTATCTTCTTGTTTTATTTTATTAGGTATT
   723  GCATTAATTTATGCAAATTTAGGTGTTACATATTTAGATAGTTTTTATGTTATAAATAAT
   783  TTAGCTGGAATAGTAAATGATCAAGAAATAACAACATATATACCATATTGTTTATTATTA
   843  ATATCTGTAGGATTTTTATTTAAAATATCAGCTGCACCATTCCACTTCTGATCTCCTGAT
   903  GTTTATGATGGTATACCTACAATAGTAACAACTTTTGTTGCTATAATAGCAAAAATATCA
   963  ATATTAACTCTGTTATTACAATTAGTTCATTATACTAATAGTATATATATAACAACTAGC
  1023  TATTCTTGAACTACAAGTTTATTAGTTAGTTCTTTATTATCATTATTAATAGGAACTATT
  1083  TTAGGTTTAACTCAGTTTAGAATTAAAAGATTATTTGCTTATAGTACAATTTCTCATTTA
  1143  GGTTTTATGTTATTAGCATTAACTATAAATAGTGTTGAATCAATACAATCTTTTATTTTC
  1203  TATTTAATACAATATAGTTTATCTAATTTAAATGCCTTTATTTTATTAGTAGCTATAGGT
  1263  TATAGTTTATATGCTTATAACGATAAAAATATAAACCATAACAATTTAATAGATAAAAAT
  1323  AATTCACCTATCCAATTAATAAGTCAGCTTAAAGGTTATTTCCATATAAATAGTATGTTA
  1383  GCTTTAAGTTTAACTATAACTTTATTCTCATTTGCAGGTATTCCACCTTTAATGGGATTC
  1443  TTCGCTAAATTGATGGTGTTCTCTGCTGCCTTACAAGAAGGATTTATTTTTATAACACTT
  1503  ATAGGAGTTTTAACTAGTGTTATTAGTGCGGTTTATTACTTATATATTGTTAAAACAATG
  1563  TTCTTTGATGGACATTCATATACATACTTTAATAAATTAAAAGATCTTAAAATACCAGCA
  1623  CTTATCTTACAAAAAGATAAAATTGTAAATAAAATATACTTTGATTCAAAATTTGCTTTA
  1683  TCTAGTTCTTTAAGTATTACTATCTCTATATTAACATTAATTATTCTTTTATTCATGTTT
  1743  ATGCCTAACGAATGATTACATATGACTAATATTTTATCTATTATATTATTTGTGCCAAGT
  1803  AGTATATAA
;     G-nad2 ==> end
  1812  ATTAAATATTAAAAACTTCGCCCTTAAGGGCGAGGATACTAAAAAATAAGAAATTAAATT
  1872  TTATTTTTTTTTTTTACTTTATATAAGTTATTATATATTTATATATAATAATTTGATTAA
  1932  TTTGATAAATGAATTTTTTTATATAATAATTATGCGAATTAAAAAACACTTATATTTTAT
  1992  TTATAA
;     G-cob ==> start
  1998  ATGAGAATTTTAAAAAGTCATCCCTTATTAAAATTATTAAATGGATATTTAATAGATTCA
  2058  CCACAACCAGCTAATATAAGTTATTTATGAAACTTTGGATCTTTATTAGCTTTATGTTTA
  2118  GTAATACAAATAGTAACAGGTGTTACATTAGCTATGCACTATACACCTAGTGTATTAGAA
  2178  GCATTTAATTCTGTTGAACACATTATGAGAGATGTAAACAATGGTTGATTAGTACGTTAT
  2238  TTACACGCTAATACAGCTTCAGCTTTCTTCTTTTTAGTGTATTTACACATAGGAAGAGGT
  2298  TTATATTATGGATCATATAAATCACCTAGAACTTTAACATGAGCTATTGGTACAGTTATC
  2358  CTTATAGTTATGATGGCTACAGCCTTCTTAGGATATGTATTGCCTTATGGTCAAATGAGT
  2418  TTATGAGGAGCTACAGTTATTACTAACCTTATGAGTGCTATACCTTGAATAGGTCAAGAT
  2478  ATAGTTGAATTTATTTGAGGAGGTTTCTCTGTAAATAATGCAACATTAAATAGATTCTTT
  2538  GCATTACATTTCTTATTACCTTTTGTATTAGCTGCATTAGCTTTAATGCATTTAATCGCT
  2598  ATGCACGATACTGTAGGATCTGGTAATCCTTTAGGTATATCTGGTAATTATGATAGATTA
  2658  CCTTTTGCTCCATATTTCATATTTAAAGATTTAGTTACTATCTTTATTTTCTTTATAGTA
  2718  TTATCTATATTTGTTTTCTTTATGCCTAATGCTTTAGGAGATAGTGAAAATTATGTTATG
  2778  GCTAATCCAATGCAAACTCCACCTGCTATCGTTCCAGAATGATACTTATTACCTTTCTAT
  2838  GCAATTTTAAGATCTATACCTAACAAATTATTAGGTGTTATTGCTATGTTTGCTGCAATA
  2898  TTAGCATTAATGGTTATGCCTATAACTGATTTATCTAAATTAAGAGGAGTACAATTCAGA
  2958  CCTTTAAGTAAAGTAGCATTCTACATATTTGTAGCTAATTTCTTAGTATTAATGCAAATA
  3018  GGTGCAAAACACGTTGAAACTCCATTTATTGAATTTGGACAAATTTCTACAGTTTTATAC
  3078  TTTGCATATTTCTTTGTAATAGTACCTGTAGTTAGTTTAATCGAAAATAGTTTAGTAGAA
  3138  TTAGCTACTAAAAAATAA
;     G-cob ==> end
  3156  AAAGTTATTATAATTTATATATTTTTTATTACTAAAAATTATATAA
;     G-trnC(gca) ==> start
  3202  GGAGCTTGAGCAGAGGGTTCTGCGTTTCGATT!GCA!AATCGAAATAAAGGGATTCGAGT
  3260  TCCCCGGGCTCCT
;     G-trnC(gca) ==> end
  3273  TTGTATATAAATTATTAATTAAATTAATAATAATATATGAAATAGATGAAAATTATAAGA
  3333  TTTTATAATTTAAATTTGTATTATGCAATATAGATAATTCTTATATTAAATAAATTAATT
  3393  AATTATCTATAATTATTATTTAGATGTTAAATACAATAATATTTAATGTAATATTATTAT
  3453  TATTAAAATAACAAAAATAGTAGGTAATATATAATAAAGATATTTTACTTTTAAATTACA
  3513  CATAGATATAAAAATATATAAATATAATTAACAATACTGCACGTTATTTAATATTTCTTT
  3573  AATATATTTATATATTTTTCTTTATGTAAGTAAAAAAAAAAATAACAT
;     G-nad1 ==> start
  3621  ATGATATATTTAATATCCGTTCTTGAAGGATTATTAGTAATAGTTCCTGCTTTATTATCT
  3681  GTTGCTTTTGTAACAATAGCGGAAAGAAAAACCATGGCTAGTATGCAAAGAAGATTGGGT
  3741  CCTAACGTAGTAGGTTATTATGGTTTATTACAAGCATTTGCTGATGCTTTAAAATTATTA
  3801  TTAAAAGAATATGTAGCACCAACACAAGCTAATATAATTTTATTCTTCCTTGGACCTATT
  3861  ATAACTTTAATTTTCTCTTTATTAGGTTATTTAACAGTTCCTTTTGGTTCAGGTTTATTT
  3921  ATATCTGACTATAGTTTAGGTTTATTATATATGTTAGCAGTTAGTTCTTTAGCTACATAT
  3981  GGAATATTATTAGCAGGTTGATCTGCTAATTCTAAATATGCATTTTTAGGATCATTAAGA
  4041  AGTACAGCTCAATTAATTAGTTATGAATTAATATTAAGTTCTGTTATATTATTAGTTTTA
  4101  TTATTAACAGGTAGTTTAAATGTTATTACTATAGTAGAATCACAAAGAGCAGTAAATTTC
  4161  TTATTTCCATTATTTCCTTTATTTTTAGTATTCTTTATAGGTTCTATAGCAGAAACTAAT
  4221  AGAGCTCCTTTTGATTTAGCTGAAGCAGAATCAGAACTTGTTAGTGGTTTCATGACAGAA
  4281  CACTCTGCTAGTATTTTTGTATTCTTCTTCTTAGCTGAATATGCTAGTATTGTATTAATT
  4341  TGTGTTTTAAATAGTATTTTATTTTTAGGAGGTTATTTAAGTATTATTCCTTTAGATTTA
  4401  ATTTTAAATGTTTTAAATTTATTTTTTGATGTAAATAATACTATTTTATATGATATATTT
  4461  GTACATATTTCTTCTTCTCCTTTAAATTTAGCTTTAAAAACAGCTTTTTTAATATTTGTA
  4521  TTCATTTGAGTTAGAGCTTCTTTCCCTAGAATACGTTTTGATCAATTAATGTCAGTTTGT
  4581  TGAACTGTTTTATTACCAATCGTAATAGCTTATGTTGTTCTAATGCCTTGTATTGTATAT
  4641  GGATTAGGTATTATTCCTATAAATATATCTTTATTATAA
;     G-nad1 ==> end
  4680  TAAAAAAAAAACT
;     G-orf666 ==> start
  4693  ATGACAATGGCAATGATAATGAAAACAATAAATTTTTTTTCTTTAATTATATCAAATAGT
  4753  AAAAAACTAAAAGGTTTTTATTCTTCTTTAACTAATTTATATAAAATATATTTGGATGTT
  4813  TTATTTAATTGTTTAGATAATAATACTAAAATTAAATTAAATATCTTTTTTTCACAGTTA
  4873  AAAAGATTACTATTTGTAGGTTCAATTCTAATAGAAATCATACAATTTCTAAGTTTAGCT
  4933  TTATTTCTTTATAATTTATTTAAATTCTCCTCTATTGATATTTTTTTATCATGATTAATT
  4993  TATTCAAAAATAAAATCTTATATATCATCCTTGATTAAATCATATATAGTAAATGTTATT
  5053  TCATTTATTATTGATAATAACAATTCAATTGAACAAGTATATAATAAAGTTTTTTATAAA
  5113  ATTTTAAAAGATCATTATAAAAATATAATAACAATTAATATAATATTAATATACTTTAGT
  5173  TATAGCTATAAATCTTTATTTTTTATAGCTATAGCTGGTTTAATTTTAGGTTTAACTTTA
  5233  CTATATCTTTCTACAATGTTATTTATATATATAAATTTTATAAATAAAAATATAAATAAT
  5293  AAACCTATTATTTATCTATTACTTTTAATAATGTCTCTAATATTAATAGTTTTTTCTTTA
  5353  TTAATAATAAGATCATCACTTATCTATATTAATGATTATATAAGAGTAAAAATAAACGGA
  5413  TCAAATCCTACACCTAACACTGGACCACCCAATCCGGGTGGTCCACCTGGTAGTGAAGGA
  5473  GGAACACCAAGTGGTCCAAATGGTCCATCTGGTGATCAACCTTCAGGAGGTCCATCAAGA
  5533  CCTCCAGGAGGTAATGATAAAACTTTTTATAAAACTAAGAATATATCTAAATATAAAAGA
  5593  AAAACTTATGAAGAAAATCGTGAAGCTAAAAGAAGAAGAGATGAGAGGGATGTATTATTA
  5653  CATGAAGAAAATCCAGAGGCTTATGATGAAAAAGTGGAAAGATATAAGTTTAATAATAGA
  5713  GCAAAGCGTGTTATGACTTTAGATGAATATGAAAGAAGGAAAAAACTACGAGAAAAACGT
  5773  GACGCAGCTAATATGCGTAATAGATACAATAGTAGTTTTGATTTAAATTTAGAAGGACGT
  5833  TCTGCTAAAGATTTAGAAACTATGATTGCAGAAGGTAATAGAATACGAGAAGGATATATT
  5893  GAAGGTAATCTACCTCAGACAGAACAAAATCCTCCTGTTCCACATTATGCACAGGAGACA
  5953  GATCAAAATCCTCTTGTGTCACATAATGAAAATATATCTCAACCACAAGGATTTATAGAG
  6013  AACCAAAATTATCCTACACATGATTCACGATTCTCTTATACATTACAAGAGAATGATGTT
  6073  ATACCTTATAACTCTCAATCTCAAACATATTTGGATTATTCAATGCAAAATCCACCTATG
  6133  AATTATTCGTATAATAATCCTTACTTGAATGATTATAATAATAATCCTTATTTACAAAAT
  6193  AATCATAATAATCCTAATGTACAAAATAATACAATAAGTGATAATTATACATATAATAAT
  6253  CCTTATACACAAAATAATCCTTATACACAAAATAATCCTTATACACAAAATAGTGCAATA
  6313  AGTGATAATTCTATATACAATAATAATAATCCTTATACACAAAATAGTGCAATAAGTGGT
  6373  AATAATATATATAATAATCCTTATACACAAGATAATACAAGAAGTGGTGGTAATACTGTA
  6433  ACTATTACTACAAATAATCCTGTAGTAACTTCTACAAGTAATCTTGTAGTAACTTCTACA
  6493  AATAATCCTGCAACTAATGTTAATATAACTGATATACTTAACACTACAAAAAACTCAGCA
  6553  AATACGGAACATAATAGAATTAATATATCAGACATGCTTAATACACCTAAACAACCAAGA
  6613  AGAATTAATATATCAGATATGGTTAATTCACCAAGGCCAGAATCTAATAAAATTAGAATG
  6673  AAAGATATATTAAATCCTTAA
;     G-orf666 ==> end
  6694  TATTAAGTATTGTTCTATATAGAGTTACATTAGTTGTTTACTTTAAAGTTAAAAGCTATT
  6754  AACTTTTTGGTAATTTAATGTTAAATTAATTAACTTTATGGCATACATAAAGTGTAATAT
  6814  ATAAAATATTATGTAGTATTTTATTAGTAGTAAATAAAAAAAAATTTTTTTTTTAAGTAG
  6874  AT
;     G-nad4 ==> start
  6876  ATGTCTTTATTATTATTATTAATACCTTTAATAGGAGTAGGTTTAGTAACAGTAGAGGCA
  6936  AATTATGGTTTATCACTTATAAATAATATAAGAATAAAATCTATTGCCTTAACTACTTCA
  6996  ATAGTTAACTTAATTGTATCATTAGTTATGTTTATACTATTTGATTTTAGTAGTAAACAA
  7056  TTTCAATTTATTGAAGAGCATTATCAAATAAGTTATTTTGATATATATTTAGGTGTTGAT
  7116  GGTTTATCAATATACTTTGTATTATTAACAACTATAATAATGCCTATAGCAATATTATCA
  7176  AATTGAAATTCAATAAAATCTCAAAATGTATTATCATTTGTAGTAATAATGTTATTATTA
  7236  GAATCATTATTACTAGCAGTCTTTTTAGTTTTAGATGTATTATTATTTTATATATTCTTT
  7296  GAAAGTATTTTACCACCTTTATTTTTATTAATAGGATTATTTGGTTCAAGTAATAAAGTA
  7356  AGAGCTAGTTTTTATTTATTCTTATATACTTTATTAGGATCATTATTTATGTTATTATCA
  7416  ATAATAGGTATGTCTTCTATAATGGGAACAACAGATTTTGATGCTTTATCAAAAGCAAAC
  7476  TTTAACTATATAACTCAATTATTTTTATTTTATGGAATATTTATAGCTTTTGCTGTAAAA
  7536  ACACCAGTAATTTTTTTAAATACTTGATTATTAAAAGCTCACGTTGAATCACCATTATCA
  7596  GGAAGTATAATTTTAGCTGGTATAGTTTTAAAATTAAGTTTATATGGTATATTTAGATTA
  7656  ATGTTACCTTTATTACCTAAAGCTTCTATAAATTATACTTACGTAATATACGTAATAGGT
  7716  GTAATAACAATATTATATGCTAGTTTTAGTACATTAAGAACAATAGATATTAAAGAATTA
  7776  ATTGCTTATTCATCAGTATCTCATGCAGCTGTTTACTTAATAGGTGCATTTAGTAATACA
  7836  ATACAAGGTATTGAGGGTTCAATAGTTTTAGGATTAGCTCACGGTTTTGTTTCATCAGGA
  7896  TTATTTATTTGTGCAGGAGGAATTTTATATGACAGATCATCTACTAGATTGATTACATAT
  7956  TACAGAGGTATGGCTCAAGTTATGCCTATTTTCTCTGTATTATTCTTCATATTAGCTTTA
  8016  GGAAATAGTGGAACTCCTTTAACTTTAAATTTCTTAGGTGAATTCATGTCATTATATGGA
  8076  GTATTTGAAAGAATGCCTATTTTAGGTGTTTTAGCTAGTACTTCTATAGTATTCTCTGCT
  8136  GCTTATACAATATTTATGTATAATAGAATAGTATTTGGAGGTTCTTACTCTCTTTATTTT
  8196  GTAGAGAATATAGGTGATGTAACTAGAAGAGAATTTATAATGTTATTAGTATTTGTAATA
  8256  CTAACAGTATTATTTGGAATATATCCAGCTCCAATATTAGATGGTTTACACTATTCAGTT
  8316  TCTTCTTTAATTTATAATGTAAATTAA
;     G-nad4 ==> end
  8343  AAAATTATTAATTTCTAGTATAATAATTTAAATAAGATAAAAAGCTAAGCTTTAAAATTA
  8403  TATGATATCTGTTAGATATATATATATATCTTATA
;     G-trnR(ucu) ==> start
  8438  TTCTTATTAGCTCAATGGTAGAGCAGAATACT!TCT!AATATTTTGATCCAAGTTCGAGT
  8496  CTTGGATAAGAAT
;     G-trnR(ucu) ==> end
  8509  AATAATTCTTATTA
;     G-trnN(guu) ==> start
  8523  GCCCTTATAGCTCAACGGTAGAGCGGAATACT!GTT!AATATTTTGATAGATGTTCGATT
  8581  CATCTTAAGGGCT
;     G-trnN(guu) ==> end
  8594  TAAATATACATAACGCAAAACCTTAAAATCTTAAAAAGTCTAAATAAATCTAAGAAATTA
  8654  TTTAATTCAATAATAATGAATATAAGT
;     G-atp8 ==> start ;; mfannot: alternative ATG start pos 8669
  8681  ATGCCACAATTAGTTCCATTCTTTTTTGTAAATCAAGTAGTATTTGCTTTTGTTGTATTA
  8741  ACAGTTTTAATATACGCATTAAGTAAATACATTTTACCAAGATTTGTACGTCTTTTTATT
  8801  TCTCGTATCTATATAAATAAATTATAG
;     G-atp8 ==> end
  8828  TCTATAAAATAAAATTGACTATATCAATAAATTAAATATATAATTAACATAAAATCGT
;     G-atp6 ==> start
  8886  ATGCGTCATTTTAATTTTGTATTAAGTCCATTGGACCAATTTGAAATTAGAGATTTATTT
  8946  TCTATAAATGCTAATTTATTAGGAAATATTCATTTATCATTAACAAATATAGGTTTATAT
  9006  TTATCAATAGGTTTATTTTTAGCTTTATCATACAGTTTATTAGCAACAAATAATAATAAA
  9066  ATAATACCTAATAGCTGATCAATCAGTCAAGAAAGTATTTATGCAACAGTACATAGTATT
  9126  GTTATAAACCAACTTAACCCAACAAAAGGACAATTATATTTCCCTTTTATATATGCATTA
  9186  TTCATATTTATATTAGTAAATAATTTAATAGGATTGGTACCATATAGTTTTGCATCAACA
  9246  TCTCATTTTATTTTAACATTCTCAATGAGTTTCACTATTGTTTTAGGTGCAACATTCTTA
  9306  GGATTCCAAAAACATGGATTAAAATTCTTTTCATTATTTGTACCTTCAGGTTGTCCTTTA
  9366  GCATTATTACCTTTATTAGTTTTAATCGAATTCATTTCATATTTATCTAGAAATGTTTCA
  9426  TTAGGATTAAGACTTGCAGCTAATATACTTTCAGGTCACATGCTTTTATCTATTTTAAGT
  9486  GGATTTACATATAACATTATGACTAGTGGTATATTATTTTTCTTTATAGGTTTAGTACCT
  9546  TTAGCATTTATTATAGCATTCTCAGGATTAGAATTAGCTATTGCATTTATTCAAGCTCAA
  9606  GTTTTCATAGTTTTAGCTTGTTCATATATTAAAGACGGATTAGATTTACACTAA
;     G-atp6 ==> end
  9660  TCTAATACATGAATACATCTAAATTCATGAATACATCTTTTACCCTAAAAAATTTTATAT
  9720  TTAATACTCTAAGATAACTTATAGTATAAAAACGAATAGTATAAAATTTACATTAATTTT
  9780  TTTTAATCAGTCCAATGTATTAAAATAATTTAACACACAAAATTCTTTCCTAAGGGGAAG
  9840  GTATTGAACAAGGGGTAAATGAAAATACGTTCAATACCGTGGTACCTCATTAGCAAACTA
  9900  ATGGGGTTGAAAGGGAGTCCCAAAAAGACGTACCCCTACCATTAGGTACCTTCAGATAGA
  9960  AAAATAAAGATATAAAAATTTTATGAAAA
;     G-rnpB ==> start ;; mfannot: Approximate position
  9989  TAGGAAAGTCCAAAACTTTTTAGGCATATATGTTTGGTATTATACCAAGCTTTATAAAAA
 10049  TATAAGGATTTTAACAGAAACTAAAAATTATTATATATACGTAAATATAAGCGTTATAAT
 10109  AATTGCGAACAATAAACCCTATGCTTAGTTTTAATTTAGAATTATTAAAATTTTAAACAG
 10169  GAACCGGCTTAA
;     G-rnpB ==> end
 10181  TTATATCTTTATTAAAAAAAAAAAAAATAATTTTTTTTTTTTATTTTTATTTACTTTATA
 10241  AGTTAATAAATAAAAAAAGTAAAATGTGTATATTACAATATAGGTATGATATATACCAAA
 10301  AAAATA
;     G-rns ==> start
 10307  AATTTTTTGAGTTTGATGATGGCTCTGATTGAACGCTGTCCAAGTACTTGACACATGCTA
 10367  ATCGAACGACTAATTAGTTTTAACAAACTAAGTAGTAGTGGTGTACAGGTGAGTAAAAGA
 10427  TAATTTGGCTACCTTAAAGTAAGGGGAAAATCCCTTATAAACGAAAGGAAAATAAAAGTC
 10487  CGCTTTAAGATGTTAATCTTTATCTCGGGGAGTAGTAGGAAAGGTAATGACTTTTCTAGC
 10547  TAAAATCCGTAGTCGTGACTGAGAGGTCGATCGACCACATTGGGTCTGAAAAAACCCCAA
 10607  TGCGTATTAGTACAGCAGTGAGGAATATTGGTCAATGGCCGAAAGGCTGAACCAGTAACT
 10667  TGGAAGAATGTAAGTGTATTATTGTAATACAATAACGATTAACTCGTATAAAATTCTAAA
 10727  TAGGATAATGATAATGACAATTTCCTATTTATAAGTCTTGACCAAATTACGTGCCAGCAG
 10787  TCGCGGTAATACGTAGAAGACTAGTGTTAGTCATCTTTATTAGGTTTAAAGGGTACCTAG
 10847  ACGGTAAATTAAACTCTAAATGAGTACTTTTTTACTAGAGTTTTATGTGAGAAGGAAGAA
 10907  TTTCTGGAGTAGGGATGAAATACTTTGATACCAGAAGGACTGGTAACGGCGAAGGCATCC
 10967  TTCTATGTAAAAACTGACGTTGAGGGACGAAGGCTTGGGTAGCAATAAGGATTAGATACC
 11027  CTAGTAGTCCAAGCAGAAAATGATGAATGTCATAGGCTAGATTTAAAATTTAGTCTATAA
 11087  ATGAAAGTGTAAGCATTCCACCTCAAGAGTAATATGGCAACATATAAACTGAAATCATTA
 11147  GACCGTTTCTGAAACCAGTAGTGAAGTATGTTATTTAATTCGATAACCCGCGAAAAACCT
 11207  TACCACAGTTTGAATAACAATAAAATTGTTACAAGCGCTGCACGGCTGTCTTTAGTTAAT
 11267  GTCGTGAGATTTGGTTAACTCCTCTAATTAACGAAAACCCTCACTTTATTTGAATACATA
 11327  AAGTGGTTCGCCACTACATTGGACCAGATAATAGGGATTAAGACAAGTCATCATGGCCTA
 11387  AATACTGTGGGCTATAGACGTGCCACATACGCCTTAACAAAGGGATGCGATATTGTGAAA
 11447  TGGAGCTAATCCCCAAAATTGGATATAATATGGATTGTAGTCTGTAACTCGACTACATGA
 11507  ATAAGGAATTACTAGTAATCGTGAATCACCATCGTCACGGTGAATTTAATCTCAGCTAGG
 11567  TACTAACCACTCGTCAGGCGCTGAAAGGAGTATGTGCAATAAGTTTGATTTGCTTATGTA
 11627  TTAATATATATAATCAGGTATATAAATATGTAAGTATTATTTTCGTATGCATGACTTTGA
 11687  TTGGTGTTAAGTCGAAATATGGTTCGTGTAATGGAAATTGCACGGGATGAATAAATTTT
;     G-rns ==> end
 11746  AACAAAAAAAATTCATAAGGTATATATATATAAAATATAAATATATTTTATATAATCTTT
 11806  TATAGGTATAAGATTTTTTTTCAACTGGTTCAAATCCAGAAAAAGATAAATTATATATAT
 11866  ATAATA
;     G-trnY(gua) ==> start
 11872  AGGAAGGGTCCGTTTGTTGGTTTACGGGTTGAGCT!GTA!AACTCAATGGCTATAGGCCA
 11930  TCGAAGGTTCGATTCCTTTTCTTCCTA
;     G-trnY(gua) ==> end
 11957  TCTCAAGAATAGTCCAATTTCGATATTTTATATATGTATAAAATGATGAGAGATAAAGAA
 12017  TTCTTAATTTAT
;     G-nad6 ==> start ;; mfannot: alternative ATG start pos 11990
 12029  ATGAATAATATTTTTTTATTAAATGATTATATAACTAATGGATTTAGAATAGAATTTGTA
 12089  GATGTTATCTATTTAATTTCTATTTTATTTGGAGTATTAACTATTGTAAGTAGAAATCCT
 12149  ATAGTTTCTGTATTATTTTTAATAGGTTTATTTGTAAATATAGCTGGTTTATTAATATTA
 12209  GTTGGATGTAATTATATTGGATTATCTTATATATTAGTATATGTAGGTGCTGTTTCAATT
 12269  TTATTCCTTTTTATATTAATGTTAATAAATATCAGAATTTCTGAATTATTAAGTGAGACT
 12329  AATAATGATATACCTTTAGCTGTATTAACAGTTTTACTATTCTATTATATAATAGGACAA
 12389  GTATTACCTTCTAATTTAACAGATAATACTATTGTTTCTTCTTTATCAAATTCATTTTCT
 12449  GAAGTCTATAACGTACAATTAGATAATGAGTTTTTAAATATGGTAAACTTAAAACATGAA
 12509  ATAGCATATGCTAGTAGTAAAAGTTGAGATAGCTCATTAGTAGAGTTTACACATATTACT
 12569  GGAATAGGTAATATTATGTATACTAGTTATTCATTATGATTAATCATAAGTTCTGTTATA
 12629  TTACTATTAGGTATGGTAGGTGCCATAGTAATAACTATTAAACAAAAATAG
;     G-nad6 ==> end
 12680  TAATTTATGGAAAGTTACGTTTAACATAATTAATATTAT
;     G-cox3 ==> start
 12719  ATGATCTATCAATCAAAAAGAAATTTCCAAAATCATCCGTTTCATTTAGTTTCTCCATCA
 12779  CCTTGACCTTTATTTACAAGTGTATCATTATTTATTCTTACAACTGCTACAGTTTTATTT
 12839  ATGCATGGTTTTCAAAGTTTTGAGTACTTAGTACCTGTAGCTGTAATTAATGTAGCTTAC
 12899  GTAATGGGTTTATGATTTAGAGATGTTATCTCAGAAGGAACATATTTAGGTAATCACACA
 12959  AATGCAGTTCAAAAAGGATTAAATTTAGGAGTAGGTTTATTTATTATCTCAGAAGTATTC
 13019  TTTTTCTTAGCAATATTCTGAGCATTCTTCCACAGTGCAATATCACCTAGTGTTGAATTA
 13079  GGAGCACAATGACCACCTTTAGGTATACAAGCTGTAAATCCTTTTGAATTACCATTATTA
 13139  AATACAGTAATTTTATTATCATCAGGTGTTACAATTACTTATGCTCATCATTCATTAATA
 13199  CAAGGTAATAGAAAAGGAGCATTATATGGAACAGTTGTTACAATTCTATTAGCAGTTATT
 13259  TTCACAATCTTCCAAGGTGTAGAATATTCAGTATCTTCATTCACTATATCTGATAGTGTT
 13319  TACGGATCATGTTTCTACTTTGGAACAGGTTTCCACGGATTACACGTTATTATAGGAACT
 13379  GCATTCTTAGCAGTAGGTTTATGACGTTTAGCTGCATATCACTTAACAGATCACCATCAT
 13439  CTTGGTTATGAATCAGGAATTTTATACTGACACTTTGTTGACGTAGTATGATTATTCCTT
 13499  TATATATCAGTGTACTACTGAGGTTATTAA
;     G-cox3 ==> end
 13529  ATATAAATGAAAAAAAAATTTTTTTTTTTTTTTATTTATTAAATAAAATAAAATAAATAT
 13589  ATTATATTTTATAAAAGTTATATAA
;     G-trnK(uuu) ==> start
 13614  GAGACTTTAGTTTAAAGGTAAAACATGTGACT!TTT!AATCATTACCATATGGGTTCAAG
 13672  TCCCATAAGTCTTA
;     G-trnK(uuu) ==> end
 13686  GTTTCTTTTACTATAA
;     G-trnG(acc) ==> start
 13702  ATGACTATAAGTTAACGGTAGACTGCTTATTT!ACC!ATATAAGATGTGCTGATTCGAAT
 13760  TCAGCTAGTCATA
;     G-trnG(acc) ==> end
 13773  TTATATAAGTATAATATAAAAAAAAAAAATAAA
;     G-trnG(ucc) ==> start
 13806  ATGGCTATAAGTTAATGGTAGACTGTTCGTTT!TCC!ATACGAAGTGTGCTGATTCGAAT
 13864  TCAGCTAGCCGTA
;     G-trnG(ucc) ==> end
 13877  AAA
;     G-trnD(guc) ==> start
 13880  GGGTTAATAACTTAATTGGTAAAGAGTTTTCTT!GTC!AGGAAAATTGATGCCGGATCGA
 13938  GACCGGTTTAACCCG
;     G-trnD(guc) ==> end
 13953  TAATAAAA
;     G-trnS(gcu) ==> start
 13961  GGAAAAGTTGCTATTGGTAGGGTAAGATATTT!GCT!AAATATTGTGTTTTTACACTTAG
 14019  ATGTTCGATTCATCTCTTTTCCG
;     G-trnS(gcu) ==> end
;     G-trnW(uca) ==> start
 14042  AAGAGCATAGTTTAATAGGCAAAACTGTAAGCT!TCA!ACCTTATATTTCTTAGTTCAAA
 14100  TCTAAGTGCTCTTG
;     G-trnW(uca) ==> end
 14114  AAGTTATATATTAATT
;     G-trnI(gau) ==> start
 14130  GATTCTTTAACTTAACTGGTAAAGTGTGTTCTT!GAT!AAGGATATGTTCAGTGTTCGAG
 14188  TCACTGAAGAATCA
;     G-trnI(gau) ==> end
 14202  TTTTTGATTATATATAGCAGCTACGCGACTCCTTGCAGCGGAAGTCAAGGAAATAAAAAA
 14262  TTTA
;     G-trnS(uga) ==> start
 14266  AGAGAGTTGGCTGAGTGGTTTAAGGCGGCTAGCT!TGA!GTCTAGCTAAAGGTAAAACTT
 14324  TCATATGTTCGAATCATATACTCTCTG
;     G-trnS(uga) ==> end
 14351  ATATAGCTAAATTACTTATTTAATTAAATTATATTAATCATAATTATAGATAGATAATAT
 14411  ACTATTATATTTATCTATAATTTA
;     G-trnP(ugg) ==> start
 14435  CAGGTTAGAGCCAGGTTGGTTAGGCGTCTCATT!TGG!GTTGAGGAGTAGTTATGTTCGA
 14493  ATCATAATA
;;     rnl ==> ;; mfannot: 5' +/- 50 nt
 14502  ACCTGA
;     G-trnP(ugg) ==> end
 14508  AGTATAAATTTAATTTATGAGTGTATTTTGCAATATAGACAATATGAAAGATATATTTCA
 14568  TGCGCTTTGCGCATGGCAAGTATATAAAGAAATTATTATGGATAGTTAGCTATATATTAA
 14628  AGAATAACTAGTAAATCTAGTTTCTAAGAGAAATCGAATAATAAACGAAGTGAATTGAAA
 14688  TATCTTAGTAACTTTAGGAAAAGAAATCAAACGAGATTGTTATTTGGTGCAAACTAAATA
 14748  ACAAGAGCCTATTAACAAAACTTGTTAAAGTAAAATGGATTAAAATCTGTTTGAATATAG
 14808  GGGAACCTTCCTCTAAGGCTAAATATGATATATAAGCGATAGTGAAAAGTACCGTGAGGT
 14868  AAA
;;
 14871  ATTTGAAATAGTAGTTTTATAAGCAGCTCGAGTGAAAATTTAAATAAGTAATAAGAGTGT
 14931  ACCTTTTGCATAATGGGTCAGCAAGTTAATTTTAGATGCAAGCAATGATTTCGTGCGCTT
 14991  TGCGCATGGAGCTAGCTTAGATAAACCAATTATGAGAAAATGAATAAGTATCTAGAATTA
 15051  GACCCGAAGGCTAGTGATCTTACCATGGTCAGGATTATAAAAGTCCGAACGGGTTATCGT
 15111  TGTATAGATATCCGAAGAATTGTGGTAAGTTAGTGAAAGACAAAACTGACTAGTATAGCT
 15171  GGTTTTCCGCGAAACCTATATGAGTAGGTAATTTAACTAACATCTTAGCAGGTACAGAAC
 15231  TGTGATCTCGGACAATATCTTTTGATTTTGTCAACATCGGGGGGTTGTAGTGACTTTACC
 15291  GGAGAGTATTTGCACTCGGAATGGCAAAGATGAATGTTGAATAATCGGACATAGTGCGAT
 15351  AAGGTTGTATGTCTAAAGGGAAACAGCCCAGAACAAGAGTTAAGGTTCCAAAATTATTGT
 15411  TGAGTGAAATTAAGGATGTTTTTTTTAAAAACAATCAGGAAATAGGCTTAGAAGCGGCCA
 15471  TTTTTTGAAGACCTCGTAACAGAGCACTGATTAATTAAATTTAGAAAAAAACACCGAAAA
 15531  TTTAACGGATCTAAACAATATACCGAAACCTTGTACACATATTTATAATATTAATATTGT
 15591  ATATGTGGGGTAGCGGAACATTGGATAAATATTAATTATTATTTCTTCTAAGAAGTAATA
 15651  AGTATGGATTATTATTAAAAATATTTATTTATTAAAGATATTTATGTAATATTATTATAC
 15711  CTAAAAGGTATAATGTTTAGATGAATATATAGATAGATTATATCTGTCTTTATTATTAAT
 15771  ATAATCCATCGATATAATCCAAGAGAGAATGCTGACATGAGTAACGAAAAAGGAATATCC
 15831  TCGCCTTAAGCTTATGGTATTATATTTAATTTTCGGTATCTAAAAGTATTAATCAAAAGG
 15891  TAATTTTGATGATATTTATATATAAATACTTAAAAATAAAAAACAAAACCTTTAACAAGT
 15951  AATAAAGGTTCTGGAAAATTTTTTATTTTTATTAAGTGAAGTATAATGCAATATAGGTAT
 16011  ATTATAATTTATATAATTTTCTTGTTACAAGTTTTCAAGATTGTATAGATTTTATCTATA
 16071  TTAAATATATTTTCTTTTTTATACTATTGTATAAGTAAGGTTTATATATACCGTACCTAG
 16131  ATACTATCACAAGTAAGCAAGTAGAGAATACAAAGGCGTTTGAGTGAACAATCATTAAGG
 16191  AACTCGGCAAATTGACTACCGTAACTTCGGGATAAGGAGGGCCATTATGATTAGTTTAAC
 16251  ATATCTTATGATATGATTTAATTAAACTAATCATAAGAGGAAACATGAAATAATGTTGTA
 16311  CGACTGTTTAATAAAAACACAGCACTCTGCAAAGATAAAATATCAAAGTATTGAGTGTGA
 16371  TGTCTGCCCAATGTCGGCTGGGTAACGGATTTACCTTGGTTTTTAACTGAGGTTTTGAAG
 16431  GATACCCCGATTAATGGCGGCCTTACCTATGAGGGTCCTAAGGTAGCGAAATACCTTGGC
 16491  CGTTAAATGCGGTCCTGCATGAATGACTTAACGATACAACAGCTGTCTCGATGATTGTCT
 16551  CAGTGAAATTGGAATAGCAGTGCAGATACTGTTTACCTCTAGATAGACGAGAAGACCCTA
 16611  TGCAGCTTTACTGTTACTAATTGCAAGAGTGGAAATTTAGGATGATTTCGAGTGTATAAG
 16671  GTAGTTGTTTGATAACAATGAAACACCTTTATTCGTTTCCTACTATATGCTCTTGAGGAT
 16731  TGGGAGGCAGTTTATGCGGGGCACAGATCCCACAAAAAGTACCTGGGTATATCCAAAGTT
 16791  CATTTTGTAAATTTGTAAATTTCTTTACAAATATTTTAATTTGTTATAATTATATTCATA
 16851  ATTATACAGTTATTGTTAGATTAAGTTCAATATTTATTTTTTATTTAAGTAAGATTTTAA
 16911  CTATATGGTGAATAGATGTATTTTAAACTTTACCCGGGGAGGGAGTGATCCAACTCCGGG
 16971  ATATTTAAAAGTTTTTTCTCATATTAATATTGTATTTTATCTTTATTGATATGATAATTA
 17031  ATTATACTTTAAAAGTTTAATGGCTAAATCTTGCTTTACTGTTTGACCTACAAGTCTATC
 17091  AGTCGCGTAAGCGGGGCATATGATCACAAGATGCATAAAGGAAAGGTCTTGGATTATAGA
 17151  AAAAGTTACGCTAGGGATTTATATCTGTGAGTCCTCCAATATTTAAAAATATTGGTAATA
 17211  TA
;; mfannot:     /group=IA (4.88e-23)
 17213  ttgggtaaatttcaaagataacttataaataaattaagtgtatttgaagcgaaacttatt
 17273  ttagcaaaagtagcagtagttctgcgcttaattttaggattaaatcctaagataaaataa
 17333  ggacgttcaacgactaaaaggtgagtattgctaacaataatcctttttttaatgcccaac
 17393  atctttattaactaaaagaaaaaaattgtataataattattagtaataataatgaaatag
 17453  acttggttttataccaagcttaaatattatataattaatttgattaattatattaatatt
 17513  ataa
;;     G-rps3 ==> start ;; First ATG found at 17529 HMMmatch = 134,156
 17517  ttaaatataaat
;     G-rps3 ==> start
 17529  atgctaaatattataaaatcaaaattaaaaaatacatataagaaaaaatcattaaatagt
 17589  gaaaatgttactatacgtaataaagatttagttcctgctgtaagagattgaaaaaatagt
 17649  atttatgtttacaacaaaaattctttaagtttgatacctgttgcaagcagattagtaatg
 17709  aaattaattaaaggttattttaattcatataatttaaatatagaatctaaattaagaaaa
 17769  gaaaaattacgtcgtagattaagaaaattatctacaaataaaatctttattagtgatggt
 17829  gaatttaaacatactaatgataatgtaaatataacattatatgtatataatagacaaaga
 17889  cttaattacttattaaaattaagaaaaagatatctaagtttatttagaaaggttacattt
 17949  gtaagaaaattacagttaataagaaatgtaggattgaatatcttaaacaaacaacaagaa
 18009  aaaagtaaaatattaacaaatgttttacctaattatagttcaaaagtatattcagtacaa
 18069  aatctttattatagaaattttataaaaaaatctcttaaaagattaaaatactacatgtat
 18129  tataaacaattactttatattaataaagctaaatttgaaaattcatatttacaaggttta
 18189  ataaatttagtaagaaaaatatataaaaaaaatgtagaatttaatattattaatttaaaa
 18249  tacttttattataatagtgatatttttacacaacctttagtattaaaattaagaaaaaaa
 18309  agaaaattattaagatatcttaaagctttagttagaaaagcaaaaattaaagatattaaa
 18369  ttaaatgaaagatcaaaatatttttttgaattagaaaatttatttaaattaaataatctt
 18429  gatactacaaataatttattaaataaattaatagaacaaaataaaacaagttcaaaagat
 18489  cttaaaaaagttgtattaaatgatataaaatttaaaagagtatcaggtgttagattagaa
 18549  gctgcaggtagattaactagacgttatacagcttcaagatctcaacacaaagttagatat
 18609  agtggtaatttaataaatgcttattcttctattaaaggttatccttcagctgtaataaga
 18669  ggaaattataaacctaatatacaatatactaaattaaattctaaatcacgtattggatct
 18729  tttggtgttaaaggttgagtaagtggtgtttaa
;     G-rps3 ==> end
;;     G-rps3 ==> end
 18762  taattaaatttaaatatacctaaattagttaataaagatgatgaaatagtct
;; mfannot:
 18814  GAACCATTTTGAGAAAAATGGAAATAAAAGGAAAAACCTTTTATGATAACATAAATTGAA
 18874  CAGGCTAATTTGCGCAAGAGAGTACAAATTGAGTGCGCGGTTTGGCACCTCGAT
;;
 18928  GTCGGCTTAGCTCATCCACATGAATGCAAAAATCATGAAGGGTTCGACTGTTCGTCGATT
 18988  AAAGAGCTACATGAGCTGGGTTTAATACGTCGTGAGACAGTATGGTTTCTATCTTCTAGA
 19048  GGGAATTAAAGTAGAATAAAGATAGCCCCTTCGTACGAAAGGAGTTGGGTATATTGACCT
 19108  ATGGTTTACCTGTTGTTTATGTTATATATTATTATACATAATATATCATTTACTTATACT
 19168  TAAGTAAATTGTTCACATAGGCATGGCAGGAAGGCTACGTCAGTTAAAGATAAGTGCTGA
 19228  AAGCATTTAAGCGCGAAGCTTACTTTAGGATACTTTTAAACGTAGTAGAACACTACGAGT
 19288  ATAATTGTTATATACCCTTCGGGGTTATAATGATTAATAGGCTTTAGTTGTACTAATCTT
 19348  AACATTTTTAGACATAAAGT
;;     rnl ==> ;; mfannot: 3' -20/+180
 19368  ACTAATTATTAATATACTAAATATTTCACATATCGTATAAATTAAATTTA
;     G-trnT(ugu) ==> start
 19418  GCCCGGTTAGCATAAAAGTAATGCAACCGTTT!TGT!AATCGGTAGAAGCAAGTGCGATA
 19476  CTTGCACTGGGCT
;     G-trnT(ugu) ==> end
 19489  ATAAAATTAAA
;     G-trnE(uuc) ==> start
 19500  GACCCAATGGTCAAGTTTGGTTAAGACATAACATT!TTC!ACTGTTAGTGCGGGAGTTCA
 19558  AATCTCCCTTGGGTTG
;     G-trnE(uuc) ==> end
 19574  A
;     G-trnV(uac) ==> start
 19575  AAGAAATTAGCTCAGTTGGTAGAGCTGTCGCTT!TAC!ACGCGAAAGGTCAGGTGTTCAA
 19633  GTCACCTATTTCTTA
;     G-trnV(uac) ==> end
 19648  ATTATAAA
;     G-trnM(cau)_1 ==> start
 19656  TGCGGATTGATGTAATAGTAACATAGATGGCT!CAT!GACCAAAATATTTAGGTGCAATT
 19714  CCTAAATCCGCAA
;     G-trnM(cau)_1 ==> end
 19727  CCA
;     G-trnM(cau)_2 ==> start
 19730  AAGGCTATAGCTTAATCGGTAAAGCGAACCACT!CAT!GATGGTTTGAGTAAATGTTCAA
 19788  GTCATTTTAGCCTTA
;     G-trnM(cau)_2 ==> end
 19803  AATA
;     G-trnL(uaa) ==> start
 19807  ATCCGAGTGCTGGAATTGGTAGACAGTCTTAACT!TAA!GTTTAAGTGACGCAAGTCGTA
 19865  AACGTTCGAATCGTTTCTCGGATA
;     G-trnL(uaa) ==> end
;     G-trnA(ugc) ==> start
 19889  GGGGTTATAGTTTAACTGGTAAAACGGCGATTT!TGC!ATATCGTTATTTCAGGATCGAG
 19947  TCCCGATAACTCCA
;     G-trnA(ugc) ==> end
 19961  AGATAAAATA
;     G-trnF(gaa) ==> start
 19971  GCTTGAGAAGCTCAATTGGTAGAGCGGATCACT!GAA!GATGATTAGGTTATAAGTTCAA
 20029  GTCTTATCTCGAGCA
;     G-trnF(gaa) ==> end
 20044  ATAA
;     G-trnL(uag) ==> start
 20048  ATGGGTATGCTGAAATTTGGTAACCAGGTTCCGCT!TAG!GACGGAATAGTTTTATACTT
 20106  TACAAGTTCAAGTCTTGTTACCCATA
;     G-trnL(uag) ==> end
 20132  TAGTTTAGTTAAATTTTAATAGTTAAAAAAAAAAAAAAGTTTATATATTA
;     G-trnQ(uug) ==> start
 20182  TATGTTGTCGACTAATCGGTAAGTCATAAATTT!TTG!GTATTTACTATTGGGTGTTCGA
 20240  GTCGCCCCAACATAA
;     G-trnQ(uug) ==> end
 20255  TATCTAATCTTAATCTTATATTTGCTAGCTTTTGGGGTACCGCATTCGTGCCTAAGGGCG
 20315  CAGATTACC
;     G-trnM(cau)_3 ==> start
 20324  GCTAGGATAGTTCAATCGGTAGAACAATAATTT!CAT!GAATTAAGAATGAGAATTCGAG
 20382  TTTCTCTCCTGGCT
;     G-trnM(cau)_3 ==> end
 20396  CAGCAGAATTAAATAAAATTAGTAATTTATGGAAAGTTACGTTTAAATTAATTAATAAGA
 20456  AT
;     G-orf118 ==> start
 20458  ATGATCAAAACACTTAATAGTTTTATAGAAGATTCATTTTTCTTGACACAAATCGTTTTC
 20518  GATTTTTTGATAAATAAAATTAGTAATTTATGAAAAGTTACCTTTAAATTAATCAATATA
 20578  AATATGATCAAAACACTTAATAGTTTTATAGAAGATCCATTCTTCTTGACACAAACCGTC
 20638  TCCGATTTTTTTTCTTCTAATTTAGTTATAGAGATAAATAAAACATTATTATATGAAATA
 20698  TACAATAAATATTGTTATTTATTTTTAATTTTAATTTTAATTTTTATTTTTATTAGTATT
 20758  TTTATTATATTAGTTTTTGTTAGCCTACTCTTTTTGCTAACAAAAACCTTCATTTAG
;     G-orf118 ==> end
 20815  GACCAAGCGTCATAAATATTATAGTTGATAAAAAAACTAAAAAAATTTACTTTCCGGTTG
 20875  ATGTTTTTAAGAAGTATATGGAAATACTTGAATCTATTTTATATAAAAAATAAAATTTAA
 20935  TTATATATATATGAAATTCATATATATAA
;     G-trnH(gug) ==> start
 20964  GGTGGGTGTAGTTCAACGGTAGAACAGCTGTAT!GTG!GCATAGTATATCCTAGTTCGAT
 21022  TCTAGGTACCCTCC
;     G-trnH(gug) ==> end
 21036  CTAAATAACGTAATTATGTAATGTTATTCACATAACTTTAAATTCGTTTTCACGAAGAAC
 21096  AAAAATAAATTATTTTT
;     G-cox1 ==> start
;     G-cox1-E1 ==> start
 21113  TTGTTAGATAATTTAACAAAATATAATATTTCATTTGGAAGAGGTTTTTCAACTTCAACT
 21173  AAAAAAGAAGATGTTGCCTCGATAAGTAGTCAAGAAAGTTCATCTTTTTTAACTTTAAAA
 21233  CAACCTACAGAATGACAAGAAAGATGATTTTTATCATCTAACGCTAAAGATATTGGTACT
 21293  TTATACTTAATGTTTGCATTATTCTCAGGTTTATTAGGTACAGCATTTTCTGTACTTATA
 21353  AGATTAGAATTATCTGGACCAGGTGTTCAATATATTGCAGATAACCAATTATATAATAGT
 21413  ATAATAACAGCTCATGCTATTATGATGATTTTCTTTATGGTTATGCCAGCTTTAATCGGA
 21473  GGTTTTGGTAATTTCTTATTACCATTATTAGTGGGAGGACCTGATATGGCATTCCCTAGA
 21533  CTAAATAACATTAGTTTCTGATTATTAGTTCCTAGTTTACTATTATTTGTTTTCTCTGCA
 21593  ACTATAGAAAATGGTGCTGGTACAGGTTGAACTTTATATCCTCCTTTATCTGGAATCCAA
 21653  TCACACAGTGGACCAAGTGTTGATTTAGCAATTTTTGGTTTACACTTAAGTGGTATCAGT
 21713  AGTATGTTAGGTGCTATGAATTTTATTACAACTATTTTAAATATGAGAAGTCCAGGTATA
 21773  CGTTTACATAAATTGGCTTTATTTGGTTGAGCTGTAATAATAACAGCAGTGTTATTATTA
 21833  TTATCATTACCTGTATTAGCCGGAGGTATTACTATGGTTTTAACTGATAGAAACTTCAAT
 21893  ACTTCATTCTTTGAAGTAGCCGGAGGTGGTGATCCTATCTTATTCCAACATCTGTTCTGA
 21953  TTCTTCGGACATCCGGAAGTTTACATTTTAATTATACCAGGATTTGGTATAATTAGTACA
 22013  GTTATTGCCGCAGGATCAGGTAAAAACGTATTCGGTTACTTAGGTATGGTTTATGCCATG
 22073  ATGTCTATTGGTGTTTTAGGTTTCATAGTTTGAAGTCATCACATGTATACTGTTGGTTTA
 22133  GATGTTGATACAAGAGCTTATTTCACAGCTGCTACTTTAATTATTGCAGTACCTACTGGA
 22193  ATTAAAATATTCAGTTGATTAGCTACTTGTTATGGTGGATCATTACACTTAACACCTCCT
 22253  ATGTTATTTGCATTAGGATTTGTTGTGTTATTCACTATTGGAGGATTAAGTGGTGTTGTT
 22313  TTAGCCAACGCATCACTTGACGTTGCTTTCCATGAT
;     G-cox1-E1 ==> end
;     G-cox1-I1 ==> start ;; mfannot: no intron type identified
 22349  aaacactatgtattatttacaattttttctatcttattattaaataataataatatacga
 22409  tggtaaaagtaataataatatatgatataataataataatgaatatattaaa
;     G-cox1-I1-orf232 ==> start /note=LAGLIDADG ;; evalue:6.4e-45
 22461  atgttttgggttggtttaatggatggaaatggtaatatacaaattaatcattttcgtaaa
 22521  aaatctttacaatatagacttataattaaattaaattataataaattaaattataatatg
 22581  ttaattgaaatagctaaagttataggaggtgaagtaagaattgtaaattcaaataaagaa
 22641  gttatttgaacagttgatgaaaaaaaaaaaatattcaattgtgttgaaatttttgaaaaa
 22701  tattctcctttaacttcgagattaatttgccaattaaactttttaaaagtttgtttaaaa
 22761  gatacttcagtaaataattatttattaaatagaaatttaaagtatagttctaaatctaat
 22821  cttattaaaaattttaataaaaataataattttattattcctgattattttcctatttga
 22881  ttaagtgggtttattgaagctaaaggttgctttttaataagagaaaatggaaatcattca
 22941  ttttcaataaaaatgaatgatgattattatttattaaatattattaaaaatttcttttct
 23001  gtaagtgttaaaattaaaaatccttctaaaactttttatttattagaaatttataaaaaa
 23061  gaaactttaaattatattataagtcattgtaaattatatcctttattgggtaataaatcc
 23121  aaatctttagatatatttattaaaaatatttcaaaatag
;     G-cox1-I1-orf232 ==> end
 23160  taagtgtcatgttgtatgccaccatggaataaaatttttcattttttttttattccggta
 23220  ataataattataattattgctaacggtaaatacttatattattttttttaaagcaaaaaa
 23280  atttattatgatatttgagaataccgtggaaaccaaagcaaattgaatttgttagtaggt
 23340  tccgtagaggccaaacgtggcaatcgaaagcttattaagttaagtaattagataagttat
 23400  ggtccgatccatcatgggagtgatgcaaaaaatgaaattaataattattatgtttatcaa
 23460  agataattataataatattaatcttgtgaaaattatagacttatgaatattttcacatct
 23520  tatatattactatagtattaatactagtaatattaagttta
;     G-cox1-I1-orf153 ==> start
 23561  atgtttaaattaacattttataaattttttaatttttttaaattgatatcaaaggtatct
 23621  atagctaaacctcattgttttgcaagtaaacctttagaatctaatgttgatatacttgag
 23681  attgttactgaattggctagattgttacctcaattagctgattttatcaatcaatttaat
 23741  aatcaaattataacacatgatatcaatgtagttactgatgcacaaggtaatttatctata
 23801  caagtaccagatggtatatcaaaagctcaagctaaacttatttcggctagagttaatctt
 23861  ctggataacttaatacatactcatctagataaaacagaaaatttattacatctaggtata
 23921  tcagttgaagaggatttatttgatatagatcctaattatgagacaaaattaactgatcat
 23981  gtctcacaatttaatagattaaaaaattcatataaacattaa
;     G-cox1-I1-orf153 ==> end
 24023  aaataaaaaaaacttgaatattaaatttaatataaacattaataacttactataaacatg
 24083  attaattattaaatctattgattttttttttgtttagtaacaaag
;     G-cox1-I1 ==> end
;     G-cox1-E2 ==> start
 24128  ACTTACTATGTAGTTGCTCATTTCCACTATGTATTATCTATGGGTGCTGTTTTTGCTTTA
 24188  TTTAGTGGTTGATATTTCTGAATACCTAAATTATTAGGTTTATCATATGATCAATTTGCA
 24248  GCTAAAGTACATTTCTGAATTTTATTTGTTGGTGTTAATCTAACATTCTTCCCACAACAC
 24308  TTCTTAGGTTTACAAGGTATGCCTAGAAGAATAAGTGATTATCCTGATGCTTTCTATGGT
 24368  TGAAATTTAGTAAGTAGTGTTGGTTCTATTATTAGTGTTGTAGCTACATGATATTTCTTA
 24428  ACTATTATTTATAAACAATTAACAGAAGGTAAAGCAGTTTCAAGATATCCTTGATTAACT
 24488  CCACAATTATTTAGTGATACATTCCAAGTGTTATTCACTAGAAATAATAGTTCATTAGAA
 24548  TGATGTTTAACAAGTCCACCTAAACCTCATGCTTTTGCAAGTTTACCTGTACAATCAAGT
 24608  ATGGTTTAG
;     G-cox1-E2 ==> end
;     G-cox1 ==> end
 24617  TGTTGTTGGTGGTGTGTTATGTCTTAATGGACGAAGTGTATGTCCAGCTACAATTGAAGA
 24677  GAGAGATTTTTATATAAGATCCTTTAATGATAGAATAGACGATATACATAACCACATAGA
 24737  TAATATTAGAGAGCTAAGTGGAGGTACAAGAGCTATAACTATTGCTAGAGGACTACCCCA
 24797  TACAGATCTATAGGAGATTAATGTTTATATAGTTTTTTTAAATTATGAATTATTGATATT
 24857  AAATTTAGATAAAACTTATTTATTTTAAGTTTTAGTATTTACAAATAAATATAATATATA
 24917  TATTAATCGAGGTTACCTCTACTAAATGGCTGTACACTAATATTTATAATATATT
;     G-atp9 ==> start
 24972  ATGATACAAGCAGCAAAAATAATTGGAACAGGAATGGCTACAACAGGTTTAATCGGAGCT
 25032  GGTGTAGGTATCGGAGTTGTTTTCGGTGCACTAATATTAGGTGTAGCTAGAAATCCATCA
 25092  TTAAGAGGACAATTATTCTCTTATGCTATTCTAGGTTTTGCTTTTGCTGAAGCAACTGGA
 25152  TTATTCGCATTAATGATGGCTTTCTTATTATTATATGTAGCCTAA
;     G-atp9 ==> end
 25197  TATAGCCATTTTTTATTATTATTTTTTTTTTTTTATTAATTTTTCCTTAAAATTAAAAAT
 25257  ATTTAATAATATATTTTAATATAAAGATAATATAAATCTATATATTATTAATAATAATAT
 25317  TATTGGTGTATAATATATATATATATATATTAACACCTAGGTGTTAACCTTAATAATTTA
 25377  CGAGTATAAATAATTTATC
;     G-nad3 ==> start
 25396  ATGACAACTACAACTTTTTTTTTATTCTTAATACCAGTATTAGCAATAATATTGTTAGCA
 25456  GTAAATTTGATTCTTTCTCCCCACAATCCATATCAAGAAAAAGATAGCGCTTTTGAATGT
 25516  GGTTTTCATTCTTTCTTAGGACAGAATAGAACACAGTTCAGTATATCTTTCTTTATATTT
 25576  GCCCTATTATTCTTATTATTTGATTTAGAAATTTTATTAGTTTACCCTTATGTGGTAAGT
 25636  GCATATACAAACGGAATATATGGTTTAGTAATTATGTTAGTATTTTTCCTAGTATTAACT
 25696  TTAGGATTTGCCTTTGAACTAGGGAAAAATGCTTTAAAAATTGAAAGTAGACAAGGTTAT
 25756  AATTTTAATTATAAATCTTGAAGTGGTTATTCATTAATATATAATTAA
;     G-nad3 ==> end
 25804  TTTGTAATTACTATTTTGAATATTAGGGTGGAATAATTTTAATTATTTGATTATAAATAA
 25864  TTTTAATCAAATAATACTTAGATTATTATTAATCTAAGGAGTATAATTTTTTACATGATT
 25924  TTACATGATTAAAAGGTTAGCTCATTTGGACTAGTTATAAAAATAAATGAATATTATAAA
 25984  TATATATAA
;     G-cox2 ==> start
 25993  ATGCTTTTAGATATATTAAAAGGACATTTACTATTGGATGCTCCTACTCCTTGAGGTTTA
 26053  TTTTTCCAAGATAGCGCTTCACCTCAAATGGAAGGAATAGAAGAATTACATAATAATATT
 26113  ATGTTTTATTTAGCTGTTATCTTATTCACAGTTACATGAATGATGATAACAATTATAAGA
 26173  AATTTTGTAGCTACAAAATCTCCTATAGCACATAAATATTTAAACCATGGTACATTAATA
 26233  GAATTAATTTGAACAATTACACCTGCGTTTATTTTAATATTAATCGCATTCCCTTCATTC
 26293  AAATTATTATATTTAATGGATGAGGTTATGGATCCTTCATTAGTAGTTTATGCTGAAGGT
 26353  CATCAATGATATTGAAGTTATCAATATCCTGACTTTACAAATGAAGAAAATGAGTTTATT
 26413  GAATTTGATTCATATATAGTACCAGAAAGTGACTTAGAAGATGGTCAATTTAGAATGTTA
 26473  GAAGTAGATAACAGAGTTATTATACCAGAGTTAACTCACACTAGATTTGTAATCTCAGCT
 26533  GCAGATGTTATACATTCTTATGCTTGTCCATCTTTAGGTATAAAAGCTGATGCATACCCA
 26593  GGAAGATTAAATCAAGCTTCTGTTTATGTAAATCGTCCTGGAACATTCTTTGGACAATGT
 26653  TCAGAAATATGTGGTATACTTCATAGCTCTATGCCTATTGCAATACAATCTGTATCTATT
 26713  AAAGATTTCTTATTATGATTAAGAGATCAAATGGAAGGTTAA
;     G-cox2 ==> end
 26755  TTAGATTAAATTATAATATAGTTATATTTTAGTTTAATTATTATATAGTACTTAGAATAA
 26815  TAAGATATAAAATATAATATCTTACTTAATGTTTTATATAAATATTTATTTATATATA
;     G-trnR(acg) ==> start
 26873  GGCGTGTTAATTTAATGGTAGAATGTCGTGCT!ACG!GACACGTAAATATAAGTTCAAGT
 26931  CTTATACACGTCT
;     G-trnR(acg) ==> end
 26944  TTGACAATATAGTAATATATTGTTTATCAAAAAATAATAATATAGTATAGATAAATCAAA
 27004  ATAAAAATTTTTATACA
;     G-nad4L ==> start
 27021  ATGAATTTTTCAATATTTTTATTCCTTATAGGAATATTAGGTTTCGTTTTAAATAGAAAA
 27081  AATATTATACTAATGCTAATTTCTATAGAAATTATGTTATTATCAATAACATTCTTGATA
 27141  TTAATTAGTTCACTTAGTTTTGATGATATTTTAGGACAAACTTTTGCTATTTATATTATA
 27201  ACAATAGCAGGAGCAGAATCTGCAATAGGTTTAGGAATTTTAGTTGCATATTATAGATTA
 27261  AGAGGAAGTATATCAATACAATATAAATA
;     G-nad5 ==> start
 27290  A
;     G-nad4L ==> end
 27291  TGTATTTAACATTGATAATTTTACCTTTATTAGGTTCAATAGTTTCAGGTTTCTTTGGTA
 27351  GAAAAGTTGGAGTAAGTGGAGCACATTTAATAACATGTACTTCAGTTATAACAACAACAT
 27411  TCTTAGCTATATTAGCTTTTTTTGAAGTAGGTTTTAATAATATACCTGTAACAATACATG
 27471  TAGCAAGATGAATTGATGTAGAATCACTAAACGTATTATGAAATTTCAGATTTGATTCAT
 27531  TAACTGTTTCTATGTTATTACCTGTATTAATAGTATCTAGTTTAGTACACGTATATTCTA
 27591  TAAGTTATATGAGTCATGATCCTCATAATCAAAGATTCTTTAGTTATTTAAGTTTATTCA
 27651  CTTTTATGATGATTATTCTTGTAACAGGTAATAATTTTTTAATAATGTTTGTAGGTTGAG
 27711  AAGGTGTTGGTGTTTGTTCATATTTATTAGTAAATTTCTGATTTACTAGAATAGCAGCAA
 27771  ACCAAAGTTCTTTATCTGCAATATTAACTAATAGAGTAGGTGATACTTTATTAACTGTAG
 27831  GTATGTTTGCTATATTATGATCTTTTGGTAATATAGATTATGGTACAGTATTTGCATTAG
 27891  CTCCATATTACAATGAAACAATAATTACAATTATTGGAATTTGTTTATTAATAGGTGCTA
 27951  CAGCTAAAAGTTCACAAGTTGGTTTACATATTTGATTACCTCAAGCTATGGAAGGTCCTA
 28011  CACCTGTATCTGCTTTAATTCACGCAGCTACTATGGTTACAGCAGGAGTATACTTATTAA
 28071  TGAGATCATCACCTTTAATTGAGTATAGTTCAACTGTATTAGTACTTTGTTTATGATTAG
 28131  GTGCTATAACTACAGTATTTAGTTCTTTAATTGGTTTATTCCAACAAGATATTAAAAAAG
 28191  TTATTGCTTATTCAACTATGAGTCAATTAGGTATGATGGTAATAGCTGTTGGTTTATCAA
 28251  GTTATAACTTAGCTTTATTCCATTTAGTTAATCATGCTTTCTATAAAGCATTATTATTCT
 28311  TAGGTGCTGGTTCAGTTATACACGCTGTAGCAGATAATCAAGATTTTAGAAGATATGGAG
 28371  GTTTAAGAGAATTCTTACCTTTAACATATTCAGTTATGTTAATAGCTTCATTAAGTTTAG
 28431  TAGCTGTGCCTTTTATGACAGGATTCTATTCTAAAGATTTTATACTTGAGTCTGCATATG
 28491  GACAATATTACCTATCAAGTACTATAGTTTACTTTGTAGCAACAATAGGTGCTATGTTTA
 28551  CTACACTTTATTCAGCTAAAGTTTTATATCTAACATTCTTAGCTAATCCTAATGGTCCTT
 28611  TAGTTAGCTATAAACATGCTCATGAAGGTGACTTGTTCCTGACTATACCATTAATTATTT
 28671  TAGCTATTTTTTCAATATTCTTTGGATACTTAACTAAAGATATTTTTATAGGATTAGGTA
 28731  CTGGTTTCTTTACAGATAATAGTTTATTTATTCATCCTAGTCATGAAATTATGTTAGATA
 28791  CTGAATTTGCTGTACCTACATTCTTTAAATTATTACCTTTTGTATTTACTGTATCATTAA
 28851  GTATAATTTCTGTATTATTATCAGAATTCTTACCTAAATTATTAATTAATTTTAAATTCT
 28911  CTAGATTAGGTTATAATATCTTTAGTTTCTTTAATCAAAGATTCTATATAGAATTATTCT
 28971  ATAATAAATATATTGTAGAAGGTGTTCTTAAATTAGGTGGTCAAACATCTAAGAGTTTAG
 29031  ATAAAGGTACTGTAGAATTAATAGGACCTTATGGTTTAGAAAAAGGATTATTAGCTTTAA
 29091  GTAATAGTATAGGTAAATTAAGTACAGGTATTGTAACTACTTACGCTCTATACATTTTAA
 29151  TAGGATTAATATTCTATATTACTCTTTTATATTTCTCTTATAATGATAAT
;     G-nad5 ==> end
 29201  AA
