# Supplementary material for: Global Characterization of Fungal Mitogenomes: New Insights on Genomic Diversity and Dynamism of Coding Genes and Accessory Elements
Source: Front Microbiol. 2021 Dec 1;12:787283. doi: 10.3389/fmicb.2021.787283 (PMC8672057; doi:10.3389/fmicb.2021.787283)
Supplement: Supplementary File 1 — de novo annotation files of the 685 mitogenomes investigated in this study. Annotation was performed with the Mfannot program. [file Data_Sheet_1.ZIP › Supplementary_FileS1/NC_045397.1_Morchella_importuna_mitochondrion_complete_genome_mitogenome.mfres]

		Masterfile modified automatically by mfannot version 1.35
		on Fri Dec 25 05:46:20 2020 by user pfonseca on host LGCM-PROC
		- Gene Totals: 167
		- List of genes added:
		atp6 atp8 atp9
		cob (3 introns) cox1 (7 introns) cox2 (2 introns)
		cox3 (4 introns) nad1 nad2
		nad3 nad4 (1 introns) nad4L
		nad5 (5 introns) nad6 orf100
		orf101 orf102 orf103
		orf104 orf105 orf106
		orf107 orf108 orf109
		orf110 orf111 orf112
		orf113 orf114 orf116
		orf117 orf118 orf119
		orf120 orf121 orf122
		orf123 orf124 orf125
		orf126 orf127 orf128
		orf129 orf130 orf132
		orf133 orf134 orf135
		orf136 orf137 orf138
		orf139 orf140 orf141
		orf142 orf143 orf144
		orf146 orf148 orf151
		orf153 orf154 orf156
		orf159 orf162 orf164
		orf166 orf168 orf169
		orf173 orf174 orf175
		orf176 orf181 orf186
		orf187 orf190 orf191
		orf193 orf197 orf200
		orf202 orf204 orf205
		orf214 orf220 orf228
		orf230 orf243 orf244
		orf258 orf260 orf263
		orf265 orf279 orf284
		orf287 orf288 orf291
		orf293 orf298 orf302
		orf311 orf312 orf317
		orf324 orf327 orf328
		orf333 orf336 orf340
		orf344 orf347 orf349
		orf370 orf378 orf386
		orf39 orf402 orf404
		orf407 orf418 orf422
		orf435 orf445 orf463
		orf50 orf519 orf576
		orf635 orf670 orf68
		orf71 orf764 orf771
		orf80 orf81 orf83
		orf844 orf88 orf97
		orf99 rnpB rps3
		trnA(ugc) trnC(gca) trnD(guc)
		trnE(uuc) trnF(gaa) trnG(ucc)
		trnH(gug) trnI(gau) trnK(uuu)
		trnL(uaa) trnL(uag) trnM(cau)
		trnN(guu) trnP(ugg) trnQ(uug)
		trnR(acg) trnR(ucu) trnS(gcu)
		trnS(uga) trnT(ugu) trnV(uac)
		trnW(uca) trnY(gua)
		end mfannot
>NC_045397.1 Morchella importuna mitochondrion complete genome gc=4
1 TAGCCCTTGGCCCAGCTCCAACCTCAAACCCTAATCCATTGAAGGGTATTGCAAACCCAC
61 AATATGGTAAAGAGGGGCCAGAGGGAGCTGCGTGAAATCATAAGCATTCTCCGGAACAAA
121 AAGCATTATGGTCTTTAGCACGTAGTACACCCATTTTTGTTTATGATGCCTTTACTTTAA
181 CATTTAATTCTATTATTTATGGTTATGAAAGATTAGCTAGCCTACTGGGCGTACACGTCA
241 ATACAGCTAGACGTGTTGCTAAATCAAGTAATGTTTATGCAGAAAAATATATTATTTCTT
301 TAGTAGAATTAACTAAGGAAAACCTTGTAGCTATTAAAGCTAATGTTAAACGTAAAACTA
361 CGGCAAAACGTGAAGTTCATGTATATAATAAGGATAAGTCAGTACTTCTCAAAACTTTTG
421 CCAGTGTTAATACATTTGTAAAATTATCTAAACAAAGTGGTTTTGTAGTTAAACTACTTT
481 GTGAGTCAGATTCTCTTCTTTGGTTGGATGAGTACTTTATTTCATACGACTTAATACCTA
541 GTGCGGATAATTCACTTACTAATGTAGGTGAATTCAACCCTAAATTAAGAGATCGAAAAA
601 CTAGTATTCCAGTTTATACTTACTCCCCTGATGGGACTACTTTTATTAAACGCTATTCTA
661 GCCTAAGAGAATGTGTAAAACGTTTTGAAGGAAATCGTAATTCTAACACTAATACTTTGA
721 ATTTACGTATTGAGCATAAAGAGCTTTATTATGGAGTAAGGGTTTCCTACACTCCTTTAT
781 TTGATCATCCGGTATAATATTAATTTTCCCTCTCAATGTTACCTTGCGGCCGCAACTATC
841 ATCTTTGTGAATTGTGATAAT
		mfannot: /group=IB (2.21e-16)
862 aaattgctctaaatgctgaaacaccagactaaaatctcttaatactaagtatattgacta
922 ttaacgtaacttgttaagcatagattttatacatctactgatttttttatacaagtggca
982 atgtaagagatttgggccatcagcaggaaaccaaagacagacatttgtcgagtagggtcc
1042 tcagagactacatgtgcaactccttccactcgctggaaggatgaagatatagtcc
		mfannot:
1097 TAATACTTGCGTTTTTGATACGTATGTAATAATGG
	G-orf404 ==> start /note=GIY		evalue:3.1e-28
1132 GCACATTTCCATTATGTTTTATCTATGGGTGCTGTGTTTGCACTTTATGCTGGATGGTAC
1192 TTCTGAATACCTAAAATATTAGGGTTAGATTACAACAGATTATTAGCTAAAGTGCATTTC
1252 TGGTTATTATTTATCGGGGTTAATACTACGGGGAGAAAGTGTTTTGACATTAAAGGAAAA
1312 AGATTTATCCACAATCAAAATAAACCGTCCCGCCGGCCCGAGGGGAGGGGTGCTGCTTCA
1372 GCAGCACCCCTCCCCTGGGTAGGCAGCCTACCCACAGCCCATTACCCTGGCAGGGTAAGG
1432 GTCTGTGGGGAGGCTGCCGGCGACTCTCTCATTTATTTCCACCCCCCCATCAAACTACTA
1492 CTCGTAGTTGGATGGGGGGGTTGAGGGTCGGAAATAAACGGTGAGGAGGGATTTTATAAA
1552 GATGACTTTGAAATGTTTTTTGATGACGTTCAGGCTAGTAAAAGAGATATTTATAAAAAA
1612 CTAAAGGATGAAAAAGGCGTCTATATGTTTATTAATAAATTTGATAATTCTTGTTATGTT
1672 GGAAGTAGCGTTAATTTAAGAAGAAGAATGGTTATGCACTTTTATCATGCGAGATCTAAT
1732 CAAGAAACAAACATAGTGTTTTATCGAGCAATGAGAAAATATGGATTAGAAAACTTCTCT
1792 TTAGCGGCGGGCGCGCGTAGCGCGCCCGATGCATCCGCCCGGAGGGCGGACGCTATTCTT
1852 GAATTTTGTTCTCCAGATGTAACTGATTGCTTAGAATTTGAACAAAAATGAATAGATTAT
1912 TATCAACCTAAATATAATATCTTAAAAGAAGCGCGTAGTTCTAAAGGATTAAAACATTCT
1972 ATAGAAACGATTAGAAAACTAAAACTTATGTTTTCTAAAGAGAAACACCCTAAATATGGA
2032 ACAACTAATTCAACAGAAACAAGACAAGCAATTAGTAATAGCCTTAAAGAATTTTATAAA
2092 ACAAACTCCAACCCGTACAAGGGGTTGAAAGGGCCACTATCTCCGCAATATGGAATAAGT
2152 GGGAAATCTGTTTTCTTTTATAGCGAAAGTGGAAAAGAATTAATCTTTCCATCAATCAAC
2212 GCAGCCAAACAACATTTCAAAGTTAGATGACAATTTATCAAAAAGAATCTTGACAGCCAA
2272 AATTGGGTTACTTTAAAAGGTGAAAAATGGATGATACAATCAACTCCAAGCTGTGCGAAG
2332 CAGCAGTCAAAATAA
	G-orf404 ==> end
2347 ATAGAATTAGCTCCGTT
		mfannot: /group=IB (1.36e-13)
2364 caatctttctatatgctgaaatctttcaccctcagggcaccttgatcggctttttttctt
2424 acatttatattattttatgattaaaaaaaaaatataaagagagagggaggctaattgcgg
2484 ctggctccgccacatttttttttttttaaattaaaagcccccctgctccttcggaggcac
2544 aatatttggggggcgcgctggctaaatcgtttaggggggattaatttcctaaggcttagg
2604 tactagcctttcaataaggcaaggtcacaatcctaagtatatctagataatcagcaggaa
2664 accaaataacttggggcggctttgccctaggttaaagtagggccctcagagactacacga
2724 aagaaactcttacttgctgaataagtatcggttaagatatggtcc
		mfannot:
2769 AAGTATTAAAGAAGTTACACTCTTTGATATATAGTAATACTACTTTCTTCCCTCAGTTGG
2829 GGGCACATAGTAGGGATACTATGTTTTCTTTTTATTCATAGAGTGCGATACAGAATATGA
2889 TGGGTAGCTCTCTCTGGTATCTTAAAAGGTATCTTAAAAATCTGAATAATAAAGT
		mfannot: /group=IB (5.98e-18)
2944 tcttttggctatatgctgggaattactaataagtgttagtaccgaaaattaaataaggta
3004 acaatctaacatgttgtacaatcagcaggaaatttatttttgttgcagggctcagccaac
3064 ctggtcgtaatctttttagcctacgcagccccccgcccctcctttccgggggaggggggg
3124 gtataaaggaaaaacaaacgtaaaataatcctcaacgatcacacgccaaatatccttatt
3184 ttgcatatgttatctttgctttactcgtgattagggtaagagcaaaggtgaaataaagta
3244 aggataatgatatgatct
		mfannot:
3262 ACTTTTTTTAGTTATGTAATGTGGAAAGAAAAAAATACAACTTTTCAATTATGTAACATT
3322 ATCTTCAATGTTCCGACCGGGTCGAACAAGGAATTCCCCGGCCCCTCAAAACAAAGAGGG
3382 GCCCCTCTCGGAAATAAACGGAAAGGTGGGATATATTTAAGGAAGGGTTTATGAAAACCG
3442 CTATATTATTGTTGTTGATACTAGATCTATACTTTTATGACAATTATTAGAGCTACCTCT
3502 TTTAGGCAAAGGACTGCATGCATACCCTACAACTCCCTGCTACCTAGCAAAGCGTCCCCC
3562 GGCTCCGGAGGGAGGGGGGGGGTGCAGCCCCTCTCTCAGAGAGAGAGGGGCCGCTGGGGG
3622 TGTGTAGCGGGACCTTGGTTGGGGCGCTTCACCTCATGTCTCCGACAAGCGGAGTTTAAA
3682 AACAAATCAAATGATTTTTTTTATTAGGGCGGCATAATTATGTAGGGAGGGGCTCCGCTC
3742 AGCGGCCCTCTCTCTCTGGCCGGTTTCGCAGGCCCTCCCCCTGCTTTGCAGGGGGGAGAC
3802 GCTTTAAGAATTTAATTATACTTCTATAAGTAAGAGTATTAGTTACACATTTCTCCCTTC
3862 AAAAACAGTACTCTTTATCTTAATTATTTCACCCTTTTAGTTATAGTATAAATTAAATAA
		G-nad4L ==> start		First ATG found at 3931 HMMmatch = 32,94
3922 TTAAAATTCATGCAAATCTCAATAATGTCATTAGCTATTATATTCTTAATAATGGTAAGT
3982 TCACTTAGCTTTGATGATATATTAGGCCAAACATTTGCAGCTCTTTATATAAGAGCTGCA
4042 AAAGCTGGTGCAGAATCAATAATTGGTTCAGGTATTTTAGATGCTTTCTGTAGATTAAGA
4102 GGAAGTACAGAAATAGAATATCAAATA
	G-nad4L_1 ==> start
4129 ATGTATTTAGCTATAATTACTTTACCCTTACTAGGATCAATAGCTTCCGGTCTTTTTGGA
4189 AGAAAGATCGGAGTCACTGGATCACAATTAATTACTTCTAGTTTAGTAATTCTTACAACA
4249 CTGTTAGCTATAGCTGCTTATTTTGAAGTAGGTTTAAATAGTATACCTGTTTCCATCAAG
4309 CTATTTACCTGGAATGATTCAGAATCATTTAGCATATTTTTGGCTGGGTTCTGCCCAGCC
4369 TTTAAATGCGCTGCCCCTCCCCTCTCTCTTTTTTTTCTTTCAAAAAAAATGAAGGAGGGG
4429 AGGGCCTTAGAAAGGGCAAAAGGATTTTCGACTGGTCGAAAATCCTGTAGATC
	G-orf317 ==> start /note=GIY		evalue:5.9e-12
4482 TTTAGGGTCGCTAAAAACCGTAGCCGTTTGGATAGTTGTCCTGTTGTATTCAATTCTTTG
4542 GACGTAG
	G-nad4L_1 ==> end
		G-nad4L ==> end
4549 GCTATGAGTCTATAAAATTTGCTTTTTTAGGGGTATCTGGTGTTTACATGCTAATTAATA
4609 AGAAAGATCCTAAACGTTTTTATATAGGTAGTTCTGTGAATTTGTCTAGACGAATACTTG
4669 AATACATACATTTAATTAAGGGAATTAGACAGCCTAATTCAATGTCACAGGAAGAAATTA
4729 AAAAAACTCCTATATCTGATTGGGGTTTAATTATTTTAGATATTTCTATGCCACAACTTT
4789 CTTTGATTAACGAACAGTTTGCTTTAATTATTTGAAAACCTACTATTAACAGAAATTTCC
4849 ATGTTGTCCCTCGGATTAATAATCAATGGGAGGATTTGGATATTGCTATTAGTCAGATCA
4909 AAGAGTTTTTGTTGGAATTTGAAAAAGATTCTTTTGGCTATAGCAGGTTTCAAAAATTTC
4969 TTAAATCATTCATGCTTGTTAAAGATTTAAAACTTGATCCCACATTCTCAGAGGATAAAC
5029 ATTTAAGTAATCTTGTTTTTGTCTATGACAAAGCTTTCCCTGAGAAAGAGCCTATTGTTT
5089 ACTCTTCGGTAAATAAAGCGATGAAAGCATTATTAATTTCGCATGGAACGTTAATGGATT
5149 ATATTGCAAATCAGTATATTTTTAGAAATAATCTTGCGTTATCATTTGAACCTATTTCAC
5209 CTGAGGTTTTGGCTGCTTTCTCCGAGAAGCCTGTGGGAGATAACCTAGCTAGAAGAGAAA
5269 TCATTGTTTTCAACGAGAACAATGAGCTAGTTTATGAATTTAAATCAGGCAGAGAAATGG
5329 CTAGATATTTCGGCATTGACGGAAAGGTTGCTCGTTCCGCGGCCCCCCCCTCTCTCTCTT
5389 TTTTTTTATTCTATTATTATTATTATTCTATTGTAAAAAAAAGATAA
	G-orf317 ==> end
5436 GAGAGGGGGGAGTTTTAGAGGGGGACCTACCAAAATTTCACTCTTGTTTCTAAATCAGTT
5496 TCATATCGCCTTCCCCCCCTGGTTGGAAGGGGAGGGGGGCTATTATGGGAAAAGAATGTT
5556 AATGGTAAATCTAAATAGAAAACTTAATACAAAATAACAAAAAAGATAATATTGAAAATA
5616 GCTCAAAGAATTAAATATGAAAGATTTTTCTATAAGTATGATATTTATATATTAAAAATT
5676 AGTGAAAGAGATATTAAAAAAAATACCTCCATATGTGTCTAGGGTTTAAAGTCCCGTAAA
5736 CGCAGCTAACGTACTGAGATCGGCCCCTTTCTATCAAGAGAGGGATCACAAGGTGGGTAG
5796 CGCCCATCCTCTTCTTTAGGAAGGTTTAGAAAATGTAGCTAATCAAAAGATGTAGATTAG
5856 ACGGGCACTGTGCAAGTCAGTTAAGATGGTCCTCGGGGCGCCCCCCCCTCCCCCCTACCG
5916 TACTACGCGAGTAGTAGGTAGGGGGGAGGGGTCTATGTAATAGGAGAATGAAAAGGGACC
5976 AGACTCCTCGGATTTTAGCATCCAAAATGCGATGATCTACATATATTAGCGAGTATGACT
6036 TGTTTTATGCTTCTAGTATCTCTAGAACTGGAATAATCAATGGTGTCGTGAGTGCCAGAC
6096 GACGGTATGTACCTCTTAGTAAAACTATTATATAATTTTAATATGAAAAAAAACAACAAA
6156 AAATGAAGTAAGCGTTCCCCCCCCCCGGGGGGGGGAATGCATCGCGTGCGCTGCGCGCGC
6216 GCGACGCTCTGTGAAGAGTCGAGACTAACGGTTTATCTTTACCCTTTGGGGGTTCTGCTT
6276 TTCCTATTAAGTTTATCTGCTAATTCTAGATT
	G-orf140_1 ==> start /note=GIY		evalue:8.2e-23
6308 AAGATTGATAACCAATTCAATAAAATGATAAATAATTTAAAACCAGTTGCAACTTATGAA
6368 AATCCTGATGTCCAGCAGGACCAAATTTATTTTGAGAATAAGGGGAAGGCAGGTATCTAT
6428 CGGTGAACAAATAAACTAAATGGTAAAATCTATATCGGCAGTTCTGTGGATTTATCTACC
6488 AGATTCAGATTCTATTACTCCGAACAAAGTATGGAGAATAATATCAAAAACAATAAAAGT
6548 GCTATCTATAGTTCTATACTGAAGAACGGTATTTTGAATTTTAAATTGGAAATACTTGTA
6608 TATTGTGAACCTGAAGAATGTATTGAATTAGAGCAAGACTGGATCGATTTATTAAAGGCC
6668 GATTACAACATCTTAAGAA
	G-orf153_1 ==> start /note=GIY		evalue:0.0073
6687 TTGCAGGCTCTTGTTTGGGGGGCCATACGGGGGGAGGAAACTAG
	G-orf140_1 ==> end
6731 GGCTAAGATAAGTGCATCTAAAAAAGGTCAAAATAATCCTATGTTTGGAAAAACTCCATC
6791 AGAGGTAACTTGTGCTAATATTTCCGCTAGTCTTCTTGGAATTCCAAAATCGGAGGAAAC
6851 TCGTGCTCTGATGTCCGCTGGTCCCCCCCCTCCCTCCAACCGTACTACGCGAGTAGTAGG
6911 TTGGAGGGAGGGGTCTAAGAAGGGTAAAAATAATCCGATGTTTGGCAAAAAAAATACCTC
6971 TAACCCTAATTGTCTAAAAATTGAAGTAACTGATTTAGAATTAGTTACAAAAACTACTTA
7031 TGAATCTATTCATGAAGCTGCTAGAGCTTTAAATATCGCACAATCCAGAATTTCTATGTA
7091 TTTTAATCGTGATCAAAAAAAACCTATTAATGGGAGATATGCCTTTAGAAAAATATAG
	G-orf153_1 ==> end
7149 TCACTATAATAGATCATCATTAAAATAATAAGTAAGTCAACAAATACTGAGCGTATCTAC
7209 TCAAATCCGCTTTAAGGTAAAAAAATCATATTTATCCTAGACTTTAGAATTAATAACAAA
7269 ATTGAAAAGTATAACTGCCGCAATGAAGTATGCAAAGGTAAACTTCTATACCCTTAAAAC
7329 CCTACTTGAAACCAATAAACCTTACCACCCCAACACTTCGAGTGGGGGGTGGAAAAATCT
7389 TTAAATATAGCAAACCAGAGGATAAATAAAAAAAAAAGCAACATTTCTTGGGTCCATTGT
7449 AGGCTCATTTAGATGGAAACATTTATTAT
		mfannot: /group=IB (3.06e-22)
7478 aaatatcactatttgctgggaattcctaaaacccttagaacttgagcccgaccgacccct
7538 ttttccagccccctctcccctctcacggctccaactactacacgcagccttggtcgtagt
7598 tggactgcatgcagagcggagccggaggggctagagaaaaaggagccggggt
	G-orf106_1 ==> start
7650 atgagtaatgtaaaaatcttaaggggtataatggacaatcagcaggaaaccaaagacaga
7710 tgtcgagtaggatcctcagagactacatgtggtacatccttccccttttttcctgcctgc
7770 aaagcgtcccccgggtcctcaattctcacccacatagtgttccactatgcccccctcccc
7830 acctactacccatgtagtacggtgggggaggggggaaagggtgagggggtagggggatgc
7890 agccctctctctcgaagagagagagggccgctggtgggaaaaaattggagccgggatgaa
7950 gatatagtcc
		mfannot:
7960 ATTCCAAATAA
	G-orf106_1 ==> end
7971 AAACATACTAGAGTTTCTCTAAAATAAATTTTTCTCCTTTAGTACATAAACCAATTTATG
8031 GCGCCGCTCCTCCTCTCTTTATTTTTTTTATTAAAAAAAATAAAAGAGAGGAGGATTTAT
8091 TAAATCTGTAATAGTTCAAAAATTAAATATGAATTATTTTTCTATAAGTAATATCTTCAG
8151 AATTCAAATTTTTGAAGAAAGAGATATGTATTTTTATGTGGCGCCCACTTTCGCTTTCGT
8211 AAGAGGGTGCCCTTCGGCCTTTTTAATGAGGCAAATACTAGGTAAATAAATTAATAAAAT
8271 ATAAATAAAAAAAAAATGTCTAATACAAATACAAATAGAAATAATCAACAAATAAAAATA
8331 TCTGCTTCGTTATTATCAGAAGATAAGGTGGTTACTAGTGAATCTTTAGATATGGAGTCA
8391 ACCTTGGTCGAAATAGCACCTGTTTATCCCTATAAACCTGTTAAAAT
	G-orf136_1 ==> start /note=GIY		evalue:1.5e-17
8438 ATATCACAATGGGCGCCGCCCCCTCCTTCTCCACCGTACTACGTGAGTAGTAGGTGGAGG
8498 AGGAGGGCATTAGAAAGTAAGAAAGAAATTTATCGAGATTTTAACGGGCAATCTGTAGTT
8558 TATATGTGATTTAATAGAATTACAGGTAAAGTCTATATAGGGAGTACCATAGATGGTGGT
8618 AAACGTTTTAGAGGATATTTCCAAACTGCCCTATTAAAAGTAAGAAGTCAAATTTATGCC
8678 AGTATATCTAAATATGGTCACCAGCCATTTAGTTTGGCTATATTAGAAGTATGTGGTCCT
8738 ACAGGTAGTGTATCTAAAGAGGATTATTTAGCTAGAGAGCTGTTTTATATAGATTGGGGC
8798 GCCGCTCCGAGGGGAGGGGTGCTGCTTCAGCAGCACCCCTCCCCTGGGTAG
	G-orf136_1 ==> end
8849 GCTGCCTACCCACAGCCCATTACCCTTAAGGTAAGGGTCTGTGGGGAGGCTGCCGGCGAT
8909 GCTCTCTCTTTTTTTTTTTTTGGCCGCCCTTCGGGGCGCATAGAAAAAAAATGAAGAGAG
8969 AGGAGGACTTTTAAAGACTATGGAATTAAAGTATTAAATATTTAAAAAATTCCCCAATCA
9029 TCCTTAGGCTATAAACATACTGAAGAAACCAAAAAAAGAATGTCTGAGTCAAGATCAGGT
9089 GAAAAAAACCCCATGTATGGTAAAGAAAAGTCCGACGAGTTTATTTTTCATCAAAAGAAG
9149 GACAAATTTGGACCAAATAATCCTCAGTATGGGGTAAAAAATCCGAAGAAACTTTGGCTA
9209 AATTGAGAAGGTTGGTGTATGTTTATGACTTAAACGATAACCGTAAATTCCTCGGTAGTT
9269 ATGGTTCAGTAGAGTTCACACGTGTGTTTAAAATAGGACATAATACTCTTACGAAGTATT
9329 TAAAGAAAGATGGAAAATATAAAGGATTTTTATTTTCAAGAGAACCTCTTCACAAGTAAA
9389 TTTTTATTAGTTGGAAAATTGTAGCTACAAGGTGAGATGCTGGGGTGAGATCCAGCTGAC
9449 TAGC
	G-orf144_2 <== end
9453 CTAAAAATTGCCAAATTCCGGGGACATCCTAAAGACTCTGGTACCAAGGTGTAGGGTAAC
9513 TCCTACACTGGCGTACGGTAATGCGTGCGGTATGGTAATAAGCCAGAGTATATGTTTTAT
9573 GGTGGGAACTGATGGTGTCGGAAGTACTTCGGCGACCGTCGTCGGCGTCGACGTCGGCGT
9633 CGTCGGCTGAGAAGCCAATAACAGCCAGTTACCATAAAATTGACGACGATAAGTCGGAAT
9693 GGACAATCGCGGATCTAAACCAACCCTCGCGTGCGAAGTTGCGGGGATGGAAAAGAGCAA
9753 CGAGTAGATGGTAAACTCCCTAGAGAATCGTATCTCAATGATGGGGTTAAGGTGTACTCT
9813 ATCTCTTGGACCGAAAGGCCAAGTTAGTATTCGTCTCGTCCGAACCAAAGAAAATTTAAT
9873 TCGATCAGACCTCAT
	G-orf144_2 <== start
9888 GTAGCCCCCTCTGGCCAATTAATTGAATTAAGTGAGTAAGAAGGCGGCAAAGAATATGTC
9948 CGAGATGCCGCGTCGTATAAGTGATTACCCTGATGCTTTTGCTGGCTGAAACTTAATCTC
10008 TAGTTTTGGATCTATCATTTCCGTTATAGCTACTGCCTTATTCTTATACATAGTGTACGA
10068 TCAATTAGTTTATGGTAAAGCCGTATCAAGAAACCCTTGATTGGCCCCTCAGTTCTTCTA
10128 TGACTTGTTACAAGCATTATTGAATAGAGCCTATAATTCTTTAGAATGGTGTTTAACTTC
10188 ACCACCTAAAGCCCATCCTTTTGTATCTCTTCCTTTACAAAGTTTAATTTTCAAAATTTA
10248 ATTTTCAAATTAAACCTAATTTTCAAAATTTAATTTTCAAATTAAACCTAATTTGAAAAT
10308 TAAACCTAGCCGTAAAACCCATGGCCCCGCCCTTCCTCTCTCCCGAACAGCCTTCTCTCA
10368 TGGCCTTCGGCCAAGAGAGAAGTTTTTTTTTCAAAAAAAATGAGAGAGAGGAAGGGGTTT
10428 TAAGGGTTATGAAAACAAATATCACCCAGCACAACTTCGTTAAGCAGTACCCACTACACC
10488 GCTACACCAGCCTTGGTCTGCATGCAGTGTTGGTGTAGGCATCCTTGGTCGAAAAAAAGA
10548 GAGGGTGACTTACTACTCAAATAATTATACCTATATCGGGTTCCCGCCCCCCGGCTCCTC
10608 TCTGGCCCGCTCCTCCTCCTCTTCTCGAACAGCCCTCTCTCTTTCAGAGAGAGAGGTTTT
10668 TTTTGCCGCTAGCTTCGCAGCGCATAAAAAAAATTAAGAAGAAGAGGAGGAGGACATTTT
10728 AATTGAAAGAGAGGAGCCCCCCCGAAAAGTTGTGTAACCACATAGATATGAAGTTGAAAC
10788 TTGCTATGCGAGCAGGGAGGCTAGGGGTACATACAAAACTAGCCCCATGGCTCTCCGCAC
10848 AAGATCTGCCCCTTCTCCTTCTCTATTCCAGAGTAGCTGGTATACAAGGACAAGGAAATA
10908 CCTTAAATTTGCTGCATGTAGGTAGGGGATTACTGTGGTAGCATGCACAAGCCCCCAGGC
10968 GAAGCCCACGGCCGGCTCCATTTTCGGGCTAGCTTCGCAGCAGAAAATGGAGCCGGCTGG
11028 AGGAGCCGGGGGGCTTCGTTAGGGGGTACAGGGGGGGGGTAGGCTAGCAACGTGTGTTGT
11088 AAGTGAAAAGGCCATGGGGATA
	G-trnC(gca) ==> start
11110 GGGATATGTAGCAGATGGTTCTGCGTTTTGATT!GCA!AATCTTAAATATGGGGTTCAAT
11168 TCCTCCATATCCCT
	G-trnC(gca) ==> end
11182 AGTGGCAGCATGCCATGCTGTTATCGCCTTGGTCGTACAAGGGGTTCTTCCGGAGTAAAC
11242 TCATATTGTACTCAGCCTTGACTAAAGAAAATGTTTTGTCCCTATTCATTCTACTGTTAA
11302 CTAGCCCTCGCCCTCTCCAGTGGAAATCTGATAATTTGAAGTGTATCGTACCATTAGATT
11362 AAAGCGTCCGCGCGCGCGCTGCGCGCGCTAGGACGCATCTCCCCTGCTTCGCGCCAAGGT
11422 GGGGACGCTATGTTCTTTATTCCAGATCGAACTTCTAATATTTAGTGAACAGGAGTAAAG
11482 GAATGATTGTTATTAATAGAATAGTATTAGATCATGAAAGCATTGTATAGGTATAGATTA
11542 TGTATTTATAGGAGCAGCAAGCTGTGTGTATACGACCATTGGAGTGAAAGAGTTTGGGTG
11602 CGTAGCCCTTCCTCTTCAAATTTTTTTGTAAAAATTGAAAAGGCTTCCCACTTCCCACTC
11662 CGCTCACCACTCACGTAGGCTCGGCTACGATCGGGTCGGAGTTGTTGGTATGGGTAAGCG
11722 CCCCCTCTCTCATATATTTTACCTTGCAACTATTATTATTATTTATGTTATTATTATAAA
11782 AAAATATTAAGAGATGGGAAGGGTTATTGTAGGTAGGGCTCCGCCCAGCTAAAATTTAAG
11842 TTGCTGATAGCCCCTACTTCGGACAGCCCTCTTGGGCCCCCGGAGGGGGGGCCCACTAAA
11902 GAGGGCGCCGCCCTTTTCATTTTTATTTTTTTTTTTTTAATTCAAAATGAAGAGGGCGCC
11962 GCCCTTTTCATTTTTATTTTTTTTTTTAAAAATTAAAAATGAAAAGGTTTTATAAACTAA
12022 TATTTTATATATTAAATATTATTTAACTTCTATAAGTAATATAATATATTAAATATAGAA
12082 TGGAAACACCTTAAATAACCAAAATTAGGTCATCTTAACAAGGGATGGCTGATTGAAAAA
12142 GGTAAAA
		rns ==>		mfannot: start of 5'
12149 ACAACGTTGAGTTTGATGATGGCTCTGATTGAATGCTATTCAAATGCTTGACACATGCTA
12209 ATCA
12213 AACGTCTATTTTTATTTATAAGCTAAGTGCTAGTAATATAAATAAATTAGAAAGTGGTGT
12273 ACAGGTGAGCAAATGGTATGATAACTGCCTTAGAGTAAGTGTGTGATACCTTATAATAAT
12333 AAAGAAGTTACTGATAATAATTTTGCTTTAAGATGTTATCTTAATACCTCGAGTAAGTAG
12393 AGTAGTAGTAAAAGTAATGGTTTAACTAGCTTTATCTCGTAGTCGAGTCTGAAAGGTCCT
12453 TCGACCACATTGGAACTGAGACAAGTTCAATGCGATTTAG
		rns ==>		mfannot: corr to pos 358-392 of R.americana
12493 CACAGCAGTGAGGAGTATTGGTCAATAGCCTAACG
12528 GCTGAACCAGCGATTTGAAGGAATGAATATCAACATTTTATTATTTTTGAATAAAGTTCT
12588 GGCTAGAATAATGATAATGACAATTTTCTATCTAAATG
		rns ==>		mfannot: corr to pos 485-571 of R.americana
12626 TCTTGACTAAGTCACGTGCCAGCAGTCGCGGTAATACGTGAGAGACGAGCGTTATTCATC
12686 TTTAATTGGTTTAAAGGGTACCTAGACGG
12715 TAATTCTTGCCTTAGAATGGGAACAGAATTACTAGAGTTTTATGTGAAAAGCTTAGAATT
12775 GGTGGTGTAGAGATAATATACAAAAATACCATTAGGACTGGTAAAGGCGAAGGCAAACTT
12835 TTATGTAAAAAC
		rns ==>		mfannot: corr to pos 735-810 of R.americana
12847 TGACGTTGAGGGACGAAGGCTGGGATAGCAAACAGGATGTGCGACCTGATAAGTTTTAAT
12907 AAAAATTGTAGGACGGT
12924 TTAATTTCTGATTAAAGCGATTGTACAAGGTATTTCATCTTACCTTAGCCTATCTAGATA
12984 TGCATTAGAGGTAACTGTTTTGTGTAGAGCTCTAGAGATATGTATTAAAAATAATACTGG
13044 CTTTCTTCTATGGTTAGAGAAATCGAATCAATGTAATTAAAACTCTGTTCATTTGCTTTT
13104 ATTAGCAATGGGTTATATTTCAAATTAGAATTATAATTAGTTTGGCGTTTAATGTGTCCT
13164 TGATTAAATGAAGATGAACACTATAAATTAGCAGAGTAAAGTTGGAACCTAAGGAAGATA
13224 TTTTTATTAAGAAACAGGGTAATACCTATAATCTGCATAAAATTGGGTGGGCAGCCACGA
13284 AATTGGCGTTAACCCCTCAAAATTATAGCCGGATTTACTGCAAAGTAAATTATCGATTAG
13344 AGGTAAGAGGACAATGTAAAAAGCGAAGGCAATTTTGTAATGAAATTGATAGGGCCCATG
13404 GCCTGACTTGAAAGAGTGCTGACTTACATATGGATGTTGATTATGTTATTATTTAGTTTT
13464 GGAATGGCTGCAAAGCAGCCACGGTTATGTTATATTGTATTGTGTGGTTTGAATCTATCT
13524 TATTCTATATTATCTTTAATGGAATTGAAACTATTTGATGGACGTTGAAATAATAGTAAG
13584 AGGGTATACCCTTTGTCTTTTCTATATAATGCTTCTACTATGTTTACCCCCCTTGTTTAT
13644 TTACCTATAGGCTAGCATGCCGCCCTTGTTTTTACCCCTTGTTTTTATCCCTTGTTTTTA
13704 ATTTTAAAACAAGGGTTTTATCCCTTGTTTTATTGAAAAAAGGGGGAGTCCTAGCGACTC
13764 CTTGTTTTTACTACATGCGCTTTAAGTTTAGACTTAAAGTCGAAAAATAGTTATCATCCT
13824 AAAAATCACAGTCAATAAAGGGCTATAAAAAATAAAATAAAAT
	G-orf81 ==> start /note=LAGLIDADG		evalue:1.6e-08
13867 ATGAAAAAAAACGAATTAGATACAAGATGGTTACAATGGTTCATAGGTTTCAATGACGCG
13927 GAGGGTAATTTTCAAATCTACCCTAAAAA
	G-orf243_1 ==> start /note=LAGLIDADG		evalue:1.4e-25
13956 GAATGAGCGGCCCCCCTCTCTCTTTCTAAAAAAGAGAGAGGGGGAGCTGCAAGGGGGCGC
14016 GCGCTGCGCGCTCCCTCGCTTAAAAGCGGTGTTATTAGTAATTACCGTCTTGGTTTTGCA
14076 TATCACTTATCTCTACACAGTAGAGACATGGCACTAA
	G-orf81 ==> end
14113 TTGAAAATATAAGAGAAATCTTAAACAATGTAGGTGTTGTGTACAATTACCAAAATAAAA
14173 ATGATTCACGTTTAGCTGTAAATGATAGACAAGGTTTATTATATTTGATTGACAATGTTT
14233 TTGAAATATATCCTTTACTAACAACAAATCAGCGTAACAGATACAATCTCTTAAAAACAA
14293 CTTTAATGAATGGGACTACCCATTTTAAAACATTGGAAGGGTATGAAGAGTATAAATCTA
14353 CGTTTATGCTATCTAACAGTGTTGTATGAGATTTGGTAGAGTTGTATGAGTCAGGTAATT
14413 TACAGGTGGATAATTGAATAATTGGGTTTATAAATGGTGAGGGGTGTTTTTATCTTAACA
14473 AAGGTAGGTGTAGCTTTATGATAGAGCACACAGATAAAAATGCCTTAGATCTAATAAAGC
14533 ATAGACTCAACATAGGACCTAGCGTATTAGAAAGATCCGCTAGATCAAGAGATGAGGGAA
14593 AAGCAAGAAAAACTACCTATCAGTTAAATATATCAAGTAAAAAAGATATAAATACACTAA
14653 TAGCGTTTTTAGATAATAAAGAAAATATTCCGTAA
	G-orf243_1 ==> end
14688 CAAGGGAATAAATTCGAACAATACATTGCATGGAAGGGTAACTGAGCTAAATAAAAGGGT
14748 TTAATCTCATTAAACCTAATCCAATATAAACAATTGGGTTAAGTTGTATTAAACCTAAAC
14808 CAATACAAATAATATACGTAATCAGTGTTT
		mfannot: /group=II (1.28e-12)
14838 gagccgtgtgcgatgaaagtcgcacgcacggttct
		rns ==>		mfannot: corr to pos 735-810 of R.americana
14873 tagggggg
		mfannot:
14881 GAAAGTCCGTGAGGACCTACCTATCCCAACTAGATACCCTAGTAGCCCTAGCAGAAAATG
14941 ATGAATGCC
14950 ATAGGTTGTATTAAATGGCCTATAAATGAAAGTG
		rns ==>		mfannot: corr to pos 850-965 of R.americana
14984 TAAGCATTCCACCTCAAGAGTAATGTGGCAACACAGAAACTGAAATCATTAGACCGCCCC
15044 CGAGACCAGTAGTGAAGTATGTGTGCGACGTGAAGCGGATAAAAGCAATGTGGTTC
15100 GAATCCACTAAGCCAGTTCTCGGCTTAACACTACTCGCACGTGCTAGTTAGTAATATAAA
15160 GTGCGAAGCTGCGAAGACAATGTAGCCTGTCTTAAATGACAATGTAGATATAAATTATAT
15220 CTCCAGGAGCTAGTGTAAAATAGAACATGGGTAGCGAAAGCCAAGGTAACAACGACATTT
15280 CGAGATACTACAATCAAATCTTTTGATTTTATGGGTTGGGTAGGGTTTGACATACTAACC
15340 CTTTCAGAGAACCAGATATTGTATACAATATACCCATCGGAGTAAAGTTACCACCCTAAA
15400 TTCTAAACAGGATGTGCTTTTATTTGAACACGGTAAGCCCTAATCTATCCTTATTTTCAA
15460 TAAATAAGGAGGTGTCCTACGATAAAAAGTGGACATATCTAGGTGAGGGTAAAGGAGAAG
15520 TTAAAAAGCGAAGGCCAAAATATTGACTACATAGAAATAAGTGGATATTTTGGATAAAGT
15580 TACATATTAAATCAAATCAAGTAAATTAAAGGAGGGTAGCATGCATACGGGTATGCTGCC
15640 CCAGAGAGGGAGTATCGATTCATCCACGTATAACTTAACATTAAACCTCTTTATACAAAT
15700 ATTGTATTTTCTGGAATGGTTGGCTGCCAGGTTACTTTTAAGTAATGTCATTGGCGGTAT
15760 TGATTATATTTGTCTTACTGAAGCTGCTCCGGAATAAAGAGATAATCAGTAAGAATGTGT
15820 TAATGAAGAAGCAATTCTTTAATTCAGAGTGATGGTCGTCACGATCTTTCAGAATAAATG
15880 GACGAACTAAATATTAAATAAGCAAATAAAGGAAAGATTGAATTAAAAGGATTATCTTAA
15940 ATAGGAGACACCTTTGGGTGAGGCTCAAATTTAATGGCCAGCAAGCAGGGATTTACATAT
16000 TGAATTCACCAGTTAGACATGGAAGGTGAATCAGGGGCGGGCATGCAGGGGCTTCTTAGA
16060 GCCCTGCCAAAAAATCTAGATAACTTTGGCTATTTATAATCTATTATAAATAAAGTGACG
16120 ACCATCTTATATAAAAACAAGCAATGAAAAAATACACAGATCAAAAATCAAATTTAACTC
16180 AGTTTCCACTTTGGTTTGTTACTGGTTTTACAGATGGGCCCCCAGGAAGCTTTGGACTTT
16240 CTGTAAGCAAAGATATTAAACGTACGATTGGTTATATAATCTCCCCAAGCGGCCCTCTCT
16300 CTCTTCGAGAGAGAGGGCTGCATCCCCCCTCCTACGGAGGGGGGACGCTTTAGCATTGGT
16360 GTGCATCCAAATGATAGACATTTGTTAGAAGGAATCAAAGCGGCCCCCCTCTCTAGGGGG
16420 CTGCATCTCCCCCACTCCTGCAAGCAGGGGGGACGCTCTATTTGGAGTAGGCGAAATTTA
16480 TATAAATTCTACCGGCTCCGCCGCATGAAAATATTGTACGGTTAAAAGTCAGGGTCCCCC
16540 TCTCTCTGATATTTTTTTTTTTACATTTATATTATTATTTTATTATAAAAAAAATATTAA
16600 GAGAGAGGGGGGGGATGCAAGGGGGGGGGGGGAAGGGAAGGGTTAGAAGAAATACAAATA
16660 ATTAAAGCCCCCCACCCCTCCCAACCTACTACGCGAGTAGTAGGTAGTGAGGAGTGGGGG
16720 GGGTTCGGGTATGAATACTGGAAGATCGACTTAATTAATTTCCTTTAACTGGCAGGCTCC
16780 TCTCTTCAAAACTTGGGAGCCAATAACTGCAGTATGTTTCATGTTACCTTTCATTCAAGG
16840 CTAGTACTTACTTCCAGCTTGGCCGCACATGGTAGCGACCGAGCCGCATCATTTTTCCGG
16900 TTCTGGAGCCCAGATATCTATAATATTGCCCTAAAAAGTTTATTTGGCTGCATGCTGCTA
16960 AATAAACCTAATCCCTTGCTATCAAATTTAGCAGGGGTCTTGATAAAAAACGATTTAATA
17020 TAATAACTTAACCGAAAGGTTGCTGACTTAACATTCGGTGGAGCCAACACATGAATATGT
17080 GTTTGCGACGATGGTCGCTAGGAAGTCATACTAACGAAATAAGACGGTTAGTATGGACAA
17140 CCGAGGTA
		rns ==>		mfannot: score : 5.1e-05 / corr to pos 850-965 of R.americana
17148 ATCTGCTT
		mfannot: /group=II (2.01e-05)
17156 gagcgtagtgcggtgaaaatcgcacgctacgttctgagggggg
		mfannot:
17199 GAATAACCGAGAGGTTTTGACCTATCCCAACTATTTAATTCGATGGTCCACGAAAAATCT
17259 TACCA
17264 CAATTTGAATATTTAGTGACAAGAAATTATGATTAATTTGTTAAAAAAAATATAACTTTT
		rns ==>		mfannot: corr to pos 1014-1044 of R.americana
17324 TACAAGCGTTGCACGGCTGTCTACAGTTAATACCGCGAGG
17364 GGTTGGTTGGCTCCAAGAATTGACGTACACCCTAACTTTATTTAATACTATGGTTTTTAT
17424 TATAATAT
	G-orf463 ==> start /note=LAGLIDADG		evalue:6.2e-28
17432 TATAAAGTAGTTCACCGATATAATGGATGTGATAATAGGGATAAAGACAAGTCATCATGA
17492 CCTGCTGAGTGATATAGGAAATCGCTCGTGTGGGTAA
		mfannot: /group=IC2 (1.15e-34)
17529 aactatcaaactccggggacttcctaaagcttctggtaccaagctatattcgaaagagta
17589 taagtggatgaactaatcactcatgtaaggtaataagtcagaagatgattgaaaaagaaa
17649 tggaatatcgcggatctaagtcagtgacaatgttggccaataacgttactgtaaaagagc
17709 aacgagtagacggtagttggcacaattcgtgcttaaggtgtactctaat
		mfannot:
17758 GGGTTTCGAAAGAAATTATCAAATCAAAATCCTTTCTAATCAAATAAATAAAAAAAGGAC
17818 ATATTCTTCAATCACAACCCACGAGCCACTTCTTCATCAATCTAGCATTAATCCTTGATT
17878 TTTAACGGGTTTTACAGATGCAGAGGGTTCTTTTTCTATTTTAATCCAACCTAATGTTAA
17938 TTATAAAACTAATTGAAGAATTAAAGCTATTTTTTCTATAGGACTTCATAAAAAAGATAC
17998 TGACTTATTGGAAAAAATTCAATCCTCTTGAGGCGTGGGTAAAATTCATAAACATGGTAA
18058 AGATTCTGTGCAATATAGAGTAGAATCTATTAAAGAATTACAAGTAATTGTAGATCATTT
18118 TTATAAATACCCACTTATATCTGCTAAGGTAGGTGATTTTATTCAATTTAAAAAGGCTTT
18178 TGACATAATTAAGTCTCAAGAGCATTTAACTCAAGAAGGTTTATTAAAATTAATAGGAAT
18238 AAAAGCCTCTCTTAATTTAGGTCTTACTTCTAGTTTAAAAGAAGCGTTTCCTAATTGAGA
18298 AAAAGTTCAGTTTAATAAACCAGAATTTATCTTTAGTGGTATCCCTGATCCTAATTGAAT
18358 AGCTGGGTTTTCCAGTGGAGATGGTAGCTTTAATATAAAAACTAGTAGCTCTACAACTAA
18418 TAAGTTAGGAAGTAGAGTTCAATTAAGATTTTCAATAGGTTTAAATATTAGGGAAAAGGA
18478 GCTTATCCAATATCTGGTTACTTACTTTAACTTAGGGTATTCAAGTATACCTAAAGAATC
18538 TGAAAGCTTAAATTATGTTTATTTAGGAAAAAATTCTGTAAGTCTTCAAGTTGTAAAACA
18598 TTCACACATTATGGATATAATAATTCCTTTTTTTGAGAAATACCCTATACAAGGAAAAAA
18658 AAGCTTAGATTTTTTTGATTTTAAGAAAGTTGCCGAGATGTTAAATAATAAAGAACATTT
18718 AACATCAGAAGGTTTTAATAAAATATTAGATATTAAAGCGTCGCCCTCCCCCCCTACCGA
18778 AGGTAGGGGGGGAGGGCGATGCAGCCCCCCGGCGGGGGGCCGCTAG
	G-orf463 ==> end
18824 AATGAATGAAGAAAGAATATAGCTGCCACCTACTATCTTAAGCAGCTATATGATTGAAGT
18884 ATGTATATTTATTTATTTATTT
		rns ==>		mfannot: corr to pos 1190-1252 of R.americana
18906 GTATGATAAATTTGACTGCTATGTAATATTGTGGGCTATAGACGTGCCACATATGCCTTC
18966 ACA
18969 AAGGGATGCTAAAATGTGAATATTCGCTAATCCCTAAAACAGGAGACAACA
		rns ==>		mfannot: corr to pos 1305-1411 of R.americana
19020 TGGATTGTAGTCTGAAACTCGACTACATGAAAAAGGAATTACTAGTAATCGTGTATCACC
19080 ATGTCACGGTGAATTTTTTTTCGGGAAGGTACTAACTACTCGTCAA
19126 GCGCTGAAAAGAGTTCATGCAATAAGTTTAGTGTAGGGCAGGTTTGGCTTTTTTTCCCAC
19186 CGACCAAGGCGGGGTGAGAAAATCTGTCTTACATTTTCGAATGCGGAACTCTGATTAGGG
19246 TTAAAAAAAGGGCTGTGAGAAGCCCTTTTGGCCCAATTGTAGGAGTGAACCTCCTGCTAC
19306 A
		mfannot: /group=IC1 (3.69e-27)
19307 aatcatcaaattgcgggaataccctaaagcaatttcaaccaagcgataatggtaacatat
19367 ttcgtggcacaggtaatgactcgtggtaaggtaaaatcgaaattgatgcacgaaaggaaa
19427 tgggttatccgcagccaagtaccagattaggtttggtatgcagttcatcgactaaatgtt
19487 gattggcgcaagcttaaaatatagtcagaccccccctgaaagggtgcaggagaataatag
19547 ttacaaccatttttattctccgttaaatggatagttaata
		mfannot:
19587 CTATTTAGGAATAAGAACCCTAACTCTGCCTAAGAGGCTAA
19628 AAGGGTAGATTTGTAAGTCGTAATACGGTTCGTGTAGGTCAAGACAGAAGCGTGAGAAGC
19688 TCCTT
		rns ==>		mfannot: end of 3'
19693 GGGCCTTATTGTCAGGGACAACCCCTGGCTACAAATCATCAAATTGCGGGAATACCCTAA
19753 AGCAATTTCAACCA
		mfannot: /group=I(derived) (2.15e-02)
19767 agcgggcacggtaacgtagctcgtggcacaggtaatgactcgtggtaaggtaaaatcgaa
19827 attgatgcacgaaaggaaatgggtaatccgcagccaagctccatatgtttttggagtgca
19887 gttcatagactaaatgttgattggcgcaagcttaagatatagtca
		mfannot:
19932 GACCCCACCTGAAAAGGTGCAGGAGAATCAAAATTTATTCTCCGTTAAATGAATAGAAAA
19992 TTCTATTTAGGGAGAAGTACCCAACTCTAAGCTGTCATATGCTTTAAAGGGGAGATTTGG
20052 AACTTGCACGGGAATGATTAATTAATAACAATACCCCACCAACAACAAAAAACATTTGCC
20112 TTTCTTTCCGTCAGCTAAATACTCTATTGGAAATTTT
	G-trnR(acg)_1 ==> start
20149 AGTGCGTTGGCCTAATTGGCAAGCCGTCGTACT!ACG!GATATGTCATGATGCAAGTTCG
20207 AGTCTTGTACGTGCTT
	G-trnR(acg)_1 ==> end
20223 CCGTACGGCCTTTCGAAAACCTGCTTCAGCTTAATGGCTGTATGAAACAGACCAGGAAAA
20283 TTGAAAGGTTTTCAACGGAAATCAAGGGCCGCCTTCACGGCTCCACCTACGCCCCCTCTT
20343 CCTTCTCAAACTTATAACACGCCCCCTCCCCTCTCATCCAACTACTACTCGCGTAGTAGT
20403 TGGACTCCGTGGGGGGGGGGAACCCTAACGGGGTTGAAAGTTGGAGCGTGGAGGCAGGGG
20463 GGGGGGGGAGAAAGGGGGACCCCGCCCGGGTTTAAACAATAGATAAATAATAGAGGCCTT
20523 ACCGGGGTCACTCGGATGTAACCCTAGAACCCCTACTCCTGGACCGACGGTCTTTAAGAG
20583 TAGCGGCTAGGGGGCCAACACTCCTCGACATAGTCTAAAAACAGCGCAGGTATGGTAGCT
20643 TATAATAACATTTATAAAAAAACTTAAACAATGAGAACAACACTTAAATTATTAGCTG
	G-orf139_1 ==> start /note=GIY		evalue:2.7e-15
20701 CCCTCTCTCTCTTCGAGAGAGAGGGCTGCATCCCCCCCCCCCTCCTACGGAGGGGGGGAC
20761 GCTCCGGAACGAGTTGAAAATAACGAACTATGGAATGATCTGGTAGGAAAATCGGTATGT
20821 ATCTATCCAAATGCTTTATTACAAAAGGAATCAATACTTACAGAAAATAAAGGAAAATCG
20881 GGAGTCTATCGTTGGACAAATAAAGAAAACGGAAAAAGTTATGTCGGATCTGCGGTAGAT
20941 TTAGGAAGAAGATTTTCAGAATATTATTCCAAAAAATTCTTGGTTAAATCATTAACATTT
21001 TCTCACCCACATAGTGGAGCACT
	G-orf142_1 ==> start
21024 ATGTGGGTGAGGGTTGGGGAAAAGCAGAATATATCAGTGCGCCCCCCCCTCTCTCTTATT
21084 TTTTGAAAAAAAATCCGAGAGAGGGGGGCCTTATTAA
	G-orf139_1 ==> end
21121 AGAACGATTATTTAAAATTCCAACTAGAAATTCTTGTCTACTGTGAAGCAGAAGATGCTG
21181 TTAACTTAGAGCAAAAATTTATAGATTTATTAAAGCCAGAATATAATCTCTGTAAAATCG
21241 CGGGATCTAGTTTGGGGCGTATTACCACAGAAGAGACTCGTAAAAGACTTAGAACTGTTA
21301 GACTGATAAGAGAATACTTAAAGTCCCCTGAACACAGGGCAGAAACGCTCTTGGAATATA
21361 GGCTACGTTATTTAGAAAAAGCTACCGGCTCCGCCGCATGAATAAAATGGAGTATAGAAT
21421 TAGTAAACTCCAAAATACTGTGGAGAAAATAA
	G-orf142_1 ==> end
21453 TAGCATTCCAATCCGAAAGTAAAGAATCAATGGAAATTCGAGCGTCGCGCGCGCGTAGCG
21513 CGCGCGAAGCTGCATCACCAACCGCAATTGCCATTGAAGTTACTGATCTTGTATCCGGAG
21573 TAACAACTATTTTTGCTTCTGCCAGAAGAGCTGGGGAGTTTCTAAATGCAAGTAATTCTA
21633 CTATTATGAACAAAATCAAAGGAAAAAATAATAAGCCTTA
21673 CAAAGAAAGATTTA
	G-orf118 <== end
21687 TTATAAAACTTCATAGAGGGTAGGTGAACTTGCACGGGAATGATTAATAAC
		rns ==>		mfannot: end of 3'
21738 TAACAATACCCCACCAATAAAATAATTATTATAAAGACAAATTATTTTTCTAACCTTATC
21798 CCTGGTTGGCATAAGAGACCAGCTAAGCGTCCCCCCTCTTCCGGAGGGGGGGGATGCATC
21858 GCGCACGCTACGCGGGCGCGACGCTTCTTTGGTGTTTCTTTGGTAGGTTAATATTACTGA
21918 GGCAGTGGAAGTCTGCAAGTTTAGTTCCGTGAGGGAGAGTGAAAGGGTTGGAAGACGAGA
21978 GAGCAACAAATGTCCTTTACCCCCCCCCATCCGTACTACGCGAGTAGTAGGATGGGGGGG
22038 GGACAT
	G-orf118 <== start
22044 CGAAAGGGGTGGAATACCCTCTTCTGATCCTCTGTGATACAATGGGGGTTAATGCTACAT
22104 GGTGATGGCTATTGTGGAGAAAGTAAGTATTTTAATAAAAACTGCGGCTCTGCAGCCTTC
22164 ATGGAGACCATACCGCTTGCGCCCCCGACCAAGGACTCTCTCTCGAACAGTCCTCTCTCT
22224 CTCTCTCTTTCAGAGAGAGATTTTTTTTGAGGGGGCCTTAATAATTCACCCCCCACTTTC
22284 CAACCCACCCATCCATCCAACTACTACACGCAGCCTTGGTCGTAGTTGAAATGGATGGGT
22344 GGGCAAGTGTGGGGGGACTCGGAGAGGAGCCGCCCCCCTTAAAAGACCCGTATACTATCT
22404 AAAACTAGTAGTGAGGTCGGCTAAGACTCTCGTTACCTAGAGTTGAGGGAACTATTCCAG
22464 TTTGGAAATCAAGGAACAATCCGCGTGGCCGCCTTGGTCGTGCGTGCATAAAAGTGATGT
22524 CTTTATCAACTGCTGGCCGGAGGCCTCAATTTTAAATTAAAAAAATGAAAAAAAATAATG
22584 ATACATCAATTATCCGGAATTTAATCCCAGTAGCGGCCCCCCTCCTCCGGCCGGCTCCAT
22644 TTTTTGCTTTCCCCCCACACGCGTGGTGTGCCGCTTCGCCCCTCCCCTCTCACCAGGCGA
22704 AGGCCATCCACTTACTACGTAAGTGGACGAGCCGGGGAGGGACATATTAGGGGGGGGGGT
22764 ACTAAATGGACGGAGCCGGCCGGAGGAGCCGGGCTATAAAATAGGGGAGGAGCCGGGGGG
22824 GGAGGTGTAAAGCTAGCCCCTGTGGGGCAGGGTGGCCAATTAATTGATCAAAGGTATATC
22884 TTTCATCCAGCCTAGGTCGGAATTTATAAACAACTGTCCGGTCGTGTTATACTGGAATCA
22944 AAGAAAGTTTTAATAAGTCTCTCGCAAAACATGAAGAAACCATTTTTAAACGGCCCCCCT
23004 CTCCTCGGACAACCCCAAAATATTTTATATTTTTGGTCTTTTTTTTTTTCTGGAGCCGGG
23064 GCCCCACCAAATCTCACCCACATAGTAGAGTACTATGTGGGTGAGGGGGTAGGGGGCGGG
23124 CGCCGATAGGGCGGCTCCGCCACCCAAAAAAAAAGATCGGAGAGGGGGGGGGTTATATAG
23184 AATATCAACATTATCTCCCTTTATCTGGAGCCCTAAGTTCAGAACAAATAAAATTACATC
23244 AACTCCACCGAGCAACATAATTAGGTTACACTATATATAGACATATATATAGTTGTAACC
23304 CTGCTGGGCTGGTCATGGGGTCGAGAAATGGCCTGCTTATGCTTGAACAGTGGAATAAAG
23364 GATTCTTGGCCTGCGGAGCCGGCCATGGAGGAACTTAGGCTAATAGATGCAGAGAGGTCT
23424 AGTTATGATAAATTGTTTAAAGCGGCCCCCCTCTCTCTCCGAGAGAGGGGGGGGGCTGCA
23484 TCCCCTCTCCCTCCGGGAGAGGGGACGCTCTCAAGGATTGTGCAGATCTAAGACATCGTA
23544 CCGAAAGTCGTATTAAAGAAATAAAAAAGTTTAAACTGTGGTATTTTATAACCGTAAAGG
23604 TTATGACATATTCACAAACTTTATTACTTAATTACCAGCGTCCGCCTCACCCCCGACCTG
23664 ATTTTAGCGGGGAACAAGCCAAACTAAAAAAAAAATAAATTTTGCCTAGCTCCGCTGTCC
23724 CGGCTCCCAGCATACTTCGTAAGCAGGGGTGGTATATATTTTTTTAATCTAAATATTGGT
23784 CAGCATGCCCTAACGAAGTTGTGCATGCAGACCAAGGCTGGAAGGGGCGCTTTGCAGGCT
23844 CGGGTTTGCCACCTAACGAAGGCCCCCGACCAAGGACTCTTTTTAATAAAAAAAAAAATT
23904 AAAAAAGAAAAGTTGTGTAACCATAGAAATGTAGACATAGATATGTAGTTGTAACTTACT
23964 ACGCGAGCAGGGAGGCTAGGGGTGTTCCTCCGGACCTCCCGGGAAACGAACGGTAAATAT
24024 TAAGGGTGCAGCATTTATATTCAGACCTGGTCTGAATATAAATGCAGAAAAAAAAAAAAG
24084 GGGTGGAGTGATTA
	G-trnY(gua) ==> start
24098 AGGAAGGTTCCGTTATAGGTAAGGTGGGTTGAGCT!GTA!AACTCAATAGCGATAAGCTT
24156 TTAAAGGTTCGAGTCCTTTTCTTCCTA
	G-trnY(gua) ==> end
24183 TTATACCCAGATTACCTTTTTTTATAATCGGCCCTTCGCTTGCAAAGCGACCAGGATACT
24243 ACTAAAGGGCTGCTCCTCACCCACACCCCTTCACCCCCCGATCCAAGTGAGCGAGGCTAG
24303 GGGGGGGGGGGGTAGGCTACAAGGTATATATAGATACAACTTGCTACGCTGGCTAGCCTG
24363 CGAGGGGGGGGGGGGGGGTGGTAAGGTAATAAAATAGTTTAAAGATTTATTCCTTGTCTC
24423 TCCAGTGGCCAGCCCCAATACCGCAGCAGCCCTGCGGGCTTCAAGGAAGCTGCGCCCCTT
24483 CGGGGTGCACAACCTCCGGAGGTTGATGCGACCAGTCGCATCATCCCCACCCCCTGCTCC
24543 AGCCTCATCTTCCCGGGATGCAGTCAATAAACTTCTTCCCTCTCCCTCTCTCCAGAGGGG
24603 CCAGTTCCAGTGGAAAAAGGGAGGCTACAGGGGTCTGAAAATGGACCAGGAAAGCAGGGG
24663 GGAGGCTCCCTACCTGCTCGCCCCTCCCCTCTCTCTTTTTTTACCCTCTCGGGCGCCTAA
24723 GGGGCCCAAAAAAAAACTTCTCTCTCTTTCAGAGAGAGAGAGAAGGCTGTTCGAGAGAGG
24783 GGAGGCTTTAAAATAGAAAAGGTGGTAGGTGCAGGGAGGCTAGGGAGGCTAGGGGGGGGG
24843 GGGGTAGGGCTTTGCTGCGCTGTGTCCAGCATGCAGTCCTTTTCCTATTCACAACTTCGT
24903 TAAGCAGCAGGGAGACCCTACAGGGACAGGAACAGTAAAGGGGGGGGGGGGTAAGGTGGG
24963 GGGGGGGGGGGTGAAGGATTATTTAATTGGCGCTTCGCTGCTTATCCGAAGGATGTGCTG
25023 CATGCAGCCCTGTGACTGAAAAATAAAGGGGGGGGGTTTATAATGACCCTATCACCTCCG
25083 CCCTGTCTATGCCCACCTTACGGAGCCTCCACCTTCTCCCGAGGGTGGAGAGGAAGGGAG
25143 GGTGCCCTATAAGGAAGGGCGCTTCGCAGGCTCGGTTTTGGGACCTGACGAAGGCCCCCT
25203 TTTCTTCGGGGGGGGGGCGCCCCCCCGACCAAGGACTCTTTTTTATGCTTCCGAAGGAGC
25263 CCCTCCTTTCTCATTTATTTCCCTGCTTTGCTGGGAAATAAACGTAAAGGAGGGGGCCCG
25323 CCCTTGAGGCCCCTCGCCTTTTTCTTTTTTATTTTTTTTAACAAAAAAATTAAAAAAGAA
25383 AACGTATAAATGGGCCCTCCAGCAACAGGGCGGAGCCCTACGGCGCCGCCCCTCCTTCTC
25443 CACCGTACTACGCGAGTAGTAGGTGGAGGAGGAGGGTTATATTAAGCGGGGGGGGGGCAA
25503 AATTCAAGATGAAAAGGGCGCCCCTTTTCTTTTTAATTTTTTTGGTTAAAAAATTCCAAA
25563 AGAAAAGGGCGCCCCTTTTCATATTTATTTTTTTTTTAAAAAATTAAATATGAAAAGGTT
25623 TTAAAACCGATGAAAAGGCCCCCCGACCAAGGACTCTTCGGGTCGGGCGCCCCGAAGGGG
25683 CGCCCCTCGATGAAAAGTTGTGTAACCATAGAAATGTAGACATAGATATGTAGTTGTAAC
25743 TTACTACGCGAGCAGGGAGGCTAGGGGGGGGGGGGGAAATAGAAGACAAGGGGGGGGGTG
25803 GCTGCTTAGCCTCCGGGAGCCGGGTATACGTCCACCTTCGGAGAAGAGGGTGTATAGCGC
25863 AAGCATGCAGTACTATTCGGGAGCTATGGGTCGGCTTGTTTCACTATTAAGTTAGCGTCG
25923 CCCGGGGCGGAGCCGCGGAGCGATGCATCGCGGCGCAGGCGCCGCGACGCTAAAAAAGAA
25983 TTCAACTTGCCTTGTCCCCCGCAGATCTGCGCAGTCCTTGAATGTCCATTGCCTCCACCT
26043 AGGACCAATTGGGCGCATGCATGCACAACTTCGTTAGCGGAGCCAAAACCGAGCCAGTAG
26103 CTGAACCAGTTCCCTACCTACATTTTCCAACCCACCCATCCATCCATCCAACTACACGCA
26163 GCCTTGGTCGTAGTTGAAAAGGATGGGTGGGGAAGTGTAGGGTCCTGCCCTTTCGGGGCG
26223 CAGGAAAAGGACTGCATGCTTGCGAGCGGTCGCATGCACGCGGAGCCAAGATCTGGGGGG
26283 GGGGGCAGCCATGCAGGACTAATACCTAATACCCAATTGGCGCTTCGCATCCAAGTTCCC
26343 TCACCTTCATGCAAGACCAGTATTGGTCTTGCATGAAGGTGGGAGCCCTAGGGGGGGAGG
26403 AGTCAGGGGGGGGAGATATTCCGTCCTTGTATTCCGTGTATGCCCTGCATGCAGGTACAA
26463 GCCATGAACTAAGGTGAAAAGCTAACTAAATTAAAATAATTTCGCCACTCCGCGTATTCT
26523 TAAA
	G-trnN(guu) ==> start
26527 GTCTTCATAGCTCAACGGTAGAGCGGAATACT!GTT!AATATTTTTATAGAGGTTCGATT
26585 CCTCTTGGAGACT
	G-trnN(guu) ==> end
26598 CCACCCAAAAGGTATAAACATCGCCCTCCCGTGGATGGCTTCAGGTCTTGAATCACATAC
26658 AGACATCTTTACAATGTACATAAGGTTATCTTTGTAGCGAATCACAAAGATCTTCCAGGG
26718 TCAGAAATTGCTCGGTGACGCCCGTCTTCCTTGCATCCTCCCCACCTATCCTCTATAGGT
26778 TATGTAGATGTGGAAGGGTAATAGACCCATCCGGGACAACCTCTTCAAATATAAGAGAAC
26838 TCTGACGGGGGGGCTTCTATGACGGCAGCGACGAAAGTTCGGGGGCGTGCCTCTAGGCCG
26898 AAAGGAGCGAGATTCTATTGATTAAGCAAATAAACAACTAAACCGATGAAAAATTCTTAG
26958 ACAAAGAATACTGAACAATCTTCATAAGCATAATACTGGTGATCGTAGCATCCGCGCCCG
27018 GGGAGCGCGCGCTAGGATGCGTCTCCCCTGCTCCGCGCCAAGGTGGGGACGCTGTTAAAT
27078 ATCTCTCTCATCACCTTGACGTTTTGGGTCAAGACTACACCGAAGAGGAGGTATGGGAAG
27138 CTGCTATTGTAAACGATAAAGAGGGTACAATGGAATTCAACAATATCAAAGTGACGGGGG
27198 GGTTAACGCCATAACAGATACCTTGGGACAAACCACAGCCTATGTGGCCGGGGTTGAAGG
27258 TATAGTGAAGTTCCAGAAGCATAGCAATTGGCTCATGGGATCTAAGATAGCAGTAAGCGC
27318 AATGGTAGGCGCAGGTTCAATGGCTACATTCTCATTACCCCTAACAGGAATGGAGCTACT
27378 TCCACTCGGAATCCAATCCGGGGGGGGGTAACAGCAGAAGAAAAGTATGTGACAGTTAAG
27438 GTCACAAATAATGTAGGTCCCACCTTCGGAGTATTATCCGACAGGCAGTCCTGAGGAGTG
27498 CTTAGACTGCATGCAGTCTGCTAATGGAACATATCAACACTCTCCTCTTCCTACAGGCGT
27558 TAATTGTCGCATTGGCCATACAGCTGTTAATTATGCTCGCAGTACGACAGCTAGCGCAGA
27618 GAGAAGGACTACTAAAGTCGTTAAATAA
	G-orf243_2 ==> start
27646 ATGACCCAGAATACAATACATAGCGAGGGAGGAGGAGTTGTATACAACTCCTCCTCCCTT
27706 GCGTCTCGCGCGCTACGCGCGCGGACGCTCCCCTCTCTTCAATTTTTTTACCCTCTCGGG
27766 CGCAAGCCCAAAAAAAAGCAGAGAGGGGAGGGGACCGAGGGGGGCTCCTTCGGAGCGCAG
27826 CGCGCCCCCTTGCAGCCCCCGGGAGGGGCCGCTTCCAAACTATTAGCTGTATGGTCAACC
27886 ACAAACACTTTCTGGATCTATCTAATCGTCATCTCCCTAATAATTTTCTCACTAGCAAGT
27946 CTTTTTGGGACATTTGTAGTACAACAGACTATTTTCCCCCTCTTTTTTTGGGTTTTTTTA
28006 AAAAAAAGAGGGAGGCCCGGATTAGCGATACCCATATACTCTTCCCCACCTTCGGAGCCG
28066 GGTGGCAAAACATCTGTACCGAGAATTCTAACGATTAAGAGCTGCTCTGCTGGGAAAATA
28126 AAGATAAGACGTTATAGGGAACATGACTGTATACTACGAGGAATTAGACCAATCGGAACT
28186 TTTATACATGATGATGTAGGTGATTTGCACGCGACCGGTCGAATTGAGCATGATAGAAGA
28246 TTCGGAAGGGACAAGCGGCTCGAGCGGAGGCCATGTAAGAGCTGCTCTTCACCACCCCTT
28306 CACCCCCCCGCTCCAAGTGAGCGAGCCTACGGGGGGGGGTGAAGGGGTGTGGGAGAGGAG
28366 CTACTCCTATA
	G-orf106_2 ==> start
28377 A
	G-orf243_2 ==> end
28378 TGTCAACACTTAGGCTTCCATATACAGGGCTATATAGCCTTCCAACACTGCAGTTCGGTG
28438 ATGATGGACGACCAAGGCTGTATGGGGACTTACCCAGGAACCCCCCGGCCACACGAGACC
28498 ATTCCACAATTAAGGGCACATGGACTCCAATTTGCAGACAAAGACGGTGGCTCAAGAAGG
28558 GTAAAGAAGGAAGGAGTCTGGCTTCTTTCTACACGACCAAGGCTGCTTCATCGCTTCAAC
28618 CTACGACCCCCCCTCTCATCCAACTACTACACGCAGCCTTGGTCGTAGTTGGACGGAGCG
28678 GGGGTCCTAGAGGAATTTAA
	G-orf106_2 ==> end
28698 TGGTATACCCCTTCACACTATTACTGAGAACAACATCGACGCTATAGTAGGAAAACGTAT
28758 AACGAGGAAGCAGTCAGAGCACCATGAACATTAAACGTGAAAAGGGCCGACTTAGTCTAC
28818 TGCTGGCCAGACAGAATGGCCCCGCCCTTTTCTTTTTTATTTTTTTTAACAAAAAAATTA
28878 AAAAAGAAAAGGTATATTGAAGGAAACATAAGTAGGACGAATCAAAGGTAATAAGTTTCC
28938 CTACCAGCCTTGGTCTGCATGCAGTGTGGCTAGTAAGAAGTTCAACAATGAGGAATACGT
28998 ATCTATACCGCAAACTGACAGCACCATCATGTGTCAGTACTTAGGAACCATGTGAAGAGT
29058 GGAAGACAAGAAGGTAAAGACCTATCCAAAGGACTTAATCCGCAACCCAGGAGGTCTCCA
29118 TTGGGAATCGGTTCTGTTACTTGTGGGCTTGAACACGGGATGTTACAATCCTCCGGTAGG
29178 ACGTCGCGCGCGCGCTACGCGTGCGCGATGCACGGAATAAGCGGAGAGAGGTAACTGGGA
29238 GCCGTGGGGGAGAGAGTGTAGCTGAATACTCACACCCGGCTCCGGTGAGAGGGGAGCCGG
29298 GGCCTTCGTTAAGCAGCAGGGGACCCTACTGGGACAGGAACAGCCTCGGTTTTGGCTCCG
29358 CTAACGAAGGCCCCCCTTTTCTTTTTTCTTCGGGGGGGGGCGCTCCCGACCAAGGACTCT
29418 TTTTTATGCTTCCGAAGGAGCCCCTCCTTTCTCATTTATTTCCCTGCTTTGCTGGGAAAT
29478 AAACGTAAAGGAGGGGCCCCGCCCTTGAGGCCCCTCGCCTTTTTCTTTTTTATTTTTTTT
29538 AACAAAAAAATTAAAAAAGAAAACGTATAAATGGGCCCTCCAGCAACTGGGCGGAGCCCT
29598 ACGGCGCCGCCCCTCCTTCTCCACCGTACTACGCGAGTAGTAGGTGGAGGAGGAGGGTTA
29658 TATTAAGCGGGGGGGCAAATAAAAAAAGAAAAGTTGTGTAACAACATACATATGTAGTTG
29718 AAACTTGCTACGCGAGCAGGGAGGCTAGGGAGGGAGGGGGGGGGGTAGGGCTTTCCACCT
29778 AAATCATATTCAATTAAAACCAGGCCCCCCCTCCTCTCTCATTTATTTTCA
	G-orf134 ==> start
29829 ATGAAAATAAACGGAGAGGAGGGTTACATTAAAGATAAGTATTATCCCTTGTATTTTCCC
29889 AGTATAGCTGGGGCCATGCAATGCACCCGGCCCCTCTCGAACAGCCCTCTCATGGCCTTC
29949 GGCCAAGAGAGGTCATATTTTTTTGTCTTTATTATTTTTATTGTTTGCCTCCGAAGGAGC
30009 CCGAGGGGGGGTGCTGCACACTTCGTAAGCAGCACCCCCTGGGTAGGCAGCCTACCCACA
30069 GCCCCTTACCCTGGCAGGGTAAGGGTCTGTGCGGAGGCTGCCGGCGATTCTCTCATTTAT
30129 TTCCACCCCCCCAGCCCGGCCCCTCCCCTCTCTCGAACAGCCTTCTCTCATGGCCTTCGG
30189 CCAAGAGAGAAGTTTTTTTTTAAAGAGAGAGGGGAGGGCTTTTAA
	G-orf134 ==> end
30234 GTGCAGGCACCCCCCCCCCTCTCTCATATTTTTTTTAATCTATTATTTTTATTTTATTCG
30294 CCTCCGAAGGAGCCCCTCCTTTCTCATTTATTTCCCTGCTTTGCTGGGAAATAAACGTAA
30354 AGGAGGGGCCCGCCCTTTTCTTTTTTATTTTTTTTTAACAAAAAAATTAAAAAATAAAAG
30414 GGGCCCCCCCCTTTTCATATTTATTTTTTTTTTTTTAAAATTAAATATGAAAAGATTATT
30474 AAAACAATATTAAGAGAGGGGGGAGGGCTTTTAAGTGGGGGGGGGGGGGTTGAGGGTCGG
30534 AAATAAACGGAAAAGAGGGTATTATTAAACAAAGATAAGAGAGGCCCCCTAATA
	G-orf137 <== end
30588 TTAGCTGGCCCTGTCGATAAATATTCTATACCCCACCGACCTGGTCGCAAATAAAACTCT
30648 CTTTTGGGTTCCCACAGATGGCAGCGCCAGGGACCCGTTAGGCTGTACATCCTTCGGATA
30708 AGCATGGCCTTTTCCGGAGCCAGCCGGGGGTCATGCTGCATGCAGTGTTTTTTTTTTTTG
30768 TCTGCCCCAGAGGCAAAGACAGCCTGCATGCAGGGGTATTTTTTTACCCAGAGGGCAAGG
30828 AATTTTGTGTTTTGTCCAGTTCTGGGGGGTGAGGGTTACCCTCTTGCCTCCACCCCACCG
30888 CCTTGGGTGGTGGTGGTGGTGGGGGGGGGGTAATGCGCCCTGGCTTGACCCAAAGGTGCG
30948 GGAGCCGGCCCTGCATGCGACCCCGTTATTATCGTGCAGCCATTGGAAGGCCAT
	G-orf137 <== start		mfannot: GTG upstream: 31022
31002 ATTTACTTTAATTTCAGCCACCCTGGCTAAGGGGAGCGGGGGGTTGGCTGCAGACCTGGT
31062 CGTTATCCTCCTCCCTGGCCTAGCATGCAGACCGGTCGATCTGCGACCTGGTTACTTCAG
31122 CCTTGGTCGCAAAATCAAAAAAAAAATAAAAATATATTTATTTTTTTATTGGTCGGCTAC
31182 TCTGCTCAGGGCCGGCTCCGCAGCCCAGAGGGGCTGCTTTGGTGGGGGGGATTTTCCCTC
31242 ACCGGAGCCGGGTGTGTGTAATACCGACCAGGATTATTCTTACGCCCCCCTCTTCTCTCA
31302 TTCATTTCCTAGCGTCCCCCCTCTTCCGGAGGAGGGGGGGGGGATGCATCGCGCGCGCTA
31362 CGCGCGCGCGACGCTTTGCTGGGAAATGAACGGAGAATAGGGCTTCAAAAGAGTTTTATA
31422 ATTCTTTAAAAAAGTAAAATTTATTTATAAATGCGCTATAATAATTTAAATTATGTATTG
31482 TTATAAATTATTATTATAGCCGATAAATAGTTATCATCCTAAAAA
	G-orf576 ==> start /note=GIY		evalue:1.5e-24
31527 AATAATAAGTCAGTAAAGGGCAATTTATTAAAAACAAATATGAAAAACAACAATAACAAT
31587 TTTTCTCCAGTGGCGGTTTATGAAAATGCTAAGCTTTGTAAGGAACTGATTTGGCTGGAA
31647 AACCAAGGCAAATCAGGAATTTACAAGTGGATTAATATAATTAATGGGAAAACATACATT
31707 GGTTCTGCGGTAGATTTAGGAGTTAGATTAAGAAGCTATTCTTATGAAAGTTATCTTAAT
31767 AGACATACTGATATGGCTATTTGCCGGGCTTTGCTTAAATATGGTTATGAAAATTTCAGG
31827 GTTGAAATTTTAAAGTATTGTTCTTCAGAAAAACTCATGGAATGGGAGCAATTCTTTTTT
31887 GATTTATATAAACCTGAATATAATATCTTAAAAACAGCGGGATCCTCTTTGGGATATAAA
31947 CATTCCGAAGAATCCCGGGTTAAAATCTCAGCTGCTATGACTGGGGCGCCGCTCCTCCTT
32007 TTTTTCATTTACATAGTAAATGAAATAAAAGGAGGGCGCCGCCCCCCCCTCTCTCTCATA
32067 TTTTTTTTTTTACGTTTATATTATTATTTTATTATAAAAAAAATATTAAGAGAGAGGGGG
32127 GGACTTTTTAAGGGAACTCCAAAATCGGAGCAACATAAGGCTGCAATCTCGGCCGCTCTG
32187 ACGGGTAATAATAATGGAAACAATCAACCTAACGCTCAAAAAATTATAGTTACTGATTTA
32247 GAATTAGGTACTAAGAATACTTATCCTACAATTAGAGCAGCAGCTAGAGCCCTAAATCTT
32307 CGGCAGTCTAGTATTTCTAATTATTTAGCATCTAACAACCAAACTTCGGGTCCCCCCCTC
32367 CTCTCTCATTTATTTCAGAATGAAATAAACGGAGAGGAGGGTTTAAGAAAAGATATATTT
32427 TTACAAAGATTTAATATGAAAAATTTATATATTCTTTCACCTCTTTGCACCGGAGCCGGG
32487 TGTGGTAATTCACTGGGTCTATCTCAAGTAAGAACTTTATCTTCACTTCGTTCTGTTGTA
32547 GCAGTTCTTAATCCTTCTTTCATCACCGGATTCGCCCCATATGGTGAATCCACATTTAGT
32607 GTTAATGCTACAAAATCTGATTCTCGCAAAACGGGCTCACAAGTTCAACTAAGATTTACA
32667 TTAACTCAACATTCGCACCCCCAGCCCTTTCGGGGATTCAGGGGCCCCACTAGTGATGCC
32727 TTACTCTTCGGTAATATACAAAAAAATTTAGGCTGCGGTTCTCTCGGCCCTCTTTTCTGT
32787 TTTTTTTGCCCTCTCGGGCGCCCCAAGGGGCCCAAAAAAAACAGAAAATTTATAGAGTCT
32847 GAGAGACCTGTCGTTTATCTTATTGTAACTAAATTATTGGGTATTGAAAATATTATCCAG
32907 GGCTCCCCCCAGCCCGGCCTTCCTTTTCTCTCTCTTTCAGAGAGAGAAAAGTTTTATGAT
32967 AAACACCCTGTACATGGTGTTAAATCATTAGACGACCAGGTCGCTGACTTCCACAAAGTA
33027 GCTATGTTAATGAAGGATAACCGCCACCGACCAAGGCCCGCTTTGCAGCGGCCCTCTCGA
33087 ACAGCCTTCTCTCTCTCTTTCAGAGAGAGAGAAGTTTTTTTTTGCCAAAAAAAGAGAGGG
33147 CTGCATCCCCCCTTCTACGAAGGGGGGACGCTCTTTGCACCGGAGCCGGGTGTGGGGTTA
33207 GCTTCAATTCTATTGATTAAGAATAATATGAATAGATCAAGAAC
	G-nad6 ==> start
33251 ATGTTAA
	G-orf576 ==> end
33258 ACTTAATAAACTTCAATTCTTTAGCCGTATTTTCTGAAGCTTTAACTAACGGATACCAAC
33318 CTGTTGCATTAGATATAATCACTTTACTTTCTATATTATCAGGAATATTTGTAATAATTA
33378 CAAAAAACCCTGTGACGTCCGTAGTATTCCTTATCAGTTTGTTCGTTAATATAGCGTGTT
33438 ACTTATTCCTGATCGGTATGCATTTTCTGGGCCTATCTTACCTACTCGTCTACGTCGGAG
33498 CTATATCTATGCTTTTTTTATTCACTATTATGTTAATAAATGTTAGAACTGCTGATTTAT
33558 ACAGTAGTACAAGTAATAGTATACCTCTTGGCTTTATAGTATCCCTAACATTTTTTTACC
33618 CTGTTTATAGTATATTGCCTTTGGCTACAAATGACAAAGATGTTCGAGCGGTCGATATAA
33678 GTTTTGTAAGTAGTAGTAAGTGAGATACTGCACTTAGTCAAGTATCAGACATTTCTTCTC
33738 TGGGGAATCTTTTATATACATCACACGCGATTTGGTTGATTTTAGCTTCTATTATTTTAC
33798 TACTAGCGATGGTAGGGGCCATTGTTATAACAAAGGACAGCCGAACCGAAAATCTAGGTT
33858 TAGCTCCTTCTGGAAATTCTAAACCTAACCCCTCAGCTATGCAGGGGGGATGGTAG
	G-nad6 ==> end
33914 TCCACCCCTCCTACCCATGTAATTATGGCTAGCCTGCTTTGTGGAGCCGGCCGGTCGGGA
33974 AAAATATCTTATTCAACTATCCCGGAGGGGCCGGCTAAAATATTGAGCCGCAGTGGCTTA
34034 CAGGCTTTTGCACCCCTCTCCCCCCCCCATCGAAGATGGGGGGGGGGGGGTTTGGGGGAG
34094 GGCTGCTTTGCTGGGGACATTCGTAATTTCGTTTGGTAAGAATAAAAGATATAGCGTCCC
34154 CTAATAAATTTTTGATAATAATAAATTTTTGGAGGATGGCTCTGCATGCAGACCTGGTCG
34214 CGGGGATGATCTAAGATCAAGGGTCAGGTTGATCTATCGTTCCCCTTTTCCTACCCCCCG
34274 GCTCCTCTCTCCCCAGGCGAAGCCCACGGCTGGCTCCATTTTCGCTTACCCCCACCCCTC
34334 TTACCTGGCGAAGGCCATCCACTTACTACGTAAGTGGACGGAGCCGGGGGGGAGGGACAT
34394 ATTAGGGGTAAGGAAATGAACGGAGCCGGCCGTGAGAGGGGGGCGCCCCCCGGCTCCTCT
34454 CTCATCCAACTACTATACGCCCCCTCTCGAACAGCCCTCTCATGGCCTTCGGCCAAGAGA
34514 GGTCATATTTTTTTGTCTTTATTATTTTTATTTTATTATTAAAAAATATAAAGAGCTGCC
34574 CCCCCCGAAGGGGGGGGGGCTGCATCTCGCGCGCTACGCGCGCGGACGCTGCCGGCTCTT
34634 CCCCCTCTCTCTCTTTGAGAGAGGGGGGGAGGGAAGAGCGGCTGCATCCCCTCTCCCTCC
34694 GGGAGAGGGGACGCTGCCGGCTCCGCTGGAGGGGTTAAATTTAAGTAGTAGTTGGACGGA
34754 GCGGGAGGTAGTACCCCGGCCGGCTCCTTTTCTTTTTTATTTTTTTTTTAATTAAAAAAG
34814 AAAAGGTCCCCCGGCCGGCTCCCCCTCTCTTATTCATTTCCCTGCTTTGCTGGGAA
	G-orf125_1 ==> start
34870 ATGAACGGAGAAGAGGCCCGGCTCCTCTCTCTCGAACAGCCCTCTCTCTTTCAGAGAGAG
34930 AGGTTTTTTGCCGCTAGCTTCGCAGCGCATAAAAAATGAGAGAGAGTAGGGGCGGCGCCC
34990 CTCTCGAACAGCCTTCTCATGGCCTTCGGCCAAGAGAGAAGTTGCCTCCGAAGGAGCCCC
35050 TCCTTTCTCATTTATTTCCCTGCTTTGCTGGGAAATAAACGGAAAGGAGGGGCCCGCCCT
35110 TGAGGCCCCCCCTCGCCTTTTTCTTTTTTATTTTTTTTAACAAAAAAATTAAAAAAGAAA
35170 ACGTATAAATGGGCCCTCCAGCAACTGGGCGGAGCCCTACGGCGCCGCCCCTCCTTCTCC
35230 ACCGTACTACGTGAGTAG
	G-orf125_1 ==> end
35248 TAGGTGGAGAAGGAGGGTTATATTTAGCCCAAAAAGAGAGGGGGCGCCCTCTCGGACAGC
35308 CTTCTCTCATGGCCTTCGGCCAAGAGAGAAGTTTTTTTTAATAAAAAAAAGAGAGAGAGG
35368 GCTATTAAAAGGAGGGCTGCTTTTCTGGGAAGGGAAGGAGGTGTATAACGACCAGGATAC
35428 TTCGTTACCCCTCACCCCTGCTTATCCTTATCCGCTAGTACAGTACCAGTTTCCGGGGAC
35488 TGCATGCAGTCCCCGGGCACTGGTTCTAGCGGATATCGGAGCCGGGGGGGGGGTTTATAC
35548 ATAAAACCTAAAGGTATGTAAGGTGCCCCACCCTACCTCTCTCCCATTTTTTTCAAAAAA
35608 AATGAGAGAGAGGAAGGGCTATTGAAGGTTTGGTTTGCTAACGAAGTACCCTGGTCGCCT
35668 AAAACAAAAAAAAAGTGGCCGGTAAAAAAAAATCAAATTCTTTTTTTTATTACCGGCCGG
35728 CCTATAGATATTAGTATAGTAGTTAAATTGGTAGAGAAAAACCTCAAATTATAAACACGT
35788 AGTATTTAGAAAACCCAGATATTCCCAAAAAGTTAACTTCTCTTAAAGCTAAGCAATTCA
35848 AGGATTATGTATAACAATATTACCTCTTATAAACTATAATCTAAGATATCAATAAATTAT
35908 TAAACGACTACTCTTCTTTTAATTTAATCTTGAATGTAAATATCCTATGTATTTTTTCTG
35968 TGGCGCGCCCAACTACTTTTTATTTCTTTTCCATGCCCGCCAATATTGCCTGCATGCAGC
36028 CATACAGGCTCCCTGACAGGTATACCTTTCCGTGTGTGAAGTGGCCCATATCTTCTCCTC
36088 CCACCTTACGGCCCTCCCACCTATAATCCTATCCGCATCTTCGCGCCATGCAGTCCCTTC
36148 TTCCCTCTCCCTCTCCTCCCACCAGCAACGCATGTTGCGACCAGGTGTGCATGCCAGTGC
36208 AAGCAACCCCAGGAAACTCCGTTAGGCTCGGTTTTTTTTCTCCGGGGCTAACGAAGGCCC
36268 CCCTTTTCTTTTTTAATTGCTTCCGAAGGAGCCCCTCCTTTCTCATTTATTTCCCTGCTT
36328 TGCTGGGAAATAAACGTAAAGGAGGGGCCCCGCCCTTGAGGCCCCTCGCCTTTTTCTTTT
36388 TTATTTTTTTTAACAAAAAAATTAAAAAAGAAAACGTATAAATGGGCCCTCCAGCAACTG
36448 GGCGGAGCCCTACGGCGCCGCCCCTCCTTCTCCACCGTACTACGCGAGTAGTAGGTGGAG
36508 GAGGAGGGTTATATTAAGCGGGGGGGGGGCAAAATTAAAAAAGAAAAGTTGTGTAACAAC
36568 ATACATATGTAGACATATATATGTAGTTGAAACTTGCTAGGCGCGACCAAGGCCGCACAC
36628 AAAGTGTGGCCCCTCCCCTCTCACCAGGCGAAGGCCATCCTTTTTCGCTTTCATGGCTGG
36688 CCCCACACGTGGTGTGCCGCACCGCCCCTCCCCTCTCACCAGGCGAAGGCCATCCACTTA
36748 CTACGTAAGTGGGGGGGGGGGGGGGGGGTAGGGAACTGGAGGGGGGGTGAAAAATAAAGG
36808 GACCCTATCACAGTGCGGGGGGGGGGAAAACCCCATCCCGGCTCCGGGGATGGAGATGCA
36868 GGGGTTGCTGCATGCCAGCATTCCGTCCCGGCTCCGCTTTGTGTGGCTTTAGCGAAGCCA
36928 AAAAAGGATTTCTAAAGGACTGGCCCAAAAGGAAAATGTAGAAATGAGGCATATCATGGG
36988 TAAATAAATTAAATATAAATAAATTAAATATAAATAAA
	G-cox3 ==> start
	G-cox3-E1 ==> start
37026 ATGACAAATTTAACGAGAAGTAATTTTCAAGCACACCCTTTTCACTTAGTTTCTCCATCA
37086 CCTTGGCCCTTATTTACTTGTATAGCATTATTCACTTTAACAACAGCTGGTGTATTAACA
37146 ATGCATGGCTTTTCTAATGGGGGATATTTTTTAACATTAGGTTTTTTATCTTTAATTGGT
37206 TCTATGGCATTTTGATTTAGAGATGTTATCTCTGAAGGT
	G-cox3-E1 ==> end
	G-cox3-I1 ==> start /group=IB (9.73e-12)
37245 agagcgcaaagcttgttttctcgtgtcatactgtctaactatactttaaatactacaaaa
37305 gcggcggggggcgcggagcgccccccgctgcagcccccggagggggcagctatttctctt
37365 cctcccacctccccaccagaggtgggaggtgggaggtgtagaagaaataaaacaaactct
37425 tattaacttttcgaccccagaaaataatcttcgtgaagcatatctaaaaaataatcaatt
37485 cggttattacttagcatccgcgcccggggagcgcgcgctaggatgcgtctcccctgctcc
37545 gcaggggacgctggtggccccccttttcttcgggtcgggcgccccgaaggggggcgcccc
37605 cgatgaaaagggcgctcccgaccaaggactctttttttatttatgcttccgaaggagccc
37665 ctcctttctcatttatttccctgctttgctgggaaataaacgtaaaggaggggggcccgc
37725 ccttgaggaccctcgcctttttcttttttatttttttttaacaaaaaaattaaaaaagaa
37785 aacgtataaatgggccctccagcaactgggcggagccctacggcgccgcccctccttctc
37845 caccgtactacacgagtagtaggtggaggaggagggttatatttagcggggggggggcaa
37905 attaaagatgaaaaggccgcccttttcttcttttatttttttttttaaattaaatatgaa
37965 aaggggccccccttttctttttcttttttttttttttaaatgaaaaagaaaaggttttaa
38025 acccgatgcaaagggcccgccccttttcttttttaattttgtttattttttacgacagta
38085 tatacatttataaactaagtgccttcattaaacttttctatatgctggaaacacctaaag
38145 ccttaagtacgtgggttcaccatgtgaaaatcttaatggatattacaatggacaatcagc
38205 agggaaccgatagatttataattatcttagtaggatcctcagagactatacgtcaagaac
38265 taatacgttataagtagtatagttaacccattagttaagatatagtccagccgactatag
38325 aaatatatcaggtttttg
	G-cox3-I1 ==> end
	G-cox3-E2 ==> start
38343 ACTTATTTAGGAAATCACACTAGTGCAGTTCAACGTGGTCTTAACTTAGGAGTTGCTTTA
38403 TTTATAGTA
	G-cox3-E2 ==> end
	G-cox3-I2 ==> start /group=II (8.80e-12)
38412 gtgcgccgtggaacctttaatcgtcgtgagttgttatcgtcaactcgatcgtctttttca
38472 tttatacgatcataacactgaagttaggccgaggggaaagcccggagctgaacatagcat
38532 cttcagaaagggggggggcagggacaaaaccgttaatgtctagtaacccctcgagttatt
38592 cttctccatggtaaggcctataatggtcgaacttcgcttgccagtagcctcaaaataagg
38652 gccctccttgacgggatagggagagtattacgatagggtgatcgatactatgtcacccaa
38712 aagaaaaacggtaatatgcgttgggtaacaaacttaattaagggaaggaacggagtacct
38772 aaagagaagcacgaagcgaacaatttcaaagggaacgcgggatcacctaaagaggagtaa
38832 tccataaggtgacggaggagtaatagtacccgttttaataatacgactcaagtaacgttg
38892 agtgaaggggaagtactctatacaatcgacatttgggggatggtatacactgcacaggat
38952 gtgctggccctataggcaaagtggatgtttctgtccgctcgaaatcacctccggccccct
39012 cctttctcatttatttccataaggaaataaacgggaaggaggggttttgtcaggaggtcg
39072 gggtaagtcggtttggagagccgtatgatgggaaactatcacgtacggttcgggaaaggg
39132 tggctgtcatccttccgggagcagttgatctagttcac
	G-cox3-I2 ==> end
	G-cox3-E3 ==> start
39170 TCTGAAGCATTATTCTTTCTAGCTATATTTTGGGCCTTTTTCCATAGTGCATTATCTCCA
39230 ACTGTTGAACTAGGAGCTCAATGACCTCCTATGGGAATCAACGCAATTAATCCT
	G-cox3-E3 ==> end
	G-cox3-I3 ==> start /group=IB (1.38e-16)
	G-cox3-I3-orf191_2 ==> start /first_aa=F /note=LAGLIDADG		evalue:1.4e-05
39284 tttaataaggtcaaaggatcaactgttttacttatattatctgttatgccagttacccgt
39344 aattgtgctgacggtaatggtttaaacccatattgaattagtgggttttccgacgcggaa
39404 tctacatttataatttccattcgtaaaaaattagacttaaaactaaagtgatccgtggag
39464 gctgcgttttcgaccaaggccagcattaataagaaagatctagggatcttaaagaaaatt
39524 caaacttacttcggtgtgggaaatatcttttacaataaaaaagataattgttaccttttt
39584 acagttgcatcaataagagacttgactaatgtaataatccctgctccgcccctcccctct
39644 catttatttcccccttggcgcggaaataaacggagggcaccccccgggcattatttgaga
39704 tatcctttactttctcagaaacaagtagatttctttttatttaaatcggttgttgaacta
39764 gttaatgccaaggagcatcttactcttttaggctttcaaaaaattgttaatattaaggct
39824 agtttgaacaaaggtttatcaaattttcttttttaa
	G-cox3-I3-orf191_2 ==> end
39860 ttaaaaaaaaaaataaaaaagaaaagccgagcggcccccctctctcattgagagaggggg
39920 ggccagcatccccctctcaaaacaaagaggggggggggggggacgcttaaaagaagcggg
39980 gggggggggcgccccttcggagcgcccccctgcagagggccgctgcgcggcccttcgctt
40040 tccctaactgaagtccagttccaatacctcctcttcaagtatcagaaattcaagatccaa
40100 attgactagtgggtttcgtaaatggtgagggttctttccatataaaaattgctgtatcta
40160 aaactaatattacagggtatgcaattagattgaaatttagtattggtcaacattctcgtg
40220 attttgaattacttagtagttttactagggcgtcgccccccacctctctcatattttttt
40280 tttctttattatttttattttattattaaaaaatattaagagaggtgggggtatcataat
40340 tgtggatatgttatgctgaacgctaaattacctaactgttctttcaccgtaacgagattt
40400 tctgatgcggtagatactattataccgtttttcgaaagatatcctttggagccggccggc
40460 cggccggccgggatacaaaaaaccagattttttggattgatgtcgaattgcgaagttaat
40520 ggcagacaaaactcatcacactagcgcagggttaagtttaataagagagattagaaatga
40580 aatgaatcaaagaagaagcgagtaattcaagttattaatcctttgtcaaaggggcatcgg
40640 tcgagcccgatgcgaaaagagctatatgcggggaactttaagaaaatctacacttaggca
40700 tactggtctggagggttcgtctaccctaccccaccttggtcaggggggcggagccccggg
40760 ggggggctagggatagtcaagtaacagctaggttttcaatttaaacaatccgcaggtaat
40820 attatataactggtaaatcaataagaaaattttgggagccgggccgccggggtggcggtc
40880 gcggctcgaggtcccctcccctctcaccaggcgaaggccatccacttactacgtaagtgg
40940 acggagccggggggggggagccggccggctaattttagcgccccccacctctctcatatt
41000 tttttttctttattatttttattttattattaaaaaatattaagagaggtgggggggggg
41060 gggggggggggggctccgcccggacagcccaaaaatatttcatatttttggtttttattt
41120 ttatttttttttaaaaaattaaaaataaaaaggacatattaggggggtatgaaattggac
41180 ggagccggggagggttctaaatggtataaggatacttctcacctcaggcgtcgctggcgc
41240 aggaaaattcatcattattatttgtctcagtgtataggtagaacctcaacgatcacacgc
41300 tcttgtataaattatcatgaagcgaccgaccaaggcgcgagccggtcgtctatttttatc
41360 cccggtctccgaccgaacacaaataagtcctggtggcaacaccaccgaattatcagaggg
41420 gtcggtcgagaacataatgaataggtcactccgtcggcctccggccaccttctgatatat
41480 ttatatatgatatgatctaatctatattttaattaattaatatagaaagtttgtgcaact
41540 agccttctttacaaatacccgatgaatatcaagcacaaatacccgctgaatatcaagcac
41600 ctcaccggaggtgtgtgcaatttttcggaatgtaaaaccgggaggatataacaagagtag
41660 ttttcctataataaataaagaagactatgaaattttatatgggctaattttaggggatgt
41720 tttatatctcttcctcccaccgccagggcggtgggaggggtagaaaaatactgaaaatgc
41780 ttctttaagatttgaacaatctataattcataaagattatcttgagcatttattcaataa
41840 atttcgcggccctctctctcttcgagagagagggatgcatccccccccccggctccgtag
41900 gagccgggggggacgctatttaggaacaaataatgtgtcaattagaaaagcgctgccccc
41960 aaccccctccggggatggggtttccccaaccccaggagggggggggtagaggggggggta
42020 gaggggggggtagagggggggggggtgagaaaattatttaatacatccagcctttatttt
42080 gttactcgtcaattgacggctataacagaactccatactttattttaccctgaaggaaga
42140 aaagtagtgccatttaatatcggcagcctattaacagaaaaaagtttagcctactgagca
42200 atggacg
	G-cox3-I3-orf126_3 ==> start
42207 atggtggtaatcataaatcaggttttattcttaataccagtggatttactcttaacgacg
42267 ttaaagcccaccttttcttcggtagggcgccccgaaggggcgccccccgatgaaaagggc
42327 cctcctcggactaccctaaaatatttcatatttttggttttctttttatgcttccgaagg
42387 agcccctcctttctcatttatttccctgctttgctgggaaataaacgtaaaggagggggc
42447 ccgcccttgaggcccctcgcctttttctttttgattttttttaacaaaaaaataaaaaag
42507 aaaacgtataaatgggccctccagcaacagggcggagccctacggcgccgcccctccttc
42567 tccaccgtactacgcgagtag
	G-cox3-I3-orf126_3 ==> end
42588 taggtggaggaggagggttatattaagcggggggggggcaaaataaaaaagaaaagagcc
42648 caccttttcttttttattttaaaaaaaaaaaattaaaaaagaaaagggccctcctttttc
42708 atatttattttttttttttaaaaattaaatatgaaaaattattagaggcggcgcttaaaa
42768 ataattgagatataaatacttctattcatagcagaaatagactttatataaattcttctt
42828 cttcctcccacccccccaccagaggtggggaggtgggaggtgtaaaaataaatttattga
42888 attagttaaaccccattttcactcttcaatgttatacaaaattaattaattaatatgata
42948 tattg
	G-cox3-I3 ==> end
	G-cox3-E4 ==> start
42953 TTTGAATTACCTTTATTAAATACAGTTATATTATTATCATCTGGTACAACGGTGACATAT
43013 GCTCACCATTCTTTAATACAAGGTAATAGAGCTGGAGTTTTATATGGTCTAATAGCTACT
43073 TTAGTATTAGCTGTAATATTTACTATACTACAAGGTGTTGAATATTCAGTTTCATCATTT
43133 ACTATATCTGATGGAGCTTTCGGATCTTGTTTTTACTTTTCTACTGGTTTCCATGGGT
	G-cox3-E4 ==> end
	G-cox3-I4 ==> start /group=I(derived) (1.14e-02)
43191 ta
	G-cox3-I4-orf110_4 ==> start /first_aa=T
43193 acacatatagcccctaccaatcttattataagtaattccagccgcatctctacccccccc
43253 gtagggagcgggggggtaggaattggccatgttaaaagctacgcagtttatactaaaatt
43313 cacgcaaatacgcgctgcttcgcaggggggggggggttcaactatcaacgcatgttgcat
43373 gttgaaaccccccccctaaaattagcccaaaactttagttctttccccgcgactgcggat
43433 ggtaatctagataatagcaagaaaaaagataaactttatttgaaaaataataataaaata
43493 tattcacagcctacaactccgacccggtcgtag
	G-cox3-I4-orf110_4 ==> end
43526 cgggtaggataaaattttgtcagggacggctccgcagccccagccctacaatggtttgca
43586 ggatttacggatgctactcatgtatccgacaagcagaggggtgggtaaaacttataaagg
43646 ttataagtttatttatgactgggcctgcggagccagccctgttaatttaattacacacac
43706 caggcacaacttcgtggccaaggcggggggggaatagagctgttaaccgtatagtacata
43766 taaatattatacgatataataataagtttgacagaaaacagggtaaattgcatataactc
43826 cttacattaccatatattgcatccggaatagcaagcagtaatgagtttggcccccctctc
43886 ctctcattcatttccccagcgccccccctcttccggaggaggggggggatgcatcgcgcg
43946 cgctacgcgcgcgcgacgctttgctgggaaatgaacgtaggagagccacaatttacccca
44006 aatatgtccccccctccatcctactactagtgtagtacggatggaggggcgggctcgaat
44066 ttgggggggggtaggccgggaccttttcattttattttttttttaattaaaatgaaaagg
44126 ggccccccttttctttaaaaaaaatgaaaaagaaaagggttttatatggacaatatgcag
44186 ccaagcatatattaaataagattatttaattttcgtccccgaaggggcttaaataataat
44246 ccgtattaatacgagggatatatgaaggttcaacgactagtaggtgagtactttatttac
44306 aataatcctgccacgaaagccctgcaatagaatatattgcataatatattatattggaga
44366 catagtctgaacaataatgtaaattattgaaataaattttaaatgaatttatgataacac
44426 aattg
	G-cox3-I4 ==> end
	G-cox3-E5 ==> start
44431 TACATGTTATGATCGGTACAGCCTTTATTGCTGTAGGGTTTTGACGTGTTTTTGCATATC
44491 ATTCTACTGACTCGCATCACCTCGGACTAGAGTCTGCTATACTTTATTGACATTTCGTAG
44551 ATGTTGTCTGGTTGTTTTTATATGTTTCCATTTACTACTGGGGTTCATAG
	G-cox3-E5 ==> end
	G-cox3 ==> end
44601 ACTCTTTGCAAGATCCTTCTCTTTTCTTATTTATGGGTTTAATTAACATTAAACCTAAAT
44661 CTAAAACAAGTCCAATTTCGACCGGACGTTAAATTAGCTGGCCATCGGGTCGGGCGCCCC
44721 GAAGGGGCGCCCCCCGATGAACCCAACCTGATTTTGTAACAGTACAGAGAAAATCAGAAG
44781 CGCCGCCCGAACAGCCCTCTCATGGCCTTCGGCCAAGAGAGAGGTTTTTTATTTTTTTTA
44841 CTGGGGCGCTGGGCTCCCCTAGCAGCCTTGGTCGGGGGGGGGGGGCGCCCGCCAAGGAGC
44901 TGGGTGGAGCCCTACCCACAAAATAAAAAAGAAAAGGGCGCTCCCTTTTCTTCGGGCGCT
44961 CCCGACCAAGGACTCTTCGGGTCGGGCGCCCCTTTTCTTTTTAATTTTTTTTGTTAAAAA
45021 ATTAAAAAAGAAAAGGGCGCCCCTTTTCATATTTATTTTTTTTTTTAAAAAATTAAATAT
45081 GAAAAGGTTTTAAACCCCCCCGAAGAAAAGGTCTATAAAAGTACGACCAGGATGCACTAA
45141 CGAAGTTGTGCATGCAGACCAAGGCTGGTAGCGATAAATAACTAATTTCGACCGGTCGTT
45201 ATTTAATCTATATAAAATAAATTTATTACAAATCCTTTTTATTTAAAAATAAATAATATT
45261 AAATCTATTAAGCCTTGTAATAAAAAAAAATCACCAAGTTCTACTAATAATATTCAAATA
45321 TATAATGGAGCCAGCACGGTCTACCCAAAAATATTATTATAATATTTTTGGTAAAATATA
45381 AGCGCGGCCTTGGT
	G-orf113 <== end
45395 CTAAAAATATAAGCGCGGACCAGGTCTGCATGCAGTGGCGTCTGGCCGGCTCCGCCACCA
45455 TGCATGCAGCCATGCATTTTCCCCAGGTTGGCTATGCTTGTTTTCCTCACCCGTGCCTTC
45515 CTTGTCCCTGTCTCCACCCCATATCCTCCGGACACCGGTTAAAAAAAATAAAATTATATT
45575 TTTTTTTTTTCCGGCCGCCCCCCTGCATGCAGGCTGCATGCAGGGCCGGCCGGCCGGCTC
45635 ACCGGCCGGCTCCAAAATAATGGTCCACCCACCGGCTAGTTCCAGAACCTGTTCCTGTTT
45695 CCCTGGGACTGCCTGCACCCTCTTCTCCGAAGGTGGACGCAT
	G-orf113 <== start
45737 GCAGAAAAAGGGAGGCTAGGATCCTACGGAGGGTAGAACTGTCAAGGACAAGGAGCCGGG
45797 GAGTGGCTGAGGGACATGGTCAAGGCCAACCAATTGCTCCGCCCTACCCCCTTCCCCTGA
45857 CTCGAGAAATAGAACGAGATAAGATAAGAAGAGTATGGGGGGAAAGGGGGGGGGTACGGG
45917 GGGGGGTGCTTACGAAGTGTGCAGCACCCCCCTGGGTAGGCAGCCTACCCACAGCCCTTA
45977 CGTAAGGGTCTGTGGGGAGGCTGCCGGCGACTTTCTCATTTATTTCCACCCCCAGCCCTT
46037 TCCAACCCCCCATCCAAATACGAGTAGTAGTTTGATGGGGGGCATGTGGGGGGGGGTTGA
46097 GGATCGGAAATAAACGGAAAGGAGGGGCCCGCCCTTTTCATCGGGGGCCCTTCGGGCCGC
46157 CCGACCCTAAGAAAAGGGGCGCCCCTTTTCATCTTTATTTTTTTTTTTAAAAAATTAAAG
46217 ATGAAAAGGTATTATAAACCAAGACTGGTCCATTAATAATGTTTATGAATGTTAAGGTTT
46277 ATATAATTATTATAGATATTTGTGCCTAAGATTAACCTGCCTGGAGGGGGAGCTGTGATT
46337 ATCCGACCAAGGTGGCTTAAATTAATATAGCCCCACCCCCCACTGCCTGCAGACCAAGGT
46397 GTGTGTTATGGCCTCCCAGCCTTGTTGTGGCAACTATATCTTTCTTCTTGAATTCCCTTT
46457 CGATATCCGCATGGAGAGCTCTGGCTACCATATGTCTATCTCCCGTGCAGATGCAGTGCT
46517 GCATGCAGCCTGCATTTATATTCAGACCTGGTCTATCCGCTAGTTCAGTACCCGGGTACT
46577 GCATGCACCCTCTTCTGCGAAGGTGGACGCATGCAGACTGTATGCTGGAAAAGCCTGCAT
46637 GCACAACTTCGTTAGGGACCCTAGGGACCCTACTGGAGCCGGGCGGGCTGCATGCAGTGC
46697 ACACTTCGTAAGCAGCAGGCCGCAGGGATAATTAATATATAATTAATAAAACCAACTAAA
46757 GTGAAAATAGCAATAATTAAAA
	G-cox2 ==> start
	G-cox2-E1 ==> start
46779 ATGTTTCAATTATTATTAAATTATATACATGAATACTGTGATGCACCTAGACCCTGGGGT
46839 TTATATTTCCAAGATAGTGCTGCACCACAAATGGAAGGGCTAGTTGAATTACATGATAAC
46899 ATAATGTTTTATCTTATTATAATTTTATTTGGTGTAGGTTGGATATTAACTTCTGTTATA
46959 AGAAATTATGCCAGTACAAGATCCCCAATCTCACATAAATATTTAAACCATGGT
	G-cox2-E1 ==> end
	G-cox2-I1 ==> start /group=IB (1.80e-17)
	G-cox2-I1-orf378 ==> start /first_aa=I /note=GIY		evalue:4.2e-31
47013 atatacaatgtgccaatatacaatatttctaatcctataagcccccttctatcggaggcg
47073 ggacgcatgatgaaagtgttgacggttaaggctaaattaagagcgcattcctattattat
47133 ttaaaaaaaataattaaattttgattcaagactgttccggtcacttctcgacgcggttta
47193 aacttaataaacttaacaggggtagccctatttaaatatatattcttcgctccctgcttc
47253 gcaggagaagctatagttttagtcgcaaacctcgatgcattatttatacctgacgcgaat
47313 ttttatctttctatttctagtttttccccccttaacccaggtaccccggggtggggttcc
47373 cccgcccctgtaaaaagttatgaaaatgctagtactatgaaaaaattgattataaaggaa
47433 aacgaaaacaaatcaggtatttatcgttggactaacaaatacactggtgatacttatatc
47493 ggccaatcaattaacttatctgcacgatttatacattattttaatacctcatacctgact
47553 agtaaaaagcaattaattatttctcgcgctttaattaaatacgggtattcaggattttct
47613 cttgaaatattagaattttgcgaaaaatctgatttacttgaaagagaacaatattatctt
47673 gacctcttaaaaccagagtataatattttaaaaatagctggatcatctttgggcttcaaa
47733 cattctgaagatactaaagcaaaaattagtaaatcacttaaaggaatatatgtaggaaag
47793 aatagtgctttatttggtagggttcattctgaagaaactaaggcattaatgagcattaaa
47853 aaactgggagataaaaaccataattttggtagaactctttctgaagaaaccaaggagtta
47913 attagacttagagcacaaggtagaattcattctgaagaaaccaaggcattaattagtcaa
47973 aaacatggtaaccctgtcaatatatatgaaaaagtctctggagagtttagtttaatagga
48033 agttttgtttcgaaaagaaaagctgcccaatttttggagattagtgccggtacagtaaca
48093 agatatatgcaatcaggaaaactctttaaggataaatataaattttcaacacgctag
	G-cox2-I1-orf378 ==> end
48150 agaccaacactaaccacatggattatcaaggagctgcccccatcccccctctctctcaaa
48210 gagagagaggggggggggggatggggcgctgcatctcccccactccgtggggggggacgc
48270 tgctctgcaggagaaaaatccgctcctccgggcgcccactacagttagcgcggcgcgcgg
48330 acgataaacaattagaaaaacctgtaaattaaattttcactatatgctgaaacattctaa
48390 cgccttagatactagtaatacttattgattttacagtgacaactctaaggatactcctag
48450 gaacaatcagcaggaaaccaaatctgtcctgaactactctgcgtcttcggtggtctgctc
48510 agcgcagctgctctagccgcctcgcggctagtgggcggcctgcttttcttgcctccgaag
48570 gagcccccggctcctttcgagggcccctctcagcgcaagccatcttttttggattatttt
48630 taacaaaaaaatcaaaataaaaggttaataaaaacgccggtattcagctggacgataaaa
48690 tgggttccccagagactacacgtgaaatacgcggaatgagccgtgtaaagatatagtcct
48750 actcgacaagatacatacataagtcgagctg
	G-cox2-I1 ==> end
	G-cox2-E2 ==> start
48781 ACATTAATCGAACTAGTATGAACAATTACACCTGCTTTAATTTTAATATTAATAGCCTTT
48841 CCTTCTTTTAAACTATTATATTTAATGGATGAAGTTAGTGATCCTGCTATGTCAGTGCTT
48901 GCAGAAGGT
	G-cox2-E2 ==> end
	G-cox2-I2 ==> start /group=ID (1.11e-28)
	G-cox2-I2-orf263 ==> start /first_aa=N
48910 aaccaatttcttttaaatgatggccttaaattttatatattaaataaaataaaagacacc
48970 agttatttagcgttgctatttactggtcaagtaaacaatattctatccttacagactaag
49030 agtaaaaatactaaaaatactattgataatcatatgtttcatactaaagtgaaagctgct
49090 aaaagaataggtccacacgatcaagaagttatttctgttataattggatcattattagga
49150 aagtgtgttaacaggagatctgttgagggtacaagatttgcttataaacaaagtatagtt
49210 cataaagattatctattttggttatttgactttttccatagcagaggctattgttcaaac
49270 ttagaacctagaatgtatactagaagactaaaaaaaggagaccaagttatagaatattat
49330 gggtatgaatttaatacttttacattcagaagttttaattggattcataaaatgttttac
49390 acaaaaggtaaaaaggtagtaagtttggaaattgaaaaatatttaactccattggcatta
49450 gctgtgtggcttatggacgatggaggttttgctaaacctgggactagaatatcaacaaat
49510 agttttaaattagaagaagtggaatttttggctaaagttcttaaatcaaaatttgatcta
49570 gattgtacagttcaaaagatagggactatagatcaatattccatttacataaagggttca
49630 tctattccaaccttaagacaaatcgttttgccttttgtacatccatctatgctctataaa
49690 ttaggattataa
	G-cox2-I2-orf263 ==> end
49702 attagaattataagtttgaataatatagcccccggccaataggaaggctgcatctcccct
49762 gctttgttacaactacatatgtagttgtaacttgcgacctttattcgcgagcagggggga
49822 cgcttttatggtctttggatataatatcaaagttcttttaacccacacacatatataaaa
49882 tagtcgtgagataaatagacaaagttttagttttctttttcagcccgcccttttcatctt
49942 tatgcttccgaaggagcccctcctttctcctttatttccctgctttgctgggaaataaac
50002 gtaaaggaggggcccgcccttgaggcccctcgcctttttcttttttattttttttaacaa
50062 aaaaattaaaaaagaaaacgtataa
	G-cox2-I2-orf112_2 ==> start
50087 atgggccctccagcaactgggcggagccctacggcgccgcccctccttctccaccgtact
50147 acgcgagtagtaggtggaggaggagggttatatttagcggggggggcaattaaagatgaa
50207 aaggggcgccccttttcttcttttatttttttggttaaaaaattaaaaaagaaaaggaat
50267 ttaaatgcagcaggggggaccctagcacccttggtcgggggggaatgctcccccttcatg
50327 gccaacttcgtagcgtccctcctccggaggagacgcatcctagcgcgcaaagcgcgcgga
50387 tgctacggagttataaacaatgtatctatttatttctaa
	G-cox2-I2-orf112_2 ==> end
50426 gtttccgacaggattcttaaaggagagtttaatactttcttttggcgacatgagtgaaaa
50486 cagttaaaatattattattgataatatctagataataatacaagactgtcagtaaatagt
50546 ttgttttctttttatttattgcaacagactgggtcacttgtgggtgtcaatttatttgat
50606 gcttaatgtacagtcgatagggatatttaatccctg
	G-cox2-I2 ==> end
	G-cox2-E3 ==> start
50642 CACCAATGATATTGGAGTTATCAATACTCTGATTTTTTAAATGATGATAATGAAAATATC
50702 GAATTTGATTCCTACATGATACCTGAAGAAGATTTAGAGGATGGTGGTTTAAGAATGTTA
50762 GAAGTAGATAATAGAGTTATACTCCCTGAATTAACTCATATCAGATTTATTATTACAGCT
50822 GCCGACGTTATTCATTCGTTCGCGTCTCCTGCTTTAGCTATTAAGTGTGACGCGTATCCC
50882 GGGCGTTTAAATCAAGTATCTGTTTTAATAAATAGAGAAGGTACTTTCTACGGGCA
	G-orf119 ==> start
50938 ATGTTCTGAAATATGTGGAATATTACATTCCTCAATGCCTATTGTTATCCAATCTGTGTC
50998 AATTGAAAAGTTTTTGACATGACTGGAGAGTCAATAA
	G-cox2-E3 ==> end
	G-cox2 ==> end
51035 GCTCTAAACTTTTTATGCTTCTTACTCTTCCTTTGCGTAGTTTTTCTCCTTTGCATAGTT
51095 TCTATCGGTTTTACTTTGCTTCCCAAAGGGTTTACAAAATGGTAAACCTAACCCCCAAAA
51155 AGTCTTATTCTACTGTTAACTCTACATCTACTCTAGCGGGTAATAATGGTACAAAAAAAC
51215 AGCCAATATTATACAAGCCTGAAACTTTAGCTTTACAACATATTGAAAGTAATACACAAG
51275 CTACTACAAGTAAAGCTTATTAA
	G-orf119 ==> end
51298 TAGTTTATTACTTAATCAAAATGTTTCTATTACACAAGAGGAGCTGGACAAACTTTTAAA
51358 TATACCTAGTGTAAAAT
	G-orf97 ==> start /note=GIY		evalue:1.3e-10
51375 TCAAATTGCCTATTAGTAACGAGGTTTTCCCTGCTTATACTGCCCCTCCTCTTCTTTCAT
51435 TTCCTATGGAAATGAAAGAATTGGAGGGCCGGAGGTTTGGTGGGTAGACCTAAAGCTAGG
51495 CTTCGTCGTTTAGGAGTTTATATTTTTACTCATGTTCCTTCGGGGGCATCTTACGTAGGC
51555 TCTAGTAATAGTTTATCCCGAAGATTAAGTCAATATTTTGGCACAAATGCGTTATTTAAT
51615 AATAAGACATCTGGACTATTATTACCGCGCCTCCCTCCATCCGTACTACACTAG
	G-orf97 ==> end
51669 TAGTAGGATTGAGGGAGGATAAATAGAAAAAGATGGGCTAAGTGCATTTACTTTAGAAAT
51729 ATTTGTAATGCCATCTGAGTTTGCTTCTAAATATTATTACTTATTCTTAGAGCAATATTT
51789 TTTATTAGATAAAAGATTTAACTTAAATACTCAAAGAATAGTAAATTTTAGAGTCAACCA
51849 AGGAACTAAGATCTTTATGTATGATCTTGAATATAAAACCTTATACCACACAAGTTCCTC
51909 ACTAAATGCCTTAAGAGAGGACTTAGGTATACACCATGATACATGTTCTAGGTGTGTTAA
51969 AACAGGTGTTCCTTATTTAGATTTTTTTTATGCTTACCGATGAACCAGTGGCTAATGCCG
52029 TTAATGCTAATTTATCTTTAATGGAGTTACATAATTTAATGCTTCAAAAGAGAGCCTTAT
52089 CCTTAAAATCTTGCTATAAATATACTAGTAAAGCAATTAATTTAAAATCAATAGAAACTG
52149 GAAAAATAGAAAGTTTCCCTAGTACTATTTCTGTAGTTAGATATTTTGAAAGTAATAATA
52209 TTAAAGCTAATCGAAATAAAATAGCTGAGTGTTTAAAAACTGGTAAATCTTACCTAGGTT
52269 ATACTTTCTTTAGAGAGTAAGAGATAGTTTTGCAAGCCCGGCCCTAGCAATTAAATGTGA
52329 CGCATATCCGGGCCGTTTAAACCAGGTGTCTGTTCTAATAAATAGAGAAGGTACTTTCTA
52389 CGGTGCCCGCCCTTTTCATTTTATTTTTTTTTAAAAAATTAAAATGAAAAGGCAATTAGA
52449 GGGGCGGTGAGGTTCCCCGATTAGTTTAAGAATGGATCAAAATCTGTCAAAGTCCTAAAG
52509 CCTTACGTACAAAGTCATGAGAGAGAGCCTCATGGTGAAGAAAGAGTTGTAAGGATGTCA
52569 ATCTACTGATATATTAAAAAAGTATAAGGTAGACTCCTGAGAGGGAAATGGATCAGACGG
52629 TGCTAACTCGTCAGAGTGGTCTGGATAAGATCAAACTGCTCCCGACAAAGCTAACAGACT
52689 ATACGTTCCACGTTAGGGGTAAATTTCCCCGAGTTGTAAACTTCTACATGACAAAGTTGA
52749 AGTTGAAGCGAAGCCATTTGCTCCGCCCCTCCTTTCTCATTTATTTCCCGCACCTTGGCG
52809 CGCAGGAAATCAACGGAAAGGATGGTTAATGTAATGGGAGACGAAGATATAGTCGGACCT
52869 GGTTCGAAAGAATCAACCCTTGCAAGAGGGGGAGGATCGAATGTTATAATTGCATCATCT
52929 TCGATGATGCCCTTTTTGTTATTGACACTAGGGGGGGGGTAGAAGGCTTGCCTGCCAGTT
52989 AAAAAAGATCTAGGGAAAAGGGCGCCTCAATTTGGTAGTGTGGTATATCACACTAATCAT
53049 TAGACTTGACTTGTAATTTATATAAGAGAAGTAAGCCCCTCACTCGGTTCTGAAATATGT
53109 GGAATATTACATTCCTCAATGCCTATTGTTATCCAATCTGTGTCAATTGAAAAGTTTTTG
53169 ACATGACTGGAGAGTCAATAATCTCTCAATTATTTGTTCTTATTTCTCCTTTGGGTAGTT
53229 CCTCTCGCTTTTACTC
	G-orf126_1 ==> start
53245 ATGCGCGCCTCGCCCATCCTCATCCACCGTACAACACAAGTTGTAGGTGGATGAGGATGG
53305 TTACTAAAAGGGTTTACCAATATGGTAAACCTAACCCCTGGTTTAAGTAAAATTAAACCT
53365 ATTCGTGGGGTCCGTCCATTCTCTACTAGTCCTTTTGTTTCTAATCCCTATAGCCCAGCT
53425 TGCAATAACAAATTTTTAATGGATATGGATCGGAAGTGTAAAGATAAATATCAAAACCTT
53485 CCAGCCGTTGGGGGATGCACCACGTTCCTTTCAAATAGGTGGCGCCGCTCCTCCTCTCCT
53545 TTTTTTTTCAAAAAAATTAAGGAGAGGAGGACTTTTAAATGCCCAAGTTATACCTTTAAC
53605 AGGTATGGCTGTATTTTGTAA
	G-orf126_1 ==> end
53626 AAAACGAATTGCAATGATTAGGATCTTTCTAAGAAGTTTGACCGGTGAAAGGCTTGTGGA
53686 GACACAGGATAACGTACTAAAGAGGTGGCACTAACGCTCCTCCCTTAAGACCCGCCACCC
53746 ATTTGAATCATCGTAGGGTTGGGTTTTTCTGATGATAAAGGAAAAGTTCTGACTCCTACC
53806 CCCCTCACCAACATAGTAGAATACTATGCCCCCCTCCCCCACCTACTACCCATGTAGTAC
53866 GGTGGGGGAGGGGGGAAAGGGTGAGATTTTGTAATGGACGTAAGTCTGTTAGGTGAAGCC
53926 TGACGGCGGGGCTAACTCCCCTGCTGTACGGTTGATTCACAGGTGGTAGCATTTCTTTTT
53986 AAGAGAGTAATCGGAGCGTCGTTGTCTGTCCCTTTCTATAGATTAAGATTATAAAATTAA
54046 AAA
	G-orf132_1 ==> start /note=GIY		evalue:2.5e-18
54049 AATATGCAAATTTATAAAAGTCTTCGCCTAGCAGACAACGTCTTCTCTGAATTCATTATG
54109 CTTGCTGTTTTCTCTGTTATGCTTCTCTTTGGTATTTTTTCTGCCATTTATGTGTTCGGC
54169 ACTCCCTCTCTCTCTCTTTCAGAGAGAGATGTTTTTATTGATTATTGTTCCGATCCTTTC
54229 TTTTGTAATTTACTTTTGCCTATCTATAATGCTGCTACCGACAGAAAACGGCTCCTTAAA
54289 GATAATAAGGGTAAATCCGGCATATACTGCTTCACAAATTTGATAAATGGTAAAAAATAT
54349 ATAGGGTCTTCGAATCATTTAAGAAGAAGATTTCAGGAATATTTTAATACTTATTATTTA
54409 GAAAAAAATAAAAA
	G-orf162_1 ==> start /note=GIY		evalue:2.4e-14
54423 TATGCTATTAATCGGGCTTTACTAA
	G-orf132_1 ==> end
54448 AACATGGTTATTCAAACTTTAGTCTTGAGATTCTAGAGTATTGTGAAGCACCTTGTGTAA
54508 TTTATTGAGAACAATACCACATGAATCTATTAAGCCCCCAATACAATATATTATCCAAAG
54568 CTGGATCATCTTTGGGCTTCCAGCACTCCCTTGAAACTAAAGCTAAATTCTCTACTTTTC
54628 GGCTTGGAAAAATTATTGACCAGGAAACTAGAGATAAAATCTCTGCTGCTATGTCAGGAG
54688 AGAACAATCATATGTTTGGCAAAAACAGACCCCAAGGAGCAGGAAGCCCAGCTCAAAAGA
54748 TAGAAGTTTTAGACTGTGAGACTAATGAAACGACTATTTACGATTCTATGGGTGAAGCAG
54808 CTCGAGCCTTAAACATCCGAGTCTCCAGTATTTCTGGGTATTTTGTTCGAGATCCACAGA
54868 AACCTTTCAGAAATAAATATATTTTCAAAAAAGTCTTCGCGTAG
	G-orf162_1 ==> end
54912 CGATGTTAGGCTGCGCCCAGCCGCACTAACTTCTTAAACACCCTGATTCTTTTATTAGCA
54972 ATAGAATAATACTCTCTGGGTCCCCCCCTCCTCTCTCATTTATTTCAGAATGAAATAAAC
55032 G
	G-orf279 ==> start /note=GIY		evalue:2e-12
55033 GAGAGGAGGGACTTAGAAGTATTAGCTTTATATAACTTAAACCCCAAATGCAAGGACATA
55093 CAAGAATTATTCACAGTACAAGAAAAATTAGATATACCAGGTATATACTGTTTTATGAGT
55153 AAAGACAGAGAAAACTTAGCTCATTACATTGGATCTTCTACTAATATAAAGAGAAGATAC
55213 AATCGTCACCAGAGTAATTTAAACAGCAAAGAAGCTAGAAATTCTCAAGCAAGTCCTAAA
55273 TTCTATAACTACATTAGAAAGTATGGATTAGAGTCGCTAGAATTTGGTTGCTTACTAGAA
55333 ACTAAAGATTATGTGGTAATCTTTAGTGGGTTTGATTTATCTCCAGAGGAAATATCTCTC
55393 TTAAAATCCTTAACTCAGTTAGACCTACTTATAACTGAGCAGTACGGCCCTCCCTTTTCA
55453 TTTTTATTTATTTTTTTCAAAAATTTTAAAAATGAAAAGGGCCCCCCTTTTCATATTTTT
55513 TTTAAAAAAAAAAATATGAAAAGGGCCCCCCCTTTTCATTTTTTTTTTAAAAAAAATGAA
55573 AAGTTTTTAGATAGCTACGGTTTATCCCTAAATATATCTCCTTACGTAGGAACCAGAGAG
55633 TCTAGCTTATTATCGGCGGAAACTCGTAATAAAATGAGTGACTCGCACCTGGGAAAATAT
55693 AGCACTATATCGGAAGAAAAATGAGCAATTGTTAGAGCCAAAGCAAAAGAAGCTTGAGCT
55753 AACGAGCCATCCAACTCAAAAAGAAGAGAAGCTGTTAGTGCTCATCATGGTATAGCGGCC
55813 CCCTTTAGGGGGCTGCATCTCTCCTTTGGAGGATGCTTTAGAAATCTTAGATACCGATAA
	G-orf279 ==> end
55873 AAAAGTGATAGGAGAATTTGCCTCACAAGTAAAAGCAGCAGAATATTTAGGTGTTGATCG
55933 CCGTATTGTCAAAAAGCATAAGGATTCGGGCTATCTATTAAATAGTAAAATAGGTCTTGT
55993 ATACATCCAGGATAAAGCAGCGGATAAAAAGTCAAGAGCAATGCAAGTACAAGGCCCCCC
56053 CCTTTTCATATTATTTTTTTT
	G-orf100_1 <== end
56074 TTAAAAAAAATTAATATGAAAAGGGCCCCCCTTTTCATATTTTTTTTTAAAAAAAAAATA
56134 TGAAAAGGGCCCCCCCTTTTCATTTTTTTTAAAAAAAAAAATGAAAAGGGCCCCCCCTTT
56194 TCATTTTTTTTTTAAAAAAAAATGAAAAGGGCCCCCCTTTTCATATTTTTTTTTAAAAAA
56254 AATATGAAAAGGGCCCCCCCTTTTCATTTTTTTTTTAAAAAAAAATGAAAAGGTTTTAGA
56314 TGCTAATAAAAATTTAATCGAGGTGTGTGCGAGCGTAAGATCCACTGGAATAAAATATGG
56374 CAT
	G-orf100_1 <== start
56377 TTCTGCATCTTCAATAACTACATCTTACTTAGATAAAGATAGATTATGCAGAAATAAATA
56437 TTACTTTGTATCAGCAGTTCCTTCGATCTCATAATGATCTTATCCTACCCTTATCACCAA
56497 CGGCGACAATAATTCATTTTATTTTTCATGGAATCCTTGCTCCGCCCCTCCTTTCTCAT
	G-orf186_1 <== end
56556 TTATTTCAGAATGAAATAAACGGAAAGGAGGGCATTTAAAAGGAGGTGTTCTCTGCGACT
56616 CCTCCTCGGATTTAAACCAACGTTATAATCCGAAAGTTTTATATACAGAGGGAAAAAAGG
56676 TCTGTTATAATATAGTACCTTTCTTGTTATACTACAAATATATGATTTTACACCCGAATG
56736 ATCTCTAGTAAATATTGATGTAGATCCTTTAGATGTGAACGTATCTTTATAATCAAATGA
56796 ATATACACCTAGATTAAACACTGTTACAGACCTTACTACTATATCATCTTTTTTATCCAC
56856 ATGGTTATGAACTAATAGAGTTATATTTTTATTGAATTGATATAATACACCTTTGTCCTT
56916 ATACGTATCATATAGTTTTCCTTCTAATATTACTATTCCGTAGTGTGTAAGATCTGTAGT
56976 TAAGGGTGTTAAATTTATAGAGCTTATATCATACTCGTTATTAGGATTGTCTGTATGTGT
57036 GACATTATATGGAAGATTGTTAAGGCTTGTACTAACAGTACTATATGAACGTGTGTCAAC
57096 CTTCAAACCTGACATATTCAT
	G-orf186_1 <== start
57117 GCTATATCCTTGTTTAATTGGTTTAGGTTTTGATTCGGAATTAGGTTTACTCTCTGGTAA
57177 ACCACTATCTGAAGCTCTCTTGTAAACCTCAGGTGATGTAGATATAGGTATAATACGGAA
57237 TATAACTTCACCTTCGAATTCGGACCCTGAATAACTAGATATAACAACCTCTACTCTCTG
57297 GGCCCCCCCTTTTCATTTTTTTTTTTTAAAAAAAAATGAAAAGGGCCCCCCCCCCCCCCC
57357 CCCTTTTCATTTTTTTTTTTTAAAAAAAAAAAATGAAAAGTTTGTAGAAATTTACAATAG
57417 TTGCTGGTTCTATAGCATTAGTTACTAGAATCTGTCTAGATAGTGAAATACATTGTTGAC
57477 CTTGTGGGCTTGATTTATTGTAGATAACAGGTATCATAGAATATGTTTTACCATTTTCAA
57537 AGGTACTAATTATCTCCTTTTCAATAAATTCTTCGTCTAATTTCAGAAGTGATGGACATA
57597 TAACATATTTTTCGTCATATTTAGCAGATCAACTCAAGGGTTTGTTATCTATTGTACATT
57657 CCTTTGTTATATGAATTTTAGATGGGTCTAACCCTAATGGTTGGAGCACTGAAATGTTTA
57717 ATTCTGAATCATTTGTATTAGTATGAACGTCGCCTTGTATTTTGTTAGGTGTAGCATTGT
57777 TAGCCTCCGGTGATTTATTATCTGTTGAATATAATCTTTTTTGGGATTTCTGTGGTAAGG
57837 ACGATGACAAGGGTTTCGGATCATCATCAAAGAATAGAGGTTATACGGTCCGACATCATG
57897 GAAGATTGACGTAAGATAGAAAAATTAGTTCGTCAATTTGAGGTGTATAGAAAACATGCA
57957 TTAGTTCATATACCAAAAGGGTGGTAAATGTGCTTTTACCCTCCTAATTTTTTTTTTATG
58017 GCCGAAGGCCAAATAAAAAAAAATAAGCGTAGAAATAATAGCTAGTACTTTATTTCTTAT
58077 TTAACCCAGTTTTACCTAACAATCGTATTTCCATATACGTAAATATCTGGAATTTTACAC
58137 TCTTCAATGCCTATCGTTATCCAATCCGTTTCTATCGAGAAATTCCTAACTTGATTAGAA
58197 GAACAATAGGGTTTATACACCAATAAACCTAAACCCGGCCCGGCTCCTCTTGCGAAGCAG
58257 CTCTATTTTTTCTTTATTATTTTGATTTTATTATTAAAAATATCTAAGAGAGAACTCGAC
58317 GCTCGACGCTCGACGGGGTAAAATAAAGAGAATCAGATTAAATTATATTAAATTATATTA
58377 AATTATATTAAATTATATACAATTATATTAAATTATATTCTATAAGTAATGTATATAAAA
58437 ATATATTATACATTTTTTTATATACATTTATAAAGATTCAACGCCTCCGAAGGAGCCCCT
58497 CCTTTCTCATTTATTTCCCTGCTTTGCTGGGAAATAAACGGAAAGGAGGGTTTTATAAAA
58557 CTTTATTTAAAGTTAAAGATAGTACCGAGAGGGAAAAACAAATATTTAATTTGAATTATA
58617 AGCAGCTTCAATTAATAGGAGCGTACCTTTATTTTCTTGATTTTGTAGTTAATATTACTG
58677 AATCATTTGATCGATTGTTCATCATTTATTAGTGGGCCAAACTCCTTCTAAAAGTTACAA
58737 TTAGGAAACTTATAGATCACTTCATGCTTAGGCTTGTTGTGCCGTGAGGGGATAAGGTAT
58797 AATTTTAAGAGTCTCTTGAAACGTTTGAACGTTCTTATTTACTCGAAAGGTAAAAAATAA
58857 AGCGTCCCTCTCTCTACGAGAGAGGGATGCACCCCCCCGTAGGGGGGGGCG
	G-orf204 <== end
58908 CTAGGTGGTTAGCCGTGAAAGCTTTACTATGTACGTGTGATAGAAGACAGGTTGAGAAGG
58968 CTGGATAAAAGGATGGAGAACTTTTAATTGGTCTCTTTTGCAGTCTAGGAGGAGGCTTGG
59028 GATTGAACAGGCGTGAGCACAAACTAGGTAAGATCTCGCTGAAGGTAAGAATTTTGTATA
59088 GAATGTCTTTCCCTTCCCCCCCCTTCTCATCAAGAGAAGGGACTCCCCACTGTTACCCCC
59148 TCCCTCCAACCTACTACTCACGTAGTACGGTTGGAGGGGGCCGGGGGGGTGGGGGGGAGA
59208 GAGAGGGGGGAAAATTAGAGGGCGCCGCCCTTTTCATCGGGGGGGGGGGGGGGCGCCCCT
59268 TCGGGGCGCCCCCCCGATGAAAAGGGGCGCCCCCCTTTTCTTCTTTATGCTTCCGAAGGA
59328 GCCCCTCCTTTCTCATTTATTTCCCTGCTTTGCTGGGAAATAAACGTAAAGGAGGGGCCC
59388 CGCCCATGAGGGCCCCATGTCCCGCCTTTTCTTTTTGATTTTTTTTAACAAAAAAATTCA
59448 AAATAAAAGGCCTTTTCTTTTTGATTTTTTTTTAACAAAAAAATTCCAAAAAATAAAAGG
59508 GCCCTCCTTTTTCAT
	G-orf204 <== start
59523 ATTTATTTTTTTTTAAAAAAAATTAAATATGAAAAATTTAATGAGGGGGCCCTCCAGCAA
59583 CTGGGCGGAGCCCTACGGCGCCGCCCCTCCTTCTCCACCGTACTACGCGAGTAGTAGGTG
59643 GAGGAGGAGGGTTATATTAAGCGGGGGGGGCAAAATTAAAAAAGAAAAGGGGCGCCCCTT
59703 TTCATCTTTATTTTTTTTTTAATTAAAGATGAAAAGGTTTTAAACCCTCCCCTCCATCCA
59763 TCCAACTACTCCGTAGTTGGACGGATGGAGAGGAGCCGGGGGGGGGGGGTGGCGCCCCCG
59823 ATGCAAAGGGCGCCCCCCTTTTCATCTTTATTTTTTTTTTAAATTAAAGATGAAAAGGTT
59883 ATTAAAACATAAAACTTAACGAGGCCTTGGTTGGGACCCACCCTCCCACCCTCCCACCCT
59943 CCCACCCTCCCACCCACCAACCCCTACCAGCCTTGGTCTGCATGCACAACTTTGTTAGTG
60003 CATGCAGGCCTGGTCAAAGGCACCTACCATTGTTTAGTATATTCTATTTCCCCCCGGGTC
60063 AAAGCCTGCATGCAGGGGGAGGGCTTCCTTCGGTGCCGGGAGGGTAGGAGGCTTCGCCAC
60123 CCTACCAAGGTGGGGTAATAATTTTATAAAGAAATGGTGGCCTGCTAAACCCTGCATGCA
60183 CAACTTCGTTAGCCGCGGAGCCGGACAAATAGTTGTATTAAATAATACCTACTTTATATA
60243 CCCCTATCATAGTTTATCTTAATTGCCTTTTACTGCACTGAAAACATGGGCCCTTTCGAC
60303 CAAGGTGGGAAAACAGAAGGACCCCTGCTGTGTAGGGTGGGAAAAGGAGGAATATATAAT
60363 AATTTTTATTCACCCCCAGCATACTTCGTAAGCAGGGGGATAACGGAATATCTCGGGAGC
60423 TGGAAAGCCGCCCCTTTAGTTATAGAATAAATTAAATA
	G-nad4L_2 ==> start
60461 ATGAAACATATGAATCTTGCATTATTACTTTTTTTAATAGGTATTCTAGGTTTTGTTTTA
60521 AATAGAAAAAACATAATCTTAATGCTTATCTCAATAGAAATAATGTTATTAGCTATTACA
60581 TTTTTAATATTGGTAAGTTCACTTAGCTTTGATGATATATTAGGCCAAACATTTGCTATA
60641 TATATAATAGCAATAGCTGGTGCAGAATCAGCAATTGGTTTAGGTATTTTAGTCGCTTTC
60701 TATAGATTAAGAGGAAGTATAGGAATAGAATATTAA
	G-nad4L_2 ==> end
60737 ATA
	G-nad5 ==> start
	G-nad5-E1 ==> start
60740 ATGTATTTAGCTATAATTACTTTACCCTTACTAGGATCAATAGCTTCCGGTCTTTTTGGA
60800 AGAAAGATCGGAGTCACTGGATCACAATTAATTACTTCTAGTTTAGTAATTCTTACAACA
60860 CTGTTAGCTATAGCTGCTTATTTTGAAGTAGGTTTAAATAGTATACCTGTTTCCATCAAG
60920 CTATTTACCTGGATTGATTCAGAATCATTAAACGTATTTATTGGTTTTCACTTTGATTCC
60980 TTAACAGTATCTATGCTTATCCCCGTTTTAATTGTATCTTCTTTAGTTCATATTTACTCC
61040 ATAGGATACATGAGTCATGATCCTCATAATCAAAGATTCTTTAGTTACTTAAGCTTATTC
61100 ACATGATTTATGATCTTGTTAGTAACAGCTAATAATTTCTTATTAATGTTTGTAGGTCT
	G-nad5-E1 ==> end
	G-nad5-I1 ==> start /group=IB (6.35e-20)
61159 ttctcggccgtttatgtatttaagtatataaataattataccactatatgctggaatctc
61219 ttgtaaggcttaagtactccacctagcccgcccctccgaacgggggagggctgcacttat
61279 aatgcagcccccccctcctcgcccggcaacctgaggttgccggcgagcctctcatttatt
61339 acactctcccccccgctttgtcacaactactacgcgtgtagtagtttgaaaagcgggggg
61399 gggggtttgaaataaacgggggggggggaggggtgcatcagcttcgctgatgctcccctc
61459 ccccctcggaggggcgccgcccttttcatttttatttttttttaaaaattaaaaatgaaa
61519 aggttttataaacaggcatagtaacaatcttaagtatatctagacaatcagcaggaaacc
61579 atattattttatcttaagattgggttcctcagagactaaacgtggtacacccctcttcag
61639 tagtacttaacaaaaaaggggaaggagggtgaagttatagtccagtattttacgagagta
61699 aaattaatatggcgaagttgagggtcagatttattctgaatttatatctcttatccagac
61759 tatttttcttatcttttatttgtatttaaacgattttactgtaaaactcctaaagagggc
61819 aaatactctaataaatataaaaaagagtatgagttaacagaggagcaaaaggaagcggcc
61879 cccctctcgggggggctgcaagggggtgcgttatcacgcaccccctcgctctagtaggtc
61939 taatgttagcagacggtgccccgcccttcctctctcccattttttttttcaaaaaaattg
61999 agagagaggaaggtttttagaaagagtaaaacctggtcataatgcaagacttagagtaga
62059 ccatgcttatccagaacaagagtcatacgtattaagtattcacactttatttagccctct
62119 aattggtatggaaccagttattaatgtaagaaaacctgacccaagaacaggtaaagtcta
62179 taagtctatgtattttagaacattgagtttttcttgtttgaatatattccatgatttatt
62239 ttacaaaaataaaacaaaagttgtacctttaaacataggagatttattaactcctagggg
62299 gggctagctcattgaattatgggggacggtctgtttatatcagatagggctgttgttgtt
62359 ttatgtgcagaaagttttaccagagaggagcgtcgcccccccgcaggggggggcgatgcg
62419 ccaaggtgggggcgcgctgtgcgcgccccctcgctagagggcccccccttttcatttttt
62479 ttttttaaaaaaatgaaaagggcccccccttttcattttttttttttttaaaaaaaatga
62539 aaaggttttagtaagtgttttagactcaaagtttggaataaaatctactttaaataaacg
62599 tgtttcaagtactggaacagtaggttgaagaattagagtaagtaaaaaaagtatggataa
62659 actgataactttggtgagtcccttttttataccagagctggccccacccctccgaacggg
62719 ggagggctgcacttataatgcagcccccccctcctcgcccggcaacctgaggttgccggc
62779 gagcctctcatttattacactctcccccccgctttgtcacaactactacgcgtgtagtag
62839 tttgaaaagcgggggggggggtttgaaataaacggggggggaggggtgcatcagcttcgc
62899 tgatgctcccctcccccctcggaggggcgccgcccttttcatttttatttttttttaaaa
62959 aattaaaaatgaaaaggttatataaactaggtatagatcagtaggataaaccagtacatg
63019 tagatatacccaactttgttatattatcggtatttaccgataacaaatccgtg
	G-nad5-I1 ==> end
	G-nad5-E2 ==> start
63072 AGAGGGTGTTGGTATTTGTTCTTATCTATTAGTTAATTTCTGATACACTAGAATAGCAGC
63132 TAATCAAAGTTCAATATCTGCCTTATTAACTAATAGAGTGGGAGATTGTTTTTTAACTAT
63192 AGGAATGTTTGCTATATTATGATCATTTGGT
	G-nad5-E2 ==> end
	G-nad5-I2 ==> start /group=IB (8.44e-21)
	G-nad5-I2-orf100_3 ==> start /first_aa=K /note=LAGLIDADG		evalue:3.2e-07
63223 aagaatacaaaaatgtttaaagattttaatggaataaaaaagaaaaatatccaaattatg
63283 ccttacagacaagtgagacgatattctaattgttctcgtaatatgggcccagaatcctgt
63343 tcttctttaactgaaaaagttaatccttcatatgtaacagggttttgcgacgctgagtct
63403 tgttttattattgatgtatttaaacagaaaaaaaattggacatcggtggctagattcaaa
63463 attaaattacactctatagatttaccgttggccccgcccttttcatttttattttttttc
63523 taa
	G-nad5-I2-orf100_3 ==> end
63526 aaaaaaatgaaaagggcgccccttttcatatttatttttttttttaaaaaaattaaatat
63586 gaaaaggttatataaacttcaatccctccgccccctctcccccccttttctcccctaact
63646 cgagaaagagaatagaggtatgagaagaagagtatggtccctaagcaggcggagcagcct
63706 gctacgggttgctccgccaggggggagaaaagggggggagagggggtaggctgcctaccc
63766 acagccccttaccctggcagggtaagggtctgtgcggaggctgccggcgactctctcatt
63826 tatttccaccccccagctcggccccctcccctctctcatggccttcggccaagagagaag
63886 ttttttttttgggccccttggggcgcccgagagggcaaaaa
	G-nad5-I2-orf288 ==> start /note=LAGLIDADG		evalue:1.3e-33
63927 atgaaggagccggccgggggggggggggagggtccttattgggttagtggatttattgat
63987 ggagatggttcatttactatctccatagaatctactactaattatgtaaatgttcgttta
64047 atgatagggttaaatcatagagaaaatgttttaattcaaagaatattagaatttttcggg
64107 gtaggtagaattaatttaagtcctaaacaagaaatggtgtattatactgtaggtaatatt
64167 aaagatttgattagcataattgtacctcattttgatacctataaattaataggaaataag
64227 tataataattatttaatttgaagagaaattttacttaaagttaattctaaagcacattta
64287 acttcagaaggatcaaataaaattaaggaacttagatcaaaacttaataaataccctgag
64347 cgggataaaaacctaaatttatccaatgtagcgggggcgaacggtctaagttcacattct
64407 acttcctcggaggagcctaacaggaaactatacggaggatccgagcgacaaaccctaaag
64467 agatatcctagagggtttaggagttattctactaaatcatataataacgttaactatttg
64527 ggggagccggccggggggaaaaacttaaaaaggctttctccatacttagcatccgcgccc
64587 ggggagcgcgcgctaggatgcgtctcccctgctccgcgccaaggtggggacgctggtggc
64647 cccccttttcttccggggggggggcgaaaaaaagaaaagggcgctcccttttctttttta
64707 ttttttttttttaaaaaaattccaaaagaaaagggcgccccttttcatatttattttttt
64767 tttaaattaaatatgaaaaggttttaa
	G-nad5-I2-orf288 ==> end
64794 aacccccgatgaaaagttaattgagggttcattattctatttcttgagttatggttgctg
64854 gctgggctgcgccctaatgaaaaaagggggggggcagtaaagaggatctggataaaatta
64914 aagcaatcaaaaataaatttaacagtaagcgggaggtattcgatttttcacatttagact
64974 ctttaacattttaaatacattgccgtgggcgatagtaatatcgctcttattatataacta
65034 tatgcgggaaacagcgcccctaaagtctttttgtaggatattgtggaaactactttttat
65094 ttttttatattattagaagcgtacacagaccataaacattaaaaagaatagaacttatag
65154 cattgtgtgcactgctgcatggcctgggggccatgcagggggggggggggcccgcggggg
65214 ttgttcgcaccaagtaacatagttacaaggctccgtgcatgcaggggggcacattaacta
65274 taaaagtggtgtgcaccttcttccggctcctttattttttttttttttcttagatcaaaa
65334 aatatagcacacaattatattagtgacaatggacaatccgcaggaaatgaatttaatttt
65394 aaattcttgcgcaagacaaggaggctttctggtgaaggttcttttgtttgaatccttgag
65454 tttataattaaagtaagatcctcagagactacatgttatacccccagcatggtttttttc
65514 tggggtgaagatatagtccaatttatagttgaaaggctataagggtgcttgcaaagctag
65574 catcgaataacgtagttgttagcaaagcaagcacctacaattg
	G-nad5-I2 ==> end
	G-nad5-E3 ==> start
65617 AATGTAGATTATGCAACTGTATTTTCATTAGCCCCATTTATAAGTGAAAATATTATAACT
65677 ATAATAGGTATTTGTTTATTAATTGGTGCTATGGCTAAAAGTTCTCAAGTCGGTCTTCAC
65737 GTCTGGCTTCCTCTAGCGATGGAAGGT
	G-nad5-E3 ==> end
	G-nad5-I3 ==> start /group=IB (8.09e-25)
65764 tggtgtaaccgggctttccttaaacttcactatatgcgggaacatcctgctttaattctt
65824 ggtccactcaagagatatttcttgctcggaaaaatccaagaacagggacaatccgccgga
65884 aacttaatcaagtgctctaatttccctctcttttttttttatcttcaaaaaaagagagag
65944 gaccgggttagtgcaagatttaggttcctcagagactactcgtgaagcatttatattaaa
66004 agataatatattcaaattttgattaataggggcccccttttcttcggggcgggctccttc
66064 ggagcgcgcgcccgcccgatgaaaagggcgccccccttttcatctttatgcttccgaagg
66124 agcccctcctttctcatttatttccctgctttgctgggaaataaacgtaaaggaggggcc
66184 ccgcccttgaggcccctcgcctttttcttttttattttttttaacaaaaaaattaaaaaa
66244 gaaaacgtataaatgggccctccagcaactgggcggagcctacggcgccgcccctccttc
66304 tccaccgtactacgcgagtagtaggtggaggaggagggttatatttagcgggggggggca
66364 attaaagatgaaaagggcgccccttttcttttttattttttttttgttaaaaaattaaaa
66424 aagaaaaggtttgttgaaggagacggctcgcctccgaaggagcccctccgttctcattta
66484 tttccataaggaaataaacggaaaggaggggcccgcccttttcatcggggggccttcggg
66544 gcgcccgacccgaagaaaaggggcgccccttttcatctttattttttttttttaaaatta
66604 aagatgaaaaggttttataaacaataaagatggctatctagaatttaaaattacacaatc
66664 aagcctggatgctcaagtattattttatataaaaagagcctaggttttggtgttgtaaga
66724 attcaagataaaaaaaataacactcattgctatagagtaagagataaagaagggttattt
66784 aagataatatctatatttaatggtaatttgttcttagacagtagaaaagaacaatttaag
66844 ttatgactagctgcctataattacaaatataaacaaaacattacttatctagaaaataac
66904 aataaacccaatttatctaattcttggttatgtgggtttacagatgctgaaggttgtttt
66964 acttgttcaatcattgacaaaccaacaaatggtggcttagttagattaagatatatttta
67024 tctcaaaaaggtaattatgatcagatgaaatatttagcagatatgttaaatggtaaaact
67084 cattatcttaaaagctattcaggttacaatatgacagttaatacaactaaattaggtcta
67144 gtcattaaatattttgacctttatcctttgaaaactaaaaaacatatagtttattttaat
67204 tgaaataaaatgtacaagttaatagtagacaaaaagcatttaactgctgatggtttaact
67264 gcgccgctcctcctctctcccgaacagccttctctcatggccttcggccaagagagaagt
67324 ttttttttttaatgagagagaggaggacttataaaaagatacaataaaaatttaaataga
67384 ttagacaagataatataatatattataatataaatgaagatatagtccgaacagttatta
67444 aggtaactgagtgtttttatttcatatataataaaaaccaacatatttg
	G-nad5-I3 ==> end
	G-nad5-E4 ==> start
67493 CCTACACCCGTTTCTGCATTAATACACGCCGCTACAATGGT
	G-nad5-E4 ==> end
	G-nad5-I4 ==> start /group=IB (1.69e-23)
67534 aaacgtttgccgtggattggcgtgagtcaatctattattatattgctatatgctggaaaa
67594 accttacatcaagtttattcatattttaagtaatttaaataagatgaataagaaaatctt
67654 gtgtggcccccgaccaaggactctattttttttctttattattctatttaaaaaaaattt
67714 aagagagtccttggtcggggggttttaacagggggcctcgcccccagtctatatgttata
67774 aagggggttaatcagcaggaaactctttcatctgaaattctagatataaatgaagatgag
67834 aaaggctcctcagagactacacgcgatataacttataattttgatgattatttaaatcta
67894 aaacctttaccggcgccgccgcgcgtagcgcggcggcgtagccccgatcatcgaacgaag
67954 tgacgatcgagggtaaaaatttaaccggatgccacaacgtggcgccggctggcctggccg
68014 cgactgaagtcgcggccggccccgccaaagattcatagaatgatttataggttttacaga
68074 aggagatggttcttttatcgtatctaaaaataaagtttattttgatataactcaaaatcg
68134 accgtggcttcgcagaagatatacaaattcgagggggcgcgcgcagcgcgcccccttgaa
68194 ttaggttttgggaaagtattaattagaagtgaaaaacatagaaatgttggagttttttat
68254 gtttcttcgaccgtggcttcgcagaaaatttaagattaatgacaatatttaatggaaatc
68314 tttctactaactataaaaaaagaacaatttaaagtttggttagacacatttaatctacaa
68374 tataaaatggatattccatttattgataaattagttaaacctagcttatactccccttcc
68434 tactactactcgcgtagtagtaggaaggggggggggtaatggttgaatttcccgtaaaaa
68494 aaatcaaattatttttttttattaccggccggccggctccgaagggtggttttccgacgc
68554 cgaaggatgttttactggggccttggtcgtaaaaagttgtagaacttctaaacttagaag
68614 agcgaggggggcgcgcgccccttcggagcgcccccaccttggcgcagcccccccggtagc
68674 cggccggccgggggggggggcgcaccacatttaactttttcagtttctcagaaagaattt
68734 tatataataaacctcttacgagaagtatttttaaatgaaaaagaatcagaccttaaaaat
68794 attaaatatgataaatcttgagatggctgagtttttcattgttcttcttttactaaactt
68854 aaaataattttgcggcggagccggtaaattatttttctatgtataaattaaaaacaaaaa
68914 aatctccccgaccaaggtgcgcatttaaaaaatgatgtaaaatacatgatatgggccccc
68974 ttttcttcgggcgctcccgaccaaggactctacgggtcgggcgccccttttcatatttat
69034 tttttttttaaaaaattaaatatgaaaaggggcccccttttctttttcttttaaaaaaaa
69094 tgaaaaagaaaaggggccccccttttcttttttttaaaagaaaaaaaaaagaaaaggttt
69154 tagatacaaaacatcttacattagatggtttaaataaaatagatttattaacaaaagata
69214 ttaataaattcaatataagttaaagatatagtccgatccatcattaaattgatggtgtgt
69274 tattcctttataaggttagtttttaatcatatcgtagccccgcccttttcattttgattt
69334 ttttctaaaaaaataaaaatgaaaaggttatataaaagcatggcggagccggccccaact
69394 ttttttttcatgacgactgctaatattgtactattcagggaataaccaacacaaatg
	G-nad5-I4 ==> end
	G-nad5-E5 ==> start
69451 AACTGCCGGTGTTTATTTATTAATGCGGGCATCTCCTTTAATAGAATATAGTTCAACTGT
69511 TTTAATATTATGTTTATGAATTGGAGCTATTACAAGTGTTTTCAGTTCTCTTATTGGACT
69571 TTTCCAACAAGATATTAAAAAGGTTATAGCTTATTCAACTATGAGCCAATTAGGTATGAT
69631 GGTTATTGCTGTTGGTTTATCGTCATATAATGTGGCTTTATTCCACTTAGTAAATCATGC
69691 CT
	G-nad5-E5 ==> end
	G-nad5-I5 ==> start /group=IB (2.37e-19)
69693 tcacggacctcttttcggcttgctcctcctctctcatccattttcaatggacagagagga
69753 ggaatttaaaagacaaagcccctcccctctcgaacagccttctcatggccttcggccaag
69813 agagaagttgcctccgaaggagcccctcctttctcatttatttccctgctttgctgggaa
69873 ataaacggaaaggaggggccccgcccatgaggggccccatgccccgccttttctttttga
69933 ttttttttaacaaaaaaattccaaaataaaagggccctcctttttcatatttattttttt
69993 ttttaaaaattaaatatgaaaaatttaatgaggggccctccagcaactgggcggagccct
70053 acggcgccgcccctccttctccacgtactacgcgagtagtaggtggagaaggagggttat
70113 atttagccaaatgaagagaggggaggtttgtagagggtatgtaaaacttggctatatact
70173 gggaactcctaaagactaaaatacttaattctaagtaacaatttttagtatgtaatattt
70233 attgaattaaatggacaatcagtaggaaacccacaatatttaattagatatttagtagga
70293 tcctcaacgatcacacgccaagattattattagtaattaataataatatgatatgatcta
70353 ctcaccatagagatatggtgttaacaaaaggtgagtatgattaagctcgacataattctg
70413 gcgccgcccctcccctctcatttatttccatacggaaataaacggtggggagggattgtg
70473 ttagggggggctaatccgaccaaggcaacccccggccggctccgccccttacttccccct
70533 tcctacctactactcgcgtagtaggtaggaagggggggggggggtgaagttagcaggggg
70593 ggggggttattgaaagggaaaaccattattttaaactattaaaacctgattacaatatct
70653 cacaggaagctagctcttcgatgttaggccgaaaacattctgaggaaaccaagaaaagaa
70713 taagtgcttctggtgtgggtaaaaatttgggaatcaaaagaacggagccgggaacagaaa
70773 cttcgattatctctttctcagcctaatactcagaaaatagaaattacagggccccctttt
70833 cttctttattttttgttaaaaaattaaaacagaaaagggccccccttttcatatttattt
70893 tttgttaaaaataaatatgaaaaggatttagaaactaacattgtaactatttataattcc
70953 atggctgaagctgctagaagtttgaatactagccataaaataatttcgaccaaggttggc
71013 ggagccggccccatattttattcgtggacaaataaaacccgccgccccctctcgaacagc
71073 catttaattaacctcttttaggacgataatctattaccttttgttattgaagtg
	G-nad5-I5 ==> end
	G-nad5-E6 ==> start
71127 TCTACAAAGCTCTTCTTTTCCTTGGTGCAGGTGCAGTTATTCATGCTGTTAGTGACAATC
71187 AAGACTTTAGAAAATATGGAGGGCTACGGGCATTCTTACCTTTAAGTTATTCAGTTATGT
71247 TAATAGCTTCACTTAGTTTAGTTGCTTTCCCTTACATGACTGGATTCTATTCTAAAGATT
71307 TTATTCTGGAATCTGCCTTTGGTCAATTTTATTTTTCTAGTATTGTAGTTAACTTTATTG
71367 CTACTATTGGTGCAATATTTACTACATTATATTCAGTTAAGGTTTTATACTTAACTTTCC
71427 TAGCTAATCCCCGTGGACCTAAAATAAATTATAAACAAGCTCACGAGGGTGATATTTTCA
71487 TGAGTTTACCTTTAATTATTCTGGCTATTTTCTCTATATTCTTTGGATATATTACTAAAG
71547 ATATATATATTGGACTTGGTTCAGCATTTTTTGCAGATAACAGTTTATTTATTCATCCTT
71607 CACATGAAATTATGATAGAAACCGAGTTTGCAGTACCTACTATTTTTAAATTATTACCTT
71667 TTATTTCTACTATATTATTTTCTGGATTAGCTCTGGTTTTATCTGAATTTTACCCTAATT
71727 TACTAATGTCATTTAAATTCACTAGATTTGGCTATAATCTTTTTGGATTCTTTAATCAAC
71787 GATTCTTAGTAGAGTTATTCTATAATAAGTTCGTTACTGGTACTATTTTAGCTTTAGGTG
71847 GACAAACAACTAAAATTATTGATAAAGGTTCTATTGAATTAATAGGACCTTTTGGATTAG
71907 AAAAAGGATTACTTAATTTAAGTAAAAATATTGCTAAATTGGACACAGGTATTATTACAT
71967 CTTATGCTTTATATATATGTGCGCCATTGTGTGCATAG
	G-nad5-E6 ==> end
	G-nad5 ==> end
72005 AGAGGGAGTTTATTAAACCCTCACACCTTTTGAGGAAAGGGATCCAATACTTCGGGTGAG
72065 CCTTAACTCATGGGAGGAAACTCCAACGAAGATAGCTATTGGAAAAGTGGAAGAAGGACG
72125 TGCTGGAAACGTCTAGTATATTCTGCTACCCGAGTCGTACATGGCTAGGTTAACAAACCT
72185 GATATTACGGTACGTGGTGGTATTAAAGGCCATATGCTAAAATCCAGACTAGGGCATATC
72245 ATTCGGTCTCCTGAGATAATAATATATGTATTTCAGAAAAGGGAAGACGAATCCACATTA
72305 CACAGAGTAAACAAAAATACCGCAGGGGGCTAAATACGACATTTACCAATCTATGCGAAC
72365 TATGGGATCTCCTAAGGGAACCTAATGGGTTGCTAAATAACCGCAGATGTTCACATGTAG
72425 CTGGAGCAGCATGTTCAAAAATCACGGGATTGACTTAAAGTCATGGAGACGGAGCCATCG
72485 TAGTACTGTAAAAAGGAAGGGTGGCAGTCTGGATAGAAGATCAAGGTAGTCCAAAAGCCG
72545 GCCTAACAAGGTGAAATCGTGGCAGCGGACTACACACAACTATCAACTATTCAGATGGA
		mfannot: /group=II (4.70e-14)
72604 gagccgtatgatgggaaactatcacgtacggttcggaggg
		mfannot:
72644 CGGCGAGTGCTGTAAAGGACTAGGGCCGACCCAACTAATTGGTTTAATCTTTTATATATT
72704 AATTTTAACGTTTGGTACAGCAGGTATATTTGACGGTTTCTTTAGTTATACGGCGTAGCT
72764 CTTTCTATTTTCCCTATTTGGCTTTATCCAA
	G-orf121_2 ==> start
72795 ATGCTAACAAAATATCAGAAAACCATTATGACGAATGTTAATGGAAAATTTGGTTATCGT
72855 TGGATAAACCTAAACCCTACAATAATACAACAGCTTGGCCTGCGGAGCCGGCCATGATTA
72915 AAAAAGAAAAGGGGGCCCTTTTCTGTTTTTTTTGCCCTCTCGGGCGCCCTCTTTAGTGGG
72975 GGCCCCAAAAAAAGGCCCCCTTTTCATCGGGGGCGCTCCCGACCAAGGACTCTTTTTTAT
73035 GCTTCCGAAGGAGCCCCTCCTTTCTCATTTATTTCCCTGCTTTGCTGGGAAATAAACGGA
73095 AAGGAGGGGGCCCGCCCTTGAGGCCCCTCGCCTTTTTCTTTTTGATTTTTTTTAACAAAA
73155 AAATAA
	G-orf121_2 ==> end
73161 AAAAGAAAACGTATAAATGGGCCCTCCAGCAACTGGGCGGAGCCCTACGGCGCCGCCCCT
73221 CCTTCTCCACCGTACTACGCGAGTAGTAGGTGGAGGAGGAGGGTTATATTTAGCGGGGGG
73281 GGGGCAAAATTAAAAAAGAAAAGGGGCGCCCCCTTTTCATTATGCTTCCGAAGGAGCCCC
73341 TCCTTTCTCATTTATTTCCCTGCTTTGCTGGGAAATAAACGGAAAGGAGGGTTTTATTTT
73401 ACATTAAAGATGAAAAGCGCCCCTTTTCTTTTTAATTTTTTTTGTTAAAAAATTAAATAT
73461 GAAAAGGTTTTAAAACCCTCCCCTCCATCCATCCAACTACTCCGTAGTTGGACGGATGGA
73521 GAGGAGCCGGGGGGGGGGGGCGGCGCCCCGATGAAAAGGGGGCCACCTCGGACAACCCAA
73581 AAATATTTCATATTTTTGGTTTTATTTTTTATTTTTTTTTTTTAAATTAAAAAAGAAAAG
73641 AATTTATTACCAAAAATATTATAATATTTTTGGGTAGACCGGGAGCCGGGCGGGGGGCCG
73701 CTATTCTTCCTAGTATGAATATAGGCTGAGATGGAGCCGGGAGGAAGAGGAGTCGGGAGG
73761 AATAAGGAGCTGGCGATGAAGGATTCTCCATCATCGCCAGATCCTTCTTCACTCCGGTGT
73821 GGTTGGTATTTGATGGTGGTCCGCCATGCTGCTATTTGGTGGCGGATCCCTAAGATGCTG
73881 CGGAGGCTAGATCCTGATGGGTGGAGGGAGGGAGGGTGGGTGGGTGGGTGGGTGGTAGAT
73941 CCTGATAGGTCTGCATGCTAGGGTGGAAGGTAAGGGAAGGCAGGGTGGAGGGTGGAGGGT
74001 GGAGGGCAGCCCTGTCTCCAACTAGCCTCACCAAATATGTTACTATTACACGGTCCACCC
74061 CCTCCTCTCTCTCATTTAAAAACCAAAAATGAGAGAGAGGAGGGTTTTTATTTAGATCTT
74121 AGTACTTCTATAAGATTTATGATATAAAATACCTATTTATCCTAATTACCCTCA
	G-orf122_1 <== end
74175 TTACAACCTTAACAAAATCACGGCTTTTTTCCACAAAAAATATGAGCCCCCGCCCGGTTT
74235 ATTACCGGGCGGGCGGGGGGGGGGGGGGGGATAACATATATATCTAACACGGTAAAAAAA
74295 ATGTACCGGCCTCCGACCAAATTTAAGCGGTGTGTGTCTCCCTTGTATGTCCCAGTGAAG
74355 CAGGCTTATCCAAAGGATGTGCAGCTCCAGTATTAACAAAGTTTGGCATGCAGACCAAGG
74415 CTGGTGAGCACCAGCCTTGGTCTGCATGCAGTGTGAAAAATAAAGGGAGCCTATCGTTCC
74475 ACCCCCCCATTCCATCCGTACTACGCGAGTAGTAGGATTGAATGGGGGGGCAGTGTGGGG
74535 GGGGGGCAT
	G-orf122_1 <== start
74544 ACCAAGGAGCCGGCCGGCCGGCCGGGAAAATAGTCTCCTTGGTCAACATAGGATAAGAAA
74604 ATAAAAAAAGAATCATTACTATTCTATAAGAAATATTATTAAACGACTATATTAATCTCG
74664 ATTTTACACATTCAATTTTGTACCATATGGGGTATTATTGCCTACTATCCAACCACCCCG
74724 GAGCCGGGGGGGGGTGAGGCTCGTATCC
	G-orf258 <== end
74752 CTATGTCCCCATCGTAGTGGTATTCCCTGTGTGTCCTTGCATGTCCCCTTTCATACCTTG
74812 AAGCCGGGCATGCTTGCCGCAATGCATGCAATGGCTACCCTCCCATCACATGCCCTGCGA
74872 AGCACCCATTGCATCCCTGTAGCTGGGGCCCCACGACCAAGGCGGAGTGGGGGGGGGAGG
74932 AGCGGGAGTGCTTTTTATTTTTTTTTTGATTTTTTCTAAAATGTTGCCTTCTTTAATTCG
74992 CTTGTATGTCCTTGTCTCAGCCATGCATGCCTTCAATCCCCCTGCAAGGCGTCCATCGGA
75052 GATGAATGCCGCAAAGGTGGGAATAGCAGAGGAATAGGCTGCAGGGTGGAAAAGGAATAG
75112 CAAAATATGCAAAAACCCTGCCTTCCTAATCTTGTTAGCCCTAGGGAAGCATGCCTTGGT
75172 CGTGTATTTAACCCCATACTCACCCCCCCCTCCGATGGCCTTACTCTTCTTCCCTCTGCA
75232 CAACTTCATTAGCGGAGCCAAAACCGAGCCAGTAGCTGAACCAGTTCCCTGCCTACACTT
75292 TCCAACCCACCCATCCATCCAACTACTACACGCAGCCTTGGTCGTAGTTGAAAAGGATGG
75352 GTGGGGAAGTGTAGGGTCCTGCCCTTTCGGGGCGCAGGAAAAGGACTGCATGCTGGACAC
75412 AGCAGAGCAGGCTAGCCTCCTTCAGCCTAGGCTAGTCGGAGACATGGCTAGTCGGAGACC
75472 AGCTACACAGCCCTTTCCTCCCCCTTTTTTTCCCTCATACTCTTCTTCTCTTCTCAT
	G-orf258 <== start
75529 CTTTATTTTCTTGAGTTAGGGGGGGGGGGAGAAAAGGGGGGCGGGAGCTGGGCGGCCGGC
75589 CGGGTAGTTTATACCCCCTGCTTATCCTTATCAGCTAGTTCGTTAGAACCAGGTGTCCCA
75649 GGGGACTGCATTCTGGAAAAACCCTGCATGCATGCACAACTTCGTTAGGGGGGGGGGTGG
75709 ATGTGGTAGCATGCAGTGCGCCCACCAAGGAGACAGCAGGTGTCGAGGAATAGCCCTTCG
75769 GAGGCTATGCACATCCTTCGGAGGCCGAAACCATTAGCCTGCACCTTTGGCTCCGCTTAT
75829 GGCTCCGAAGGATGTGCATATTTTTTTTTTATTTATAACCCCACCCCCGGGTAGGGGGGG
75889 GGTTCTTGAGTTAGGGGGTCATCGGGAATTCACTCCTTTGGATTGGCCTCCTTTCCCTTT
75949 CGCCCATACCTGCATGCAGGGCTACCTGCGGGACCAATCGGGGGGGGGGGGGGGTCAGGA
76009 GGAGAAGGCGGGAAATAGAAGGGGGGAGCATGCAGGACAAGAAAAGGAATAGTGACAAAG
76069 ACAAAAAAGACCGCCGACCAAGGCCGCAGCGCAGTTTTTTAACCAAAAAAGGGATAGGAT
76129 GGGATACAAGGAAAGGAATACTTTAGAATGGGCGTACC
	G-orf108_1 ==> start
76167 ATGTATACCTGTGCCTTTAATTCCTGCTTCTTGTCCCTTGAATGTATTCCGAATGGGTGG
76227 AGGGGGGGAATACACACCTTCTTGAATTCACCCTTCCTTGTATACCAGACGGGTCAAGAA
76287 AAGGGAATAGGGATGAATGAAAGGAAAGAAGGGGTGCACCCCGGCTCCGGAGGTTGTATG
76347 CCCTTTGCAGCATGGCAAGGATATTCCTTCCCTATTCCTCTTTTGTCCATGTCCAGCATG
76407 CTGTCCTTGAATGTCCGTCCCCTTGTCCTGTGTCCCGATAGGTCCGGAGGTAGCCCATTT
76467 ACCTTTCCTCAATTCTCACCCACATAG
	G-orf108_1 ==> end
76494 TGTTCCACACTATGTGGGTGAGGGGGCAGGGGAGCCGTGCAGAGGAGTGTTTTTTTTTTA
76554 GGTTGTCCTTTCTCCCCATTTCTGCAGGGAGGACTAATCCCCAATTATCAATTGGGG
	G-orf108_2 <== end
76611 CTATCTGCGGCTACCTACGCCCAATAGGGTGGGGTGGGCAATATCGAAGGGGGGGGGGAT
76671 TAGGTATAGGAATAGAATAGAAAGGGGGGGTGGGGCATTAAAGGACGGTAATAGGAATAG
76731 GTATACAAGGACTGCGTTTACAGTGGCTCCAGCCGTAGCCCACCCGGCTCCCTCTCATTC
76791 ATTTCCTAGCCCCTCTCCCCCCACCCCTCTGCCACCCCTCTGCCACCCCGACCAAGGCGG
76851 GGGGGGGTACGGAAATGAAGGGTGGGGGACCCCCGGCTTTTTAGGGCAAAGCTTGGGTGC
76911 TCCTCCTCCGGCATACAAGGACTGCAT
	G-orf108_2 <== start
76938 GCGTCCTCGAAGAGGGTGCTACCTCATCCACTGCATGGCTAGCTCCGCTGCACATCATCC
76998 GCGATACCGGATAGGATATGGGTGCACAACTTTGTTAGCGGGGATAGGCTCGGTATTGGC
77058 TCCTAACGAAGGCCCCTTTTCTTTTTAATGCTTCCGAAGGAGCCCCTCCTTTCTCATTTA
77118 TTTCCCTGCTTTGCTGGGAAATAAACGTAAAGGAGGGGGGCCCGCCCTTGAGGCCCCTCG
77178 CCTTTTTCTTTTTTATTTTTTTTAACAAAAAAAAAAAAAGAAAACGTATAAATGGGCCCT
77238 CCAGCAACAGGGCGGAGCCCTACGGCGCCGCCCCTCCTTCTCCACCGTACTACGCGAGTA
77298 GTAGGTGGAGAAGGAGGGTTATATTAAGCGGGGGGGGGGGCAAAATTAAAAAAGAAAAGT
77358 TGTGTAACAACATACATATGTAGACATACATATGTAGTTGTAACTTGCTACGCGAGCAGG
77418 GAGGCTAGGCAGCCTGGGGGAGACACAATGACATAGAATACCGTCTTTATAAAAATTATT
77478 GACTCCCTCCGGAGGTTGCAATAATATGTTAATAGTTTTTAATTTAACCTCTCATAATTT
77538 GCAATAATAAATTACT
	G-trnK(uuu) ==> start
77554 GAGACCTTGGCTCAATTGGTAGAGCATATGTCT!TTT!AATCATTAGGTTACAGGTTCGA
77612 ATCCTGTAGGTCTTA
	G-trnK(uuu) ==> end
77627 CAAGAATAAATTAAACAATACATTCTCAAAACTATACTTCTATTAGTAGAATTAAACGAT
77687 ATGGAATATCGTATTATATACCAAATTATTCTTATTTTATTTATAATCTAAACTAATAAA
77747 GATTATTGCAAGCGAACAAGTTAACTCTAGCGTGGCTCCGGTCTTTCTTCCAAAAAGTCT
77807 GAAGCTATAAATTCCCAAAAAACTATTGATCCTATGTAACAATGGTAAAGTAATTGTAGC
77867 TAAATATATTATTAATGTTCTATTTCTATATCTATAGAAATAAATTAAACATGAAAAAAT
77927 TAGATAATTTTAAATC
	G-orf143 ==> start /note=GIY		evalue:4.2e-08
77943 AGCAGCGATTTATGTCAAGGCTGGTTATCAAGAGAAACAAATTATCCGTGAAAACCTACC
78003 TTGGGTCCTTGGGTCCTTGGGTCCTTGGGTCCTTGGGTCCTTGGGTCCTTGGGTGGAAAA
78063 TCAGGGGGGGTATATCGCTGAACGAATAATACTAACGGTAAAAGCTATGTTGGCAGAGGA
78123 GTAGATCTATCCGTTAGATTAACCCATTATTTTTCAGACAAATGAATGAATACTCAACTC
78183 AAAAAAGGTAAAAGTGGAATATATAGCGAGGGGGCCGGGCGCGCCCCCTTGCAGCTCCCG
78243 CCTCCGGCGGGGCCACGCCCCGACCGACCAAGATGCTGGGCCGCTTGCATGGCTCCGCCA
78303 ACGAGTGGGCGTAGCCGGCCCCAACATCATATTTTTTTTTCTTTATTATTTTTATTATTA
78363 AAAAATTATTAA
	G-orf143 ==> end
78375 GAGAGGGGGGGCTATATTAAAGCATGGGATATCAAACTTTAGCCTGGAGATCCTTGAGTA
78435 TTGTGAACCGTCCGATGTTTCGCCTTGGTCGAGAACAATATTACCTTGATCGGCCCGTTT
78495 TCTTTGTTTTATTTTATTAATAAAATTAAACAAAGAAAACTTTTAAACCCCGAATATAAT
78555 ATCTTACCTACTGCTGGATCATCTATTGGCTACAAACATTCGGAAGAAGCAACTCTTAAA
78615 GCCCGAGTATAATATATTAAAGAATGCTTACTCGTTACTTGGTTATAAACATTCAGCAGA
78675 ATCTCGAGCTAAAATGAGTGCTCACGCAGAGAATAGATCAGAGGAAACTCACCTTGGCGC
78735 AAAAATGTCACTATCTCTACCTCCCGCTGAAAAAATAAAAGTTACTGACGTAACAACTAA
78795 TATTAGTACTTCTTATGATTCTATGGGTGCAGCAGCTAGAGCATTAAATATAAGTATAAG
78855 CTGTATTAGTAGATATTTTTCTCTGCAAGCATGGGGCCGGCTCCGCCCGCAAAAAAAACC
78915 GCCGCTTCGCTGCGCCCAAAGGGCTGGGCTGCGCCCTATAAAAAATATGTTTTCACTAAA
78975 ATAGATTAGGAGCGTTTCATTAGGTGTTCGACCCAGGCTGCTTTACCTTTACTGTTGCTA
79035 GTTACTGACTCCCATGCTTCTGTGCTTAATTTACAGCCCTCCGGGCAAGGGTTTAATTTT
79095 GTTATTCAACCTAAACCTGCACTTCCAATGATTTTCTTTATACGAGGAAGTTATGTTTTA
79155 AACCTTTTTTAATTTACGTCAATCGAAGAACTTTCACAGATTATGCAGGAAAATAAAGGC
79215 AAATCAGGAATTTATAAGTGCGGGCTCCAGAGGGGCCCCATAATGAAATTAATGGTAAAA
79275 TATATATTGGTTCTGCGGTGAATATCCCTAAGAGATTATCTCACTATTTTTCAGAAAAAT
79335 TTATGGAGACGAGGGCCCCCTCCTACGGAGCGTCCCTCTTTCTCGTAGAGAAAGAGGGAT
79395 GCAGAGCCCCCCTCTCTCTC
	G-orf101_1 <== end
79415 TTAGAGAGGGGGGGACTCCGCTGGGAGGGGGGATGCTGCCAGCCTCGGCTCCCAAATGGT
79475 TGTAGCAGTAATTTTGGCCGACCAATCAGTGGGGGGGATAGGGCTCGCTTCAAGGAAGCA
79535 CAACCTCCCGGAGGTTGTATGCCCTATCCCACAGGGGGGGCTCAAAGGCAAAGCCCTCTG
79595 GGAGCCGACCGGTCGGATGGGGAATACACGCCATAGCCATGCCTTTCGATGCCCTTGTAT
79655 GCCGACTAAAGTTCTAAAGTCGGTGAAACGAAGTTGGGCATGCACACCTAGCCCCTCCCC
79715 TCTCAT
	G-orf101_1 <== start
79721 CCAACTA
	G-orf190 <== end
79728 CTACACGCAGCCTTGGTCGTAGTTGGACGGAGCGGGGAGGGCTTGTATGGTGGGAATAGG
79788 GTCAAGGAAGGAATACAAGAAGCCGGAGCGCAAGAAGGGTATTAGGGAAGCCAAGCCAAG
79848 CCAAGGCAAGGGTAGGGCTTGCTCCGCAATATTTGCGAAGATACGGGGAACAAATCCGGT
79908 GTACCCCTTTGCCTTGTCCCGAGGGTCTGCCTGCAGGGACAGGTATACCTGAACCGTGCT
79968 CCTATTCCTTGTATGCCCCCCTTGTATGTATGTCCCTCTTCTTGTCACACTTGGTCCTTG
80028 GTATGCTATTCCTAATCTCGGGGGGGGGGGTCAAAAAGTAAAAGAAAAAGTAAGTGCAGG
80088 ACAAGGTCCAGGGGAGGAAAGGTATACATCGGCATACAGTCGGCCACGGATAAGGGACAA
80148 GTACAAGAAGGGGCTTTCCTCTCCCACCTGCTTATTCCAGGACCCCACCAGCATATTCCT
80208 TCCCCGCGGGATAAGAGCCGTAGTGGGGGGGGGGTAACGAAGTTGTGCATGCAGGGTACA
80268 AGGCAAGGGGGGTAGTGGGACACTGGGGGACAT
	G-orf190 <== start		mfannot: GTG upstream: 80339
80301 ACAAGGGCTGCATGCACAAGCCCCCGGCTCCTCTCTCACCAGGCGAAGCCCACGACCGGC
80361 TCCATTTCCGGGCTAGCTTCGCAGCAGAAAATGGAGCCGGCCGGAGGTGCCGGGGGGGGG
80421 TTCGTTAGGTAGGCTAGGGAGGCTGGGGGGAAGGGACATATATTTATTTTAGTTATTTCT
80481 TTATCATCCTTACTTTTTAAGTTTAAATTAAACCGCCCCTCCGACTTCGTCTGCTATGCA
80541 TATTCCCCGGTTTGCTATGCAGCCTCTTTTGCCTGCTAAGCGCCCCCCCAAAGGATTCCT
80601 AAACGCGTTTGGCATATCCGTAGGATATGCCGGCAAAATTTTGAGAATAAAAAATTTAAG
80661 GCCCACTTCGCAGGGTGAAAAAAGGGGTGGCGATTATAATTATCTTTATATAAGAAATAG
80721 AATATGAAAGTGAAAAAAAAAATTATCATTAAATAAAAAAGAAAA
	G-trnG(ucc) ==> start
80766 ATGGCTATAGGTTAATGGTAGACTGGTCGTTT!TCC!AAGCGATGGGTGCCGATTCAAAT
80824 TCGGCTGGCCGTA
	G-trnG(ucc) ==> end
80837 TAAAAATAATACTTATTTAAATGTTCTAGTTCTTGGCTGAATTTCCCATGTGTGCCCGGC
80897 CCTCTCTTTTTTTTATCTAAAAAAAAGAGAGGGATTTATAGAAGCGCCCCATCATGTACC
80957 GCTTCACTTCCGTATACATAGGTAAATCCAGAATACGATATCTTACAGGTAGTAGGATTA
81017 TTGGCGGTTAAATACACAGCCCTCCGACCCATGTTAGTAATTATATAAAAAGTAAAATTT
81077 CGACCTACAAAGCAGGGCTGCGCGTAGGCGCAGTTAAGAAAAGCTAACCGAGGTTTAATT
81137 AA
	G-trnR(acg)_2 ==> start
81139 AGCCTGTTGGCCTAATTGGCAAGGGGTTGTACT!ACG!AATACGTCGAATGTAAGTTCGA
81197 GTCTTGTACGTGCTT
	G-trnR(acg)_2 ==> end
81212 CTTAGACATATTATTTAAGCTTAACCTATTTACTCTAGTGCCACTGTAATTATAATAGGT
81272 TAAGCGAGCGGCCCCGCAGGGGGCCGCTTGCAAGGGGCGCGCTGGGCGCGCCCCTCGCTC
81332 TAACTGAATGATTACTGTATACACTATATAAATTTATAATAAAGTAGGCTTTAGCATGTT
81392 TAATAAAAAAAAAATAATTAGTGTAGGTGCATAAATATCAACAATTGATTCCCACCCACC
81452 AGCATATTCCAGTGGCCAGCAGCATCTTCTTTGCCCACATGGGATAAGGATAATACGGCC
81512 TTGGTTACAACTACATATGTAGACATACATATGTAGTTGAAACTTG
	G-orf139_2 <== end
81558 CTAGGTGTGACTAAGGCCACACACAAAGTGTTGGCCCACCCCTCCCCTCTCACCAGGCGA
81618 AGGCCATCCACTTACTACGTAAGTGGACGGAGCCGGGGAGGGACATATTAGGGGGTATGT
81678 AAATGGACCAGGAAAGCAGGGGGGATGGGGTGCCCCCCTCTCCTCTCATTTCCTACCCCC
81738 TCTGGTACACCCCAACCAAGGTGGGGGGTAAGGAAATGAACGGAGCCGGGGGGGGGGTGC
81798 CGCCCCCCTCCTCCTCTCTCATCCACTTACTCCGTAAGTGGACGTATAAGAGGGGCTATA
81858 AATAGAAGAGGGTGCATACACAAACGAAGTTGTGCATGCATACCAAGGCTGGTAGGGACA
81918 AGGGAAGGGTAGTGGCAGGAGGGGCGGATTGTGGGGGGGTAGTCATGGGTGGCCAGTCAT
	G-orf139_2 <== start
81978 GTCCCCTCCATTTTCTTCGGCTATGGTGAGCGGTCGAAAAAAAAATCCCTATCCGGTATC
82038 GCGGATGATGTGTAGTGGAGCTAGCTATGCAGTGAATATAGCGGCCCCTTCCAGGGGGCT
82098 GCATCTCTCCTTTCAGGAGGATGCTTTTAGTTAAATATTCGTATCGCT
	G-orf121_3 <== end
82146 TTAAGGCAAAAACTTTATAAGAACTTTGGGGGGAGGGGTACTGGGATTCATCCTTGGTGG
82206 GTGACAGGATACGCAGATGCTGAAGCTTCATTCATTATTTGTATTTCTCAAGAATCGAAT
82266 TGTAAAACAGGGTGACGAGTGCAACCTGCTTTTTTTGGCTTTAACTCTTCGCCCGCCCGG
82326 CTCCCTTTTCAGCATGCCATTTTTTTTCCGCTCCTGCCTTTTCCCTTGCGTAGCACCCCT
82386 GTAGGTGTGAGGGGCCTTGGTCGGTCGACAAAAAAGAGAAAAGAGCGCGCGACCAAGGCC
82446 ACCTGCGTGACCCACCGTGTCAAGGCATGGGCCATTAAAGATCGCCCCGCTAACGAAGTT
82506 GTGCAT
	G-orf121_3 <== start
82512 GCACAACTTCGTTAGCTACCCTAGGGAGGCTGGGAAGCCTATTTCCAGTTGCACCTATTT
82572 CCGGGCTATTCTCGTGTTGTTGCCCACCTTCGGAGACAAGTACCCTGAGGGGGGGACAAG
82632 GAACAAGAACTGTCAAGGACTGCATGTTTGCATGCAGACTGCATGCATGCAGATATTAAA
82692 TCTTCTCTAAACTTAGGTTTACTCTGCTACACTACAAGGCTGCGAAGTGGGATGTAGTCC
82752 TGCAAGCTGCCTCCTCTCCCAGTGGGCCCTTTCTCACTTGCAACATGCTCCGACTTTGTC
82812 GACGCAATATGAATACGGGGGGGGGGGTTGGGAGGGTGGCTTCATTTAACAAATGAAGGG
82872 GGGGTGGGTAGAGCAGATTTTCCAAATTAAATCCCATCCCTCCTTGTCCCCCTAAAGGGT
82932 CACGGGAGTGGATAGGAAAGATCACCACCCTCTAACAAAGAGGGCTGCTCTGCGCAGTTC
82992 CAGTTCTTCTGCCCAACCAATATTTTGGGGTAGGAAGAGATCATACTCATCCTAATAGTT
83052 TTTGATTTTTTTTTTTTGTTTCTCTGGTCTTGGCAGCGCAGCGGTAGCCCTCCCTTAGCC
83112 TGCAGGCATGTTTTTTACGTTTGCTTCGCGACCAGGTCTGAATGCACAATTTCGTAACCA
83172 AGGCGGGGGGGGGGGATACAAAAAAAAAATTGCATCCCAATCCTTGGTTTTATTATTTCT
83232 TTTTTTTTTCTACGACCGATCCTTGGCGGTCTCTCGCTCAAAACTGTTTCCTTTCCTATT
83292 TGGTTGGACAATTCAACCTTAATCCAGAAGGCAATGGTGGGTTCCGGGGGGGAGAAAAGG
83352 GGGGGGGGGTGAGAAAGGAGTAGCCCCGGCTCCCCCTCCTACGGAGGGGGCTTTTGGTAT
83412 TCATTGGAAATTTTAGCAAATCCGTCCGGGGGGTCAAGGAAGGTTAATTTCCGCTTTGGT
83472 TGTCACCCACTGTAAGACGCGTAGGTTTGGTCGTCTACTCAAAACTTTTTCTTATCTAAA
83532 TAATAAACCTAAGCCCCAGACGAGGGAGCCGGCCGGGAGACACTCTGCATGCAGGGAGGG
83592 AATACACGACATACATGCTGCTCGGGGGGGGGGCTCAAGGGGAACCCTCTGGGTGCTTCG
83652 CCAATATTGGTCCCCTTTTGCATTTTGCTACACATGTATAAAATGGGATAGTAAGCCCGG
83712 CTCCCGGTCGGCTCCCCCCAAAATTATTATAAAAATTGTATAGTGGACATTTATATTTTT
83772 TCCTAATCG
	G-trnD(guc) ==> start
83781 GGGCTAGTAACTTAAGTAGGTAAAGGCCTTCCTT!GTC!GAGGAACGGAAATGCTGGATC
83839 GAGGCCGGCCTAGCTCG
	G-trnD(guc) ==> end
83856 AAAATAAATATTAACATGTAATTAAAAATAAAATAAATTTTGTCTGCCCCCCAGAGGCAA
83916 AAGGCAAGGAATTTTTTTTTTTCTAATCAATACTGCATTAATTTAAAGATATTTAACTAT
83976 ACAAATTTCTATAAATCAATCTTTATGTCTAATACTTCTAAGATATTTCCTAACTCCATT
84036 TCT
	G-orf175 <== end
84039 CTAGGACCGGGGAAGGCAGGCTTTTAATATCAAAACTAGTTGAGCTGCCTCCCCGGCTGG
84099 CCCCTCTAATATTATGTATCGTATATAACAGAAATTTATTCTATAAGAAGTATAATTGGA
84159 TTTTTCCAAAATTCCATTTATACTAAAATATCTCAACCGTGTAGGTAAAGTGGTGAATAA
84219 GGTGAGTGACCAGTGGCGCAGTGAAAAGACAAGTGAGTTTACACTTAACCAGGGGGTATT
84279 TTGGCCGCACAATAAGTGTGTGGGGACAGAGCTGTCTCACGATTCTGAAGACCATCCCGG
84339 AATCGGTATTAACCGGAAAGGAGGTGCCGGAGGACCGGTCGTCTCCATCGACCGTATAGT
84399 CGGAAAAAATCGCAGCCATGGCTCCGCCGACCGCACGGCGTCGGCGCGCGCTGCGCACGC
84459 CGACGCCCTCAAATCTCACCCACATAGTAGAGTACTATGTGGGTGAGGGGGTAGGGGGGG
84519 GGGCAGCCCGAAGGGGGGGGGGGGTAAGGAAAAATTTAAGCTACCC
	G-orf130_1 ==> start		mfannot: GTG upstream: 84208
84565 AT
	G-orf175 <== start
84567 GTTTCCTTTGGTTACATATTCAAACGCTGAGCATCAGAAGGCTCAGATTCTTTCACGGCC
84627 CCTTCCCCTCTCATGGAACTACTACACGGCTCCCCGACCGACCAAGGTGCTGGGCCGCTT
84687 GCATGGCTCCGCCAACGAGTGTGCGGAGCCGGCCCCAACATCATATTTTTTTTACCTTGC
84747 AATTATTATTTTTATTTTATTATTAAAAAATATAAAGAGCTGCCCCCGAAGGGGCTGCAT
84807 CTCGCGCGCTACGCGCGCGGACGCTGCCGGCTCTTCCCCCCACTCTCTCTTTGAGAGAGG
84867 GGGGGAGGGAAGAGCGGCTGCATCCCCTCTCCCTCCGGGAGAGGGGACGCTGCCGGCTCC
84927 GCTGGAGGGGTTAAATTTAAGTAGTAGTTAG
	G-orf130_1 ==> end
84958 ATGATAGGGGAGGCTAATAAAGGTAAAGCAGGAGTCTATTGGTGCGGGCTCCGCCCCATA
85018 ATAAAATTAATGGTAAATCATATATCGGAAGTGGAGCTAATTTCTCTTGTACCCGGAGCC
85078 GGGGTGTGAGATTATCTAAGAATTATTCAGAAAAATACATTTGTAAACTCAATTAAAAAA
85138 GGCCGCCGACCAAGGCCGCAGCGCAATCAATAGCGGCCCCCTCTCTCTCTTTCAGAGAGA
85198 GAGGGGGGGGGGGCAGCATCCCCTCTCTCTTCGAGAGAGGGGACGCTCTATGTTAAAATA
85258 TGGTAGGTGACCGGTTGGCGGAGCCATGGCTGCTAACTTTCAATTGGAAAACCTAGAATA
85318 CTGTGAACCATCCTATGCAGTTTCAATATGGTCCTGTCCATGTCCCTGTCCCGCTCACGT
85378 AGCAAGTTACAACTACATATGTATGTTTTCATATGTAGTTGTAACACAACTTCGTTAGGA
85438 GCCAAAACCGCCCCTGTCCCGGAGCCGGGGGGGGGTCATGGTCATGCTGCAATATTACCT
85498 TGATCGGCCCGTTTTCTTTTT
	G-orf99_4 <== end
85519 TTATTTTATTAATAAAATTAAACAAAGAAAACTTTTAAACCCCGAATATAATATCTTACC
85579 TACAGCATGGCGGAGCGCCCATCTTTTTGGCTTCAAACTTGCTTCGCCTTTTCCCGAGAA
85639 CGAGTTGCGAGCCGAGGGAGGGATAAACTCGGCTCCGCCCCTCTCCTCTCATTCATTTCC
85699 TAGCCCCTCTGGGGGGGGGGGGGGGAGGTAAGGAAATGAACGGAGCCGGGCGGGTGGGGA
85759 GAGGGCTATAAAAATGAGTGACCCCCCCACCTTCGGTAGGCATAAAAAGGTAAAATTCAT
	G-orf99_4 <== start
85819 TCAGTAGAAACCAAAGCTAAAATGTCTCTTTCTCGTTCTGATAATATAAAAGTTGAAGTT
85879 ACCGATCGAGTGGTCGAAACTAATATTTCTACTACTTATAATTCTATATGAGCAGCATGT
85939 AGAGCCTTAAATATTCTACAATCCAGAATTACTAAATATTTTGCGAGGGGGGTGCAGATG
85999 CAGCATGCTTGCATGCGTCCACCTTCGGAGAAGAGGGTGCAGCACTCACCCTAGGTTGTC
86059 CCCTACGCACAGCCCATTACCTTACAGGCTAAGGGCTGTGCCGTGGGGGTCTCAAAACCA
86119 ACAAAAACCTTACAAAGGTCGATATGTTTTCTCCCCGCTCGGCTCCAAAAGCCAGGTGTA
86179 AAATAAAATAGCGTTTAATTGGGTTTACGACCAAGGCCCCTTTCCTTCCCTACCCTCACC
86239 TCCCGAAATCTCACCCACATAGTAGAGTACTATGTGGGTGAGGGGGTAGGGGGGGGGGAT
86299 AGGGGGGGGGGGTAAAACCTAACCCCGCCCCTCCCAGCCTCCAACTTACTACAAATGTAG
86359 TAAGTTGGAGGCTGGGTGGCTGTTAAAAGAGGGGAGGACTAGACTCCGTCTGGCTCACCC
86419 TACCCTTGCATGCAGCCTTTGTCCCCACCAATAACTCCGACCCGGTCGTACCCGAGCCTA
86479 CGTGAGGGACCCTAGGGGCCCTAAATAGTCACGGGTACTAATATTGGCCCCATCTTTCCA
86539 TTGTAAAACATATTCTTTCTGCAACCAAGGCATGTTCCCCTTTTACTCGACCTGAAGGGG
86599 CCCTACGAGGATTTATTATATTATTTAGTAGACATAG
	G-orf138_1 ==> start
86636 ATGGCTTTGTTTTATCACTGGTTCCTGCAGCAACTTATTAAAACGGCTCCTGATAATCAA
86696 AAGAAACAAATTATTAAAGAGAATAAGGCTAAATCAGATATTTATTGCTGCTCACCAGCC
86756 TTGGTCTGCATGCACAATAAGGGCGCCTTTTCCAGCCTGCACAACTTCGTGACCAAGGTG
86816 GGGAACTGGAACTGGGGGGTGAAAATTGCGCCCCCCGGCTCCTCTCTCTTATTTTTTTTT
86876 TTCTTTTTTATTTTTATTTTAGTATTAAAAAATAATAAGAGAGAGGAGGGTCTTAATAAA
86936 GGAAATATAAGATTTATATGTTTTCGCAGTGCTTACGCCTCCAAAGGAGGTGTAGACTCC
86996 TTCTGTGCATGCAGGCTAGCTTCGCAGACGAAGTCTGCATGCAGTGCTTATTTATAG
	G-orf138_1 ==> end
87053 GCCCCTTAAATTTAACTTGCTATGGCTGCGAAGTGGCCCAACATTTTGTTTATATATACA
87113 AAAAAATAATAA
	G-trnS(gcu) ==> start
87125 GGAAAAGTCGCTATTGGTAAGGCAAGATATTT!GCT!AAATATTGTGTATTTAACACTTA
87183 GATGTTCAAATCATCTCTTTTCCG
	G-trnS(gcu) ==> end
87207 GAATAGCCACTTACAATTTAATTATATAATATTATATTAGTATTATTTTCTATAAGTAAT
87267 ATAAATAGATATAAATAGTCTAAATAGAATAGGGCCGCTTCGCACAAGGAAAGGAATACT
87327 TTTGTGGGCGGGCGGATAGCAGTGTTTTTATCCTATATCACTTAAAAATGATGTGTGATG
87387 GCAATTTGGGCTAGAATTGCCTATAATCTATACCCTTCCTATGCCGAAGGGTCAAGGACT
87447 GCATGCAGAAAATAAAGCATGGCTCAGATATTCAGCCTACGAACTGGTCCGGCTCCCTGT
87507 ATGAATTCCCTACTTGAACGGCACCTCCTCCTCCACTGCATGCAGACCTGGTCTGCATGC
87567 AGTGGTGGTGGGGGGGGGGAATACTATACCAGACTAGCACCTCCTTCCCACTTGCCGCTA
87627 TGGGTAGGGAGCCGTGCCACATAATCTCACCCACATAGTGTTCCACT
	G-orf140_2 ==> start
87674 ATGTGGGTGAGGGGGAGGGGGGGGGGGATGCATGCTTCCTTGCACTTGTCCCTTTTTGCC
87734 TTGTATGAATGTCCCTATTCCCCTTTCCTTTATGGCCTGTGGGTCAAGGGGGGGGGGGGG
87794 AGTAGGGACATTCATACAAGGGGGGGGGGGGGGCGGGCACCTATCTGCTCCGTAGTATAC
87854 CTCCTCCCTGCAGGGAGGAGGTATACCTTTCCGTGAATGCATTTGGGTCAAGGTGCAGAT
87914 GGCTGGTATACGGTCAAGTCTGCCTTCATGCAAGACCAGTACTGGTCTTGCATGAAGGCG
87974 GGGGGGGGGGGGGGGGCAAAGGAAAATATCCTTTACATACCCTCCCTAACCCTACCCCCT
88034 CACCCGCATAGTGGGGCACTATGTGGGTGAGATTTTGGGTATGAGCCGAAAGAGGGTCCC
88094 TAG
	G-orf140_2 ==> end
88097 GGAGCCTACGTGGGGTATAGGGCGCTTCGCTGGGCAACCTGCTTGAACCCTACCCTAATT
88157 TTTACCCCGCTCACTTGGAGTGCCACACCGCCCCTCTCACCAGGCGAAGACCATTCACTT
88217 ACTACGTAAGTGGACCAGCAAAGGAGGGAGCCTCCCCTCTCTCTCATATTTTTTTTTTTC
88277 TTTATTATTT
	G-orf130_2 <== end
88287 TTATTTTATTATTAAAAAAAAAATATTAAGAGAGGGGGTCATATTAGGGGTGAAGGGGTG
88347 TGGGCGAGAAGCTCCCCCTTTGCTTGCATGCATATTCCCCGGTTTGCTATGCATGCACAC
88407 CCAACAACTCCGTTGTATCGGCCCTTGGTCGGAACTACCGGGATGCATGCTAATCCTCCG
88467 GATAAGACGAATAGCCCTTCGGAGGCTATGCACATCCTTCAGAGGCCGAAACCATGACCC
88527 TGCGCCTTTGGCTCCGCTTACGGCTCCGAAGGATGTGCATATTTTTTGCTGGCATGCAGC
88587 CCTGTCCCCCGGAGATCGGGGGGGGGGGGAGTGAAAAATAGATTTGCAAATATGGGAACA
88647 ATGTGTAGAATTAAAATGAAAAGCAAAGAACAT
	G-orf130_2 <== start
88680 TTAACAGAGTTAGGATTAAATAAAATTATTTAATTCTGCTATGCCTTCCTTCCTAGTCGG
88740 TAATACCAGAGGGTCTGCATACAGGGAAAGGGGTATATCTGACCTGGTCGTGGCCCCTCC
88800 CTCCCCTCCTCTCTCATTTATTTCCTGCTAGCATCCGCGCCCGGGGAGCGCGCGCTAGGA
88860 TGCGTCTCCCCTGCACCGCTGGGGGGGCGCTGGGAAATCAACGGAGAGGAGGGGCCCGCC
88920 CTTTTCTTTTTTATTTTTTTTTTACAAAAAAATCCCAAAGAAAAGGGGGGGGGGCCCTTT
88980 TCATATTTATTTTTTTGTTAAAAATTAAATATGAAAAGGTTATTAAAAGGCGGCATGGCT
89040 TGGGCTAGTTTTAGCCTGGCGGCCTTGGTCGCATGCGCGACCAAGGCCAAAAAACTACGC
89100 CAAGGCTAACCCGGAGCCGGCCGGGAAAAGTAAATATCCTGCCTGC
	G-orf99_5 ==> start
89146 ATGCAGTCAGGATATTCTTCTCCTGCTTGCATTATTCCCCGACCAAGGCCTCTTTTATGC
89206 ATGCAAAAAGCCGAAATTCTCAGAGGGTCTGCATGTAGGAAAAGAAATTTGTGCATGCAT
89266 GCCAGCATGCAGACTTTAGTTTTGATTTTTATTAACGGACCAGCCATACCTATTCATACC
89326 TTTGTATTCAAAAGGGAATGGGAGGGAGCCGGGAAAACGACCAGGATACTTCAGCCTTGG
89386 TCGAAAAAACAAAAAGATATAAAATGATTTACCTTTCCTTTAATTCCTTCCCTTGCTTAG
	G-orf99_5 ==> end
89446 TCCTACTTTAAACTTTTGATGTATACCCATATCTTACTTCTTGTCCCTTATTTAGGAGGG
89506 CATGCTCCCTGCATGCATGGCATGCATGCGTCCTCGAAGAGGGTGCAGGGCTAACGCTAG
89566 TTGTGTGTTGGGGGGGGGGGGGGGGGGTTAAAGGAATCTTCGGGTTCTTGCTTGTGTGTA
89626 TTTCCCATATCTTCCTTCTTTAATTTCCTGACATGCAAGTCTCCACCAGGATCTTCCTTG
89686 TCCCACATATATTTACCCTCCAGAGCAGCTCCGACTTCAAGAGATTTTTTTTTAATAAAA
89746 TTAAAAAAGAAAATTTTGACCGGTCGCACTGCATGCATACCAAGACTAGCCATACAACGT
89806 TAGCCTGTGCATGTGCCTTCATGCAAGACCAGTACTGGTCTTGCATGAAGGCTATGGGAG
89866 GTAGTTGAGGAGGGGATGGGGGGGGGGGGGTTATGCGGCCAGGGTAACTACATACATATG
89926 TAGACATACATATGTAGTTGAAACTTGCTAGGCGCGACCAAGGCCGCACACAAAGTGTAG
89986 GGGGGGGGGTCCTTGTCTTGTCTTGTCAGAGGGGGGGACAAGGGGGGGCATACTAGGGGG
90046 GTATAAAAATGGACCAGGAAAGCAGGGTGGGGTCGGGGGTCGGGGTCGGGGGGGGGGGGT
90106 AGGGTAGGGGGGGGGGTAGGGGTGCAGGAAAATCTGGTTTGGGATTGCATTAACTGAGGG
90166 TTAAAGAAAACTAAAAGCTGCCTTTGCAAGGCATGCAATAGTTCTAATAATCGTCCTGTT
90226 TATGTGCCCACCCCACCCACAACACGCGTTGTAGAACCAAACCAGGACTCCGCCAGCATC
90286 TTCGCGCCATGTAGTCCCTTCTTCCCCACTCTCCCCCTCTCCCTCCCTCCCTCCCTCCCT
90346 CCCTCCCTCCCTCTCTCTCTCCTCCCACCACCTACGCATGTTGCGGCCTTGGTCTGCATG
90406 GCTGCGCAAGCGACCCCTGGTCGGACCACTGGAGGGAGGGGTCTGAAAGAGGGGGGGGGG
90466 AAGAAGATTAATGCGGCCTTGGTCGTGGGACCAAAGGAGGAGGGTGTAGGAGAGGACTAA
90526 CTGGTGGCTCTGCACTAGTTGATGCAAGGCTGCATGCTAATCCTCCGAATAAAGGTCGGC
90586 ACAACTTCGTTAAGCCTACCAAACTAAA
	G-trnW(uca) ==> start
90614 AAGAGTATAATTTAATTGGCAAAATAGGAAGCT!TCA!ACCTTCTACTTCTCAGTTCAAG
90672 TCTGAGTGCTCTTG
	G-trnW(uca) ==> end
90686 GTTTTTCCATGCAAGTGAGAAGGCCCCTTTCCTTTTCTTTCTCCATGCTGTCCGATATTA
90746 GAAAATTCTCTTCCGCTTCTTGTATGCCCTACCTACCGGGGGGGGGGGATATTTTGGAGG
90806 TGTACGGGAAGGGAATAGAGTCAAGGAAAGGGGATAGGGTCAAGGAAATGGGATAGCCTT
90866 TCCTTGTCTCAGCCATGCATGCTAATGCAACGCCCTAATTTGCCTTTGCATGCTACCAGA
90926 CCCAACCCTAACGAAGTTGTGAATGCAGGCTTTTTCCAGGATGCAGTCTCGGGGGGGGGG
90986 ACTGGGACTAGTGGATAAGGATAAGCATGTGGCGCATCCTTGGCCGTCTCCGCAGGCTGC
91046 ATGCTAAAAAAGAGGGTATAATAAAGGTATAAATTAGTAAGTTTTAATATAAGATAATAG
91106 TATGTATACAGTTAAGTACTACT
	G-trnI(gau) ==> start
91129 GGTTTTTTAACTTAATTGGTAAAGTGTATTTTT!GAT!AAGAATAATAGTTCAAGTTCGA
91187 ATCTTGAAAGAACCA
	G-trnI(gau) ==> end
91202 AAGTAAAACTGTACTTCTATAAGAAAGACATTTAATATAAATGGAAATTTAGGCTTCGAG
91262 TCCTTATTAGCATAATTGATTCAAAATGCTAAAATTATGAAATATTTTGTTGTTAGTCAA
91322 TGCGGCCACTTTGAGGCGAGAAAGATCAATTTGATTAAACAGGCTAGCCATCCTTATACT
91382 TCTATATTCTGGTATTATAGGTTATGATAGTTTATATATTAAAACTTTAGATACAGGAAT
91442 AGGTATATGTGGTGGTCTATTCCATACAACACCCGTGACATATAGTTTTTTATTTATAAG
91502 TATTCTAGGAACTATAATGTTACTATTAACTGCATTTTACCCCCCGGCTCCTTTGATCCT
91562 TCCTATTAACGGTATTCTCAGATAGTTATATAGTAAGATATAAAAATAAATTAATTAGTA
91622 AAATGGGAGAACAAGCCGTAGTGATATAATATCCTTTAATTATTTTATTTGTCCCCGCCC
91682 CCTTTTTTCGACCTAGGATCCCCATACTCTTCTTCACCGGGCGGAGCCGGCCCCATCATC
91742 TCTATTTTATTGTTAGGGGGGGGGGGCATAGGTGTTATATTCTTTCTGCGACCAAGGCAT
91802 GTTTCACCCTTACTATATTTAGAAGACGTAGATGGCTTTGTTTTATCACTGGTTCCTGCA
91862 GCAAATTATTCCGGGTCCCGGCCGACCAAGGTGCTGGGCCGCTTGCATGGCTCCGCCAAC
91922 GAGTGGGCGGAGCCGGCCCCAACATCATATTTTTTTTTACCTTGCAATTATTATTTTTAT
91982 TTTATTATAAAAAAAAAATTAAGAGAGGGGGCCATTAAATAGGCAGGCTACTCTACAGAA
92042 GAAGCAAATTATTAAAGAAACAAAAACAGGAGTTTATCGTTGAACAAATTTATCAGCGAC
92102 GCAGCCCTTTTTTTGCATAAATAGGTCGGGTGGAAAACCTATATAGGCAGCGTAGTAAAT
92162 CTATCCGTTAGATTATCCAATTATTATTCAGACAAAAATATGGAGATTATATTAAAAAAA
92222 GTAAAAGTGCTATTTATAGCGGCCCCCCTCTCTCTCTTTCAGAGAGAGAGGGGGGGGGGG
92282 GGCAGCATCCCCTCTCTCTTCGAGAGAGGGGACGCTCTTTATTAAAATACGGACGTTCTA
92342 ACTTTAGCTTAGAGATCTTAGAATATTGCGAAAAAGAAAAGGTAGTTTCGCCTTGGTCGA
92402 GAGCAATATTATCTTGATCGGCCCGTTTTCTTTTTTTATTTTATTAATAAAATTAAACAA
92462 AGAAAACTTTTAAACCAGAGTATAATATCTTAAAAATAGCTGGATGACCAGCAGGAAGAC
92522 AATTTTTAGAAGAAACAAAAGCGTCCGCGCGCGTAGCGCGCGAGACGCATCCCTCCGGTA
92582 GGGGGCGCTAAAATTAGTGAAGGCGCCGTCTCCCCGGCTCCTCTCTCTTTAAAAAAATGA
92642 GAGAGAGGAGGGCTCTTAAAGGTTTCAACCATACGGAGCCGGGAACATAAATTAAAAATT
92702 TCACTTGCTCATCCTAACTGTATAAAAATAGAAGTTCGACCGGTCGATCTAAAAACAAAT
92762 ATAACAACTATTTACAACTATACAAATGAAGCAGCTAAAGCGAGGGGGGGTTAAAAACCC
92822 CCTTGCATCCCGCCCCGGGAGGGGGGGGGCCGCTTTAAATCTTCCTAATCATAAAATAAT
92882 ATCTCAATATATTAGTAGAAAACAACAAACAGCGCCGCCCCCTCTCATTTATTTCCTGCT
92942 AGCATCCGCGCGCGCTCCGCGCGCGCTAGGATGCGTCTCCCCTGCTCCGCGCCAAGGTGG
93002 GGACGCTGGAAAATAAACGGATAAGAGGGCCTTATAAAGGTCGGTTTATTTTCAAAAAGA
93062 TTGAAGGAGTTTAACGTTAACCAACGCGCTGTGTAGCACAGGCCTTGGTCGCGCATGTTG
93122 TATTACAACGGAATTACTTAACATTAACGTTATCACCAAGTCCCCACCCCCCCCCTCCTC
93182 TCTCATCCATTGTCATCGACAATGGACGTAGAGGAGGGCTAATGAAAAGTTTGATAACAT
93242 ACTTAGGGTGTGGAAGAGAACTAGACTCTCGAGGGCCAGCTAAAAAAATTTGCTCCGCCC
93302 AGATCGTGTAGTAATCATACTTCTATATAATAAGAAGTTATTTAAGTGTATTAAGATGAT
93362 ATTATAAAGATGTCTTAATACGCTACTTATAGAGCATAGCCTTATGTACTTAAAGGTGGG
93422 GCCTATATTTCATCGAAGAGTATTATTATTTATTTAAAATAAATAATAAAAACATAAATT
93482 ACTTCTATAAGTATATGTATAGGTTATATTTAACCTAGAATCTTCTCTACCCCTCCCGAT
93542 GACCCCTAACTCAAGAAAAAGAACCTCCGACCTTGTCCCTGACCCCCCCATCCCTTGCCA
93602 GTCCCAGTGGCAGCTCCTTTTCCTGTACAAGCGACCCCGGCTCTGCATGCAGACCAATAT
93662 TTCGGGACGCATGCAGGGAACTGTCAAGGTCAAGGGTCGGTTTTGGCTCCGGGGCTAACG
93722 AAGGCCCCCGACCAAGGACTCTTTTTAATGCTTCCGAAGGAGCCCCTCCTTTCTCATTTA
93782 TTCCCCCCTGCTTTGCTGGGAAATAAACGTAAAGGAGGGGCCCCGCCCTTGAGGCCCCTC
93842 GCCTTTTTCTTTTTAATTTTTTTTAACAAAAAAATTAAAAAAGAAAACGTATAAATGGGC
93902 CCTCCAGCAACTGGGCGGAGCCCTACGGCGCCGCCCCTCCTTCTCCACCGTACTACGCGA
93962 GTAGTAGGTGGAGGAGGAGGGTTTTATTAAGCGGGGGGGGGGGCAAAATTAAAAAAGAAA
94022 AGTTGTGTAACCACATAGATATGTAGTTGTAACTTGCTACGCTAGCAGGGAGGCTAGGGA
94082 GGCTACTCAATTCCTGCGGCTCTCCGGGTAATCCAAAATACGACCAGGATACTTCGGACC
94142 AGATCGGAATACGCAAAACAAAGATTTGGCTTTGCTAAAAAAAATAAAATATTCCACCCT
94202 GGCTTCACTGCGAAGTAGCGTCTAACAAAAAATAAATGCGGTCCTACTCCTATTACGAGT
94262 AGGGGGGGGGGATTAACCGGCCACCTGTTCCAGTTCCCTTGGGGGTCAAGGTCTGCATGC
94322 ATGCATGCAGGTAGGGTGGCGATATAACAATAATAATGATCTATTAATTAATATATAATA
94382 TAAACTTTATAAAATAAATATAA
	G-trnS(uga)_1 ==> start
94405 AGAGAGTTGACCGAGTCTGGTTTATGGTGGTAAGTT!TGA!ATTTTATTTGGCTAGTCAT
94463 AGTCACATCCGTTCGAATCGGATATTCTCTG
	G-trnS(uga)_1 ==> end
94494 AACAATAAAAAGGAATATTATTCTTATTATAATTAATCTTCACAACTGCTTGTACGACCA
94554 AGGCCAAGTTTTCTCTCTCCTCCGAATGATGTGCTACTCTAGCAAAAAGTATCCCGCCTT
94614 GGTCGCGCCACCCAAAAATTACTGCTTAACGAAGGCCCCCTTTTCTTTTTTTATGCTTCC
94674 GAAGGAGCCCCTCCTTTCTCATTTATTTCCCTGCTTTGCTGGGAAATAAACGTAAATTTA
94734 AATATTTATATAAATAAATCTTTAAATTAAACTATACTTCTATAAGTAATATTAAACGAT
94794 A
		rnl ==>		mfannot: 5' +/- 50 nt
94795 TGGAATGTATTATTTACCAAATTATTCTTATTTTATTTATAATTAAGAATAATTTGGAAA
94855 GTATATAAAGAAATTATTATGGATTATTAGCAATATATCAGAAGAGAACAGATAATAAAA
94915 TTCTTTAATTTGTGTTTAGCACATAAGCTCTTAGAGAAATTAAGTAAAAAACGAAGTGAA
94975 AAGAAACTTCTTAGTAACTTTAGGAAAAGAAATCAAAAGAGATTCTATAATTAGTGTGAA
95035 TGAAAATAGAGAAGCCTATAAATAAATAAGTAAAATGGGTATTAATCTGTTTGAATTATA
95095 AGGGGAACCTTCCTCTAAGGCTAAATATGGTATATTAGCGATAGTGAATAGTACCGTGAG
95155 GGAAA
95160 AATATGAAATAGTAGTTTTATAAGCAGCTCGAAAAGAATTTAAATAAATAATAAGAGTGT
95220 ACCTTTTGTATAATGGGTCAGCAAGTTAATATTAGATGTAAGCAGTATTGCCTAGATAAA
95280 ACGATTATCAAATTAATGAAAAAATATCTAATATTAGACCCGAAACCTAGTGATCTTACC
95340 ATGGTCAGGGTTATAAAAGCCCGAACGGGTTATCGTTGTAAAGATATCCGATGAATTGTG
95400 GTAAGTTGGTGAAAGACAAAACTGACTAGGAATAGCTGGTTTTCCGCGAAACCTATCTAA
95460 GTAGGTAATTTAAATAACATCATAGCAGGTACAGAACTGAGATCTCATATCAACTTATTG
95520 ATTAGTTTTAATCAATTTTTTTAATATCGGGGAATCGTGAAGATTTTACTGATGAGTAAT
95580 CATCCTCGGAATGGTAATGATGAATGTTGAATAATCAGACATAGAATGCTAAGGTTGTAT
95640 GTCAAAAGGGAAACAGCCCAGAACAAGTGTTATAGTAAGGTTCCAAAATTATTATTAAGT
95700 GAAATAAAGGAAGTCTTTTTTTTAATTCGATCAGGAAATAGGCTTAGAAGCAGTCATTTT
95760 TTGAAGACCTCGTAACAGAGCACTGGTTAACATTGAAAAAGGCATTGAAAATTTAACGGA
95820 TCTAAAATAATATACCGAAACCTTGTCCATAGTTATAATAGCTTTTTTTAATAATTATGG
95880 GGTAGCGGAACGTAGGGTATATAAAAGAATTTTGGTCTTTTTAAGAAAAATAATATAACC
95940 CTAGTGATAATGCTGATATGAGTAACGATAAAGGCCAGCCTACGGGTTGGCCTCGCCTTA
96000 AGCTTATGGTATAAATGAAAGTAACGGCCTCTAAGTTTATTAACCTAAAGGACTAAATGA
96060 TGAGAAAACCTTGTTTATGCGGCACAACCTTTAAATCTTATTACTAAATAGGGGGAGGTT
[truncated: 3,594 more rows]
