# Supplementary material for: Global Characterization of Fungal Mitogenomes: New Insights on Genomic Diversity and Dynamism of Coding Genes and Accessory Elements
Source: Front Microbiol. 2021 Dec 1;12:787283. doi: 10.3389/fmicb.2021.787283 (PMC8672057; doi:10.3389/fmicb.2021.787283)
Supplement: Supplementary File 1 — de novo annotation files of the 685 mitogenomes investigated in this study. Annotation was performed with the Mfannot program. [file Data_Sheet_1.ZIP › Supplementary_FileS1/CP006522.1_Saccharomyces_cerevisiae_YJM1307_mitochondrion_complete_genome_mitogenome_g3.mfres]

;; Masterfile modified automatically by mfannot version 1.35
;; on Sat Dec 26 19:55:10 2020 by user pfonseca on host LGCM-PROC
;;    - Gene Totals: 42
;;    - List of genes added:
;;      atp6                 atp8                 atp9                
;;      cob (5 introns)      cox1 (5 introns)     cox2                
;;      cox3                 orf236               orf280              
;;      orf316               orf335               orf346              
;;      orf348               orf354               orf386              
;;      orf391               rnpB                 rns                 
;;      rps3                 trnA(ugc)            trnC(gca)           
;;      trnD(guc)            trnE(uuc)            trnF(gaa)           
;;      trnG(ucc)            trnH(gug)            trnI(gau)           
;;      trnK(uuu)            trnL(uaa)            trnM(cau)           
;;      trnN(guu)            trnP(ugg)            trnQ(uug)           
;;      trnR(acg)            trnR(ucu)            trnS(gcu)           
;;      trnS(uga)            trnT(ugu)            trnT(uuag)          
;;      trnV(uac)            trnW(uca)            trnY(gua)           
;;
;; end mfannot
;;


>CP006522.1 Saccharomyces cerevisiae YJM1307 mitochondrion complete genome gc=3
     1  TTCATAATTAATTTTTTATATATATATTATATTATAATATTAATTTATATTATAAAAATA
    61  ATATTTATTATTAAAATATTTATTCTCCTTTCGGGGTTCCGGCTCCCGTGGCCGGGCCCC
   121  GGAATTATTAATTAATAATAAATTATTATTAATAATTATTTATTATTTTATCATTAAAAT
   181  ATATAAATAAAAAATATTAAAAAGATAAAAAAAATAATGTTTATTCTTTATATAAATTAT
   241  ATATATATATATAATTAATTAATTAATTAATTAATTAATAATAAAAATATAATTATAAAT
   301  AATATAAATATTATTCTTTATTAATAAATATATATTTATATATTATAAAAGTATCTTAAT
   361  TAATAAAAATAAACATTTAATAATATGAATTATATATTATTATTATTATTAATAAAATTA
   421  TTAATAATAATCAATATGAAATTAATAAAAATCTTATAAAAAAGTAATGAATACTCCTTT
   481  TTAAAAATAAAAAGGGGTTCGGTCCCCCCCCTTCCGTATACTTACGGGAGGGGGGTCCCT
   541  CACTCCTTCTTAATTAAATTATCTTAATTAAATTATCTTAATTAAATTATCTTAATTAAA
   601  TTATCTTAATTAAATTATCTTAATTAAATTATCTTAATTAAATTAAAAGGGGACTTTATA
   661  TTTATAAAGTAATTATATTATTATTATTATTATTATTTATTTATTTTATTTTTATTATTT
   721  TATTATATATATTATATATTAATA
;     G-trnP(ugg) ==> start
   745  CAGATAGAAGCCAAAAGGTCAGGCGCTTTCTT!TGG!GAGAAAGACCTAGTTAGTTCGAG
   803  TCTATCCTATCTGA
;     G-trnP(ugg) ==> end
   817  TAATAATTTAATTAACCATTAAAAAAAAGTATATATATTTATCATAATATATTAAATTTT
   877  ATTACATTACAAATGAACACTTTTATTTATATTTATAAAAATATGAACTCCTTCGGGGTC
   937  CGCCCCGCGGGGGCGGGCCGGACTCCATATTATTATTATTATAATTATTATTATAATTAT
   997  TATTATAATTATTATTATAATTATTATTATAATTAAAGAGTTTTGGATACCAATATGATA
  1057  TAATATGATATAGGACCGAAACCCCTCATTTTATCATTTATTTATAATATTATAAATAAA
  1117  AAAAAATATTATATATTATAATAAAATTAATATCATAATATATTATATTATATATTATAT
  1177  TATATATATATATATATATATTCTTTTATAAAATTTATATTCTTCTTATTAAAATTAAAA
  1237  AGGGAGCGGACTTTTAATTATATTTAATTATAGTTTTTAATCATTGGTTGAGATTTCAAA
  1297  ATAAGGTATAATATTTATATTATTCTTTAACAAATATTATATTATAAAAAAAGATATAAT
  1357  ATTTATATTATTCTTTAACAAATATTATATTATAAAAAAGATATAATATTTATATATTAT
  1417  TATTAATATTATTTTTAAGTTCCGAAAGGAGAAACTTATAATTTTTATATCATTATTTAT
  1477  TATTATTTTTAATTTCAACTCCTTTTAGGTATTTCCATTTAACTTTCAGCAGAGACTTTC
  1537  TAATTATAATTATATATATATAAATTTAAATACATTTATAAAAAAGTATATAATATAATT
  1597  ATATTATATATAATAATATTATTAAATGAAGTATTCTTTATTATTAATTATAGGATATCT
  1657  GGGGTCCATTAATAATTATTATTGTAAATAATAATAAGGACCCCCCCCATTATCTAATTA
  1717  ATAAATATATAAATAATCATTAATAAATATATTAATAATTATTAATAAATATATAAATAA
  1777  TCATTAATAAATATATAAATAATATAATATATTATAAAAATATAATAATAATAATTTATT
  1837  ATTAAAATATAATAATTTATTATAAAAATATAATAATTTATTATAAAAATATAATAATAA
  1897  CTCCTTTCGGGGTTCACACCTTTATAAATAATAAATAATAAATAATAAATAATAAATAAT
  1957  AAATATTAGTATTCACTAATATAAAATAATAATTATAAAAATAATCATTATTAAAAATAT
  2017  TATTAATTATTAAATTAAATACAATTAATATAATTTAGTTGTTTATATAATTTTAAATAA
  2077  TGTTTATATCAATTTAATAAAATTAAATTTATAGTTCCGGGGCCCGGCCACGGGAGCCGG
  2137  AACCCCGAAAGGAGTTTATCTATATATTATAATAACTATATGAATTTAATTATTAAAAAT
  2197  AATAAAAATAAGGAATTTTAATAAGAAGTAATATTTATTATATAATATATAAAAAAAATA
  2257  TATATATATATATAAAAATATATATAATAAGTTTTATTATAATATATATTAAATTAATTA
  2317  TTATGAGGGGTTCGGTCCCTTTCCGGGCCCCAATTCATCTCATCTCATTTTATTTCATTT
  2377  CAATATCATCTAATCTCATTTCTTTATAGATTTTACATATATATAAATATAAATATAAGA
  2437  TATTCACATTTATATATAATATAATATAATATAATAGATATTCATTCCTCTTTGATTAAA
  2497  CTAATAATTAATAATTAATAATTAATAATTAATAATTAATAATTATTCAGTAGAACTCCT
  2557  TCTTAAAAAGGGGTTCGGTCCCCCTCCCATTAGTATAGTATAGGGAGGGGTCCCTCACTC
  2617  CTTCGGGGTCCGCCCCGCAGGGGGCGGGCCGGACTATTATTAAATAATTTATAATTTATT
  2677  ATTTATTAATATATTTATATAATATAATATAATATAATATTATTCATACTTTTTATTAAT
  2737  ATAATATAATATAATATTATTAATACTTTCTCCTTTCGGGGTTCCGGCTCCCGTGGCCGG
  2797  GCCCCGGAACTATTAATATAAAGAAAAGAGTTTCAATTATTTATTTATTTATTTATTTTT
  2857  TATAAAAATAAGAATTAATTTAAATAATTTATTTAATGAAATTATTAATTATAAATAAAA
  2917  ATAATAATTTTTAAAGATGTAATATAAAAATAAATATAATATAATTTAGGATAATTATAT
  2977  AAAATATTTATTATATATAGTTTTTATAAAGAGTTTTAAAAGTGATAATATAATATATAA
  3037  TATTTATAAGTTCCGGGGCCCGGCCACGGGAGCCGGAACCCCGAAAGGAGTTATTTATAT
  3097  ATATATAATTATAATCTTATTAATTATTTATATATATATTTAATATTATTTTTATATAAT
  3157  TTTATATTAAAGTATTATAATTATATATTTAATATTATTTTTATATAATTTTATATTATT
  3217  TATTTATTTATTTATTTATTTAAAAATATTATAATCATATATTTAATATTATTTAATATA
  3277  TTTTATATATTATATCTTTTATTGATTTATATATATATAGATTTAATAAATATATATATA
  3337  TATATATATATAAATATTCATTATATATTTATTATTATTATTATTATTTATTACTATTTT
  3397  TTATTATATATTAATAATATATATATTATTAGTTATGGGTATCCTAATAGTATATTATTA
  3457  TTTTTAATAATAATTTATGATTTATGTATAATAAATAAGTAGGGAATCGGTACGAATATC
  3517  GAAAGGAGTTATATATTATTAATTATTTATAATTATTTTATATATTATTAATTATTTATA
  3577  ATTATTTTATATATTTATAATTATTTTATATAGATAGGTTAGATAGGATAGATAGTATAG
  3637  ATAGGGGTCCCATTTATTATTTACAATAATAATTATTAATGGGACCCGGATATCTTATTG
  3697  TTATTAATTTATATATTATTCATTATTATTAATATATATTTAATATAATTAAATATTATA
  3757  TTATATTATATTATATTATTTATTAAAAAAAAATCTATTACTTATTTTTTTTATTAATAT
  3817  ATAAATTATTTATATAATTTATCATTTTTATTTATATATTATTATTTTTTATATATAAAT
  3877  TAATATATATATATATTATATATACTTTTTTTTTTATAATATATCTATATATATAAATAA
  3937  ATATATTATATTATATTTTTATATAATATATTATTAATTATTATTTTAATTTTCTATTCT
  3997  ATTGTGGGGGTCCCAATTATTATTTTCAATAATAATTATTATTGGGACCCGGATATCTTC
  4057  TTGTTTATCATTTATTATTTTATTAAATTTATTATTATTTTTAATTTATATTTATATTAT
  4117  ATAATTAATTATATCGTTTATACTCCTTCGGGGTCCCCGCCGGGGCGGGGACTTTATATT
  4177  TTATTATATAATATATTATATTCTTATAATATATTTATTGATTATGTTATAAAATTTATT
  4237  CTATGTGTGCTCTATATATATTTAATATTCTGGTTATTATCACCCACCCCCTCCCCCTAT
  4297  TACGTCTCCGAGGTCCCGGTTTCGTAAGAAACCGGGACTTATATATTTATAAATATAAAT
  4357  CTAACTTAATTAATAATTTAAATAATATACTTTATATTTTATAAATAAAAATAATTATAA
  4417  CCTTTTTTATAATTATATATAATAATAATATATATTATCAAATAATTATTATTTCTTTTT
  4477  TTTCTTTAATTAATTAATTAATTAATATTTTATAAAAATATATTTCTCCTTACGGGGTTC
  4537  CGGCTCCCGTAGCCGGGGCCCGAAACTAAATAAAATATATTATTAATAATATTATATAAT
  4597  ATAATAATAATATAATAATTTTATATAAATATATATTTATATATTAAATTAAATTATAAT
  4657  TTTATTATGAAAATTATATCTTTTTTTTATATTTTTATATAATAAAAATATGTTATATAT
  4717  ATATTAATAATAAAAGGTAGTGAGGATTAAATAAATTATATAATAATTATAACTCTTAAT
  4777  TATAAAATAAATATATATATATATATAAGTATCCATTTCCATATAATCTTTTAATAAATA
  4837  TTAATAAATATTAAAAAAAAATAATATTATAATATTTTAGTATATAATTCAATAAAATTC
  4897  ATTGGAGGGGTAAATAATAATAATTTACTAATGGCAAGTTATAGTCTTAAAGGTTTTTAT
  4957  TTTTTTTATTAAATTAATAAAATAATAATACCATTTATATATTCCATTATATATATATAT
  5017  TTAATAAAAATAATAATATCATTTATATATTTTATTATATATTATATATATTTTATATAA
  5077  AATAATAATAATAAATTTATATTTTTATATATTATTATTAAATAATAATAATATAAATAA
  5137  CTCCTTCGGGGTTCGGTCCCCACGGGTCCCTCACTCCTTCTTAAGAATAAAAAGGGGTTC
  5197  GGTCCCCCTCCCGTTAGTACACGGGAGGGGGTCTCTCACTCCTTCTTAAAAAATAAAAAG
  5257  GTGGAAGGACTAATATAATTTTAAATAATAATTAATACTTTAATAATAATTTGTATTTCT
  5317  TTATTATTAATATATTAAATATAATAATAATTAATATAATTACAATATATTAATATTATC
  5377  AAATATTAATAAATATACTTTTTTATATAATTTATTTATTTATTTATTTTTTTTTTATTA
  5437  AACTAATTATAATTGTAATTTCGAAAAGGGGGTGGGAGTAAACATATATAATTTATAATC
  5497  TATATATATATATATATAATTTTTTAATAAATATTAATAAATATTTATAAAAAGAATAAT
  5557  TTATATTTATAATATATAATTTATATATTTTATTTTTATTATACAATTAATATAAAATAT
  5617  AAAATATTAAATATTAAATATTAAATATTAAATATTAAATATTAATTTTTATAGGGGTTA
  5677  TATAATAATTATATTTATAATTATATAATATTAAAAAGGGTATTTTTATAATTATTACAT
  5737  TTTTATTTTATTTATAAAAATATTAATTTTAATAAGTATTGAATACTTTATATAATATAA
  5797  ATATTAATTACATAATTAATAATTAAATAATATTTAATAATATTATTTAAATTTATTATT
  5857  TATAATTATTTATTTATAAAATTCTATTTTTATTATTATTATTTTTATTTTATTATTAAA
  5917  GATTAATATAATAATTATTAATATATTAAAAATCTTTTATTATATTAATATTTATAAAAA
  5977  AGTATTTAATAAAAAAGATGTATAAATTTATAAATTATATAATATTATTAATTTATATAA
  6037  TAATAATATTATAACTTTGTGATTGTCAATTTAGTTAATCATTGTTATTAATAAAGGAAA
  6097  GATATAAAAAATATT
;     G-trnY(gua)_1 ==> start
  6112  CTCCTTCTTAAAAAGGGGTTCGGTTCCCCCCC!GTA!AGGGGGGGGTCCCTCACTCCTTT
  6170  GGTCGGACTCCTTCGGGGTCCGCCCCGCGGGGGCGG
;     G-trnY(gua)_1 ==> end
  6206  GCCGGACTAATTTAACTTTTAATATTAATATTAATATTATTTATATTTTTAATATATAAA
  6266  AATAAATAATTTTATTTTTATTAATAGTATATTATATAAACAATAAAATAGTATTAATTA
  6326  TATAAAATTTATATAAAATATATATAAATTTATTATATATATATATATTAATATTTTAAT
  6386  AAAGTTTTTATTATAAATTTATTTATTTATTTATTATAATATTAATAATTTATTTATTAT
  6446  TATATAAGTAATAAATAATAGTTTTATATAATAATAATAATATATATATATATATATTAT
  6506  TATATTAGTTATATAATAAGGAAAAGTAAAAA
;     G-rns ==> start
  6538  ATTTATAAGAATATGATGTTGGTTCAGATTAAGCGCTAAATAAGGACATGACACATGCGA
  6598  ATCATACGTTTATTATTGATAAGATAATAAATATGTGGTGTAAACGTGAGTAATTTTATT
  6658  AGGAATTAATGAACTATAGAATAAGCTAAATACTTAATATATTATTATATAAAAATAATT
  6718  TATATAATAAAAAGGATATATATATAATATATATTTATCTATAGTCAAGCCAATAATGGT
  6778  TTAGGTAGTAGGTTTATTAAGAGTTAAACCTAGCCAACGATCCATAATCGATAATGAAAG
  6838  TTAGAACGATCACGTTGACTCTGAAATATAGTCAATATCTATAAGATACAGCAGTGAGGA
  6898  ATATTGGACAATGATCGAAAGATTGATCCAGTTACTTATTAGGATGATATATAAAAATAT
  6958  TTTATTTTATTTATAAATATTAAATATTTATAATAATAATAATAATAATATATATATATA
  7018  AATTGATTAAAAATAAAATCCATAAATAATTAAAATAATGATATTAATTACCATATATAT
  7078  TTTTATATGGATATATATATTAATAATAATATTAATTTTATTATTATTAATAATATATTT
  7138  TAATAGTCCTGACTAATATTTGTGCCAGCAGTCGCGGTAACACAAAGAGGGCGAGCGTTA
  7198  ATCATAATGGTTTAAAGGATCCGTAGAATGAATTATATATTATAATTTAGAGTTAATAAA
  7258  ATATAATTAAAGAATTATAATAGTAAAGATGAAATAATAATAATAATTATAAGACTAATA
  7318  TATGTGAAAATATTAATTAAATATTAACTGACATTGAGGGATTAAAACTAGAGTAGCGAA
  7378  ACGGATTCGATACCCGTGTAGTTCTAGTAGTAAACTATGAATACAATTATTTATAATATA
  7438  TATTATATATAAATAATAAATGAAAATGAAAGTATTCCACCTGAAGAGTACGTTAGCAAT
  7498  AATGAAACTCAAAACAATAGACGGTTACAGACTTAAGCAGTGGAGCATGTTATTTAATTC
  7558  GATAATCCACGACTAACCTTACCATATTTTGAATATTATAATAATTATTATAATTATTAT
  7618  ATTACAGGCGTTACATTGTTGTCTTTAGTTCGTGCTGCAAAGTTTTAGATTAAGTTCATA
  7678  AACGAACAAAACTCCATATATATAATTTTAATTATATATAATTTTATATTATTTATTAAT
  7738  ATAAAGAAAGGAATTAAGACAAATCATAATGATCCTTATAATATGGGTAATAGACGTGCT
  7798  ATAATAAAATGATAATAAAATTATATAAAATATATTTAATTATATTTAATTAATAATATA
  7858  AAACATTTTAATTTTTAATATATTTTTTTATTATATATTAATATGAATTATAATCTGAAA
  7918  TTCGATTATATGAAAAAAGAATTGCTAGTAATACGTAAATTAGTATGTTACGGTGAATAT
  7978  TCTAACTGTTTCGCACTAATCACTCATCACGCGTTGAAACATATTATTATCTTATTATTT
  8038  ATATAATATTTTTTAATAAATATTAATAATTATTAATTTATATTTATTTATATCAGAAAT
  8098  AATATGAATTAATGCGAAGTTGAAATACAGTTACCGTAGGGGAACCTGCGGTGGGCTTAT
  8158  AAATATC
;     G-rns ==> end
  8165  TTAAATATTCTTACATAAATATTAATCTAAATATTAATATAAATATTAATATTAATAGTT
  8225  CCGGGGCCCGGCCACGGGAGCCGGAACCCCGAAAGGAGAAATATAAATATAAATATAATA
  8285  TATTTTAATATAATATAATATAATATATAATATATTATATAAATATAATATATAAATAAT
  8345  ATAATAAAATATTTTAATATATATATAATATAATATAATTATTATTATAATTTAATATAA
  8405  ATTATTATTATAATTTAATATAATAAATAAATAAATAATTATAATTATAATTATAATCTC
  8465  AATATATAAATGATAAATTATTATAAATACAAAGGAAATAATTGATTTTTAAAATATATT
  8525  TAATAAAATATATAATATAAATTATACTTTTTTGTTATTATATAATAATTATATTAATAT
  8585  ATTTAATAGAATTAAATTCCTTCGACCGGACTCCTTCTTTAAAAGGGGTTCGGTCCCCCT
  8645  CCCATTAGTATAGTATAGGGAGGGGTCCCTCACTCCTTCGGGGTCCGCCCCGCGGGGCGG
  8705  GCCGGACTATTATTCATTTTATATATTAATGATAAATCATTAATTATTATTAATAAATTT
  8765  ATTTATAATATTTAATTTTATATATTATTATTTATAATAAAAAAAAATTATATTATAACA
  8825  ATTTAATTTTAATTTTTATTTTTAAATTATAAAATTAATAATTTATTTATTTATATAATA
  8885  ATTTTAACTCCTTCGGGGTTCGGTCCCCCTCCCATTAGTATAGTATAGGGAGGGGTCCCT
  8945  CACTCCTTTGGGGTCCGGCCCGCGGGGCGGGCCGAACTATTAATATAAATAAATAATAAA
  9005  TATTTATAATAAAATAATATACATCTTCTTTAAATAAATAAGGGGACATTATAAATAGTA
  9065  TATAAATATATTATATCTTTTTTATTATTATTATTAATAAATAATAATAATAATTTATAT
  9125  ATTTATAATATATTTAATAGTTCCGGGGCCCGGCCACGGGAGCCGGAACCCCGAAAGGAG
  9185  AATGTATTATAATTATTACATATAATTATTATTATTCACTTCTTATTAAAAATAATACTC
  9245  CTTCGGGGTCCCCGCTGGGGGGCGGAGACTCTATATAATTTATATAATTTATTTTAATAT
  9305  ATATATATTTATATATAATATATATATTTATTTATTATAATCATTTTTTTTACTTAAAAT
  9365  AAAACTTATTATAATAAATATAATTTATAATTTTTATATAAAAAGAATTATATAATTTAT
  9425  TATTTATATAATAATAATATTATTTGTTATATAATATATATTATATATATAATAATAAAT
  9485  AAATAATAATAATAATAAT
;     G-trnW(uca) ==> start
  9504  AAGGATATAGTTTAATGGTAAAACAGTTGATT!TCA!AATCAATCATTAGGAGTTCGAAT
  9562  CTCTTTATCCTTG
;     G-trnW(uca) ==> end
  9575  ATAATAATAATAAAAATATGTATTTATTTAATTATTTTAATATTTCTCCTTTCGGGGTTC
  9635  CGGCTCCCGTGGCCGGGCCCCGGAACTATTAATATAATATAATATAATATAAATATTCAT
  9695  TTATCTTTTTTTTAATATTCTTAATTAATTAATTAATATATTAATTATAAAAAATATATT
  9755  ATAATTTTATTATTAATAAGTATAAATATATTATTAATAATAATTTATTAAAAATATATT
  9815  ATTATAATATATTAATATATCATAATTATAATCAATATTATATTATTTAATTTTATAATA
  9875  CTTAATTATTAATATATTATTCATATATATATAAATTAAATTAAATTAATTATATTGAAT
  9935  ATATAAATATATATATATATAAATATATAAAAAATTATATAAATTATTTTAAGTAAAAAT
  9995  AATATTAATAAAAATTATACAATAATAATAATAAATATTCATTATTATTTAATTAATATC
 10055  TCCTTTACTTCTTTTTCCTCCGTTGAGGACTTATTATTAAGTATATTATTATATACTACT
 10115  TAAGATTATATATATAATATATATATATATATTATATATAAAATATAAATATATAAATAA
 10175  TATAAAAATTAATAAAATAAATAAAATAAATTAGTCCGATCGAATCCCCTATTTAATTAA
 10235  ATTAAATTAAATTAAGAAAGAGATAAATTTATATAAAATATTATTTATAATTAATTATAA
 10295  TTAAATTATAATATAATATAATATAAATAATAATATAATAAAAATAAAAATAAAATAATA
 10355  TTAGATTATATTATATAATTTATATAATTTTTTAATAATAATAATAAATAAGTTTATTTA
 10415  TAATTATAAATATAAATATAAATATAAATAAAGAAGGTATTATATTTTATAAAATATAAT
 10475  AATAATACAAAATTTATATTTTAATAAATATTAATATAAGTTTAAAGTTCCGGGGCCCGG
 10535  CACGGGAGCCGGAACCCCGAAAGGAGAAATAAATAATATATTTATAAAAAATTAAATAAA
 10595  TAAATATTATCTATTTAAAAATAAATATAATATAATATAATATAATAATTCTAAATATAA
 10655  ATAATATTTATTATAATTATTATAATAATTGTATTATTTATTAATAATATATATAATTAT
 10715  ATTAAAACTAATATTACATTATTTTGTATATTTAAACAATTAAATTGATTATTCTTATTT
 10775  GTAATCTTTATTTATTTTATTATATCTTATTAATGATAAATTATAATTATTATTAAAATA
 10835  ATAATTTACTTCTTTTGATATAAAAATAAAATAATATAGTTCCGGGGCCCGGCCACGGGA
 10895  GCCGGAACCCCGGAAGGAGATAAATATATTATATTTTTATTCCTACCTATTAAAGGTAAA
 10955  GACTCGATTCTCATAATTAAATTTATATCCTTCGGCCGGATTAATTTATTTTATTTATAT
 11015  TTATATTTATAGTGAATACCTTTTTTAATATTTATTTTTAATATTTATTTTTAATATTTT
 11075  ATTTTTAATAAAATATAATCTTGTAAGTAAGAAAAGAATTTCGGTGATTGGAACCTTGAA
 11135  AGGATAAATTTCTTATTTATTATAATATTTATATTAATAGTTCCGGGGCCCGGCCACGGG
 11195  AGCCGGAACCCCGAAAGGAGTATTATTAAACATTTAATATATTATATTAATATTTAATTT
 11255  AAATGATTAATATATTATTATAATAATATTTATTTTATATTAAAATATTATAATTAATAT
 11315  ATATATATTTATTTTAATAATATTATTATTATTATTATTAAAATTATTATTTTTATAAAT
 11375  ATATATATATATATATATATATTATTTTTATTCTTATATAAATTATATAAAAAAAATATA
 11435  TATAATATATAATTAATTAATATATATTATTTAAATTATATATTATTTAAAATACTTTTT
 11495  ATATTATATCTTCTTTAAATTAAAATATAATTATTATTTATATTATAATTATTTATGAAA
 11555  TATTATTATTAAAATAAAAAAGAGGTTTAGACTATATATTTATTATTTATAAACTTATTA
 11615  TATTATTTATTATTAATAGTTCCGGGGCCCGGCCACGGGAGCCGGAACCCCGAAAGGAGA
 11675  AATAAATAAAATAAAAAATAATAAATATTAATATTATTAAATATTATTTATAATAAATAT
 11735  TAATATTATTAAATATTATTCATATTAATAAATTTTATTATTATTTGTAATATATTAAAT
 11795  ATTAATAATATATATATTATTTATTATAATGAAAACCTATCCTATATTATCCTATCATAT
 11855  AATATCATATCATATTATATTATATCTTATTATATGATATATAAAGTATTCACTCTATAT
 11915  GAGGTTATGATTATTATATAAATCTTATTTTATTTTTATTTTTATTTGGACTAATAATAA
 11975  TTATAATAATAATTATTGATATGTTCTAATATTAATAAATACATATTTATATTATAATAT
 12035  AAATATTCATTTCTTACTAATTAATAAAAAGTTTTTATATTCATTATAATATAAATATAT
 12095  AAATATATATAAATATTTTAATAATTATAATTATATTAAGATATTATAAATATATATTTA
 12155  TTTTTTTTTATAAAATAAATAAATAAATAAATAATTAATATTTTTATATTATAACTTATT
 12215  TTTATAATAATAATAAGTATTTTATTTTTTATTATATTATTATTTATATAATTATATATA
 12275  TATTAATTTCAATTTAATTAATTAATTAATTGGTATTTGGCATATAATATCAATTAATTG
 12335  TAATTCTTATAAGAATTAATTAATTAATATGCTTTTTATATAATTTATACTTTTATATTT
 12395  CTCCTTCCGGGGTTCCGGCTCCCGTGGCCGGGCCCCGGAACTATTATTATTATTTTTATT
 12455  TATTTATTATTAAAATATAATAATAAATAGTCCGGCCCGCCCCGCGGGGCGGACGCCGGA
 12515  GGAGAATTATATTTTTATATAATAATTTATATTTCTATATATATATATATATATTATATA
 12575  TAAATATTATTATATATATTTTTATATATATTATAATTATATTCATTAATATTTTATTAT
 12635  AGTGGTGGGGTCCCAATTATTATTTTCAATAATAATTTATCATGGGACCCGGATATCTTC
 12695  TTGTTTTTATTTATTATTTTATTAAATTTATTTTAATTATTTATTTATAATTTATATTAT
 12755  ACAATTTATTATTTCGTTAATACCTTTATTTATATTATATAATATATTATATTATTATAA
 12815  TATATTTATTGATTATATTAATACATTTAACTAATGTGTGCTCTATATTTATTGAATAGT
 12875  TTGGTTCTTATCACCCACCCCCTCCCCCTATTACGTCTCCGAGGTCCCGGTTTCGTAAGA
 12935  AACCGGGACTTATATATTTAATACTAAAAATATAACTACATTACTTTTTTAATATATATA
 12995  ACAATATATATATATATATATATTAATTATATAAAATATAATACTCTATATTAAATATTA
 13055  TTTTTATCAATATTTATTTATATATATAATAATAATAATAATAATCAATATTAATTATTT
 13115  ATATATATAAGATTAATATTATTTAATATATTATGAATAATTTAATTAATAAATCTTTAA
 13175  ATATTATCATAAAAATATAAATTAAATAATTTCTTATTTATAATAAAGAATAATAATATA
 13235  TATAAATATAATAAAGAATGTAAATAATATATATATAATATAATATAATATAAAAAATAT
 13295  ATATATATATAAATATATATATAATATATAGATAATAATATTTTTATATAATTTATTTTA
 13355  TTATTAAGTAATAAATAATAAAAAATCAATATATTAAATAATATATTTATATTAGTTCGG
 13415  TTTAGTTGGTATTTTGTAATGAGTAAAAAGTAATATATAATATTAAATAATAAGTATTGA
 13475  TATAAGTAATAGATATAATAATAATATTATTAATATTTTATATAAATAATATTAATAATA
 13535  TAGATTATGAAAGAGAGTATTAATATCATTAAATATATATATATGTTATATAATTTAAAT
 13595  GATTTTAATATATATATATATATTATATTATAGATTATGATACATTTATATAAATAATAT
 13655  ATATATAAAAATTAATTATACTATTACTTTATAATATAATAATATTTATTTATAAAGATA
 13715  TAAAAGAATTGTTTAAAGTTATAACTAAAATATTATATAGTATTCATTAATAATTAATAT
 13775  TATAAATTCAACTATTGTTATATTTATAAATAGAATAATATATTATTATCCTTTAAGATA
 13835  TAACAATAATTATTTAAATTAAATTAAATTTAATTAATTTTTTTTTAATGAATATAATAA
 13895  TAATAATATTATTAAAATTAATATATAAAAAAAAAAGTAAAA
;     G-cox1 ==> start ;; mfannot: alternative ATG start pos 13919
;     G-cox1-E1 ==> start
 13937  ATGGTACAAAGATGATTATATTCAACAAATGCAAAAGATATTGCAGTATTATATTTTATG
 13997  TTAGCTATTTTTAGTGGTATGGCAGGAACAGCAATGTCTTTAATCATTAGATTAGAATTA
 14057  GCTGCACCTGGTTCACAATATTTACATGGAAATTCACAGTTATTTAATGTTTTAGTAGTT
 14117  GGTCATGCTGTATTAATAATTTTCTTCTTAGTAATGCCTGCTTTAATTGGAGGTTTTGGT
;     G-cox1-E1 ==> end
;     G-cox1-I1 ==> start /group=IB (4.45e-35)
;     G-cox1-I1-orf335 ==> start /first_aa=N /note=LAGLIDADG ;; evalue:4.1e-37
 14177  aaccaaaaaagatatgaaagtaataataataataatcaagtaatagaaaataaagaatat
 14237  aatttaaaattaaattatgataagttgggaccttatttagctggattaattgaaggtgat
 14297  ggaactattctagttcaaaattcatcttcaataaaaaaatctaaatatagaccgttaatt
 14357  gttgtagtatttaaattagaagatttagaattagctaattatttatgtaatttaactaaa
 14417  tgtggaaaagtgtataaaaaaattaatcgtaattatgtattatgacttattcatgattta
 14477  aaaggtgtatatacattattaaatattattaatggatatatgagaacacctaaatatgaa
 14537  gcatttgttagaggtgctgaatttataaataattatattaattcaacaacaattctacat
 14597  aataaattaaaaaatatagataatattaaaattaaaccattagatacatcagatattggt
 14657  tcaaacgcttgattagctggtatgacagatgcagatggtaatttttctattaatttaata
 14717  aatggtaaaaatcgttctagtagagcaatgccttattattgtttagaattaagacaaaat
 14777  tatcaaaaaaattctaataataataatattaatttttcttatttttatattatgtctgca
 14837  attgcactatattttaatgttaaattatatagtagagaacgtaatttaaatttattagta
 14897  tctcttaataatacgtataaactatattatagttataaagtaatagtggctaatctatat
 14957  aaaaatattaaagtaatagaatactttaataaatattctttattatcatctaaacactta
 15017  gattttttagattgatctaaattagttattttaattaataatgagggtcaaagtataaaa
 15077  cttaatggtagttgagaattaggtataaatttacgtaaagattataataaaactagaact
 15137  acgtttacttgatctcatttaaaaaatacatatttagaaaataaataa
;     G-cox1-I1-orf335 ==> end
 15185  ataaattattattactttcttcccctccgaatccgtaatatatttacggatatataatct
 15245  cgtagtgtaaaaggtgtaacgagattattaataagttgccgtaatatattgtaaaatata
 15305  ttattattacaacactatatgcgggaaaaccctaaagtcataatataatattatccccac
 15365  gagggccacacatgtgtggccctcgcggggtatggaaaatttaattaagttataaatgta
 15425  ctatagtattaaaaattattatgaataatttccccacccccatgcgaagcatgggggggg
 15485  tataagtatggacaatccgcaggaaaccaaataataattaatatcctgaacaaagtaagt
 15545  gaaggagatatcttaaaatatatataatatatattttataaattattacgtaggatcctc
 15605  agagactacacgtgttgcacccattatattatgtataatgggttgaagatatagtccaaa
 15665  tataattgaaagattataataaaatg
;     G-cox1-I1 ==> end
;     G-cox1-E2 ==> start
 15691  AACTATTTATTACCATTAATAATTGGAGCTACAGATACAGCATTTCCAAGAATTAATAAC
 15751  ATTGCTTTTTGAGTATTACCTATGGGGTTAGTATGTTTAGTTACATCAACTTTAGTAGAA
 15811  TCAGGTGCTGGTACAGGGTGAACTGTCTATCCACCATTATCATCTATTCAGGCACATTCA
 15871  GGACCTAGTGTAGATTTAGCAATTTTTGCATTACATTTAACATCAATTTCATCATTATTA
 15931  GGTGCTATTAATTTCATTGTAACAACATTAAATATGAGAACAAATGGTATGACAATGCAT
 15991  AAATTACCATTATTTGTATGATCAATTTTCATTACAGCGTTCTTATTATTATTATCATTA
 16051  CCTGTATTATCTGCTGGTATTACAATGTTATTATTAGATAGAAACTTCAATACTTCATTC
 16111  TTTGAAGTAGCAGGAGGTGGTGACCCAATCTTATACGAGCATTTATTTTGATTCTTTGGT
;     G-cox1-E2 ==> end
;     G-cox1-I2 ==> start /group=IB (4.06e-21)
;     G-cox1-I2-orf316 ==> start /first_aa=Q /note=LAGLIDADG ;; evalue:2.8e-47
 16171  caaacagtggcccttattattatattaataatatataatgatatgcatttttctaaatgc
 16231  tggaaattattaaaaaaatgaattacaaatattataagtctattatttaaagccttattt
 16291  gtaaaaatattcatatcttataataatcagcaggataagataataaataatcttatatta
 16351  aaaaaagataatattaaaagatcctcagagactacaagaaaaatattaaataattcaata
 16411  aataaaaaatttaatcaatgattagctggattaattgatggtgatggatattttggtatt
 16471  gtaagtaagaaatatgtatcattagaaattctagtagcattagaagatgaaatagcttta
 16531  aaagaaattcaaaataaatttggtggttctattaaattaagatcaggtgtaaaagctatt
 16591  agatatagattacttaataaaactggtataattaaattaattaatgcagttaatggtaat
 16651  attagaaatactaaaagattagtacaatttaataaagtttgtattttattaggtattgat
 16711  tttatttatccaattaaattaactaaagataatagttgatttgttggattttttgatgct
 16771  gatggtacaattaattattcatttaaaaataatcatcctcaattaacaatttctgtaact
 16831  aataaatatttacaagatgtacaagaatataaaaatattttaggtggtaatatttatttt
 16891  gataaatcacaaaatggttattataaatgatccattcaatcaaaagatatagtattaaat
 16951  tttattaatgattatattaaaataaatccatcaagaacactaaaaataaataaattatat
 17011  ttaagtaaagaattttataatttaaaagaattaaaagcttataataaatcttctgattca
 17071  atacaatataaagcatgattaaattttgaaaataaatgaaaaaataaataa
;     G-cox1-I2-orf316 ==> end
 17122  attatttaataaagatatagtccaaattatatatatataatatatatatatataacaag
;     G-cox1-I2 ==> end
;     G-cox1-E3 ==> start
 17181  CACCCAGAAGTATATATTTTAATTATTCCTGGATTTGGTATTATTTCACATGTAGTATCA
 17241  ACATATTCTAAAAAACCTGTATTTGGTGAAATTTCAATGGTATATGCTATGGCTTCAATT
 17301  GGATTATTAGGATTCTTAGTATGATCACATCATATGTATATTGTAGGATTAGATGCAGAT
;     G-cox1-E3 ==> end
;     G-cox1-I3 ==> start /group=IB (2.91e-15)
;     G-cox1-I3-orf346 ==> start /first_aa=M /note=LAGLIDADG ;; evalue:2.5e-34
 17361  atgaaagctcaagtgtcgttatatatggtaacgtatatattattatttaactgtatgccg
 17421  gaaactttatactattttaataataatgataatattattaaaataactaaaataatagtc
 17481  cgcttattattaatatatttggaaaaatctattattttatttagatattttataactaat
 17541  aataaacaatcggcaagtaacttttatttttcttctataaaaattaataaaaaaacaatt
 17601  cttaaaaatcatttaaatgatataaatgaaataaaaatatcagaacataaacctttatat
 17661  aaaagattaaaagatgatgaaatattaggttattatttagcaggtttaattgaaggagat
 17721  ggtcatatcggcgctaaatatattactattgctattaattataaagatattaaaaatgct
 17781  tattatttaaaaaaattaattggttatggtaatattagaagatactctaatactgataaa
 17841  gctgtaagtttaaattttgattctaaagcagctatattaagagtatttaatttaattaat
 17901  ggtaaattattaggcccttataagcataaacaattaattgataataaatacgatattaaa
 17961  tttaatactttaattaaacctatcgctaattttaatttatgagataacccctgattaact
 18021  ggttttactgacgctgatggtagttttggagtatatatttataaatcaaaaactataaaa
 18081  ataggatataatgtaaaaattatatttagaattaaacaaagacatgttgatttattaaaa
 18141  catattcaaaaagctttagatggtagtatttctttatttaaaataaaatcagtagttgga
 18201  ggttataattattcagctcttaattttaattctattaaaaattgaattaaatattttagt
 18261  ttatatccaccattgcataatagtaaatatattctttttattaaatgatataaagtttgt
 18321  tatttatttgataataaattacatttaactaaagaaggatttgataaaattaaatctatt
 18381  aaaaggaacttcagagactag
;     G-cox1-I3-orf346 ==> end
 18402  tacgttaaatatcctatatataaaaattaagcatttaatcctttattatatataaaatat
 18462  atatataatataaataattatcttatttatttttattataaataagtttataggataaag
 18522  atacagtccatagttaataaggttgtttatataatataatataatatataaaaatatata
 18582  tatataaaataaaatataatataatataatatatatataatataatataatataatataa
 18642  tatatataatataatataatataatataatataatataatacttgttattggtcgaaaaa
 18702  taatatctcactttaattagaattataattataatttaaattttaaagtatatatattat
 18762  aaaaattataaaacttattcatccttatttaatattattatatatttatgataataatat
 18822  ttaagtg
;     G-cox1-I3 ==> end
;     G-cox1-E4 ==> start
 18829  ACTAGAGCATATTTCCTATCCGCACTGATGATTATTGCAATTCCAACAGGAATTAAAATC
 18889  TTTTCTTGATTAGCCCTGATCTATGGTGGTTCAATTAGATTAGCACTACCTATGTTATAT
 18949  GCAATTGCATTCTTATTCTTATTCACAATGGGTGGTTTAACTGGTGTTGCCTTAGCTAAC
 19009  GCCTCATTAGATGTAGCATTCCACGAT
;     G-cox1-E4 ==> end
;     G-cox1-I4 ==> start /group=I(derived) (5.22e-09)
 19036  attaatttaataagtgtcgtgcttaaaattcactaaaataatatataataaattataata
 19096  aatatataaaaaaaataaaaaaaaataaaaaaaattaatatcttatgattaattttatat
 19156  aaataaaaatttattaaatattattggttatatatatatatatattaataataaaaaaat
 19216  atatatatatatatagctaacggggaaactcttataattattatttatataataaataag
 19276  acaatcccgtgataactttaatatatatatattatatattaaagtattgtagagactaaa
 19336  cgtgaatgattttaatattatttaaatattaaaattaagagatagtccaatcttatatgt
 19396  aaatataagttaataccaaaaaaaaaataatattattttgacttattat
;     G-cox1-I4-orf354 ==> start /note=LAGLIDADG ;; evalue:8.3e-27
 19445  atattaatattattaataataattttaactaataataaagtttttatagaaactttatat
 19505  tattatttaatatttaattttcaattaatatctccttttggggttccggtccctggtccg
 19565  gcccccgaaactaaagatattaagaatttatatgaatcaattataaataattatattaat
 19625  attttaaataaatatcttattaatattaataaagataatattaataaattaaaattttta
 19685  gataattatactgaagaagaaaaaggttattatttatctggattatttgaaggagatggt
 19745  aatatttatacgagatgtttttcaattactttttctttagaagatgttttattagctaat
 19805  tatttatgtctttattttaaaattggtcatattacagctaaatataattctaataaagaa
 19865  ttaacagctgttaaatgaaatattataaaaaaaaaagaacaagaagtatttataaattat
 19925  attaatggtaaattattaacatataaaagatatgatcaatattttaaatataattttaat
 19985  aatcgtttaaatattaaattattaaaacctaaagaatttgatttactattaaatccttga
 20045  ttaacaggttttaatgatgctgatggttatttttatctaggttttcaaaaacataaaaat
 20105  agtcaatgattaaaatttcatttagaattatcacaaaaagataattatattttagatatt
 20165  attaaaaaatattttaaacttggaggtattttaaaaagagattataaatctggtgctaca
 20225  gcttatatttataaagctcaatcatcaaaagctataaaaccttttattgaatattttaat
 20285  aattatcaaccattaagtcttagaagatataaacaatatttattattaaatattgcttac
 20345  ttattaaaattaaataaattacatatattacttaattctttattaatattaaaagaattg
 20405  atattattacaaagtgttaaaaatatatctttagaaataaaaaatgaattaaataataga
 20465  gttaaaattattattaataaacttcattataacaatatcgaataa
;     G-cox1-I4-orf354 ==> end
 20510  tgataatattaaagagtaaaattcttaaagtgttaattaaataatattcttttttttatg
;     G-cox1-I4 ==> end
;     G-cox1-E5 ==> start
 20570  ACTTACTACGTGGTGGGACATTTTC
;     G-cox1-E5 ==> end
;     G-cox1-I5 ==> start /group=II (1.40e-18)
 20595  gagcggtctgaaagttatcataaataatatttaccatataataatggataaattatattt
 20655  ttatcaatataagtctaattacaagtgtattaaaatggtaacataaatatgctaagctgt
 20715  aatgacaaaagtatccatattcttgacagttattttatattataaaaaaaaagatgaagg
 20775  aactttgactgatctaatatgctcaacgaaagtgaatcaaatgttataaaattacttaca
 20835  ccactaattgaaaacctgtctgatattcaattattatttattattatataattatataat
 20895  aataaataaaatggttgatgttatgtattggaaatgagcatacgataaatcatataacca
 20955  ttagtaatataatttgagagctaagttagatatttacgtatttatgataaaacagaataa
 21015  accctataaattattattattaataataaaaaataataataataccaatatatatattat
 21075  ttaatttattattattatattaataaaatttaatatatattataaataattattggatta
 21135  agaaatataatattttatagaaattttctttatatttagagggtaaaagattgtataaaa
 21195  agctaatgccatattgtaatgatatggataagaattattattctaaagatgaaaatctgc
 21255  taacttatactataggtgatatgcctatctttatttatatatatattattattattaata
 21315  ataaaaaaaaaaattaaaaaaaagataggaggtttatatataactgataaatatttatta
 21375  tattatttttttttataataaatattaaaagatattgcgtgagccgtatgcgatgaaagt
 21435  cgcacgtacggttcttaccgggggaaaacttgtaaaggtctacctatcgggat
;     G-cox1-I5 ==> end
;     G-cox1-E6 ==> start
 21488  ACTATGTATTATCAATGGGTGCTATTTTCTCTTTATTTGCAGGATACTATTATTGAAGTC
 21548  CTCAAATTTTAGGTTTAAACTATAATGAAAAATTAGCTCAAATTCAATTCTGATTAATTT
 21608  TCATTGGGGCTAATGTTATTTTCTTCCCAATGCATTTTTTAGGTATTAATGGTATGCCTA
 21668  GAAGAATTCCTGATTATCCTGATGCTTTCGCAGGATGAAATTATGTCGCTTCTATTGGTT
 21728  CATTCATTGCACTATTATCATTATTCTTATTTATCTATATTTTATATGATCAATTAGTTA
 21788  ATGGATTAAACAATAAAGTTAATAATAAATCAGTTATTTATAATAAAGCACCTGATTTTG
 21848  TAGAATCTAATCTTATCTTTAATTTAAATACAGTTAAATCTTCATCTATCGAATTCTTAT
 21908  TAACTTCTCCACCAGCTGTACACTCATTTAATACACCAGCTGTACAATCTTAA
;     G-cox1-E6 ==> end
;     G-cox1 ==> end
 21961  GTTATAAAATTTAATTATTTACTTAATAATTAAAAAGTAAATATTATATCTAAACTTAAT
 22021  AATATAATAATAATATTCTTATAAAAATATATAAAAAAAAATATATAAAATTTATTAAAA
 22081  TATCTCCTTTCGGGAACTATAATATATTTATATAAATAAATACTAATATAATCCTATTAT
 22141  ATATATATATATATAAAATAATATATATATATAATTAATATAAATAATATTTATAATAAT
 22201  TTTTTAATAATATATATAATTTAATATATTAATGAATATTATATAATTATTAAATATATT
 22261  ATAATATTATTATTATTTTATAATAAAAATATTTTTAATACTAATTATTATTTATTATTT
 22321  ATAAATATATAAATAGTATGTTTAATATTATTAATACTAAAAAAAATATAATTATAATTA
 22381  GGATCTAACAATACATTTATCTGATTAATATTAATATTAATATTAATATTTATATTAATA
 22441  AACGGATTAAATTAATTGTATCCAATTTAATTAAATTATAGATATATTATTTATAATATT
 22501  AATATATTGTTTTATTAAAAAGGTAAAAATAGTTTTTATTTTATATATAAATATAGGATA
 22561  TAAATAAATATATTATAGTGAACCCCGAAAGGAGAATATATTAAGAATATATTTATATTT
 22621  TACATATAATTATTTATAATATAAATATCTCCGCAAAGCCGGATTAATGTAATTATTTAA
 22681  TAATTTTATTTAATAATTTATTAAAATAAATATTTACATTTGATAATATTTATATTATGT
 22741  CAGTTATTTTATATTAATGTTTAATCTATTATAATATTTTTTTTTATAAATATATTATTT
 22801  ATTTATATTAATTATATATATATATTATTTTTATAATATATATATATTTTTATTAAATAT
 22861  TTATTAAATATTTATTAAATTATTATAATGTTGTTATTAATCTTATTAAAAAATATATAT
 22921  AAAA
;     G-atp8 ==> start ;; mfannot: alternative ATG start pos 22913
 22925  ATGCCACAATTAGTTCCATTTTATTTTATGAATCAATTAACATATGGTTTCTTATTAATG
 22985  ATTCTATTATTAATTTTATTCTCACAATTCTTTTTACCTATGATCTTAAGATTATATGTA
 23045  TCTAGATTATTTATTTCTAAATTATAA
;     G-atp8 ==> end
 23072  TATATATTATTAATTTATTTATTCATATAAATATTATTATTATATATAAATATTAATAAT
 23132  ATTTATACTTATTTAATAATAATAAAATAAAAAATAATTATAATTTAATATATTTAATAT
 23192  ATTTCCTTACGGACTATATATTTATATATATATATTAAATACAATTTAATTTAATTTAAT
 23252  TATGTTATTTATTAAATAAAGTTATATTATGATATAATAACAATATTATATATTATTATA
 23312  TAATTATAATATATTTTAATATAATTATCAAAAGAAATAATAAAAAAATATTAATAAGAA
 23372  TATAATTTAATAATTATTAAAAAAAAATTCTTATAGTCCGGCCCGCCCCCCCCGCGGGGC
 23432  GGACCCCAAAGGAGGAGTAATAAAAATTATTAAATACAAATATTATATATATATAATTCA
 23492  TTATATATATATATATATAATAATTAATCTTATTTTTTTATATATTTATTTATATATCTA
 23552  TTTATATTTTATATATATTTATTTATATATCTAAGGGGTTCGGTCCCTCCCCCCGTAAGT
 23612  ATAATATACGGGGGTGGGTCCCTCACTATTTATATTTTTATTTTATATATTTTATATATT
 23672  TATAAATAAAGTATAATAAGATATAATTATGATTAATTATTTATAAGTTATAGTTTTATA
 23732  AATTTATAATTATT
;     G-atp6 ==> start ;; mfannot: alternative ATG start pos 23737
 23746  ATGTTTAATTTATTAAATACATATATTACATCACCATTAGATCAATTTGAGATTAGACTA
 23806  TTATTTGGTTTACAATCATCATTTATTGATTTAAGTTGTTTAAATTTAACAACATTTTCA
 23866  TTATATACTATTATTGTATTATTAGTTATTACAAGTTTATATCTATTAACTAATAATAAT
 23926  AATAAAATTATTGGTTCAAGATGATTAATTTCACAAGAAGCTATTTATGATACTATTATA
 23986  AATATGCTTAAAGGACAAATTGGAGGTAAAAATTGAGGTTTATATTTCCCTATGATCTTT
 24046  ACATTATTTATGTTTATTTTTATTGCTAATTTAATTAGTATGATTCCATACTCATTTGCA
 24106  TTATCAGCTCATTTAGTATTTATTATCTCTTTAAGTATTGTTATTTGATTAGGTAATACT
 24166  ATTTTAGGTTTATATAAACATGGTTGAGTATTCTTCTCATTATTCGTACCTGCTGGTACA
 24226  CCATTACCATTAGTACCTTTATTAGTTATTATTGAAACTTTATCTTATTTCGCTAGAGCT
 24286  ATTTCATTAGGTTTAAGATTAGGTTCTAATATCTTAGCTGGTCATTTATTAATGGTTATT
 24346  TTAGCTGGTTTACTATTTAATTTTATGTTAATTAATTTATTTACTTTAGTATTCGGTTTT
 24406  GTACCTTTAGCTATGATCTTAGCCATTATGATGTTAGAATTCGCTATTGGTATCATTCAG
 24466  GGATATGTCTGGGCTATTTTAACAGCATCATATTTAAAAGATGCAGTATACTTACATTAA
;     G-atp6 ==> end
 24526  ATTATAAAATAAAATTATAAAATAAAATAATTTACATATGGAGTATTAAACTATAATAAA
 24586  TACAATATACCCCATCCCCCCCTTTTAATAATATTCTTTTATCTAATAAAATATTTATTT
 24646  ATTAATATTATTATTATCTTCTTCAAGGACTTATTTAATATATTTAATAACTTATTATAC
 24706  TTATTTATATTTATAATTAATACAAATATATTATTAATCTTACTCCTTCGGAGTTCGGCC
 24766  CCCCATAAGGGGGGGACCTCACTCCTTCCCCACTGCACTGGATGCGGGGACTTATTTTTA
 24826  TTATTATTATTTAATCTTTATTTATAAAATTATATATTATATATAAATTATTATACTTAA
 24886  TAATTAAAAAAAAACCTCTAATTATTATTAATATTATATATAATATATATATTCTCATTA
 24946  ATGTTATATATAATATATATATTCTCATTAATATATTAATATAGTATTAAAAAAAATAAA
 25006  ATATTTAATAAATATTATTATTAATAATATTTATTAAAAATAATATAACATAATAAATAT
 25066  AAGATTATTATATAATATATTTATTATATCATATAGTTCCGGGGCCCGGCCACGGGAGCC
 25126  GGAACCCCGGAAGGAGAAATTATAACATATTTTTTAATAATATTCATATTTATTTTATAT
 25186  ACAAATAAATATATTTATTTAGAATAATAAAAAAAAATAATAAATAAATATATTATTATC
 25246  ATTATTATACTTTATTCATTATTTATTATAATAATTATATATAACAATTATAATATATAA
 25306  TTATATTTTATATAATATTATATTAATATTTAATATATTTATTATTATTATTACTTCTAT
 25366  GGAAACTTTATATTTTAGATATTTTTATTATTATTATTAATTTATAATGTTATATTTTTG
 25426  ATTTATAAATATATAAGTCCCGGTTTCTTACGAAACCGGGACCTCGGAGACGTAATAGGG
 25486  GGAGGGGGTGGGTGATAATAACCAGAATATTCAATAAATACAGAGCACACATTAGATAAA
 25546  TTTTATAATATAACCAATATAAAATAAAATTAAAATAATTAATATATATATATAAATATA
 25606  ATAAATTATTATATATAAATATATATAATTTTTATAATAAATATTATAATATTATATAAA
 25666  TAAATAATTATAATATATAATAAATATATAATAATAATAAAAATATTAACAATATAATAA
 25726  AAATTTATAATATAAATATAAATTATAAATAAGTTAAATTAATAAAATAATAAATGATTA
 25786  ACAAGAAGATATCTGGGGTCCCATTAATAATTATTATTTTCAATAATAATTGGGACCCCC
 25846  CACCATTATAATATCATATTAATTAATATAATAATAATGTATATAAAATAGAAATAATAA
 25906  TTAATATAATAATAATAATATATATAAAATAGAAATAATAATTAAATATATATATAAATA
 25966  ATTATTTATATAATATATTATAAATAATAATAATAATAAATATTTATTAATTAATAATGA
 26026  TTATAAATATTTTATTTAATATAAATTTATAACTATTTTATTATATATATATTTTTTATT
 26086  CATAAAAATTCCTTTTGAGGATTTTTATTTTATATAAATATCTTCTAATATTTATAATAA
 26146  ATAATAATATATTCATTATATTTATAATTATATATAATGTAATACGGGTAAACATTACCC
 26206  GTTGTTCACGGGTAATGTTTACCCTATTTTATATAATTCTTAATAAATATATTTATATTT
 26266  TTATATAAAAAAAATTATAATAATTTATTAATTCTCCTTTCGGGGTTCCGGCTCCCGTGG
 26326  CCGGAACTCCGGAACTATAAAAATAATTTTAATATAATTTATATATTTTATGATTAATAT
 26386  AATATATTATTAATGTAACTCCTTCGGGATTTGGTCCCCCTCGTAAGTATATAGTATATA
 26446  GTATATAGTATACGGGGGGTCCCTCACTCCTTCGGGGTTCGGTCCTCCCTTACGGGTACG
 26506  GATACGGATACGAATATGGGGAGTCCCTCACTCCTTATCACTACGCTGAAGGTGGAATTT
 26566  ATTTTATATTATTATTAAATCTTTATTTATTTAATTATATATTTAATATATATATTATTA
 26626  TAATAAAACACCTAATTATTATTAATGTTATATTTAATATAATATATATATTCTTAAAAA
 26686  TTTATATAATATAAATAAATAAAAAAAAAAGAAAGTACATAATTAATATTATTATAAATA
 26746  ATATTATTAAAAAGAATATAATATAATTAATAGAAAGACGTTTTAAAAATAAAAATAAAA
 26806  ATAAAAATAAAAATAAAAATAAAAATAAAAATAAAAATAAAAGAGTTTTGGTTTACATAT
 26866  CAAGACCCAATTCAATTGAAACTATTTATTTATTAATCTCCTCCCCTCCCCCTCACTATT
 26926  ATTATAAGTACAATTAGGGCGCCAACCCCGCAGTGTTATTTACTGGGAAATGTTTATCCC
 26986  AATTAATATAATAACGAGAGTTATTAATTATTATTTATAAATTCATATAATGTAATATAA
 27046  TGTAATGTAATTAATAGAACATTATTGTGTTATTCACCAGTGTTAAGATATATTAATCCC
 27106  AATTTTATTTAATAGTGAAGATTATATTTTATTAATTATGAATCCATATTATTATTATTT
 27166  AATATATTTATAATATTATATATAATTATAATTATAAATAATTTATATAAAAAAAGTTTT
 27226  ATTAAAAAATATTATTAAAAATATAATATTAATAATAAATAAAAATAATATTATACTCTT
 27286  AATAGAATTTATAATGATAAAAATTAAGATGAAGACTTTTTTTTATAATTATTATAAATT
 27346  TATATAAAAATAATATATATATATTTATATTTATTTTATTAATATATATAATATATTTAT
 27406  GTATATTAAAAAGATATATTTAAATATTTTTATTTTTTTTTATAAGATAATTTTTGTAAA
 27466  TATATAAGTAATAAATTAAGTTTTATAGGGGGAGGGGGTGGGTGATTAGAAACTTAACTG
 27526  AATAATATATATAAAGCATACATTAGTTAATATTTAATAATATAATCAATATATAATAAT
 27586  TATAAAATAATTAATTATATAATAATAATAATGTATAAACAATATAATAAATTGTATAAA
 27646  ATAAAATATAAATCATAAATAAAGCTAAATTAATAAAATAATAAATGATAAACAAGAAGA
 27706  TATCCGGGTCCCAATAATAATTATTATTGAAAATAATAATTGGGACCCCATATAGAATAT
 27766  AAATAATTAAATATATATATATAAATAATAATTTATATAATATATTATAAATAAATAATA
 27826  ATAAATATTATTAATCTATAATAATTATAAATATTTTATTAATATAAATTTAATAATTAT
 27886  ATATATTTTTATAATAACTCCGAAAGAGTAAGGAGATATTAATTTCTTATAAAAATTTAT
 27946  TAATAATAATAATATATAAAATATATAAATAATATATTATATATAAAATAAAATAAAATA
 28006  AATAATATATTAAAAATATTGAAAGTATTTTAATAAATAATAAATTTAAAATTCATATTT
 28066  ATAATAATAAATAAATAAATAAATAAGTAAATATTTAGATTCTCATTAATATTAATATTT
 28126  ATATTTCTTTTTTTTTATAATAATAAAAATATCATATATAAATATAATATAATATAATAT
 28186  AATATAATATAATAAATTATTATATATAAATAATAAATATTAAATATAATATATAATAAT
 28246  ATATAATCTTACAATTTATAATTTAATAAAGAAGGAAATAAATAATAATAACTCCTTTTG
 28306  GGGTTCCGGTGGGGTTCACACCTTTATAAATAATAAATAAAGATGTTTACTCCTCTTCGG
 28366  GGTTCCGGTCCCCTTTTTGGGTTCCGGAACTAATTAATATTTTATATAATAATAATAATA
 28426  TATTAATATAATTTCATTATTAATAAATATCTCCTGCGGGGTTCGGTTCCCCCCCGTAAG
 28486  GGGGGGGTCCCTCACTCCTTCGGAGCGTACTATTATTATAAATAATTATATATTATAATA
 28546  TAATTAAAAAGTATTATAATTGAAACGAAAATTGTAATTTTAAATGGAATAATAATTATT
 28606  ATATATTTAATATATTTAATAAAGTTATAATATCTCTTTCTACCGGACTATTTTATTTTA
 28666  TTTTTATAAAGAAAAATAGTAATAATATTATCTTCTCCTCCTTTCGGGGTTCCGGCTCCC
 28726  GTGCCGGGCCCCGGAACTATTAATTATATAATATAATATAATATAATATAATATAATATG
 28786  ATACGGATCAAACATTACCCGTTGTTCACTGGCAATGTTTAATCCTATTGTATATAAATA
 28846  TAATAAAATAATTATCCCTCTCGTAATTCACATATATAAAATATAAAATATAAAATAAAA
 28906  ATATTATGATTATTATAATATATATATATATATATATAAATATATATATATAATTTATAA
 28966  TTTATATGATTAATATATTATATATATAAAAAATATATTAAATTTACTTTTTATAAAAAG
 29026  GAGTGAG
;; mfannot:     /group=IB(5') (8.35e-05)
 29033  ggacccccccccttacgggggggaaccgaaccccgcaggagatatttattttaatactta
 29093  tatagtatttattaataatataataattgttattataaatattaataataatataaaaat
 29153  agggtaaataatataaataatatgaataaatataaaaacatattaaatataaaatatatc
 29213  ataaatttaataaatattataataatttataaatgatagatatctggggtcctataaata
 29273  ataattattttcaataattatagggacccccacctattatataaatataaatataaatat
 29333  aaatacaaatataatatatataaatatataaatataatataaatacaaatataatatata
 29393  aatataaatataaatatataaatataagtccccgccccggcggggaccccgaaggagtat
 29453  aaataaaaattaataatatatatataattataataaaaataataatataatatataataa
 29513  aatataacttattaatataatattaaaaatataattaacaagaataaatagtccttggga
 29573  tcgaacccccttttttatttaatatttaatatttaatatttaaagaaggaattgtttata
 29633  tatattaatatattatttggggattaatataatatataagttttggataccaggccaaag
 29693  accggaatcccaaaaggagattatataaatattatttatctcccttttttaatattataa
 29753  taattttattaaaaataaaataataataataattataatttataataacaattataataa
 29813  tttaattaattaattaattaattaattaattaattaattaataataaatataaatataaa
 29873  aataatataatttataataaatttatatatatatatatatattaaataaaatatttactt
 29933  cattaatataaaatataaatatatttaattaataagtatatatatataataatatataat
 29993  aacctatttatatatataatcttaatataattataagaaatattatataagtaatatata
 30053  aaaataatataaaataattataattcaatttatatattaatagttccggggcccggccac
 30113  gggagc
;; mfannot:
 30119  CGGAACCCCGAAAGGAGGAATAAGATAAATATATAAATTATATTAATAAATATAAATTTT
 30179  AAATGAATTAATAAAATTAATATATATATGTATATATATATATATATTAAAAATATTTAA
 30239  TTATTTTTAGGAAGGAGTGATAGATCCCTTTGGGGAACCGAACCCCTTTTTTATTTAAAG
 30299  AAGAAGTTTTATTTTATTTTATTTTATTTTATTTTATTTTATTTTATTTTATTTTATTTA
 30359  ATTTTAATTAGGTTAATAAATAGTAATAATAAACTTAATAATAATAATAATAATTTTATT
 30419  TTTATAATTTATTAATAATAATAATAATTATATATATATATATTATTAATAAATATA
;     G-trnE(uuc) ==> start
 30476  GACCTTATCGTCTAATGGTTACGACATCACCTC!TTC!ATGTTGATAATATCGGTTCGAT
 30534  TCCGATTAAGGTTA
;     G-trnE(uuc) ==> end
 30548  TTCATAATAATAAATATTTGTAAAAAAAGTATATATAATTAAACATATTCTTTATATTAA
 30608  TTAATAATTATTAATAATATACATTTTATATAATACAATTATATATATATATATATTTTT
 30668  TTTTAATACAAATAATATATTCATAATAATAAATACCGATTGTTATTATACTATAATAAA
 30728  ATATATAATATATTTTTCATTATAATATTTTTAAATAAATATTATAATAAATTATATAAA
 30788  TAATATTTATGTATAATAATAATAATAATAATTGTTATTAATTAATTCTATAATTATTAT
 30848  ATATTTAATTTTTTTTTTAATATAATATATAATAATATAATTTATTTTATTTTTTTTTAT
 30908  AGTTCCGGGGCCCGGCCACGGGAGCCGGAACCCCGAAAGGAGAATATAAATTAATAATAA
 30968  TATAAATAACATATTAACAATAAATTATTGTTAATATAATAATAATAATAACAATATTAA
 31028  TAAATAATATAAAAATTATTAATATTATATTTATATAATATTAATATAAAAATCTTTCAT
 31088  AATATTAATTATTATTAAATAATAATTATATCATTAATATTAATATAATCGTCAATATTA
 31148  TTTATTTATTTATTTATTTATTTATTTATTTATTTATTTATTATTAAATAAATATTTTTA
 31208  AATATTATATTATATTATTAACTTTTTATTAAAAAAATTAATAATGATATAATATAATTA
 31268  ATATTATCCACGGGACCAATGACCAACCCGGTAGTTGACCGGATTGGCGCCCGCGAGGTT
 31328  TATATTTAATAAATAATAATAATAATATTAATAAAATCTATTAACTTTTTTTTTAATGGA
 31388  TTATATTAATGAAAAAAAAATGAGAAATATCTTTTTTTTTTAATAATTATAATTTATATA
 31448  TAATAAAATATGTATATATAATAAAAAAATAGTTTTTAATATTATAATATAATTATATAT
 31508  ATAATTATAAATATATATATATATAATAAGTATTAATTAATAATATATATTTATATATTT
 31568  TTTATTAATTAATATATATAAAATATTAGTAATAAATAATATTATTAATATTTTATAAAT
 31628  AAATAATAATAAT
;     G-cob ==> start
;     G-cob-E1 ==> start
 31641  ATGGCATTTAGAAAATCAAATGTGTATTTAAGTTTAGTGAATAGTTATATTATTGATTCA
 31701  CCACAACCATCATCAATTAATTATTGATGAAATATGGGTTCATTATTAGGTTTATGTTTA
 31761  GTTATTCAAATTGTAACAGGTATTTTTATGGCTATGCATTATTCATCTAATATTGAATTA
 31821  GCTTTTTCATCTGTTGAACATATTATAAGAGATGTGCATAATGGTTATATTTTAAGATAT
 31881  TTACATGCAAATGGTGCATCATTCTTTTTTATGGTAATGTTTATGCATATGGCTAAAGGT
 31941  TTATATTATGGTTCATATAGATCACCAAGAGTACTATTATGAAATGTAGGTGTTATTATT
 32001  TTCATTTTAACTATTGCTACAGCTTTTTTAGGTTATTGTTGTGTTTATGGACAGA
;     G-cob-E1 ==> end
;     G-cob-I1 ==> start /group=II(derived) (3.15e-12)
 32056  gtgagacaagtataagtatattattataatatcataccattaaataaattattttaatga
 32116  aatgattatgtttatatataacatatacctaattagacatgcattattagtaataatttt
 32176  gtatgaaactctaataataataattattattaattattaaggtaagattcatatggatag
 32236  cgtaagtcaatctaatattataaaatatcgtaacataaacaatattttttttctattatt
 32296  aattaataaataataataaataaaaataattatatgagaagtaagatattcaattctgtc
 32356  tagaatacatatatatacgttaatactcatcggtataaaattagaatcctaagtgaatta
 32416  ttgaaagtataataatataaacttggtaagcccaattatttccatataatattaatataa
 32476  atattatatggtagttatatataatattattaaataaataataatagaaattataatata
 32536  gataagtgggtaaaagactattgaaaaagctaaagattatatgtaatgtataatatagat
 32596  caaattatttatatattttaataaaaatatattaataatggttaatattattattaatta
 32656  attaattaattaattaataataataacgaataaatgattaatgtgaaagcatgctaactt
 32716  caatataggatgatttatatagtatataaattgtttgagctgtatactatgaaagtagta
 32776  cgtacagttctgagtgggggaaaatttgtaaagatctacctatcacaat
;     G-cob-I1 ==> end
;     G-cob-E2 ==> start
 32825  TGTCACATTGAGGT
;     G-cob-E2 ==> end
;     G-cob-I2 ==> start /group=ID (1.07e-21)
;     G-cob-I2-orf280 ==> start /first_aa=N /note=LAGLIDADG ;; evalue:8.8e-10
 32839  aatataaatatcgcctcaaatatatttaatataataaaactaatttatataataatgtta
 32899  atattattaatttatattttttatacgattataataagacaaataataaaaactaaagaa
 32959  tatcttatattaattaagagtatagattatattaataaaaataaatatataattaattta
 33019  aatataacaaataagaaagatataaataataatattggtccattaaatatagacatttta
 33079  tcaattatttatggttcaatattaggagatggtcatgctgaaaaaagaaaaggtggtaaa
 33139  ggaacaagaattgtatttcaacaagaatattgtaatattaattatttatattatttacat
 33199  agtttattagctaatttaggttattgtaatactaatttacctttaattaaaactagatta
 33259  ggtaaaaaaggtaaaattagacaatatttaaaatttaatacatgaacttatgattcattt
 33319  aatatgatttattcagaatggtatattaaaaatatatctggaaaaggtaatattaaagtt
 33379  attcctaaatctttagacaattatttaactcctttagctttagctatttgaattatagat
 33439  gatggatgtaaattaggtaaaggtttaaaattcacaactaattgttttagttataaagat
 33499  gttcaatatttactttatttattacataataaatataatattaaatctactattcttaaa
 33559  ggcaataaagaaaatacacaatttgttatttatgtatgaaaagaatctatacctatttta
 33619  actaaaattgtatctccttatattattcctagtataaaatataaattaggtaattattta
 33679  taa
;     G-cob-I2-orf280 ==> end
 33682  taaaatatatagtattatattaattattatattattataatgcgatattattgaaaacat
 33742  gtcaaaattatattattaagtaacaagacagtgggttatataattatatgatcccaacag
 33802  aatacaccaataataggtattattataaaaaaaaaataataatatttaatgtttattcga
 33862  agaaaatttataatattattattataacacaaggtttaataatctatatatatatattat
 33922  atatataactactgttattattccatttacctaattaatatataaataatgaattataat
 33982  tattatgattaatatttttataataataaccccatcataacatttatatataacatttat
 34042  atataacatttatatataatatttatattatggtattattaggtataaatatttattcat
 34102  aagagaaaatagtgattaaatggaattataaaaagggtagatattattaaatacagggta
 34162  ttatttatattaataaatcaataaatattgagattattattattaaaaaataataataat
 34222  ttataaataatattattttcttg
;     G-cob-I2 ==> end
;     G-cob-E3 ==> start
 34245  GCACTAGTTATTACTAATTTATTCTCAGCAATTCCATTTGTAGGTAACGATATTGTATCT
 34305  TGATTATGAGGTGGGTT
;     G-cob-E3 ==> end
;     G-cob-I3 ==> start /group=IB(3') (1.06e-04)
 34322  t
;     G-cob-I3-orf348 ==> start /first_aa=N /note=LAGLIDADG ;; evalue:2.7e-52
 34323  aatatagaggatccatattatagtaatataatattaaataaatctgttttatgctgaaat
 34383  atcttcatttgaataataaattactatattattcaattaattatttataataatataatt
 34443  tgaaataaaaataatatagttaaaatatttattataagaagaaaattagcagtaattaat
 34503  atatatatatatataaaattaattattcagagactttatagttattatataaataatact
 34563  attatttatgataaaaatcataaattaaacacagataatcctatttatgcatatattgtt
 34623  ggtttatttgaaggagatggttgaattactatttcaaaaaaaggtaaatatttattatat
 34683  gaattaggtattgaaatacatattagagatattcaattattatataaaattaaaaatatt
 34743  ttaggtattggtaaagtaacaattaaaaaattaaaaataaaagatggtactattaaagaa
 34803  atatgtaaatttaatgtaagaaataaaaatcatttaaagaatattattattcctattttt
 34863  gataaatatcctatattaactaataaacattatgattatttatattttaaagataattta
 34923  ttaaaagatattaaatattataatgatttatcttattatttacgtcctattaaaccattt
 34983  aatactcttgaagatattttaaataaaaattatttttcttcatgattaattggttttttt
 35043  gaagctgaaagttgttttagtatttataaacctataaataaaaaaataaaacttgctagt
 35103  tttgaagtatctcaaaataatagtatagaagttatattagctattaaatcatatttaaaa
 35163  attactcaaaatatttatacagataaatttaataattcaagaataacacttaaaagtatt
 35223  aatggtattaaaaatgttgtaatatttattaataataaccctattaaattattaggttat
 35283  aaaaaattacaatatttattattcttaaaagatttacgtcttattcttaaatataataat
 35343  tattttaaaattcctcctaaatattaa
;     G-cob-I3-orf348 ==> end
 35370  tcttatataaaaatataataataatatatttatatattatataattatataaacaaaata
 35430  taatttatatataattatttattataaatatagtccggcccgccccgcggggcggacccc
 35490  ggaggagtgagggacccctccctattctaacgggagggggaccgaaccccgaaggagttt
 35550  aattatatattaaatatattattatcaataaataattcctttgaactatttattatttta
 35610  ttatatttattttctccttcattattaatttttattaataattaaaatcttatcatttta
 35670  tggtatttttatttctattttaggatatcgaaactataaattaaaaagtataattttatt
 35730  aattataatttatgattaataaataagaaataaaaactttagaagtaatatttatctttt
 35790  ttttttataaataaatattatgattaatatataatcatttataaatatttatatataatt
 35850  atatatatacataaataggattaagatatagtccgaacaatatagtgatatattgataat
 35910  agttttcaaatatgtaactatttaaacattaaaag
;     G-cob-I3 ==> end
;     G-cob-E4 ==> start
 35945  CTCAGTATCTAACCCTCTAATCCAGAGATTCTTTGCGTTACATTATTTAGTACCTTTTAT
 36005  CATTGCTGCAATGGTTATTATGCATTTAATGGCATTACATATTCATGGTTCATCTAATCC
 36065  ATTAGGTATTACAGGTAATTTAGATAGAATTCCAATGCATTCATACTTTATTTTTAAAGA
 36125  TTTAGTAACTGTTTTCTTATTTATGTTAATTTTAGCATTATTTGTATTCTATTCACCTAA
 36185  TACTTTAGGT
;     G-cob-E4 ==> end
;     G-cob-I4 ==> start /group=IB (2.24e-21)
;     G-cob-I4-orf386 ==> start /first_aa=Q /note=LAGLIDADG ;; evalue:9
 36195  caaaatatggccttattattaattacatatgtaattaatattttatgtgctgtatgctgg
 36255  aaatctttatttattaaatatcaatgaaaaatttataataaaactctatattattttatt
 36315  attcaaaatattttaaatacaaaacaattaaataatttcgtattaaaatttaattgaaca
 36375  aagcaatataataaaataaatattgtaagtgatttatttaatcccaatagagtaaaatat
 36435  tattataaagaagataatcagcaggtaaccaatataaattcttctaatactcacttaacg
 36495  agtaataaaaagaatttattagtagatacttcagagactacacgcacactagaaaataaa
 36555  tttaattatttattaaatatttttaatataaaaaaaataaatcaaattattcttaaaaga
 36615  cattatagtatttataaagatagtaatattagatttaaccaatgattggccggtttaatt
 36675  gacggagatggttatttttgtattactaaaaataaatatgcatcttgtgaaattcttgta
 36735  gaattaaaagatgaaaaaatgttaagacaaatccaagataaatttggtggttctgtaaaa
 36795  ttaagatcaggtgttaaggctattagatatagattacaaaataaagaaggtataattaaa
 36855  ttaattaatgccgttaatggtaatattcgtaatagtaaaagattagtacaatttaataaa
 36915  gtatgtattttattaaatatcgattttaaagaacctattaaattaactaaagataatgct
 36975  tgatttatagggttctttgatgctgatggtactattaattattattattccggtaaatta
 37035  aaaattagacctcaattaactattagcgttacaaataaatatttacatgatgttgaatac
 37095  tatagagaagtatttggtggtaatatttattttgataaagctaaaaatggttattttaaa
 37155  tgatctattaataataaagaattacataatattttttatctttataataaaagttgtcct
 37215  tctaaatctaataaaggtaaacgtttatttttaattgataaattttattatttatatgat
 37275  ttattagcttttaaagcacctcataatactgctttatataaagcttgattaaaatttaat
 37335  gaaaaatgaaataataattaa
;     G-cob-I4-orf386 ==> end
 37356  attttctccgtattcattattatattatctaatttataaaatatttaaagattccttata
 37416  ataatataacatctttgtaaattattgttaaagataatataaattattatgaatcggtag
 37476  attatatttttacaatcttattaaataaaattctgatcattaaacatgattgaagaaata
 37536  ataatagtttatgaaataagatagtgtaatataaatttttatgaagatatagtccatttt
 37596  atatttattataaaag
;     G-cob-I4 ==> end
;     G-cob-E5 ==> start
 37612  CATCCTGATAACTATATTCCTGGTAATCCTTTAGTAACACCAGCATCTAT
;     G-cob-E5 ==> end
;     G-cob-I5 ==> start /group=IA (1.97e-22)
 37662  tgatattaaaaatattaataaaattattattatttaatcttatttattttatataaaaaa
 37722  aataaataataattattaataaaaatatattatttatttctcctttcggggttatttata
 37782  tatattcctttataatttatatttaatatattatattaaatatatgaaaaattataataa
 37842  ataaattaattaattaattaataataaataataataaaaaagtacagtagcattaaatat
 37902  tcttaagtttccgctttgtgggaactcccataaggagtttaatgattaaaattggttaat
 37962  tgtcaagaaaatctaaggtattaataaataaataatactatgacaacttgcagcgaagtt
 38022  tatatcatctctatattatatattaatatatatatataataataataataatattaatat
 38082  aatataagatataaaaacgttcaacgactagaaagtgaactgagatagtaatacctttcc
 38142  acgaaaaccaattaatttataaattatttttaaataaagaatagattattaatttttttt
 38202  tatatagttccgggccccggccacgggagccggaaccccggaaggagtaatatatattat
 38262  atataaaataaaaaatatatatatatatattataaaatatcaaaagttttaatcttttat
 38322  tataaattaatgacatagtctgaacaataatgaaaattattgagataagatattaaataa
 38382  tcttatgttaacatatataaattg
;     G-cob-I5 ==> end
;     G-cob-E6 ==> start
 38406  TGTACCTGAATGATACTTATTACCATTCTATGCTATTTTAAGATCTATTCCTGATAAATT
 38466  ATTAGGAGTTATTCTAATGTTTGCAGCTATTTTAGTATTATTAGTTTTACCATTTACTGA
 38526  TAGAAGTGTAGTAAGAGGTAATACTTTTAAAGTATTATCTAAATTCTTCTTCTTTATCTT
 38586  TGTATTCAATTTCGTATTATTAGGACAAATTGGAGCATGCCATGTAGAAGTACCTTATGT
 38646  CTTAATGGGACAAATCGCTACATTTATCTACTTCGCTTATTTCTTAATTATTGTACCTGT
 38706  TATCTCTACTATTGAAAATGTTTTATTCTATATCGGTAGAGTTAATAAATAA
;     G-cob-E6 ==> end
;     G-cob ==> end
 38758  TATATAATTAAATTAATACATAGATATAATATATATATAATTATTATTAATAATATAATA
 38818  AAAATAAAAATAATAAAAATATTATTAATAATAATAATACTTTAATAATATTCTTAAAAA
 38878  TAATATATCTCTAATTTATAAAAAATTAAATAATAATAATAAAAAAAAATATTATAAAAT
 38938  ATAAATTAATTAATAATGAAAATAATATACTTATTAAATTAATATAAATAAATGAATAAT
 38998  ATAATATAACTATATTGAATTATAATCTATCTATCTTTTTTTTCATATAATTATAATATA
 39058  TATATTAATATATATAATTATTATTTTATATATTATAGTTCCGGGGCCCGGTCACGGAAG
 39118  CCGGAACCCCGCAAGGAGATTTATTAATTATTATTATCATTATTATTTTTTATTTAATCT
 39178  TATTTATTATAAAATAATTAATTATCATAAAGCATAATTATTATAGAATCTTATTATTTT
 39238  CTTTATTTAAATTTATAAAAATATAAAGTCCCCGCCCCCTTTTATATTTTATTTAATTAT
 39298  TTATTTTTATATTTTATTTAATTATTTATTTTTATATTTTATTTAATTATTTATTTTTAA
 39358  AAAGGAGTGAGGGACCCCCTCCCGTTAGGGAGGGGGACCGAACCCCGAAGGAGTACTCAT
 39418  TTAATATAAATATTAAATAAAAATTATTTTATATATATTAATGATTATTAATATTGATAA
 39478  TATAAATTATTTTATAATTAATTATTATAAATATATAACTATTAATAATTAATTTTTAAT
 39538  CTAGGGATTTCCCCCACTTACATATACTTACGTATACTTACATATACTTATGTATACTTA
 39598  CATATACTTATGTATACTTACATATACTTACGTATACTTATATATACTTATGTATACTTA
 39658  CGTATACTTACATATATGGGGGGATCCCTCACTTCTCCGGCGTCCTACTCACCCTATTTA
 39718  TTAATCATTAATAAGAAATTATTATTAAAAAAATTATAATTTACTCAAAGTTAATTATAA
 39778  ATATATTTTTAAATATCTATTTTATTAATCTTTTATAAAATTTAAATTAATTGTAATTAA
 39838  TTAATATTATAATAATTATTCTTAGGAAGGATATTTATTTATTTTAATTATGAATTCCTG
 39898  ACATAGAGACAATTAATTAGAACTTCTTATTATTATTATAGTAATAATAAAAATATTCTA
 39958  AATATATTATATATATTATTATTTTTTTTTATTATTAATAAAATATTATAATAAATTTAA
 40018  ATAAGTTTATAATTTTTGATAAGTATTGTTATATTTTTTATTTCCAAATATATAAGTCCC
 40078  GGTTTCTTACGAAACCGGGACCTCGGAGACGTAATAGGGGGAGGGGGTGGGTGATAAGAA
 40138  CCAAACTATTCAATAAATATAGAGCACACATTAGTTAATATTTAATAATATAACTAATAT
 40198  ATAATAATTATAAAATAATTAATTATATAATATAATATAAAGTCCCCGCCCCGGCGGGGA
 40258  CCCCAAAGGAGTATTAACAATATAATATATTGTATAAAATAAATTATAAATATTAAATAA
 40318  AAACCAAATAAATAATATAATAAATGATAAACAAGAAGATATCCGGGTCCCAATAATAAT
 40378  TATTATTGAAAATAATAATTGGGACCCCCATCTAAAATATATATATAACTAATAATATAT
 40438  TATATATATTAATATATAATAATATTATTAAAATATAATATTATTAAAAAAAAAGTATAT
 40498  ATAAAATAAGATATATATATATAAATATATATATTCTTAATAAATATTATATATAATAAT
 40558  AATAAATTATTTCATAATAAATTATTTCTTTTTATTAATAAAAATTACTTATCTCCTTCG
 40618  ACCGGACTATTAAATATTAAATATTTAATATTTAATATTTAATATTTTATTCTATAGATA
 40678  TTCATATGAAAAATAATAAGTATATAATTATGATAATGAATATATTTTTATTTATAATTT
 40738  ATTATTATAAAAATATTTTAATTTAATAATAATAATAAATCATTATATTAATTCTTTTAA
 40798  GAATTTATAATTGTCATTATTTATTATATACTCCTTATTAAAAGGGATTCGGTTTCCCTC
 40858  ATCCTCATGGGTATCCCTCACTCCTTCTGATAATTAATTTTATAATAATAATAAAATAAA
 40918  CTTAATTAAATATTATATATTTATTTACAATTATATATATATATTACTCATAATTAAATT
 40978  AAATTAAGATGCAATTCAATACGGTTGTATTATATTATTCATCAAATATTGTTAATATTG
 41038  ATACCTACAGAGATATTTAATATTTTTATTATTATTATCCATTACTTTTTTTATTATATT
 41098  TTAATTATTTATTTATTTATTTATTTATAATAATAATATTTCATATTATCAATTATTATT
 41158  TTTTTTTTTTATAATATATAATTAAATTATTTATATAGTTCCCCGAAAGGAGAATAAATA
 41218  AAATATTATATAAATATTTATATCTTTATTAATATTAATATAAGTAATATATATAGTTTA
 41278  TGATATTTAATTTTATCATAATATAATAATAATTATATAAATCTTATACACATTTATATA
 41338  AGTATATATATATATTATTAATATAATGAACATCTATTAAATAAAATAATTGTAAATCTC
 41398  AAGTAAATTATTATTATTTTATTTTTAATAATAATTTATGATTTATAATTAATAAATAAA
 41458  AGAGTAATTATATGATAAAAAAGGTAATAAATAAAATTTATAGTTCCGGGGCCCGGCCAC
 41518  GGGAGCCGGAACCCCGAAAGGAGTTTATTTATATATATATATATATGAATTAATATTTAA
 41578  TAATAAATAATAATATAATTAATAATATTATTATTATTATAATTTTTTTATTTATAATAT
 41638  TAATAAAATATTATTATATATATATTATAATAATATTAATAAGATATATAAATAAGTCCC
 41698  TTTTTTTTTATTTAAAATAAAGAAAGAATAATTAAATAATATTTTAATAATTTAATTAAA
 41758  TAGTGTATTAAAAGATAATAAAAAGTAATATTAATATGTTAATTATATATAATATATTTA
 41818  TATATAATTATATATATATATATAAATAATAATAAATATATATATAATATAAAAATAAGA
 41878  ATAGATTAAATATTTAATAAATAAATATT
;     G-atp9 ==> start
 41907  ATGCAATTAGTATTAGCAGCTAAATATATTGGAGCAGGTATCTCAACAATTGGTTTATTA
 41967  GGAGCAGGTATTGGTATTGCTATCGTATTCGCAGCTTTAATTAATGGTGTATCAAGAAAC
 42027  CCATCAATTAAAGACCTAGTATTCCCTATGGCTATTTTAGGTTTCGCCTTATCAGAAGCT
 42087  ACAGGTTTATTCTGTTTAATGGTTTCATTCTTATTATTATTCGGTGTATAA
;     G-atp9 ==> end
 42138  TATATATAATATATTATAAATAAATAAAAAATAATGAAATTAATAAAAAAATAAAATAAA
 42198  ATAAAATCTCATTTGATTAAATTAATAACATTCTTATAATTATATAATTATTATAAAATA
 42258  TATAAATATTATAATAATAATAATATATATAAATTATAATAAAAAATAATAATAATATAT
 42318  AATATACCTTTTTTTTAATATATTAATATATAAATAAATAAATAATGGATAATATATAAT
 42378  TACTTTTTTTATATTATTAATAATAATAATTTATAAATATTGTTATAATAAACATTTATA
 42438  TAAATAAATATAAATTACCATAATAAGATATATTATTTATTAATAATAAAAATATTTATT
 42498  AATAAATAAGAAATATATATATTATGATAATATTTATTAATAAATAATAAATTCTTTATA
 42558  TATAAATATATTAAATATATTTAATTGAACACAATATAATTTTTATTGTATTATTCATTT
 42618  AATAATATTAATATTAATATTAATATAATATTAGTGAACATCTCCTTTCGGGGTTCCGGC
 42678  TCCCGTGGCCGGGCCCCGGAACTATTAATATTTAATAAAATATATATAATTTATAATTTT
 42738  CATATAATTAATATAATAATTAGGTTTATAAATAAATTATAATATATTATAACAATATAA
 42798  TAAAATATATTATAAATCTATCTATCTATCTATATAATATATAAATTTATATATACATTA
 42858  ATAATATTTAATTATAATTATTTAAATATTTAATTTATTAATATTCCCCGCGGGCGCCAA
 42918  TCCGGTTGTTCACCGGATTGGTCCCGCGGGGTTTATATTATTTAAATATTAAATATTAAA
 42978  TAATAATTTATATTATATTAATAAATATAATAAATTAAAAATATATGATTAATTATATAA
 43038  TAATAATAATAATTATTTTAATATTATAATTTATAAAATTAATTATATTAATTATATTAA
 43098  TTCTTATTATATAATAATTATTAATAATAATTTATTTTAAGAAAGGAGTGAGGGACCCCC
 43158  TCCCGTTAGGGAGGGGGACCGAACCCCGAAGGAGAAAATAAATTAATAAAAGTTTAAAAG
 43218  TTCTTATATTAATAATTATATAATATTATATTAAAGATTTTTATAATATATATATATAAT
 43278  ATATTTATAGTTCCGGGGCCCGGCCACGGGAGCCGGAACCCCGAAAGGAGTTTATTTAAT
 43338  ATTTATATTTATATTAATATTTATATTTATATTTATATTCCTCTTAA
;     G-trnS(uga) ==> start
 43385  GGATGGTTGACTGAGTGGTTTAAAGTGTGATATT!TGA!GCTATCATTAGTCTTTATTGG
 43443  CTACGTAGGTTCAAATCCTACATCATCCG
;     G-trnS(uga) ==> end
 43472  TAATAATACATATATATAATAATAATTTTAATATTATTCCTATAAAAATAAAATAAATAA
 43532  ATAAATAATAATAATTAATTAATTTTAATAAATATAAAATATATAAAAATAATAATAATA
 43592  ATAATTATTATTTTAATAATATTATTTATATAATAGTCCGGCCCGCCCCCCGCGGGGCGG
 43652  ACCCCGAAGGAGTCCGACTGAAGGAGTGCGAGACCCCATGGGAACCCCTTTTTTATTCTT
 43712  AAGAAGGGATTTTATTTTATTAATTAATAATAATATATTAAAAATTATAAATAATTAATA
 43772  ATTCTTTATATTTATATATATATATATATATTTATATATTTATATATATATTTTAATAAT
 43832  ATTATGATATATTTTATTTTATAATATTTTTATTTTTATATATAAAATTATAATATTTTA
 43892  TTTTATAAAATTATTCATATATAAATTATTAATAATAATTATTTTTATTTGGAATTTATA
 43952  TTATTATTATAAAGAATATAATGTTATTAATAACTGCAAATAATATCTAATATATTATTA
 44012  TTTATAATAATAAATAATATTATAATAAGGATGCATATTATATATATATATATTATATTT
 44072  ATATTAATATTAATATTAATATGTATATATAATAGATAAAAAGTAAAAATAAAAAATA
;     G-rps3 ==> start ;; mfannot: alternative ATG start pos 44127
 44130  ATGAAATTAAAATTATTAAATATAATTTTATCAATAATAAATAAACTTAATAATAATAAT
 44190  AATATTATTATTAATAATCTATTAGATTCATTAATAAATAAGAAATTATTATTAAAGAAT
 44250  ATATTATTAGATATAAATAATAAAAAAATAAATAATATAAAAAGAATATTAAATAATAAT
 44310  AATATAAACCCCGCGGGCGCCAATCCGGTTGTTCACCGGATTGGTCCCGCGGGGAATATT
 44370  AATAATAAATTACAACATTTAAATAATATAAATAATTGAAATCTACAAATTTATAATTAT
 44430  AATAAAAATATAGAAATTATAAATACTATAAATGATAAATTAATTAATAAATTATTATAT
 44490  AAAATAATAACTTTAAAATTAAATAATATAAATATTAATAAAATTATTATAAGTAAACTT
 44550  ATTAATCAACATAGTTTAAATAAATTAAATATTAAATTTTATTATTATAATAATGATATT
 44610  AATAATAATAATAATAATAATAATAATAATTATTATATAAATATAATAAATAAATTAATA
 44670  AATATTATAAATAATAATATAAATAATAATTTATGTAATATTTTAAGTTATTATTATAAT
 44730  AAAAAAGTAACTATTGAACCTATTAAATTATCATATATTTATTTAAATAGTGATATTTTT
 44790  AGTAAATATATTAGTTTAAATGATATAGATAAATATAATAATGGTATCTTAACTAATTAT
 44850  CAACGTATATTAAATAATATTATGCCTAAATTAAATGATCATAATATTTCTATAAATTAT
 44910  ATTAATAATATTAATAATATTAATAATAATAAATATAATAATATAATTAATTTATTAAAT
 44970  AATAATAATAATAATAATAATAATAATAATATTAATAATAATAATAATTATAATAATAAT
 45030  AATAATAATTATATTGGTAATATTAATAATATTTATAATAATATAACTATTGATAATATT
 45090  CCTATAGATATTTTAATATATAAATATTTAGTTGGTTGATCTATTAAATTTAAAGGTAGA
 45150  TTAAGTAATAATAATGGTAGAACTAGTACACTTAATTTATTAAATGGTACTTTTAATAAT
 45210  AAAAAATATTTATGAAGTAATATTAATAATAATTATAAATTAAATTATATCCCTTCTAAT
 45270  CATAATTTATATAATAATTCTAATATTAATAAAAATGGTAAATATAATATTAAAGTTAAA
 45330  TTAAACTTTATTTAA
;     G-rps3 ==> end
 45345  TATATATATTAATAGTTCCGGGGCCCGGCCACGGGAGCCGGAACCCCGAAAGGAGAAATA
 45405  AAATAAATATAATAAATAAAATAAATAAATAAATAAATAATATATATATATATATAAATA
 45465  TATAAAATAATATTTACTTTTTATATATATATAATTATATATAAATAAATATAATATCAT
 45525  ATAATTATATAAAAATAAAATTATAATTTATTTATATTAAAAATATTAATTAATTTTTTA
 45585  TATAATTATTATAATAATAATTTAATTAAAAATAAATATCAAATAAAATTATAAATTAAT
 45645  CCTACTTTGGGATTCTATTTATATTTTATTATTATAAATAATTATTATTGATAGTTAATT
 45705  AAATAAAAATATATATATATATTACTCCTTTGGGGTCCGCCCCACGGGGCGGGCCGGACT
 45765  ATTATAATTATTATTAATATATTAATTATTAAATTATATAAATTAGTTATTTATATTAAT
 45825  ATATTTTATATTAATATATAATACTCTTTTTTCTATTATATTTTAATATATAATATTAAA
 45885  AAAATAAATAAAATAATATTCTTAATTTTTATTCTTTATCTTCTTTAACCAAACTCCTTC
 45945  TTAAAAAGGGGTTCGGTCCCCCTCCCATTAGTATAGTATAGGGAGGGGTCCCTCACTCCT
 46005  TCGGGGTCCGCCCCGCGGGGGCGGGCCGGACTATTTTAAATTTTAATTTAAATTTTATAA
 46065  ATATAATATTTAATTATAAATTTAATAATAATATATAAAAAATATATATATGGTTAATAT
 46125  ATATAAAGATTATAATCTTTTAATTAAATAAAGGAAAATTTATTATATAATTTTTCTCTA
 46185  TAGTTATATATTTAAAACTTATTTTTTTTTTTATAAATAATAATTATAATAAATAATATT
 46245  AATTATTTATTATATAATTAATTGACCCCCATGCTGGGTTCCGGAACTCCTCCTTCTCGC
 46305  GAGGTTAACACCTATTATATAACTATAACTATAACTATAACTATAACTATAATTATAATT
 46365  ATAACTATAACTATAAATATTCATTTTAATAATAATAATAATAATAATATTAATATAAAT
 46425  AGTCGAAGAATATATTTATTTATTTTAATATAAATAAAAATAAAAAGTTTCAATTAATTT
 46485  GAATTTGGAATTAAATTATTACTTCATATGGGGTTATGGATTTCGTTCGGAACTCCTCCC
 46545  TCCTACCTCTATTTATTAATCATAAATCATAAATTATTATTAATTAATAATAATAATTTA
 46605  CTCGAGGTTTATACCTATTTTAATATTAATATTAATATTGATAAAATATATATTCACTAA
 46665  AAAGTATATAATTTACTCAATTTATACTATAATTTTATATTTTTTATTATAATTTAATTA
 46725  TTTCAAATAAAGTAATTATAATAATATATATCCTTTATTAAATATATATTAATTAATATA
 46785  TATATAAAAAGTAAATATTATTAATTGTATATAATTATAAATAATTAATATTTATTAAAA
 46845  TATATATAATTTATAATTCTCATATAATTAATATAATGAATAATATAACACAATGTAATT
 46905  TAATTTAATTTAATTACATAATAAATTTATTATTATTATAATTATTATTTATTTATTTAT
 46965  TTATTATTATAAATTATAAATATTATTATAATTAAAATCAATTATTAATTATTAATGATA
 47025  AATAATTAATGATAAATTATCTATAACCAATTAGATTATTTATCGATATTTAATTATATT
 47085  ATATTATATTATATTATATATATATATATATATTATATTATAAAATTTATTTATAAATAT
 47145  TTGTTTATTTATTTATTTATTGAATAACAATAGAATTAAATATTGTCAATAAATAATAAA
 47205  TAATGTTTAATATATATTATATTATATTAATATTAATATTATTATTATTTTTTTTATTAT
 47265  ATTAATATAATTTATAAAAATATAAAATTATTATTTTTATTATAATTTATATATATATAA
 47325  TATATATATTTATTAAAATATTTTAATAAAGGAGAAAAATAATTAAATTAAATTAAATTA
 47385  TTTATTATTATTATTATTATTTATATAATAATATATTATTTAAATATTTATATATTATTT
 47445  TTATATTAATATTTATAGATGGGGGGTCCCTATTATTATTGAAAATAATAATTATTAATG
 47505  GACCCCAGATAGCTTCTTGTTTATCATTTATATATATATATATATTATTAATTATTTTAT
 47565  TCTCCTTTCGGGGTTCCGGCTCCCGTGGCCGGGCCCCGGAACTTTATAATATTATTATTA
 47625  ATTATTTAATTAATATTATAATCATATAATTTAATATTTTATTTAATTTTATTAAAATTT
 47685  AATATATATATTTTTATTATTATTTAATTAATTTATAAATATAAAATATTCTTAATATTA
 47745  AAAATAAATAAATAATAAAGTTTATAAATCATATATTATAATTATTTATTATTTTTATAT
 47805  TATATTAATAAAATATTATTATTATAAAAAAAATAGAAATTTTATAATATTTTTATATAT
 47865  TTTTAATTATTATTATTAATATTTATTAAAGAAAATATAAAAACCGAAGGAATATTATAA
 47925  TTATAATTATAATTATAATTATTATTATATTTAATTTATTATTATAATAATAATAATAGT
 47985  CTGCCCCCCATCTTTATTTTTATTTTAAAGTTCCGGGGCCCGGCCACGGGAGCCGGAACC
 48045  CCGAAAGGAGAAGGATATTTAATAATTTATAATATTTAATTCATATATATATATATATAT
 48105  TTTATTTTTTATATATATATTTAATATATTATATTTATATTTATATTATTATTATATTAT
 48165  ATTATTTAATTATTTTTTAATAATATATTATTAATATTTTACCTTTTGATAAATAAAAAT
 48225  TTATTAAAAATTTTATAATAAGTATTAAAATATCATAAAAGGATAATATTTATATAAAAT
 48285  GTATAAATTTATAATCTTCTAATTAAATTAAATTAAATAAATAAAATAAAATAAATTAAA
 48345  CTCCTTTTGAGATTCACACCTATTTTATTAAAAATAGGTATTCACTTAATTAAATTAAAT
 48405  TAAATTAAATTATGGATAATTTATTTAATAAATATATATATTAATTATAAAATAATAGTC
 48465  CGGCCCGCCCCGCGGGGCGGACCCCGAAAGAGTCTGCCCCTTTTTATTTAATATTTAATA
 48525  TTTAATATTTAATATTTAATATTTAAAGTTCCGGGGCCCGGCTACGGGAGCCGGAACCCC
 48585  GAAAGGAGAAGGATATATTTATAATTTATCATAATATTATTTAATAAGAAATTATTAATT
 48645  AATTAATTAATTTATTTATTTATTGTTTATATTTATTAATGTTAATATAATAAAAATGTA
 48705  AAATACTTAATATTATTAATATTATTATATATAATATATATAATAATATATTATATTTAT
 48765  ATCTCCTTTATTCCTTTTACCCCCGCTAGGGACTTATTATATTATTATATATTTCTTCGA
 48825  TGACTTTATATATATTTTATTTTTATAAAAAATATTTATATATTATTATTATTTACAATA
 48885  ATAATTATTAATAGTCCGGCCCGCCCCGCGGGGCGGAACCGAAGGAGTCTTTTTTCTATT
 48945  TATTAATAATAACTATAAATTATATTTAAAATAATAATTTACTTGTTATAATCTTAATGT
 49005  TCCGGGGCCCGGCCACGGGAGCCGGAACCCCGAAAGGAGAAGTATATAAATATTTACTTG
 49065  TTATAATTTATTATATATTTATAACCTCCTTCTTAAAATTATCTTTACTTTATAATAAAA
 49125  ATTAATATAATATAATCTGATAATAATCGAATTTTATTATATTTAATTTAATTAATAATA
 49185  GACAATTATTATTATTATTTTACTTATTAATATTAATTTATATTTATATATATAAATATT
 49245  ATTAATTTTATATTAATTTTTTATTAATTATTTATTTTTATATTCATATTTTTTATTAAT
 49305  ATTATTTTTATTAATAACTTTTTAAATAATTATAAACTATATATTATTTATATTTATATT
 49365  TATAATAAATGAAACAATTATAATAAAAATTACAATTACAATTATATTATAATTATGATT
 49425  ACAATAGGGTTAAACATTACCTGTGAACAACTGGTAATGTTGAACCCGTATTATTATTAT
 49485  TATATTATATTAATATTATATTAATATTAATATTAATATTATATTATATTATTTTAATAT
 49545  TATATTATATTATATTATATTATATTATATTATATTTATAATTATATTATATAATTTATA
 49605  TACTTTTATAATTCTTATTATTATTTATTTATTATTTATTTATTATTATTTAAATATATT
 49665  ATTATTATATATTAATAATATATATATTATTTTATATATTTTATTTAATATAAATTATTT
 49725  ATATTTTTATATTTTATTATGAGGGGGGGTCCCAATTATTATTTTCAATAATAATTTATC
 49785  ATGGGACCCGGATATCTTCTTGTTTATCATTTATTATTCTTATTATTTGGTTTTTATTTA
 49845  ATATTTATAATTTATTTTATACAATTTATTATATTGTTTATACCTTATTATTATTATATA
 49905  ATATATTATATTATTATAATAATTTAATTAATTATATTATAAAATATTAACTAATGTGTG
 49965  CTCTATATATATTATTCATTCTAGTTTCTAATCACCCACCCCCTCCCCCTATTACTTATA
 50025  TATCTAGAAATAAAAATACATAACATATATTTTAAATATATATATATAATTATATAATAA
 50085  TTATTATATATAAAATATATATATATATAATATATATTTATAAAATAATAATAATAAATA
 50145  TTATTACTCCATTAGGGGTTTTGGTCCCATATCGGGAACCGAAACTATAATAATATATAA
 50205  TATTATAATAAAGATATTCTTATTTATAATATATTATTAAATAAATTAATAATAATTATA
 50265  ATATATATATATAATATATTATAATATATTTATTCGAAAACTTTTTATTTATTATAAAAT
 50325  AAAATATTTTATTTATTATTTAGTTTTTTTTATTAAACATTTTTATAAAAATATAAATGT
 50385  TAATAATATTATGATTAATAAGTAATAATAAATTTATTTATTTTTATTAATTACTTCTTC
 50445  GAGGTATTAGTATCAGTATCAGTATCAGTATCAGTATCGTAAAAAACGGGTGACTAAAAT
 50505  ATATATATATATAAAATTATAAATAAAAATATTATAATAATTTTAAATAAATAAATATCA
 50565  ATATATTATTATTATTTATATTATAATAAATATTATCTAATAATAGTCCGAACCCCTTTT
 50625  TTATTTAATTTTATTTAAAGAAGGAGTGAGGGACCCCTCCCGTTAGGGAGGGGGACCGAA
 50685  CCCCGAAGGAGATAATTAGATATAATTATATTTTATTTTATATAAATTATATAATATTAT
 50745  ATAATAATAATTATATAATAAGTTAATAATAATTATATAATAAGTTAATAATAATCATAT
 50805  CTCCTTTATAAATGAACTTTTATTAAATATATTTTATTAAATATTAAATATATTTTTTAT
 50865  AATATTAAATATATTTTATTAAAATATTAAATATATTTTATTAAATATTAAATATATTTT
 50925  ATTAAATATTAAATATAAATAAATGTTTATATTATAATTTATTATTTATATCTTCTTTAT
 50985  AAATTAATATTCGTATTAGATCCTTATTTAATTTATAATCCTTTAAAAAACTTTTAATAA
 51045  ATATAATATAATATAATATATATATAATTTTTATTATTTTTATATTATTTTTATTATTTA
 51105  AATATATTATATATTTCATTATAATAATTATTTAAAAAGTTATTTAATAAATAATCTGAT
 51165  ATTATATTTTATAATTAATTTTATTTATTTTATTTATTATATATATTATTATATATAATT
 51225  AAAATTATAATTACAATTATAACTATAATTAAATTGGATTAAATTAAATTGGGCGCCAAG
 51285  CCGGTTGTTCACCGACTTGGTCCCAATATAATATGATATAATATAATATACTCCTTTTTA
 51345  AAAATAAAAAGGGGTTCGGTTCGGTCCCCCTCCCTAACGGGAGGGGGACCCTCACTCCTT
 51405  CGGGGTCCGCCCCCGCGGGGCGGACCGAACTATATGAATATATTATTATTATTATAATTA
 51465  TAAAATTATATTAAATAAATAAAATTCCTTTAATAATTATTAATTAATATTATTAATTTA
 51525  TTTACAAATATTTTATTAATTTTTATTTTTATTAAATATAAATATATAAATATATATATA
 51585  TATTTATTTATAATATTATTTATATTTATTATATATTATTATTAAATATATTTTTTATTA
 51645  TATATCATTAAATATTAATATATTATTATAGTGGTGGGGGGTCCCAATTATTATTTTCAA
 51705  TAATAATTATTATTGGGACCCCGGATATCTTCTTGTTAATCAATTATTATATTATTTAAT
 51765  TTATTTTATTTCTTATTTATAATTTATATTATATAATTTATTATATTGTTAATACTCCTT
 51825  TATTATATATATTAAATAAGATTTATAATATAATTAATATATATTTTAATAAATATAAAA
 51885  GATTATATTATATTATAAAAAGTATATTTTATATTTATATTTATATATATATTTTATTTA
 51945  TTATTATTATATATATAAGTAGTAAAAAGTAGAATAATAGATTTGAAATATTTATTATAT
 52005  AGATTTAAAGAG
;;     rnl ==> ;; mfannot: 5' +/- 50 nt
 52017  ATAATCATGGAGTATAATAATTAAATTTAATAAATTTAATATAACTATTAATAGAATTAG
 52077  GTTACTAATAAATTAATAACAATTAATTTTAAAACCTAAAGGTAAACCTTTATATTAATA
 52137  ATGTTATTTTTTATTATATTTATAATAAGAATAATTATTAATAATAATAAACTAAGTGAA
 52197  CTGAAACATCTAAGTAACTTAAGGATAAGAAATCAACAGAGATATTATGAGTATTGGTGA
 52257  GAGAAAATAATAAAGGTCTAATAAGTATTATGTGAAAAAAATGTAAGAAAATAGGATAAC
 52317  AAATTCTAAGACTAAATACTATTAATAAGTATAGTAAGTACCGTAAGGGAAA
;;
 52369  GTATGAAAATGATTATTTTATAAGCAATCATGAATATATTATATTATATTAATGATGTAC
 52429  CTTTTGTATAATGGGTCAGCAAGTAATTAATATTAGTAAAACAATAAGTTATAAATAAAT
 52489  AGAATAATATATATATATATAAAAATATATTAAAATATTTAATTAATATTAATTGACCCG
 52549  AAAGCAAACGATCTAACTATGATAAGATGGATAAACGATCGAACAGGTTGATGTTGCAAT
 52609  ATCATCTGATTAATTGTGGTTAGTAGTGAAAGACAAATCTGGTTTGCAGATAGCTGGTTT
 52669  TCTATGAAATATATGTAAGTATAGCCTTTATAAATAATAATTATTATATAATATTATATT
 52729  AATATTATATAAAGAATGGTACAGCAATTAATATATATTAGGGAACTATTAAAGTTTTAT
 52789  TAATAATATTAAATCTCGAAATATTTAATTATATATAATAAAGAGTCAGATTATGTGCGA
 52849  TAAGGTAAATAATCTAAAGGGAAACAGCCCAGATTAAGATATAAAGTTCCTAATAAATAA
 52909  TAAGTGAAATAAATATTAAAATATTATAATATAATCAGTTAATGGGTTTGACAATAACCA
 52969  TTTTTTAATGAACATGTAACAATGCACTGATTTATAATAAATAAAAAAAAATAATATTTA
 53029  AAATCAAATATATATATATTTGTTAATAGATAATATACGGATCTTAATAATAAAAATTAT
 53089  TTAATTCCTAATATGGAATATTATATTTTTATAATAAAAATATAAATACTGAATATCTAA
 53149  ATATTATTATTACTTTTTTTTTAATAATAATAATATGGTAATAGAACATTTAATGATAAT
 53209  ATATATTAGTTATTAATTAATATATGTATTAATTAAATAGAGAATGCTGACATGAGTAAC
 53269  GAAAAAAAGGTATAAACCTTTTCACCTAAAACATAAGGTTTAACTATAAAAGTACGGCCC
 53329  CTAATTAAATTAATAAGAATATAAATATATTTAAGATGGGATAATCTATATTAATAAAAA
 53389  TTTATCTTAAAATATATATATTATTAATAATTATATTAATAATATATATAATTATATTAT
 53449  ATATTTTTTTTATATAATATAAACTAATAAAGATCAGGAAATAATTAATGTATACCGTAA
 53509  TGTAGACCGACTCAGGTATGTAAGTAGAGAATATGAAGGTGAATTAGATAATTAAAGGGA
 53569  AGGAACTCGGCAAAGATAGCTCATAAGTTAGTCAATAAAGAGTAATAAGAACAAAGTTGT
 53629  ACAACTGTTTACTAAAAACACCGCACTTTGCAGAAACGATAAGTTTAAGTATAAGGTGTG
 53689  AACTCTGCTCCATGCTTAATATATAAATAAAATTATTTAACGATAATTTTATTAAATTTA
 53749  GGTAAATAGCAGCCTTATTATGAGGGTTATAATGTAGCGAAATTCCTTGGCCTATAATTG
 53809  AGGTCCCGCATGAATGACGTAATGATACAACAACTGTCTCCCCTTTAAGCTAAGTGAAAT
 53869  TGAAATCGTAGTGAAGATGCTATGTACCTTCAGCAAGACGGAAAGACCCTATGCAGCTTT
 53929  ACTGTAATTAGATAGATCGAATTATTGTTTATTATATTCAGCATATTAAGTAATCCTATT
 53989  ATTAGGTAATCGTTTAGATATTAATGAGATACTTATTATAATATAATGATAATTCTAATC
 54049  TTATAAATAATTATTATTATTATTATTAATAATAATAATATGCTTTCAAGCATAGTGATA
 54109  AAACATATTTATATGATAATCACTTTACTTAATAGATATAATTCTTAAGTAATATATAAT
 54169  ATATATTTTATATATATTATATATAATATAAGAGACAATCTCTAATTGGTAGTTTTGATG
 54229  GGGCGTCATTATCAGCAAAAGTATCTGAATAAGTCCATAAATAAATATATAAAATTATTG
 54289  AATAAAAAAAAAATAATATATATTATATATATTAATTATAAATTGAAATATGTTTATATA
 54349  AATTTATATTTATTGAATATATTTTAGTAATAGATAAAAATATGTACAGTAAAATTGTAA
 54409  GGAAAACAATAATAACTTTCTCCTCTCTCGGTGGGGGTTCACACCTATTTTTAATAGGTG
 54469  TGAACCCCTCTTCGGGGTTCCGGTTCCCTTTCGGGTCCCGGAACTTAAATAAAAATGGAA
 54529  AGAATTAAATTAATATAATGGTATAACTGTGCGATAATTGTAACACAAACGAGTGAAACA
 54589  AGTACGTAAGTATGGCATAATGAACAAATAACACTGATTGTAAAGGTTATTGATAACGAA
 54649  TAAAAGTTACGCTAGGGATAATTTACCCCCTTGTCCCATTATATTGAAAAATATAATTAT
 54709  TCAATTAATTATTTAATTGAAGTAAA
;; mfannot:     /group=IA (2.23e-25)
 54735  ttgggtgaattgcttagatatccatatagataaaaataatggacaataagcagcgaagct
 54795  tataacaactttcatatatgtatatatacggttataagaacgttcaacgactagatgatg
 54855  agtggagttaacaataattcatccacgagcgcccaatgtcgaataaataaaatattaaat
 54915  aaatatcaaaggatatataaagatttttaataaatcaaaaaataaaat
;     G-orf236 ==> start /note=LAGLIDADG ;; evalue:0.0026
 54963  aaaatgaaaaatattaaaaaaaatcaagtaataaatttaggacctaattctaaattatta
 55023  aaagaatataaatcacaattaattgaattaaatattgaacaatttgaagcaggtattggt
 55083  ttaattttaggagatgcttatattcgtagtcgtgatgaaggtaaactatattgtatgcaa
 55143  tttgagtgaaaaaataaggcatacatggatcatgtatgtttattatatgatcaatgagta
 55203  ttatcacctcctcataaaaaagaaagagttaatcatttaggtaatttagtaattacctga
 55263  ggagctcaaacttttaaacatcaagcttttaataaattagctaacttatttattgtaaat
 55323  aataaaaaacttattcctaataatttagttgaaaattatttaacacctataagtttagca
 55383  tattgatttatagatgatggaggtaaatgagattataataaaaattctcttaataaaagt
 55443  attgtattaaatacacaaagttttacttttgaagaagtagaatatttagttaaaggttta
 55503  agaaataaatttcaattaaattgttatgttaaaattaataaaaataaaccaattatttat
 55563  attgattctataagttatttaattttttataatttaattaaaccttatttaattcctcaa
 55623  atgatatataaattacctaatactatttcatccgaaacttttttaaaataa
;     G-orf236 ==> end
 55674  tattcttatttttattttatgatatatttcataaatatttatttatattaaattttattt
 55734  gataatgatatagtct
;; mfannot:
 55750  GAACAATATAGTAATATATTGAAGTAATTATTTAAATGTAATTACGATAACAAAAAATTT
 55810  GAACAGGGTAATATAGCGAAAGAGTAGATATTGTAAGCTATGTTTGCCACCTCGAT
;;
 55866  GTCGACTCAACATTTCCTCTTGGTTGTAAAAGCTAAGAAGGGTTTGACTGTTCGTCAATT
 55926  AAAATGTTACGTGAGTTGGGTTAAATACGATGTGAATCAGTATGGTTCCTATCTGCTGAA
 55986  GGAAATATTATCAAATTAAATCTCATTATTAGTACGCAAGGACCATAATGAATCAACCCA
 56046  TGGTGTATCTATTGATAATAATATAATATATTTAATAAAAATAATACTTTATTAATATAT
 56106  TATCTATATTAGTTTATATTTTAATTATATATTATCATAGTAGATAAGCTAAGTTGATAA
 56166  TAAATAAATATTGAATACATATTAAATATGAAGTTGTTTTAATAAGATAATTAATCTGAT
 56226  AATTTTATACTAAAATTAATAATTATAGGTTTTATATATTATTTATAAATAAATATATTA
 56286  TAATAATAATAATTATTATTATTAATAAAAAATAT
;;     rnl ==> ;; mfannot: 3' -20/+180
 56321  TAATTATAATATTAATAAAATACTAATTTATCAGTTATCTATATAATATCTAATCTATTA
 56381  TTCTATATACTTATTACTCCTTTTTAATTAAATTAAAAAGGGGTTCGGTTCCCCCCCCCC
 56441  ATAAGTATGATTATAATTATAATTATAATATAAGGGAGGGGTCCCTCACTCCTTATGGGG
 56501  TCCCGGTTGGACCGAGACTCCTCCCTTGCGGGATTGGTTCACACCTTTATAAATAAATAA
 56561  TAAATAATAAATAAAGGTGTTCACTAATAAATATATATATATATATATATATATTATATT
 56621  ATAATATTATTTAATACTTAATATATTATATATTTTATATTTAATAAATAAAAAAAATAT
 56681  TAATAAATAATAATATTAATAATAAAGAAATTATAATTAATACCCTCTATATATAATTCT
 56741  AATTAATTAAATTAAATATTTATATATAATAATCAATATATTATTAATTTAATAATTATT
 56801  ATAATAGTTCCGGGGCCCGGCCACGGGAGCCGGAACCCCGAAAGGAGTTTATAAAAGATA
 56861  TATTTTTATATTATATTATATTATATTTAATAAATATTACCTTTTTTTATTATTATTTTT
 56921  ATATATTATATAATATTATTAATTTTTATTATAATATTATTTACTTTTTTATTGGATTAT
 56981  TTATTTATTTATTTATTTATTAATTAATTAATTAAATATTTATTAATTAATATATATATT
 57041  AAATATTAATATTTCATTAAAAAAAAGAGATATATGAATAATATATTATGTTATATTATA
 57101  TTATATAATTATATTATTTTTATAATATTAATAATTAAAAATAAGAACTTATTTAAAAAT
 57161  TATAATTATGATAATAAATTAATACTTTTTAATTTATAAAAATATAAATTTCTTTACATA
 57221  TATATATATATATATTATTATTATTTATATTAATCATAATTTTAATATTTATAATAAATT
 57281  TATATAAAATCAATTATAATATTATATACTTTTTATATACTTTATAATCTTTATATCTTC
 57341  ACCCCCCCTTTTTTAATAATATATTATATTAAAAATATAATAATTTATATGATTTATTAA
 57401  TACTTTTTATATAATTATATTATTATTTTTTTTTATAGATGTTATATTATTTTTTATAAT
 57461  AATTTTTTTTTATTTAAATAAAATTTATAACTCCTTCTTAATTAAAGATAAAAGGGGTTC
 57521  CCCCCTTAAGTATAAGTATAAGTATAAGTATAAGTATAAGTATAAGTATAAGTATAAGTA
 57581  TAAGTATAAGTATAGTATACGGGGGGGGGGTCCCTCACTCCTTCGTTAATTTATATATAT
 57641  TATTAATAATTATTTAATTTTTATTATTTATTTATATATAAAAATATTCTAAAATTATTA
 57701  ATATTTATAATAGAATAAATATTATAAAGTATAATTATAAATAATTAATTATTTAAATAA
 57761  TAATAATATATTTATTATTATATAATAAATATATTATAAATAATA
;     G-trnT(ugu) ==> start
 57806  GTTATATTAGCTTAATTGGTAGAGCATTCGTTT!TGT!AATCGAAAGGTTTGGGGTTCAA
 57864  ATCCCTAATATAACA
;     G-trnT(ugu) ==> end
 57879  ATAATAATAATAAAATATTAAAATAAATATAATATTTATAAAAAATTTATTAATTTATAT
 57939  AAAAAATATATATATAAATAATAATTATAATAAAACATTTTATAATCAATAATTTAATAA
 57999  ATAATCTTCTTATTATAATATTATGTTTAAATATTACTCTTTATGAGGTCCAACAAACTA
 58059  ATAAGATATAAATATATATATATTATATAATAATAATAATAATAATATATTATTTAATAT
 58119  ATTATCAAGAAGATAAATATAAATAATATTTTAATAATTTTAAATAAATCTAATTTATAT
 58179  ATTAATAATTTAATAATCTTAATATTTATTATCATTATTTCATATTTATATTATATAAAT
 58239  ATTTATTTAAATAAAAAATATTAAAGAGTTTATTTTATTTATTATAAATTATTTAATAAA
 58299  ATATATATAATAATATATAGAATAAAGATATAAATAATTATAAGTATATAAAGTAATAAA
;     G-trnC(gca) ==> start
 58359  GGAGATGTTGTTTTAAGGTTAAACTATTAGATT!GCA!AATCTACTTATTAAGAGTTCGA
 58417  TTCTCTTCATCTCTT
;     G-trnC(gca) ==> end
 58432  AAATAAATAATATAATAATAAAATATTATAGTTCCGGGGCCCGGCCACGGGAGCCGGAAC
 58492  CCCGGAAGGAGATAAATATATATATATTTATAATAATTATATAATAAA
;     G-trnH(gug) ==> start
 58540  GGTGAATATATTTCAATGGTAGAAAATACGCTT!GTG!GTGCGTTAAATCTGAGTTCGAT
 58598  TCTCAGTATTCACC
;     G-trnH(gug) ==> end
 58612  CTATAAATAATAATAATAATATATTTTATTATTCTTAAATTTTTTATTCTTTATATTATA
 58672  TATATAATATTAATATTATTACTTTTTAATAACAAAATATTATAATTAATTGATATATAT
 58732  ATATACCAAATATAATTAATTGAAATTAAATAATAAATAAAATATTTACTTCTTTATTAA
 58792  AATTCTAATTAATTGATTCTTTTTATTGAATATTAAATTCTATTATAACTTATTAATTAA
 58852  TTAATTAATTAATTATAATAATAATAATATTTATTATTAATTATTAAATATTTATTATTA
 58912  TATATAAGATTTAATTTTAAATATTAATAAAAAAAGAATAAAATAAAATAAAATGAATAA
 58972  TATTTCTTTATCTCTTTCGATCGGACTCCTTCGGCCGGACTCCTTCGGGGTCCGCCCCGC
 59032  GGGGCGGGCCGGACTATTTATTATTATAATATAATATTTAATCAATAGATTTATAATTTA
 59092  TTTAATGAATATTTTATAAATATATAAAACAATTCCTTTTTATTATTATAAATTTTTCAT
 59152  TATTTATTTATTTATTTATTTATTTATTCAATATATAAAAATAATTATAAAAAGATTATT
 59212  AAAAATAATAATTTAATGATAAATATATATTATATATATTAATATAAAAATAATAAATAT
 59272  AAATATATTATGTAAATATTATATAAATTTGTATATGTATATATTATAATAATGTTATAT
 59332  AAGTAATAATATAATAAAATATTTTATGTAATTTATATATATTTATAATTATAAAATAAA
 59392  AATATTATAAATAATAAAATTAATAATAATAATAATTTTAATAAAATAAATTATATATTT
 59452  AATTTTATTATGAAGTTTATACTTAATATAAATTATATTTCCTTTATAAATTATTAATAT
 59512  ATCCTTTTTAATTAAATAAAATAAAAATATTATAAATATTAATAATTAATTTTTTATTTA
 59572  TATTTATATATATATTAAAGATTAAATATATTATTAATACTAATTTATAATTTATTATTA
 59632  ATAAATAGTCCGGCCCGCCCCCTGCGGGGCGGACCCCGAAGGAGTTCGACTTAAATTATA
 59692  ATTTAATAATTTTTATTTATTAATAGTTTCGGGGCCCGGCCACGGGAGTCGGAACCCCGA
 59752  AAGGAGTTTTATTATTAATATAAAAAGAGTAAGGATAATAATAAATTCTTTTAATTTATT
 59812  TTTAATAAAATATAATTTTAAAATAGTTTTTATAGTCCGGCCCGCCCCGCGGGGGGGGGC
 59872  GGACCCCGAAGGAGTTCGGTCTGGCATTAATTATAATAATTATATTAATATTATTATTAT
 59932  TTATTATATTATAATATATTTATTTATATTTTATAATATTAATAATTATTTTATATTTAA
 59992  TAAATATAATATATATATTATTTTTTTTAATAACTATCTAATTAATA
;     G-trnL(uaa) ==> start
 60039  GCTATTTTGGTGGAATTGGTAGACACGATACTCT!TAA!GATGTATTACTTTACAGTATG
 60097  AAGGTTCAAGTCCTTTAAATAGCA
;     G-trnL(uaa) ==> end
 60121  ATAAATATATATAATATATATAATATATATAAA
;     G-trnQ(uug) ==> start
 60154  TGAGTCGTAGACTAATAGGTAAGTTACCAAAAT!TTG!AGTTTGGAGTTTGTTTGTTCGA
 60212  ATCAAACCGATTCAA
;     G-trnQ(uug) ==> end
 60227  TATTATAATATATATATTATTTATATATAAATATATAATTATACTCCTATTTTTATATTA
 60287  ATTAATTAATAATATATGATAATATAAAAATTATTGAATTATTAACTCTTATTAATAATA
 60347  ATAATAATCATAATAATAATATATATATATATAGTATATATATAAAAGTTTTATTATATT
 60407  ATATTATATTATATATTTATTTATATATAATTCTTATTAATTGAAAAAAGAATAATTAAT
 60467  AATCTTATTAAAAAAATAAATACTTTCATTTTATTTTATTTTATTTAATTTAATTATAAT
 60527  ATATAAATATTAAAAAAAGGATATAAGTTTTTTATAAGATATAATATATATATATATTAA
 60587  ATATAAAGAAGTTAATATTTATATTTTAATTATAAAATGTTAATACTCCTTTGGGGACTT
 60647  ATTAATTAAATTATTAATTAATAATAATTTATGATTTATAAATAATAAATAAAGGAATAA
 60707  GTATCAATTAATTAATATATTATATTTAATATTTTATATTTAATATTTAATATTTAATAT
 60767  TTTAAGTTCCGGGGCCCGGCCACGGGAGCCGGAACCCCGAAAGGAGTAGTATTAATTATG
 60827  GATAGTGAGGGTGGATTTAATCCTTTTGTTATGTTATTAATTAATTAATTAATTTATATA
 60887  TATAAAATATTTTAATTAATTTTTATATAAATATATATATATATATATATTAATAATAGT
 60947  CCGGCCCGCCCCGTGGGGCGGACCCCAAAGGAGTAATATATATTATGTATAAACAATA
;     G-trnK(uuu) ==> start
 61005  GAGAATATTGTTTAATGGTAAAACAGTTGTCT!TTT!AAGCAACCCATGCTTGGTTCAAC
 61063  TCCAGCTATTCTCA
;     G-trnK(uuu) ==> end
 61077  TAATATTATATATATATATTTCCCTTTCTAAAAATAATAATAATTATATATAATAATAAT
 61137  ATAATTATATATATATATATTATAATAATAATAATAATAATAATAATAAATAATAATAAT
 61197  TATTTTTATTAATAATATTAATATATTATAATTATTAATAAATATTAATAAAAATA
;     G-trnR(ucu) ==> start
 61253  GCTCTCTTAGCTTAATGGTTAAAGCATAATACT!TCT!AATATTAATATTCCATGTTCAA
 61311  ATCATGGAGAGAGTA
;     G-trnR(ucu) ==> end
 61326  ATTATATTATATTAATAATCCCCCCCCCCATTTTTAATTAAATTAAGAAGTTTAATTTAC
 61386  TATTTAATAATAAATGAAATAATAATA
;     G-trnG(ucc) ==> start
 61413  ATAGATATAAGTTAATTGGTAAACTGGATGTCT!TCC!AAACATTGAATGCGAGTTCGAT
 61471  TCTCGCTATCTATA
;     G-trnG(ucc) ==> end
 61485  ATTAATATTAATATAAATTAATATCCTATAATTAATTAAATACAAAATTATATTAAAACT
 61545  TATATTATATTATATTATAATATTATATTATTATTATATAAAAATATAATAATAATAATA
 61605  TTTAATTTTATTTAATAATAATATTTTATATAATAAAATAATCATATTTATAATATTTAA
 61665  TATTAATAATAATTTATTATAATAATTCTTTAATATACTTATTTATTATTATTTTAATAA
 61725  ATAAATATAATTCTTATAAATATATTATAACAAAATATATTATATTTTAATTAAATACAA
 61785  TATTATAAATATATATATATATATAAATATTTATATAAAAAAAAAATAAAAATATTTTAA
 61845  TAATTATTCTTTATAAATAAATAATGATAATAATAATTTATAATAATCTCCTTGTGGGGT
 61905  TCCGGCTCCCGTGGCCGGGCCCCGGAACTATAATATATTTTAATATATTTTTTATTACTC
 61965  CTCCTTTGGGGTCCGCCCCGCGGGGGCGGGGCGGACTATAATAATTTTTTATTGATAAAA
 62025  AAGTATATATAATATAATTAATATATTTCTTTTTATATAAATTATAAATATTATTTTATA
 62085  ATAAAAAAAGTATATATAATATTATATATTTAATAAATAATATAATAATAATATAAATAA
 62145  ATATATATATATTATTAATATATTAAATTTTATAATAATAATTATAATAATAGTAGTAGG
 62205  TATAAATTTTAATAAAGAGTTTTATTCCAATGGAGTAATAATAATAATAATAATAAAATA
 62265  AA
;     G-trnD(guc) ==> start
 62267  GGATCTGTAGCTTAATAGTAAAGTACCATTTT!GTC!ATAATGGAGGATGTCAGTGCAAA
 62325  TCTGATTAGATTCG
;     G-trnD(guc) ==> end
 62339  TATATTTATACTTAATATAAAAAAAATAAATAATAATCTTTTTTATTATTATATTTATTA
 62399  ATAATAAATTATTTTGTTATTATTATTAATTTATATTAATATTTTATATAAATTATTTAT
 62459  TTAATCTTTCATTATATATTTAATATATTATTAATATTAATTAATATTTTATAATAAATA
 62519  AATAAAATAAAATAAATATTTTAATATAATACTCCTTCGGGGTTCGGTCCCCCTCCCATT
 62579  AGTATAGTATAGGGAGGGGTCCCTCACTCCTTCGGGGTCCCCGCCGGGGCGGGGACTTAT
 62639  TTTTATATTTATTAATAATAATTAATTTTTATATAAATTTATTATTTCTTACAATATATT
 62699  TATTACTATTATTTTTTAATAATCTTATATATAATATATAAAATATATATATATTATATA
 62759  TATATATAAATATAATATATATTATTATAAATATTTATAATCTTATTAATTAATTAGATT
 62819  ATATTATATTATATTAGATCATATTATATTATATTATATTATATTATATTATTATTATTA
 62879  ATATTTTTATTTTTATTTTATATTTAATAGTAAAAAATCATAATTTTATAATTTATTAAT
 62939  TATTATATAATTTCATTAATATATTTCTTCTTTTTATTTATTTATTTATTACTTATTAAT
 62999  AGTTCCGGGGCCCGGCCACGGGAGCCGGAACCCCGAAAGGAAAATAATATAAAAAATAAT
 63059  TATAATTTATTATAATTTATTAATTTATTAATTTATTAATTTATTTATTAATTTATTAAT
 63119  TTATTTATTATTATATTTTTTTTAATAAA
;     G-trnS(gcu) ==> start
 63148  GGAAAATTAACTATAGGTAAAGTGGATTATTT!GCT!AAGTAATTGAATTGTAAATTCTT
 63206  ATGAGTTCGAATCTCATATTTTCCG
;     G-trnS(gcu) ==> end
 63231  TAT
;     G-trnR(acg) ==> start
 63234  ATATCTTTAATTTAATGGTAAAATATTAGAAT!ACG!AATCTAATTATATAGGTTCAAAT
 63292  CCTATAAGATATT
;     G-trnR(acg) ==> end
 63305  ATATTATATTATATAATATTATATATTAATAAATATTATTAATTAATTTATTTATTTATT
 63365  TATTATTAAATAAAAATATTTAATAGTTCCGGGGCCCGGCCACGGGAGCCGGAACCCCGA
 63425  AAGGAGAATAATATAAAATATTATAATTATTTATATATTAATTATTAATTATTTATTATT
 63485  TATTATATAAAAAGTATATAATTTTATATTTTAATATAGGGTTAATTAATTAATTATTAA
 63545  TTTTTTATAATAAGATAATAATATATTAAAAACTTATTATAAATTTATAAAATAATATTT
 63605  ATTTACTTTGATATTATTTTTAATCTTTCATTAATATATATTTTATTATAAGTAATAATA
 63665  TAGTTTAATTTAATTAATATAAATAAATTACATAAGAATAATATTATAATAATATTATAT
 63725  ATTATATAAAGAAATAATAATTTATATTTTTATTTTTTTTATAAATAATATAAATATAAA
 63785  TATAAT
;     G-trnA(ugc) ==> start
 63791  GGGGTTATAGTTAAATTTGGTAGAACGACTGCGT!TGC!ATGCATTTAATATGAGTTCAA
 63849  GTCTCATTAACTCCA
;     G-trnA(ugc) ==> end
 63864  ATAATTATATTATATAATATATATATTAATAAATTATATATATATATATATATATAAATA
 63924  TTAAATAAATATTATATTAATAAATAATATAAATTATCTAATCGAAGGAGATATTTATAA
 63984  TATAATATAAATATTTTAATAAATTAATAAATATTATATTAATAAATAATTAATAAATAT
 64044  ATAAATTATAATAAATTTTAATATTATTATATAAATTAATTAAATATAATAATTAATGAA
 64104  ATA
;     G-trnI(gau) ==> start
 64107  GAAACTATAATTCAATTGGTTAGAATAGTATTTT!GAT!AAGGTACAAATATAGGTTCAA
 64165  TCCCTGTTAGTTTCA
;     G-trnI(gau) ==> end
 64180  TATTATATATCATTAATATATAAAATATAAATATATATATTATAATAATAATAATAATAA
 64240  ATATAAATATAATTATATATATATATATATATAAATAAATAATTATTTAATTTATAATAA
 64300  ATATATATAGTTCCCGCGAAGCGGGAACCCCATAAGGAGTTTTATTATTAATTATATTTA
 64360  ATAAATATTAATTATTAATTTTATATTTATAAATAAATTTATTACTCCTTCTTAATTAAG
 64420  AATAAAAAGGGATGCGGTTCCCATGGGGTCCCGCACTCCTTCGGGGTCCGCCCCCTCCCC
 64480  TGCGGGAGGGGAGCGGACTATTTTATTAAAAATATTATAATTAAATAATAATATAAATAA
 64540  TTTATAATATAATAATATATACTTATAAATAATATTTAAATCTTATTATTAATTTATAAA
 64600  TCATAAATTATTATTAATAAATATCTCTTTTAGATAAGATAAATTGAACTTATATTTATA
 64660  TTATATATATATAGATATAAATCTTAAATAGAGTAAATATATTATAATAATTATATAAAT
 64720  ATATATATATTATATTAAGATAATAATATATATATATATTAATATATAA
;     G-trnY(gua)_2 ==> start
 64769  GGAGGGATTTTCAATGTTGGTAGTTGGAGTTGAGCT!GTA!AACTCAATGACTTAGGTCT
 64827  TCATAGGTTCAATTCCTATTCCCTTCA
;     G-trnY(gua)_2 ==> end
 64854  TAATTTATTATTAATTATATATTATTATAAATCAAATCCATTGAAATTAATATAATCCAA
 64914  TGAATAATTAATTTAATACATAATTTAATATATAAAATTATATATATATATACTTTATAA
 64974  AAAAAAAAATTATATAATAATTATATTAATATATTTATATATATAAATAAATAAATAAAT
 65034  AATAATAATTATAATTATAATTATAATTAATTAATTAATAAATAAATAATAATTTATATT
 65094  ATCTTTATAATATATATATATACTTTTATAAAAAAAATATATAAATAATTCTAAAATGTA
 65154  TATTTCTCCTTTCGGGGTTCCGGCTCCCGTGGCCGGGCCCCGGAACTATTAATAAAATTA
 65214  ATAATAAAATAATTATTATCTGTATTTAATAAATTTAATTATAGAGTTATATTTCTATAT
 65274  ATTTATATATTTATTTATTTATTCTCCTTCCGGAACTAATAAAATATATAAAATAAGGGT
 65334  TTTTATTTATTTAATTAATATATATTTATTCTTTTATATAATAT
;     G-trnN(guu) ==> start
 65378  GTCCTTATAGCTTATCGGTTAAAGCATCTCACT!GTT!AATGAGAATAGATGGGTTCAAT
 65436  TCCTATTAAGGACG
;     G-trnN(guu) ==> end
 65450  ATAATAATATATATATATTTTAATTTATATATCATATATATATATATATTAAAGAAAATA
 65510  ATATAAAAAGTATGTATTAATAATAATAATAAATAAATAATAATAAATAATTTTATTATA
 65570  TTATATTATATTATATTTATTGATATATTTATTGATATTTATTAATTTAAGATTATTCAT
 65630  TAAATATATAATTATTAATAATTTAATATATTTTATAATTTTTATTATATTTTATGTAAG
 65690  AAGAAACTATTTTATATATTATATATATATATATAATTTTTATAAAATGATAAATTTTAT
 65750  ATTATAAATATTATTAAAATATTTTTATAAATATTTAAATTATTTATAAAAAGGTATATA
 65810  ATAATAATTATTAATATTATATTATATTATATATTTATTTATATTATATATAATAATATA
 65870  TTTATATATATATTAATTAATAAATTAAATAAGTATCTATATTTTATATTATATTATATT
 65930  ATATTATTTTATTTTATTAATTCCGGAAGGAGAATAAAAAGTATTCTAAAGAAATTATAT
 65990  ATTTATTATTTTTATTAATATGTTATAAATTAATAAAAAATAAATATGTATATATAAATT
 66050  ATATTTATTATGTTTAATTATTTATAATTTATTATAATATATAGTATAAGATATCTTATT
 66110  TATATTTATATATAATAAAGAATATTATTAAACTAACACCTATATTATATATATTATATT
 66170  ATATAATATTATATATATATTAATTACTAAGAATAAATTTATAATTAGATAATATTTATA
 66230  TTTATTTATTTATTTAATTAACAAATATATTAATATTTTTAATTAATTAATAATACCTTT
 66290  ATATATATATATATATATATATTAATTTTAATTATATAATTATCTTTTTTATTAATAATT
 66350  ATAAATATATTATATATTTTATATAATAAGATTATAATTTTATAATTATTTTATTTTTTA
 66410  TTAAAAATTATTATTATTATAATTATTATATTATAATTATAAATTATTAAAGAATATATT
 66470  TATTAATATTTTAATAATTAATATCTTTTATTTATATTTATAAAATAAGGTATAAATATT
 66530  GATAATAAAGAGTAAATATTGTATTAATTATAATAATAATTATAATTAAGGA
;     G-trnM(cau)_1 ==> start
 66582  GCTTGTATAGTTTAATTGGTTAAAACATTTGTCT!CAT!AAATAAATAATGTAAGGTTCA
 66640  ATTCCTTCTACAAGTA
;     G-trnM(cau)_1 ==> end
 66656  ATAATGATTATAATATTTATATATATTAAAATAATATTAATAAATAATTACTCCTCCTAG
 66716  CAGGATTCACATCTCCTTCGGCCGGACTCCTTCGGGGTCCGCCCCGCGGGGGCGGGCCGG
 66776  ACTATTTTATTATTATTAAATAGATGTTCATTAAATAATTATAAATATAATTTATCTTTT
 66836  AAATATATATATATAATATAATATTTAAATATATATTATAAATAAATAAATAAATAATTA
 66896  ATTAATAAAAACATATAATGTATATTTATCTATAAAAAATATTAATTAAATTAATATATT
 66956  ATTACAGTTCCGGGGGCCGGCCACGGGAGCCGGAACCCCGAAGGAGATAAATAAATAAAT
 67016  AAATATAAATAATTCTTCTTCTTTAAAATTAAATAAAATAAAATAAAAAGGGGGCGGACT
 67076  CCTTCGGGGTCCGCCCCCCTCCGCGGGGCGGACTATTTTATTTTTAAATATATATTATAT
 67136  TAATAATATAAATATAAGTCCCCGCCCCGGCGGGGACCCCGAAGGAGTATAAATAAAAAT
 67196  TAATAATATATTATATATATATTATATTAATAATAATAATAATAATAATAATAATAAATA
 67256  ATAACTCCTTGCTTCATACCTTTATAAATAAGGTAATCACTAATATATTATAATAATAAA
 67316  AATTATATATATTATATATAATCTAAATATTATATATTTTAATAAATATTAATATATATG
 67376  ATATGAATATTATTAGTTTTTGGGAAGCGGGAATCCCGTAAGGAGTGAGGGACCCCTCCC
 67436  TAACGGGAGGAGGACCGAAGGAGTTTTAGTATTTTTTTTTTTTTAATAAAATATATATTT
 67496  ATATGATTAATAATATTATATATATTATTTATAAAAATAATATATAATTTTAATTATTTT
 67556  TAATAAAAAAAGGTGGGGTTGATAATATAATATAATATTTTTTATTTTAATTTATAATAT
 67616  ATAATAATAAATTATAAATAAATTTTAATTAAAAGTAGTATTAACATATTATAAATAGAC
 67676  AAAAGAGTCTAAAGGTTAAGATTTATTAAA
;     G-cox2 ==> start
 67706  ATGTTAGATTTATTAAGATTACAATTAACAACATTCATTATGAATGATGTACCAACACCT
 67766  TATGCATGTTATTTTCAGGATTCAGCAACACCAAATCAAGAAGGTATTTTAGAATTACAT
 67826  GATAATATTATGTTTTATTTATTAGTTATTTTAGGTTTAGTATCTTGAATGTTATATACA
 67886  ATTGTTATAACATATTCAAAAAATCCTATTGCATATAAATATATTAAACATGGACAAACT
 67946  ATTGAAGTTATTTGAACAATTTTTCCAGCTGTAATTTTATTAATTATTGCTTTTCCTTCA
 68006  TTTATTTTATTATATTTATGTGATGAAGTTATTTCACCAGCTATAACTATTAAAGCTATT
 68066  GGATATCAATGATATTGAAAATATGAATATTCAGATTTTATTAATGATAGTGGTGAAACT
 68126  GTTGAATTTGAATCATATGTTATTCCTGATGAATTATTAGAAGAAGGTCAATTAAGATTA
 68186  TTAGATACTGATACTTCTATAGTTGTACCTGTAGATACACATATTAGATTCGTTGTAACA
 68246  GCTGCTGATGTTATTCATGATTTTGCTATTCCAAGTTTAGGTATTAAAGTTGATGCTACT
 68306  CCTGGTAGATTAAATCAAGTTTCTGCTTTAATTCAAAGAGAAGGTGTCTTCTATGGAGCA
 68366  TGTTCTGAGTTGTGTGGGACAGGTCATGCAAATATGCCAATTAAGATCGAAGCAGTATCA
 68426  TTACCTAAATT
;     G-orf391 ==> start /note=LAGLIDADG ;; evalue:3.3e-32
 68437  TTTGGAATGATTAAATGAACAATAA
;     G-cox2 ==> end
 68462  TTAATATTTACTTATTATTAATATTTTTAATTATTAAAAATAATAATAATAATAATAATT
 68522  ATAATAATATTCTTAAATATAATAAAGATATAGATTTATATTCTATTCAATCACCTTATA
 68582  TTAAAAATATAAATATTATTAAAAGAGGTTATCATACTTCTTTAAATAATAAATTAATTA
 68642  TTGTTCAAAAAGATAATAAAAATAATAATAAGAATAATTTAGAAATAGATAATTTTTATA
 68702  AATGATTAGTAGGATTTACAGATGGAGATGGTAGTTTTTATATTAAATTAAATGATAAAA
 68762  AATATTTAAGATTTTTTTATGGTTTTAGAATACATATTGATGATAAAGCATGTTTAGAAA
 68822  AGATTAGAAATATATTAAATATACCTTCTAATTTTGAAGAACTACTTAAAACAATTATAT
 68882  TAGTAAATTCACAAAAGAAATGGTTATATTCTAATATTGTAACTATTTTTGATAAGTATC
 68942  CTTGTTTAACAATTAAATATTATAGTTATTATAAATGAAAAATAGCTATAATTAATAATT
 69002  TAAATGGTATATCTTATAATAATAAAGATTTATTAAATATTAAAAATACAATTAATAATT
 69062  ATGAAGTTATACCTAATTTAAAAATTCCATATGATAAAATAAATGATTATTGAATTTTAG
 69122  GTTTTATTGAAGCTGAAGGTTCATTTGATCTATCTCCAAAACGTAATATTTGTGGTTTTA
 69182  ATGTTTCACAACATAAACGTAGTATTAATACATTAAAAGCTATTAAATCTTATGTATTAA
 69242  ATAATTGAAAACCAATTGATAATACACCATTATTAATTAAAAATAAATTATTAAAAGATT
 69302  GAGATTCATCTATTAAATTAACTAAACCTGATAAAAATGGAGTTATTAAATTAGAATTTA
 69362  ATAGAATAGATTTTTTATATTATGTTATTTTACCTAAATTATATTCATTAAAATGATATA
 69422  GTCGTAAAGAAATTGATTTCCAATTATGAAAAACACTTATAGAAATCTATATAAAAGGTT
 69482  TACATAATACACTTAAAGGTTCTAATTTATTAAAATTAATTAATAATAATATTAATAAAA
 69542  AAAGATATTATTCTAATTATAATATTTCTCCTTTCGGGGTTCCGGCTCCCGTGGCCGGGC
 69602  CCCGGAACTAA
;     G-orf391 ==> end
 69613  AAATATTATTGATGATGTATTAAATATAAATCTTATCTATAATTATAAATTACCATATCG
 69673  TATAAATAGTGATATTCAACGTTTAAATTCTATAAATAATAATAATACTAAATTTATTAA
 69733  TGTTGGAGTATTTGTTTATGATTTAAATAATACATTAATTATAACATTTACTGGTTATAG
 69793  ACCAGCAGCTCTTTACTTTAATTGTTCTCCTTTTCGGGGTCCCGACTGGGGCCGGGACTA
 69853  AACATGAAATTGCTAAATATATTAAAAATGGTAATGTATTTATAAATAAATATATTTTAA
 69913  AAAATATTTTATTAGATTAATTATTATTTTTACTTCTTCTTAAAATTAAAAAAGGAGACT
 69973  TTTTTATATTTATATAAATTATATATAAATTATTCTTTTATTATAAATATATAAAATTAT
 70033  TTTCTTTTAATTATTTTTATAATTAATTAATTCTTCATGGCTATAGCCATAACTTTTAAT
 70093  AATATTCTTTTATTCTTTATTATTATATATATATATATTTATTATTTATTATTATAGAAT
 70153  TTATATTTATAAAAATATTAATATTTTATTTAAAATAAATAATGATTAATTTATAAAATA
 70213  TATATTAATTAAGTTTCGGGTCCCGGCTACGGGACCCGGAACCCCCGAGAGGAGTTATTA
 70273  TATTTATAATTAAATCTTTAAATAATATATCTTAAATTATTATATTGATATTAATATTAT
 70333  ATTGATATTAATATTAAATATATATTTAATATTTAGCTTATTATTTTATAAAATTATATT
 70393  TATATATTATAATATAATTAAATATATTATAAATTTAATAATTTAATAAAAATATTCTTT
 70453  TTATAATTATTATAATAATTAAATAAATAATAATAATAAGAATAATTAATGTATAATTTT
 70513  TTTATAAATATTATATATTTTTATATTAATAGTTCCGGGGCCCGGCCACGGGAGCCGGAA
 70573  CCCCGAAAGGAGAAATATTAATAAAATAAAATAAAATTATAATATAATTAAATTATAAGA
 70633  ATTATATTTACTCCTTTTATAATTTATATTTATAATATAATATAATATAAAATAAATATA
 70693  ATATAATATAAAATAAATATAATGTAATAGGTATTCACTCCTCTTTGGGGTTCCGATCCC
 70753  CCATACGGATACGGATACGGATACGAATACGGATACGGATACGGATACGGGGGGCCGTCC
 70813  CCCAGAACTTAATATTATATCTTAAATAATTAATATAAATATAATATATTATTTAATAAT
 70873  AATAATAAATAAATAAATAAATAAATAAATAAATTAAATAAATAATAATATTATTATAAT
 70933  TACTTTTTAATAAATAATATTAATATAATATTATATTAGTATTATAAATAGACTTTTTAT
 70993  TATTTTATATATAATATAGTCCGGCCCGCCCCCGCGGGGCGGACCCCGAAGGAGTAATAT
 71053  ATTATATAATTATTATTTTTAATTATAAATAAAATATAATTATTATTTATTATATAATTT
 71113  ATATAAATATATATATATATTTATTATATATATAAATATAAATATAAATATAATAATTAA
 71173  TAATATTAAAGTTTTATATATATTAATATATTATAAAAGGTTTATATATATATATAATAA
 71233  GATAAGTAATAAATTAATTAATTAATAATATAAAAATATATATTATATATTATGTTTTAT
 71293  TTATATATATATATATATTATGTATTATTATATAAATATATATATATATTATATTATAAG
 71353  TAATAATAAGTATTATATTATATATA
;     G-trnF(gaa) ==> start
 71379  GCTTTTATAGCTTAGTGGTAAAGCGATAAATT!GAA!GATTTATTTACATGTAGTTCGAT
 71437  TCTCATTAAGGGCA
;     G-trnF(gaa) ==> end
 71451  ATAATAATAATATATTAATTAATAATTAATTTATAATAAATATATTATAATAATTAATAT
 71511  ATATATATATAATATATTTAATACAAAGAAAATATATATTATATCTCTTATTTATTTATT
 71571  TATTAATATTTTAATAAATATAATATTATAAAAAAAAGTTTATATATTTAGTTCCGGGGC
 71631  CCGGCCACGGGAGCCGGAACCCCGGTAGGAGAAATATAAATATAAATATAAATATAATAT
 71691  AAGTTTGGTATTCATTTAATTATATTATTTAATTAAAAATATTCTAAATAAGAATAAATA
 71751  TCAATAAAGGAGTTATAAATATATATATATATTAATATATATATAAAAATATATATTATT
 71811  ATTAGTTCCCGCTTTGCGGGAACCCCGTAAGGAGTGAGGGACCCCATGGGAACCGAACCC
 71871  CTATTTAAGAAGGAGTTTTATTATAATAAAATTTATATATATTTAATATATAATTATAAA
 71931  AATATTATATAATAAATAATAAATAATTATTAATAATAAATAAATATAATAATAATATTA
 71991  TAATAAATTTATAAATGATTATAATAAATTTATATTAATTTTTTATTT
;     G-trnT(uuag) <== end
 72039  TGTAAATACTAAGATTTGAACTTAGATAATATGCAC!CTAA!AAACATACATTTTACCAT
 72097  TAAATTATATTTAC
;     G-trnT(uuag) <== start
 72111  CTTATTAATTATATAAAATTTATTAAATATATAATATATTAATTATATAAAAATTATTAA
 72171  ATAAATATATAATATATTATATATAATTTATAATATATATATTATAAATATTATTATATA
 72231  TAAAATATAATATACTACTTATAAAAATATATATATATATATAAATATATATATAAATAA
 72291  ATATTTTATATATTAAATTAAATAATTATTAATAAATTTAATTATAAAGTATAATTTTCA
 72351  ATAGGAATATTTATAAGATTATAATAATTATATGAATTATTATAATTATATATATATAAA
 72411  TAAATAAAATAATAATTATAATAATTAATAAGAGTTTTGGATATATATCTGTGGAGTATA
 72471  TATTTTATAA
;     G-trnV(uac) ==> start
 72481  AGGAGATTAGCTTAATTGGTATAGCATTCGTTT!TAC!ACACGAAAGATTATAGGTTCGA
 72539  ACCCTATATTTCCTA
;     G-trnV(uac) ==> end
 72554  AATCTAGATATAATATTATATCTATCTTAATATAATAATATTTATTTATTAAATAAAAAA
 72614  AAAATAAATAATATTAATTAATATAAGATTCTTTTTTAATTATAATAATAAATAAATAAA
 72674  AAGAAGATATTATCAATGATTTATATTAATAATAAATATAAATAATAAAAAATATATATA
 72734  ATATAATATAATAAATATATTTCCTTTAATATTAATAAATTAATAATAATAATAATAATA
 72794  ATAATAAAATATTTAAATAAATTATATTCAATACAAATTAATTATTTATATTATTAATAA
 72854  TTGAATAAATAATCCGGTCGAAAGAGATATTAATTCGATTATATTATTTATTTAATTATA
 72914  TTTAATTTAAATATATAAATTAATATATATATATTGAATTATATATAAATTTATTTTATA
 72974  ATTTTATAAATAATATATTATTATAAATATTTAATATAATTTATATTATTATTAAATAAA
 73034  AGATTTATTAAATTAATATTATTATTTAATTTTATTATATAGTTTAAGGGATAATATTTT
 73094  ATTAATATTTTTTTTATTTATTTATTTAATTATATTATATATATAATATATATATAACAA
 73154  TAAATTT
;     G-cox3 ==> start ;; mfannot: alternative ATG start pos 73143
 73161  ATGACACATTTAGAAAGAAGTAGACATCAACAACATCCATTTCATATGGTTATGCCTTCA
 73221  CCATGACCTATTGTAGTATCATTTGCATTATTATCATTAGCATTATCACTAGCATTAACA
 73281  ATGCATGGTTATATTGGTAATATGAATATGGTATATTTAGCATTATTTGTATTATTAACA
 73341  AGTTCTATTTTATGATTTAGAGATATTGTAGCTGAAGCTACATATTTAGGTGATCATACT
 73401  ATAGCAGTAAGAAAAGGTATTAATTTAGGTTTCTTAATGTTTGTATTATCTGAAGTATTA
 73461  ATCTTTGCTGGTTTATTCTGAGCTTATTTCCATTCAGCTATGAGTCCTGATGTACTATTA
 73521  GGTGCATGTTGACCACCCGTAGGTATTGAAGCTGTACAACCTACCGAATTACCTTTATTA
 73581  AATACTATTATCTTATTATCTTCTGGTGCTACTGTAACTTATAGTCATCATGCCTTAATC
 73641  GCAGGTAATAGAAATAAAGCCTTATCAGGTTTATTAATTACATTCTGATTAATTGTTATT
 73701  TTTGTTACTTGTCAATATATTGAATATACTAATGCTGCATTCACTATCTCTGATGGTGTT
 73761  TATGGTTCAGTATTCTATGCTGGTACAGGATTACATTTCTTACATATGGTAATGTTAGCA
 73821  GCTATGTTAGGTGTTAATTATTGAAGAATGAGAAATTATCATTTAACAGCTGGACATCAT
 73881  GTTGGATATGAAACAACTATTATTTATCTACATGTTTTAGATGTTATCTGATTATTTTTA
 73941  TACGTAGTCTTCTACTGATGAGGAGTCTAA
;     G-cox3 ==> end
 73971  GGCTATAGAATTATATATCTAAATGATTAATATATATATTATTAATAATTAACAATAATT
 74031  AATATATTATAATTTATATATATATATTTTATATTATTATAATAATATTCTTACAAATAT
 74091  AATTATTATATATTATTCCTTCAAAACTCCTAACGGGGTTCCCGCGAAGCGGGAACTAAT
 74151  AATAATATAATCATTATACTCTTTTTTCATTTACCTTTTATAAAGATAATTAATAAATTT
 74211  ATTTAATATTTATAAAAAAAAAAATATAATATTAATATAATATAATATAATAATGTAATT
 74271  ATTTATATTTTTATATTCCTTCGAGGTCACCGCCTCACCTCCAGCGGGACTTTTTTAATA
 74331  TGATATAATATAATATAAATATTATTAATTTAACTAATATATAAATTCATATATATATAT
 74391  ATATTATTAATATTATTTTATAAAAAATATTTTTTATTTGATTATTATTAAATATTATAT
 74451  AGTTCCGGGGCCCGGCCACGGGAGCCGGAACCCCGAAAGGAGAAATATTAATATATTATA
 74511  AATATACTATTTATGTAATTATTTTTTGAAGTGAGCACCTATTTTATATATATTTTATAT
 74571  ATATTTTATTATATTTTATTAAAAATAGGTGTGAACCTCCATGAGAGAGGAATGAATACC
 74631  TATTTTATAAAGTATATTTTATATTCTATATATTATAAATATGAACCAAAAAAAGGAGTT
 74691  TAAAATTTAATTAAATTTAATTAATTGAATTTCTTTATTATTATTATCATAATTATTAAA
 74751  CCCTTTATTAATATAATAATATATTATTTATTATCAAAATACCTACCCTTTTTATAATTT
 74811  ATATCTTTAATAATATAATTAAATATAAAATGTTTATTAAATATTATATAAAAATAAAAA
 74871  TAAAAATATATATATATATATAAATGATAAATAATAAGGAATTCACACTTATATAAATTT
 74931  AAATATAAAGTCCCAAAAGAAGTATTCATTAAATAAATTATCATTAATTAATTATAATAA
 74991  ACTTATTTAATATTATTAAAGATTAATTTATAATAATAATTATTATTATTATTATTAATA
 75051  TTAATAAAATATATAAATAATTAAATAGTTCATATATTAAAAAGAATTAGAATTAAACTT
 75111  TAATAAGTGTATTTAATATATAGAATATTAATAGAATATTTATTCTATTTATATATATAT
 75171  TTATATATATATATATTAAATAATATTATTTATATTATATTTTATATATATATTATTAAT
 75231  ATAAAAAGTATATTATATGTATTATATATATTATATATTATATATTTAATAATATATTAC
 75291  TCCTTTGGGGTGGGTCCGCCCCACGGGGCGGGCCGGACTATTATAATTAATAATTTTATA
 75351  AAGTTCCGGGGCCCGGCCACGGGAGCCGGAACCCCGAAAGGAGAATAAATAATTATATAT
 75411  CTTCTTCTTAATTAAATTAAATTAAATTAAATTAAATTAAATTAAATTAAATTAAATTAA
 75471  AAAGGGGTTCGGTCCCCCTCCCTAACGGGAGGGGGTCCCTCACTCATTCAAACTATAATT
 75531  TAATATATTATGATATTATTTATAATTTATAATATAATGTATAATATTATATTATAAATA
 75591  TTATATAAAAATAAAATGATATATATAATAATAATAATAATAATAATAAAAAAATAGAAA
 75651  AGAATAATTTTTATTATTTTAGTATATATAAGAATTTAATAAGTTATATTATTGCGGACA
 75711  CCGTTACGCGGAGTGGGGACTATTATATTTTACCTATATATATTAATATTATTATAATTT
 75771  CCTTCTTTAAAAGAAAAAAGGAATTCGAGAACTTATTATTATATTAATATATTAATAATA
 75831  AATAATAATAAATAATAAAAAAGTAAATAATTATAAATTATATAAAAATATAATTTTATT
 75891  ATTAAGAAAGGAGTTTAAATATAAAATATAATATTATCATTAAGTTCTAATAAAGGTATA
 75951  TAATGAAGATCTATTAGAACCTAAAAAGAATATTAATATATCTATTATAAAATAATAATA
 76011  ATAAATATAAATATAAAAATAAATTGTAATATTTATAAATAATAATAAAAAATAAATAAG
 76071  GAATATATTAATTATTAATAATAAATAAATTATATTAAAATATAATATTATTATTAAATT
 76131  AAAGAATTATATTAAATATATTTATTAAAATTTTATAAATAAGTTAATATTTTATTAAAT
 76191  AATATTTATAAATAATAAAAAAAAATAAGTATATAATTATTAATATATTAATTTATTATG
 76251  TTATATATTTATATATTTCAAATATATAAGTAATAGGGGGAGGGGGTGGGTGATAATAAC
 76311  CAGAATATTAAATAAATACAGAGCACACATTTGTTAATATTTAATAATATAATCAATAAA
 76371  TATATTATAATAATATAATATAATTAATAATAGATATAAAGTATAAACAATATAATAAAT
 76431  TATATAAAATAAATATAAATTAAAAATAAAAACCAAATAATTAATATAATAAATGATAAA
 76491  CAAGAAGATATCCGGGTCCCAATAATAATTATTATTGAAAATAATAATTGGGACCCCCAC
 76551  AATAGAATAAAAAATAAAAAGAATTAATAATATATAAATAATATAAAATATATTATATAT
 76611  ATATATAATATATATATATATATAATAAAAAAAAATATATAATATAATATATATATATAA
 76671  AATAATAAATTATATATATATATATAAAATAATAAAAAATAATAATCATATGAATTTTAT
 76731  AAATATAATTATTATTAATAATAATAATAATAATAATAAAGTCCGGT
;; mfannot:
 76778  ccgccccgcggagggggcggacccccgaaggagtgcgggaccccgtgggaaccgcatccc
 76838  tttttattcttaattaagaaggagataataatttataaaaattaatatttattttatgta
 76898  atattaatattaatattaatataatataatataatataatacggattaaatattaccagt
 76958  tgttcacaggtaatataaaatcctattgtttcacctattattaattaatagttccggggc
 77018  ccggccacgggagccggaaccccgaaaggagaataagtatatataataaaatttaataaa
 77078  aaaaaataattatataataaatatatatattataatattatataaatataaaatataatt
 77138  gatattaacattatataattaataatataatcaaataatataaatataatataaaaagtt
 77198  ttaattattaaaattatataaatattatttaataaaaataaaaataataataataataat
 77258  aataataaagtccggtccgccccctccgcggagggggcggaccccgaaagagtgagggac
 77318  ccccccgtatacttacggggggagaaccgaacccctttttttatttaaagaaggagataa
 77378  atatttatatctttatttataattatatataaataaaagtttattaaaatttataataat
 77438  aatataaaaaagtatataataaatttattataaataaataaatatttagtaataatattt
 77498  aataaaattataaatattataaataaaatattaataataaataataaatatataatataa
 77558  tataatataataaattaataacaataagatatccgggtcccctaaataattattatataa
 77618  aataataattgggacccatacatataaatataaaatattttaatatttatatataaataa
 77678  taataatatatatttatattatattataatataaccctttccaattaatattaatattaa
 77738  tattaattacttccttaaaaaaataataattaattaattgatttttatattaatataaaa
 77798  aagttaatatatatatttatatataaataatataaattaatataaagataataagtcccc
 77858  gctttcagcgcagtga
;; mfannot:     /group=IB(5') (3.11e-04)
 77874  GGGACCCCCTCCCGTAAATATACGGGAGGGGAGACCGAACCCCAAAGGAATAATAAATAA
 77934  TAGTATGTATTTAAATAAATATTTAATATACTATTTTTTTTTATTATTTTTATAATATAT
 77994  TTATAATAATATATTTAATTATAATTTATAAAAAAGAGATATAATATTTTATTATATATA
 78054  ATATTAATATAATACAAATTAACATTATTTAATTATTATTAATAATATTTAACTTTATTA
 78114  TTATCTTCTACGGTTGGACTCCTTCTTAAAAAGGGGTTCGGTCCCCCTCCCATTAGGGAG
 78174  GGGTCCCTCACTCCTTCGGG
;; mfannot:
 78194  gtccgcgccccccgcggggggggggcggaccggactattattactatttatttattaata
 78254  ataaataataaattataaagtcactgaaagagtgaggaattttccttttcccaagggaaa
 78314  accccaaaggataatataaatattataaaatttttattaaataatataaaattcaataaa
 78374  ataattttaattaattaattaattaattaatataaaaataaatatttttaattaatatta
 78434  atattaatagttccggggcccggccacgggagccggaaccccggaaggagaaatataaat
 78494  ataatagtatagtatataggaagttaataataatataaatattatataatatatatatgt
 78554  atatatattatattatataattaattttctccttttgtatttacatcttaataaaatata
 78614  aaatataaaatgttattaacaataaaaattattaatctttataatattaataatagtaaa
 78674  tttatttatatatctcctttaggatggactccttcggccggactccttcggggtccgccc
 78734  cgcgggggcgggccggactatttttattttttttttaaaaaatattaaatattataaata
 78794  tattataaatatattataaatatgttataaatatattataaatagaatataatataatat
 78854  tatatattataatgataaagattatatatattttctttttttttttatttattattttta
 78914  ataagtaaaaattatattatatatatatatatattagattttataagtaatataatataa
 78974  gtattaatatataaa
;     G-trnM(cau)_2 ==> start ;; mfannot: evalue : 2.61e-12
 78989  tgcaatatgatgtaattggttaacattttagggt!cat!gacctaattatatacgttcaa
 79047  atcgtattattgcta
;     G-trnM(cau)_2 ==> end
 79062  ataaattaatatataatatttataaaaaagtataataaaatatattataagaagaatata
 79122  ttatataataattatattaataatattaataaataatatataaataattataaaaaagta
 79182  tataatattaatcaattaattaattaataaatataaataatatattaatttttaattaat
 79242  ttgaataagatatttatattattaa
;     G-rnpB ==> start ;; mfannot: Approximate position
 79267  taggaaagtcataaatatataaattatattatataattaatataataataaaataaatta
 79327  tatattttatttataatattatttctttataagataaaatattatctgatgaataattag
 79387  attgaataatatttataaagaaatatatataaaaagtcattatataaatttaattataat
 79447  ttaaataaattttatataaattaatataatattaataaagtaattagtataaataaataa
 79507  tatgaaaataaaacttaataaatatataaatatagtccggcccgcccccccgcggcgggc
 79567  ggacccc
;; mfannot:     /group=IB(5') (6.11e-06)
 79574  GAAGGAGTGAGGGACCCCTCCCTAATGGGAGGGGGACCGAACCCCTTTTTAAGAAGGAGT
 79634  CCATATATATATATTAATAAAAAAAAGTAATATATATATATATATTGGAATAGTTATATT
 79694  ATTATACAGAAATATGCTTAA
;     G-rnpB ==> end
 79715  TTATAATATAATATCCATA
