# Supplementary material for: Global Characterization of Fungal Mitogenomes: New Insights on Genomic Diversity and Dynamism of Coding Genes and Accessory Elements
Source: Front Microbiol. 2021 Dec 1;12:787283. doi: 10.3389/fmicb.2021.787283 (PMC8672057; doi:10.3389/fmicb.2021.787283)
Supplement: Supplementary File 1 — de novo annotation files of the 685 mitogenomes investigated in this study. Annotation was performed with the Mfannot program. [file Data_Sheet_1.ZIP › Supplementary_FileS1/NW_017264706.1_Saccharomyces_eubayanus_strain_FM1318_mitochondrion_complete_sequence_whole_genome_shotgun_sequence_mitogenome_g3.mfres]

;; Masterfile modified automatically by mfannot version 1.35
;; on Sun Dec 27 05:05:30 2020 by user pfonseca on host LGCM-PROC
;;    - Gene Totals: 38
;;    - List of genes added:
;;      atp6                 atp8                 atp9                
;;      cob (1 introns)      cox1 (6 introns)     cox2                
;;      cox3                 orf331               orf348              
;;      orf386               orf408               rnl                 
;;      rnpB                 rns                  rps3                
;;      trnA(ugc)            trnC(gca)            trnD(guc)           
;;      trnE(uuc)            trnF(gaa)            trnG(ucc)           
;;      trnH(gug)            trnI(gau)            trnK(uuu)           
;;      trnL(uaa)            trnM(cau)            trnN(guu)           
;;      trnP(ugg)            trnQ(uug)            trnR(acg)           
;;      trnR(ucu)            trnS(gcu)            trnS(uga)           
;;      trnT(ugu)            trnT(uuag)           trnV(uac)           
;;      trnW(uca)            trnY(gua)           
;;
;; end mfannot
;;


>NW_017264706.1 Saccharomyces eubayanus strain FM1318 mitochondrion complete sequence whole genome shotgun sequence gc=3
     1  TATAATTAATTAATTAATTAATTAATAAATAGACTTTATATAAATATATATATATTATTA
    61  TTATTATTATATATAGCCCCGGGCCCCCCGAGCCCGGGACCCCGCTAGAAGTATATATTA
   121  TATATTAATA
;     G-trnP(ugg) ==> start
   131  CAGATAGAAGCCAAAAGGTCAGGCGCTTTCTT!TGG!GAGAAAGACCTAGTTAGTTCGAG
   189  TCTATCCTATCTGA
;     G-trnP(ugg) ==> end
   203  TAATAAAAAAAAATAAAATTAAATCAAATATAAATATTCTTTATTCATATATATTATATT
   263  CTCCTAATGGTATACATGGAATGATATTTTATATATATATTCTTTATTTAAATTATTATT
   323  ATTATAAAATATTTAATGAAACTTTATAATTAATTAATATTATTTAGCCCCGCAAGGAGT
   383  CCCGGGCCCCCCGGGGGGCCCGGTACCCCGCAAGGAGATATATTATCTATATTAAATATA
   443  TTATATATTGTCATAACTTATTAAATTTATTAAAATATAAAATAAGGACATATCTTTATA
   503  TTTATCCTTCGGTACTTTATTTATTATATATTATTATTATTATTTATTATTATTATATAA
   563  TCTCATATAAGATTACTATTATATATTATATAAGATCTATCTATTGTATTAAATATATTA
   623  TATTTTATATATTTAATCTTATATATTCATCTACGGTACTTTATTAATATAAAATATATA
   683  TTCTTTATTTATATAAGATATATATCCTATTAAAACATATTATATTGATTTAATATTATT
   743  ATTAGTCTCAGTATTAATTATATTTATATATATATTAGTTTCTCCTATCGGGACTCCTAT
   803  ATTAATTATATATTATATATAATCTATTGAAAATAACTATTAAAGTAAATTATTATATTA
   863  TTATGTATATTCTTATTAATATTTTTAATAATATAAATTCTTATTAATATTTATTAATTC
   923  TCCTACGGCGTCCGATCCCCCTATTAAAGTAAATAATTATTTATCATAATTTATAATTTA
   983  TTATATATAAATAGGAGGCCGGACTTTATTATTATATATTATATTATTTATATATATATA
  1043  TGATATAGTTAGTATATTAACTATATTTATAATTATTGGTTATATATTATTATCATTATT
  1103  ATTATTATATTATTTTATATAAGGTTATTTATTATTATATTATTTCATATAAGATTATTA
  1163  CTATATTATACCTTTATATAAGATATATATTGTATTAAATATATATATAGTCATTAAATA
  1223  TTATTATTAGTTTCAGTAATTATTATTATTATATTAATATATATATTACTTTCTCTTATC
  1283  GGTACTCCTATATTAATTATTATAATATTTTATCATTATAAAATAAGATAAGATATATTA
  1343  AAGAGTAATTATTAAAATATTCATTATAGTATTTATTAATTATTTAATATTTTTATTAAT
  1403  TATTAATTATATTATTATTATCATAAGAAGTATTACATAATATATATTCTTATTAATTTG
  1463  TAATATTTAATATATATATTTTTTATATTCTTATTTATTATATTATATTATATTATTTTT
  1523  TATAAAAAGTTATTATATAAAACTTTATATTATTTATTTATAGGTATATATTATATATAA
  1583  TTTATTATATTAATTTAATTTAATATTATTATTCTTTAATACTTTTAATAACTTATAATT
  1643  ATACAAGAGAAGAATATATATATATATTTGAAGTATATATATTTAATTATAACCTAACCT
  1703  TTAAGATGTTATAAAATATAATTTATTATATTATTATTTTATTATTATTAAAATATAATC
  1763  TATTATAAGGTTTTATATTATTTATTAAAATTTATATTAAAAGATATTATATTAATTAAA
  1823  TATTATTATTTATAATTATTAATCATTAAAGAAGTTATTTAAATAGAATATTATTAATTA
  1883  TTTTAACCTTATTACTAGAAGTTTTACATATTATATATTATATATAGTTTTATATATATA
  1943  TAGGATATAATTAAAATATTAAATATAATCATTATTTGTTATATAATTTTTATATAAACA
  2003  TATATATACTTATTTTATATTATTTTATATTATATATTATTATATTCTTTTTATAATATA
  2063  ATATCCATATCCATATCCATATCCATATCCATATCCTATAGGGCTTTATATTATTTATTC
  2123  ATAATACGTAAATATTATTAATCCTATTAAGTATAATCATTAATTCTTTATATATATATT
  2183  ATCCTTTAGATATATTTATATAAGATATATATATTACCAATAATATATTATTTATTCCTC
  2243  TCATTAAGAATAATTATTATATTCTTATACATATTAGTTATATAATTATTTAATATTCAT
  2303  ATAATATTTATTCACTATTTAATCTCATATCTATTACTAGGAGTATTACATAATATATAG
  2363  TATTAGTTTGTATATATATATGATATAGTTAATATATTTAATATAATCATTATTTATTAT
  2423  ATTATTGAAATATAAACATATAGTCGGGCCCGCCCCCCGGGGGGGCCGGACGCCGGAGGA
  2483  GGATATATCCTTATTTTATATTTTAATAATTAGTTATTATATAATTGTCATTTTATTATT
  2543  ATTATTATATAATATAATCTTAATATTCTCCTACGGGACTTTATTTAATTTAATATAATG
  2603  TATTATAAATCATTATATTTAACCTATAATTAAATATAATTAATAAATAATTATACATAT
  2663  AATATTTTATATATATATAATTTATATAATATTCTTATAATAGTCTAGTTAATAATCTAA
  2723  CCTTTTTATTAAAAATAAGAAATATATAATTAAGAAAGAATTAATAATTATAATCTTAAC
  2783  TATAATCTTTATAATATAATTTATATTAAGATTAGTTTAAGTATATATATTTAAGATATA
  2843  AATAATTATAATTTATTAGTTATAATTGAAATATAAACATACAGGTTATATCCTTATTTT
  2903  ATATTTTAATTATTATGTATTATCATTTTATTGTTATATTATAATTTTATTATTAAAAAT
  2963  AATATAAATAATTTACTAAATTAAATAAATATCATAAGTATAATATAATATTATCTATTT
  3023  AAGACTATTAATAATAATTATATAGTTCTATAATAAATAATAATTATTTAAAATATATTA
  3083  ATAGAATAAGGTATATCTTCAATAATAATAAAGAATGTATTTATAAGTAATATGTATAAT
  3143  AATAATATTATTAATATTTAATTAATAATATAAATTTCATTAATAAGTTATTTAATAATA
  3203  TAATTAATGATTTCTCTGAAAAGAGTGTATATATATATTATATATAAACTATGATACGTT
  3263  TTATAAAACAATATATATATATATATAAATATTTATTATACTATTACTTTATGTTTATCA
  3323  TAAAGATATAAATAAAATAGTTTAAAGTTATAACTATAATATTATAAATATTATAATATT
  3383  AATAAAATTAATATATAAATAAAAAA
;     G-cox1 ==> start ;; mfannot: alternative ATG start pos 3397
;     G-cox1-E1 ==> start
  3409  ATAAAAATGGTACAAAGATGATTATATTCAACAAATGCAAAAGATATTGCAGTATTATAT
  3469  TTTATGTTAGCTATTTTTAGTGGTATGGCAGGAACAGCAATGTCTTTAATCATTAGATTA
  3529  GAATTAGCTGCACCTGGTTCACAATACTTACAAGGAAATGCTCAATTATTCAATGTTTTA
  3589  GTAGTAGGTCATGCTGTATTAATGATTTTCTTCTTAGTAATGCCTAGTTTAATTGGTGGG
  3649  TTTGGT
;     G-cox1-E1 ==> end
;     G-cox1-I1 ==> start /group=IB (6.60e-33)
  3655  aaataatatataaataataaataataaaatactaaaaatatagataataataatgatcaa
  3715  tataataaaaagaagttataatcttatttaataggtttaattgaaggtgacgaatctatt
  3775  tatgtactttataaaaatatacctaaaaatatatataaaattaacaattatatttctatt
  3835  agataatatataattaactaaatatttatataatttattaagtattgaaagattaataat
  3895  aaactttaatatttatataatgtaagaattataataaaaattaacttattaatagtaatt
  3955  aaatatttaataaaatatcctttattatctaataaataattaaataataatgatttatat
  4015  aatttatatatattttatataaaaaaaataatgttttagttatactaatagttataaaaa
  4075  gctaaataaatatagttagtaaattattatttaatgataatttatgattaattattaatt
  4135  aatagggcggacaccgtaggagattaaattataattatcttatattaacttaaaatagag
  4195  atcataaaaataatttatattaaaataaatagttctattaataaataaataaataggatg
  4255  taattatgacaatagtattatattatttataatccctctaatatataataaatatattat
  4315  aaattagtaaaaataattgccgtaatatattataaaatatattattattacaacactata
  4375  tgcgggaaactcctaaagttataatataatataatggtaattcaattaaattatgaatat
  4435  actataatattaaaaattattataaataatatatcctcaatttataaaaagggggattaa
  4495  gtatggacaatccgcaggaaaccaaataataatataaatatatattaagatatatatata
  4555  tatttatttatatttatatatactttttttttctatagattatatttatattatctaaga
  4615  attatatatataaattattacgtaggatcctcagagactacacgtgttgcacctattata
  4675  ttttgtataataggttgaagatatagtccaaatataattgaaagattataataaaaatg
;     G-cox1-I1 ==> end
;     G-cox1-E2 ==> start
  4734  AATTATTTATTACCATTAATAATTGGTGCTACAGATACAGCATTTCCAAGAATTAATAAT
  4794  ATTGCATTTTGAGTATTACCTATGGGATTAGTATGTTTAGTTACATCTACTTTAGTAGAA
  4854  TCAGGTGCTGGTACAGGATGAACTGT
;     G-cox1-E2 ==> end
;     G-cox1-I2 ==> start /group=IB(3') (2.31e-07)
  4880  aaataaaaggatatgcagtttttaaatatcatttaatgcataaaataccttatatatata
  4940  tataaaaatatatataattattaaaatacttaatatatattatatattaacaaatatata
  5000  ttagttaaaaagtttaataatataggttaatatgccaatattttaattaataaaatattt
  5060  cagagactaaacatgatataatatattaataatgattatatcattaacatttatattatt
  5120  ataatataaagtatatatatataataaataagaataaaaataaaatatcatatatatatt
  5180  attaaataatatatagtataaatgtattattaatatattaaagacatagtccgaacaata
  5240  tagtaatatattgagatatagataataatatttatattaacaaatatactaattatataa
  5300  ttatattataattattattaaatag
;     G-cox1-I2 ==> end
;     G-cox1-E3 ==> start
  5325  ATATCCACCATTATCATCTATTCAAGCACATTCAGGACCAAGTGTAGATTTAGCAATTTT
  5385  TGCTTTACATTTAACATCAATTTCATCATTATTAGGTGCTATTAATTTCATTGTAACAAC
  5445  ATTAAATATGAGAACAAATGGTATGACAATGCATAAATTACCATTATTTGTATGATCAAT
  5505  TTTCATTACAGCGTTCTTATTATTATTATCATTACCTGTATTATCTGCTGGTATTACAAT
  5565  GTTATTATTAGATAGAAACTTTAATACTTCATTCTTCGAAGTTGCAGGAGGTGGTGACCC
  5625  CATCTTATACGAGCATTTATTTTAC
;     G-cox1-E3 ==> end
;     G-cox1-I3 ==> start /group=ID (7.20e-28)
;     G-cox1-I3-orf408 ==> start /first_aa=P /note=LAGLIDADG ;; evalue:1.7e-45
  5650  ccagactataaaataaatatagtgaaaatcataattctaagtttattaataataaatatt
  5710  ttaactattaatattgtctttaatctattaataataaagactattttatcaatatataat
  5770  aatattgataaaactattaaattaataaataaatataaattaaatttatatatatttttt
  5830  ataaatattattaaatacttttatatattattattttataaaaatcttaaaacattaaat
  5890  aataataaaataaaatcagaagataaattaataattaataaagaatcttcaaatatgaat
  5950  actttaaaatctttattagatttaactaataatgatattagtaaatataattgagaatga
  6010  gataaagataattttaattttgataaattttatatagaatttaaaaagattaaaccaaat
  6070  aataaattaccaactaaagaatttttagaatgatttattggtttttttgaagctgatggt
  6130  tgtttacttattcctaaaaataaacaagtatatgctattattctttctaatagtaaagat
  6190  ttaaatctattaaattatattaaagataatataacttttggtaatgtactatatcattct
  6250  agaaaattaaatacttatagatgagtagtatatagtgaaaaagatattatattattaatt
  6310  catttatttaatggtaatctagtattacctgtaagatatattaaattaaatatatttatt
  6370  tcaactattaatttaaaattaataaataataataaacttattattaatttaattaataaa
  6430  tgtaaaattcctctattaaataatgcttgattatcaggttttactgatggtgaaggttgt
  6490  ttttatattggtaaatctcaatcttattattatctaagttatagtattactcaaaaatat
  6550  ttagctaataaaattgtttttgatataattttattattattacaaaatatacttaatact
  6610  aaatcaggtggtgttaataaccattctaaagataatgtttatattttacgtataagcagt
  6670  ttagaagcttgttctaaattaagattatattttaataaatatcctttaagaagttataaa
  6730  ttattaatttataaagattgattaaattttattgatatagctataaataaatctttaact
  6790  aaagaggatagaaagattaatttaatagtccggcccgccccccggggggggggcggacgc
  6850  cggaggagaaatattaaaagttattag
;     G-cox1-I3-orf408 ==> end
  6877  aaataaaaaattaaataattaataaataaattatgatgagaaataaaagatataattaaa
  6937  tgtaaatttatatataaatattaattatttatataatatttcatatatattattttatat
  6997  atagagtatgttatatcttagtttttatatattataattatatatatacttatttatata
  7057  tataacatataaattactaataaatataatttattgataaaattatcttattatgaataa
  7117  tattaattattataataataagtttatatttaataaaatataaagatatataaaggcaac
  7177  actgatagtacggttaataatcttcttaggatcaagaccgtcgattaattaagtgatcgc
  7237  tacagactgctttatcggtggtttttataatatatattattataaagattaatgtacagt
  7297  cgatacactcaatagatattaatttatatattggttattataaattataataagtaaaat
  7357  atattgtaagtgtaatatttatattttatatgtgtatgga
;     G-cox1-I3 ==> end
;     G-cox1-E4 ==> start
  7397  TTCTTTGGTCATCCAGAGGTATATATTTTAATTATTCCTGGTTTTGGTATTATTTCACAT
  7457  GTTGTATCAACATATTCTAAAAAACCTGTATTTGGTGAAATTTCAATGGTATATGCTATG
  7517  GCATCTATTGGATTATTAGGATTCTTAGTATGATCACATCATATGTATATTGTAGGATTA
  7577  GATGCAGAT
;     G-cox1-E4 ==> end
;     G-cox1-I4 ==> start /group=IB (2.44e-15)
;     G-cox1-I4-orf348 ==> start /first_aa=M /note=LAGLIDADG ;; evalue:9.8e-31
  7586  atgaaagctcaagtgtcgttatatatggtaacgtatatattattatttaactgtatgccg
  7646  gaaactttatactattttaataataataataatattattaaaataactaaaataatagtc
  7706  cgcttattattaatatatttggaaaaatctattattttatttagatattttataactaat
  7766  aataaacaatcggcaagtaacttttattttacttctataaaaattaataagaataaaaaa
  7826  acaattcttaaaaatcatttaaatgatataaatgaaataaaaatctcagaacataaacct
  7886  ttatataaaaaattaaaagatgatgaaatattaggttattatttagcaggtttaattgaa
  7946  ggagatggtcatatcggtgctaaatatattactattgctattaattataaagatattaaa
  8006  aatgcttattatttaaaaaaattaattggttatggtaatattagaaaatactctaatact
  8066  aataaagctgtaagtttaaattttgattctaaagcagctatattaagagtatttaattta
  8126  attaatggtaaattattaggcccttataagcataaacaattaattgatcaaaaatacgat
  8186  attaaatttaatactttaattaaacctatcgctaattttaatttatgagataacccctga
  8246  ttaactggttttactgacgctgatggtagttttggagtatatgtttataaatcaaaaact
  8306  ataaaaataggatataatgtaaaaattatatttagaattatacaaagacatgttgattta
  8366  ttaaaacatgttcaaaaagctttagatggtagtatttctttatttaaaagaaaatcagta
  8426  gttggaggttataattattcagctcttaattttaattctattaaaaattgaattaaatat
  8486  tttagtttatatccaccattacataatagtaaatatattcattttattaaatgatataaa
  8546  gtttgttatttatttgataataaattacatttaactaaagaaggattagataaaattata
  8606  tctattaaaaggaacttcagagactag
;     G-cox1-I4-orf348 ==> end
  8633  tgcgttaaatatcctatatatcaaaattaagcatttaatcctttattatatataaaatat
  8693  atatataatataaaataattatcttatttatttttaattagaaataagttttataggata
  8753  aagatacagtccacagttaataaggtttgtttatataatataatatataaaaatatatat
  8813  ataaaataaaatagaatataatacttgttattgtcgaaaataatatctcactttaattag
  8873  aattataatttaaattttaaggtatatatattataaaaaattataaaacttattcatcct
  8933  tatttaatattattatatatttataataatatttaagtg
;     G-cox1-I4 ==> end
;     G-cox1-E5 ==> start
  8972  ACTAGAGCCTATTTTCTTTCCGCAACTATGATCATTGCTATTCCTACAGGAATTAAAATC
  9032  TTTTCATGATTAGCGACGATCTACGGTGGTTCAATTAGATTAGCACTACCAATGTTATAT
  9092  GCTATTGCATTCTTATTCTTATTCACTATAGGAGGTTTAACAGGTGTAGCTTTAGCTAAC
  9152  GCCTCATTAGATGTAGCATTCCACGAT
;     G-cox1-E5 ==> end
;     G-cox1-I5 ==> start /group=I(derived) (1.08e-08)
  9179  ataaatatatttatttattaaaaataagtgtcgtgtataaaattcacaaaaataataaat
  9239  aataattatattattaaatattattggttattatatttataataataatatttatataat
  9299  agctaacggggaaactcttatatatatatatattatataaaaaataagacaatcccgtga
  9359  taactttaatatattcataattataatttttttatatataatgatatattaaagtattgt
  9419  agagactaaacgtgaatgattttaatatattatattaaaattaagagatagtccaatctt
  9479  atatgtgaatataagttaataaaaataataatattattttgacttattat
;     G-cox1-I5-orf331 ==> start /note=LAGLIDADG ;; evalue:8.3e-25
  9529  atatttttatatataactttaaattatcatattatattatatttattattaatagataat
  9589  atttataaaaaaacatatgaatcaattataaataaatatactaatgtaatagatagatat
  9649  tttattaatattgataaagagaaaattaataaattaaaatttttagataattatactgag
  9709  gatgaaaaaggttattatttatcaggattatttgaaggagatggtaatatctatacaaga
  9769  tgttttactattattttttctttagaagatgttattttagctgattatttatgtctttat
  9829  tttaatattggacatattacagctagatataataataaaaaagaattaacagctgttgaa
  9889  tgaaatattataaaaagaaaagatcaagaagtttttataaattatattaatggtaaatta
  9949  ttaacatataaaagatataatcaatattataaatataattttaataatctattaaatatt
 10009  ttattaaaacaacctaaagaatttgatgtactattaaatccttggttaacaggttttaat
 10069  gatgcagatggttatttttatcttggttttcaatattataaacttagtcaatgattaaaa
 10129  tttcatttagaattatcacaaaaagataaatatattttagatattgtcttaaaatatttt
 10189  aaacttggtagtattattaaaaaagattttaaatcaggagctacagcttatatttataaa
 10249  gctcaatcttctaaagctataaaaccttttattgaatattttaataaatatcaaccttta
 10309  agtcttagaagatataaacaatatttattattaaatattgcttacttattaaaatctata
 10369  aaattacatagatttattaattctcttataatattaaaagaattaatattattacaaagt
 10429  gttaaaaatatgtctttaattataaaaaataaattaaatgataaagttaaagttattatc
 10489  aataaatatcaaatattaaaaaatattaataaataa
;     G-cox1-I5-orf331 ==> end
 10525  tatttattattatg
;     G-cox1-I5 ==> end
;     G-cox1-E6 ==> start
 10539  ACTTATTACGTAGTGGGACATTTCC
;     G-cox1-E6 ==> end
;     G-cox1-I6 ==> start /group=II (1.02e-14)
 10564  gcgagacttgtcaagtaactaataataatatttaacattttcttaatttaatacctatta
 10624  tattatattatattatactatataagataggtataggagaatgtataaattatattttta
 10684  tcaatataagtctatctacaaatgtattaaaatggtaacataaatatgttaaactgtagt
 10744  gacaaaagtagccatattcttgacagtttatatattatttattaatatattaaagatgaa
 10804  ggagctttgactgatttaatatgctcaacgaaagtaaatcaaatgttttaaaattactta
 10864  accacttattgaaaatctgtctgataattcaataattattttaattatatatatttatat
 10924  taaaataataatgattgaggttatgtgttgggaattagcatacgataaatcatataatca
 10984  ttagtaatatagtttgagagctaagttaaatatttacgtattattagttaaacaaggtaa
 11044  gccctataaattgttattatattaaataataataccattattataaaatatatattatat
 11104  attatatatatataaaatcttggattaagaaatataatatttatttatagaaattttctt
 11164  atatatttagagggtaaaagattatataaaaagctaatgacatattgtaatgatatgtat
 11224  aagaattattattctaagatgaaaatctgctaacttatattaaaggtgatatgcctattt
 11284  ttattatatattataatattaataggaggtttatattaataaactgataaatatttaaat
 11344  atatatttttttttatatatatattaaatattgaatagatattgcgtgagccgtatgcta
 11404  tgaaagtcgcatgtacggttcttaccgggggaaaacttgtaaaggtctacctatcggaat
;     G-cox1-I6 ==> end
;     G-cox1-E7 ==> start
 11464  ATTATGTATTATCAATGGGTGCTATTTTCTCATTATTTGCAGGATACTATTATTGAAGTC
 11524  CTCAAATTTTAGGTTTAAATTATAACGAAAAATTAGCTCAAATTCAATTCTGATTAATCT
 11584  TCATCGGGGCTAATGTTATCTTCTTCCCTATGCATTTCTTAGGTATTAATGGTATGCCCA
 11644  GAAGAATTCCAGATTACCCTGATGCTTTCGCTGGTTGAAATTATGTAGCTTCTATTGGTT
 11704  CATTTATTGCACTTATCTCATTATTCTTATTCATCTATATTTTATATGATCAATTAGTTA
 11764  ATGGTTTAAATAATAAAGTTACTAATAAATCAGTTGTTTACTCTAAAGCACCCGATTTTG
 11824  TTGAATCTAATATGATCTTCAATTTAAATACAGTTAAATCTTCATCTATTGAATTCTTAT
 11884  TAACTTCTCCACCAGCTGTACATTCATTCAATACACCAGCTGTACAATCTTAA
;     G-cox1-E7 ==> end
;     G-cox1 ==> end
 11937  TCTTATATTATTTAATCTTAATATAATTTTAATTATTTTTTAATAATATTCTTATTAAAT
 11997  TATATATATATATATTTATTTATTTATTTATTTATTTATATATATATACTTTTTTACATA
 12057  TAATTATTAATAATATAAATATAAATCTTTATATTTATATTATGTCAGTTATTTATAATA
 12117  ATCTTAATCTATTTATTATATTTAGTTACTACTAAAAGAAATTATTTATATTTTTATGAC
 12177  TATATCTAACCTATATATTAATATTATATTGATAATTTATTATGACTATATCAAACTTAT
 12237  ATATTATATTGATAATATATTATACATTATATTTATATTATTTATTTTATATACCTTTTT
 12297  ATATTTTATTTTTAATAAATAAAGAGAGAATATATATTTATTAATAATTATAATTTTTAT
 12357  TATTTATTATTATTATTATATTATATTTATATATTAAGATATTTATATAGTTTTATATAT
 12417  TTATATATTTATATAATTTTATATTATATATTAAGGTATTTTATATAGTTTTATATTTTA
 12477  TATTTATATATTTTATTAATATAATTATATATACGGTAGGGGCCCCATTATATTTTATAT
 12537  AACTTTAGTATTTAAAGGGGCCCAGATATAGCTTATTCTTATTCTTATTACTTTAATATT
 12597  TTGTTATTTTTATATTATTAATATATATAACATTTATTTTTAATAAGAAATATTAATCTT
 12657  TTTAATTAAGGTATAATAATATAAATAATTTATATAATTTAATAAATGTTGTTATTATCT
 12717  TATCTTTATTAAAATATAAAT
;     G-atp8 ==> start ;; mfannot: alternative ATG start pos 12732
 12738  ATGCCACAATTAGTTCCATTTTATTTTATGAATCAATTAACTTATGGTTTCTTATTAATA
 12798  ATTCTATTATTAATTTTATTCTCACAATTCTTTTTACCTATGATCTTAAGATTATACGTA
 12858  TCTAGATTATTTATTTCTAAATTATAA
;     G-atp8 ==> end
 12885  TTTATAATTATAGTTATTATAATATAAATAAATAGTTTATAATAAGAAATACACATATAT
 12945  TATATAATATATGAAAATATACAATATATTATTATTATTATCTTTTTTAAGATTTAATAA
 13005  TTAATATAGATTATATAAATATCACAATTATTAATAAATTAATTATATATAATTAATTTA
 13065  TTAATATATAAAGAAGTGATAAAGCTAATAGTTATTTATATGAATTTATAAATAAATATT
 13125  ACAATACAAATATTATATATATCATTATATATATATATATAATAATTAATTTTATTAATA
 13185  TATTTCATAAAAAATTATATAAATAGTTAATTATTTTTAAGTTATAGTTATTTTATTAAA
 13245  ATTT
;     G-atp6 ==> start ;; mfannot: alternative ATG start pos 13228
 13249  ATGTTTAATTTATTAAATACATATATTACATCACCATTAGATCAATTTGAGATTAGACTA
 13309  TTATTAGGTTTACAATCATCATTTATTGATTTAAGTTGTTTAAATTTAACAACATTTTCA
 13369  TTATATACTATTATTGTATTATTAGTTATTTTATGTTTATATCTATTAACTAATAATAAT
 13429  AATAAAATTATTGGTTCTAGATGATTAATTTCACAAGAAGCTATTTATGATACTATTATA
 13489  AATATGGTTAAAGGACAAATCGGAGGTAAAAATTGAGGATTATATTTCCCTATGATTTTT
 13549  ACTTTCTTTATGTTTATTTTTATTGCTAATTTAATTAGTATGATTCCTTATTCATTCGCT
 13609  TTATCAGCTCATTTAGTATTTATTATTTCTTTAAGTATTATTATTTGATTAGGTAATACT
 13669  ATTTTAGGTTTATATAAACATGGATGACTATTCTTCTCATTATTTGTTCCTACTGGTACA
 13729  CCTTTACCATTAGTTCCTTTATTAGTTATTATTGAAACTTTATCTTATATTGCTAGATCT
 13789  ATTTCTTTAGGTTTAAGATTAGGTTCTAATATTTTAGCTGGTCATTTATTAATGATTATT
 13849  TTAGCTGGTTTACTATTTAACTTTATGTTAATTAACTTATTTACTTTAGTATTCGGTTTT
 13909  GTACCTTTAGCTATAATCTTAGCTATTATGTTCTTAGAATTCGCTATTGGTATTATTCAA
 13969  AGTTATGTTTGATGTATCTTAACTGCTTCTTATTTAAAAGATGCCGTATATTTACACTAA
;     G-atp6 ==> end
 14029  TTTATACTTATAATAGTATATAATACTTTAATAATATTCTTATAAACTTTATATTATTTA
 14089  TTATATTATAGATATAATTCATATATATTTTATATATTATTTATGATATTTATTTATCAT
 14149  ATTATTTTTATTATATATTTTATATATTATTTATGATATTTATTTATCATATTATTTTTA
 14209  TTTAGATTTCATATATTTTATATAATTTATTATTTATAATTTATAATTTACTTACGGGAG
 14269  GGGTCCCCATTAGTATTTACCAATAATTTTTATTTAAGGGACCCAGATATCTACTTGTTC
 14329  TTATTTAGAATATTATTTATTTAGTTACCTAGATAAAATAACATTAACATAAATATATAC
 14389  ATTAATACTAATATAAATTACTTATTTATATAATTATTATAAAAATATAAACATATTATT
 14449  ATTATTATTATATTTTAGAACTAATATAAATATAATATTTTTAAGTAAAAGAGATTTATT
 14509  ATATTATTTTATTTATTAATATCTACTAGAAGTATTAATATTAACATTTATATAATATAT
 14569  ATTATTCCTTATTTTTAGTTATTATATAGCCCCGAAAGGAGTTATTATATATATAATATT
 14629  TTATTATTTTTAATTCATATATTATTATATTATATATTTAATATATAAACTAATACATTA
 14689  TTAAAGAATATTCTTATCCAGATTATTTATTATTCTTATTTTTAAGATATAATAAAATTA
 14749  TAACTATTTTTTATAATTATATTGTATACATATAAAAAAATATATTAAATTTAAGGGGTA
 14809  TTATTTATTATTTTTATTAATATTATTGGATGTTATAATTAACATTAATATTAATATTTA
 14869  TATAAGATACTTATTAATATAAAATATAAACATATTATTATTATATTATATTTATGTAAT
 14929  ATAAAGATTATTAAAAAGAATTTATCATACTTATTTAAAGATATTATATATAAACTTATT
 14989  AAATAGTATTATTCATTTTATAAATAAATATTTATTTAGATATATTAAATTATTCATATA
 15049  AATTAAAATGAATATAAATTAAAGAGATTTAAATATATTTAGATTTTATATATATCTCTA
 15109  TTTTAGATATATCATATTATTTTATATATTATTCTTAATACCCTTAAAGTATTTATTATA
 15169  TAGCCCCGAAAGGAGTTATTATTGTATCTCCTATTTATAATTAATATAGATTTAATCAAA
 15229  CTCTAGAATATATTATATTATTTTTATTTAGCCTATATTTATATATAATAAATTCATAAA
 15289  TTATCTTTAATAATTATTACTAAAAAAGTCATATTAATATATAATTTCTTATTTAGAATT
 15349  ATTTATATAGTCGGCCCCCCCCTTAATGGTTAATGGGGGGGCGGACGCCGGAGGAGAATC
 15409  TTATTAAAACTTTTAATGATAAACTATTATATTATATTTTATTACTGATAATTCATATAT
 15469  TATTATCTTAGATATTAAGTCTTAGAAGTAATATATATAATTATATCTCTTAAAGAGTAT
 15529  TATTATTTATATTATATTATTTTATTATTTTAAAGATAGAATAAATTTATAACTCTTTTT
 15589  TAACTACCCTTTTTTTATATAAATATATATAAAAAAGTATCATATATTATATTTAATTTA
 15649  AAATATAAATATTATTATTATATATTGAAATATATATATAAAGTCCGGCCCGCCCCGCGG
 15709  GGGGGGCGGACGCCGAAGGAGTATAATAGAAAGGAGCCCCGATAGAAGAAGTATTATTCT
 15769  ATTAATTATTTAATATATACTTATGATTAATATTATCATTATATATACTTAATATACTTT
 15829  TTAAAGTATTATTATATATTATTATGATATATATAAGATTATATTATTAGATATTATATA
 15889  GAAGGGTTTAATATATAAGTCTGGTAATTTATATAAAAGTATTACTCCTATAACATATTA
 15949  TTAACTAAAAATTATTTATTAGGAGTTATAAACTAATATTTTAGTATATTTATAAGAATC
 16009  ATTAATCTTATAAAATTAACTCTTACAATTTAAATTATTAATTAAAGAATTAATTGTTTA
 16069  ATATTTTTATAAATAGATAGATATATATATAATAATTAAATTAAAATTAAAATGATATTT
 16129  ATGATTATATAAGAATTATTAATATTGATTATTTTTTATATTATTAATTATATTTTTTAT
 16189  TAGAATTGAGAATATTATATATTTTTAGATTTTTAATATATAAGTAATAAATATTTATGG
 16249  GGGGAGGGGGCGGGTGATTAGAAACTAGAATAATAATATAATAAAGTACCATCAATGAAT
 16309  TAATTGAAATAAAATAACTAATAAATACTATAATAATAAAACAAATTAAATAATAGAATT
 16369  AAAGGTATAAACAATAAAATAAATTGAATAAGTATAATATAAATAATAAAATGAATAAAA
 16429  AAGATAAATGAAAACGAAATAATATCCGGGTCCCTATTAAAATTATTATTGAAAATAATA
 16489  ATGGGGACCCCCCCTAAAGAAGAAATAAATGATTTAAAATATTAATAATTAAATAAAAAT
 16549  AAATAATATAATTTAAAATATATAAAATTTATAAATATATTATATAATTAATATAAAAGT
 16609  CTAAAAAAATAATAATAAAATAAAGATATTGAAAGTGTTATATATATATATTAACTATAG
 16669  ATAAGTGTTATATATAATAAATATTTAATTTAAAATAATAATAAGTATTAATTAATATAT
 16729  GTATATTAATAAAAGATAAATATATAAATAAGAATATAATTGTTATTAACTACATTGTTT
 16789  CGTACCGTCCAATTGGACGGTACGAAACAATTATTATGTATATAATTTGTATCATATTAA
 16849  ATATTATATTAATAATTAAGAAATTAGTTTTAATAAAACTATACTTTAAATATATAAATA
 16909  TTATTCCTATAAATATATTATATAAAAATCAATATAAATAAAATTGTTATATATTAAATA
 16969  TATATAAATATTATAAAAAGTCATATTATTATTATTACTATTAATTTTTAATTTATACTT
 17029  TTTTTAATAAAAAGAATAAAATATTATAATTATATAATTTAAGATGTGTATATTTTAGGT
 17089  AGAATTATATGAAGTATATATGTAGGGGAGAGGTGTTATAAATAGATTAAATAAGGGATA
 17149  TAACACCACCATCTCACCAAGGGGAGAGGATGTATGAATTGAACAATGTATAATTAATAT
 17209  ATATTAAATATATATAAATATAAATAATATAATAAATTATATAATCTCCTATATAATATA
 17269  TAAAGAATAAATATAAAATGAATAAAATAATAAATAAGAATAAGGGTATATTCGGGTCCC
 17329  TTTAATAATTATTATTGGAAAATAATAATGGGGACCCCTCCCTAAAGAAACTATAAATTA
 17389  TATATAAATATTAATAATTAATTAATATAAAACTTAATTAATATATGATATTATATTATA
 17449  TAATAATAAATATAAAGAATAATAAGATAATAATAATCAAATAAAGTATTGAAAGTGTTT
 17509  TATATATATATAAATGTATATATATATGTATATATTAAACTTATAAGAATATTAGATTTA
 17569  ATGTTCTATCTTATGTTATATTATATTATATCTTCTATCTTATGTTATATTATATTATAT
 17629  TATAAAAAGTATATAAAATAATAATAAACCCGCAATTAATAATTAATATAATAATAATCT
 17689  TTTATTAAGTCTAGTCTTAAAATAAATTAATAATAAAGAAATAATAAGTATTTATTAATA
 17749  AAATACATAATAATTACTCCTAGCGGGGTACCGGGGCCCCCGGGGGGCCCGGGACTCCTA
 17809  GCGGGGCTAAATATTAATAATCATATAATAAGTATAGTATTCTAATAAATAATTAAGTAA
 17869  TATAATATCTTATATAAATCTATTAATAATGTATATAAAATGTATTATTTATATTAAAGT
 17929  GTATAATAAGAATATAATAAATAAGAATAAAATTATAGTTAATATATGTTACATCGTCTC
 17989  GTACCGTCCATTTGGACGGTACGATACGATTATTATTAATTGAATAAAATTTAATTAACT
 18049  CCTTGCGGTGTCCCGGGCCCGGGGGGCCCGGGGCTTAAATTAAATATTATATAAAAGATA
 18109  AAATATATTAATATTCATATAAAAAAAAAATATAAAATATAGAAATATTCATATAAACAA
 18169  TAAAATATAAAATCTTAATATAATTATAACCTAATAAAATTAATTACATTGTATTATTAA
 18229  ATTTACTTAATAATATTTAACCTTATTAATTTATTAAAAGTTATAAAATAATTATTAAAA
 18289  CTTATAATTAAGAATATACACAATTATATAATATATATATTAATATATAATTAGTTATAA
 18349  ATATAAAAAGAAATAAAATGATTAATAAATAAGAGTTTAGTATATATATATATAAATAAG
 18409  AATATAATATTTATTATAATAATAAATAATGTATAATATATATATATAAGAACAAGTAGA
 18469  TATTCGGGTCCCTGACATAATTATTATTCTCAATAATAATGGGGACCCCACCCGTAAAGA
 18529  AACTATTAATTATATAAAAATATATTAATTAATTAATTCATAAAAATTACTCCTAGCGGG
 18589  GCTAAATATTAATAATAAACTCCTTATAAAATTATAAATAATATATATAAAAAGTAAATA
 18649  AATATATGTATAAAAGATTATATAAATAATACAAGAAATATATAAATATAAAATATAAGT
 18709  TTCCTATGGGGCTATAATTAATAATAAACCCGCAATTGGGACGAACCCAGCTAATAGTAG
 18769  CTGGGTTCGTCCCGCGGGGTATATGTATATAAATATTAAAAATATTAATAATTATCAATA
 18829  AAAAGTCATATATATTAAATATATAATTATAATAATATAAAATAATATATAAATATATAT
 18889  TAATAAATAATAAAAGATAATATAATAATACTCCTAATAGAGTTAAAGATATAATATCTA
 18949  TAATAATAATATATAATAGTCGGGTCCGCCCCTATTTATCAATAATAAATTCTAAATTAT
 19009  GATAAATAATTATTTACTCGGGCCGGACGCCAGAGGAGATATAATAAAAATATGTATAAT
 19069  ATATATAATAATAATGTATAATAAATATAATAATAATAAGAATATATAATAGATATAGTA
 19129  AGAATAAGAGGGTATTCGGGTCCCTGACAATAAATAATGATTATAAATAATAATAGGGAC
 19189  CCCCACCTAAATATAAATATTAAATATTAATAATATTATATATAAATAATAAAAATAATA
 19249  ATACTCCTTTAGGGGCTAATTATATAAAATATAAGTAAATAAATATATATATTATATATA
 19309  TATTATATACATAAATAGTCAATAGTTATTATTAAATATATTATAAAGAATTATATAATA
 19369  ATAATGGTTAAATAAATATTATAGAAATATAAGGATAATAAATATATACATACATCCCGT
 19429  GTGACAAACCCAGCTACTATTAGCTGGGTTTGTCACACATACCTAGATTATATATATAAA
 19489  TATTAAAAAGTTATTAATATATTATAAAGTTATTAATATATTATAAAAGATATTATATAA
 19549  AAATACTCCTTATCAATATTATACAAAAATTATATAAAAAATAATGATTAAATATTATTA
 19609  ATATTATACAAGAATTATATTTATCAAAAATAGAACATTATTAATGATAATAAATTATAT
 19669  TATATAAATTATAAAGAATTATTATATACTTTAAATAAACTAAATTAAATTAACTCCTTG
 19729  CGGTGTCCCGGGCCCCCCGGGGGGCCCGGGGCTTAAATTAAATTATGAATAAGATACATA
 19789  TCTATATTCTATAAAATAATAAATATAATATTTCAATTCTGAACAATGTCCATTATTATA
 19849  CTATATAATATTATTAATATAATATTTAAATTATGAATAATATTCATTATTATCTTTTTT
 19909  AATATTGTAAATATAATTAATATATTTAATATTATAGATTAAATAATAATAAAACAATAG
 19969  TCGGGCCCGCCCCCCGGGCCGGACGCCGGAGGAGTATTTTATAAATATATAATAAATATA
 20029  TAGTCGGAAGAGAATAGGTTTATATAATAAATATATAAAATAGATATATATAATAAATAT
 20089  ATAGAGTAGGTATGTATAAGTAATATATAGTAATCATATATAAATCTTATACACATTTAT
 20149  ATATAAAGTATATATTAATATTTTTTATTAAAATTAATTAAAAATATTCATAATAGTGTA
 20209  TTATATATAGTATAATAATAATATAAATATATTCATATAAAATATAAAATTATATGTAAA
 20269  AAGTATATAATATAATAATATTATATATATATTATAATAATAATAAATTAAATATTTTAA
 20329  TAAATAAAATT
;     G-atp9 ==> start ;; mfannot: alternative ATG start pos 20280
 20340  ATGCAATTAGTATTAGCAGCTAAATATATTGGAGCAGGTATCTCAACAATTGGTTTATTA
 20400  GGAGCAGGTATTGGTATTGCTATCGTATTCGCAGCTTTAATTAATGGTGTTTCAAGAAAC
 20460  CCTTCTATTAAAGATCTAGTATTCCCTATGGCTATTTTAGGTTTCGCATTATCAGAAGCT
 20520  ACAGGTTTATTCTGTTTAATGGTTTCATTCTTATTATTATTCGGTGTTTAA
;     G-atp9 ==> end
 20571  TATATAATAAAAAATATATTAAATATTAAAATATAAAATATAAATAAAATACATACATAT
 20631  ATAATTATTAATTAATATTAATTAATAATTATTAATAATATTCTTCTACCCCTTCGACGT
 20691  CCGGCCCCCCCCTAGACGGGCGACCAGACTATTAATTTATTAATATATTAATTATATAAA
 20751  ATACTTCTTAATAATCTTTTTATTGATAAGATATAAAATATAAAATATAAAATATAAAAG
 20811  TATAAATATAAATATCTTATTTTCTTCTATTTAATAGCTATTATAATAGCTATTAATATA
 20871  CAAATATTAAATTACTTTTTATTTGTAATCTTAAATTATATAAAAAAGTATATGATATAT
 20931  TACTTAATAATATATAGATATAGATATATATATGTTTTATTATAAAAATATATAATAATA
 20991  ATATTTAATAACGTATTGGATCCAAATATAATCTAAATATGTTATATTTATATTCTATCA
 21051  GGAAGGGACCCAATACTAATAATATATAAAATATAATATATACTCCTCCGGCGTCGGGCC
 21111  CCCCCGGGGGGGCCCCGACTAATAATATATAAAATATAATATATACATAAATAAAGAATA
 21171  ATATAATATATTAATAAATAATCATATATACATAAATAATCTTATATACATAAAGAATAA
 21231  ATTTATAATAATATATACAGCAATAATTATATCAATTAATAATAATAATATATATATAAT
 21291  AATATATATTGATTACTATTTAAGGGCTAATATTAATATAATATGATAAATAAATTATAT
 21351  TAATATAAATAATGAATTAATTCTTATATAATAAAAGTCTGTATAAATATATATTAAGAA
 21411  TATATTAATTAAAAGTCTAACTCATTCATATTATATATAATAAATAATAATGACTCCTAG
 21471  CGGGGTCCCGGGCCCGGGGGGCCCGGGGCTAAATATAAATAACCATATATTAATGTTTAG
 21531  TCTCTCCGGATTATTAAATATTAATATAAATACTTCTGAAGGATTAATAAAATATATATT
 21591  AAATATAAAATATATATATAATAAATATCTTATAGTAATTTATTGTAAATGATAATATAA
 21651  TATAATAAATAAAGAGTTTAGTTAATTATAAATAATAAATAATAATACATATATAATTAT
 21711  TATTTATAAGGTAATTTAAAGTATTAATTATAAAGTATATATATTCCATAAAGTTAAATA
 21771  AAGAATAATATTTTAAATAATAGTCGGGCCCGCCCCCCCATTAAGGGGGGGGCCGGACGC
 21831  CGGAGGAGTCGGAGTATTAATAATTATATAAAATAATACTTCAATAATAAATATAAATAT
 21891  AAATATTTTAATATATATAGAATACTCTTATCTTTATTTATATCTATATCTCCTTCATAT
 21951  ATTATCCGATATATATTAATATGAACTAGACTATAAAAATAAATACTTTTAATAGTATTT
 22011  TTAAATAATAAATATTATAAAATATTATATAGATTAATTTAGACATTTTATATTTAACTT
 22071  AGACTATTATAAAATATTATTAATACTTATTAATAGATTAATAATAATTATAAATTAAAT
 22131  ACAATATAATAACATATAAATATACCCCGCAATTGGCATAAACCCAGCTTATCTAGGTTT
 22191  GTGACCGTGGGAATAATATAGAATCTTTATTATTTTCTTAAATTAGTCCGGCCCCCCCTG
 22251  GGGGGCGGACGCCGTAGGAGAAATATATTAAATAAATAATATATAAATGTTTTATAAATA
 22311  ATATAAATATAAATATAATCAATAATATTATAACTCCTTGCGGGGTCCCTATTGGCCCCG
 22371  GGCTATATAAACTTATAATATATATAAATAATATATACTTCTACTTTCTAATAATAATCT
 22431  ATAAATATATATAAATATATATATATAAATAAATAATACTCCTTTCGGGGTCCCAATTGG
 22491  GGCCGTTCGGCCCCGGGGCTTATAATAACATATAAAATATTATTTAATATAATAATACCT
 22551  ATTAGTAGTATTAATTAATAAATATATCCATTATTAATATAATAATCTCCTAGCGGGGTC
 22611  CCGGGCCCGGGGGGCCCGGGGCTATAATAAAATAAATATAATATAATATAATATAATATC
 22671  CAGGAAATATATAATGTTATATAATCTTAATAAAAATATATTATTTAAATTTATAAAAAG
 22731  TCCAAAGGAGTATTCATATATAAAATATATAATAAATAAATATTGAATATATATTTTATT
 22791  CATTTTTCATAAATATGAATATAAAATATAATAAGATGCTATTAGCCCTTGAAGAAGTTA
 22851  TTTAATATTATTTACTTTAAGTATTATATCTCCTAGCGGGGTCCCGGGCCCGGGGGCCCG
 22911  GGGCTAAATAAATTCTAACTATTTTCTATAAATATATTCTAAATATAGAGTAATAATAAT
 22971  TATAGGATAAGAATATTATTATAATTTGATTTATAAATATAATATATAAATATATAATAT
 23031  ATATATTTTATATAGTATAATAAAGGGTATCAAGTATTTAATTAGTAGTATTATATATAT
 23091  AATAATATATATAATTGATGTATAATATATATTGTATA
;     G-rps3 <== end
 23129  TTAGATAAAGTTTAATTTAACTTTAATATTATATTTACCATTTTTATTAATATTAGAATT
 23189  ATTATATAAATTATGATTAGAAGAGATATAATTTAATTTATAATTATTATTAATATTACT
 23249  TCATAAATATTTTTTATTATTAAAAGTACCATTTAATAAGATAAGAGTACTAGTTCTACC
 23309  AATATTATTACTTAATCTACCTTTTAATTTAATAGATCAACCTACTAAATATTTAAATAT
 23369  TAAAATATCTATAGGAATATTATCAATATTTATATTATTATATAATTTATTAATATTATT
 23429  ATTAATACCATAAGGTGTAATAATATTATTATATTTAATATTATTAATATTATTTATATT
 23489  ATTAATATAATTTATAGAAATATTATGATCATTTAATTTAGGTATAATATTATTTAATAT
 23549  ACGTTGATAATTTGTTATAATTCCATTATTATATTTATCTATATCATTTAAACTAATATA
 23609  TTTACTAAAAATATCACTATTTATATAAATATATGATAATTTAATAGGTTCAATTGTTAC
 23669  TCTTTTATTATAATAATAACTTAAAATATTACTTAAACTATTATTTATATTATTATTTAT
 23729  AATATTTATTAATCTATTAATTATATTTATATAATAATTATTATTATTATTTATATCATT
 23789  ATTATTATTATTATTATTATTTATATAATAATAGAATTTAATATTTAATTTATTTAAACT
 23849  ATGTTGATTAATAGGTTTACTAATAATAATTTTATTTGTTTTATTATTATTTAATCTTAA
 23909  TGTTATTATTTTATATAATAATTTAGTAATTAATTTATCATTTATAGTATTATTAATCTC
 23969  TATATTCTTATTATAATTATAAATTTGTAGATTTCAAGTATTTATATTATTTAAATGTTG
 24029  TAATTTATTATTTTTATTATTAATATCTATATTATTATTATTATATATTGTTTTTATATT
 24089  ATTTATTCTTTTAATATTTATTTCTAATAAAATATTTTTTAATATTAATTTTTTATTATT
 24149  TAAATTATCTTTATTAATTATTCTTAATAATTTTAATTTCATTAT
;     G-rps3 <== start
 24194  TTATTATTTATATTTTTTATCTATTATATTTATATAATTATTCATTATATATATATAATA
 24254  TGCATCTTTATTATATTATATTATTATTATAATATATTAGATATTTATTGTAGTTTATAA
 24314  TATATTACCTTTATATATATTAATATGTTTATTTATTTAGTCCCGCAAGGAGATATAATA
 24374  TTAAATTATACTTATATTTATTATTATAATACTTTATATTAATAATATTTAGATTATTAT
 24434  AATACTTTTTATTCATTATATTAATAATATTAATAATATTTATTATATTGTTATTAAAAG
 24494  ATTAATTAATTAATTAATATTTATTTAACCCTGTAAGATATTATTTATTATTAAGTCAGA
 24554  ATCTAATTTATAATCATATTATATTAAGAGTCTGGTCGCCCGTCCCGGAGTAAATTATTA
 24614  TTTATGATAATTTATCATTTATTATTAATAAATAGGGCCGGACGCCGAAGGAGTTATTAA
 24674  TTATAATATATTTAATCCTATAAGAAAAATACTATTATATATATAATCTTTATTTAATAT
 24734  TTATAATCGTTATATTTATATTAATATTTAGATTTAGATTAATATTTATAGTCGTTATAT
 24794  TTATATTTATATTTATTTCCTAATAAGAAGAAGTATTATTATTTACTCCTGTAAGAAATA
 24854  TATATACTTTATATATATTATTTTATATATATATACATAAAGAGATATTAATTATATATT
 24914  ATTTATAATAAGATAATACTAATTAATTAATTATATATTATATTATACAATTTATCTTTA
 24974  TTTTATATGAATTAAATTAAATCTTATATTTTATTTATATTAGTTATGATAATTTATGAA
 25034  TTGATTATATATTAATAAAAGTATGTATATTAAAAAGATATTATTGAAAAGATAAGAAAA
 25094  TAATCTTTTATATGAATTAAATTAAATTAATTAATTAATTAATAAGTATTTAATATTTTA
 25154  TTATTTATAACAAAAAATGTTAAGTAATTATATTTTATATATTTATATATAATAAGAATC
 25214  TTATAAAAAACAATATAGATATATATTTATTATTAGTCTATACATATTAATATAATCTTA
 25274  TATTATATTATAGCCCCGGGCCCCGGGGGGCCCGGGACCCCGCAAGGAGTTTATCATATT
 25334  ATGTATGTTATAATATAATTTTATTTATAATAATTTTTATATCATAAAGATAAATAGATT
 25394  AATAATTTAGATATTTATTTTTATATA
;     G-trnS(uga) <== end
 25421  CGGATGATGTAGGATTTGAACCCACGTAGCCAATAAAGACTAATGATAGC!TCA!AATAT
 25479  CACACTTTAAACCACTCAGTCAACCATCC
;     G-trnS(uga) <== start
 25508  TTATAGTTACTTAATAATTCCCGACTATTAATATAATTTATTTTATTTTATTTAATATTT
 25568  TATTAGCCCCGGGCCCGGGGGGCCCGGTACCCCGCTAGGAGAAATTATTATTTAATTTTA
 25628  ATATCAAGAAATTAATTTATTATATATATTATATATATTTCCTTAATATTTTTTTATAAT
 25688  CTTAGAAGAAGATAAACTATATTACTTATATAGATATAAAGTCTTACAATATAATTAATT
 25748  ACTTAAATATACTCATTATATTTTATTAGCCCCGGGCCCGGGGGGGCCCAATTGGGACCC
 25808  CGCTAGGAGAATTTAATTAATTAATTAATTAATCTTAAACAAATAGATTATTATTAACTA
 25868  GTTAATATTAACTTATAAAATAATATTAATAATTTCTATACTAAAAATAAGGATATTAAT
 25928  ATATATATACATTATTTATAAATTTAATTTATATATATTTAAATGATATATAGTATTCTA
 25988  AAGTGTATATTATACCTTTATTATTTTATATTATTTATTATAAGATTATAAACTATTATT
 26048  ATATTAAGACTCCTTCCCAGACTTATAATATAATATTAAGATTTATATATTTATATTTAA
 26108  TACTCCTTTATATTTTTATCTCCTATGGGACTTTATTTTATTATATATATTATTATATAT
 26168  ATATTATTTATTTATTTATTTATTTATTTATTTATTTATTTATATATTATATTTTATATA
 26228  TTTTATTTCTTCCTACGGGGGGGTCCCCATTATTATTTTCAATAATAATTATATCAGGGA
 26288  CCCGGATATCTTCTTGTTCTTATCTTATTATATTATTCATTTTTTATCTTTATTTATTCT
 26348  TTATATTAACTTATTATTTATCTTTATAAATCTCCTATCGGGGCCCCGGCCCCCCGGGGG
 26408  GCCGGTGCTCCTTTATATTTTATTTCTTTATTATATATTATATACTTATTTTTATTCTAA
 26468  TATATACATTTTATATTTATTATTAATTTTCTTTATAATTTATTTATTAGTTATTTATAT
 26528  TCAATTAATTCTATTTACGTTCTTTAATATATTGTTTATTCTTGTTATTAATCACCCGCC
 26588  CCCTCCCCCTACTACTTATATATTTAAAAATATAAAAATATCAAAAATATATAAATTATT
 26648  AATCCTTTTAAATTATTATTATTATCTTAATATTAAATTACTCCTTGCGGGGTCCCGGGC
 26708  CCCCGGGGGGCCCGGGGCTCCTTGCGGGGCTAATAATATACTATAAATGGTAATTATAAT
 26768  ATTATTTATTAAGATATAAATATATACTTAATAATATTATAAAATATGATTTTATACTAA
 26828  ATTTATTTAACTCCTTCAAAGCTAAACTAAAAATATATATATATATAATAATTATTAAAT
 26888  CTTTTATTATAAATCTAATAGATATTATATAATTTTATATATAATTGTAAATATAATTTA
 26948  TCCTTTTTATTATTTATTTTAAATATATTGATAATATTATTTATTTTTATAATGTATAAG
 27008  ATAATTTTTAATATATTCTCCTCCGGACTATTAATGATTTTTATTCCTCTTTATATAAAT
 27068  ATTATAAGATTAAATATATATAAATATTAATAAATCTTATAATTAATAATTCAATTCTAT
 27128  TTATTTTATTAACTATAAGACTTTATATTAAGAATAATTCTTATTATTTTATTTTATTCT
 27188  TATTAAAACATTACAATAATAATATACCTAGTTTATAATAATAACTCTTTCAATATTATA
 27248  TATAGCCCCGGGCCCCGGGCCCGGGACCCCGCTAGGAGTTATAATATTATATATATACTT
 27308  ATTATTAATCTGATATAGATATTAATTAAATATTAACATTTTTATAATTAATACTTCTTT
 27368  AGGACTCCTTATATTTTTATATGTAAACAAGTTATAATCGTCTCGTACCGTCCTATTGGA
 27428  CGGTGCGAGACGATGTTATTAATAGTAATTATACTTACAAACTAAACTAAACTAAACTCT
 27488  TTAAAAAATATATACTTATTTATTCATATTTTATAATATTTTATTAGCCCCGGGCCCCCC
 27548  GGGCCCAATTGGGACCCCGCTAGGAGTAATTTAATTATTATTAACTTATTAAAGAATTAA
 27608  ATAATTCTTCTTTATTTATTTTTATTATAATTAATATATATATATATTATGTATATTTAT
 27668  ACTATATAGATGATTATATTTAATATAATTTTTATTATTATTAGATGACTTTTATTTAAC
 27728  TCCATTAGGAATATTATTAATATTACCTTTTTCTCCTACGGCGTCCGCCCCCCCCCAGGG
 27788  GGGGCGGACTAATTTATTTATACCTAACTTTTTTTATAATATTCTCCTCCG
;; mfannot:
 27839  gcgtccgcccccccgggggggggcccgactatatataattagattaaattagattatatg
 27899  ctattctattttattctattctcctttatattaattaaatatgaatatttttttgtaaat
 27959  aatacttttaatattattttatgtaaagcaagtaataatcgtcacgtaccgtcccattgg
 28019  acggtacgtgacgatgtagtaaatagtaattatacttacaaattaaacttaacttaattt
 28079  aatttaacttaacttaacttaacttaactatttaaaagatatatatttatctatatcaaa
 28139  tcaaacttttaatatatttttattataatttatattcttttttattaataattaaataca
 28199  tataatatatatatgtatatatacttatatattatttatttggaattctatttttatata
 28259  attaagtctaacatcctcatattaattatcatattccatatgaaaataataattagatta
 28319  cttttctttattattaaaatttatattttctcctacggcggactaatttatttatatctg
 28379  actttttatatatatttattaatttataataaacttttatatatatttacttatttctaa
 28439  taaactttatatatattttatatatgattatattttattaatttagccccgggcccccgg
 28499  gcccgggaccccgcaaggagtataaatattatttcattttaatatttaaattatattttt
 28559  tttataatacttttaatatctttcatgtgagactcgtaataatcgtatcgtaccgtccaa
 28619  ttggacggtacgagacgatgtaactaataatgattataacctagtcttatatttatttat
 28679  atataaattctatatatatttaataatatatcttaatcccctttattataattaaatatt
 28739  tattatctatatacttagaaacttattattaatccttatataattataattttctttata
 28799  tttatcatatattatttaatatattcttaaactaatattagattatttatatttataata
 28859  tatattatatactttttatattccccgcaattgggacgaacc
;; mfannot:     /group=IB(5') (4.65e-04)
 28901  CAGCTTAGCTGGGTTCGTCCCGCGGGTTATTTATTAGATTCTTTTGTATTTTTATTAATA
 28961  TTTATTATTTTTCTTATTTCTTTTTTTTTAGCCCCGGGCCCCCGGGCCCGGGACACCGCT
 29021  AGGAGTTATATTAATAATTTAATATTTTTAAATTATTTATATATTATTTAAATTCTTTCT
 29081  TCCTTCGGGGGGGTCCCCATTATTATTTTCAATAATAATTTTAATAGGGACCCGGATACT
 29141  TTCTTGTTTTAATCTTATTATTTTATTCATTTAGTTTTTATTTTTAAAGTTTATATTTAT
 29201  TAAATTTATTATATTGTTTATCCTTTAATTATATTTATTCAATTTATTTTATTATTATAG
 29261  TATTTATTAGTTATTTTATATCAATTACTTCCATTTACGTTCTTTAATTTATTGTTTAGT
 29321  TTGGTTTCTAATCACCCGCCCCCTCCCCCTATAAATATTTATTACTTATATATTAAAATT
 29381  ACAAAAAAATAATAAATATATATCTTAAATAAAATATTATTAATTAAATTAATATAATCA
 29441  TAAATAATTATTATAAAAATGATAAAATATAATATATTCTTCATATTTATTAATATAATA
 29501  ATATACATTATAAATGAAAAGTTAATATCTATAATATATATACTATTTTTATATAATAAT
 29561  ATTCTAGTTTATGAATATTATAAATACTTAAAAAATAATAATTATTTTAAAGAAGGGATA
 29621  ATATATTTTTATATTCTAAATTAAGTCTGATAAATAAAAAGTATAATAAAATAAAATCTT
 29681  ATTAAGTAAAATAAAATAAAGTTTAATAAATAAAGTATAGTTTCATTAAGTAAGTATAAT
 29741  TTAATTAAGTAAGTATAGTTTAATTAAATAAGTAAAGTTTAGTTAAGTAAGTAAATTAAA
 29801  TAAGTAAGTTTATTAAAGTAGTTTATTAAAATAAAGTAAAGTAAAGTAAGTAAAGTTAGG
 29861  TTAAGTAAGGTTAAGTTAGGTTAAGTTAAGCGGGACAAACCCAGCTAATCTTAGCTGGGT
 29921  TTGTCCCGCATTAGAATATAATTTAATATAATATAATATACTATACTATTTTTATAAATA
 29981  TAATTCTATATATATATAATAATAAATAAAATATAATCATATATTATTATGAATATATAA
 30041  ATAAAATACAATAAATATGTATAAATTTTATTCTCTTTAATATCTTTTAATTAAATAAAA
 30101  TATAGGAAGGAGTCCGGGAAGGAGTATAATTAAGATTCATTCTTATATAACTTTAATAAT
 30161  TATAATAATATAATAAATATAACCTTTTAATAATAATATAATAAATAATAATAATATACT
 30221  CCTATTAAGATAAAATATTTTATATAAATATATCAATGTAAAATATAAATACTATGTTAT
 30281  AATATGTTATAAATAATATATATATAAAATTTAATTAAGTAATTTTATAATTAAGTAATA
 30341  TGAATAAGATAATTAATAATATATATAATAAATAATATAGATAATAAGATAATAAATAAT
 30401  AAATGAATAAGATAATAAATAAGAAATGAATAATATCTGGGCCCCTTAAAATATAAGAAT
 30461  TATATACAAATATAATGGGGCCCCTATATCAATATAAATAATATCAATATAAATATTATA
 30521  TAAATATAATATAATATACTCCTTGCGGGGTCCCGGGCCCGGGGGGCCCGGGGCTATAAT
 30581  ATAATATATAAAAAGAATATATATATAAAAATATAATATAATAATACTCTCTTTAAATAA
 30641  TATATAATAATATTATTAGACTTATACAGACTAATATAATTAATAAAATATATAATAAAT
 30701  CCTAATAATTCTAAATGAATATAATGTTATTTACCTTTTTATAATAAATAAATATAATTA
 30761  GAATATACTCCTTCGCGGACTTATTAATAATAAAATAAAATATGATTAATAAAATAATAA
 30821  TAATAATATTATATAAAGATTATAATAATAAATATAATAAATTAAGATAAAATATATAAT
 30881  GTAATACTCCTTTCTTTATATTAATAAATAATGATAAAATAATTTATGTTCCTAGTGGTG
 30941  TTAAATATAAATAAATAATATAAATAATAATAAGTTAATATTCTTATATAATTAGGACTT
 31001  TTTTTTTTATAATAAAATAATTGAGTTATATAAAATATATATAATAATATGAATAAGGTA
 31061  ATAAATAATAAGTGAATAATATCTGGGCCCCTTAAAATATGAATATATATAAAAATATAA
 31121  TGGGGCCCCTATATACATAAACATATACATATACAAATTATAATATAATATAAATATAAT
 31181  ATATATCTTAAAATATAATATTAATATTCTAGACTCCTTAGGCGTCCGGCCCTATTTATT
 31241  AATAATAAATGATAAATTATCATAAATAATGATTTACTCCGGGACGGGCGACCAGACTAT
 31301  ATATAATAATATAATTAAATAAATATTAAAATAAGATTATTAATCATTAATTAAATATAT
 31361  TTCTTAAAAAGTTAATAAAATAATAATAATAAATACTTATTAGACTTTATATAAAATAAT
 31421  AATAATGTTATATAATTTCTCCTAGCGGGGTCCCGGGCCCCCCGGGCCCGGGGCTAATAA
 31481  AATATAATAATGATTTTTAAATAGTATATTATATAAATATATAAAAATATAATATTATAA
 31541  TATATTAGATCAGATTATATAAATAACAATAATATATACGACTAGCTTACTAAATATTAA
 31601  ATAAACATTATAATATAAAATGTATAATTTCTTTCATTATATGAAAATATATATATAATA
 31661  TCATATATATAATAATTAATTAAATATATTGATAAAAATATTTCTATTTAATAATAAATA
 31721  AATACTTATAAATTATCTTATTTATATAAAAAATAATAATAATGTTATATATATAAATTA
 31781  TAGTTATAAAGTCCGGCCCGCCCCGCGGGGGGGGGCGGACGCCGAAGAAGTCTGATTAAA
 31841  GTATATTATATTAAATATAATAAGTAAAAGTATATAAAATATAATAAGTAAAAAGTATAA
 31901  AAAATATAATAAGTTAAAGTATATAAATATAAAAAGTAAAGTATATTATATAATATAGTT
 31961  ACGGGCCTAGGAGGCCCGTATACCTAGAGAAGTGAATATAATTTAGTATTATAATATATT
 32021  ATATTTACCTCAATAAAATAATATCAATAATTAATAATATAATGTAATAAATAATTAAGG
 32081  ATTAAGTAAATAAATATATTTATATATTAAAGAAGTATATATATAATAATAATAATATTT
 32141  TAAGATATATTGTTATAAGTAATAAATAATAATAATTTTATATAATAATTATAATAATAT
 32201  GTATATATAATATATATATGTATATATTAAATATTATATAATAAGGATAAATAAA
;     G-rns ==> start
 32256  ATAAATAAGAATATGATGTTGGTTCAGATTAAGCGCTAAATAAGGACATGACACATGCGA
 32316  ATCATACGTTTATTATTAATAAGATAATAAAAATGTGGTGTAAACGTGAGTAATTTATTA
 32376  GGAATTAATGAACTATAGATTAAGCTAAATACTTAATAATAAAATATATAAAATATATAT
 32436  ATAATAATATAAAAGAATATTAAATAATATTAATATTTATCTATAGTCAAGCCAATAATG
 32496  GTTTAGGTAGTAGGTTTAGTAAAAGTGAACCTAGCCAACGATCCATAATCGATAATGAAA
 32556  GTTAGAACGATCACGTTGACTCTGAAATATAGTCAATATCTATATGATACAGCAGTGAGG
 32616  AATATTGGACAATGATCGAAAGATTGATCCAGTTACTTATTAGGATGATATATAAATAAT
 32676  TATAAAATTTATTATAAATATTATAAAAAAATAATATATATAAATTGATTAAAAATAAAA
 32736  TCCATAAATAATTAAAATAATGATATTAATTACTATATATAATATATATAGATATATAAA
 32796  GATATAATTAATATAATAATATGTAAAAATAATATTATATTATTATGTTGTAGTATATTT
 32856  TAATAGTCCTGACAAATATTTGTGCCAGCAGTCGCGGTAACACAAAGAGGGCGAGCGTTA
 32916  ATCACAATGGTTTAAAGGATCCGTAGGATGAATTATAAGAATAATTTAGAGTTAATAGAT
 32976  TTAATTAAAGAATTATAATAGTAAAGATGAAATAATAATAATAATTATAAGACTAATATA
 33036  TGTGAAAATATTAATTAACTATTAACTGACATTGAGGGATTAAGACTAGAGTAGCGAAAC
 33096  GGATTCGATACCCGTGTAGTTCTAGTAGTAAACTATGAATACAATTATAAATCTAATATT
 33156  TAGATAAATAATAAATGAAAATGTAAGTATTCCACCTGAAGAGTACGTTAGCAATAATGA
 33216  AACTCAAAACAATAGACGGTTACAGACTTAAGCAGTGGAGCATGTTATTTAATTCGATAA
 33276  TCCACGACTAATCTTACCATATTTTGAATATTATAATAATTAATTTAATTATTATATTAC
 33336  AGGCGTTACATTGTTGTCTTTAGTTCGTGCTGCAAAGTTTTAGATTAAGTTCATAAACGA
 33396  ACAAAACTCCATATATATAATCTTAATTATATATAATTTTTATATTATTTATTAATATAA
 33456  AGAAAGGAATTAAGACAAATCATAATGATCCTTATAATATGGGTAATAGACGTGCTATAA
 33516  TAAAATGATAATAAAATTATATAAAATATAATATATTTAATTAATAATATAAAACATTTT
 33576  AACTTTTAATATATTTATATATTATATATTAATATGAATTATAATCTGAAATTCGATTAT
 33636  ATGAAAAAAGAATTGCTAGTAATACGTAAATTAGTATGTTACGGTGAATATTCTAACTGT
 33696  TTCGCACTAATCACTCATCACGCGTTGAAACATCTTATTATCCTATTATATAATATAATC
 33756  TAATAAATATATATATTTGTTATTATTATATTTATATCAGAAATAATATGAATTAATGCG
 33816  AAGTTGAAATACAGTTACCGTAGGGGAACCTGCGGTGGGCTTATAAATATC
;     G-rns ==> end
 33867  TTAAATATTCTTCCATACAATATAATACAATACAATACAATACAATACAATAATATATAT
 33927  TTATTAATATATATACATTGTTATTCTTTATAAATTATTCTTTTATTAATATATTGTTAA
 33987  TATATATAATATATATCTTAATATTTTTATATATGACTTCTTTATTTTACCCTTTTTATA
 34047  ATATAATATATATACTACTAATATAATAATTAATATAAAATACTTATATATATAATATTA
 34107  ATTTTATAATAAATTATAATAATATTATAATAAGATTAATATGTTATTTAATACTTTAAT
 34167  GGCATCGGTCATCCTAGTAAATAATTAATAATTTATTATATATAAATAGTAAATAATTAT
 34227  TAATGATAATTTATAATTAATTATATATAAATAGGTGTCCGGACTTATTTATTATTATAT
 34287  ATCTTTATATACTTTATTATGATAATAATCTATTTCTCCTACGGCGTCCGCCCCCCCCTT
 34347  AATGGGGGCGGGCCGGACTTATTAATAATATATTTATTTAATATATATATAAATATATAT
 34407  TTAATTGTAATAATAATAATAAAATACTTTATCAGAATTAATATAATATATTTATACTCC
 34467  TTTATAATTAATAAAGATATGTTTTTTATATAAAATATATATAATAATATATTTTATAAT
 34527  GATATTTATAATATAATATTCTATAATATATAATATAATAATAATCATCCTAGGGATGTA
 34587  CTTCATAACTTAAATAATAATTAAATAATAACTCCTTGCGGGGTCCCGGGCCCGGGGGGC
 34647  CCGGGGCTATATAATTTTTATAATATATAATAAATACAATTTATATAATAATATAAATTT
 34707  GATAAGATATAATAAATAAATATATAAATAAATAATAAACTTATAACTCCTAGCGGGGCT
 34767  AAATAATTTATATAAATATATAAT
;     G-trnW(uca) ==> start
 34791  AAGGATATAGTTTAATGGTAAAACAGTTGATT!TCA!AATCAATCATTAGGAGTTCGAGT
 34849  CTCTTTATCCTTG
;     G-trnW(uca) ==> end
 34862  TTAATAATATTAATAATAATAATATTGATATAACTAATATATATATATAAAATAATATAT
 34922  AATATATACATATATACATATAAAGATATATATATCTTATAAATATATAAAATAAATAAA
 34982  TATATATATTAATAAATACTTTAAATGTGTCTGTAAAATATAAAATATTAATATGATATA
 35042  ATAATTAATAAGCTTAAATAAATATAATTAGGTATTATACATTATATGAAATAAATATAT
 35102  CAATCATAATATATAAATATATAAAATAATAATAATATATAAAGACATTAAGATTTATAA
 35162  GGAGTCTGGATAAAATAATAATATATTAATAAAGTATGATTAGCCGTCTCTATAAATAAA
 35222  TAATACTTCCTCCTATTTTATTTAATTAAATTTAATTATATTAAATAGGGGCTAAATAAT
 35282  AATTTACTTTTAAGGGGTACCATATGAATAGTATAAAGAGTATTAATATAAATATCTCTT
 35342  TCGGTTAGACTAAATATAATATATAATCTACTTTAAGGATTATATAAATAAATAAATATA
 35402  TATATATGAATTTATAATATAGTCCCGTAGGAGAAATAATAATATTATAATAGATCCATT
 35462  ATTAATAAAAACACCTACCTTTTTAATAATAAAACTTTAATTTATAACTTTTTCTTATTT
 35522  ATAATAGCCAAAGGAGATAATAATTAATGACTATTAATAAATAATAAATTAATAATAATC
 35582  CTTCTTATTCAATTACAATTTAATAATATTAAATAGGGGTTGAATAATAATTTTTATTAA
 35642  ATAGTGGTAAAGTAGATTTAATAATATATATATAATAACAATAATAAGTAAAATAAAGTA
 35702  AATAAATAAGATAATATAAAATCTATATACTTTTTCTATTTTATATATAATAATATAGAC
 35762  TTATAATAATAAAATACTTATTCTTTTTAATAATTTATTAAATATTTATAAATATTCTAA
 35822  CATAATAAATAATTAATATGGGACTAAATAAATGATAAAATATATACATAATAATAATAT
 35882  TATTATTAGATATTGATATTAATATTAAATATTAATATACATATTCATATATTATATGAC
 35942  TCCCTAATATTTATAATACATATAATATATATTGATACTATCTATATAATTCTAATATAA
 36002  TAAATATTCTTTAAAATAATATATATAATTTATCCTACAGGACTATATAATTAATAAATA
 36062  TATGATATATATATATTGTGTTTATATAAATAATAAAATATATAATAAATATATAGTATA
 36122  AAAAGTACTTTATCTTTATATAATAAAGATATAAATAATATTTTATATATTAAAGATATA
 36182  ATAATAATATATTGATAATATAAAAGTATAATAAATTAATAAATAATCATAATAATTATT
 36242  TAATAAAGGAGTGACTAAACTAATAAAATATATATATAATAATCTTCTAATGGTATTAAT
 36302  TTTTATTCTAAATAATATAATTAGTATTATAATATATAATATAAAAGTCCGCGAAGGAAT
 36362  ATATTAAATAAATGTGATATAAATCAGATTAATAATAAATTATATTAATGATTAAGCCTT
 36422  CATAAGAAGTAAATATTAAATATATAATAAGTATTAAAGGTACTAATATATAATATATAT
 36482  ATATATATAATAAGAATAATAAATAAATAAATGTATAATTTATAATATTATATTTCCTAG
 36542  GGGGGCTAAATAAATATATATGAATAATAATAATTTTAATTATGTAATAGTATTTATATT
 36602  AATATTAGTGTGATTAATAAGTAATAATAATATAAATTTATAAGTAGTAAAAAAATAGAA
 36662  TAATAGATTTGAAATATTTATTATATAGATTT
;     G-rnl ==> start
 36694  AAAGAGATAATCATGGAGTACAGAATATATTTTAATTATTATATTAATTAAGATATTAAA
 36754  CTATTAATAGAATTAGGTTACTAATAAATTAATAACAATTAATTTTAAAACCTAAAGGTA
 36814  AACCTTATATTAATAATATATATTATATTATATGTTATTAATAAATAAGAACTAAGTGAA
 36874  CTGAAACATCTAAGTAACTTAAGGAAAATAAATCAACAGAGATATTATAAGTATTGGTGA
 36934  GAGAAAGTAATATAGTCTAAATAAGTATTATGTAATAAATATGTAAGAAAATAGGATAAC
 36994  AAATTCTAAGACTAAATACTATTAATAAGTATAAAAAGTACCGCAAGGGAAAGTATAAAA
 37054  ATGATTATTTTATAAGCAATCATAAATATATTAATTATATTAATGATGTACCTTTTGTAT
 37114  AATGGGTCAGCAAGTAATTAATATTAGTAAAACTTAAAAAGTTATAAATAAATAGATAAA
 37174  AATAATATATATATAAAAATATATAAAATTCATATATTAAAAATTATGAAATATTTAATT
 37234  AATATTAATTGACCCGAAAGCAAACGATCTAACTATGATAAGATGGATAAACGATCGAAC
 37294  AGGTTGATGTTGCAATATCATCTGATTAATTGTGGTTAGTAGTGAAAGACAAATCTGGTT
 37354  TGCAGATAGCTGGTTTTCTATGAAATATATGTAAGTATAGCCTTTATAAATAATAATTAT
 37414  TATATAATATATTATAAAATATATATTATATAAAGAACGGTACAGCAATTAATATATATT
 37474  GGGGAACTATTAAAGTTTTATTAATAATATTAAATCTCGAAATGTTTAATTATATATAAT
 37534  AAAGAGTCAGATTATGTGCGATAAGGTAAATAATCTAAAGGGAAACAGCCCAGATTAAGA
 37594  TATAAAGTTCCTAATAAATAATAAGTGAAATAAATATTAAAATATTATAATATAATCAGT
 37654  TAATGGGTTTGACAATAACCACTTTTTAATGAACATGTAACAATGCACTGATTTATAATA
 37714  AAAAATAATATTTAAAATCAAATATATATATATTTATATTTATATTTGTTAATAGATAAT
 37774  ATACGGATCTTAATAATAAGAATTATTTAACTGAATATCTAAATATTATTATTAAAAAAA
 37834  TAATAATAATAATATGGTAATAGAACATTTAATGAAAAAATATATTAGTTATTAATTAAT
 37894  ATATATAATAATTAGATAGAGAATGCTGACATGAGTAACGAAAAAAAGGTATAAACCTTT
 37954  TCACCTAAAACATAAGGTTTAACTATAAAAGTACGGCCCCTAATTAAAATATGAATAAAA
 38014  ATATATTAAAGATGGGTTAATCTATACTAATAAAATAATATCTTAAAATATAAATATTAA
 38074  AACATTTATAATTATAAAATATATTAATATATATTATATAAACTAATAAAGATCAGGAAA
 38134  AGTATTAGTGTATACCGTAATGTAGACCGACTCAGGTATGTAAGTAGAGAATATGAAGGT
 38194  GAATTAGATAATTAAAGGGAAGGAACTCGGCAAAAATAGCTCTAAAGTTAGTCAATAAAG
 38254  AGTAATAAGAACAAAGTTGTACAACTGTTTACTAAAAACACCGCACTTTGCAGAAACGAT
 38314  AAGTTTAAGTATAAGGTGTGAACTCTGCTCCATGCTTAATATATAAATTATATGGTTTAA
 38374  CGATTATATAATTAAATTTAGGTAAATAGCAGCCTTATTATGAGGGTTATAATGTAGCGA
 38434  AATTCCTTGGCCTATAATTGAGGTCCCGCATGAATGACGTAATGATACAACAACTGTCTC
 38494  CCCTTTAAGCTAAGTGAAATTGAAATCGTAGTGAAGATGCTATGTACCTTCAGCAAGACG
 38554  GAAAGACCCTATGCAGCTTTACTGTAATTAGATAGATCGTATTATTATTTATTATATTCA
 38614  GCATATTAAGTAATCCTATAAAATTAATAATTTTATAAGTAATCGTTTAGATATTAATGA
 38674  GATACTTATTATAATTTAATGATAATTCTAATCTTATATAAAAATAATATAATACTCCTT
 38734  CGGGGTCCCGGGGCCGTTCGGCCCCGGGGCTAATATTATATTAAACTTAATAGATAAAAT
 38794  TCTTAAGTAATATATTATATATATATATTAATATATATATATATAATATAAATAAGAGAC
 38854  AATCTCTAATTGGTAGTTTTGATGGGGCGTCATTATCAGCAAAAGTATCTGAATAAGTCC
 38914  ATAAATAAATATATAAAATTATTGAATAAGAATGATATATATTATATATATTAATTATAA
 38974  ATTTAAATATATTTATATTTTATTAATAAAATAATAAATTGAATATATTTAAGTAATAGA
 39034  TAAAAATATGTACAGTAAAATTGTAAGGAAAACAATAATAAATTCTATAATAAAAGTAGT
 39094  CTGGTCGGCCACCGGCGGACCGGACGTCGTAGTAGAAAATTAATTAAATAATATAATGGT
 39154  ATAACTGTGCGATAATTGTAACACAAACAAGTGAAACAAGTACGTAAGTATGGCATAATG
 39214  AACAAATAACACTAATTGTAAAGGTTATTGATAACGAATAAAAGTTACGCTAGGGATAAC
 39274  AGGGTAATATAACGAAAGAGTAGATATTGTAAGTTATGTTTGCCACCTCGATGTCGACTC
 39334  AACATTTCCTCTTGGTTGTAAAAGCTAAGAAGGGTTTGACTGTTCGTCAATTAAAATGTT
 39394  ACGTGAGTTGGGTTAAATACGATGTGAATCAGTATGGTTCCTATCTGCTGAAGGAAATAT
 39454  TATCAAATTAAATCTCATTATTAGTACGCAAGGACCATAATGAATCAACCCATGGTGTAT
 39514  CTATTGATAATTCTATAATATATATATTAATTTTTATTAATTTCTATATATATTATCTAT
 39574  ATTAGTTTATATTTTAATTAATTGTCATAGTAGATAAGCTAAGTTGATAATAAATAAATA
 39634  TTGAATACATATTAAATATGAAGTTGTTTTAATAAGATAATTATCTGATAATTTAATACT
 39694  AAAATTTAAAATATTATTCATATATATTCTATATATGTTTAATTAATAGGTTTTATATAT
 39754  TTTTATATATTTATATATATAATAT
;     G-rnl ==> end
 39779  TAATAAAATACTAATTTATCAGTTATCTATATAATATCTAATCTATTATTCTATAATACC
 39839  CCCTTTACTAATAATTGTTAAATAAATTTAATTATATAATATATTTAACCCCAATTTAAT
 39899  TTAATAAAATTAAGAGTAAATTCTTATTTATATAATATATAATATAATTTATAATATATA
 39959  ACCTATATATCTCTTTAATACTTTATTTATAATATATAATTTATATACCTTTTTTATACA
 40019  TTTATTTAAATTAAATAGTCTGGTTACCCGTTTTTGGGAGGCCGGATGAATAGCCGAAGG
 40079  AGAAGTATTAATTATATTAATTATTTACTTTAATTATATAATATAATGAGTATTTTTATA
 40139  TATTCTTATAAAATATTAAAATAATAAATATATATACTTCATGGATATTTAATCTTTTAA
 40199  TTAAATAATAATAATATATATATATTTTATATAATAAATATATAATAATTAAATATATGG
 40259  GATTAAATATATTAAAAGATATATTTATATATATTAATTAATATGTAATAATATTAATAG
 40319  AATTTTATTTAGTCTTATAAAGAGTTTTAATTAAGAGTTAATAAAATAAATAATATAATT
 40379  TAAATATTTTATTAATA
;     G-trnT(ugu) ==> start
 40396  GTTATATTAGCTCAATTGGTAGAGCATTCGTTT!TGT!AATCGAAAGGTTTGGGGTTCAA
 40454  ATCCCTAATATAACA
;     G-trnT(ugu) ==> end
 40469  ACAAATAATAATAAATAATGATAATATATAACTCCTTGCGGGGTCCCGGGCCCGGGGGGC
 40529  CCGGGGCTAAATGTAAAATATAATTATTTATAAATACAGACTCCTTTAGTGTTCGATCTT
 40589  ATACTCCTAGCTAAATGATAAATTAAATAATATTTATTATGAAATGGATTATATTATATA
 40649  ATAATATATATAATAATATAAAATATTAAATCTTAATAATATATATTTCCTATAAAGATA
 40709  TCTATAAAATTAAAACTCCTAAATATAAAATATATATTTATATATAACATCTTAATATAT
 40769  ATAAATTAATAATATAAATGAATAATATAAACCTACTCGGATGATTAATATATTATTAAT
 40829  AAAATATAAAGTCCCATAGGAGAATTAAATAATATAAATAAATAAATAATATATCCCATA
 40889  AATAAAAATTTAATACAAATATTTAATAAAAATAATATAAAAATGTTATATTAATTAATA
 40949  TATTATATATTAATTATCATATAAGGTCTTAATAAAATATAATATAATATAATATAATTG
 41009  GAATTAAATAATATATAAATAAAGTTAGGTTATATTTATTGAATACATAATAA
;     G-trnC(gca) ==> start
 41062  GGAGGTGTTGTTTTAAGGTTAAACTATTAGATT!GCA!AATCTACTTATTAAGAGTTCGA
 41120  TTCTCTTCATCTCTT
;     G-trnC(gca) ==> end
 41135  TATAAATATAGTCCCACCCACGAATATCATAAAAGAAATAATATTAAAATATAATAACTC
 41195  TTACCCCAAGTTAATAATTATTAATAATAATTAATGATTTCTTATTAATTAATAGAAGTT
 41255  CCACTAACAGATAATATATATATTAATTAATTCATTACTCTTATGGGATACCTCCTACGG
 41315  CGTCCGCCCCCCCGGGGGGCGGGTCGGACTATTTAATTTTATTTAATTTAATAGGGGTTT
 41375  AATATTATTAATAAATAAA
;     G-trnH(gug) ==> start
 41394  GGTGAATATATTTCAATGGTAGAAAATACGCTT!GTG!GTGCGTTAAATCTGAGTTCGAT
 41452  TCTCAGTATTCACC
;     G-trnH(gug) ==> end
 41466  CTATAATAATATAATAAAAATATAAATATCCTAATAAATATATATAAATATTAATAATAT
 41526  CATTCATTCATTCATTCATTCATTAATTTATTCATTTATTTTATATATATAGGTTTAATT
 41586  AAGTTTGTATATAAATTAATATAAAAATGTATTATAAGTAATAATATAAAGAATTAAATA
 41646  ATAATCTTATAATAAAGAATATATATAATATAATATTATATAAATAATAAAGTATATATA
 41706  TTATAATAATAATATAATAATAA
;     G-trnL(uaa) ==> start
 41729  GCTATTTTGGTGGAATTGGTAGACACGATACTCT!TAA!GATGTATTACTTTACAGTATG
 41787  AAGGTTCAAGTCCTTTAAATAGCA
;     G-trnL(uaa) ==> end
 41811  ATAATATATATAATAATAAATAATATATATATTAA
;     G-trnQ(uug) ==> start
 41846  TGAGTCGTAGACTAATAGGTAAGTTACCAAAAT!TTG!AGTTTGGAGTTTGTTTGTTCGA
 41904  ATCAAACCGATTCAA
;     G-trnQ(uug) ==> end
 41919  TATAAATAATAAATGATAAATAATAAATAATAAATAATTAATAATATGATTGATTAATTA
 41979  ATATATATATTTAATCATAATAATTATTAATATAGTTTATTAATACTATAAATAATTTAT
 42039  CTTATTAATATACTTATTAAATTATAGACTCCTCATACGTCTGATTCCCTATTAATTAAT
 42099  AATTAATGAGTCCGGCCCCCCCTGGGGGGCGGACGCCGTAGGAGAAATAATCATTAATAA
 42159  TAATTTACTTAATAGAAAACAAGAAATCAGACTAATATAAAATAAATAATATAAAGTAAT
 42219  ATAAAAATAATAAATATATAAAATATATAATCTTATAGGAAAAATTAATATATATATATA
 42279  TATATAATATAGGTTTATCATAAAAATAATAAATATATATAAATATTTATATAAGAAATA
 42339  ATATATAATAATAATATAATAATAATATTTATACTCCTCTTTTCGGCGTCCGGTCCCCCG
 42399  GGACGGGCGACCAGACTAATAAAGTAAATAATTAAAGATACTTAAAATATTAATTAATTA
 42459  ATTTTATTAATATAATAATAAATATCTCTTTATAAGATTAAAGATATTATATAATATATA
 42519  TAATAAATAAATATAATATATATAAATATGATTGACCTCTTTTTATTATTATTAATTTAT
 42579  AGATAATAAAATATATATTTATATATAAGGTATATATATATATATA
;     G-trnK(uuu) ==> start
 42625  GAGAATATTGTTTAATGGTAAAACAGTTATCT!TTT!AAGTAACCCATGCTTGGTTCAAC
 42683  TCCAGCTATTCTCA
;     G-trnK(uuu) ==> end
 42697  TAATAATAAATATAATATAATATAAATAAATAA
;     G-trnR(ucu) ==> start
 42730  GCTCTCTTAGCTTAATGGTTAAAGCATAATACT!TCT!AATATTAATATTCCATGTTCAA
 42788  GTCATGGAGAGAGTA
;     G-trnR(ucu) ==> end
 42803  ATATATATATATAATAAAAAATA
;     G-trnG(ucc) ==> start
 42826  ATAGATATAAGTTAATTGGTAAACTGGATGTCT!TCC!AAACATTGAATGCGAGTTCGAT
 42884  TCTCGCTATCTATA
;     G-trnG(ucc) ==> end
 42898  AAATAATAATATATATTTATTAAATATATAATTAATTACATTAATATTATTATAAA
;     G-trnD(guc) ==> start
 42954  GGATCTGTAGCTTAATAGTAAAGTACCATTTT!GTC!ATAATGGAGGATGTCAGTGCAAA
 43012  TCTGATTAGATTCG
;     G-trnD(guc) ==> end
 43026  TTAATAATTAAATACATTAATATAATACATTAAATCCCTATAAAATATATTAATCCAAAT
 43086  AATATTATTTATTTATATAAACTATTTAATCTATTAATATATTTATCCTACGGCTATTCA
 43146  TCCTATTAATTAATAATTAATGATAAATAATCATTAATAATTATTTACTATTTATATATA
 43206  ATAAATTATTAATACATTAATAATATTGATTATTTAACCCTTTATAATAATATAATTATA
 43266  ATATATTATTATATTTTACATATATTTATTAATATACCTAGTGGAGGCTATATATAATTC
 43326  TAATTAAATATTAAATATTAAATATTAAATTAGGGCTTAATTATTAATAATCATCAATAA
 43386  AATTATTTATACTATACCTAATAAAGACTAAATACTTTAATAATAATAAAAAATAATAAT
 43446  ATTCCTCCTATTTTATTAAATAATGATTAAATAATAAACAAATATAATAAATATAAATAT
 43506  TGTTTATATTAATTTAATTATATATATATATATTATATATATTATATAATTCATATATTA
 43566  ATATATATCATATTAATAATAATAATAATAATTATCTATTAAATATCCTCTGGCGTCCGG
 43626  TCCTATTAATCAATAATAAATTCTAAATTATGATAAATAATAATTTACTCGGACCCGACT
 43686  ATTATATATTTTAATTTCATATTAATAGATAAGATAAAATCATATATTATATAATAATTA
 43746  TTTATAGTATATCTCTTAATGATATATTAGGGTTTATAAAGTATAATAATATATATTAAT
 43806  TA
;     G-trnS(gcu) ==> start
 43808  GGAAAATTAACTATAGGTAAAGTAGATTATTT!GCT!AAGTAATTGAATTGTAAATTCTT
 43866  ATGAGTTCGAATCTCATATTTTCCG
;     G-trnS(gcu) ==> end
 43891  TTT
;     G-trnR(acg) ==> start
 43894  ATATCCTTAATTTAATGGTAAAATATTAGAAT!ACG!AATCTAATTATATAGGTTCAAAT
 43952  CCTATAGGATATT
;     G-trnR(acg) ==> end
 43965  CTATATATTAATATTAATTAACGCATATATACAATATATATAATTTATTAATATATATAC
 44025  ACAATAAATTAATATAATAAATTATATATAATAAATATTATAATAATATTAATGATTATT
 44085  AATAATAAATTCTAAATAATCATAAATAATAATTTACTTTAATGGGATGGACGAATAACT
 44145  GTAGGAGTATATATAAATATAAATATTATATTATATTATACTATTCATACCCCTTTTATA
 44205  ATATTATAATAATACATTGAAGATAGTTATTATAAGTAATAATGTATAGTGTTAATATTA
 44265  TCTTAATAATATCTAATAATAAAAATATATATATATAATATACATTATTATTTAATTTAA
 44325  TTTTATTTATAAAGAATATTATATAAAATATACGTATAGGGTCCAATTAAATAATATTTA
 44385  ATAATATTTAATAATATTATTTCTATTAGGGTTCCTTTATATATTAATATAATTGAGATA
 44445  AAAAATATATAATAAGATTATAAATTTAAGTATTA
;     G-trnA(ugc) ==> start
 44480  GGGGTTATAGTTCAATTTGGTAGAACGACTGCGT!TGC!ATGCATTTAATATGAGTTCAA
 44538  GTCTCATTAACTCCA
;     G-trnA(ugc) ==> end
 44553  ATATATATAAATATAAATATAACGACTATAAATATAATATAATACATATAATAAATATAA
 44613  TATGATATGTATAATA
;     G-trnI(gau) ==> start
 44629  GAAACTATAATTCAATTGGTTAGAATAGTATTTT!GAT!AAGGTACAAATATAGGTTCAA
 44687  TCCCTGTTAGTTTCA
;     G-trnI(gau) ==> end
 44702  TAAAATATATAAAATATATATATATATAAAATAATAAATACTCCTTTCGGGGCTAATATT
 44762  ATAATAATATATATAATATATATTAATAAATATATAATATAATATAATATATATAAAATA
 44822  ATAAATAATAATAATAATATATAATATATTATCTTTCGTAAATATAACATATAAAAAAAG
 44882  AAGGATATATCCTTATTGTTAATATTTCAATATATCTTAAAGTATAATAAATAATAATAA
 44942  TAATAATAATTAATAAGTTATATATATTTTAATAAAATAATAATATATATATATAATATA
 45002  TTTATATA
;     G-trnY(gua) ==> start
 45010  GGAGGGATTTTCAATGTTGGTAGTTGGAGTTGAGCT!GTA!AACTCAATGATTTAGATCT
 45068  TCATAGGTTCAATTCCTATTCCCTTCA
;     G-trnY(gua) ==> end
 45095  TAACTTAATATAGATATAAATTAATACTTCATCCGGTCCCCCGGGACGGGCGACCAGACT
 45155  AATAAAATAAATATAATATAAATAAAATAATATATATAATAATTAATAGTTCTGAGATTA
 45215  AATATAATAAAAATCTTAAAGGATACTTTATATTAATATAACTTTATTTAATAATAATAT
 45275  AT
;     G-trnN(guu) ==> start
 45277  GTCCTTATAGCTTATCGGTTAAAGCATCTCACT!GTT!AATGAGAATAGATGGGTTCAAT
 45335  TCCTATTGGGGACG
;     G-trnN(guu) ==> end
 45349  ATAATATATATATATATATAATATATATATAATAATAATAATTAATTATCTTATAATTAT
 45409  AATATGATCCTGATTAAATATTTAATTGGGAATAAATAAAAATTATATATATATTTTTAA
 45469  GAAGGTATATAAATTATTAATAATATATAAATAATA
;     G-trnM(cau)_1 ==> start
 45505  GCTTGTATAGTTTAATTGGTTAAAACATTTGTCT!CAT!AAATAAATAATGTAAGGTTCA
 45563  ATTCCTTCTACAAGTA
;     G-trnM(cau)_1 ==> end
 45579  ATATAATATAATATAATATAAAAAATATAAATAATAATATTGTTCTCTTATGAGTTTTTT
 45639  ATTATTGATTAAAATAAATAATATATAAAAATATATTAATAATTTCCTTTTTTTGTATCT
 45699  GAGTATTAATAATTCGATACTAATAATATTCTTATTAATAAAATATATAATAAAATATAT
 45759  AATAAATATTTACTACTCATTATGAGATAAAATTATAAATTATTAAAATAATAATTAACT
 45819  TAGGGATCCTATTAAATATAAATATAAATATAAATATAAATATAAATATAAATAAAAATA
 45879  TAAATAAAATAGTCCGGCCCGCCACTATTTATAGATAATAAATTCTAAATTATCATAAAT
 45939  AATTATTTACTTAATGGGGGGGGCGGACGCCGTAAGAGGGACTAAATATAATAATCTTCT
 45999  TATGTAACTAATAAATATATTAATAAATATACTCCTATTAGGGACTAAAATAAATATATT
 46059  AATAAATATATATATAAATATATTAATAAATATATATATATAAAAAATATAATAATAATA
 46119  ATATTTCTTATGTAATTTCATTAAAATAGTATTTCTATTAATTAATAAAATTCTAAATTA
 46179  TATAAATAATAATTAATTTTATAATCCAATAAAATATAAATAGTCTGGCTAAAGATAATA
 46239  ATATTAATAATTAAATTATGTATTATAAAGTATTAAAGTTAATAAAAAGTCTATTAATAA
 46299  TAATAAATATGATATAAATATAACCTATTAATATATATGATAAATATTTTTATTTTTATT
 46359  ATTTATAAGTAGAATTAACATATTATAAATAGACAATAAAGTCTAAAGGTTAAAAAAGAT
 46419  TT
;     G-cox2 ==> start
 46421  ATGTTAGATTTATTAAGATTACAATTAACAACAGTCATTATAAATGACGTACCAACACCA
 46481  TATGCATGTTATTTTCAGGATTCAGCAACACCAAATCAAGAAGGTATTTTAGAATTACAT
 46541  GATAATATTATGTTTTATTTATTTGTTATTTTAGGTTTAGTATCTTGAATGTTATATACA
 46601  ATTGTTAGAACATATTCTAATAATCCTATTGCATATAAATATATTAAACATGGACAAACA
 46661  ATTGAAGTTATTTGAACTATTTTTCCAGCTGTAGTTTTATTAATTATTGCTTTCCCATCA
 46721  TTTATTTTATTATATTTATGTGATGAAGTTATTTCACCAGCTATAACTATTAAAGCTATT
 46781  GGATATCAATGATATTGAAAATATGAATATTCTGATTTTATTAATGATAGTGGTGAAACA
 46841  GTAGAATTTGAATCATATGTTATCCCTGATGATTTATTAGAAGAAGGACAATTAAGATTA
 46901  TTAGATACTGATACTTCTATCGTAGTACCTGTAGATACTCATATTAGATTCGTAGTAACT
 46961  GCTGCGGATGTTATCCATGATTTTGCTATCCCTAGTTTAGGTATTAAAGTTGATGCTACT
 47021  CCTGGTAGATTAAACCAAGTTTCCGCATTAATTCAAAGAGAAGGTGTTTTCTATGGTGAA
 47081  TGCTCAGAATTATGTGGTACTGGTCATGCTAATATGCCGATTAAAATCGAAGCCGTATCA
 47141  TTACCTAAATTTTTAGAATGATTAAATGAACAATAA
;     G-cox2 ==> end
 47177  TTCATATTAATCTATTCATTATTACATAAATGATAATTATAATAATATTCTTACATTATA
 47237  TACTATAAATTAGATATTTTTATAAATACCCTATACCTTTTTATAATTAAATATAATATA
 47297  ATATAATATATTTTAAGAGGTTATCATAACCATACTCCTCCTAATATATATCTATTATAA
 47357  TCCCTAAACCTACAAATAAATAATTATTATGATAATTATTTATTTATTATATATAAATAA
 47417  CTTATTTAAATAATAAATTAATTATTATTCAGAAAGAGATAAATAAAAACAATACTACTA
 47477  GTGGTACCCCAATATAATATAATATAATATAATTGGTGTTAAATAAAAATATAGTCTGGA
 47537  TTTCCATCTTGGGGATCGGACGAATAGCCGAAGGAGTAAATAATTAAAAAAGAGATAATT
 47597  TTTATAAATAATTAAAAAAGAGATAATTTTTATAAATGATTAATAGGTTTATTGATGGTT
 47657  ATATAAAAAGTAAATTAATATATAATTTAATTTACATAAAAATAATTAATAATATTTATA
 47717  AAATATTATAAATTAATATAATTAATAATATTTATGTTATAGAATTATCAATTAAATTAA
 47777  TAATATATAATAAACCCTTAACGGGGCTATAAATATATGATAATTAATAATATATTTTTG
 47837  ATAAATAACATTGTATAATTATTAAATATAATAGTAAATAATTATTTCATAATTAATAAT
 47897  GATTTTATATTAATAAATAATATAAGATGTCAAATAAACTCCTTGCGGGGTCCCGGGCCC
 47957  GGGGGGCCCGGGACTAATATAAAATGAAGATAAGTATTAATTAAAAGTATAATAATGTAT
 48017  CAAATAAATAATTAATTAAAAATAAATATAATTAATAATTATTTAATTATTAATTATATA
 48077  TAAATTACATATAATAATATAAATGATCATTTAATTTTAGGTTTTTATAAGCTTAAGATT
 48137  CATTACTTATTAATAATAATATATATATCCTTATAGATTATTTATTAATATAAAAAAATA
 48197  TAAAGTAAGAAAACATTAGAAGTAATTAAAGATTATATTTTAACTTATTGAAAACCTATT
 48257  GATAGTATACTTATTTTTATTTTTATTAAAGAAGATTAATTTAATAATTAATATAATATA
 48317  ATTAAATTATCTAAATTTAATAAATATAATATTATTAATTTAGTACTAAGTAATATATAT
 48377  TTTTATATTATGTTATTATTCATAAATTAAATAATATAAATTGATATACTTCTTCGGGTT
 48437  CCTAATTTTATTTTATTATATTTAATAGGGTCGGTCATTCATGATTCTTAAATATAATAG
 48497  TAAATAATTATGATATAATTAATAATGATTTTTTATAAATAAATAGAAGTTTAATGAATT
 48557  GACAATTTATTATAAATATTTATATTAAAAGTTTACATAAAATAAATAATAATGTTATTA
 48617  ATTAATATATTGAGTATATAATAAAAATAAGAAAGGTGTTAATAAAATTAATTATAATAT
 48677  AGTTTCGTAGGTTAATTATATAATAAAATTATATATAATAATAAACCATTATATAATATT
 48737  TATTTATCATATAGATTTAATAGTTTAAATATATATATATAGTCTGGCTGCCCGTCCCGG
 48797  AGTAAATTATTATTAATGATAATTTCTCCTACGGCGTCCGCCCCCCAGGGGGGGCCGGAC
 48857  TGATTAATTATTAATTAATAGGGTCGGAGATAATAATGTTATAAATGTAGGAGTATATGA
 48917  TTTAAATAATCTTCTATGAAATCCATATCTATGGGTCATACTATTTATTATAATATTTTA
 48977  AGGATATAATATTAATGGTTTATATTTTTAATTATTAAAAACACATAATTGTTAAATATA
 49037  TTAAAAATAATAATGTATTTATAAATTACTCCTTCCCGGACTCCTTTTTTAATATCAATA
 49097  CTTTATTAATTTATTATATCTTATCACTAATTAAATAATCTTATTATATTTTAGCCCCGG
 49157  GCCCCCCGGGCCCAATTGGGACCCCGCTAGGAGTAATATTACCATTATAAATATTTATAT
 49217  TATTCATTTTAATAATAATATTATTATTATATTAATAATACTTTATATAAAAGTCTCTTT
 49277  ACCAATCATTAAATAAATAATTATTTATGAATTTATTATATATAAGTATAATAAAGGCTA
 49337  GATACATATCTAAAGGAGTATATATATTAATTAATTTTATGTAATTTATATATATATATT
 49397  TTTATATATTTATTAAGTCCCGCCCGCGTAGCGGAGCGTAGCGGGTGGACACCGTAGGAA
 49457  AATATTAATAATAGTTAATAATACTTAATTATATTAAATATAAATATAATATAATATAAT
 49517  ATAACATAATATCTTTTTATAATTAATTAATTAATTATATATTTAGAATATAATAAAAAT
 49577  ATTTAAATAGTCCGCGAAGGAGTATAATATTATATAAAGAAATATATATTATCTAATTCT
 49637  TTAATAATATCTAATATATATATCAATACTATTAAATAGTTAATTCTTTTAATTAATATA
 49697  TCTTTAATTTTATAATAATTATTTAGTCACCCTCCTCTCAACTATGAGTAATATATTATA
 49757  TTATTAATATATTAAGACCTAAAATAAAATATTAAATAAAATATTATTATTCTCTCCAGA
 49817  CTATTCTTTTTATTTTATAAATATTTATAATAAGTAATATTAATTAATATAATATAATAT
 49877  ATATATTAGTATGATATGATTCAATTTTATATTAATAAATATATTGTAATAAAGATTTTT
 49937  AGGAGTATATTATTTAATTTCTTATGACTCCTTCGGCGTCTGGTCCCCCGGGGTGGGGGA
 49997  CCAGACTATTTATTAGATTTTATTAATAAATAAGAAATGATAATAATCATTAATAATTAT
 50057  TAACTTGGGTTGGATTAGATTAAATAATATATAAATATATATAAATATTTAATATATGTG
 50117  TATTATCTTAATAATTATTATATATATGTATTATAAGTAATAATATATATAATATATA
;     G-trnF(gaa) ==> start
 50175  GCTTTTATAGCTTAGTGGTAAAGCGATAAATT!GAA!GATTTATTTACATGTAGTTCGAT
 50233  TCTCATTAAGGGCA
;     G-trnF(gaa) ==> end
 50247  ATAATTAATAAAAATATAAATAATATTAATAATGTTTATATTAATTATTTATAAATTAAT
 50307  TAATAATATTTATTATAATTAATAAAGTCCTATAGGATAATATTAATGTATTATATTATA
 50367  TTTAATATATATTAATAAAACTCATAAAAAAGGTATTAGGACTTGATATTATATTAATAA
 50427  TATA
;     G-trnT(uuag) <== end
 50431  TGTAAATACTAAGATTTGAACTTAGATAATATGCAC!CTAA!AAACATACATTTTACCAT
 50489  TAAATTATATTTAC
;     G-trnT(uuag) <== start
 50503  ATTAAATAATAATAATAATTATATATAAAAATATATACTACTTATAAAATATTCTTAGTC
 50563  CAAATAATAATAAATATATAATATATAATAATAATCATATTATAATAAATAATAATAAAA
 50623  TAATCAGGAGTCGGGCCCGCCCCCCCCGGGGGGGGGCCGGACGCCGAAGGAGTATTTAAA
 50683  TCTTAATAGACCCTATATATATTTTATGAGAAGTAATAAATTAATTGAATGATAATATTT
 50743  AATATATAATAATATAAATGTTAAATAATATAATATTTTTATTTAGTCTATTATATAAAT
 50803  ATTATAATAATATAAATGTATATAATATATTCTAATAATTAAATAATTAATTTTATTAAT
 50863  TA
;     G-trnV(uac) ==> start
 50865  AGGAGATTAGCTTAATTGGTATAGCATTCGTTT!TAC!ACACGAAAGATTATAGGTTCGA
 50923  ACCCTATATTTCCTA
;     G-trnV(uac) ==> end
 50938  AACCTAGATATATATATATATATATAAAATAAATATTATAAATAATATATCAGGTAATTA
 50998  TAAATGGTTTATATTAAATAATACTCTTATAAGGGAACTTAATATAAATAATAAATAATA
 51058  TATATAATATAATAAATATCCTTTAAATATTTTTAATTACATAATTATAATAATATAATC
 51118  TTAATATTATAAATTATTAATAAAATCCTTATAGGGATAAAATAAATAGTCTATAAATTA
 51178  ATAATAATATATTAATAACTTAATAAAGTAATAGTCTATAAAATAATAATAATATATTAA
 51238  TAATAAATAAGTAATATATATATATAATATATAATAAAATAAATAAGATTGCTTTTTTTT
 51298  AATAGGAAGTTATAATATTTATGAATAATAATAATATATATAATATTATGAATTATAATA
 51358  GAATATAAATATATATTAAATGTAATTAAGTATATATTTTAATAATATAGTTTTACCTAC
 51418  TTTATGGGTAGGACATTGTAATATAAATATATTTTTTATAAAAATAAGGTATATTATATT
 51478  AATATATATAATATATATATAATAAATAAATAAATAAAAAA
;     G-cox3 ==> start
 51519  ATGACACATTTAGAAAGAAGTAGACATCAACAACATCCATTTCATATGGTAATGCCATCA
 51579  CCATGACCTATTGTAGTATCATTTGCATTATTATCATTAGCATTATCACTAGCTTTAACA
 51639  ATGCATGGTTATATTGGTAATATAAATATGGTATATTTAGCATTATTTGTATTATTAACA
 51699  AGTTCAATTTTATGATTTAGAGATATTGTATCAGAAGCAACATATTTAGGTGAACATACT
 51759  ATTGCAGTAAGAAAAGGTATTAATTTAGGTTTTTTAATGTTTGTATTATCTGAAGTATTA
 51819  ATTTTTGCTGGTTTATTTTGAGCATATTTCCATTCAGCTATGAGTCCTGATGTTCTATTA
 51879  GGTTCATGTTGACCACCTGTAGGTATTGAAGCTGTACAACCAACAGAATTACCTTTATTA
 51939  AATACTATTATCTTATTATCATCTGGTGCTACTGTAACTTATAGTCATCATGCTTTAATT
 51999  GCTGGTAATAGAAATAAAGCTTTATCAGGTTTATTAATTACATTCTGATTAATTGTTATT
 52059  TTTGTATCTTGTCAATATATCGAATATACTAATGCTGCATTTACTATCTCTGATGGTATC
 52119  TATGGTTCAGTATTCTATGCCGGAACTGGTTTACATTTCTTACATATGGTTATGTTAGCT
 52179  GCTATGTTAGGTGTTAACTATTGAAGATTAAGAAATTATCATTTAACTGCTGGACATCAC
 52239  GTAGGATATGAAACAACTATTATTTACCTACATGTTTTAGACGTTATCTGATTATTCTTA
 52299  TATGTAGTATATTATTGATGAGGTGTTTAA
;     G-cox3 ==> end
 52329  ATAATATATTAACTCCTTCGGCGTCCGGCCCTATTAATTAATAATTAATGATAAATAATC
 52389  ATAAATAATTATTTACTCCGGGACGGGCGACCAGACTTATTAATTAATAAAATAAAATAA
 52449  ACTCCTAAATAAATATATCTATATATATTTTAATAATATTCTTATAAAAATTAAATCAAA
 52509  ATAAAATATATTAATACATAATTATTATATTATAACTAATATAAATATTTATATGATATA
 52569  TAGATAATTAATTAATAGTATTAATCAGATTATATTAATATTTATAATATATTTATATCT
 52629  TATATAATAATATTTTCCTATGTATGAATAATCAAAGGTGTTTTTATATTATATCTTATT
 52689  ATTTTATATTTTTAATATATTATATTCCTTTAGGTATTATAATTTTTATTTATATTTAAT
 52749  CTCGAGTAATTTATATCATATATTAACTTATTCATTAAAAGGTAAAAGAAAATAGATTAG
 52809  ATTATATTATTCTTTATTATATAAAATATATATATAATATATTGAGAAGTTTTATAATTT
 52869  GTATATAGATATATTAACTTATATTTTTATTATATAACTTTTATAGTATTTTATTTATTA
 52929  TTTTTAAAAGGTTATTATATAATTTTATTATATCATTCATTATATTATAAACAAGTCTAA
 52989  CTCCTTATATTAATATATAATTATTCAGAAATAATGTTAAATTTTATTAGCCCCGGGCCC
 53049  GGGGGGCCCGGGACCCCGCTAGGAGAAATAATTATTTAATTTATGGAATACCTAAAGAAT
 53109  CTTTATTATATCTTATTATTATAAGATTAAAGAAAACCCTATAAATAATTATTATCATTA
 53169  TTTATATTTAATATATATACATATTAGTAATATTACTTTTTTATATATTTATTTAAATAT
 53229  TATTATTATTAAAATATATTTTTTATTAAATGAATAATAATTATATTATTAGTCTAATTC
 53289  GTATCCTATTAAGGGGTAGAATAATTATTAACTTTAGGACATTTATAGATAAATATTTAT
 53349  TTATTTATTATTAAAAGGTTATATTATTTATTTATTATTAAAAGGTTATATTATTTATTT
 53409  TTATTTAAATAATTATTATTATATTATATATAATTTATGGATATTATATCATATTATATA
 53469  TTATATGAATAGAACTATTAATAGTTTTTTATAAATAAGTCTTACTTGCCCCCCATTAAA
 53529  GTAAATAATTATTTAATGATAATTTAGAATTTATATTAATAAATAGGGGTAGGCAGACAC
 53589  CGGAATAGTTTATATTTATAATATTATTTATTATTATTCTTTTATCCTATTAATTACTTT
 53649  ATATTATTTTTATTTAAATAATTATTATTATTATATATATATATTATTATATAATTATAT
 53709  CTTATAAGTATTATATTAAAATATTAAAGTCTTATATTATATTATATCTTATAATTATTA
 53769  TTAAAGAATATATTATTTATTTTTATTTAAATAATTAATATTTATTATTATATTTTATTT
 53829  ATTATACTCCTTCGGACTTTTTATATATAATCTTTATTAATTAATATTAAATTAAATTTT
 53889  TTATAATATTAATATTTTCCAGATTATTTTTTTTATTATTTAGAATATTTAATTATATTA
 53949  TGGGACTTATTATTTAATTAATAATTAAATTAACTGCTACAATTAAATTAGATTACTGTT
 54009  ATTATTATATTATATTTATATAATATTAACTCCTCCGGCGTCCGGCCCCCCGCGGGGCGG
 54069  TGAGCCAGACTTAACTATTATTAAAACTTATATAGTATCAATATATATATATATATATCT
 54129  TATTATAATCTTTTATCCTATCGAAAAAATAATAATTAATTATTACTTCTAGATTAATAT
 54189  ATTATTATAAATAATATCCTTTCAATACTGTAATTTATAATATTAATAGTTTTATAATAC
 54249  ATTAAATATATTAATAAGTTAATAATAAAATAATACTTATAATTATTAAGACTTATTATA
 54309  ATATAATTTCTATTTAATCTTTAATATAAATTAATATATATATATAATTCTTATATCTTT
 54369  AATTTTATTAGCCCTGCTATGAGTAAATAAAAAGAATATATCCAATATAATTTAGAATTA
 54429  TTATTATTTTATATATTATATCTTATAAATTTTATTTATGGTAACTATATTATAAATAAT
 54489  ATTTAATATAAAGTTAGTATAATATTATTTTGATTATATTAATATTTATTTAAATAAATA
 54549  TTAAAAATAGTAATATATACTTTTTTTATTATTTTTAGATTTTAAATATATAAGTAATAA
 54609  ATATTTATAGGGGGAGGGGGTGGGTGATTAGAAACCAAACTAAATAATATAATAAACAAC
 54669  GTACATAGAATAAATTTAATAATATAACTAATAAATACTATAAATAAGAAAATAAAATTA
 54729  ATAATAAAATTAAAGGATAAACAATAAAATAAATTGAATAAGTATAAAGTTAAAAATAAA
 54789  AACTAAATGTATAAAATAATAAATGAAAACAAAACAATATCCGGGTCCCTATAAAAATTA
 54849  TTATTGAAAATAATAATGGGGACCCCCCCAAAAGAAGTAATAATTGAAATAATATATAAA
 54909  TAAATATAAAATATAAAAGTCTAGATAATAATAAAATAAAAATTAATAAATTATATTTTT
 54969  ATAAAAAAAAAAGAATATAATAAAAAAATATTAAAAAATGTTTTATATATATATTAAAAA
 55029  ATATATAAAAAGATTATTAATAGATAAATCTAATAAAATTTAATAATAAAATAATGATTA
 55089  AATAATTAATAATATAATATATCTCCTAGTGGAATTACTATTGGGCCCATTAGGGCCCTA
 55149  TTTAATTTAATTTAATTTAATTTAATTTAATTTAATAAAATTAGGACTATGAATTAATAA
 55209  TAAATATAATTATATCATAAAAATAATTAATATTTTAAGAGTCGGGTCCGCCCCTATTAA
 55269  TCAATAATAAATTCTAAATAATCATAAATAATTATTTACTCGGGTCAGACGCCAGAGAAG
 55329  TTTATAATAAATTATAATATTATTATAACTCCTTGCGGGGTCCCGGGCCCGGGGGGCCCG
 55389  GGGCTAAAGATAATATATAAATAAGTCCTAGTACCTATAAGGAGTAAGATAAGATATAAT
 55449  AAGTATATAATAGGTATATATAGATATATAATAATAATTTACTACATCGTTTTGTACCGT
 55509  CCAATTGGACGGTACAAAACGATTATTACTAATATAAATATAATTTGTAATAATTTTTTA
 55569  ATATAAATTATGAATAATAATCATAAATATTTATTTCTATAAGGACTCCTATATAATTAA
 55629  TAAATTAATTTTAACTTTATTTTAAATATTAATACTTAAATATAATAAATAATAATTATT
 55689  AAATATTACTTTATATCAAATATATATATATAAAATATATTCTATCAGGATTATATAAAT
 55749  AAAATATATTAAATTTATATTTTTATATTATAAGAGTATATAAATAGGGGAGAGGGGTTA
 55809  TAAATATATTAAATAAGAGATGTAACACCCCCATCTCACCAAGGGGAGAGGTTATATATA
 55869  TTGAGTAATATATAATTAATATAATGATTAATATAAAAAAATAATAAAAGTGAATTATAA
 55929  ATAATATAATAAATATCTATAAAATAATAAATAAAAACTAAATAAATAATATTATAAATG
 55989  AGAACAAGAAGATATCTGGGTCCCTTTAATAATTATTATTGGAAAATAATAATGGGGACC
 56049  CCTACATAAGGAAACTATAAATTATATAAAATATATGTAATATGTATATAATAATAATAA
 56109  AAAATAATAATAATCTTTAAAATAATATATATTAATTAATATTATAATATAAAGATAATA
 56169  TATAGATATATATTAATAATAGTACCCGCGGTCACAAATCAGCTAATTTTAGCTGGGTTT
 56229  GTGCCGCTTAACTAAACTTACTTAATTTTACTTAATCTTATAAATATTTTATAAAATATT
 56289  AATATATAATAAAATACTTATTATAAATAAATAAATAAATAACTTCTAAAGAAATAATAT
 56349  TAATACTCATAGTCCGATCCGTCTATTTATATATAATAAATTCTAAATAATCATAAATAA
 56409  TTATTTACTCAGGGGGGGCGGACGAATAGCCGAAGGAGAAATAAATAATTAATTACTTAA
 56469  AAGATTATTATATAAGTTAATATTCTATTAATAATTAATAATTACTCCTTGCGGGGTCCC
 56529  GGGCCCGGGGGCCCGGGGCTAAATAATGTTAAATTTTTATTATAAATAATATATATATTA
 56589  ATATATAATAAATATATGTATATCTTTCTTTAATTTTTATATTAAATATAATATATTATA
 56649  ATAATTATATAATATTTCATTAAATAATTTTATCTTTTTTATATTAGGGTTCCTACTTAA
 56709  TAAATATAATAATACTTTATTGATATTTTTATTTAGATATATGATTTTTATAATTCTTAT
 56769  TTATTTATTCAGACTTTTTTTTGACTATAATAAATTAATAAATAATCCTTATTATGGGGT
 56829  TAAATAATAATTTACTTTATGTGAAATAATATAACGAGTAAGACTTTATTAAAGGTTAAA
 56889  TATTAATAAAATATATATATATATAACTATTTATATTTTTCTTTAATATATATATCATAT
 56949  AATTATATATGAAGATTTTTATTTTATATTGTATTAGAGTATTATGTTATCAATAATTTA
 57009  TTTAGGAGTTTTTAATTTAACATATTGTTTATAATAATAAACCTTTTATATTATTTTATT
 57069  ATCTTAATATTATAATATTATCATTAATATATGATTATTATTTATATTATAATTAATTAA
 57129  TTAATTAATAATATTAAATTTTAATTTATATAATATTTTATGTATATGATTTAATTATAT
 57189  CTAGGGCCCTTACAATCTTTATTTTATATATTTATATATGGGCCCCACCCCTATTTAATC
 57249  TATTATTAATAATTTATCTACTTATTAATATATTATTAAAAATATATTATCTCCTTTTGA
 57309  TATGCGTTTGACCCTCTCAAATGATATATCAGATTATATAATCTAATCTATATTATAATT
 57369  ATAATTCTAAAAAAAGAATAATTAATTAATATTTATATAGTTTCGATATTCATAATCCTA
 57429  AAGGAGTTTATTATATTATTATAAAAGTATTATTATATTTTATTATATCTTAGAATATTA
 57489  TTAGATTCTTTCATATATTCATCCGTTAGACTACTTCGATATTCAGTTTCCCTTATAAAA
 57549  ATAGGAAACCAGATTAAAATATTAATTATTAATTATAATATTACTTCTAATGATAAACTT
 57609  AATTTATATATAAGTATTATATAATATATATAACTCCTCCGGCGTCCGGCCCCCCCCCCA
 57669  TTAAGGGGGGGCGGGCCCGACTATTAAATAAAAATCTATGAAATAAAGTTATAAATATAT
 57729  AATTATATTAATATTCATATTAAGTTATAATAGATAATTATATTCTTTATTATTATATAT
 57789  ATATATATAGTCTTATAAATTATATTATTTATTATTAGGTATATATTTAATCAAGTATTA
 57849  TATATAATATAAGTATTTTAATATATTATAAGTTAATTCATTAATTATTATTAATTCTTT
 57909  TACATTTATTTAATCATTTCATTAATATTAATATTATATTATAGATATTAGAAATTATAT
 57969  TTAAATCTTAATAAGATATATAAGATATTTATATATATATGTATTATATAAAATACATAT
 58029  AAAGTTATACTTTTTTTATTATTATATATATATTATATTATATTGTATTAATTATAAATA
 58089  TATTATAAAGTCTGGTCGCCCGTCCCGGGGGCCGGACGCCGAAGGAGTTAATATAAGAAT
 58149  ATTAATAATTTATAGAGATAATAGAGATTATAAATACATTATTTTTTTATAAGTGTATAT
 58209  TATTAAATATTTATCTATTTATATATTATAATTTTATATATTAACATATTATTAATTATA
 58269  TATATATTAACATATTATTAATTATATATATATTAATTATTATATATATTATAACATATT
 58329  ATTTATTAATATATAGAATATAATTATTATTGTATATAGTTATTATTATATATAGTTATT
 58389  ATTGTATATAGTTATTATCTAAGAATTATATATAATATAAATAGGTATGTACTCTCCTTA
 58449  TATATATATTAATATATATATTAGGTGAGGTTATTTATATTATATTAATTTATAACAATA
 58509  TATCTAAATTATACAAAAATATATAAAATATATTATTATTATTATTATTACTCCTTCGGA
 58569  CTATTTATAATACTTAATTAAATATTAAAGAATATATCATTAATACTTTATATAATCATT
 58629  ATTTTAAATATATTTAATAGATTAATTATGAATATATATTAAATAATAAAAATAGTGTTA
 58689  TTAATACCTTAATAATTATTCTTTATAATTATATTCATAATTATAAATAAAGAATAATAT
 58749  TAATAATTATTATTACAATTATTAAAAGATATAATCAATTATAAATAATATAAAAATAAA
 58809  TATAAATATTAAAGAGATAACTTATATATTATACAAAATATAATGTATTTATGTTTATAT
 58869  AAATATAAATATTTAAATAAAAGTATGAATTATAATATATATAATATTAATTTTATAAAA
 58929  AACTTATCATTAATATTATAAAATATAATCTATATAATGTTAATAAAATAATGTATTAAT
 58989  AATAATAATGAATATATTTAACTTTTCTTAATAATATATTAACTCCTAGTGGGACTCAAT
 59049  AAATTATAATATATATAATTTAAATATAATAATAAATAGTAAGAATAATAGCATATAAAT
 59109  AATACTTTCTTATGAGTGATTAAATAGATAATTTATATAAAGGTATATTAATTTAAATAT
 59169  TCTAATATGAATAATAAAGATTTTATTATAATCTAATAAATAAAGAATAAAGTCTTATAA
 59229  TATATATATATATATATATATATAATGATAATGTATTAATAATAAAATAAATAAATAATT
 59289  AAAGGTAATTATAATTAATATATAAATTATTTTCTTTGGCGTCCGGTCCGGCGGTGGCCG
 59349  ACCAGACTATATATATAAAATAATATTGAATATAATATATATAATTTCTTTAAATATTAA
 59409  TCTTTATGATTATACTATAGTAATATAAGTAATATAAAAAATATAAAGTAATAAAATAAA
 59469  GATATAGAAAATAATTAATACTCCTAGCGGGGTACCGGGCCCCCCGGGGGGGCCCGGGAC
 59529  TCCTAGTGGGGCTATATTTAATTTATTTATGTTAAAATATTTAATATATAATAAATATA
;     G-trnE(uuc) ==> start
 59588  GACCTTATCGTCTAATGGTTACGACATCACCTC!TTC!ATGTTGAGAATATCGGTTCGAA
 59646  TCCGATTAAGGTTA
;     G-trnE(uuc) ==> end
 59660  TTCAAATAATAATATGTTATATTATAAAATATATAATCTATAATATATAATATATAATAT
 59720  ATAATAATAAATAAATATCGATTGTTATTATACATAAATATAATAATAATAATAATCATT
 59780  ATTAATTATTTACTCCTAGCGGGGTCCCGGGTCCGGGGGGCCCGGGGCTAAAATAAATAT
 59840  ATAAAATAATGATTAAATAATAAAAGTATATTAACTATAATATTAGTTAATATATACATA
 59900  ATAATAAATAATTGTGAATATTAGATTATAATCAAATATTAACAATAATATAAAACAATA
 59960  TATAAATAATATCACATAATGATATTATAATATAATTATATATAAAATAATAAATAAAAA
 60020  TATATATAATAAATATTAATTAATAATATATATATAAATATTAATAAAAAAAAGTTATAA
 60080  AATAAAATATAAAACTCTTAGTGGGGTCCGGGCCCTATTTATATATAATAAATTCTAAAT
 60140  TATCATAAATAATAATTTACTCGGGGCCCGGGACTATGAAATATATATATATAATATGTA
 60200  ATAATTGATAAAATTATAATAGTTAAATATATTGTGTTTTATAAAAATAAAGAATAAGTA
 60260  TATATATTATTAATTAAAAAAAGTATAATAAATAGTAATAATTAATATATTAAATAAAAT
 60320  AATATTAATTAATTATTGTTATTATATAAATTATATAATAAATAT
;     G-cob ==> start
;     G-cob-E1 ==> start
 60365  ATGGCATTTAGAAAATCAAATGTATATTTAAGTTTAGTGAACAGTTATGTTATTGATTCA
 60425  CCACAACCATCATCAATTAGTTATTGATGAAATATAGGTTCATTATTAGGTTTATGTTTA
 60485  GTTATTCAAATCTTAACAGGTATTTTTATGGCTATGCATTATTCATCTAATATTGAGTTA
 60545  GCATTTTCATCAGTAGAACATATTATGAGAGATACTCATAATGGTTATATTTTAAGATAT
 60605  TTACATGCTAATGGTGCATCATTCTTCTTTTTAGTTATGTATATGCATATGGCTAAAGGT
 60665  ATGTATTATGGTTCATATAGATCTCCAAGAGTACTATTATGAAATGTAGGTGTTATCATT
 60725  TTCGTATTAACTATTGCTACAGCTTTCTTAGGT
;     G-cob-E1 ==> end
;     G-cob-I1 ==> start /group=ID (7.64e-39)
 60758  taacaacaacaatagcctaaaatcatataattattaatattatatggtagtctataaaaa
 60818  tatatctataatagataactgttattaggaatattatattaaaatataggcgatattagt
 60878  gaaaacgatcaaagattaatacagttgagatcgtcggttaaataaagagtcgcgacagac
 60938  tggttcactgatagatatctgaaatgatgttta
;     G-cob-I1-orf386 ==> start
 60971  atgcacagtcgattaatgtatttaaataaaaataataataaaataaataaattcaataag
 61031  aataataataatctgtataataaaaataataataaaatgatttcttatgtggaattatat
 61091  tataaaagattccatataataaaaaaattaaatagttttaaaatattagttagaaattat
 61151  aatacttcttctaaattagaatataatataaataaaaaaatactaagtgtagaagaatta
 61211  ttaaaaaatcataaaattaaacctataaaatattgagtaaatttagaatgtccaaatcaa
 61271  aaagaagaaattagaaattatttaataaaaaaacaaggtatttattatattggtaatata
 61331  atgacaaataaattttatattggttcagcaggatataataatatatatgatagatttaat
 61391  aatcatttatatagattacgtggtagttctaatattgcattagatgtaaaaaaatatggt
 61451  ttaaatacttttgtatatggtattttaaaaatatatgataatgaaagtattgatagatat
 61511  attttatatagtattgaacaaatttatttatacctaaaattacctacatataatagtggt
 61571  aatttaaagaatttttctttatctaaatttgatactttagatcttattactaataaatta
 61631  aaatatgctattactaataatatttatggtatttatttagataaatatatagctatagat
 61691  aaatctaatataataaaatatataaataaacataataatatttattataataatttaaat
 61751  aatgattataaactattatcaaaaattggtaaagagaaaattattaaaggagctagttta
 61811  cctgtcgctttatataatataaatgatgaattagtttgtgtttttcaatctagattctta
 61871  acttctcatttattatgttgtagtgaaaaaactattagaagagctattaaagaaagaggc
 61931  tatatttatattcctaatatttttataccttatttaaaaggtttttttaatgtttatagt
 61991  agaccatttattgaaaattttaaaccttttgaattagaatatgtctctactaaaaaaaat
 62051  gttctattagttaaagcttccggttataaattaaataatactactaaattcttaattaaa
 62111  aactatccacataaattttaa
;     G-cob-I1-orf386 ==> end
 62132  tatattctttattattaaattttattagatctcctattttttatttttatttacccttta
 62192  ataattacttaatatttaatatttagtatttaaatgagtaattattattcttaaatgaat
 62252  cttattatttttatttttattttg
;     G-cob-I1 ==> end
;     G-cob-E2 ==> start
 62276  TATTGTTGTGTTTATGGGCAGATATCACATTGGGGTGCACTAGTTATTACTAATTTATTT
 62336  TCAGCAATTCCATTTGTAGGTAATGACATTGTAGCTTGATTATGAGGAGGATTTTCTGTA
 62396  TCAAATCCTCTAATCCAAAGATTCTTTGCATTACATTACTTAGTACCTTTTGTTATTGCA
 62456  GCAATGGTTATTATGCATATGATGGCATTACATATTCATGGTTCATCTAATCCATTAGGT
 62516  ATTACAGGTAATTTAGATAGAATTCCAATGCATTCATATTTCGTATTTAAAGATTTAGTA
 62576  ACTGTATTTTTATTTATGTTAGTATTAGCATTATTTGTATTTTATTCACCAAATACTTTA
 62636  GGTCATCCTGATAATTATATTCCAGGTAATCCTTTAGTAACACCAGCGTCCATCGTACCT
 62696  GAATGATACTTATTACCATTCTATGCTATTTTAAGATCTATTCCTGATAAATTATTAGGT
 62756  GTAATTCTTATGTTTGCAGCTATTTTAGTGTTATTAGTTTTACCATTTACTGATAGAAGT
 62816  GTTGTTAGAGGTAATACTTTCAAAGTATTCTCTAAATTCTTCTTCTTTATCTTTGTATTC
 62876  AATTTCGTATTATTAGGACAAATTGGAGCATGTCATGTAGAAGTACCTTATGTCTTAATG
 62936  GGACAAATTGCTACATTTATCTACTTCGCATATTTCTTAATTATTGTACCTGTTATCTCT
 62996  ACTATTGAAAATGTTTTATTCTATATCGGTAGAGTTAATAAATAA
;     G-cob-E2 ==> end
;     G-cob ==> end
 63041  TTTTTATTGTTTACTATTGATAAAAAAAAAAAATCATAATTATTATTAATATCTTTATTA
 63101  ATAATATAATTTAATAATATTCTTTTATTTACCCTTTATTAATTATAAACTTTATACTCC
 63161  ACATGACTATTTTTTTTTATTCTTCATTTTATTTATTAGGTATTAATATAAATTATTAAT
 63221  TATTTTAAATAATAATTAAATACGAACTATAGGACCTTTTTTTATATTTTATTAAGTCCC
 63281  GCCCGCTACGCTCCGCTCCGCGGGCGGACACCGTAGGAGAATATCAATAATTCATTAATA
 63341  TTAATGTTATAATTTCTTTATAGTATTAAATAATTTAGAATATTCATATATTCTTATTAT
 63401  ATATATTTTATAAGTAATATATATAAAGTCTCAAAGGATATAATAAATATATAAA
;     G-trnM(cau)_2 ==> start
 63456  TGCAATATGATGTAATTGGTTAACATTTTAGGGT!CAT!GACCTAATTATATACGTTCAA
 63514  ATCGTATTATTGCTA
;     G-trnM(cau)_2 ==> end
 63529  ATAATTAATATATAATATTATTCTAATGGTATATCTATTGGTACTATATTAATATATATT
 63589  ATAATCATATTTTTATATAAAAGTATTTATATAAAATATTATATTATTAA
;     G-rnpB ==> start ;; mfannot: Approximate position
 63639  TAGGAAAGTCATAAATATATAAATTATATTGTATAATTATATATATTATTCATTATATAT
 63699  ATTATTAATTGTTTAATAAAAAAAAATATAACAGGATAATTATTATTATTATATACAATA
 63759  TTAATAAAGTAATTAGTATAAATAAATAAAATGAAAATAAAACTTAATAAATATATTATT
 63819  ATATATTTTTAATCACTTTATAATTATTATTAATAGATTATTAGAAATATTATACTTTAT
 63879  ATCTTTATAAAAAATTAAGATATATTTTTTAATATATTAATCTTATTTATAGTTATATAT
 63939  AAAAGATATATAAAAGTTATATTATTATACAGAAATATGCTTAA
;     G-rnpB ==> end
 63983  TTATAATATAATATCCA
