# Supplementary material for: Global Characterization of Fungal Mitogenomes: New Insights on Genomic Diversity and Dynamism of Coding Genes and Accessory Elements
Source: Front Microbiol. 2021 Dec 1;12:787283. doi: 10.3389/fmicb.2021.787283 (PMC8672057; doi:10.3389/fmicb.2021.787283)
Supplement: Supplementary File 1 — de novo annotation files of the 685 mitogenomes investigated in this study. Annotation was performed with the Mfannot program. [file Data_Sheet_1.ZIP › Supplementary_FileS1/CM002802.1_Penicillium_chrysogenum_strain_P2niaD18_mitochondrion_complete_sequence_whole_genome_shotgun_sequence_mitogenome.mfres]

;; Masterfile modified automatically by mfannot version 1.35
;; on Thu Dec 24 09:18:46 2020 by user pfonseca on host LGCM-PROC
;;    - Gene Totals: 42
;;    - List of genes added:
;;      atp6                 atp8                 atp9                
;;      cob                  cox1                 cox2                
;;      cox3                 nad1                 nad2                
;;      nad3                 nad4                 nad4L               
;;      nad5                 nad6                 orf408              
;;      rnpB                 rns                  rps3                
;;      trnA(ugc)            trnC(gca)            trnD(guc)           
;;      trnE(uuc)            trnF(gaa)            trnG(acc)           
;;      trnG(ucc)            trnH(gug)            trnI(gau)           
;;      trnK(uuu)            trnL(uaa)            trnL(uag)           
;;      trnM(cau)            trnN(guu)            trnP(ugg)           
;;      trnQ(uug)            trnR(acg)            trnR(ucu)           
;;      trnS(gcu)            trnS(uga)            trnT(ugu)           
;;      trnV(uac)            trnW(uca)            trnY(gua)           
;;
;; end mfannot
;;


>CM002802.1 Penicillium chrysogenum strain P2niaD18 mitochondrion complete sequence whole genome shotgun sequence gc=4
     1  AACGCCTTTGTATTCTCTACTTGCTTACTTGAGTTAGTTTCTAGGTACGGTTATTTATTA
    61  TTTTCCAGTATAATGTTATCTTTTCTATATATTATAATATTATTTCTAATAACGTTTAAT
   121  AGATATAGATATATCTATATAAGAATCTTGATATACAATTCAAATATAGCCTATAAATAC
   181  ATATTAATAATCTAATGGTAATTAATTATTAATAATTATTATATTATATTATTATAATTA
   241  TAGATAAAGACTATTATTTGGTTAAAATATATTTATTTTACTCATTCTATTATATTTGTA
   301  AATCACAATATAATAATAAGTATGTATTATATATTATAATTTACAATTTTATACCAATAA
   361  GTATGAGTATTAAATATTTTTCACTTCAAATAATAAAATAAACTTTTCCAGAACCTTTAT
   421  TACTTATTAAAGGTTTTGGTATTATCTTATACAAAACGTCATCAAAATTATCTTTTGATT
   481  AATTTTTTTAGACACCGATTTTAGATGAAACCATAAGCTTCAGGCGAGGCTAAAAGCCTT
   541  TTTCGTTACTCATGTCAGCATTCTCTCTTGGATTTAACAGATGCTAGATCTTTAATATTT
   601  TAAGAAAAATATTAATATTTTGTTTAATCCAATGTTCCGCTACCCCACAAAATATTAAGC
   661  TATAACGCTTTAATTTTTATTTGTGTACAAGGTTTCGGTATATTATTTAGATCCGTTAAA
   721  TTTTCGGCGTTTTTTCCTAATTTATTAATCAGTGCTCTGTTACGAGGTCTTCAAAAAATG
   781  GCCGCTTCTAAGCCTATTTCCTGATTGTTTTAAAAAAAAACATCCTTAATTTCACTTAAC
   841  AATAATTTTGGAACCTTAACTCTTGTTCTGGGCTGTTTCCCTTTAGACATACAACCTTAT
   901  CGCACTATGTCCGATTATTTAACATTCATCTTTGCCCTTCCGAGTGCAAATACTCTCCGG
   961  TAAAGTCACTACAACCCCCCGATGTTGACAAATATATTAAATATTGTCCGAGATCACAGT
  1021  TCTGTACCTGCTAAGATGTTAATTAAATTACCTACTTACATAGGTTTCGCGGAAAACCAG
  1081  CTATACTAGTCAGTTTTGTCTTTCACTAACTTACCACAGTTCATCGGATATCTTTACAAC
  1141  GATAACCCGTTCGGGCTTTTATAACCCTGACCATGGTAAGATCACTAGCCTTCGGGTCTA
  1201  ATTCTAGATACTAATTCATTTTTTCATAATTGGTTTATCTACGTATCTATCTCCTAATTT
  1261  TATTAATAAATTTACATATCTATATTGTTATCATCTATTGTAAATGATAATATTCTAAAT
  1321  GTGTAAATGCTTATAAAAGAGATGTTACTTGCATCTAAAATTAACTTGCTGACCCATTAT
  1381  GCAAAAGGTACGCTCTTATTATTTATTTAAATTTTAACTTGAGCTGCTTATAAAACTACT
  1441  ATTTCAGGGTATTTCCCTCACGGTACTG
;;
  1469  TTACTCTATCGCTTATATATTTTTTTTAGCCTTAGAGGAAGGTTCCCCTATTTTTCAACA
  1529  GATTTTTTTCCGTTATACTTAAATATATCATTTAATATATTTACTATAAATAATTACTAT
  1589  CATTAATTTTAGTAATTATTTATTAAGGCTTTTGCTATTCAGAAGACACCAAATAACAAT
  1649  CTCGTTTGATTTCTTTTACTAAAGTTACTAAGATATTTCAATTCACTTTGTCTTATAATT
  1709  AGATTTCTCTATGATTTCTAGTTTATATTTTTCTAGATCAATATCTTGAAATATATAGCT
  1769  AACCATCCATAATAGTTTCTTTATATACTTGTCTTGATTTCTCAAGATGTATATGATACA
  1829  TATCATCTATATTGGTATATATAATTATACCTATAT
;;     rnl <== ;; mfannot: 5' +/- 50 nt
  1865  TAATTA
;     G-trnP(ugg) <== end
  1871  TCAGGTTATTATGATTCGAACATAAACAATCTCCAAC!CCA!AATGAAGCGACCAACCAC
  1929  CGGACACTAACCTG
;     G-trnP(ugg) <== start
  1943  TAAAACCTATAATGTATTTACATTAATTTAATTTGTATTATATATATTTTAACATGTTAA
  2003  CATATTATTATATATAATATTATTAAATTAATTTTTTTTTATACTATAAGTAT
;     G-trnS(uga) <== end
  2056  CAGAGAGTATATGATTCGAACATATGAAAGTTTATACCTTTAGCTAGAC!TCA!AGCTAG
  2114  CCGCCTTAAACCACTCAGCCAACTCTCT
;     G-trnS(uga) <== start
  2142  TTTTTTTTT
;     G-trnI(gau) <== end
  2151  TGATTCTTCAGTGACTCGAACACTGAACATATCCTT!ATC!AAGAATACACTTTACCGGT
  2209  TAAGTTAAAGAACC
;     G-trnI(gau) <== start
  2223  TATAATATATT
;     G-trnW(uca) <== end
  2234  CAAGAGCACTTAGATTTGAACTAAGAAATATAAGGT!TGA!AGCTTACAGTTTTACCTAT
  2292  TAAACTATGCTCTT
;     G-trnW(uca) <== start
;     G-trnS(gcu) <== end
  2306  CGGAAAAGAGATGAATCGAACATCTAAGTGTCAAAACACAATATTT!AGC!AAATATCTT
  2364  ACCCTACCAATAGCAACTTTTCC
;     G-trnS(gcu) <== start
  2387  TTTAATTTATATATATATA
;     G-trnD(guc)_1 <== end
  2406  CGAGTTAGACCGGTTTCGATCCGGCATCTATTTTCTC!GAC!AAGAAAACCCTTTACCAA
  2464  TTAAGTTACTAACCC
;     G-trnD(guc)_1 <== start
  2479  TATTTATATATATA
;     G-trnG(ucc) <== end
  2493  TATGGCTAGCTGAATTCGAATCAGCACACTTTACTT!GGA!AGGTAAACAGTCTACCGTT
  2551  AACTTATAGCCAT
;     G-trnG(ucc) <== start
  2564  TATAACAATTTGTATATAAAAATTATTTACTTAT
;     G-trnG(acc) <== end
  2598  TATGACTAGCTGAATTCGAATCAGCACATCTTATAT!GGT!AAATAAGCAGTCTACCATT
  2656  AACTTATAGTCAT
;     G-trnG(acc) <== start
  2669  TTTCGTAATTATAATTCAGATTATAATAATCTAT
;     G-trnK(uuu) <== end
  2703  TAAGACCTATGGGATTTGAACCCATATTATAATGATT!AAA!AGTCACATGTTTTACCAT
  2761  TAAACTAAAGTCTC
;     G-trnK(uuu) <== start
  2775  TAAAAGATAAATATTTATAATAATCATCTTTGCATATAATTCACAATTATTATTTAATAT
  2835  AATAAATATATAATTTATGTTAAAAAATAACAGATCTATATAGACCTTAAATTTTTAAAA
  2895  TTTAAAGCAAATATATTTATAAACATATTTATAT
;     G-cox3 <== end
  2929  CTAATAACCTCAGTAATATACAGAAATATATAAGAATAATCATACTACGTCTACAAAATG
  2989  TCAGTATAATATACCTGATTCGTAACCAAGATGATGGTGATCTGTTAAATGGTATGCAGC
  3049  TAAACGTCATAATCCTACAGCTAAGAAAGCTGTTCCAATAATAACGTGTAAACCGTGGAA
  3109  ACCTGTACCAAAGTAGAAACATGAACCATAAACACTATCAGAAATAGTGAAAGAAGATAC
  3169  TGAATATTCAACACCTTGGAAGAAAGTAAATATTACAGCTAATATAATTGTTACAACTGT
  3229  ACCATATAAAGCACCTTTTCTATTACCTTGTATTAAAGAATGGTGAGCATATGTAATTGT
  3289  CACACCTGAAGATAATAATAATATAGTATTTAATAATGGTAATTCAAATGGATTAACAGC
  3349  TTGTATACCTAATGGAGGTCATTGTGCACCTAATTCAACACTAGGTGATATTGCACTATG
  3409  AAAGAATGCTCAGAATATAGCTAAAAAGAAGAAAACTTCAGATATAATAAATAAACCTAC
  3469  ACCTAAGTTTAATCCTTTTTGTACAGCATTAGTATGATTACCTAAATAAGTTCCTTCTGA
  3529  AATTACATCTCTAAATCATAAAGCCATAACGTAAATAACGTTAAATACAGCTAAAGCTAC
  3589  TAAATATTGGAATCCTTGGAATCCATGCATAAATAAAACTGTAGCTGTTGTTAATATAAA
  3649  TAATGACAAACTAGTAAATAATGGTCAAGGTGACGGAGATACTAAATGAAAAGGATGATT
  3709  TTGAAAATTACTTTTTGATTTATATATCAT
;     G-cox3 <== start
  3739  ATTTTAATTTTATAATTAATTGTTTAAGCTTTATCTAT
;     G-nad6 <== end
  3777  CTATTTTTGTTTTATTGTGATAACTATAGCACCTACCATACCTAATAATAGAATAATAGA
  3837  AGTAACAATTAATCACATAGAATAACTAGTATACATAATATTACCTATACTAGCAATATG
  3897  TGTAGGTTCTATTAATGAATTATCTCAACCTTTACTACTTGCATAACCAATTTGTTGTTT
  3957  TAAATCAACTAGATTAAATAATTCATTATCTAATTGTACATTATATACATCAGAATATGA
  4017  ATTAGATAAATAAGAAACAATACTATTTTCTGTGAAATTTATAGGTAATACCTGTGCTAT
  4077  TATATAATAAAAAAGAATAATAGTTAAACTAGCTAAAGGTAAATCATTATTAGTATCATT
  4137  AAATAATTCAGAAACTCTAATATTTATTAACATTAAAATAAATAAAAATAAAATAGAAAC
  4197  AGCACCTACATAAACTAATATATAAGCTAATCCTATAAAATTATATCCTACTAAAATTAA
  4257  TAAACCTGCAACATTAACAAATAAACCTATTAAAAATAAAACAGATACTACAGGATTTCT
  4317  ACTACTTATAGTAAGTATACCTAATAAAATAGATACTAAATAAATAATATCTACAAATTC
  4377  TATTCTAAATCCATTAGTAATAGAATCATTTAATAAAAATATATTATTCAT
;     G-nad6 <== start ;; mfannot: alternative ATG start pos 4454
  4428  AATAAAAAAAACTAAATCTATTAACATATTATACAAATAATAATAAATGTTTAGATAGGA
  4488  TTAGATTAAGATCTAAT
;     G-trnY(gua) <== end
  4505  TAGGGAGAAAAGGAATCGAACCTTCGATAGCTTATAGCTATTGAGTT!TAC!AGCTCAAC
  4563  CCGTGAACCAACTTACGGGACCTCCCT
;     G-trnY(gua) <== start
  4590  ATTTCATATATATATTTAATCTTTTATTGGATTTGAACCAATTTGTTATATACCTATATT
  4650  TGATTTGATAATATATATACTATTATTTTTTTTTT
;     G-rns <== end
  4685  AAATTTTATACTCCCCGTGCAATTTCCATTACACGAACCTTATTTCGACTTAACACCAAT
  4745  CAAAGTTTTGCATACGAAAACTATCCTGCATATTTATATATCATAAATATATATAACTTT
  4805  ACACAGAAAAAATCAAACTTACTGCATCTTCTTTTTTCAGCGCCTGACGAGTGGTTAGTA
  4865  CCTAACTAAGATAAAATTCACCGTGACGTTGGTGATTCACGATTACTAGTAATTCCTTTT
  4925  TCATGTAGTCGAGTTACAGACTACAATCCATATTATTTCCTTTTTTGGGGATTAGCTCCA
  4985  TTTCACAATATCGCATCCCGTTGTAAAGGCGTATGTGGCACGTCTATAGCCCACAGCATT
  5045  AAGGCCATAATGACTTGTCTTAATCCCTATTATCTGGTCCGATGTAGTAGCGAACCACTT
  5105  TATATAAATAAATAAAGTGAGGGTTTTCGTTAATTAAAGGAATTAACCAAATCTCACGAC
  5165  ATTAACTAAAGACAGCCATGCAGCGCTTGTAACAATTTTTTATAATATGCTATACAAGCT
  5225  GTGGTAAGGTTTTTCGCGGATCATCGAATTAAATAACATACTTCACTACTGGTTTTAGAA
  5285  ACGGTCTAATGATTTCAGTTTATATGTTGCCATAGTACTCTTGAGGTGGAATGCTTACAC
  5345  TTTCGTTTATACATTAAAATTATATCTAATGTATGACATTCATCATTGTCTGCTTGGACT
  5405  ATTAGGGTATCTAATCCTGTTTGCTACCCAAGCCTTCGTCTCTCAACGTCAGTTATTACA
  5465  TAGAAGGACGCCTTCGCCGTTGACAGTCCTCCTGGTATCATCAAATTTTATCTCTACTCC
  5525  AGAAATTCTTCCTTCTCTCATATAACTCTAGTAAAAAAGTACTCGTTTAGAGTTTAATTT
  5585  ACCGTCTACTTACCCTTTAAACCCAATAAAGATAACTAACACTAGCCTCCTACGTATTAC
  5645  CGCGACTGCTGGCACGTAGTTTGGTCAAGACTTATAAATAGATTATGTCATTATATACAA
  5705  TCTATTTAGAATTTTATGCGAGTTAATCGCGAATGTAACCATACAAGTTACATAGACATT
  5765  CTTCCAAGTTACTGGTTCAGCCTTTCGGCCATTGACCAATATTCCTCACTGCTGTACATA
  5825  AAAGCATTGGGTTTTTTTCAGACCCAATGTGGTCGATCAACTTTCCAGTTACGACTACGG
  5885  TTTATTGCTAGAAAAGTCATTACCTTTCCTACTACTCACCGAGATAAAAATTATCATCTT
  5945  AAAGCGGTAATATTAACCTTTGGTTATAAGGGATTTTTTCCCTTACTTTAAGGTAGCCAA
  6005  TTTATCTTTTACTCACCTGTACACCACTACTACTTAATTTAAATATTAGATAATAATTAA
  6065  ACTAATTAGTCGTTCGATTAGCATGTGTCAAGTACTTGGACAGTGTTCAGTTAGAGCCAT
  6125  CATCAAACTCTCTATTTT
;     G-rns <== start
  6143  ATTTTTGATGCATACATCACATCTATATTGTTTTATATATAACTATAAAATTATTAATTT
  6203  TAATGTTATTATTTAAAGATATAA
;     G-rnpB <== end
  6227  TTAAGCCAGTTTCTGTTTAATTTTAATAATTCTAAATAAAAACTTAACATAGGATTCTTG
  6287  TTCGCTATTATTTTATTATTACTTTTTAGTATTTTATAATAATATTAGTTTCTGTTAATA
  6347  TCCTTATATTTTTATAATTATTGAATAAATATATTCAAGTGTATATGCCTAATAAGTATT
  6407  GGACTTTCCTA
;     G-rnpB <== start ;; mfannot: Approximate position
  6418  TTTTCATAAAATTTTTATATCTTTAAAAAATTATTATTATTATAATAATATAAAATATAT
  6478  ATATTTATATAATATATAAATATATATATTTAAAATATACTAGGGTA
;     G-atp6 <== end
  6525  TTAATGTAAGTCTAAACCATCTTTAATATATGAACATGCTAAAACTACAAAAACTTGAGC
  6585  TTGAATAAATGCTATAGCTAATTCTAAACCAGAGAATGCAATAATAAATGCTAAAGGTAT
  6645  TAAACCTAATATAAAGAATATTATACCACTAGTCATAATATTATATGTGAATCCACTTAA
  6705  AATACTTAAAAGCATGTGACCACTTAAAATATTAGCAGCTAATCTTAATCCTAATGAAAC
  6765  ATTTCTAGATAAGTATGAAATAAATTCAATTAAAACTAATAAAGGTAATAAAGCTAAAGG
  6825  ACAACCTGAAGGTACAAATAATGAGAAGAATTTTAACCCATGTCTTTGGAAACCTAATAT
  6885  TGTTGCACCTAAAACAACAGTAAAACTAATAGAGAATGTTAATATAAAGTGAGATGTAGA
  6945  TGCAAAACTGTATGGTACTAATCCTATTAAATTATTTACTAAAATAAATATGAATAATAC
  7005  ATACATTAATGGGAAGAACATTTGTCCTTTATTAGGATTAATTTGATTTACTACTATACC
  7065  GTGAACTGTTGCATAAATACTTTCTTGACTTATTGATCAGTTATTAGGTATTATTTTATT
  7125  ATTATTTGTAGCTAATAAGCTATATGTTAAAATTAAAAAGATACTAATTGTTAAGTATAA
  7185  ACCTATATTTGTTAATGATAAGTGTAAATTACCTAATAAGTTAGCGTTAAGAGAAAATAA
  7245  ATCTCTTACTTCAAATTGGTCTAATGGACTTAATACAAAATCTAAATGACGCAT
;     G-atp6 <== start
  7299  ATTATTGTTTATTTATAAGATATATATAAATATTAACTTATTATTTTCATTACCTAATGA
  7359  AACTCTATTAAAATAGAGATATATATAATAATAAAAAATTATTATGTTTTAGTTATATAT
  7419  AATATAACTACTAATTTTTATAA
;     G-atp8 <== end
  7442  TTATAATTTATTTATGTAAATACGTGAAATAAAAGTACGTACAAATCTAGGTAATATGAA
  7502  TTTAGTAAATGTATATATTAATACTGTTAATATAACAAAAGTAAATACTACTTGATTTAC
  7562  AAAAAAGAATGGTACTAATTGTGGCAT
;     G-atp8 <== start
  7589  ATATTTGTATTTTATCTATTATATGGATATTTTCTTAATATATATCTTGACTTTTTAAGA
  7649  TTATAAGGTAAAGTAAAAATA
;     G-trnN(guu) <== end
  7670  AGCCCTTAAGATGAATCGAACATCTATCAAAATATT!AAC!AGTATCTCGCTCTACCATT
  7728  GAGCTATAAAGGC
;     G-trnN(guu) <== start
  7741  TAAAATAATAATATTAATAATAATATTATTACA
;     G-trnR(ucu) <== end
  7774  ATTCTTACCCAAGGGTCGAACTTGGATCAAAATATT!AGA!AGTATTCTGCTCTGCCATT
  7832  GAGCTAGTAAGAA
;     G-trnR(ucu) <== start
  7845  GATAAATAAACATAATTATTGATTATAAAAATAAAAGTTATTAGAATAAATAAATTAATT
  7905  ATA
;     G-nad4 <== end
  7908  TTAATTTATATTATAAATTAAAGAAGAAACTGAGTAATGTAAACCATCTAATATAGGAGC
  7968  AGGATATATACCAAATAATACTGTAAATACTACAAATACTAATAATAATATAAACTCTCT
  8028  TCTAGTAACATCACCTATGTTTTCTACAAAATATACAGAATAAGAACCACCAAAAGCTAT
  8088  TCTATTATACATAAATATTGTATAAGCTGCAGATAATACAATAGAAGTACTAGCTAATAT
  8148  ACCTAATATAGGCATTCTTTCAAATGCACCATATAATGACATAAATTCACCTATGAAATT
  8208  AAAAGTTAAAGGTGTACCACTATTACCTAAACATAATATAAAGAATAATATAGAGAAAAT
  8268  AGGCATAATTTGAGCCATACCTCTATAATATGTAATTAATCTAGTAGAAGATCTATCATA
  8328  TAAAATACCTCCAACACAAATAAATAATGCTGGTGATACAAAACCGTGAGCTAAACCTAA
  8388  AACTATAGCACCTTCTATACCTTGTATTGTATTACTAAATGCACCTATTAAATATACAGC
  8448  TGCGTGAGATACAGAAGAGTAAGCAATTAATTCTTTAATATCTATTGTTCTTAATGTACT
  8508  AAAACTAGCATAAATTATAGTTATTACACCTATTACATATATAATATATGTAAAGTTTAA
  8568  AGAAGCTTTAGGTAATAAAGGTAACATTAATCTAAATATACCATATAAACTTAATTTTAA
  8628  AACTATACCTGCTAATATAATACTACCAGATAATGGTGATTCAACGTGAGCTTTTAATAG
  8688  TCAAGTATTTAAAAAAATTACTGGTGTTTTTACAGCAAAAGCTATAAATATACCATAAAA
  8748  TAAAAATAATTGAGTTATATAACTAAAGTTTGCTTTAGATAATGCATCAAAATCAGTAGT
  8808  ACCCATAATAGAAGACATAACTATTATAGATAATAACATAAACAATGAACCTAATAAAGT
  8868  ATATAAAAATAAATAGAAACTAGCTCTTACTTTATTACTTGAACCAAATAATCCTATTAA
  8928  TAAAAATAAAGGAGGTAATATACTTTCAAAAAAGATATAGAATAATAATACATCTAAAAC
  8988  TAAGAATACAGCTAATAATAATGTTTCTAATAATAACATAATTACTACAAATGATAATAC
  9048  ATTTTTAGATTGTATTGAATTTCAATTAGATAAAATAGCTACAGGCATTATTATAGTTGT
  9108  TAATAATATAAAATATATTGATAAACCATCTACACCTAAATATACATCAAAATAACTTAC
  9168  TTGGTAATGTTCTTCAATAAATTGAAATTGTTTACTACTAAAATCAAAAAGAATAAACAT
  9228  TATCAATGATACAATTAAATTTATTATTGTTGTAGTTAAGGCTATAGATTTTATCTTAAT
  9288  ATTATTTACTATGCTTAAACCATAATTAGTCTCTATTGTTACAAGACTTATACCTATTAA
  9348  TGGAATTAATAATAATAATAAAGACAT
;     G-nad4 <== start
  9375  ATTTAATTTTTAATATATATATACTTTCTGCTTAAAAAAACATTAATTTGTTTTTGTTAC
  9435  ACTTTATATATGCTATAAAGCTTAAGTATATATTAGTTAATACTATATTATAATATATTA
  9495  TGATTTTTTTTATAATACATACATACATACTATATTGAAATATATAAATTACATAATAAA
  9555  TCTATGTATGATTATATAATTTTATATTATATATAAATTAGTTTACTAAAAGTAAGTAAA
  9615  ATAAATAATAAA
;     G-nad1 <== end
  9627  TTAAAGTATTAAGCTTGTAGGTAAAGCATCTAAACCAAATACAACACAAGGTATTAAAAC
  9687  AACATATGCTATAATTAAAGGTAATAATACAGTTCAACAAACTGACATTAATTGATCAAA
  9747  ACGAATTCTAGGGAAAGATGCTCTAACTCAAATAAACACAAATATTAATAAAGCAGTTTT
  9807  AAAAGCTAAATTTAAAGGAGATGAAGAAATATTAACAAATATATCTTCTAATATAGAACT
  9867  ATTTATACCAAATATATTATATAATATATCTATTATAAATTCAACAGGTATAATACATAA
  9927  ATAACCACCAAAAAATAAAATACTATTTAAAACACAAATTAATATAATACTAGCATATTC
  9987  AGCTAAGAAGAAAAATACAAATACACTAGCTGAATGTTCTGTCATAAAACCACTAACAAG
 10047  TTCTGATTCAGCTTCAGCTAAATCAAAAGGAGCTCTATTAGTCTCTGCTATAGAACCTAT
 10107  AAAGAATATAATAAATAAAGGAAATAATGGTAATATGAAATCAACTATTCTTTGTGATTC
 10167  TACAATAGTAATAATATTTAAATTACCTGTTAATAAGATAACTAATATAATTACAGAACT
 10227  TAATATTAATTCATAACTAATTAACTGAGCTGTACTTCTTAATGAACCTAAAAAAGCATA
 10287  TTTAGAATTAGCAGATCAACCTGCTAATAATATACCATATGTAGCTAAAGATGAAACAGC
 10347  TAACATATAAAGCATACCTAAACTATAATCAGATACAAAAATTCCACTATCAAATGGTAC
 10407  AACTAAATAACCTAATAAAGAAAAGATTAAAGTTATCATAGGTCCTATAAAAAATAATAT
 10467  AATATTAGCTTGTGTTGGAGCTACATATTCTTTTAATAATAGTTTTAAAGCATCAGCAAA
 10527  TGCTTGTAATAAACCATAATAACCTACTGCATTAGGTCCTAATCTTCTTTGCATAGAAGC
 10587  CATAGTTTTACGTTCGGCTATAGTTACAAATGCAACTGAAAGTAAAGCAGGTACTATTAA
 10647  TAATAGCCCTTCAATAATTGAAATTATACTTATCAT
;     G-nad1 <== start
 10683  TTATTTATTTATTTATTATTTATTATAACAATATATATTAATAGAATATTTATATAAATA
 10743  TTAATTGTAATTAACAACCTGCAGTTTTTATTCTATATATATATAAATATTTAATAAATA
 10803  TACTCAATATTATATATTGAAATTTTTTATGTTTAATTTAGCTATAATATATAACTATCT
 10863  AATAATTTAATTAAAAATATAGGTTAATATTCTATATGTACTAATTGTATAAGATTTAAA
 10923  ATAATATACTTTAAATCGAAACATATATATCTA
;     G-trnC(gca) <== end
 10956  AGGAGTTCGGGGAACTCGAATCCCTTTATTTCGATT!TGC!AATCGAAACGCAGAACCTT
 11014  CTACTCAAACTCC
;     G-trnC(gca) <== start
 11027  TATAATTTGTAAATATTAATTATATAAAATAGATAAAATAATATTATTATATATTAA
;     G-cob <== end
 11084  TTATTTTTTAGTAGCTAATTCTACTAAACTATTTTCTATAATACTTACTACAGGTACTAT
 11144  AATAAAGAAGTGTGCAAAGTATAATACAGTAGATATTTGTCCAACTTCAATAAATGGTGT
 11204  TTCAACGTGTTTTGCACCTATTTGCATTAATACTAAGAAATTAGCTACAAATATAAAGAA
 11264  TGCAATTTTACTTAAAGGTCTAAATTGTACTCCTCTTAATTTAGATAAATCTGTTAAAGG
 11324  CATAGCCATTAAAGCTAAAATAGCAGCAAACATAGCTATAACACCTAATAATTTATTAGG
 11384  AATAGATCTTAATATAGCATAGAAAGGTAATAAATATCATTCTGGTACAATAGCAGGTGG
 11444  AGTTTGCATAGGATTAGCCACAACATAATTTTCACTATCTCCTAATGCATTAGGCATAAA
 11504  GAAAACAAATATAGATAATACTATAAAGAATAAGAATATAGTAACTAAATCTTTAAATAA
 11564  AAAGTAAGGAGCGAAAGGTAATCTATCATAATTAGCTGATATACCTAAAGGATTACTTGA
 11624  TCCTACAACATCGTGGTAAGCTATTAAGTGCATTAATACTAATGCAGCTAATACAAAAGG
 11684  TAATAAGAAGTGTAAAGCAAAAAATCTGTTTAATGTTGCATTATTAACTGAGAAACCACC
 11744  TCATATAAATTCAACTATATCTTGACCTATTCAAGGTATAGCACTCATTAAGTTAGTAAT
 11804  AACAGTTGCTCCTCATAAACTCATTTGACCATATGGTAAAACGTAACCTAAGAAAGCTGT
 11864  AGCCATCATTATTATAAGGATTACTGTACCTATAATTCATGTTAATGTTCTTGGTGATTT
 11924  ATATGATCCATAGTATAAACCTCTACCTATGTGTAGGTATACTAAAAAGAAGAAAGCTGA
 11984  AGCTGTATTAGCGTGTAAATAACGTATTAATCAACCATTGTTAACATCTCTCATAATGTG
 12044  TTCAACAGAATTAAATGCTTCAGCTACACTAGGTGTATAATGCATAGCTAATGTAACTCC
 12104  TGTTACAATTTGTATTATTAAACATATAGCTAATAATGAACCAAAGTTTCATAAATAACT
 12164  TATATTAGCTGGTGTTGGTGCGTCGATTAAGTAAGAATTTACTAATCTTAATAAAGGATG
 12224  ACTTTTAAGAATTCTCAT
;     G-cob <== start
 12242  ATTTTTATTATATATTTATTATTATTGTTCTATTTTATGTTTTATTTTGTTATATTTTAA
 12302  TATAAATAAATAAATATAAATAAATATAAATATATTTATATTTATTTATATGGGTTTGTT
 12362  CAATTAAAAACTGCTATGCAGCCGGAAAAGAAATTATAATTTCTATTCTTAATAAATATA
 12422  ATTTTGGATCTATATATATATTTAAATTATATATTTTTACTTTATTTTAATATATAATAT
 12482  TTATATTAATTTATGTTAATTAGTTTATTTAACTAAAGCTTTA
;     G-nad2 <== end
 12525  TTAAATATTACCAGGAATAAATAATATAATAGCTAATATATTAGATAAATGTAATGTTTC
 12585  ATTAGGCATAAACATAAATAAAAGTATAATTAATGTTAAAATAGAAATAGTTATAGATAA
 12645  AGAACTAGATAAAGAAAATTTAGAATTGAAATATATTTTATTAACTACTTTATTTTTTTG
 12705  TAAAACAAGAGCAGGTATTCTTAAATCTTTTAAACTACTAAAATAAGTATAAGAATGTCC
 12765  ATCAAAGAACATAGTTTTTACTATAAATAAATAATATACAGCACTTATAACACTAGTTAA
 12825  CACTCCTATAAGAGTTAAGAATATAAATCCTTCTTGTAAAGCAGCAGAGAATACCATCTG
 12885  TTTAGCAAAGAATCCCATTAAAGGTGGAATACCAGCAAATGAGAATAAAGTAATAGTTAA
 12945  ACTTAAAGCTAAGAAACTATTAATATGGAAATATCCTTTAAGCTGACTTATAAGTTGTAT
 13005  AGGTGAATTATTTTTATCTATTAAATTATTATGATTAATATTTTTATCATTATAAGCATA
 13065  TAAGCTATAACCTATAGCTATTAATAAAATAAATGCATTTAAATTAGATAAACTATATTG
 13125  AGCTAAATAAAAAATAAATGATTGTATAGATTCAACACTATTAATAGTTAAAGCTAATAA
 13185  CATAAAACCTAAATGAGATATAGTACTATAAGCAAATAATCTTTTAATTCTAAATTGTGT
 13245  TAAACCTAATACAGTACCAATTACTAAAGATAATAATGAACTTATTAATAAACTAGTAGT
 13305  TCAAGTATATTGTGAAGTAATATATATACTATTTGTATAATGAACTAATTGTAATAATAA
 13365  AGTTAATATAGAAATTTTAGCTATAATAGCTACAAAAGTAGTAACTATAGTAGGTATACC
 13425  ATCATAAACATCAGGAGATCAGAAATGAAATGGTGCAGCTGATATTTTAAATAATAATCC
 13485  TATAGTTATTAATAATAAGCAATAAGGTATATAAATAGTAATTTGTTGTTCATCTAATAC
 13545  ACCTGCTAAATTATTTATAACATAAAAACTATCTAAATATGTTACACCTAAATTTGCATA
 13605  TATTAAAGCTATACCTAATAATATAAAACAAGATGCTAATCCACCTAATAAAAAATAAGT
 13665  TAAACCAGCAGATGTTGCAGATTCAGAATTTCTATACATAGTACATAATAAATATAAACC
 13725  ATAACTTTGTAATTCTATAGATAAAAATATAGAAACCAAATCACTACTAGATATTAATAA
 13785  TAAACTACCTATTACAATAAATAATAACATTAATGTATATTCTAATATTGTATATTGTTC
 13845  TCCTTTTTTTAAAATTATATTAGATACAGCAATATTTTTAACAAATTGTAATTTTGTGAA
 13905  TAATAAATTAGATAAACTTAAATACTGACTAGATATAAGTTTTCTAGGATAAAAACCAGT
 13965  TAAATTCAGTATTAATAATGTTATAATAAATATTAATATGTGAAATGTTTGTGTTATAGG
 14025  TGATGTATAAAATAAACCACCGAACAACCCTATACCATTATCTAAATATGTTATAAATAA
 14085  ATTATTATAACATAAATAAATACAGTAAAATAATATTATAATACCTATTCTTGAATAAAG
 14145  AATAGCTGTGTCACGTCTAAAAGACAATGCATTAGATAATATTAAACAGAAAATTGATGA
 14205  TAAAAGCAT
;     G-nad2 <== start
 14214  ATCTGAATAAAAAATATAAATAAATTTAAATAAAATAATTAATAGATATAAATAAATATA
 14274  TCTATTAAAAAAAAAAAAGAATAAGTTATTATTAAATAAATAATAACTTATTAATAAATA
 14334  AATGATAAATTAT
;     G-nad5 <== end
 14347  TTATTTAGTTGATGTTAAATTATTATTTAATAATGCAAATAAAGTAAATACAACTAATAT
 14407  AAATAAATTATTATCATTATAAGAGAAATATATTAATGATATGTAGAACATTAAACCTAT
 14467  TAATACATATAAAGCATAAGTAGTAATTACACCAGTACTTAATTTACCTAAACTATTACT
 14527  TAAAGATAATAATCCTTTTTCTAAACCATAAGGTCCTAAGAATTCTACTGAACCTTTATC
 14587  TAAACTCTTAGTAGTTTGACCACCTAATTTAAGAACACCTTCTACAATATATTTATTATA
 14647  AAATAATTCTATATAAAATCTTTGATTAAAGAAACTAAATATATTATAACCAAATCTTGA
 14707  GAATTTAAAGTTAATAAGTAATTTAGGTAAGAATTCAGAAAATAAAACAGAAATAATACT
 14767  TAAAGAAACTGTAAATATAAATGGTAATAATTTAAATAATGTAGGTACAGCAAATTCAGT
 14827  ATCTAACATAATTTCATGACTAGGATGAATAAATAAACTATTATCTACAAAGAAACCAGT
 14887  ACCTAAACCTATGAAAATATCTTTAGTTAAATAACCAAAGAATATAGAGAAAATAGATAA
 14947  TATAATTAAAGGTAAAGTTAAGAAAATATCACCTTCATGAGCATGTTTATAACTAGATAA
 15007  TGGTCCATTAGGATTAGCTAAGAAAGTTAAATATAAAACCTTAGCTGAATAAAGTGTAGT
 15067  AAACATAGCACCTATAGTAGCTACAAAATAAACTATAGTACCTGATAAGTAGAATTGACC
 15127  ATAAGAAGATTCTAAAATAAAATCTTTAGAATAGAATCCTGTCATGAAAGGTACAGCTAC
 15187  TAAACTTAATGAAGCTATTAACATTACTGAATATGTTAAAGGTAAGAACTCTCTTAAACC
 15247  ACCATATTTTCTAAAATCTTGGTTATCAGCTACTGCGTGTATAACTGATCCAGCACCTAA
 15307  GAATAATAATGCTTTATAAAAGGCGTGGTTAACTAAGTGGAATAAAGCTAAATTATAACT
 15367  TGATAAACCTATAGCTATAACCATCATACCTAATTGACTCATAGTAGAATAGGCAATAAC
 15427  TTTTTTAATATCTTGTTGGAATAATCCAATTAAAGAACTAAATACTGTAGTTATAGCACC
 15487  TAATCATAAACATAAAACTAAAACAGTTGAACTATATTCAATTAAAGGTGAAGATCTCAT
 15547  TAATAAATAAACTCCAGCAGTAACCATAGTTGCTGCATGAATTAAAGCAGAAACAGGTGT
 15607  AGGACCTTCCATAGCTTGAGGTAATCAAATATGTAAACCTACTTGAGAACTTTTAGCTGT
 15667  TGCACCTATTAATAAACATATTCCTACTATTGTAATTATAGTTTCATTATAGTAAGGTGC
 15727  TAATGCAAATACTGTACTATAATCTAGATTACCAAAAGATCATATTATTGTAAACATACC
 15787  TACAGTTAATAAACAATCACCTACTCTATTAGTTAATAAAGCTGATAAAGAGCTTTGATT
 15847  TGCTGCTATTCTAGTAAATCAGAAATTTACTAAAAGATATGAACAAACACCTACACCTTC
 15907  TCAACCTACAAACATAATTAAATAATTATTTCCTGTTACTAATATAATCATCATAAAAGT
 15967  GAATAAACTTAAGTAACTAAAAAATCTTTGATTATGTGGATCATGACTCATATAACTTAT
 16027  AGAATATATGTGTACTAAACTAGATACTATTAATACTGGTATTAACATTGATACAGTTAA
 16087  TGAATCAAATCTAAAGTTTCATAATACATATAGTGATTCTACATCTACTCATCTTGCTAT
 16147  ATTTATTGTTACTGGTATATTATTAAAACCTACTTCAAAAAAAGCTATAATAGCTAAAAG
 16207  TGTTGTAGTTATTACTGAACCACATGTTATTATATGTGATCCTGTTATACCAACTTTTCT
 16267  ACCAAAAAAACCTGATACTATTGAACCTAATAATGGTAAAATTATCAATGTTAAATACAT
;     G-nad5 <== start
;     G-nad4L <== end
 16327  TTATTTATATTGTATTGTTATACTACCTCTTAATCTATAATATGCTACTAATATCCCTAA
 16387  ACCTATTGCAGATTCAGCTCCTGCTATTGTTAAAATATATACAGCAAAAGTTTGTCCTAA
 16447  TATATCATCAAAACTAAGTGAACTGATTAATATTAAAAATGTTGCAGATAATAACATTAT
 16507  TTCTATAGAAATTAACATTAATATAATGTTTTTTCTATTTAATACAAATCCTAATATCCC
 16567  TATGACAAATAAAAATATTGAAAAATTCAT
;     G-nad4L <== start
 16597  TATACTTATATAAAATTTTATTTGATTTATCTATACTACATATATAAATATAATTATTTT
 16657  AAATATTAATTAATATTATAT
;     G-trnR(acg) <== end
 16678  AAATATGTATAAGACTTGAACTTATATTTACGTGTC!CGT!AGCACGCTATTCTACCATT
 16736  GAATTAACATATT
;     G-trnR(acg) <== start
 16749  TTTTCAAATATATAAGTTATTTATTTATTATAATATATGTATATTATTAATAGTAAATAA
 16809  CTTATTTTTTATTACATATTTTATAATAT
;     G-cox2 <== end
 16838  TTAACCTTCCATTTGTTCTCTTAATCATAATAAGAAATCTTTTATAGATACTGATTGTAT
 16898  AGCAATAGGCATAGAACTGTGTAAAATACCACATATTTCTGAACATTGTCCAAAGAAAGT
 16958  TCCAGGACGGTTTATGTAAACAGAAGCTTGATTTAATCTACCTGGGTAAGCATCTGCTTT
 17018  AATACCTAAAGAAGGGCAAGCATAAGAATGTATAACATCAGCAGCTGATATAACAATTCT
 17078  AGTATGAGTTAATTCAGGTATAATAACTCTATTATCAACTTCTAACATTCTAAATTGACC
 17138  TTCTTCTAAATCACTTTCTGGTACTATATATGAATCAAATTCTATAAATTCATCATCTTC
 17198  ATTTGTAAAATCAGGATATTGGTAACTTCAATATCATTGATGACCTTCAGCATAAACAAC
 17258  TAATGAAGGATCCATAACTTCATCCATTAAATATAATAATTTAAATGATGGAAATGCTAT
 17318  TAATATTAATATAAATGCTGGAGATATTGTTCAAATTAACTCTATTAAAGTACCATGATT
 17378  CATATATTTATGTGCAATAGGTGATTTATTAGCTAAAAAATTTCTTATCATTGAAATCAT
 17438  CATTCATGTAACAGTAAATAATATAATAGCTAAATAAAACATTATATTATTATGTAATTC
 17498  TTCAATACCTTCCATTTGAGGTGATGCACTATCTTGGAAAAATAAACCCCAAGGAGTTGG
 17558  AGCATCTAATTGTAATTTAGAAATATAATTATGTAAAAACAT
;     G-cox2 <== start
 17600  TTTTATTCTTTTTATTGTAGTTATAATTTATCACACTAATTCATGTAAACTTTATGTAAT
 17660  CTTATATACATATA
;     G-trnD(guc)_2 <== end
 17674  CGAGTTAGACCGGTTTCGATCCGGCATCTATTTTCTT!GAC!AAGAAAACCCTTTACCAA
 17732  TTAAGTTACTAACCC
;     G-trnD(guc)_2 <== start
 17747  TATCTATATATATATATATTTTTTTTTAATTTAATAATAAGTAAAATATTATTAATATAT
 17807  AATTTATAAT
;     G-nad3 <== end
 17817  TTACTTATATATTAAAGAATAACCATTTCAAGATTTTATATTAAAATTAAATACTTGTCT
 17877  ACTTTCTATTTTTAATGCATTTTTACCTAATTCAAAAGCAAAACCTAAAGTTAATACTAA
 17937  AAAAAATACTATCATTATTAATAAACCATAAATACCATTAGTGTAAGCACTAACAACATA
 17997  AGGATATATTAATAAAATTTCTAAATCAAATAATAAAAATAATAAAGCAAATATAAAGAA
 18057  AGAAATACTAAATTGTGTTCTATTTTGTCCTAAAAAAGAATGAAAACCACATTCAAATGC
 18117  GCTATCTTTTTCTTGATAAGGATTATGTGGTGAAAGTATTAAATTAACTAATAACAATAT
 18177  TATACCTAATACTGGAATTAAAAATAAAAAAAAAGTTGTTGTTGTCAT
;     G-nad3 <== start
 18225  ATTTAAAGATTTAAATTTTTATAAGAGATAAGTTTTATATTAATATTTTCTTATAAAGGT
 18285  TTAAATTAAAATTAATTATAAAACTTATTATTAAATTAAATAAATATATATATATATAAG
 18345  ATTGACATTAATATATATAGCTATAA
;     G-atp9 <== end
 18371  TTAAGCTACATATAATAATAAAAAAGCCATCATTAAAGCAAACAATCCTGTTGCTTCTGC
 18431  AAAAGCAAAACCTAATATTGCATATGAAAATAATTGTCCTCTTAAAGAAGGATTTCTTGC
 18491  TACACCTAATATCAATGCACCAAAAACTATACCAATTCCTACACCTGCTCCTATTAATCC
 18551  TGTTGTGGCCATACCTGTACCTATAATTTTAGCTGCTTGTAACAT
;     G-atp9 <== start
 18596  AGTTTTAAGTTAAATTATATTTACATATAGTTATTTTCAGTTAAATATTTTTTATAGCCT
 18656  TTATTTAATTAATGTAGCTTAATATCTCTAATATATCAATAATAAGGCTTTGGAAGTTAA
 18716  ACCCACTAT
;     G-orf408 <== end
 18725  TTAAGTGAACTGGTTTAATATATCTAACATATCATTAATTTGTAGTTCAGTATCTATAGA
 18785  TTGAATATCTGCATCACTAATTTTAGGTATGATTTGTCTTTCTAATGTTAATACAGTTTC
 18845  ATGTTCAGCTATTAATCTATCTATATTCTCTAAACATTCTGTTAAATATTCATAAGCCAT
 18905  ACGGTAATCAATATTATCTTTACCTGACATTTGAATAGAATAATTATTAAATGTAATATT
 18965  ATCAATACGCATTTGTCCACTATATATAACGTCACTAAATGATACACCGTTATTTAGTGG
 19025  CTCCATACCAACATTAGTATCAACTACTGAGCTATTTTCTGATATTAATTCAGACATACC
 19085  AACATTAGTATCAACTACTAAGCTATTTTCTGATATTAATTCAGACATATCATCATTAGT
 19145  ATCAACTACTGAGCTATTTTCTGATATTAATTCAGACATATCATCATCACTATCATTATC
 19205  ATTATCATTATCACTATCATTATCATTATCACTATCATTATCATTATCATTATCATTATC
 19265  TGTTTTATTCCAACGTAAATGACAACCATATATAGTTTCTATTATTTCTTCAAGACTAAT
 19325  TTTTAGATTTGCCGTATATTCCTCTAATAAATCAGTAGTTACTTGTATTTCATCCATTAA
 19385  TCTAAATGTTTCAGCCTTTCTATTATGATAAGATTCTATAATATTAGGTAAATTTCTCAT
 19445  ATGATTTTCTATTTCTGCTAAATTATTTTCTTCAATACTTTCTCTAATTGGAAAATTATA
 19505  ATCATTATAATTCTCTAAAGTTGGATAATCATAATCATTAACATTCTCATTCTCATTCTC
 19565  ATTCTCAGTTTCATTCTCATTTTCAGTTACATTCTCATTGTCAGTTACATTCTCATTGTC
 19625  AGTTTCATGTGAGAATTTAGCTTTTTTGTTTAAAGTATTTTCCCCACTAGAACCTTGATC
 19685  AGATGAAGTATCAGGTGATTTTCTTTTAACACGTATTTTTAAATCAGGACTATCTTGATT
 19745  TAGATTTTTTAGAGTATCATCAATTATTTTTTTGTCTACGTTATCAGGTGTAGATCTCAT
 19805  ATTTGGTATATTTAATTCATTAGTTTCTTTAGGCACTCTAGGTGATTTAGGACTTAATGA
 19865  CTTTGTATAAATATTTCTTTTAAAAATTAATAATGTAATATTACAGTTAAGATTATAATC
 19925  TTTTTTTAATTTTTGGGGTTTAACCAT
;     G-orf408 <== start
 19952  AATTTTTATATATTTGTTTTTTTTTTTTTAGTATGTTAAAAGTTTTGTAAAACCTATATC
 20012  TATACTTCAAAGTTTAAAGTAAAGTTTGATAAATAATATAATAAATATATTATTTTTTTA
 20072  TAATATTAAATTATAATAATTATTATAATTTAATATTTAAATTAATTACATAATGTAATT
 20132  AAATGAAATTAAATAGTATATTCTAAAAGTCAACGTATGTGTCTTATTAGATATCTATAA
 20192  TATAATAAGAATGCTATTTTACCATTTTTAGTTATATAATATAATTAAAATGCTATCTTA
 20252  CCATTTTTAGTTATATAATTTCAAAAATAATATACTTATTTATTGTTAG
;     G-trnH(gug) <== end
 20301  GGTAGATACCTAGAATCGAACTAGGATGTATTACGC!CAC!AAGTAAATATTCTACCATT
 20359  TGAATTATATCTACC
;     G-trnH(gug) <== start
 20374  TAGATTAACTTATATATCTTAGATATATAAGACTATTAATATATACTAATTTTTATATAT
 20434  TAAATAAAAATAACATATATATTTTAGTTTTAGTGTTTAAATTATATTTGTATTGTTATA
 20494  TATAATTTAAATATTTTTTTTTTTCTTTTTTTTGATTACATACATCACATCTATATTGTT
 20554  TTATATATAACTATAAAATTATTAATTTTAATGTTATTATTAAAAAATATAATTAAAAGA
 20614  ATATATCAAAATTATGATAATTCTATATTTTTTTTTTATTTCAAATATGTAATTATATAA
 20674  TAACTTATTTTAATTATTATAATATATGTATAAATA
;     G-cox1 <== end
 20710  TTAAGATTGTAAAGGTAAACTTGCAAAAGCATGAGGTTTAGGTGGACTAGTTAAACATCA
 20770  TTCTAAAGAACTATTATTTCTAGTAAAGTATACTTGGAAAGTATCACTAAATAATTGTGG
 20830  AGTTAATCAAGGATATCTTGATACAGCTTTACCTTCTGTAAGTTGTTTATAAATAATAGT
 20890  TAAGAAATATCATGTAGCTACAACACTAACAATAGAACCAATACTACTAATTAAATTTCA
 20950  ACCATAGAAAGCATCAGGGTAATCACTAATTCTTCTAGGCATACCTTGTAAACCTAAGAA
 21010  ATGTTGTGGAAAGAATGTTAAATTAACACCAACAAATAAAATTCAGAAATGAACTTTAGC
 21070  AGCAAAATGGTCATAAGATAAACCTAATATTTTAGGTATTCAGAAATATCAACCACTAAA
 21130  TAATGCAAATACAGCACCCATAGATAAAACATAATGGAAGTGAGCAACAACATAGTAAGT
 21190  ATCGTGGAATGCTACATCAAGTGAAGCATTAGCTAATACAACACCACTTAACCCACCAAT
 21250  AGTGAATAATACAACAAATCCTAATGCAAAAAGCATAGGAGGTGTTAAATGTAAAGATCC
 21310  ACCATAACATGTAGCTAATCAACTAAATATTTTAATACCTGTAGGTACAGCAATAATTAA
 21370  AGTAGCAGCTGTAAAATAAGCTCTAGTATCAACATCTAAACCAACAGTATACATGTGATG
 21430  ACTTCAAACTATAAATCCTAATACACCAATAGACATCATAGCGTAAACCATACCTAAGTA
 21490  ACCAAATACGTTTTTACTTGATGCTGCTGAAATAACTGTACTAATAATACCAAATCCTGG
 21550  TATAATTAAAATATAAACTTCAGGGTGTCCAAAGAATCAGAATAAATGTTGGAATAAAAT
 21610  AGGATCACCACCACCAGCTACTTCAAAGAATGAAGTATTAAAATTTCTATCAGTTAAGAT
 21670  CATAGTAATACCACCAGCTAACACAGGTAATGATAATAATAATAACACAGCTGTAATAAT
 21730  AACAGCTCATCCAAATAAAGCTAATTTATGTAAACGTATACCAGGACTTCTCATATTTAA
 21790  TATAGTAGTTATAAAATTCATAGCACCTAACATACTACTAATACCACTTAAATGTAAACC
 21850  AAAAATAGCTAAGTCTACACTAGGACCACTGTGAGATTGTATTCCTGATAACGGTGGATA
 21910  TAATGTTCAACCTGTACCAGCTCCATTTTCTATAGTAGCTGAGAATATAAATAAAAATAA
 21970  ACTAGGAACTAATAATCAGAAACTAATATTATTTAATCTAGGAAATGCCATATCTGGACC
 22030  TCCTACTAATAATGGTAATAAGAAATTACCAAAACCTCCTATTAATGCAGGCATAACCAT
 22090  AAAGAAAATCATTAATATAGCATGTGCTGTAATTATACTATTATATAATTGATTATCTGA
 22150  TATATATTGTACTCCTGGACCAGATAATTCTAATCTAATTAAAACTGAAAATGCTGTTCC
 22210  AACTAAACCTGAAAATAATGCAAACATTAAGTATAAAGTACCTATATCTTTTGCATTTGA
 22270  TGATAAAAATCATCTTTCTTGTCATTCTGTAGGTTGTTTAAAATCTAACATTGTACCTTC
 22330  ATGGGCTATATCTGATTCTGAACTAATATCTTTTGTTGAATAGTTACGTAAATTATTTAT
 22390  ATTTTCTAA
;; mfannot: G-cox1 <== start Def by similarity
 22399  ATTATAATCTTGTAAATTATTAACGACGGGCAA
;     G-cox1 <== start
 22432  AATAAAATTATTATTAAATTGTTTTTTTAGTATGTTTAAAGTAAAATTTTGTAAAACCTA
 22492  TAGCTATACTTCAAAGTTTAAAATAAACTTTGATAAATAATATAATATATATATATTATT
 22552  TTTTTTTTAATATTAAATTATAATAATTATTAATTAAATTTAATATTTAAATAAATTACA
 22612  TAATGTAATTAAATAAAATTAAATAGTATATTCTAAAAGTCAACGTATGTGTCTTATTAG
 22672  ACATCTATAATATAATAAGAATACTATATTACCATATTTTAATTTATATTAATATATACT
 22732  ATTTAATATTTAATATAGCTTTATTAAAGTCTAAA
;     G-trnM(cau)_1 <== end
 22767  AGCCGGGAGAGAAATTCGAATTCTCATTCTTAATTC!ATG!AAATTATTGTTCTACCTAT
 22825  TAAACTATCCTGGC
;     G-trnM(cau)_1 <== start
 22839  TAAAATAAAATAGATAATATATAAAAAATAATATATAATAATTTGTC
;     G-trnQ(uug) <== end
 22886  TTATGTTGGGGCGACTCGAACACCCAATAGTAAATAC!CAA!AAATTTATGACTTACCGA
 22944  TTAGTCGACAACATA
;     G-trnQ(uug) <== start
 22959  AACTATGTGTATATATATAAA
;     G-trnL(uag) <== end
 22980  TATGGGTAACAAGACTTGAACTTGCAAAGTATAAAACTATTCCGTC!CTA!AGCGGAACC
 23038  TGTTTACCAATTTCAGCATACCCAT
;     G-trnL(uag) <== start
 23063  GTCTATTAATATAAGTAGCCAAGATAGCCAAGTT
;     G-trnF(gaa) <== end
 23097  TGCTCGAGATAAGATTTGAACTTACAACCTAATCAGC!TTC!AATGATCCGCTCTACCAA
 23155  TTGAGCTTCTCAAGC
;     G-trnF(gaa) <== start
 23170  GTTAATAATTAACAATATTAATAGTTA
;     G-trnA(ugc) <== end
 23197  TGGAGTTATCAGGACTCGATCCTGAAATAACGATAT!GCA!AAATCGTCGTTTTACCAGT
 23255  TAAACTATAACCCC
;     G-trnA(ugc) <== start
 23269  TAATA
;     G-trnL(uaa) <== end
 23274  TATCCAAGAAACGATTCGAACGTTTACGGCTTGCGCCACTTAAGC!TTA!AGTTAAGACT
 23332  GTCTACCAGTTCCAGCACTCGGAT
;     G-trnL(uaa) <== start
 23356  TAAA
;     G-trnM(cau)_2 <== end
 23360  TAAGACTAAAATGACTTGAACATTTACTCAAACCATC!ATG!AGTGGTTCGCTTTAACCA
 23418  ATTAAGCTATAGTCTT
;     G-trnM(cau)_2 <== start
 23434  TGG
;     G-trnM(cau)_3 <== end
 23437  TAGCGAACTTAGGAGTTGCACCTAAATAATATGGAC!ATG!AGCCATATATGTTACTATT
 23495  ACATTAATTCGCT
;     G-trnM(cau)_3 <== start
 23508  T
;     G-trnV(uac) <== end
 23509  TAAGAGATAGGTGATTTGAACACCTGACCTTTCGCGT!GTA!AAGCGACAGCTCTACCAA
 23567  CTGAGCTAATCTCTT
;     G-trnV(uac) <== start
 23582  TTTT
;     G-trnE(uuc) <== end
 23586  TAACCCAAGGGAGATTTGAACTCCCGCACTAACAGT!GAA!AATGTTATGTCTTAACCAT
 23644  ACTTGACCATTGGGTC
;     G-trnE(uuc) <== start
 23660  TTTAAATTATATTTTAAAATATATTT
;     G-trnT(ugu) <== end
 23686  AGCCTTATGCGAGTATCGAACTCACTTCTACCGATT!ACA!AAACGGTTGCATTACTTTT
 23744  ATGCTAAAAAGGC
;     G-trnT(ugu) <== start
 23757  TTTATTGTAATATATAAAAAAAATATTATAATGATATTAAATAATATTTAGTATACTTT
;;     rnl <== ;; mfannot: 3' -20/+180
 23816  TTTTTTTAAATTAGTACTTTATATCTAAAAATGTTATCATTCTTACAACTAAAGCCTATT
 23876  AATTGTAATTAAACAATTATGCTCGTAGTGTTCTACTACGTATAAAAGTATCATAAAGTT
 23936  TGCTTCGCGTTTAGATGCTTTCAACACTTATCTTTAACTGATGTAGCTTTCCTGCCATGC
 23996  CTATGTTGTCTGGTTATACTATAAATAGTGTAACAATACCTTAGTATAAGTATTAATTAT
 24056  CATTATAACATATGTTATAATATAAATCATAAACAACAGGTAAACCAGAGATCAATATAC
 24116  CCAACTCCTTTCGTACGAAGGGGCTATCTTTAATCTACTTTATGTTCCTCTAGAAGATAG
 24176  AAACCATACTGTCTCACGACGTATTAAACCCAGCTCATGTAGCTCTTTAATCGACGAACA
 24236  GTCGAACCCTTCATGATTTCTGCATGCATGAGGATGAGCTAAGCCGAC
;;
 24284  ATCGAGGTGCCAAACCGCGCACTCAATTTGTACTCTCTTGCGCAAATTAGCCTGTTCAAT
 24344  TTATGTTATCATAAAAGATTCAGCTAGAAGCCAAATATACTTTTATTTCCATTTTTCTCA
 24404  AAACGGTTC
;; mfannot:
 24413  agactatttcatcatctttattaattaatataagggagggaaaattgtaaataaaaagaa
 24473  aagataaa
;     G-rps3 <== end
 24481  ttaagtactacttactcaacctttaacaccaaaagctccaacacgtgaagttgagttaat
 24541  tacagtatattgtaaattagctttatcatttcctcttaacattggtgtaggataaccttt
 24601  aaatgaagaataaacattttctaaattacctttatatttagttctacgttgagatctaga
 24661  agctgaaaaacgtctagttaatctaccagcagcttctaatctaacaccagatactctttt
 24721  atattttaaatcacttaaaataatttttttaaggtatttagatttagtattatcttgttg
 24781  taaaaaattatcactattaaaaatatttaaattaaaaaattttttagatttttctgctaa
 24841  ttttacatttttaatttttgcttttcttattaaaactttaagatatcttaaaacatttct
 24901  ttttttttttaattttaattctaaaggttgagtaaatatattactattaaaataaaaata
 24961  ttttaaattaattatattaaattcaacatttttattaaaaatattttttactaaacttat
 25021  taaaccttgtaaataagtattttcaaatttagctttatttatataaagcatttgtttata
 25081  atacatatagaattttaatcttttaaaactttttttaataaatcttaaatagtaaatatt
 25141  ttgtgctgtatttacttgagtattgtatttaggtaaaagattacttaataatatactttt
 25201  ttgtttatgtttacacaaaatatttaatcctatattttttattaattttaattttctagc
 25261  aaatttagcttttttaaataatgttaaatatctttttttaagttttaataagtaattaag
 25321  tttttgtttattataaacatataatgttatattaactttatcattagtatgtttaaattc
 25381  accatcactaataaatattctatttgtagatatttttctaaatctacgacgtaatctatt
 25441  ttttcttaataaagattctagttgtaaattatataaattaaagtatgctttaattaattt
 25501  cattacatatttacttttaataggaattaaattaatagcatttttattataagcatatat
 25561  actactttttcaatttcttacagcaggtattatatctctattataaatagctatactaga
 25621  atcatttaatcctttttttttatatgtagtatttaattttgattttataatatttaacat
;     G-rps3 <== start
 25681  atttatatatatatatatatatattaatataattaatagaattaattatataatattaaa
 25741  gcttggtaaaccaagtctaatacattattaaaaaataataattattatacaaatagtgtt
 25801  tttaattaattaataaagatgttgggcgttaaaaaaggattattgttagctatactcacc
 25861  ttttagtcgttgaacgtccttattttaatttatcttaaagataaacacatgctaaaataa
 25921  gtttcgcttcaaatacacttaattaatataagttgtctttgaaatttacccaa
;; mfannot:     /group=IA (2.11e-23)
 25974  TATATTACCAATATTTTATAATATTGGAGGACTCACAGTTATAAATCCCTAGCGTAACTT
 26034  TTTCTATAATCCAAGACCTTTCCTTAATGCATCTTGTGATCATATGCCCCGCTTACGCGA
 26094  CTGATAGACTTGTAGGTCAAACAGTAAAGCAAGATTTAGCCATTAAACTTTTAAAGTATT
 26154  AATAAATATTATATTAATAAAGATAAATACTTTATTAATATAACAAATAAACTTTTAAAT
 26214  CTTTGAACTAAAAGTCCAGTAAAGTTTAAAATACATCTATTCACCGCATAGTTAAAATCT
 26274  TACTTAAAATAAAAAATAATTGTGGAATTTAATCGAATAATAACTGTATAATTATAATAA
 26334  TAATTAGAACAAATTAAAATATTTGTATATAAATATACAAGTTTACAATATGAACTTTGG
 26394  ATATACCCAGGTACTTTTTGTGGGATCTGTGCCCCGCATAAACTGCCTTCTAATCATTAA
 26454  GAGTATATATAAGGATTCGAATAAAGGTGTTTCATTATTATCTCAACAACTACCTTATAC
 26514  ACTATAAATCATCCTAAAATTTCACTCTTATAATTAGTAACAGTAAAGCTGCATAGGGTC
 26574  TTCTCGTCTATCTAGAGGTAAACAGTATCTGCACTGCTATTCCAATTTCACTGAGACAAT
 26634  CATCGAGACAGCTGTTGCATCGTTAAATCATTCATGCAGGACCGCATTTAACGGCCAAGG
 26694  TATTTCGCTACCTTAGGACCCTCATAGGTAAGGCCGCCATTAATCGGGGTGTCCTTCAAA
 26754  ACCTCAGTTAATAATCAAGGTAGATCCGTTACCCAGCCGACATTGGGCAGACATCACACT
 26814  CAATACTTTGATTTTTTATCTTTGCAGAGTGCTGTGTTTTTATTAAACAGTCGTACAACA
 26874  TTATTTCATGATTCCTCTTATTATTAATTTAATTTTTCATATTTAATTACATACTTTATT
 26934  ATATGTTAAATTTAATAATAATGGTCCTCCTTATTCCAAAGGTACAGAGTCAATTTGCCG
 26994  AGTTCCTTAATGATTGTTCTCTCA
