# Supplementary material for: Global Characterization of Fungal Mitogenomes: New Insights on Genomic Diversity and Dynamism of Coding Genes and Accessory Elements
Source: Front Microbiol. 2021 Dec 1;12:787283. doi: 10.3389/fmicb.2021.787283 (PMC8672057; doi:10.3389/fmicb.2021.787283)
Supplement: Supplementary File 2 — Domains annotated in the uORF sequences of the Malassezia furfur mitogenome. The analysis was performed using the CDD database. [file Data_Sheet_2.ZIP]

Archive with 2 entries (2 files):
- Supplementary_FileS2.txt
- __MACOSX/._Supplementary_FileS2.txt
