# Supplementary material for: Global Characterization of Fungal Mitogenomes: New Insights on Genomic Diversity and Dynamism of Coding Genes and Accessory Elements
Source: Front Microbiol. 2021 Dec 1;12:787283. doi: 10.3389/fmicb.2021.787283 (PMC8672057; doi:10.3389/fmicb.2021.787283)
Supplement: Supplementary File 2 — Domains annotated in the uORF sequences of the Malassezia furfur mitogenome. The analysis was performed using the CDD database. [file Data_Sheet_2.ZIP › Supplementary_FileS2.txt]

Query	Hit type	PSSM-ID	From	To	E-Value	Bitscore	Accession	Short name	Incomplete	Superfamily
CP046241_G-orf1021	superfamily	237057	801	951	0.0035339	41.0147	cl36108	PRK12323 superfamily	NC	-
CP046241_G-orf1021	superfamily	237057	801	951	0.0035339	41.0147	cl36108	PRK12323 superfamily	NC	-
CP046241_G-orf1145	superfamily	389748	254	806	0	637.213	cl21460	HAD_like superfamily	C	-
CP046241_G-orf1145	specific	238219	167	229	4.65E-18	79.1869	cd00371	HMA	-	cl00207
CP046241_G-orf1145	specific	238219	92	156	2.80E-17	76.8757	cd00371	HMA	-	cl00207
CP046241_G-orf1194	superfamily	224148	839	1112	3.65E-19	89.7034	cl34195	PPX1 superfamily	-	-
CP046241_G-orf1202	superfamily	223021	121	403	0.00528202	41.0773	cl33720	PHA03247 superfamily	N	-
CP046241_G-orf1208	superfamily	389748	1046	1129	3.65E-36	146.469	cl21460	HAD_like superfamily	N	-
CP046241_G-orf1208	superfamily	389748	997	1081	4.48E-07	54.1898	cl21460	HAD_like superfamily	N	-
CP046241_G-orf1213	superfamily	223039	317	600	0.000438388	44.7769	cl33723	PHA03307 superfamily	C	-
CP046241_G-orf1246	specific	371103	800	1227	1.24E-78	267.972	pfam10510	PIG-S	N	cl20402
CP046241_G-orf1482	superfamily	370927	842	1119	2.22E-19	91.6165	cl10940	RAI16-like superfamily	C	-
CP046241_G-orf1482	superfamily	367362	407	638	0.00931887	40.3162	cl26620	Glutenin_hmw superfamily	C	-
CP046241_G-orf290	superfamily	388695	63	98	4.53E-08	53.2162	cl19890	DHHC superfamily	NC	-
CP046241_G-orf320	specific	369415	65	191	4.84E-48	156.88	pfam07542	ATP12	-	cl02228
CP046241_G-orf329_1	superfamily	365781	170	223	6.27E-18	78.7681	cl38905	longin-like superfamily	C	-
CP046241_G-orf340	superfamily	235906	24	212	6.79E-08	54.0852	cl35530	PRK07003 superfamily	NC	-
CP046241_G-orf410	superfamily	371103	26	52	5.44E-05	44.9416	cl20402	PIG-S superfamily	C	-
CP046241_G-orf410	superfamily	373822	90	198	0.00189085	40.4947	cl25815	Spc7_N superfamily	N	-
CP046241_G-orf413	superfamily	235906	133	405	0.00718056	38.6772	cl35530	PRK07003 superfamily	NC	-
CP046241_G-orf456	superfamily	365781	101	186	7.18E-54	176.609	cl38905	longin-like superfamily	N	-
CP046241_G-orf526	specific	368698	207	434	1.86E-86	265.601	pfam05997	Nop52	-	cl05508
CP046241_G-orf534	superfamily	389829	173	421	2.93E-20	93.0516	cl21590	PMT_2 superfamily	C	-
CP046241_G-orf548	superfamily	185494	259	411	3.14E-18	84.5906	cl33169	PTZ00168 superfamily	C	-
CP046241_G-orf548	superfamily	365909	499	541	0.000177491	40.3019	cl37969	Mito_carr superfamily	N	-
CP046241_G-orf597	superfamily	388495	334	397	0.0029992	40.1417	cl18945	AAT_I superfamily	N	-
CP046241_G-orf638	specific	371244	463	545	1.46E-17	77.6947	pfam10785	NADH-u_ox-rdase	-	cl11377
CP046241_G-orf638	superfamily	372344	619	632	0.00230698	37.477	cl15120	NADH_u_ox_C superfamily	NC	-
CP046241_G-orf680	specific	223533	403	591	1.75E-08	56.3929	COG0457	TPR	N	cl33886
CP046241_G-orf680	superfamily	236090	38	229	0.00238234	41.1249	cl35613	PRK07764 superfamily	N	-
CP046241_G-orf702	specific	238904	440	613	9.07E-88	271.982	cd01923	cyclophilin_RING	-	cl00197
CP046241_G-orf853_2	specific	350719	316	519	7.29E-96	298.344	cd17961	DEADc_DDX56	-	cl28899
CP046241_G-orf853_2	specific	223587	316	833	2.29E-90	295.161	COG0513	SrmB	-	cl33924
CP046241_G-orf910	superfamily	237057	337	537	0.00444884	40.6295	cl36108	PRK12323 superfamily	N	-
